# Supplementary material for: Exploiting Single-Cell Quantitative Data to Map Genetic Variants Having Probabilistic Effects
Source: PLoS Genet. 2016 Aug 1;12(8):e1006213. doi: 10.1371/journal.pgen.1006213 (PMC4968810; doi:10.1371/journal.pgen.1006213)
Supplement: S1 Table — (XLS) [file pgen.1006213.s003.xls]

## Sheet: Nogami_summary_loci.csv
	Locus (best marker)			Successful method (iv)
Cellular Trait (i)	Chromosome	Position (ii)	p-value (iii)	QTL	cvQTL	scPTL_onedim	scPTL_multidim
A123_A1B	2	230000	0.008	n	n	n	y
D188_A	2	480000	0.001	n	n	y	n
D148_A1B	2	490000	0.001	n	n	n	y
D152_A1B	2	530000	0.001	n	n	y	n
C116_C	4	940000	0.001	n	n	y	n
C105_C	5	480000	0.05	n	n	n	y
C110_C	8	60000	0.001	n	n	y	n
C12.1_A1B	8	70000	0.001	y	y	y	y
C102_A1B	8	70000	0.001	y	n	y	n
C103_A1B	8	70000	0.001	y	y	y	y
C110_A1B	8	70000	0.001	n	n	y	y
C112_A1B	8	70000	0.001	y	y	y	y
C113_A1B	8	70000	0.001	y	n	y	n
C114_A1B	8	70000	0.001	y	n	y	n
C128_A1B	8	70000	0.001	y	y	y	y
D104_A1B	8	70000	0.001	y	n	y	y
D126_A1B	8	70000	0.001	y	n	y	n
D129_A1B	8	70000	0.001	y	n	y	n
D142_A1B	8	70000	0.001	y	n	y	n
D145_A1B	8	70000	0.001	n	n	y	n
C103_C	8	70000	0.001	y	y	y	y
C112_C	8	70000	0.001	y	y	y	y
C114_C	8	70000	0.001	y	n	y	n
C128_C	8	70000	0.001	y	y	y	y
C103_A	8	100000	0.002	n	n	n	y
C12.1_A1B	8	100000	0.002	y	y	y	y
C103_A1B	8	100000	0.004	y	y	y	y
C112_A1B	8	100000	0.001	y	y	y	y
C128_A1B	8	100000	0.001	y	y	y	y
D104_A1B	8	100000	0.001	y	n	y	y
C12.1_C	8	100000	0.001	n	y	n	y
C103_C	8	100000	0.001	y	y	y	y
C112_C	8	100000	0.001	y	y	y	y
C128_C	8	100000	0.001	y	y	y	y
C13_A	8	110000	0.007	n	n	n	y
C13_C	8	110000	0.007	n	n	n	y
C105_C	8	110000	0.021	n	n	n	y
C111_C	8	110000	0.022	n	n	n	y
D106_C	10	650000	0.001	y	n	y	n
D162_C	10	650000	0.001	y	n	y	n
D163_C	10	650000	0.001	y	n	y	y
D169_C	10	650000	0.001	y	n	y	n
D119_C	12	780000	0.001	y	n	y	n
D149_C	12	780000	0.001	n	n	y	n
D155_A1B	12	800000	0.001	y	n	y	n
D17.3_A1B	14	450000	0.001	n	n	y	n
D14.1_C	14	450000	0.001	y	n	y	n
D14.3_C	14	450000	0.001	n	n	y	n
D112_C	14	450000	0.001	y	n	y	y
D113_C	14	450000	0.001	y	n	y	n
D123_C	14	450000	0.001	y	n	y	y
D151_C	14	450000	0.001	y	n	y	y
D153_C	14	450000	0.001	y	n	y	n
D173_C	14	450000	0.001	y	n	y	n
D176_C	14	450000	0.001	y	n	y	n
D180_C	14	450000	0.001	n	y	y	n
D188_C	14	450000	0.001	y	n	y	n
D189_C	14	450000	0.001	y	n	y	n
D197_C	14	450000	0.001	n	n	y	n
D144_C	14	450000	0.002	n	n	n	y
D152_C	14	450000	0.002	n	n	n	y
D198_C	14	450000	0.007	y	n	n	y
D17.1_C	14	490000	0.001	y	n	y	n
D17.2_C	14	490000	0.001	y	n	y	n
D143_C	14	490000	0.001	y	y	y	y
D182_C	14	490000	0.001	y	n	y	n
D183_C	14	490000	0.001	y	n	y	n
D108_C	14	490000	0.001	n	n	n	y
D130_C	14	490000	0.007	n	y	n	y
D174_C	15	480000	0.001	n	n	y	n
D177_C	15	480000	0.001	n	n	y	n
D183_C	15	500000	0.001	y	n	y	n
D17.1_C	15	520000	0.001	y	n	y	y
D179_C	15	520000	0.001	n	n	y	n
D189_C	15	520000	0.001	y	n	y	y
D197_C	15	520000	0.001	n	n	y	n
D198_C	15	520000	0.001	n	n	y	n
D152_A1B	15	520000	0.018	n	n	n	y
D14.1_C	15	520000	0.001	y	n	y	y
D182_C	15	520000	0.017	y	n	y	y
D17.3_A1B	15	550000	0.001	y	n	y	n
D14.1_A	15	550000	0.001	n	n	y	n
D17.1_A	15	550000	0.001	y	n	y	y
D173_A	15	550000	0.001	y	n	y	n
D176_A	15	550000	0.001	y	n	y	n
D182_A	15	550000	0.001	y	y	y	n
D188_A	15	550000	0.001	y	n	y	n
D14.1_C	15	550000	0.001	y	n	y	y
D14.3_C	15	550000	0.001	n	n	y	n
D17.2_C	15	550000	0.001	y	n	y	y
D173_C	15	550000	0.001	y	n	y	n
D176_C	15	550000	0.001	y	n	y	n
D180_C	15	550000	0.001	n	y	y	n
D182_C	15	550000	0.001	y	n	y	y
D188_C	15	550000	0.001	y	n	y	n
D148_A	15	550000	0.004	n	n	n	y
D131_C	15	550000	0.015	n	n	n	y
D148_C	15	550000	0.009	n	n	n	y
(i) A description of these traits is available in Table S1 of Nogami et al. 2007 http://journals.plos.org/plosgenetics/article/asset?unique&id=info:doi/10.1371/journal.pgen.0030031.st001
(ii) Position was approximated to account for differences of linkage peaks between methods and between related traits.
(iii) indicated pvalue was min(p1,p2),where p1 was the scPTL p-value from the one-dimension method, and p2 the scPTL linkage p-value of the multidimensional method
(iv) yes / no
