# Supplementary material for: Exploiting Single-Cell Quantitative Data to Map Genetic Variants Having Probabilistic Effects
Source: PLoS Genet. 2016 Aug 1;12(8):e1006213. doi: 10.1371/journal.pgen.1006213 (PMC4968810; doi:10.1371/journal.pgen.1006213)
Supplement: S2 Methods — (TGZ) [file pgen.1006213.s006.tgz]

Archive with 5 entries (4 files):
- prolif_stochasticmodel
- prolif_stochasticmodel/._.DS_Store
- prolif_stochasticmodel/.DS_Store
- prolif_stochasticmodel/CXModel.py
- prolif_stochasticmodel/variable_genoA_CXModel.py
