# Supplementary material for: Exploiting Single-Cell Quantitative Data to Map Genetic Variants Having Probabilistic Effects
Source: PLoS Genet. 2016 Aug 1;12(8):e1006213. doi: 10.1371/journal.pgen.1006213 (PMC4968810; doi:10.1371/journal.pgen.1006213)
Supplement: S2 Methods — (TGZ) [file pgen.1006213.s006.tgz › prolif_stochasticmodel/CXModel.py]

###############################################
# LICENCE
# 
# Copyright 2016
#
# Claire BURNY, CNRS
#
# The Software is provided 'as is' without warranty of any kind, either
# express or implied, including without limitation any implied
# warranties of condition, uninterrupted use, merchantability, fitness
# for a particular purpose, or non-infringement. You use this software
# at your own risk.
#
# This software is governed by the CeCILL license under French law and
# abiding by the rules of distribution of free software.  You can  use,
# modify and/ or redistribute the software under the terms of the CeCILL
# license as circulated by CEA, CNRS and INRIA at the following URL
# http://www.cecill.info.
#
# As a counterpart to the access to the source code and  rights to copy,
# modify and redistribute granted by the license, users are provided
# only  with a limited warranty  and the software's author,  the holder
# of the economic rights,  and the successive licensors  have only
# limited liability.
#
# This software is provided with absolutely NO WARRANTY. The authors can
# not be held responsible, even partially, for any damage, loss,
# financial loss or any other undesired facts resulting from the use of
# the software.
#
# In this respect, the user's attention is drawn to the risks associated
# with loading,  using,  modifying and/or developing or reproducing the
# software by the user in light of its specific status of free software,
# that may mean  that it is complicated to manipulate,  and  that  also
# therefore means  that it is reserved for developers  and  experienced
# professionals having in-depth computer knowledge. Users are therefore
# encouraged to load and test the software's suitability as regards
# their requirements in conditions enabling the security of their
# systems and/or data to be ensured and,  more generally, to use and
# operate it in the same conditions as regards security.
#
# The fact that you are presently reading this means that you have had
# knowledge of the CeCILL license and that you accept its terms.
#
#
#  DISCLAIMER
#
# This file is provided as is,
# with absolutely NO WARRANTY.
#
# Users of this file endorse full responsibility of the way they use its content as well as the
# information produced from computations that used the content of this file.
# The author(s) can in NO WAY be held responsible for any damage that may result from the exploitation,
# diffusion or interpretation of the content of this file.
#
#
#################################################
# -*- coding: utf-8 -*-

import numpy as np 
import fileinput 
import sys as sys
from random import *
from collections import defaultdict
from copy import *
from math import *
sys.setrecursionlimit(900000) 

# Inline arguments to set when calling CXModel.py: 
# python CXModel.py ''variable_genoA_CXModel.py',tmax=30.0,noise=0.16,identif=1'
# Before running the program, you need to create in you current directory, a main directory 'CXModel' (see 'path' variable) and a subdirectory within 'GenoA_noise=0.16_v4' corresponding to 'noise', 'geno' and 'version' variables

# Read variables: 'tmax', 'noise' and 'identif'
stuff = sys.argv[1].split(',')  
for item in stuff[1:]:
    exec(item)


# Read variables from 'variable_genoA_CXModel.py'
for line in fileinput.input(stuff[0], 'r'): 
    exec(line)


# Create file name for reactor results
file_results = path+"Geno"+geno+"_noise="+str(noise)+"_v"+str(version)+"/geno"+geno+"_noise="+str(noise)+"_tmax="+str(tmax)+"_init="+init+"_beta0="+str(beta0)+"_betainf="+str(betainf)+"_n="+str(n)+"_theta="+str(theta)+"_d="+str(d)+"_id="+str(identif)+".txt"


###################
# Classe Particle #
###################
# One particle is a cell C which has 5 attributes 
class Particle:
	def __init__(self, time, QtX, time_current, event, ID):
		""" Constructor """
		self.time = time                  # Time of appearance
		self.QtX = QtX                    # Quantity of X
		self.time_current = time_current  # Current time 
		self.event = event                # Event occuring at current time: "init", "death", "+X", "-X", "birth", "end_time"
		self.ID = ID			  # Unique ID  
	def event_particle(self, beta, alpha0, alpha1, K, tmax, betainf, beta0, n, theta, d, ID_new): 
		""" Apply a reaction on one alive and available cell """
		state = self.event
		nbX = self.QtX  # Current quantity of X
		ai = [beta*nbX, (alpha0 + alpha1*(nbX/K)**4)/(1.0 + (nbX/K)**4), betainf + beta0/(1.0 + pow(nbX/theta, n)), d]
		a0 = sum(ai)  # Sum of propensities 
		p1 = np.random.uniform(0, 1)
		delta_time = -log(p1)/a0  # Choose delta time 
		pb = np.cumsum(ai)/a0
		p2 = np.random.uniform(0, 1)
		event = len(pb) - len(pb[pb>p2])  # Choose reaction R
		time_current = self.time_current
		current_ID = self.ID
		time_reac = time_current + delta_time  # Update time at which reaction R occurs
		time_creation = self.time
		if time_reac < tmax:
			if event == 0:	# Remove 1 unit of X - the cell will stay available at the next time step (QtX = 0, does not mean death of cell)
				if nbX < 1.0:  
					newQtX = 0.0
					if nbX == 0.0:  # We should never be in this configuration
						print "Error: qtX may not be negative!"
				else:
					newQtX = nbX - 1.0
				old_particle = Particle(time_creation, newQtX, time_reac, "-X", current_ID)
				return [old_particle]  
			if event == 1:  # Create 1 unit of X - the cell will stay available at the next time step
				newQtX = nbX + 1.0
				old_particle = Particle(time_creation, newQtX, time_reac, "+X", current_ID)
				return [old_particle]  
			if event == 2:  # Create a new cell from the mother 
				newQtX = nbX/2.0
				old_particle = Particle(time_creation, newQtX, time_reac, "birth", current_ID)
				init_new_particle = Particle(time_reac, newQtX, time_reac, "birth", ID_new)  
				return [old_particle, init_new_particle] 
			if event == 3:  # Death of cell which won't appear in the next time step
				old_particle = Particle(time_creation, nbX, time_reac, "death", current_ID)
				return [old_particle]
		else:
			old_particle = Particle(time_creation, nbX, tmax, "end_time", current_ID)
			return [old_particle]


##################
# Classe Reactor #
##################
# One reactor contains several cells which history is kept across time 
class Reactor:
	def __init__(self, alpha0, alpha1, K, beta, tmax, beta0, betainf, n, theta, d, init_particles):
		""" Constructor """
		self.dico_particles = defaultdict(list)  # Dictionary of cells history where one key = list of one cell's states across time
		self.alpha0 = alpha0 			 # Parameter of X production  
		self.alpha1 = alpha1  			 # Parameter of X production  
		self.K = K            			 # Parameter of X production  
		self.beta = beta 		  	 # Parameter of X degradation  
		self.d = d				 # Death of cell 
		self.tmax = tmax 			 # Maximum simulation time
		self.beta0 = beta0 		 	 # Parameter of cell proliferation function (beta0+betainf = max proliferation rate)
		self.betainf = betainf		 	 # Parameter of cell proliferation function 
		self.n = n			 	 # Parameter of cell proliferation function (sensitivity to X)
		self.theta = theta			 # Parameter of cell proliferation function (inflexion proliferation X value)
		self.init_particles = init_particles     # Initial list of cell objects
	def initialize_dic(self):
		""" Compute initial dictionary of cells """
		for i in range(len(self.init_particles)):
			self.dico_particles[i] = [self.init_particles[i]]
	def update_dico_particles(self):
		""" Update dictionary of cells """
		IDs_before_reactions = self.dico_particles.keys()
		ind_unreached_tmax_alive = [i for i in IDs_before_reactions if self.dico_particles[i][-1].event not in ["death", "end_time"]]
		nb_unreached_tmax_alive = len(ind_unreached_tmax_alive)
		while nb_unreached_tmax_alive > 0:
			nb_unavailable = 0
			ID_add = max(self.dico_particles.keys()) + 1
			for i in ind_unreached_tmax_alive:  # Loop on one single alive and available cell
				tmp_obj = self.dico_particles[i][-1]
				tmp_list_particles = tmp_obj.event_particle(self.beta, self.alpha0, self.alpha1, self.K, self.tmax, self.betainf, self.beta0, self.n, self.theta, self.d, ID_add)
				l = len(tmp_list_particles)
				if l == 2:  # Birth
					self.dico_particles[i].append(tmp_list_particles[0])
					self.dico_particles[ID_add] = [tmp_list_particles[1]]
					ID_add += 1
				else:  # Other events
					self.dico_particles[i].append(tmp_list_particles[0])
					if tmp_list_particles[0].event in ["death", "end_time"]:		 
						nb_unavailable += 1
			if nb_unavailable == nb_unreached_tmax_alive:
				output_dico_particles = copy(self.dico_particles)
				print "No other reaction possible"
				return output_dico_particles
			else:
				return self.update_dico_particles()
		output_dico_particles = copy(self.dico_particles)
		return output_dico_particles


init_particles = []
for i in range(N_init):
	init_particles.append(Particle(0.0, 5.0, 0.0, "init", i))


# Generate noisy parameters of X model to simulate different individuals from same genotype
alpha0 = float(np.random.normal(alpha0, noise*alpha0, 1))
alpha1 = float(np.random.normal(alpha1, noise*alpha1, 1))
K = float(np.random.normal(K, noise*K, 1))
reactor = Reactor(alpha0, alpha1, K, beta, tmax, beta0, betainf, n, theta, d, init_particles)
reactor.initialize_dic()
out_dico_particles = reactor.update_dico_particles()


# Save data
ID_tot_cells = out_dico_particles.keys()
fichier = open(file_results, "w")
fichier.write("time_creation\tqtX\ttime_current\tevent\tid\n")
for i in ID_tot_cells:
	tmp = out_dico_particles[i]
	for j in range(len(tmp)):
		fichier.write(str(tmp[j].time)+"\t"+str(tmp[j].QtX)+"\t"+str(tmp[j].time_current)+"\t"+tmp[j].event+"\t"+str(tmp[j].ID)+"\n")


fichier.close()
