# Supplementary material for: Exploiting Single-Cell Quantitative Data to Map Genetic Variants Having Probabilistic Effects
Source: PLoS Genet. 2016 Aug 1;12(8):e1006213. doi: 10.1371/journal.pgen.1006213 (PMC4968810; doi:10.1371/journal.pgen.1006213)
Supplement: S2 Methods — (TGZ) [file pgen.1006213.s006.tgz › prolif_stochasticmodel/variable_genoA_CXModel.py]

###############################################
# LICENCE
# 
# Copyright 2016
#
# Claire BURNY, CNRS
#
# The Software is provided 'as is' without warranty of any kind, either
# express or implied, including without limitation any implied
# warranties of condition, uninterrupted use, merchantability, fitness
# for a particular purpose, or non-infringement. You use this software
# at your own risk.
#
# This software is governed by the CeCILL license under French law and
# abiding by the rules of distribution of free software.  You can  use,
# modify and/ or redistribute the software under the terms of the CeCILL
# license as circulated by CEA, CNRS and INRIA at the following URL
# http://www.cecill.info.
#
# As a counterpart to the access to the source code and  rights to copy,
# modify and redistribute granted by the license, users are provided
# only  with a limited warranty  and the software's author,  the holder
# of the economic rights,  and the successive licensors  have only
# limited liability.
#
# This software is provided with absolutely NO WARRANTY. The authors can
# not be held responsible, even partially, for any damage, loss,
# financial loss or any other undesired facts resulting from the use of
# the software.
#
# In this respect, the user's attention is drawn to the risks associated
# with loading,  using,  modifying and/or developing or reproducing the
# software by the user in light of its specific status of free software,
# that may mean  that it is complicated to manipulate,  and  that  also
# therefore means  that it is reserved for developers  and  experienced
# professionals having in-depth computer knowledge. Users are therefore
# encouraged to load and test the software's suitability as regards
# their requirements in conditions enabling the security of their
# systems and/or data to be ensured and,  more generally, to use and
# operate it in the same conditions as regards security.
#
# The fact that you are presently reading this means that you have had
# knowledge of the CeCILL license and that you accept its terms.
#
#
#  DISCLAIMER
#
# This file is provided as is,
# with absolutely NO WARRANTY.
#
# Users of this file endorse full responsibility of the way they use its content as well as the
# information produced from computations that used the content of this file.
# The author(s) can in NO WAY be held responsible for any damage that may result from the exploitation,
# diffusion or interpretation of the content of this file.
#
#
#################################################
# -*- coding: utf-8 -*-

##### Param 
N_init = 1000  # Initial number of cells for inoculation
path = './CXModel/'  
version = 4
init = '1000cellsX5'

##### Non-genotype dependent variables 
beta = 1.0
d = 0.0001

##### Genotype dependent variables
alpha0 = 6.3
alpha1 =  12.0
K = 10.0
geno = 'A'

##### Proliferation
beta0 = 0.20
betainf = 0.05
n = 2.5
theta = 2.5
