# Supplementary material for: Exploiting Single-Cell Quantitative Data to Map Genetic Variants Having Probabilistic Effects
Source: PLoS Genet. 2016 Aug 1;12(8):e1006213. doi: 10.1371/journal.pgen.1006213 (PMC4968810; doi:10.1371/journal.pgen.1006213)
Supplement: S1 Dataset — (ZIP) [file pgen.1006213.s007.zip]

Archive with 700 entries (690 files):
- data/
- data/.DS_Store
- __MACOSX/
- __MACOSX/data/
- __MACOSX/data/._.DS_Store
- data/2014-10-07_morpho/
- data/2014-10-07_morpho/.DS_Store
- __MACOSX/data/2014-10-07_morpho/
- __MACOSX/data/2014-10-07_morpho/._.DS_Store
- data/2014-10-07_morpho/gen/
- data/2014-10-07_morpho/gen/genotypes_ErinSmith_2007_09_13.txt
- data/2014-10-07_morpho/JW1_gpa1/
- data/2014-10-07_morpho/JW1_gpa1/.DS_Store
- data/2014-10-07_morpho/JW1_gpa1/JW1-1_A.xls
- data/2014-10-07_morpho/JW1_gpa1/JW1-1_A1B.xls
- data/2014-10-07_morpho/JW1_gpa1/JW1-1_C.xls
- data/2014-10-07_morpho/JW1_gpa1/JW1-2_A.xls
- data/2014-10-07_morpho/JW1_gpa1/JW1-2_A1B.xls
- data/2014-10-07_morpho/JW1_gpa1/JW1-2_C.xls
- data/2014-10-07_morpho/JW1_gpa1/JW1-3_A.xls
- data/2014-10-07_morpho/JW1_gpa1/JW1-3_A1B.xls
- data/2014-10-07_morpho/JW1_gpa1/JW1-3_C.xls
- data/2014-10-07_morpho/JW1_gpa1/JW1-4_A.xls
- data/2014-10-07_morpho/JW1_gpa1/JW1-4_A1B.xls
- data/2014-10-07_morpho/JW1_gpa1/JW1-4_C.xls
- data/2014-10-07_morpho/JW1_gpa1/JW1-5_A.xls
- data/2014-10-07_morpho/JW1_gpa1/JW1-5_A1B.xls
- data/2014-10-07_morpho/JW1_gpa1/JW1-5_C.xls
- data/2014-10-07_morpho/JW1_gpa1/JW1-6_A.xls
- data/2014-10-07_morpho/JW1_gpa1/JW1-6_A1B.xls
- data/2014-10-07_morpho/JW1_gpa1/JW1-6_C.xls
- data/2014-10-07_morpho/JW1_gpa1/JW1-7_A.xls
- data/2014-10-07_morpho/JW1_gpa1/JW1-7_A1B.xls
- data/2014-10-07_morpho/JW1_gpa1/JW1-7_C.xls
- data/2014-10-07_morpho/JW1_gpa1/JW1-8_A.xls
- data/2014-10-07_morpho/JW1_gpa1/JW1-8_A1B.xls
- data/2014-10-07_morpho/JW1_gpa1/JW1-8_C.xls
- data/2014-10-07_morpho/JW1_gpa1/JW1-9_A.xls
- data/2014-10-07_morpho/JW1_gpa1/JW1-9_A1B.xls
- data/2014-10-07_morpho/JW1_gpa1/JW1-9_C.xls
- data/2014-10-07_morpho/k_series/
- data/2014-10-07_morpho/k_series/k1-1_A.xls
- data/2014-10-07_morpho/k_series/k1-1_A1B.xls
- data/2014-10-07_morpho/k_series/k1-1_C.xls
- data/2014-10-07_morpho/k_series/k1-2_A.xls
- data/2014-10-07_morpho/k_series/k1-2_A1B.xls
- data/2014-10-07_morpho/k_series/k1-2_C.xls
- data/2014-10-07_morpho/k_series/K1-3_A.xls
- data/2014-10-07_morpho/k_series/K1-3_A1B.xls
- data/2014-10-07_morpho/k_series/K1-3_C.xls
- data/2014-10-07_morpho/k_series/K10-2_A.xls
- data/2014-10-07_morpho/k_series/K10-2_A1B.xls
- data/2014-10-07_morpho/k_series/K10-2_C.xls
- data/2014-10-07_morpho/k_series/k10-3_A.xls
- data/2014-10-07_morpho/k_series/k10-3_A1B.xls
- data/2014-10-07_morpho/k_series/k10-3_C.xls
- data/2014-10-07_morpho/k_series/k10-4_A.xls
- data/2014-10-07_morpho/k_series/k10-4_A1B.xls
- data/2014-10-07_morpho/k_series/k10-4_C.xls
- data/2014-10-07_morpho/k_series/k11-1_A.xls
- data/2014-10-07_morpho/k_series/k11-1_A1B.xls
- data/2014-10-07_morpho/k_series/k11-1_C.xls
- data/2014-10-07_morpho/k_series/k11-2_A.xls
- data/2014-10-07_morpho/k_series/k11-2_A1B.xls
- data/2014-10-07_morpho/k_series/k11-2_C.xls
- data/2014-10-07_morpho/k_series/k11-3_A.xls
- data/2014-10-07_morpho/k_series/k11-3_A1B.xls
- data/2014-10-07_morpho/k_series/k11-3_C.xls
- data/2014-10-07_morpho/k_series/k2-1_A.xls
- data/2014-10-07_morpho/k_series/k2-1_A1B.xls
- data/2014-10-07_morpho/k_series/k2-1_C.xls
- data/2014-10-07_morpho/k_series/k2-2_A.xls
- data/2014-10-07_morpho/k_series/k2-2_A1B.xls
- data/2014-10-07_morpho/k_series/k2-2_C.xls
- data/2014-10-07_morpho/k_series/K2-3_A.xls
- data/2014-10-07_morpho/k_series/K2-3_A1B.xls
- data/2014-10-07_morpho/k_series/K2-3_C.xls
- data/2014-10-07_morpho/k_series/k3-2_A.xls
- data/2014-10-07_morpho/k_series/k3-2_A1B.xls
- data/2014-10-07_morpho/k_series/k3-2_C.xls
- data/2014-10-07_morpho/k_series/K3-3_A.xls
- data/2014-10-07_morpho/k_series/K3-3_A1B.xls
- data/2014-10-07_morpho/k_series/K3-3_C.xls
- data/2014-10-07_morpho/k_series/k3-4_A.xls
- data/2014-10-07_morpho/k_series/k3-4_A1B.xls
- data/2014-10-07_morpho/k_series/k3-4_C.xls
- data/2014-10-07_morpho/k_series/K4-1_A.xls
- data/2014-10-07_morpho/k_series/K4-1_A1B.xls
- data/2014-10-07_morpho/k_series/K4-1_C.xls
- data/2014-10-07_morpho/k_series/k4-2_A.xls
- data/2014-10-07_morpho/k_series/k4-2_A1B.xls
- data/2014-10-07_morpho/k_series/k4-2_C.xls
- data/2014-10-07_morpho/k_series/K4-3_A.xls
- data/2014-10-07_morpho/k_series/K4-3_A1B.xls
- data/2014-10-07_morpho/k_series/K4-3_C.xls
- data/2014-10-07_morpho/k_series/K5-1_A.xls
- data/2014-10-07_morpho/k_series/K5-1_A1B.xls
- data/2014-10-07_morpho/k_series/K5-1_C.xls
- data/2014-10-07_morpho/k_series/k5-2_A.xls
- data/2014-10-07_morpho/k_series/k5-2_A1B.xls
- data/2014-10-07_morpho/k_series/k5-2_C.xls
- data/2014-10-07_morpho/k_series/k5-3_A.xls
- data/2014-10-07_morpho/k_series/k5-3_A1B.xls
- data/2014-10-07_morpho/k_series/k5-3_C.xls
- data/2014-10-07_morpho/k_series/k6-1_A.xls
- data/2014-10-07_morpho/k_series/k6-1_A1B.xls
- data/2014-10-07_morpho/k_series/k6-1_C.xls
- data/2014-10-07_morpho/k_series/K6-2_A.xls
- data/2014-10-07_morpho/k_series/K6-2_A1B.xls
- data/2014-10-07_morpho/k_series/K6-2_C.xls
- data/2014-10-07_morpho/k_series/k6-3_A.xls
- data/2014-10-07_morpho/k_series/k6-3_A1B.xls
- data/2014-10-07_morpho/k_series/k6-3_C.xls
- data/2014-10-07_morpho/k_series/K8-2_A.xls
- data/2014-10-07_morpho/k_series/K8-2_A1B.xls
- data/2014-10-07_morpho/k_series/K8-2_C.xls
- data/2014-10-07_morpho/k_series/k8-3_A.xls
- data/2014-10-07_morpho/k_series/k8-3_A1B.xls
- data/2014-10-07_morpho/k_series/k8-3_C.xls
- data/2014-10-07_morpho/k_series/k8-4_A.xls
- data/2014-10-07_morpho/k_series/k8-4_A1B.xls
- data/2014-10-07_morpho/k_series/k8-4_C.xls
- data/2014-10-07_morpho/k_series/k9-1_A.xls
- data/2014-10-07_morpho/k_series/k9-1_A1B.xls
- data/2014-10-07_morpho/k_series/k9-1_C.xls
- data/2014-10-07_morpho/k_series/K9-2_A.xls
- data/2014-10-07_morpho/k_series/K9-2_A1B.xls
- data/2014-10-07_morpho/k_series/K9-2_C.xls
- data/2014-10-07_morpho/k_series/k9-3_A.xls
- data/2014-10-07_morpho/k_series/k9-3_A1B.xls
- data/2014-10-07_morpho/k_series/k9-3_C.xls
- data/2014-10-07_morpho/k_series/ky-1_A.xls
- data/2014-10-07_morpho/k_series/ky-1_A1B.xls
- data/2014-10-07_morpho/k_series/ky-1_C.xls
- data/2014-10-07_morpho/k_series/ky-2_A.xls
- data/2014-10-07_morpho/k_series/ky-2_A1B.xls
- data/2014-10-07_morpho/k_series/ky-2_C.xls
- data/2014-10-07_morpho/k_series/ky-3_A.xls
- data/2014-10-07_morpho/k_series/ky-3_A1B.xls
- data/2014-10-07_morpho/k_series/ky-3_C.xls
- data/2014-10-07_morpho/segregants/
- data/2014-10-07_morpho/segregants/gaelA1-1-2_A.xls
- data/2014-10-07_morpho/segregants/gaelA1-1-2_A1B.xls
- data/2014-10-07_morpho/segregants/gaelA1-1-2_C.xls
- data/2014-10-07_morpho/segregants/gaelA1-1-3_A.xls
- data/2014-10-07_morpho/segregants/gaelA1-1-3_A1B.xls
- data/2014-10-07_morpho/segregants/gaelA1-1-3_C.xls
- data/2014-10-07_morpho/segregants/gaelA1-1_A.xls
- data/2014-10-07_morpho/segregants/gaelA1-1_A1B.xls
- data/2014-10-07_morpho/segregants/gaelA1-1_C.xls
- data/2014-10-07_morpho/segregants/gaelA1-2-2_A.xls
- data/2014-10-07_morpho/segregants/gaelA1-2-2_A1B.xls
- data/2014-10-07_morpho/segregants/gaelA1-2-2_C.xls
- data/2014-10-07_morpho/segregants/gaelA1-2-3_A.xls
- data/2014-10-07_morpho/segregants/gaelA1-2-3_A1B.xls
- data/2014-10-07_morpho/segregants/gaelA1-2-3_C.xls
- data/2014-10-07_morpho/segregants/gaelA1-2_A.xls
- data/2014-10-07_morpho/segregants/gaelA1-2_A1B.xls
- data/2014-10-07_morpho/segregants/gaelA1-2_C.xls
- data/2014-10-07_morpho/segregants/gaelA1-3-2_A.xls
- data/2014-10-07_morpho/segregants/gaelA1-3-2_A1B.xls
- data/2014-10-07_morpho/segregants/gaelA1-3-2_C.xls
- data/2014-10-07_morpho/segregants/gaelA1-3-3_A.xls
- data/2014-10-07_morpho/segregants/gaelA1-3-3_A1B.xls
- data/2014-10-07_morpho/segregants/gaelA1-3-3_C.xls
- data/2014-10-07_morpho/segregants/gaelA1-3_A.xls
- data/2014-10-07_morpho/segregants/gaelA1-3_A1B.xls
- data/2014-10-07_morpho/segregants/gaelA1-3_C.xls
- data/2014-10-07_morpho/segregants/gaelA10-2_A.xls
- data/2014-10-07_morpho/segregants/gaelA10-2_A1B.xls
- data/2014-10-07_morpho/segregants/gaelA10-2_C.xls
- data/2014-10-07_morpho/segregants/gaelA10-3_A.xls
- data/2014-10-07_morpho/segregants/gaelA10-3_A1B.xls
- data/2014-10-07_morpho/segregants/gaelA10-3_C.xls
- data/2014-10-07_morpho/segregants/gaelA10_A.xls
- data/2014-10-07_morpho/segregants/gaelA10_A1B.xls
- data/2014-10-07_morpho/segregants/gaelA10_C.xls
- data/2014-10-07_morpho/segregants/gaelA11-2_A.xls
- data/2014-10-07_morpho/segregants/gaelA11-2_A1B.xls
- data/2014-10-07_morpho/segregants/gaelA11-2_C.xls
- data/2014-10-07_morpho/segregants/gaelA11-3_A.xls
- data/2014-10-07_morpho/segregants/gaelA11-3_A1B.xls
- data/2014-10-07_morpho/segregants/gaelA11-3_C.xls
- data/2014-10-07_morpho/segregants/gaelA11_A.xls
- data/2014-10-07_morpho/segregants/gaelA11_A1B.xls
- data/2014-10-07_morpho/segregants/gaelA11_C.xls
- data/2014-10-07_morpho/segregants/gaelA12-2_A.xls
- data/2014-10-07_morpho/segregants/gaelA12-2_A1B.xls
- data/2014-10-07_morpho/segregants/gaelA12-2_C.xls
- data/2014-10-07_morpho/segregants/gaelA12-3_A.xls
- data/2014-10-07_morpho/segregants/gaelA12-3_A1B.xls
- data/2014-10-07_morpho/segregants/gaelA12-3_C.xls
- data/2014-10-07_morpho/segregants/gaelA12_A.xls
- data/2014-10-07_morpho/segregants/gaelA12_A1B.xls
- data/2014-10-07_morpho/segregants/gaelA12_C.xls
- data/2014-10-07_morpho/segregants/gaelA3-2_A.xls
- data/2014-10-07_morpho/segregants/gaelA3-2_A1B.xls
- data/2014-10-07_morpho/segregants/gaelA3-2_C.xls
- data/2014-10-07_morpho/segregants/gaelA3-3_A.xls
- data/2014-10-07_morpho/segregants/gaelA3-3_A1B.xls
- data/2014-10-07_morpho/segregants/gaelA3-3_C.xls
- data/2014-10-07_morpho/segregants/gaelA3-4_A.xls
- data/2014-10-07_morpho/segregants/gaelA3-4_A1B.xls
- data/2014-10-07_morpho/segregants/gaelA3-4_C.xls
- data/2014-10-07_morpho/segregants/gaelA6-2_A.xls
- data/2014-10-07_morpho/segregants/gaelA6-2_A1B.xls
- data/2014-10-07_morpho/segregants/gaelA6-2_C.xls
- data/2014-10-07_morpho/segregants/gaelA6-3_A.xls
- data/2014-10-07_morpho/segregants/gaelA6-3_A1B.xls
- data/2014-10-07_morpho/segregants/gaelA6-3_C.xls
- data/2014-10-07_morpho/segregants/gaelA6_A.xls
- data/2014-10-07_morpho/segregants/gaelA6_A1B.xls
- data/2014-10-07_morpho/segregants/gaelA6_C.xls
- data/2014-10-07_morpho/segregants/gaelA7-2_A.xls
- data/2014-10-07_morpho/segregants/gaelA7-2_A1B.xls
- data/2014-10-07_morpho/segregants/gaelA7-2_C.xls
- data/2014-10-07_morpho/segregants/gaelA7-3_A.xls
- data/2014-10-07_morpho/segregants/gaelA7-3_A1B.xls
- data/2014-10-07_morpho/segregants/gaelA7-3_C.xls
- data/2014-10-07_morpho/segregants/gaelA7_A.xls
- data/2014-10-07_morpho/segregants/gaelA7_A1B.xls
- data/2014-10-07_morpho/segregants/gaelA7_C.xls
- data/2014-10-07_morpho/segregants/gaelA9-1-2_A.xls
- data/2014-10-07_morpho/segregants/gaelA9-1-2_A1B.xls
- data/2014-10-07_morpho/segregants/gaelA9-1-2_C.xls
- data/2014-10-07_morpho/segregants/gaelA9-1-3_A.xls
- data/2014-10-07_morpho/segregants/gaelA9-1-3_A1B.xls
- data/2014-10-07_morpho/segregants/gaelA9-1-3_C.xls
- data/2014-10-07_morpho/segregants/gaelA9-1_A.xls
- data/2014-10-07_morpho/segregants/gaelA9-1_A1B.xls
- data/2014-10-07_morpho/segregants/gaelA9-1_C.xls
- data/2014-10-07_morpho/segregants/gaelA9-2-2_A.xls
- data/2014-10-07_morpho/segregants/gaelA9-2-2_A1B.xls
- data/2014-10-07_morpho/segregants/gaelA9-2-2_C.xls
- data/2014-10-07_morpho/segregants/gaelA9-2-3_A.xls
- data/2014-10-07_morpho/segregants/gaelA9-2-3_A1B.xls
- data/2014-10-07_morpho/segregants/gaelA9-2-3_C.xls
- data/2014-10-07_morpho/segregants/gaelA9-2_A.xls
- data/2014-10-07_morpho/segregants/gaelA9-2_A1B.xls
- data/2014-10-07_morpho/segregants/gaelA9-2_C.xls
- data/2014-10-07_morpho/segregants/gaelA9-3-2_A.xls
- data/2014-10-07_morpho/segregants/gaelA9-3-2_A1B.xls
- data/2014-10-07_morpho/segregants/gaelA9-3-2_C.xls
- data/2014-10-07_morpho/segregants/gaelA9-3-3_A.xls
- data/2014-10-07_morpho/segregants/gaelA9-3-3_A1B.xls
- data/2014-10-07_morpho/segregants/gaelA9-3-3_C.xls
- data/2014-10-07_morpho/segregants/gaelB1-2_A.xls
- data/2014-10-07_morpho/segregants/gaelB1-2_A1B.xls
- data/2014-10-07_morpho/segregants/gaelB1-2_C.xls
- data/2014-10-07_morpho/segregants/gaelB1-3_A.xls
- data/2014-10-07_morpho/segregants/gaelB1-3_A1B.xls
- data/2014-10-07_morpho/segregants/gaelB1-3_C.xls
- data/2014-10-07_morpho/segregants/gaelB11-2_A.xls
- data/2014-10-07_morpho/segregants/gaelB11-2_A1B.xls
- data/2014-10-07_morpho/segregants/gaelB11-2_C.xls
- data/2014-10-07_morpho/segregants/gaelB11-3_A.xls
- data/2014-10-07_morpho/segregants/gaelB11-3_A1B.xls
- data/2014-10-07_morpho/segregants/gaelB11-3_C.xls
- data/2014-10-07_morpho/segregants/gaelB11_A.xls
- data/2014-10-07_morpho/segregants/gaelB11_A1B.xls
- data/2014-10-07_morpho/segregants/gaelB11_C.xls
- data/2014-10-07_morpho/segregants/gaelB1_A.xls
- data/2014-10-07_morpho/segregants/gaelB1_A1B.xls
- data/2014-10-07_morpho/segregants/gaelB1_C.xls
- data/2014-10-07_morpho/segregants/gaelB2-2_A.xls
- data/2014-10-07_morpho/segregants/gaelB2-2_A1B.xls
- data/2014-10-07_morpho/segregants/gaelB2-2_C.xls
- data/2014-10-07_morpho/segregants/gaelB2-3_A.xls
- data/2014-10-07_morpho/segregants/gaelB2-3_A1B.xls
- data/2014-10-07_morpho/segregants/gaelB2-3_C.xls
- data/2014-10-07_morpho/segregants/gaelB2_A.xls
- data/2014-10-07_morpho/segregants/gaelB2_A1B.xls
- data/2014-10-07_morpho/segregants/gaelB2_C.xls
- data/2014-10-07_morpho/segregants/gaelB3-2_A.xls
- data/2014-10-07_morpho/segregants/gaelB3-2_A1B.xls
- data/2014-10-07_morpho/segregants/gaelB3-2_C.xls
- data/2014-10-07_morpho/segregants/gaelB3-3_A.xls
- data/2014-10-07_morpho/segregants/gaelB3-3_A1B.xls
- data/2014-10-07_morpho/segregants/gaelB3-3_C.xls
- data/2014-10-07_morpho/segregants/gaelB3_A.xls
- data/2014-10-07_morpho/segregants/gaelB3_A1B.xls
- data/2014-10-07_morpho/segregants/gaelB3_C.xls
- data/2014-10-07_morpho/segregants/gaelB4-2_A.xls
- data/2014-10-07_morpho/segregants/gaelB4-2_A1B.xls
- data/2014-10-07_morpho/segregants/gaelB4-2_C.xls
- data/2014-10-07_morpho/segregants/gaelB4-3_A.xls
- data/2014-10-07_morpho/segregants/gaelB4-3_A1B.xls
- data/2014-10-07_morpho/segregants/gaelB4-3_C.xls
- data/2014-10-07_morpho/segregants/gaelB4_A.xls
- data/2014-10-07_morpho/segregants/gaelB4_A1B.xls
- data/2014-10-07_morpho/segregants/gaelB4_C.xls
- data/2014-10-07_morpho/segregants/gaelB5-2_A.xls
- data/2014-10-07_morpho/segregants/gaelB5-2_A1B.xls
- data/2014-10-07_morpho/segregants/gaelB5-2_C.xls
- data/2014-10-07_morpho/segregants/gaelB5-3_A.xls
- data/2014-10-07_morpho/segregants/gaelB5-3_A1B.xls
- data/2014-10-07_morpho/segregants/gaelB5-3_C.xls
- data/2014-10-07_morpho/segregants/gaelB5_A.xls
- data/2014-10-07_morpho/segregants/gaelB5_A1B.xls
- data/2014-10-07_morpho/segregants/gaelB5_C.xls
[truncated: 400 more entries]
