# Supplementary material for: Exploiting Single-Cell Quantitative Data to Map Genetic Variants Having Probabilistic Effects
Source: PLoS Genet. 2016 Aug 1;12(8):e1006213. doi: 10.1371/journal.pgen.1006213 (PMC4968810; doi:10.1371/journal.pgen.1006213)
Supplement: S1 Dataset — (ZIP) [file pgen.1006213.s007.zip › data/2014-10-07_morpho/JW1_gpa1/JW1-1_A.xls]

image_number	cell_	Agroup	C11-1_A	C12-1_A	C13_A	C103_A	C104_A	C115_A	C126_A	C127_A	A7-1_A	A8-1_A	A101_A	A120_A	A121_A	A122_A	A123_A	D14-1_A	D15-1_A	D16-1_A	D17-1_A	D102_A	D105_A	D117_A	D127_A	D135_A	D147_A	D148_A	D154_A	D155_A	D173_A	D176_A	D179_A	D182_A	D188_A	D191_A	D194_A
1	0	B	983.0	114.81118307999988	9.017252060942528E-5	38.48376280978771	31.78049716414141	1.2109238760811376	127.0	3.0	104.0	18503.0	0.10579857578840285	70.5334712742182	24.73863375370596	4.0	0.9807692307692307	219.0	14344.0	96.0	0.0038850379797435064	21.93171219946131	0.5698952128943934	2.23606797749979	21.93171219946131	2.23606797749979	0.1162476387438193	0.1162476387438193	2.6025622024998114	2.6025622024998114	13.152946437965905	22.02271554554524	10.0	2.2022715545545237	0.0	65.49771689497717	1.4656999442275516
1	1	B	760.0	100.0832610399999	7.887026840334101E-5	34.0	26.832815729997478	1.2671051872498809	120.0	3.0	146.0	4123.0	0.19210526315789472	0.0	0.0	0.0	0.0	109.0	6515.0	65.0	9.69201266156422E-4	20.12461179749811	0.5919003469852385	3.1622776601683795	20.248456731316587	4.123105625617661	0.18864566947613626	0.28797018815893544	9.63753811293094	42.10873040377942	7.280109889280518	12.529964086141668	5.830951894845301	2.148871112659745	2.23606797749979	59.77064220183486	1.0874904067536455
1	4	A	766.0	100.91168815999991	8.607448710634447E-5	33.0	27.0	1.2222222222222223	125.0	3.0	248.0	28843.0	0.3237597911227154	92.91663694301326	27.073972741361768	6.0	0.6854838709677419	117.0	5952.0	76.0	5.537468735748599E-4	19.1049731745428	0.5789385810467514	2.8284271247461903	21.095023109728988	4.47213595499958	0.2102353324910547	0.2857142857142857	45.0	26.56505117707799	8.0	13.152946437965905	5.0990195135927845	2.579505021093418	2.0	50.87179487179487	1.493951612903226
1	7	A	748.0	100.0832610399999	7.158423550917442E-5	32.7566787083184	26.68332812825267	1.227608435907033	124.0	3.0	213.0	18248.0	0.28475935828877	68.44712733016502	22.20360331117452	5.0	0.5446009389671361	191.0	8702.0	70.0	0.0018685778278198784	17.72004514666935	0.5409597628763697	1.4142135623730951	18.973665961010276	2.8284271247461903	0.08687444855261388	0.17374889710522776	30.963756532073532	30.963756532073532	11.40175425099138	18.867962264113206	7.211102550927978	2.6165155925684536	1.4142135623730951	45.56020942408377	1.5364284072626981
1	9	B	983.0	114.56854239999988	3.066281751046041E-5	37.8021163428716	32.01562118716424	1.1807397433234026	93.0	3.0	156.0	19820.0	0.15869786368260427	61.23872068861291	20.615528128088304	2.0	0.8269230769230769	303.0	15367.0	74.0	0.002507700923097965	21.633307652783937	0.5722776856344807	3.0	21.633307652783937	3.0	0.17647058823529413	0.17647058823529413	36.25383773744479	36.25383773744479	17.08800749063506	29.966648127543394	8.06225774829855	3.7169052470280457	0.0	50.71617161716171	1.4591006702674563
1	15	B	962.0	116.3259017199999	2.4231900131629273E-4	37.73592452822641	30.528675044947494	1.2360813062691929	129.0	7.0	136.0	23671.0	0.14137214137214138	55.071268576413104	24.020824298928627	3.0	0.8823529411764706	109.0	10797.0	150.0	3.3209957011759856E-4	19.4164878389476	0.5145358986613432	1.0	19.849433241279208	3.1622776601683795	0.06666666666666667	0.21271781490575853	57.99461679191651	76.42956561483851	6.708203932499369	12.206555615733702	5.0	2.4413111231467406	2.23606797749979	99.05504587155963	1.5143095304251182
1	16	B	753.0	100.9116881599999	1.3872705926540433E-4	32.89376840679705	27.85677655436824	1.180817469767117	104.0	3.0	64.0	10653.0	0.0849933598937583	72.45795944405992	24.041630560342615	3.0	1.40625	74.0	6082.0	96.0	5.726005729651154E-4	17.26267650163207	0.524800816013071	3.1622776601683795	18.24828759089466	3.605551275463989	0.2171861213815347	0.2650854018430103	90.0	74.74488129694222	5.0990195135927845	9.433981132056603	4.47213595499958	2.1095023109728985	1.0	82.1891891891892	1.1680368299901347
1	17	B	912.0	112.81118307999989	1.0375911208931184E-4	36.87817782917155	29.832867780352597	1.2361593293910171	193.0	3.0	83.0	15860.0	0.09100877192982457	60.62133809566034	27.459060435491963	2.0	1.216867469879518	163.0	13608.0	103.0	0.001303278938580725	22.20360331117452	0.6020797289396148	4.123105625617661	22.02271554554524	3.605551275463989	0.23608834134288123	0.19999999999999998	26.565051177077997	6.911227119024687	9.219544457292887	17.029386365926403	7.810249675906654	2.1803894974650144	1.4142135623730951	83.48466257668711	1.2337595532039978
1	20	B	837.0	104.91168815999991	1.379127793908884E-4	33.421549934136806	29.206163733020468	1.1443320745459775	94.0	3.0	172.0	15116.0	0.2054958183990442	68.46779699148817	26.30589287593181	1.0	0.45348837209302323	125.0	10121.0	88.0	0.004089341280783363	18.35755975068582	0.5492731422349563	3.605551275463989	18.788294228055936	5.0	0.22803508501982758	0.31622776601683794	71.25865955480728	74.43848967467152	8.602325267042627	16.55294535724685	6.708203932499369	2.467567403109566	1.4142135623730951	80.968	1.0868491255804762
1	24	B	657.0	92.42640679999995	1.3837906510671057E-4	31.622776601683793	25.553864678361276	1.2374948760083873	91.0	3.0	66.0	11526.0	0.1004566210045662	62.37532275852628	23.345235059857504	2.0	1.0303030303030303	153.0	7510.0	66.0	6.809904489673536E-4	18.35755975068582	0.5805170109479997	3.0	16.55294535724685	2.8284271247461903	0.21428571428571427	0.22222222222222224	34.695153531233956	79.69515353123396	8.06225774829855	14.7648230602334	8.06225774829855	1.8313509095326745	2.23606797749979	49.08496732026144	1.3446071904127828
1	25	B	898.0	111.15432883999989	1.1777959255635819E-4	37.20215047547655	30.0	1.240071682515885	121.0	3.0	130.0	11384.0	0.1447661469933185	34.042412109045	16.0	3.0	0.5153846153846153	178.0	9009.0	78.0	0.0018486102809274077	19.235384061671343	0.5170503268178328	2.8284271247461903	18.601075237738275	0.0	0.18181818181818182	0.0	81.2538377374448	-1.0	10.0	17.26267650163207	7.0710678118654755	2.4413111231467406	2.8284271247461903	50.6123595505618	1.5411255411255411
2	26	B	768.0	103.15432883999989	8.846098336479868E-5	36.796738985948195	25.495097567963924	1.4432868471225402	115.0	3.0	100.0	18112.0	0.13020833333333334	82.28665629055331	28.42534080710379	8.0	1.31	105.0	6220.0	93.0	0.003191508857805553	21.400934559032695	0.581598672839058	4.123105625617661	19.1049731745428	1.4142135623730951	0.26559258100921596	0.07692307692307693	28.842660135412075	2.121096396661443	7.0710678118654755	12.529964086141668	5.830951894845301	2.148871112659745	3.0	59.23809523809524	1.569935691318328
2	29	B	1154.0	125.29646443999985	7.37337261812536E-5	41.10960958218893	33.301651610693426	1.234461583550658	118.0	3.0	180.0	25515.0	0.1559792027729636	64.57141269146229	25.317977802344327	3.0	0.8833333333333333	103.0	8709.0	122.0	7.027678443511814E-4	26.419689627245813	0.642664571514013	8.0	25.80697580112788	6.324555320336759	0.42105263157894735	0.33333333333333337	41.18592516570965	22.750976342787624	6.324555320336759	11.704699910719626	5.385164807134504	2.17350820818199	2.8284271247461903	84.55339805825243	1.4428751865885865
2	33	A	769.0	101.4974745999999	8.370359586394604E-5	33.301651610693426	26.90724809414742	1.2376461351295471	116.0	3.0	369.0	33912.0	0.4798439531859558	80.97179877339741	25.942243542145693	5.0	0.3224932249322493	73.0	6139.0	114.0	7.398542053345155E-4	17.804493814764857	0.5346429667484628	3.605551275463989	19.209372712298546	4.123105625617661	0.25	0.2831760569774271	83.45370921670596	63.79988515865266	5.385164807134504	9.433981132056603	4.47213595499958	2.1095023109728985	1.4142135623730951	84.0958904109589	1.3555953738393876
2	34	B	889.0	109.15432883999986	5.6264975091536813E-5	36.61966684720111	29.410882339705484	1.2451060265459486	138.0	3.0	137.0	20702.0	0.15410573678290213	78.2510569581521	25.96150997149434	5.0	0.8759124087591241	100.0	11367.0	153.0	3.873779872369353E-4	20.518284528683193	0.5603077880063082	4.123105625617661	20.518284528683193	4.123105625617661	0.26559258100921596	0.26559258100921596	70.34617594194668	70.34617594194668	6.708203932499369	12.083045973594572	5.385164807134504	2.243765308275509	0.0	113.67	1.3460015835312746
2	35	B	810.0	103.49747459999989	1.0795768025891137E-4	33.015148038438355	29.410882339705484	1.1225487102733744	112.0	3.0	81.0	17108.0	0.1	61.27933177635198	23.08679276123039	4.0	1.1358024691358024	93.0	8340.0	121.0	9.310281278618013E-4	18.788294228055936	0.569081023237618	3.1622776601683795	19.697715603592208	4.123105625617661	0.2	0.26559258100921596	56.003540851749506	51.60483549675397	7.280109889280518	12.083045973594572	4.47213595499958	2.701851217221259	1.0	89.6774193548387	1.3492805755395685
2	37	A	781.0	102.91168815999991	8.965459393210908E-5	34.48187929913333	26.419689627245813	1.305158379437328	120.0	3.0	316.0	33286.0	0.4046094750320102	97.18790830679485	26.1725046566048	4.0	0.5284810126582279	75.0	6105.0	101.0	9.326031646959988E-4	18.027756377319946	0.522818266978072	2.8284271247461903	17.804493814764857	2.23606797749979	0.2102353324910547	0.17845765256206242	73.07248693585295	88.49256424122504	6.324555320336759	10.770329614269007	5.385164807134504	2.0	1.0	81.4	1.2407862407862407
2	38	B	846.0	104.91168815999988	8.681706689447056E-5	34.9857113690718	28.844410203711913	1.21291131009396	123.0	3.0	83.0	15221.0	0.09810874704491726	45.356999922576684	20.0	4.0	1.1204819277108433	224.0	12772.0	87.0	9.338499575451665E-4	24.413111231467404	0.6978023391872252	7.0710678118654755	22.20360331117452	5.0	0.4343722427630694	0.30485538042484617	14.036243467926482	22.166345822082462	10.816653826391969	17.804493814764857	7.810249675906654	2.279631836827037	2.23606797749979	57.017857142857146	1.5258377701221422
2	41	A	831.0	104.66904747999989	1.4218607398244914E-4	34.48187929913333	28.653097563788805	1.203425885189838	124.0	3.0	494.0	8957.0	0.5944645006016848	0.0	0.0	0.0	0.0	88.0	5522.0	65.0	6.806200397251401E-4	18.681541692269406	0.5417785246043404	4.242640687119285	19.4164878389476	5.656854249492381	0.315352998736582	0.4204706649821094	73.07248693585295	73.07248693585295	6.4031242374328485	10.816653826391969	5.0	2.1633307652783937	1.4142135623730951	62.75	1.0358565737051793
2	44	B	948.0	112.5685423999999	3.768207076157193E-5	38.41874542459709	30.610455730027933	1.2550857054672813	103.0	3.0	188.0	19662.0	0.19831223628691982	73.15543615920083	25.495097567963924	2.0	0.5053191489361702	67.0	4863.0	90.0	0.0021273886020045127	23.769728648009426	0.6187013236718337	7.615773105863909	24.166091947189145	7.280109889280518	0.47140452079103173	0.434294945450817	61.85839876773828	54.60520415501295	5.385164807134504	10.04987562112089	5.0990195135927845	1.9709427654336857	1.0	72.58208955223881	1.2399753238741515
2	46	B	815.0	104.3259017199999	1.055794209069092E-4	35.17101079013795	27.65863337187866	1.2716105787749203	86.0	3.0	124.0	14664.0	0.1521472392638037	28.428546822986288	13.152946437965905	2.0	0.43548387096774194	161.0	8721.0	90.0	0.0011752777205708284	19.6468827043885	0.5586101241621848	2.0	20.615528128088304	3.0	0.11764705882352941	0.17647058823529413	16.38954033403479	16.38954033403479	10.63014581273465	17.804493814764857	6.4031242374328485	2.7805947775742466	1.0	54.16770186335404	1.6615067079463364
3	51	B	775.0	100.91168815999991	5.333784544941383E-5	32.449961479175904	28.844410203711913	1.125	146.0	3.0	115.0	23420.0	0.14838709677419354	102.61615736272812	26.076809620810597	11.0	1.373913043478261	271.0	13004.0	46.0	0.0021888027656322717	20.0	0.6163335513613657	4.242640687119285	25.0	11.180339887498949	0.25	0.7308816827558576	10.304846468766016	45.0	12.649110640673518	23.08679276123039	9.486832980505138	2.433561633125864	8.06225774829855	47.98523985239852	0.9586281144263304
3	56	B	757.0	100.91168815999993	1.2493958673165866E-4	32.526911934581186	27.586228448267445	1.1790996364573367	87.0	3.0	118.0	23129.0	0.15587846763540292	74.1684577430487	26.92582403567252	10.0	0.9915254237288136	238.0	9519.0	62.0	0.006866918237178617	18.384776310850235	0.5652173913043478	2.8284271247461903	19.72308292331602	6.082762530298219	0.16666666666666669	0.3976426261351493	0.0	54.46232220802562	13.416407864998739	22.67156809750927	9.219544457292887	2.4590768234297626	5.0	39.99579831932773	1.5501628322302763
3	59	B	788.0	103.15432883999989	1.0760999183013573E-4	31.953090617340916	28.792360097775937	1.1097767084334684	140.0	3.0	113.0	17389.0	0.1434010152284264	77.32639929500986	25.942243542145693	5.0	0.8407079646017699	84.0	8692.0	141.0	5.332129620019111E-4	17.26267650163207	0.5402506038731548	3.605551275463989	18.24828759089466	4.242640687119285	0.25	0.3	78.11134196037203	66.80140948635182	6.082762530298219	10.295630140987	4.47213595499958	2.3021728866442674	1.0	103.47619047619048	1.3626323055683387
3	62	B	766.0	100.0832610399999	1.0667254341071207E-4	32.449961479175904	27.459060435491963	1.181757895737503	107.0	3.0	76.0	12011.0	0.09921671018276762	65.14026615533389	25.96150997149434	3.0	1.0394736842105263	176.0	12588.0	67.0	0.0015898154018804613	19.1049731745428	0.5887517982664794	5.0990195135927845	24.839484696748443	8.602325267042627	0.3561309707013459	0.5244930283645093	68.57470620191262	21.727095935918015	11.045361017187261	18.027756377319946	7.280109889280518	2.476302782718243	6.324555320336759	71.52272727272727	0.9367651731808072
3	63	A	625.0	91.25483391999994	1.3734425853145877E-4	29.410882339705484	25.96150997149434	1.1328648592473451	117.0	3.0	280.0	27053.0	0.448	62.51946361181849	20.12461179749811	7.0	0.45714285714285713	82.0	7519.0	113.0	0.00224810504358	17.0	0.5780173407803391	4.123105625617661	17.4928556845359	5.0990195135927845	0.2831760569774271	0.3561309707013459	60.01836063115067	62.744671625056924	6.4031242374328485	11.180339887498949	4.47213595499958	2.5	1.0	91.6951219512195	1.2323447266923795
3	65	B	771.0	101.4974745999999	1.19902634329464E-4	34.058772731852805	27.65863337187866	1.2313975269103987	134.0	3.0	155.0	22504.0	0.20103761348897536	62.84221751205021	25.298221281347036	5.0	0.8129032258064516	73.0	11127.0	205.0	3.2865655292623554E-4	17.204650534085253	0.5051459331649651	1.4142135623730951	18.027756377319946	2.23606797749979	0.1	0.1514456332038457	85.23635830927381	66.80140948635182	5.385164807134504	9.433981132056603	4.47213595499958	2.1095023109728985	1.0	152.42465753424656	1.3449267547407209
3	67	B	918.0	110.5685423999999	3.9567832511186984E-5	35.608987629529715	31.400636936215164	1.1340211888651517	120.0	3.0	91.0	15743.0	0.09912854030501089	66.12891078809075	25.495097567963924	4.0	1.3076923076923077	85.0	13352.0	204.0	4.094713392099834E-4	21.18962010041709	0.5950638170585065	7.211102550927978	21.02379604162864	5.385164807134504	0.45607017003965516	0.33333333333333337	71.84729411334885	59.95863607372087	6.708203932499369	11.704699910719626	5.385164807134504	2.17350820818199	2.23606797749979	157.08235294117648	1.2986818454164168
3	68	B	766.0	100.66904747999992	1.0070964169254337E-4	32.2490309931942	27.784887978899608	1.1606680227642	93.0	3.0	92.0	16446.0	0.12010443864229765	55.538668063136726	20.396078054371138	2.0	0.9021739130434783	82.0	9259.0	146.0	6.343996905253088E-4	19.313207915827967	0.5988771544764805	4.123105625617661	19.313207915827967	4.123105625617661	0.26559258100921596	0.26559258100921596	43.7811247648687	43.7811247648687	7.810249675906654	12.806248474865697	4.242640687119285	3.0184617127124724	0.0	112.91463414634147	1.2930122043417216
3	69	B	790.0	102.66904747999992	9.020045871479867E-5	33.83784863137726	28.0178514522438	1.2077246069011967	58.0	3.0	41.0	5556.0	0.05189873417721519	13.507582302006968	6.708203932499369	2.0	0.8048780487804879	79.0	9062.0	166.0	3.750399891447269E-4	17.69180601295413	0.5228407457484995	3.605551275463989	19.1049731745428	4.123105625617661	0.27653315937748607	0.3090398323477543	88.1523897340054	68.4985656759521	6.082762530298219	10.44030650891055	5.0990195135927845	2.047512562185564	1.4142135623730951	114.70886075949367	1.4471419112778636
3	75	B	820.0	103.9827559599999	5.5950464605078664E-5	34.655446902326915	29.698484809834994	1.1669095956993187	109.0	3.0	75.0	12460.0	0.09146341463414634	66.54863272878688	23.345235059857504	7.0	1.52	154.0	9285.0	85.0	0.0011915919451653124	23.323807579381203	0.6730199626372483	8.0	19.697715603592208	7.211102550927978	0.5	0.5	47.290610042638534	80.98067756861832	9.219544457292887	16.15549442140351	5.385164807134504	3.0	4.47213595499958	60.29220779220779	1.4098007539041466
3	77	B	706.0	96.91168815999994	1.0206968222503397E-4	32.14031735997639	27.073972741361768	1.1871297081892458	118.0	3.0	67.0	12910.0	0.09490084985835694	32.21572820569554	13.92838827718412	4.0	1.1940298507462686	85.0	6541.0	97.0	4.3108486367141757E-4	19.235384061671343	0.5984814600998536	5.0	20.024984394500787	4.47213595499958	0.3904344047215152	0.31234752377721214	56.70643672915333	30.14138555207534	6.4031242374328485	10.816653826391969	4.47213595499958	2.418677324489565	2.23606797749979	76.95294117647059	1.2605106252866534
4	79	B	923.0	110.81118307999989	7.827832849808911E-5	37.20215047547655	30.0	1.240071682515885	97.0	3.0	80.0	13315.0	0.0866738894907909	58.73833926925224	24.596747752497688	2.0	1.225	199.0	12256.0	91.0	0.0010455991007028737	24.041630560342615	0.6462430330792497	6.324555320336759	26.1725046566048	8.54400374531753	0.3508232077228117	0.4739360554076727	35.31121343963321	33.190117042971735	9.486832980505138	18.24828759089466	7.0710678118654755	2.580697580112788	2.23606797749979	61.58793969849246	1.4775620104438643
4	80	B	716.0	98.08326103999993	1.3647847861723893E-4	31.240998703626616	27.65863337187866	1.129520691914961	91.0	3.0	69.0	11533.0	0.09636871508379888	17.032374815117098	7.810249675906654	2.0	0.7681159420289855	70.0	7923.0	132.0	5.159298162166145E-4	19.849433241279208	0.635364875162425	5.0990195135927845	19.1049731745428	4.123105625617661	0.3333333333333333	0.26559258100921596	38.884496433714595	36.158185439808335	6.708203932499369	10.770329614269007	4.47213595499958	2.408318915758459	1.0	113.18571428571428	1.1662249148049981
4	84	B	787.0	101.4974745999999	1.1450974060050723E-4	32.802438933713454	28.42534080710379	1.153985774746306	110.0	3.0	118.0	20147.0	0.14993646759847523	72.35338729753332	25.238858928247925	8.0	1.1016949152542372	187.0	15297.0	162.0	0.0017765734065548747	19.79898987322333	0.6035828589829175	4.123105625617661	19.849433241279208	5.0	0.26559258100921596	0.3333333333333333	38.395164503246036	52.431407971172504	11.180339887498949	20.8806130178211	6.324555320336759	3.3015148038438356	1.4142135623730951	81.80213903743315	1.9803883114336145
4	86	A	1003.0	116.22539663999986	4.912239577432721E-5	38.27531841800928	31.38470965295043	1.219553051191317	89.0	4.0	293.0	31452.0	0.292123629112662	90.1122055698859	30.610455730027933	2.0	0.6109215017064846	124.0	13192.0	128.0	0.002131812483336589	21.213203435596427	0.5542267004528747	4.123105625617661	20.518284528683193	4.47213595499958	0.26559258100921596	0.2857142857142857	72.03086025984297	84.55966796899449	9.219544457292887	17.69180601295413	4.242640687119285	4.169998667732268	1.0	106.38709677419355	1.2031534263189811
4	87	B	954.0	112.56854239999987	4.548349541961491E-5	36.796738985948195	31.144823004794873	1.1814720854340122	97.0	3.0	223.0	22733.0	0.23375262054507337	84.40701195002269	29.0	8.0	0.6233183856502242	158.0	11888.0	90.0	0.0010289470592254513	20.248456731316587	0.5502785651480963	5.385164807134504	19.4164878389476	4.47213595499958	0.33333333333333337	0.2701716134791496	69.09201952899033	73.85566121971652	8.48528137423857	15.652475842498529	5.385164807134504	2.906591794880899	1.0	75.24050632911393	1.196164199192463
4	95	B	787.0	102.32590171999988	1.0921149547034296E-4	34.92849839314596	27.85677655436824	1.2538600194812848	104.0	3.0	110.0	21133.0	0.1397712833545108	79.58580481779232	26.92582403567252	6.0	1.1545454545454545	256.0	13690.0	71.0	0.0020432299215185153	19.4164878389476	0.5558924297403438	4.0	19.4164878389476	4.242640687119285	0.2857142857142857	0.3333333333333333	66.37062226934319	68.62937773065681	12.649110640673518	23.706539182259394	8.06225774829855	2.940434295500215	3.1622776601683795	53.4765625	1.3276844411979547
4	108	B	731.0	98.08326103999991	1.6357198250677296E-4	31.78049716414141	26.68332812825267	1.1910244858283547	58.0	3.0	166.0	14768.0	0.2270861833105335	71.99374868604268	22.02271554554524	2.0	0.7168674698795181	108.0	11356.0	117.0	5.972289335786175E-4	20.615528128088304	0.6486848843683046	4.47213595499958	21.37755832643195	5.0990195135927845	0.2857142857142857	0.31323027878410764	11.633633998940454	3.6214847041173357	6.708203932499369	12.529964086141668	5.830951894845301	2.148871112659745	1.4142135623730951	105.14814814814815	1.1127157449806269
5	111	B	708.0	97.4974745999999	8.960137153156697E-5	32.55764119219941	27.65863337187866	1.1771240015532263	105.0	3.0	167.0	20370.0	0.23587570621468926	76.28361285557337	24.351591323771842	4.0	0.6646706586826348	205.0	10862.0	71.0	9.543710405992921E-4	22.090722034374522	0.6785111336526218	6.082762530298219	26.1725046566048	11.661903789690601	0.3736611319222725	0.723240570679579	20.081977484180754	41.58341180822865	9.219544457292887	17.72004514666935	8.246211251235321	2.1488711126597444	6.4031242374328485	52.985365853658536	1.3399926348738722
5	112	B	537.0	83.01219323999997	9.426663773672425E-5	26.419689627245813	23.706539182259394	1.1144473440061122	118.0	3.0	49.0	6770.0	0.09124767225325885	59.967933660968434	18.439088914585774	4.0	1.8775510204081634	117.0	6653.0	73.0	7.342026680926966E-4	13.601470508735444	0.5148232511675181	2.23606797749979	14.560219778561036	2.8284271247461903	0.2	0.2660760420950957	84.0938588862295	77.47119229084848	7.0710678118654755	13.0	6.324555320336759	2.0554804791094465	1.0	56.863247863247864	1.2837817525928152
5	113	B	774.0	102.3259017199999	1.221817290432093E-4	33.52610922848042	27.202941017470888	1.2324442863346476	125.0	3.0	118.0	24878.0	0.1524547803617571	84.14529253465369	28.30194339616981	7.0	1.2627118644067796	251.0	14374.0	88.0	0.00166735641229476	19.1049731745428	0.5698535742499201	4.242640687119285	18.601075237738275	6.082762530298219	0.2853908964926964	0.4301162633521313	62.35402463626133	82.10829757176428	13.0	23.769728648009426	7.615773105863909	3.1211182788136735	3.605551275463989	57.266932270916335	1.5366634200640044
5	117	B	759.0	99.49747459999993	8.946852129501101E-5	30.870698080866262	28.635642126552707	1.0780515395616386	78.0	3.0	114.0	21268.0	0.15019762845849802	69.54209079590855	25.238858928247925	8.0	0.9912280701754386	137.0	13283.0	105.0	0.004482739380420069	16.492422502470642	0.534241968201318	2.8284271247461903	19.235384061671343	5.830951894845301	0.2	0.41972110157675935	68.19859051364818	54.16234704572171	11.40175425099138	20.223748416156685	6.082762530298219	3.3247637591344827	3.1622776601683795	96.95620437956204	1.0829631860272528
5	121	B	853.0	106.9116881599999	1.4312151476465455E-4	35.90264614203248	28.635642126552707	1.2537747881945125	67.0	3.0	139.0	21402.0	0.16295427901524032	75.54226926342896	29.068883707497267	4.0	0.8776978417266187	132.0	11957.0	135.0	6.349572198071854E-4	19.6468827043885	0.5472265923426521	1.4142135623730951	22.847319317591726	5.830951894845301	0.08333333333333334	0.3819983596576246	32.47119229084848	46.50743575877499	8.06225774829855	13.92838827718412	5.385164807134504	2.58643677139299	4.47213595499958	90.58333333333333	1.4903403863845448
5	124	B	826.0	104.91168815999991	9.161347838040155E-5	34.40930106817051	29.410882339705484	1.1699513353843527	97.0	3.0	75.0	15162.0	0.09079903147699758	63.74359552587996	24.73863375370596	2.0	1.52	263.0	21324.0	114.0	0.0014139322868112827	17.804493814764857	0.5174325912488374	1.0	18.027756377319946	1.0	0.06666666666666667	0.06666666666666667	54.462322208025626	35.53767779197438	12.165525060596439	23.08679276123039	7.0710678118654755	3.2649655434629015	1.4142135623730951	81.07984790874525	1.4060213843556555
5	126	A	749.0	100.32590171999992	1.0664024573698231E-4	32.31098884280702	27.85677655436824	1.1598969026350006	97.0	4.0	198.0	21868.0	0.2643524699599466	59.65899309255877	21.840329667841555	1.0	0.5505050505050505	87.0	10115.0	142.0	3.909995000265533E-4	19.235384061671343	0.5953201913829224	5.0	19.1049731745428	5.656854249492381	0.35179877236514595	0.4	58.671307132195835	66.80140948635182	6.082762530298219	10.44030650891055	5.0990195135927845	2.047512562185564	1.0	116.26436781609195	1.2213544241225902
5	127	B	768.0	100.66904747999992	1.1059413059243017E-4	32.202484376209235	28.600699292150182	1.1259334622299815	95.0	3.0	84.0	2663.0	0.109375	0.0	0.0	0.0	0.16666666666666666	201.0	11436.0	75.0	7.449133704096079E-4	16.64331697709324	0.5168333220088168	1.0	18.788294228055936	4.123105625617661	0.07142857142857142	0.3090398323477543	37.568592028827496	51.60483549675397	9.848857801796104	17.88854381999832	8.06225774829855	2.2188007849009166	3.1622776601683795	56.8955223880597	1.318205666316894
5	129	A	794.0	109.98275595999986	4.938226093849091E-4	34.828149534535996	27.018512172212592	1.2890476467595906	84.0	5.0	426.0	33534.0	0.5365239294710328	80.76990047426293	25.0	5.0	0.2934272300469484	102.0	8971.0	104.0	0.0011383381243877768	21.93171219946131	0.6297122440488424	5.385164807134504	23.345235059857504	6.4031242374328485	0.33333333333333337	0.37600440202852353	30.041363926279132	13.182965158540867	6.4031242374328485	12.529964086141668	5.385164807134504	2.326755918322392	2.0	87.95098039215686	1.182476869914168
5	131	A	799.0	103.74011527999993	1.2748631021071294E-4	33.1058907144937	28.635642126552707	1.1561078521719583	109.0	3.0	337.0	21414.0	0.42177722152690866	75.98131823584025	27.294688127912362	1.0	0.3916913946587537	140.0	10037.0	98.0	0.0015536023349796851	20.248456731316587	0.6116270033614245	4.0	22.47220505424423	6.082762530298219	0.25	0.3736611319222725	25.01689347810003	15.554571270074405	8.94427190999916	15.811388300841896	6.324555320336759	2.5	2.23606797749979	71.69285714285714	1.3669423134402712
5	135	B	716.0	98.08326103999993	1.6178700535902734E-4	32.802438933713454	26.40075756488817	1.2424809724906998	99.0	4.0	53.0	10312.0	0.07402234636871509	56.054528630410886	25.553864678361276	3.0	1.1320754716981132	78.0	8542.0	106.0	0.0023618167160988626	20.518284528683193	0.625510943565695	5.0990195135927845	22.02271554554524	7.0710678118654755	0.3561309707013459	0.5	41.12147549715229	44.30130561701654	7.0710678118654755	12.649110640673518	4.47213595499958	2.8284271247461903	2.0	109.51282051282051	0.9679232029969562
5	136	B	918.0	110.56854239999988	4.0635954213710197E-5	37.013511046643494	30.610455730027933	1.2091786993662548	75.0	3.0	107.0	8820.0	0.11655773420479303	19.79898987322333	9.899494936611665	1.0	0.22429906542056074	133.0	19040.0	198.0	8.289180436545424E-4	26.248809496813376	0.7091683213660894	7.810249675906654	25.612496949731394	7.211102550927978	0.43866732506766315	0.4191368221424546	3.5517333548204135	2.5637702114650054	8.06225774829855	13.601470508735444	6.324555320336759	2.1505813167606567	1.0	143.1578947368421	1.3830882352941176
6	137	B	780.0	102.91168815999991	1.6402189498664342E-4	32.55764119219941	27.586228448267445	1.1802135711757362	119.0	3.0	96.0	14681.0	0.12307692307692308	80.25209288627917	26.90724809414742	6.0	1.6145833333333333	77.0	8235.0	125.0	5.69400584912654E-4	20.808652046684813	0.6391326670087643	6.0	21.400934559032695	6.082762530298219	0.4	0.3976426261351493	47.48955292199915	38.02723071397352	5.385164807134504	9.848857801796104	4.47213595499958	2.2022715545545237	1.0	106.94805194805195	1.1687917425622343
6	144	B	770.0	100.66904747999995	9.11345559347707E-5	32.2490309931942	28.653097563788805	1.1254989420044366	138.0	3.0	177.0	19221.0	0.22987012987012986	78.17955623984412	25.298221281347036	4.0	0.7175141242937854	64.0	7607.0	161.0	5.591075640125628E-4	19.6468827043885	0.6092239704360344	5.830951894845301	18.973665961010276	4.47213595499958	0.40430377003132	0.3028912664076914	60.70863782901574	56.309932474020215	5.0990195135927845	8.246211251235321	5.0990195135927845	1.61721508012528	1.4142135623730951	118.859375	1.3545418693308795
6	145	A	690.0	95.49747459999995	1.424701852026692E-4	31.016124838541646	26.570660511172846	1.1673072570213112	110.0	3.0	173.0	25214.0	0.25072463768115943	68.50322098899616	24.698178070456937	6.0	0.8265895953757225	259.0	12893.0	72.0	0.0021043003276823256	16.15549442140351	0.5208740455328632	1.0	16.278820596099706	3.605551275463989	0.06666666666666667	0.2650854018430103	18.434948822922024	74.74488129694222	12.649110640673518	23.259406699226016	7.615773105863909	3.0541097241089017	3.1622776601683795	49.77992277992278	1.4463662452493602
6	150	B	671.0	94.91168815999994	1.1392469074720508E-4	30.463092423455635	26.0	1.1716574009021399	103.0	3.0	110.0	20602.0	0.16393442622950818	61.74464599909575	21.95449840010015	8.0	1.0454545454545454	65.0	7714.0	125.0	4.970026036118808E-4	17.08800749063506	0.5609413270688771	2.0	18.027756377319946	3.0	0.13333333333333333	0.2	23.198590513648185	23.198590513648185	5.385164807134504	9.848857801796104	3.1622776601683795	3.114482300479487	1.0	118.67692307692307	1.0532797511018928
6	152	B	976.0	115.39696951999987	4.961795177794302E-5	38.948684188300895	30.886890422961002	1.2610102103171523	125.0	3.0	82.0	15405.0	0.08401639344262295	60.20550494597579	27.65863337187866	4.0	0.926829268292683	257.0	20090.0	133.0	0.0021261734914365927	21.2602916254693	0.545853911846791	5.0990195135927845	20.615528128088304	4.123105625617661	0.3333333333333333	0.26559258100921596	70.84438755456034	73.57069854846661	15.231546211727817	25.238858928247925	7.211102550927978	3.5	1.0	78.17120622568093	1.7013937282229965
6	153	B	923.0	119.63961019999986	5.623081290733295E-4	36.76955262170047	30.4138126514911	1.2089754429357205	125.0	4.0	118.0	20797.0	0.12784398699891658	83.35776221751895	30.01666203960727	4.0	1.3644067796610169	155.0	11472.0	109.0	0.0013637667348423033	18.439088914585774	0.5014771080925114	1.4142135623730951	18.601075237738275	2.8284271247461903	0.1	0.2	90.0	90.0	8.602325267042627	15.811388300841896	6.4031242374328485	2.469323991623974	1.4142135623730951	74.01290322580645	1.4727161785216178
6	154	B	801.0	102.32590171999988	1.1268319024866649E-4	32.89376840679705	28.460498941515414	1.1557692110174083	132.0	4.0	96.0	18973.0	0.1198501872659176	79.96049453352184	26.248809496813376	7.0	1.3854166666666667	100.0	10094.0	145.0	0.002669482630680318	17.0	0.5168152152639094	2.23606797749979	19.72308292331602	4.123105625617661	0.15617376188860607	0.26559258100921596	83.99099404250548	55.40771131249006	7.810249675906654	14.212670403551895	4.242640687119285	3.3499585403736303	2.8284271247461903	100.94	1.436496928868635
6	155	B	784.0	102.08326103999991	9.835289288699566E-5	33.52610922848042	27.202941017470888	1.2324442863346476	99.0	3.0	194.0	30598.0	0.24744897959183673	73.6344763634485	26.92582403567252	3.0	0.7525773195876289	73.0	9917.0	193.0	0.0020852120215699905	18.027756377319946	0.5377228909701628	4.47213595499958	19.1049731745428	4.242640687119285	0.31234752377721214	0.2853908964926964	80.78897345918334	62.35402463626133	5.830951894845301	10.63014581273465	4.242640687119285	2.505549396395485	1.4142135623730951	135.84931506849315	1.4206917414540687
6	160	B	697.0	95.84062035999992	1.162616277558712E-4	31.240998703626616	27.65863337187866	1.129520691914961	102.0	3.0	52.0	1466.0	0.0746054519368723	0.0	0.0	0.0	0.0	77.0	6397.0	94.0	0.001112154620421468	18.027756377319946	0.5770544196856034	5.385164807134504	18.027756377319946	5.385164807134504	0.4142434467026541	0.4142434467026541	71.99583839408662	71.99583839408662	6.4031242374328485	11.180339887498949	4.47213595499958	2.5	0.0	83.07792207792208	1.1314678755666718
6	162	B	851.0	106.91168815999991	1.2216176017102554E-4	34.713109915419565	29.732137494637012	1.1675282317553188	94.0	3.0	137.0	20747.0	0.1609870740305523	82.11798951210392	26.92582403567252	5.0	0.9197080291970803	148.0	13421.0	89.0	5.580871332750011E-4	20.615528128088304	0.5938830654562265	4.0	22.627416997969522	5.0	0.26666666666666666	0.30485538042484617	49.76364169072619	12.893744044882169	8.06225774829855	15.524174696260024	6.324555320336759	2.4545875417267156	3.0	90.68243243243244	0.981446986066612
7	173	B	721.0	97.25483391999992	1.0189254502640974E-4	31.906112267087632	26.92582403567252	1.1849632614703642	110.0	3.0	160.0	26628.0	0.22191400832177532	68.36262004224386	25.0	4.0	0.83125	78.0	9514.0	154.0	3.7521952015997346E-4	17.46424919657298	0.5473637480611517	5.0	19.4164878389476	6.4031242374328485	0.36760731104690386	0.4707670566443892	82.87498365109819	68.4046895510323	6.082762530298219	10.44030650891055	4.123105625617661	2.5321462647095156	2.0	121.97435897435898	1.2625604372503678
7	175	A	733.0	98.6690474799999	1.5444543222423054E-4	32.449961479175904	26.627053911388696	1.2186838839612175	94.0	3.0	265.0	23352.0	0.3615279672578445	73.8487240993542	27.202941017470888	3.0	0.35094339622641507	97.0	9214.0	124.0	0.0011820336760925752	16.55294535724685	0.510106779876129	2.8284271247461903	17.08800749063506	4.242640687119285	0.2102353324910547	0.315352998736582	77.7352262721076	77.7352262721076	6.708203932499369	12.806248474865697	5.0	2.5612496949731396	1.4142135623730951	94.98969072164948	1.3054048187540699
7	176	B	713.0	96.66904747999992	1.0045913398297883E-4	32.2490309931942	27.784887978899608	1.1606680227642	96.0	3.0	114.0	3976.0	0.15988779803646563	0.0	0.0	0.0	0.08771929824561403	162.0	9164.0	83.0	0.0011392781390134892	20.248456731316587	0.627877989127481	5.0990195135927845	23.769728648009426	8.06225774829855	0.3333333333333333	0.5327689881738851	41.054813770962426	22.6198649480404	8.94427190999916	17.204650534085253	6.4031242374328485	2.6869149958869096	3.605551275463989	56.5679012345679	1.4672632038411175
7	177	B	743.0	99.49747459999995	1.0466865010173318E-4	32.28002478313795	26.92582403567252	1.1988500236936832	149.0	3.0	97.0	17070.0	0.13055181695827725	53.74066835624989	24.186773244895647	3.0	0.9381443298969072	174.0	13908.0	123.0	0.0047974913403715375	17.46424919657298	0.5410234135165765	1.4142135623730951	18.384776310850235	2.23606797749979	0.1	0.14285714285714285	62.35402463626133	46.08092418666068	12.083045973594572	19.697715603592208	6.708203932499369	2.936362072739365	3.0	79.93103448275862	1.5388265746333045
7	179	B	669.0	92.91168815999991	8.076607983901618E-5	30.01666203960727	27.018512172212592	1.1109665050497544	155.0	3.0	66.0	10228.0	0.09865470852017937	62.347486855047954	21.93171219946131	3.0	0.7121212121212122	187.0	10833.0	88.0	0.0037097006294002075	15.297058540778355	0.5096189083447634	3.0	16.15549442140351	6.0	0.21428571428571427	0.42857142857142855	86.18592516570965	86.18592516570965	10.816653826391969	18.973665961010276	7.615773105863909	2.491364395612199	3.0	57.93048128342246	1.5190621249884613
7	182	B	673.0	95.49747459999993	1.4160058662498497E-4	31.78049716414141	25.495097567963924	1.2465336553202861	124.0	2.0	135.0	18365.0	0.20059435364041606	60.6893632003104	25.0	3.0	0.7111111111111111	142.0	12559.0	138.0	0.001493950445758033	17.11724276862369	0.5386084012536289	1.4142135623730951	16.1245154965971	1.0	0.11111111111111112	0.08333333333333333	59.931417178137536	75.06858282186246	9.055385138137417	15.811388300841896	6.324555320336759	2.5	1.0	88.44366197183099	1.5603153117286408
7	188	B	666.0	92.42640679999992	8.096663750323297E-5	30.479501308256342	26.248809496813376	1.1611765216230692	110.0	3.0	76.0	6353.0	0.11411411411411411	60.139297355529536	23.259406699226016	2.0	0.8947368421052632	126.0	10704.0	138.0	0.0010146171102471558	15.620499351813308	0.512491959557816	2.23606797749979	18.35755975068582	6.324555320336759	0.16666666666666666	0.46499055497527714	74.29136217098426	66.16125981682828	7.280109889280518	14.317821063276353	5.0990195135927845	2.8079557305298435	4.123105625617661	84.95238095238095	1.6244394618834082
7	190	B	725.0	98.3259017199999	9.939169268294302E-5	32.14031735997639	27.073972741361768	1.1871297081892458	84.0	4.0	70.0	6942.0	0.09655172413793103	57.59115624069659	23.769728648009426	3.0	0.7285714285714285	142.0	10807.0	93.0	7.924969566237224E-4	17.46424919657298	0.5433751322667651	5.0	17.72004514666935	6.082762530298219	0.38461538461538464	0.5	82.87498365109819	87.6626941408762	9.055385138137417	17.11724276862369	5.0990195135927845	3.3569674960045073	1.4142135623730951	76.1056338028169	1.221985749976867
7	191	B	971.0	113.15432883999989	4.285211411505576E-5	36.235341863986875	32.202484376209235	1.1252343589601137	113.0	3.0	194.0	4317.0	0.19979402677651906	0.0	0.0	0.0	0.0	90.0	11282.0	154.0	6.482651697869852E-4	22.67156809750927	0.6256755678643617	7.0710678118654755	21.93171219946131	7.0	0.43852900965351466	0.4375	52.51214410305276	60.64224645720873	6.324555320336759	10.44030650891055	5.385164807134504	1.9387162478442206	1.0	125.35555555555555	1.2285055841162915
7	192	N	999.0	114.56854239999988	3.0611148454609746E-5	37.64306044943742	32.01562118716424	1.1757716718777689	174.0	3.0	-1.0	-1.0	-1.0	-1.0	-1.0	-1.0	-1.0	215.0	14325.0	103.0	0.0010323576018910104	23.021728866442675	0.6115796269372337	6.4031242374328485	24.020824298928627	8.48528137423857	0.3904053750620288	0.5212466913156832	57.094757077012105	63.43494882292201	11.40175425099138	20.615528128088304	8.246211251235321	2.5	2.23606797749979	66.62790697674419	1.5458987783595113
8	194	B	651.0	93.49747459999992	1.718750916664289E-4	29.832867780352597	25.709920264364882	1.1603640724511428	135.0	3.0	87.0	17806.0	0.1336405529953917	74.92936521746523	22.67156809750927	7.0	1.5632183908045978	199.0	14306.0	117.0	5.866041128293273E-4	16.1245154965971	0.5404949874519412	1.4142135623730951	17.46424919657298	3.605551275463989	0.1174440439029407	0.27653315937748607	56.309932474020215	45.0	10.63014581273465	19.79898987322333	5.656854249492381	3.4999999999999996	3.605551275463989	71.8894472361809	1.6274989514888858
8	197	A	795.0	102.91168815999991	8.893858524547031E-5	34.17601498127012	27.85677655436824	1.2268474392422464	135.0	3.0	226.0	27165.0	0.2842767295597484	90.54757449730211	23.600847442411894	4.0	0.8230088495575221	114.0	11120.0	134.0	0.0024812992995132083	18.027756377319946	0.5274973219434713	4.123105625617661	18.027756377319946	5.385164807134504	0.2831760569774271	0.362245385694578	83.480198248343	88.75463573323165	10.04987562112089	16.278820596099706	5.0990195135927845	3.1925393799149435	1.4142135623730951	97.54385964912281	1.3737410071942446
8	198	B	636.0	92.66904747999995	1.5020908242220263E-4	30.4138126514911	25.317977802344327	1.2012733753433864	136.0	3.0	109.0	21337.0	0.17138364779874213	58.473955993087635	25.179356624028344	10.0	0.9908256880733946	63.0	7113.0	111.0	0.0010974506784263325	19.235384061671343	0.6324555320336758	4.123105625617661	20.09975124224178	5.0	0.26559258100921596	0.3333333333333333	6.441600099335034	7.594643368591445	5.0	9.219544457292887	4.242640687119285	2.173067468400883	1.4142135623730951	112.9047619047619	0.983129481231548
8	200	B	689.0	95.59797967999992	1.1118739145740237E-4	31.0	27.0	1.1481481481481481	107.0	4.0	89.0	14087.0	0.12917271407837447	77.74789358184698	22.80350850198276	5.0	1.2247191011235956	172.0	10924.0	91.0	5.272217012139722E-4	16.0312195418814	0.5171361142542387	1.0	16.278820596099706	3.0	0.07142857142857142	0.21428571428571427	90.0	90.0	8.94427190999916	16.64331697709324	8.06225774829855	2.064349403937827	2.0	63.51162790697674	1.432808495056756
8	206	B	854.0	109.7401152799999	1.2761572563742382E-4	37.12142238654117	28.160255680657446	1.3182203601950573	169.0	4.0	67.0	10686.0	0.07845433255269321	66.76782861562707	28.635642126552707	2.0	0.9104477611940298	84.0	12414.0	221.0	7.645964973393447E-4	22.20360331117452	0.5981344971098066	4.123105625617661	24.331050121192877	6.324555320336759	0.20986055078837967	0.3174203325344759	7.696051722016563	12.094757077012105	5.830951894845301	10.770329614269007	4.47213595499958	2.408318915758459	2.23606797749979	147.78571428571428	1.4954084098598357
8	207	B	730.0	98.3259017199999	1.6678975035981983E-4	32.984845004941285	26.68332812825267	1.2361593293910171	107.0	3.0	176.0	15783.0	0.2410958904109589	83.7659060308975	26.30589287593181	2.0	0.6477272727272727	142.0	10519.0	92.0	4.471083752294481E-4	18.384776310850235	0.5573704017131537	3.1622776601683795	21.540659228538015	5.656854249492381	0.21271781490575853	0.36363636363636365	57.52880770915152	30.963756532073518	8.06225774829855	15.524174696260024	6.082762530298219	2.5521585988166007	3.1622776601683795	74.0774647887324	1.2419431504895901
8	209	B	683.0	96.66904747999995	2.537594687764215E-4	31.78049716414141	25.709920264364882	1.236118075721558	128.0	3.0	92.0	18048.0	0.13469985358711567	79.08240848743772	26.476404589747453	9.0	1.173913043478261	106.0	11545.0	148.0	6.476231061338108E-4	18.24828759089466	0.5741976752800638	2.23606797749979	18.110770276274835	2.8284271247461903	0.1514456332038457	0.2	40.60129464500446	59.03624346792647	6.324555320336759	12.36931687685298	5.0990195135927845	2.42582262018792	1.0	108.91509433962264	1.3588566478995237
8	214	B	1009.0	116.81118307999986	9.757367473364174E-5	36.05551275463989	34.058772731852805	1.0586263057247414	114.0	3.0	77.0	13386.0	0.07631318136769079	79.98494040650824	27.459060435491963	4.0	1.4415584415584415	116.0	17206.0	154.0	0.0011009050890564288	20.024984394500787	0.5553931386518369	2.0	19.1049731745428	1.4142135623730951	0.1111111111111111	0.07692307692307693	3.1798301198642207	41.82016988013578	9.219544457292887	15.132745950421556	5.0990195135927845	2.9677756498246812	1.4142135623730951	148.32758620689654	1.0382424735557365
8	218	B	1019.0	117.74011527999987	4.815564255986293E-5	40.024992192379	30.805843601498726	1.29926622721774	90.0	3.0	234.0	20742.0	0.2296368989205103	87.33125655977722	29.427877939124322	3.0	0.5384615384615384	110.0	13548.0	193.0	0.0012962397745952539	28.635642126552707	0.7154440402865364	8.246211251235321	27.65863337187866	7.280109889280518	0.41972110157675935	0.37054783696827226	0.7073193685442618	1.201833064452103	7.211102550927978	13.45362404707371	5.656854249492381	2.378287198805056	1.0	123.16363636363636	1.5670209625036906
8	220	B	765.0	100.3259017199999	5.2884883762534403E-5	32.38826948140329	29.427877939124322	1.100598199720787	76.0	3.0	83.0	12217.0	0.1084967320261438	59.93988022725535	26.476404589747453	2.0	1.144578313253012	225.0	18673.0	124.0	0.0015586367230465234	21.0	0.6483828971491604	5.830951894845301	20.024984394500787	5.656854249492381	0.40430377003132	0.4	41.58341180822865	55.61965527615513	11.180339887498949	18.601075237738275	9.219544457292887	2.0175698836209164	1.4142135623730951	82.99111111111111	1.4941359181706206
8	222	B	1071.0	119.39696951999987	2.755872588201556E-5	38.41874542459709	33.421549934136806	1.1495201599060534	61.0	3.0	76.0	12298.0	0.07096171802054155	89.7684004256071	30.4138126514911	5.0	1.25	136.0	14917.0	175.0	0.001366866637645618	25.45584412271571	0.6625891564490792	6.708203932499369	23.345235059857504	4.47213595499958	0.375	0.25	24.775140568831915	24.775140568831915	8.06225774829855	14.560219778561036	7.280109889280518	2.0	2.23606797749979	109.68382352941177	1.5954950727358048
9	231	B	965.0	112.5685423999999	5.390476721039376E-5	36.40054944640259	32.202484376209235	1.1303646333975037	78.0	3.0	95.0	11003.0	0.09844559585492228	30.18536337391621	13.892443989449804	2.0	0.6	100.0	12468.0	161.0	5.542908644954188E-4	18.867962264113206	0.5183427874322346	1.4142135623730951	19.1049731745428	2.0	0.09090909090909091	0.11764705882352941	83.15722658736905	51.84277341263095	6.708203932499369	11.704699910719626	5.385164807134504	2.17350820818199	1.4142135623730951	124.68	1.2913057427013153
9	232	B	732.0	98.91168815999991	8.418975050237286E-5	33.60059523282288	27.202941017470888	1.2351824463113437	83.0	3.0	60.0	7978.0	0.08196721311475409	69.38648342659138	26.248809496813376	3.0	1.55	63.0	6669.0	151.0	0.0014784380695030323	18.439088914585774	0.548772686519954	4.123105625617661	19.849433241279208	5.0	0.28797018815893544	0.3333333333333333	66.46765143909899	52.43140797117251	5.385164807134504	8.602325267042627	5.0	1.7204650534085253	1.4142135623730951	105.85714285714286	1.426450742240216
9	234	A	708.0	96.08326103999994	4.722377125765568E-5	31.0	27.0	1.1481481481481481	76.0	4.0	190.0	20659.0	0.268361581920904	72.75813774332724	25.0	3.0	0.5578947368421052	76.0	8320.0	150.0	4.439365912296453E-4	19.6468827043885	0.6337704098189838	5.830951894845301	19.924858845171276	6.708203932499369	0.3819983596576246	0.4685212856658182	59.03624346792648	63.43494882292201	6.082762530298219	10.44030650891055	4.123105625617661	2.5321462647095156	1.0	109.47368421052632	1.3701923076923077
9	235	B	1385.0	137.53910511999987	4.474402999361169E-5	43.86342439892262	38.2099463490856	1.1479582828561683	74.0	4.0	259.0	9658.0	0.18700361010830324	8.246211251235321	4.123105625617661	1.0	0.277992277992278	106.0	15826.0	202.0	2.74625607083869E-4	26.40075756488817	0.6018854644083974	5.0990195135927845	26.92582403567252	7.0710678118654755	0.25	0.3676073110469039	31.84245725998519	51.28249208816138	7.211102550927978	12.806248474865697	5.656854249492381	2.263846284534354	2.8284271247461903	149.30188679245282	1.3529634778213069
9	236	B	922.0	111.63961019999986	1.1669638045897499E-4	37.44329045369811	30.23243291566195	1.2385139680339974	75.0	3.0	104.0	12857.0	0.11279826464208242	72.99044540129509	28.160255680657446	2.0	0.6442307692307693	83.0	14269.0	245.0	6.02717616325504E-4	20.518284528683193	0.5479829438082061	4.123105625617661	21.213203435596427	5.0990195135927845	0.25	0.31323027878410764	72.03086025984297	69.30454926593671	5.385164807134504	10.198039027185569	5.0990195135927845	2.0	1.0	171.9156626506024	1.4251173873431917
9	237	B	714.0	98.6690474799999	1.6307049019714386E-4	34.23448553724738	25.079872407968907	1.3650183294540874	77.0	3.0	104.0	17935.0	0.14565826330532214	50.66972327308717	22.02271554554524	4.0	0.8557692307692307	81.0	6599.0	102.0	0.002050671983595604	20.09975124224178	0.5871200027344677	5.0	20.09975124224178	5.0	0.3904344047215152	0.3904344047215152	59.83993916191291	59.83993916191291	7.211102550927978	11.40175425099138	5.0	2.2803508501982757	0.0	81.46913580246914	1.2520078799818153
9	241	A	948.0	111.98275595999989	7.582533398107348E-5	36.069377593742864	31.827660925679098	1.1332713917610413	77.0	3.0	281.0	21335.0	0.29641350210970463	72.47375227788349	24.08318915758459	4.0	0.41637010676156583	138.0	9383.0	86.0	0.0013016812601748483	24.08318915758459	0.6676907328104942	6.708203932499369	26.248809496813376	8.94427190999916	0.34874291623145787	0.4649905549752772	20.725558865560544	20.725558865560544	7.810249675906654	15.620499351813308	6.4031242374328485	2.439512146351217	2.23606797749979	67.9927536231884	1.2648406692955345
9	242	A	729.0	98.3259017199999	1.0921061034071436E-4	32.0	28.0	1.1428571428571428	119.0	3.0	192.0	20377.0	0.26337448559670784	75.69286675139769	24.331050121192877	4.0	0.65625	86.0	7861.0	140.0	2.1724772280239034E-4	16.0312195418814	0.5009756106837937	1.0	17.11724276862369	2.23606797749979	0.07142857142857142	0.1514456332038457	90.0	63.43494882292201	5.385164807134504	10.770329614269007	4.47213595499958	2.408318915758459	1.4142135623730951	91.40697674418605	1.5316117542297416
9	243	B	876.0	107.74011527999988	5.9764599874693876E-5	36.235341863986875	29.068883707497267	1.246533655320286	93.0	3.0	117.0	20055.0	0.13356164383561644	53.63901831457932	23.53720459187964	4.0	0.7948717948717948	73.0	7647.0	144.0	7.381667812295992E-4	20.615528128088304	0.5689342798384747	5.830951894845301	22.847319317591726	7.280109889280518	0.39492189449597953	0.46895310261062645	69.12098311944258	54.102622488291914	6.082762530298219	10.04987562112089	5.0990195135927845	1.9709427654336857	2.23606797749979	104.75342465753425	1.374656728128678
9	245	B	621.0	91.25483391999994	1.1410005363091047E-4	28.792360097775937	25.632011235952593	1.1232969521092633	87.0	3.0	54.0	1265.0	0.08695652173913043	0.0	0.0	0.0	0.14814814814814814	98.0	4563.0	66.0	0.0019574886814405475	16.492422502470642	0.5728055097416136	3.1622776601683795	18.439088914585774	5.0990195135927845	0.23249527748763857	0.38218767082460553	38.08877288097531	30.963756532073518	7.615773105863909	13.601470508735444	5.385164807134504	2.525729665824826	2.0	46.56122448979592	1.4174884944115713
10	251	B	973.0	115.05382375999987	1.1823209270115207E-4	38.01315561749642	30.610455730027933	1.2418356640213841	145.0	4.0	153.0	27572.0	0.15724563206577596	104.57346886373472	29.154759474226502	8.0	1.0522875816993464	188.0	9963.0	80.0	4.615166233408711E-4	23.323807579381203	0.6135719910778964	4.123105625617661	21.633307652783937	2.23606797749979	0.2207047840876987	0.11901388973144479	20.47227951974193	7.94347181059041	9.433981132056603	17.08800749063506	7.615773105863909	2.2437653082755085	2.0	52.994680851063826	1.5095854662250328
10	252	B	769.0	101.25483391999992	8.042631034830106E-5	34.132096331752024	27.073972741361768	1.260697743098756	117.0	4.0	74.0	14638.0	0.09622886866059818	80.95474965823823	25.0	4.0	1.9864864864864864	95.0	7452.0	113.0	6.085529151933604E-4	19.924858845171276	0.5837572545063926	4.47213595499958	21.18962010041709	5.830951894845301	0.31234752377721214	0.3819983596576246	60.06848815949222	55.66978280449669	6.082762530298219	11.40175425099138	5.0990195135927845	2.23606797749979	1.4142135623730951	78.4421052631579	1.440552871712292
10	258	B	1100.0	120.22539663999987	4.01980643408388E-5	39.408120990476064	34.40930106817051	1.1452752531183958	171.0	3.0	160.0	24911.0	0.14545454545454545	83.3259673594881	29.427877939124322	4.0	0.95	107.0	7999.0	100.0	0.003128955988483215	25.80697580112788	0.6548644074495398	5.830951894845301	25.0	5.0	0.2956409967709525	0.2602896031476768	5.906141113770502	0.0	7.280109889280518	13.152946437965905	6.082762530298219	2.1623310744832014	1.0	74.75700934579439	1.3376672084010501
10	261	B	725.0	97.8406203599999	9.141415463843152E-5	31.064449134018133	27.459060435491963	1.1313005121568565	142.0	3.0	38.0	7839.0	0.05241379310344828	81.006273597658	25.632011235952593	6.0	2.4210526315789473	195.0	9521.0	65.0	7.213490730585264E-4	17.69180601295413	0.5695193865060413	4.0	18.681541692269406	6.4031242374328485	0.26666666666666666	0.4707670566443892	58.392497753751094	70.267310500339	9.848857801796104	18.027756377319946	5.830951894845301	3.0917347120042113	5.0	48.825641025641026	1.3312677239785737
10	263	B	545.0	83.59797967999997	6.702970246749078E-5	26.570660511172846	24.351591323771842	1.0911262495291125	98.0	2.0	69.0	14128.0	0.12660550458715597	58.254141587551544	20.248456731316587	4.0	1.3333333333333333	68.0	5365.0	118.0	9.942534883798028E-4	16.1245154965971	0.6068541461292168	5.0	17.029386365926403	6.4031242374328485	0.3904344047215152	0.5	59.489762593884436	61.27967320213051	5.0990195135927845	8.94427190999916	4.47213595499958	2.0	1.4142135623730951	78.8970588235294	1.4956197576887234
10	265	B	867.0	108.32590171999989	1.1623134985959821E-4	35.0	30.0	1.1666666666666667	112.0	3.0	167.0	25677.0	0.19261822376009227	83.05823595677982	24.186773244895647	5.0	1.1377245508982037	81.0	5991.0	107.0	6.502386667932987E-4	20.808652046684813	0.5945329156195661	6.324555320336759	21.633307652783937	7.280109889280518	0.3772913389522725	0.434294945450817	70.27772223555294	67.7881693135538	5.385164807134504	10.295630140987	4.47213595499958	2.3021728866442674	1.0	73.96296296296296	1.4466700050075112
10	269	B	781.0	100.9116881599999	1.1197422902125833E-4	33.13608305156178	28.160255680657446	1.1766968108291043	96.0	3.0	45.0	6348.0	0.05761843790012804	75.91460379204197	26.0	2.0	2.3777777777777778	100.0	7565.0	96.0	7.53131656734018E-4	19.1049731745428	0.576560999826512	3.605551275463989	20.223748416156685	5.0	0.22803508501982758	0.31622776601683794	59.676393137450006	56.49656301758577	7.0	11.704699910719626	5.385164807134504	2.17350820818199	1.4142135623730951	75.65	1.269001982815598
10	270	B	705.0	96.66904747999992	1.28849083695365E-4	30.463092423455635	28.635642126552707	1.0638173325685059	120.0	3.0	60.0	10792.0	0.0851063829787234	44.5082705070633	20.396078054371138	6.0	0.9666666666666667	74.0	5650.0	113.0	0.0010376806969202	17.4928556845359	0.5742311201165823	3.1622776601683795	16.1245154965971	2.0	0.25	0.15384615384615385	48.366460663429805	66.80140948635182	6.4031242374328485	10.816653826391969	3.605551275463989	3.0000000000000004	1.4142135623730951	76.35135135135135	1.48
10	274	B	928.0	112.56854239999988	7.799372663223183E-5	37.64306044943742	30.610455730027933	1.2297451818892953	95.0	3.0	68.0	9818.0	0.07327586206896551	69.09421232857949	26.476404589747453	1.0	0.8088235294117647	112.0	7936.0	101.0	5.320364526716489E-4	21.633307652783937	0.5746957711326909	4.0	22.360679774997898	6.324555320336759	0.23529411764705882	0.42543562981151706	38.65980825409008	57.094757077012105	7.0	13.152946437965905	6.082762530298219	2.1623310744832014	2.8284271247461903	70.85714285714286	1.4254032258064515
10	277	A	1223.0	127.98275595999986	7.370298242276214E-5	39.01281840626232	37.013511046643494	1.0540156095188957	73.0	4.0	462.0	34735.0	0.3777596075224857	75.66364052419877	32.69556544854363	3.0	0.17532467532467533	109.0	12856.0	159.0	0.0013180443835349477	23.021728866442675	0.5901067855878682	4.123105625617661	26.019223662515376	7.0710678118654755	0.19999999999999998	0.3496418006375328	14.036243467926482	8.13010235415598	6.708203932499369	12.041594578792296	5.656854249492381	2.1286732957408	3.0	117.94495412844037	1.3480864965774735
10	280	B	724.0	96.91168815999991	7.472186012455678E-5	31.0	28.0	1.1071428571428572	92.0	3.0	154.0	12614.0	0.212707182320442	61.18524879321379	23.08679276123039	3.0	0.461038961038961	73.0	6433.0	117.0	5.753173228239398E-4	17.08800749063506	0.551226048085002	6.0	17.72004514666935	5.0990195135927845	0.4	0.3561309707013459	90.0	78.69006752597979	5.0990195135927845	9.848857801796104	3.605551275463989	2.7315816776253388	1.4142135623730951	88.12328767123287	1.327685372299083
10	281	B	973.0	114.81118307999989	6.332430023724771E-5	37.48332962798263	31.827660925679098	1.1776966493236845	126.0	3.0	173.0	13579.0	0.1778006166495375	81.53668943972953	27.459060435491963	4.0	0.5838150289017341	96.0	6187.0	92.0	3.823105073105381E-4	22.80350850198276	0.6083640041667786	5.0990195135927845	23.600847442411894	6.082762530298219	0.27653315937748607	0.3333333333333333	33.69006752597977	35.537677791974374	6.708203932499369	12.041594578792296	5.656854249492381	2.1286732957408	1.0	64.44791666666667	1.4275092936802973
11	285	B	831.0	105.4974745999999	7.093637819913699E-5	34.0147027033899	29.0	1.1729207828755137	140.0	3.0	94.0	18693.0	0.11311672683513839	73.03310004140198	25.709920264364882	3.0	1.3404255319148937	190.0	15700.0	113.0	9.09730411763552E-4	18.439088914585774	0.5420917264917955	3.1622776601683795	20.223748416156685	3.605551275463989	0.23249527748763857	0.22803508501982758	71.56505117707799	33.690067525979785	11.180339887498949	20.8806130178211	6.324555320336759	3.3015148038438356	2.23606797749979	82.63157894736842	1.367515923566879
11	288	B	761.0	100.66904747999995	8.701314693114064E-5	33.28663395418648	27.459060435491963	1.212227710135418	141.0	3.0	147.0	15016.0	0.19316688567674112	51.63961522210789	24.186773244895647	2.0	0.32653061224489793	114.0	10335.0	138.0	5.893186382776952E-4	17.08800749063506	0.5133594317212689	3.605551275463989	18.384776310850235	4.123105625617661	0.27653315937748607	0.3090398323477543	89.04515874612781	71.30101719581887	7.280109889280518	12.041594578792296	6.082762530298219	1.979625954295134	1.4142135623730951	90.65789473684211	1.5222060957910013
11	292	B	887.0	107.74011527999988	3.425952373779209E-5	34.20526275297414	31.240998703626616	1.0948837800439273	111.0	3.0	61.0	11937.0	0.06877113866967305	63.47601302771663	21.2602916254693	4.0	2.737704918032787	106.0	10721.0	143.0	4.634686200403667E-4	20.248456731316587	0.5919690451597536	4.0	19.72308292331602	4.123105625617661	0.25	0.26559258100921596	35.537677791974374	49.57392125990086	7.211102550927978	12.206555615733702	5.830951894845301	2.0934070175616757	1.0	101.14150943396227	1.4138606473276745
11	296	B	724.0	98.3259017199999	8.44614375347608E-5	31.78049716414141	27.65863337187866	1.1490262999202834	99.0	3.0	106.0	14314.0	0.1464088397790055	65.68310272805931	22.47220505424423	4.0	0.8867924528301887	56.0	6490.0	140.0	4.5740416223018985E-4	16.76305461424021	0.5274635738912956	1.0	16.278820596099706	1.0	0.07692307692307693	0.058823529411764705	78.69006752597979	11.309932474020213	5.0	8.602325267042627	3.605551275463989	2.385855756810896	1.4142135623730951	115.89285714285714	1.2080123266563945
11	297	B	871.0	108.5685423999999	1.0700701864629008E-4	37.656340767525464	28.442925306655784	1.3239264372962964	108.0	2.0	44.0	7280.0	0.0505166475315729	81.18474771928504	27.202941017470888	3.0	3.0681818181818183	68.0	6960.0	127.0	4.700024979391572E-4	19.697715603592208	0.5230916016295286	5.0	19.313207915827967	4.0	0.35714285714285715	0.2857142857142857	78.11134196037203	78.11134196037203	5.385164807134504	9.486832980505138	4.47213595499958	2.1213203435596424	1.0	102.3529411764706	1.2408045977011493
11	298	B	913.0	110.91168815999991	9.586667418361534E-5	36.40054944640259	30.0	1.2133516482134197	99.0	4.0	113.0	13923.0	0.12376779846659365	39.66850132048003	18.35755975068582	2.0	0.45132743362831856	60.0	7943.0	169.0	6.80478491377476E-4	19.1049731745428	0.5248539778959549	3.1622776601683795	18.384776310850235	2.23606797749979	0.21271781490575853	0.1514456332038457	72.18111108547723	80.3112134396332	5.0990195135927845	9.486832980505138	3.1622776601683795	3.0	1.0	132.38333333333333	1.2765957446808511
12	316	B	740.0	98.3259017199999	1.1787674077496792E-4	33.24154027718932	27.16615541441225	1.2236380072961648	64.0	3.0	64.0	8663.0	0.08648648648648649	34.29942555911978	14.866068747318506	1.0	0.921875	117.0	9097.0	128.0	0.0016692065708045938	21.095023109728988	0.6345982446609011	4.0	20.09975124224178	3.0	0.26666666666666666	0.2	7.125016348901798	7.125016348901798	8.94427190999916	17.46424919657298	5.385164807134504	3.243029660565926	1.0	77.75213675213675	1.646257007804771
12	317	B	915.0	113.7401152799999	1.4318286270472157E-4	36.89173349139343	30.23243291566195	1.2202700852527693	128.0	3.0	86.0	13383.0	0.09398907103825137	96.18436197174987	32.64965543462902	5.0	1.1162790697674418	78.0	10284.0	203.0	6.314507964401173E-4	24.20743687382041	0.6561750989410087	9.055385138137417	26.248809496813376	10.04987562112089	0.5615911461059687	0.6232668276601431	64.3348085378264	52.28402365441687	6.4031242374328485	10.295630140987	4.47213595499958	2.3021728866442674	2.23606797749979	131.84615384615384	1.5396732788798133
12	318	A	770.0	100.32590171999989	5.952702340758319E-5	32.01562118716424	29.068883707497267	1.1013708510212579	92.0	3.0	459.0	8003.0	0.5961038961038961	0.0	0.0	0.0	0.0	172.0	8826.0	87.0	0.0014844419145584162	16.1245154965971	0.5036452487469387	2.0	17.029386365926403	1.4142135623730951	0.14285714285714285	0.09513029883089882	86.42366562500266	41.423665625002656	9.486832980505138	16.492422502470642	6.324555320336759	2.6076809620810595	1.4142135623730951	51.31395348837209	1.6954452753229097
12	319	A	719.0	97.25483391999991	1.8898409150854882E-4	30.805843601498726	27.202941017470888	1.1324453330878415	106.0	3.0	196.0	21848.0	0.2726008344923505	81.55668199524013	26.92582403567252	6.0	0.6326530612244898	149.0	11030.0	116.0	0.0017370082522218252	17.029386365926403	0.5527972739918056	2.0	15.652475842498529	2.8284271247461903	0.13333333333333333	0.2102353324910547	55.30484646876604	79.69515353123396	9.899494936611665	17.69180601295413	5.656854249492381	3.1274990007992005	2.0	74.02684563758389	1.5669990933816864
12	324	A	651.0	92.08326103999993	8.514906827478201E-5	30.59411708155671	25.495097567963924	1.2	64.0	3.0	200.0	3332.0	0.30721966205837176	0.0	0.0	0.0	0.0	68.0	5376.0	116.0	0.0018874436996755039	19.026297590440446	0.6218939915710207	4.47213595499958	20.09975124224178	5.0990195135927845	0.3333333333333333	0.3561309707013459	37.874983651098205	22.61986494804043	6.324555320336759	11.045361017187261	4.0	2.7613402542968153	1.4142135623730951	79.05882352941177	1.4672619047619047
12	325	B	657.0	92.66904747999995	8.039783884196188E-5	30.4138126514911	25.495097567963924	1.192927878405448	72.0	3.0	65.0	10760.0	0.0989345509893455	59.579668187913036	23.0	3.0	1.0307692307692307	242.0	12770.0	79.0	0.0013601196042893802	15.811388300841896	0.5198752449100363	3.0	22.561028345356956	7.615773105863909	0.23076923076923078	0.5319086662842529	78.69006752597979	11.88865803962797	12.083045973594572	21.840329667841555	8.246211251235321	2.648529003494759	7.0	52.768595041322314	1.4971025841816759
12	326	B	896.0	110.32590171999992	8.750091129050561E-5	36.40054944640259	30.0	1.2133516482134197	56.0	3.0	72.0	11308.0	0.08035714285714286	70.32209027449966	29.5296461204668	4.0	0.9722222222222222	85.0	9862.0	163.0	4.977006763878434E-4	22.02271554554524	0.605010525403531	4.242640687119285	22.80350850198276	5.0	0.23980823009322946	0.2808279781508652	8.746162262555202	0.6160599083992224	7.211102550927978	12.206555615733702	4.47213595499958	2.729468812791236	1.0	116.02352941176471	1.4048874467653618
12	328	A	810.0	103.49747459999992	1.1388881302002533E-4	34.20526275297414	29.068883707497267	1.1766968108291043	155.0	3.0	290.0	5683.0	0.35802469135802467	0.0	0.0	0.0	0.0	121.0	8398.0	98.0	6.968735126074823E-4	17.88854381999832	0.5229763603684907	3.605551275463989	19.697715603592208	5.385164807134504	0.23620751769642942	0.35355339059327373	71.84729411334885	59.95863607372087	7.0710678118654755	13.038404810405298	5.0	2.6076809620810595	2.0	69.40495867768595	1.4120028578232913
12	330	A	788.0	102.3259017199999	7.166756681079126E-5	32.2490309931942	29.274562336608895	1.1016059137753742	34.0	3.0	223.0	21320.0	0.282994923857868	67.65266976377328	24.698178070456937	1.0	0.5605381165919282	234.0	19950.0	125.0	0.004126240894004604	19.0	0.5891649892987402	3.605551275463989	21.095023109728988	5.0	0.2166365803419133	0.3125	40.815083874881594	7.125016348901795	13.92838827718412	24.515301344262525	7.0710678118654755	3.4669871646719432	2.8284271247461903	85.25641025641026	1.4661654135338344
12	331	B	860.0	107.15432883999989	6.166653993106838E-5	35.34119409414458	29.546573405388315	1.196118196491087	97.0	3.0	166.0	19806.0	0.1930232558139535	68.75137190414159	27.65863337187866	3.0	0.8734939759036144	126.0	14166.0	164.0	0.0017267631206125864	21.633307652783937	0.6121272415175184	4.47213595499958	20.248456731316587	3.1622776601683795	0.2857142857142857	0.21271781490575853	39.80557109226518	47.93567344642116	8.06225774829855	15.620499351813308	5.656854249492381	2.761340254296815	1.4142135623730951	112.42857142857143	1.4587039390088945
12	332	B	794.0	102.9116881599999	9.740587375790757E-5	34.438350715445125	28.178005607210743	1.2221713344620941	91.0	3.0	176.0	16811.0	0.2216624685138539	76.0058963993748	25.80697580112788	3.0	0.5568181818181818	217.0	16184.0	134.0	0.0011518776699292826	20.591260281974	0.597916562616894	4.242640687119285	20.12461179749811	3.605551275463989	0.23980823009322946	0.19999999999999998	19.983106521899984	8.673174047879769	10.44030650891055	18.24828759089466	8.06225774829855	2.2634215080441655	1.0	74.58064516129032	1.7967128027681663
12	334	B	672.0	94.08326103999994	1.2695996776509042E-4	29.546573405388315	26.40075756488817	1.1191562716625958	76.0	3.0	71.0	11268.0	0.1056547619047619	19.697715603592208	9.848857801796104	1.0	0.6338028169014085	65.0	8745.0	175.0	0.0011253008441804672	18.24828759089466	0.6176109608556767	5.0	19.026297590440446	7.0710678118654755	0.36760731104690386	0.5255883312276367	61.645038214675935	69.77514056883192	5.385164807134504	9.055385138137417	4.0	2.2638462845343543	2.23606797749979	134.53846153846155	1.3007432818753573
12	340	B	947.0	113.98275595999988	8.435645673768157E-5	37.48332962798263	31.400636936215164	1.1937123983861657	60.0	3.0	200.0	11355.0	0.21119324181626187	76.20834480052875	27.730849247724095	5.0	0.305	141.0	14352.0	147.0	4.590697522281864E-4	21.840329667841555	0.5826678121875539	4.242640687119285	23.08679276123039	5.656854249492381	0.23980823009322946	0.31974430679097265	35.537677791974374	35.537677791974374	7.615773105863909	14.7648230602334	6.708203932499369	2.2010098692292237	1.4142135623730951	101.7872340425532	1.4441889632107023
12	342	B	945.0	115.15432883999989	1.1936073911485584E-4	36.40054944640259	31.32091952673165	1.1621801018752211	78.0	4.0	99.0	8560.0	0.10476190476190476	20.65536869969683	8.48528137423857	2.0	0.47474747474747475	188.0	14833.0	133.0	8.859156100106934E-4	19.924858845171276	0.5473779695141502	1.4142135623730951	19.924858845171276	1.4142135623730951	0.08333333333333334	0.08333333333333334	28.61045966596521	28.61045966596521	9.219544457292887	16.401219466856727	8.602325267042627	1.906603035541257	0.0	78.89893617021276	1.6857008022652196
12	345	B	642.0	91.59797967999995	1.3868861363334044E-4	29.732137494637012	26.1725046566048	1.1360065796046737	84.0	3.0	69.0	6214.0	0.10747663551401869	34.38692102155347	16.1245154965971	1.0	0.7101449275362319	92.0	10322.0	174.0	0.003039679049300716	15.811388300841896	0.5317945372643963	2.23606797749979	15.811388300841896	3.605551275463989	0.15617376188860607	0.2650854018430103	68.83874018317172	81.41637851988605	6.4031242374328485	12.806248474865697	5.0	2.5612496949731396	2.0	112.19565217391305	1.550862236000775
12	346	B	672.0	98.91168815999991	4.1266769047928624E-4	30.4138126514911	27.294688127912362	1.1142758806754427	113.0	3.0	95.0	8839.0	0.14136904761904762	59.93289555315491	24.0	2.0	0.6210526315789474	135.0	9975.0	104.0	0.0054411820661466655	17.72004514666935	0.5826314954235304	2.8284271247461903	18.973665961010276	4.242640687119285	0.2102353324910547	0.315352998736582	33.690067525979785	33.690067525979785	13.45362404707371	20.0	7.211102550927978	2.773500981126146	1.4142135623730951	73.88888888888889	1.4075187969924812
13	347	B	710.0	96.66904747999992	1.3218758658103123E-4	31.064449134018133	27.459060435491963	1.1313005121568565	130.0	3.0	63.0	11993.0	0.08873239436619719	56.813502156642556	21.93171219946131	3.0	1.3015873015873016	66.0	7557.0	173.0	0.001378378957197567	16.64331697709324	0.5357673302137341	1.4142135623730951	17.4928556845359	2.23606797749979	0.09513029883089882	0.14285714285714285	10.30484646876603	8.13010235415598	5.385164807134504	10.295630140987	4.47213595499958	2.3021728866442674	1.0	114.5	1.5109170305676856
13	351	A	694.0	96.32590171999993	1.5224797235072275E-4	31.25699921617557	26.1725046566048	1.1942685511486828	143.0	3.0	248.0	19565.0	0.3573487031700288	62.80545751529162	21.93171219946131	1.0	0.532258064516129	183.0	13502.0	107.0	4.3221858664501555E-4	17.029386365926403	0.5448183380672594	3.605551275463989	16.15549442140351	4.123105625617661	0.25	0.28797018815893544	63.90457584261166	83.55839990066497	8.94427190999916	16.55294535724685	7.615773105863909	2.1735082081819894	1.4142135623730951	73.78142076502732	1.4502295956154645
13	359	B	630.0	92.08326103999994	1.275845083977135E-4	30.083217912982647	25.0	1.2033287165193058	51.0	3.0	89.0	9334.0	0.14126984126984127	43.8529592912544	19.72308292331602	2.0	0.39325842696629215	139.0	10031.0	107.0	0.0021844948378978856	15.231546211727817	0.506313727998976	2.23606797749979	15.297058540778355	1.0	0.17845765256206242	0.07692307692307693	79.38034472384486	74.05460409907715	9.219544457292887	16.97056274847714	6.4031242374328485	2.650356625796317	3.1622776601683795	72.16546762589928	1.4827036187817764
13	362	B	771.0	101.49747459999992	1.754652350750211E-4	31.953090617340916	28.792360097775937	1.1097767084334684	79.0	3.0	99.0	16459.0	0.12840466926070038	71.11716164166604	24.596747752497688	5.0	1.0606060606060606	74.0	10192.0	202.0	0.001160176243849128	21.587033144922902	0.6755851383342442	6.0	23.53720459187964	8.0	0.375	0.5	18.434948822922024	18.434948822922024	6.4031242374328485	10.816653826391969	3.605551275463989	3.0000000000000004	2.0	137.72972972972974	1.466640502354788
13	363	B	764.0	100.91168815999988	1.1094414304631016E-4	33.37663853655727	28.284271247461902	1.1800423721205946	121.0	2.0	80.0	16364.0	0.10471204188481675	69.02561403464695	26.40075756488817	5.0	1.4375	240.0	21026.0	116.0	0.002285009940755212	17.72004514666935	0.5309116173356004	3.0	27.65863337187866	10.770329614269007	0.2	0.6666666666666667	83.29016319224307	15.091572678594886	13.038404810405298	23.769728648009426	6.708203932499369	3.5433819375782165	10.04987562112089	87.60833333333333	1.3240749548178445
13	366	B	753.0	99.7401152799999	8.67699540267947E-5	32.14031735997639	28.160255680657446	1.1413361343182955	93.0	3.0	60.0	7129.0	0.0796812749003984	44.48072243401333	20.12461179749811	1.0	0.65	306.0	19063.0	96.0	0.0021619722259560194	17.029386365926403	0.5298449973344915	1.4142135623730951	18.24828759089466	5.385164807134504	0.09513029883089882	0.362245385694578	48.576334374997344	71.77492488864553	14.142135623730951	24.08318915758459	10.04987562112089	2.3963668870658648	4.123105625617661	62.29738562091503	1.5409956460158423
13	370	B	1237.0	127.63961019999984	6.568947143011044E-5	40.22437072223753	36.61966684720111	1.0984362826149505	61.0	3.0	260.0	14395.0	0.21018593371059013	61.054202703094376	26.248809496813376	2.0	0.21153846153846154	137.0	15877.0	177.0	0.0026513612901734418	26.248809496813376	0.652559854275161	9.055385138137417	26.248809496813376	9.055385138137417	0.45052224920607753	0.45052224920607753	49.151285266421695	49.151285266421695	8.246211251235321	15.264337522473747	7.211102550927978	2.116782754741079	0.0	115.8905109489051	1.5273036467846572
13	372	B	791.0	104.3259017199999	1.2439897424289207E-4	33.61547262794322	28.30194339616981	1.187744324034388	87.0	3.0	100.0	8550.0	0.1264222503160556	20.80359030264956	10.198039027185569	1.0	0.28	213.0	23522.0	156.0	0.001160023977736692	19.313207915827967	0.5745332850020278	3.605551275463989	20.615528128088304	6.4031242374328485	0.22803508501982758	0.4099180245918029	64.6538240580533	69.6235647861636	10.295630140987	19.4164878389476	7.211102550927978	2.6925824035672523	2.8284271247461903	110.4319248826291	1.412634980018706
13	375	B	1018.0	118.56854239999988	9.97737052311621E-5	38.07886552931954	31.78049716414141	1.1981834435329324	59.0	3.0	144.0	6071.0	0.14145383104125736	42.65710369441258	21.02379604162864	1.0	0.2708333333333333	165.0	14646.0	132.0	7.231115913242827E-4	21.095023109728988	0.553982447126385	4.242640687119285	21.095023109728988	4.242640687119285	0.25	0.25	56.88865803962797	56.88865803962797	7.810249675906654	14.7648230602334	7.615773105863909	1.9387162478442201	0.0	88.76363636363637	1.4870954526833264
14	379	B	781.0	102.3259017199999	1.0296712619838264E-4	33.24154027718932	26.870057685088806	1.2371220287940166	89.0	3.0	135.0	20936.0	0.17285531370038412	71.96621508959673	27.202941017470888	3.0	0.762962962962963	80.0	4102.0	66.0	4.3059807012153263E-4	16.97056274847714	0.5105227557738204	0.0	17.804493814764857	2.0	0.0	0.125	-1.0	42.51044707800085	6.082762530298219	11.180339887498949	5.0990195135927845	2.1926450482675732	2.0	51.275	1.28717698683569
14	386	B	1105.0	122.91168815999988	1.3355060493165142E-4	37.73592452822641	34.9857113690718	1.078609610939221	76.0	4.0	65.0	4402.0	0.058823529411764705	10.0	5.0	1.0	0.5538461538461539	359.0	13944.0	69.0	0.0067066244719905105	19.849433241279208	0.5260089288770933	3.1622776601683795	25.45584412271571	8.246211251235321	0.17541160386140586	0.4472135954999579	76.42956561483851	43.95837332399004	16.0312195418814	28.0	8.0	3.5	5.830951894845301	38.84122562674095	1.7764629948364887
14	388	B	787.0	104.3259017199999	1.2339023892999135E-4	34.23448553724738	27.16615541441225	1.2601888274218305	87.0	3.0	150.0	14593.0	0.1905972045743329	50.409525990734494	19.313207915827967	2.0	0.56	66.0	7798.0	167.0	7.072206153730136E-4	17.26267650163207	0.5042481647007707	1.0	18.027756377319946	1.4142135623730951	0.07142857142857142	0.09090909090909091	83.29016319224307	51.709836807756915	5.385164807134504	10.295630140987	4.47213595499958	2.3021728866442674	1.0	118.15151515151516	1.41343934342139
14	392	B	738.0	100.91168815999991	1.2778261537929595E-4	32.7566787083184	26.92582403567252	1.2165525060596438	69.0	4.0	76.0	9036.0	0.10298102981029811	63.2529271536033	23.323807579381203	1.0	1.0394736842105263	76.0	7562.0	127.0	0.0013289868244909342	19.209372712298546	0.5864261417754915	3.1622776601683795	19.4164878389476	2.8284271247461903	0.2	0.16666666666666669	38.829824904970394	12.26477372789239	6.324555320336759	12.083045973594572	4.47213595499958	2.701851217221259	1.4142135623730951	99.5	1.2763819095477387
14	396	B	953.0	114.81118307999988	8.927078734604785E-5	38.600518131237564	29.410882339705484	1.3124569907624235	107.0	3.0	122.0	21423.0	0.12801678908709338	61.08732015462125	28.160255680657446	2.0	0.9508196721311475	90.0	7797.0	122.0	3.598661174265234E-4	21.400934559032695	0.5544209144103156	6.324555320336759	22.135943621178654	7.0710678118654755	0.42543562981151706	0.4756514941544941	71.56505117707799	81.86989764584402	6.708203932499369	11.661903789690601	5.0	2.3323807579381204	3.1622776601683795	86.63333333333334	1.4082339361292804
14	397	B	829.0	105.74011527999993	1.5758765877126995E-4	35.35533905932738	28.178005607210743	1.254714033071239	81.0	3.0	114.0	3814.0	0.13751507840772015	0.0	0.0	0.0	0.08771929824561403	72.0	7079.0	130.0	7.151300056228714E-4	21.18962010041709	0.5993329625508679	5.0990195135927845	20.8806130178211	5.385164807134504	0.3333333333333333	0.35355339059327373	40.66768601681149	51.15916302914309	5.830951894845301	10.0	4.242640687119285	2.3570226039551585	1.0	98.31944444444444	1.322220652634553
14	400	B	1028.0	118.22539663999987	5.4652152584659024E-5	38.41874542459709	32.01562118716424	1.2	117.0	3.0	95.0	12164.0	0.09241245136186771	61.159197129783976	26.92582403567252	1.0	0.8315789473684211	72.0	6854.0	128.0	7.212452106271216E-4	24.041630560342615	0.6257786477574637	5.385164807134504	24.041630560342615	5.385164807134504	0.27883326429273	0.27883326429273	29.538782259558104	29.538782259558104	5.830951894845301	10.0	5.0	2.0	0.0	95.19444444444444	1.3446162824627954
14	403	B	1111.0	121.63961019999986	5.364961629010918E-5	40.311288741492746	33.61547262794322	1.199188516182978	119.0	3.0	127.0	12955.0	0.11431143114311432	63.45862662506813	26.92582403567252	2.0	0.4409448818897638	108.0	10873.0	151.0	0.0014905073022024775	21.400934559032695	0.5308918475981279	3.1622776601683795	22.02271554554524	4.123105625617661	0.17845765256206245	0.23608834134288123	79.38034472384487	74.98163936884934	7.615773105863909	13.45362404707371	5.0	2.690724809414742	1.0	100.67592592592592	1.4998620435942243
14	407	B	842.0	106.91168815999988	1.60389733241215E-4	36.345563690772494	27.294688127912362	1.3315984238561216	89.0	3.0	169.0	14512.0	0.2007125890736342	77.25451551175914	28.160255680657446	2.0	0.7041420118343196	75.0	6083.0	105.0	5.153179418822811E-4	19.1049731745428	0.5256480085736907	1.0	19.026297590440446	1.4142135623730951	0.05555555555555555	0.09090909090909091	6.3401917459099195	51.34019174590992	5.385164807134504	10.295630140987	4.47213595499958	2.3021728866442674	1.0	81.10666666666667	1.2945914844649022
15	417	B	875.0	108.91168815999991	9.416139893559924E-5	36.40054944640259	28.792360097775937	1.2642433382602196	94.0	3.0	110.0	16004.0	0.12571428571428572	84.00821388205219	28.319604517012593	4.0	1.2727272727272727	80.0	7122.0	126.0	4.997470583978469E-4	19.235384061671343	0.52843664049616	2.0	21.095023109728988	4.123105625617661	0.13333333333333333	0.26559258100921596	67.61986494804043	53.58362148011396	5.830951894845301	9.848857801796104	5.385164807134504	1.8288869801622232	2.23606797749979	89.025	1.4153327716933444
15	418	A	1093.0	121.05382375999986	5.6899162221707386E-5	39.698866482558415	33.301651610693426	1.1920990269987328	63.0	3.0	606.0	31259.0	0.5544373284537969	86.15173664859597	31.400636936215164	4.0	0.12706270627062707	132.0	10816.0	121.0	0.00466295649718109	23.600847442411894	0.5944967585606219	4.123105625617661	22.02271554554524	2.23606797749979	0.20986055078837967	0.1111111111111111	26.878139752098647	14.349332042947132	9.055385138137417	16.0312195418814	6.0	2.6718699236469	2.0	81.93939393939394	1.4767011834319528
15	423	B	767.0	102.32590171999992	1.0684672227093951E-4	33.83784863137726	27.51363298439521	1.2298575273781158	100.0	3.0	98.0	17861.0	0.12777053455019557	70.18291287173085	26.019223662515376	7.0	1.0816326530612246	150.0	10537.0	117.0	0.0019365650925825476	18.35755975068582	0.5425155703800615	3.0	18.027756377319946	4.123105625617661	0.23076923076923078	0.33333333333333337	69.44395478041653	83.48019824834302	10.198039027185569	18.973665961010276	5.385164807134504	3.523321317088221	1.4142135623730951	70.24666666666667	1.6655594571509917
15	428	A	808.0	103.49747459999992	1.0419944146758865E-4	34.0147027033899	28.071337695236398	1.2117236119161527	83.0	3.0	230.0	20549.0	0.28465346534653463	65.90450238990289	24.596747752497688	2.0	0.3782608695652174	71.0	8169.0	163.0	0.0014453251837725444	21.18962010041709	0.6229547347566656	6.708203932499369	21.18962010041709	6.708203932499369	0.4685212856658182	0.4685212856658182	60.068488159492205	60.068488159492205	5.830951894845301	11.180339887498949	4.47213595499958	2.5	0.0	115.05633802816901	1.4166972701677072
15	431	B	772.0	101.84062035999992	1.1059857981549225E-4	33.734255586866	26.68332812825267	1.2642446783520873	76.0	3.0	75.0	13328.0	0.09715025906735751	65.59867092978725	26.40075756488817	3.0	1.0133333333333334	86.0	7943.0	142.0	5.666131279545828E-4	22.090722034374522	0.6548453982478055	5.0990195135927845	22.090722034374522	5.0990195135927845	0.3333333333333333	0.3333333333333333	25.346175941946683	25.346175941946683	6.324555320336759	11.180339887498949	4.47213595499958	2.5	0.0	92.36046511627907	1.5374543623316126
15	436	B	859.0	106.32590171999988	9.329158364373291E-5	36.138621999185304	28.861739379323623	1.2521290392177402	50.0	3.0	180.0	6605.0	0.20954598370197905	2.8284271247461903	1.4142135623730951	1.0	0.16666666666666666	95.0	9830.0	144.0	5.068687262853167E-4	22.360679774997898	0.6187474380041936	4.0	23.53720459187964	5.0990195135927845	0.23529411764705882	0.295378269592824	16.38954033403479	5.079607860014562	6.4031242374328485	11.40175425099138	5.0	2.2803508501982757	1.4142135623730951	103.47368421052632	1.3916581892166837
15	438	A	750.0	99.49747459999993	1.1072126753626071E-4	32.38826948140329	28.284271247461902	1.1450982490598787	58.0	3.0	288.0	12726.0	0.384	42.42640687119285	21.213203435596427	1.0	0.06944444444444445	93.0	7749.0	127.0	4.957802884170069E-4	20.248456731316587	0.625178716107165	5.0	20.248456731316587	5.0	0.36760731104690386	0.36760731104690386	46.00508600525417	46.00508600525417	6.082762530298219	11.045361017187261	5.0	2.209072203437452	0.0	83.3225806451613	1.5241966705381338
15	441	A	900.0	109.15432883999992	5.5430474735617845E-5	35.22782990761707	29.410882339705484	1.1977821508625244	63.0	3.0	291.0	11847.0	0.3233333333333333	32.14678123620906	14.422205101855956	1.0	0.09621993127147767	93.0	12218.0	196.0	9.211387699703599E-4	20.12461179749811	0.57127026700974	4.123105625617661	21.93171219946131	6.082762530298219	0.25	0.3523649724724399	49.57392125990086	45.0	6.708203932499369	11.180339887498949	5.385164807134504	2.0761369963434992	2.0	131.3763440860215	1.4918972008512033
16	456	B	780.0	103.7401152799999	2.0883109901556157E-4	33.83784863137726	28.0178514522438	1.2077246069011967	71.0	3.0	116.0	23404.0	0.14871794871794872	72.2380025486651	27.80287754891569	5.0	1.103448275862069	234.0	18203.0	82.0	0.00212894465441995	18.35755975068582	0.5425155703800615	2.23606797749979	23.853720883753127	6.708203932499369	0.16666666666666666	0.3946002313234923	59.300277449185586	6.170175095029606	11.40175425099138	20.615528128088304	8.94427190999916	2.3048861143232218	5.656854249492381	77.7905982905983	1.0541119595671042
16	457	B	667.0	93.49747459999995	1.1958866716949412E-4	30.14962686336267	27.16615541441225	1.1098231017027762	67.0	4.0	81.0	16890.0	0.12143928035982009	67.24798853726202	23.706539182259394	8.0	1.1728395061728396	176.0	12023.0	81.0	0.0017347856137407073	15.132745950421556	0.5019215003556352	1.0	18.24828759089466	5.830951894845301	0.07142857142857142	0.41972110157675935	86.18592516570965	62.850318302216834	10.198039027185569	18.24828759089466	6.082762530298219	3.0	5.0	68.3125	1.1857273559011894
16	461	B	887.0	108.32590171999992	9.846447282320166E-5	33.95585369269929	31.04834939252005	1.0936444080624685	62.0	3.0	74.0	13553.0	0.0834272829763247	77.88058303060522	25.238858928247925	3.0	1.8243243243243243	95.0	11210.0	161.0	0.0013835348559089015	21.095023109728988	0.6212484981422964	7.0710678118654755	19.4164878389476	7.0710678118654755	0.46726931351599776	0.46726931351599776	67.83365417791755	84.09385888622948	6.324555320336759	12.083045973594572	5.385164807134504	2.243765308275509	2.0	118.0	1.3644067796610169
16	462	B	908.0	112.56854239999987	1.345752085264846E-4	37.21558813185679	29.154759474226502	1.2764841419719566	69.0	4.0	172.0	28243.0	0.1894273127753304	81.87259015642633	27.313000567495326	8.0	0.872093023255814	84.0	10422.0	186.0	4.141588169488517E-4	21.02379604162864	0.5649190862479513	3.1622776601683795	21.93171219946131	4.123105625617661	0.2	0.25	50.44033203100551	46.04162667600997	5.385164807134504	10.295630140987	4.47213595499958	2.3021728866442674	1.0	124.07142857142857	1.4991364421416236
16	465	B	840.0	108.56854239999986	1.0144209774729132E-4	34.20526275297414	29.206163733020468	1.1711658903802453	64.0	3.0	193.0	11823.0	0.22976190476190475	51.17659360985236	23.430749027719962	1.0	0.20207253886010362	73.0	10531.0	166.0	4.8777977688394203E-4	21.400934559032695	0.6256620425221522	6.0	22.02271554554524	6.082762530298219	0.42857142857142855	0.4301162633521313	54.462322208025626	45.0	5.385164807134504	9.486832980505138	4.123105625617661	2.3008949665421112	1.0	144.26027397260273	1.1506979394169594
16	466	B	727.0	98.66904747999993	9.536010171218914E-5	30.805843601498726	27.202941017470888	1.1324453330878415	48.0	3.0	91.0	13459.0	0.12517193947730398	45.391994283840994	19.209372712298546	2.0	0.7362637362637363	135.0	10055.0	101.0	0.0024334762468067967	15.620499351813308	0.5070628661846923	1.0	17.69180601295413	3.1622776601683795	0.07142857142857142	0.2	53.13010235415598	34.695153531233984	8.54400374531753	16.55294535724685	6.708203932499369	2.467567403109566	2.23606797749979	74.48148148148148	1.3560417702635505
16	467	B	1051.0	119.63961019999988	7.321515882686383E-5	39.6232255123179	31.144823004794873	1.2722250984125916	66.0	3.0	174.0	16025.0	0.16555661274976213	76.73189140847585	31.400636936215164	4.0	0.41379310344827586	457.0	20454.0	38.0	9.746872133131174E-4	20.808652046684813	0.5251630016899029	2.23606797749979	27.294688127912362	10.04987562112089	0.1350858067395748	0.6232668276601431	71.56505117707799	50.71059313749964	15.620499351813308	31.240998703626616	10.0	3.1240998703626617	9.055385138137417	44.75711159737418	0.8490270851667157
17	482	B	1061.0	119.63961019999986	3.733806391722539E-5	40.36087214122113	31.827660925679098	1.268106765227516	60.0	3.0	175.0	24614.0	0.1649387370405278	85.18432279446856	29.732137494637012	3.0	0.7542857142857143	416.0	25391.0	104.0	0.002699600143462641	22.67156809750927	0.5617214617707549	2.23606797749979	27.784887978899608	9.0	0.1111111111111111	0.47368421052631576	16.460014812040015	43.02506598911802	14.317821063276353	27.202941017470888	13.601470508735444	2.0	7.0710678118654755	61.03605769230769	1.7039108345476743
17	485	B	821.0	105.39696951999989	7.032838093779943E-5	33.60059523282288	29.410882339705484	1.14245451206546	66.0	3.0	102.0	16738.0	0.12423873325213154	72.9838203463757	28.178005607210743	4.0	1.2352941176470589	161.0	13444.0	139.0	0.001074953972957994	20.615528128088304	0.6135465156268999	4.242640687119285	21.400934559032695	5.0	0.25	0.29061909685954823	7.431407971172511	0.6986943829834615	9.486832980505138	16.76305461424021	6.324555320336759	2.650471656139714	1.0	83.5031055900621	1.6646087473966082
17	495	B	714.0	97.25483391999994	8.87462551502217E-5	32.449961479175904	26.627053911388696	1.2186838839612175	77.0	3.0	64.0	12204.0	0.0896358543417367	69.3324783379162	23.769728648009426	4.0	1.59375	139.0	10495.0	121.0	6.729595351008899E-4	19.697715603592208	0.6070181505834086	4.123105625617661	19.697715603592208	4.123105625617661	0.3090398323477543	0.3090398323477543	48.73139699916044	48.73139699916044	8.06225774829855	15.033296378372908	6.0	2.5055493963954847	0.0	75.50359712230215	1.6025726536445928
17	496	B	773.0	102.56854239999988	9.866959752669428E-5	33.95585369269929	27.65863337187866	1.2276764811967606	46.0	3.0	65.0	5737.0	0.08408796895213454	58.8533777284633	29.120439557122072	2.0	0.4307692307692308	87.0	11635.0	175.0	3.1931523021531375E-4	19.235384061671343	0.5664821222211551	3.1622776601683795	20.396078054371138	4.0	0.2	0.2222222222222222	32.471192290848485	14.036243467926477	5.830951894845301	10.770329614269007	5.385164807134504	2.0	1.4142135623730951	133.73563218390805	1.3085517834121185
18	498	B	1147.0	123.88225087999986	5.6967918912614856E-5	40.311288741492746	34.655446902326915	1.1632021037012243	132.0	3.0	279.0	28434.0	0.24324324324324326	87.13792185558505	31.89043743820395	5.0	0.40860215053763443	83.0	7716.0	132.0	5.526790830984958E-4	20.615528128088304	0.5114083119567588	2.23606797749979	20.615528128088304	2.23606797749979	0.1350858067395748	0.1350858067395748	73.53998518795997	73.53998518795997	6.4031242374328485	10.816653826391969	5.0	2.1633307652783937	0.0	92.96385542168674	1.4199066874027995
18	499	B	773.0	103.15432883999989	9.623117620099622E-5	33.301651610693426	28.319604517012593	1.1759221987259016	124.0	3.0	64.0	9667.0	0.08279430789133248	69.95291117639988	25.079872407968907	3.0	1.40625	77.0	8693.0	154.0	6.912404713817388E-4	17.804493814764857	0.5346429667484628	2.0	17.029386365926403	1.0	0.13333333333333333	0.06666666666666667	40.23635830927381	40.23635830927381	5.385164807134504	10.44030650891055	4.123105625617661	2.5321462647095156	1.0	112.8961038961039	1.3640860462441045
18	502	B	839.0	106.32590171999989	1.0456176383036776E-4	35.35533905932738	28.653097563788805	1.23390984100821	134.0	3.0	150.0	26306.0	0.17878426698450536	93.42081096473679	29.206163733020468	9.0	1.16	95.0	8619.0	132.0	0.0027461182460242085	21.2602916254693	0.6013318551349164	6.082762530298219	20.518284528683193	6.0	0.40196026221723297	0.4	51.1799242491831	60.64224645720873	7.810249675906654	15.620499351813308	4.242640687119285	3.681787005729087	1.0	90.72631578947369	1.4549251653324051
18	506	B	956.0	113.63961019999988	7.757470046375106E-5	36.87817782917155	31.89043743820395	1.1564023823954328	98.0	3.0	131.0	20912.0	0.13702928870292888	66.25175959506888	22.825424421026653	2.0	0.8244274809160306	135.0	12205.0	135.0	6.082994893405892E-4	22.47220505424423	0.60936321632649	5.0	23.853720883753127	6.082762530298219	0.2777777777777778	0.3333333333333333	40.60129464500447	31.138972436978854	7.280109889280518	14.142135623730951	7.0710678118654755	2.0	1.4142135623730951	90.4074074074074	1.4932404752150759
18	507	B	813.0	106.6690474799999	2.4187076779735216E-4	34.132096331752024	28.30194339616981	1.205998325061	73.0	9.0	126.0	23464.0	0.15498154981549817	38.591260281974	18.0	2.0	0.8888888888888888	74.0	12498.0	209.0	3.523656453240406E-4	17.46424919657298	0.5116664686172977	2.23606797749979	17.46424919657298	2.23606797749979	0.15617376188860607	0.15617376188860607	83.8298249049704	83.8298249049704	5.656854249492381	10.816653826391969	4.47213595499958	2.418677324489565	0.0	168.8918918918919	1.2374779964794367
18	511	B	1007.0	115.15432883999988	6.0712795159650646E-5	38.07886552931954	31.906112267087632	1.1934661675656215	77.0	3.0	167.0	14116.0	0.16583912611717974	49.8852954566408	21.02379604162864	1.0	0.5029940119760479	85.0	11066.0	172.0	5.914505719397373E-4	24.698178070456937	0.6486059321131851	5.830951894845301	25.238858928247925	6.4031242374328485	0.31763218935607507	0.3472581680740104	3.0664855011258965	10.76253722314246	6.4031242374328485	12.206555615733702	4.47213595499958	2.729468812791236	1.0	130.18823529411765	1.321163925537683
18	514	B	814.0	104.56854239999991	9.56177074518934E-5	33.83784863137726	28.600699292150182	1.183112632517502	99.0	3.0	171.0	3743.0	0.21007371007371006	0.0	0.0	0.0	0.0	77.0	5542.0	94.0	7.065238608086301E-4	19.209372712298546	0.567688948596041	5.385164807134504	17.804493814764857	5.0	0.362245385694578	0.35179877236514595	79.0661832142442	85.86532862626359	6.4031242374328485	10.63014581273465	4.242640687119285	2.505549396395485	1.4142135623730951	71.97402597402598	1.3060267051605918
18	518	B	772.0	102.91168815999991	1.0018338679447957E-4	33.24154027718932	27.51363298439521	1.2081843316018204	61.0	3.0	67.0	10664.0	0.08678756476683938	62.374171808583924	29.966648127543394	3.0	0.9253731343283582	83.0	10521.0	161.0	8.57913593148531E-4	22.825424421026653	0.6866536336972835	7.0710678118654755	23.323807579381203	7.810249675906654	0.4545454545454546	0.5253742471300923	24.443954780416533	29.638383688151336	6.082762530298219	11.40175425099138	4.123105625617661	2.7653315937748606	1.0	126.75903614457832	1.2701264138389887
18	519	B	780.0	102.5685423999999	9.826936817072958E-5	32.7566787083184	28.635642126552707	1.143912839933993	78.0	3.0	121.0	8106.0	0.15512820512820513	12.318830507798008	6.082762530298219	1.0	0.3140495867768595	75.0	12059.0	231.0	6.958788786883862E-4	21.213203435596427	0.6475993376645184	5.0990195135927845	21.213203435596427	5.0990195135927845	0.295378269592824	0.295378269592824	25.34617594194669	25.34617594194669	5.830951894845301	10.770329614269007	4.47213595499958	2.408318915758459	0.0	160.78666666666666	1.436686292395721
19	522	A	612.0	89.49747459999995	8.612002836302145E-5	29.410882339705484	26.248809496813376	1.1204653812309464	80.0	3.0	186.0	28776.0	0.30392156862745096	71.62710421085836	22.02271554554524	8.0	0.7795698924731183	117.0	7638.0	104.0	6.104473777647467E-4	15.652475842498529	0.5322001448887939	3.0	16.64331697709324	5.0	0.21428571428571427	0.35714285714285715	74.05460409907714	74.05460409907714	8.06225774829855	14.7648230602334	4.47213595499958	3.3015148038438356	2.0	65.28205128205128	1.5930871956009427
19	524	B	744.0	98.66904747999992	6.228520845337504E-5	32.14031735997639	28.071337695236398	1.1449513987867592	95.0	3.0	130.0	19258.0	0.17473118279569894	79.65643415723537	23.600847442411894	7.0	0.8692307692307693	63.0	5938.0	145.0	5.387664383706517E-4	23.021728866442675	0.7162881625777321	7.0710678118654755	24.0	8.246211251235321	0.4130961923860138	0.5	15.255118703057775	21.161259816828277	5.385164807134504	10.0	4.242640687119285	2.3570226039551585	1.4142135623730951	94.25396825396825	1.538396766588077
19	527	A	877.0	107.98275595999989	3.8414731617035E-5	34.40930106817051	30.805843601498726	1.1169731792865583	71.0	3.0	336.0	37607.0	0.3831242873432155	82.91489517792878	24.596747752497688	7.0	0.4791666666666667	167.0	9506.0	83.0	0.0011330450640274518	18.867962264113206	0.5483390152776616	2.0	17.204650534085253	0.0	0.11764705882352941	0.0	35.53767779197438	-1.0	9.433981132056603	16.15549442140351	6.324555320336759	2.5544079548889598	2.0	56.92215568862275	1.4581317062907637
19	528	B	1081.0	119.39696951999989	5.549624072980661E-5	39.96248240537617	33.28663395418648	1.2005564293577382	94.0	3.0	80.0	13094.0	0.07400555041628122	67.99217330130486	27.784887978899608	4.0	1.8375	92.0	9133.0	144.0	5.887968822680473E-4	20.615528128088304	0.5158720601729908	2.8284271247461903	20.518284528683193	3.605551275463989	0.17374889710522776	0.2166365803419133	77.9052429229879	89.21517539700812	6.708203932499369	13.038404810405298	5.0	2.6076809620810595	1.0	99.27173913043478	1.4505638891930364
19	530	B	805.0	103.4974745999999	1.459399232946515E-4	34.88552708502482	27.294688127912362	1.2781068214276403	106.0	3.0	107.0	18783.0	0.13291925465838508	80.0931991659758	26.68332812825267	3.0	1.1869158878504673	63.0	6512.0	155.0	7.883166250529624E-4	22.47220505424423	0.6441698587346496	5.0	22.847319317591726	5.0990195135927845	0.29411764705882354	0.295378269592824	26.565051177077976	15.255118703057775	5.385164807134504	9.055385138137417	4.0	2.2638462845343543	1.0	103.36507936507937	1.499539312039312
19	532	B	741.0	98.91168815999991	2.0764860121586987E-4	31.78049716414141	27.892651361962706	1.139386025076145	88.0	4.0	105.0	10450.0	0.1417004048582996	77.71568139151235	29.0	5.0	1.6095238095238096	122.0	12846.0	145.0	6.652408646747074E-4	21.095023109728988	0.6637725961546925	6.324555320336759	20.396078054371138	5.0	0.42543562981151706	0.2777777777777778	33.36636600105953	14.931417178137536	8.06225774829855	13.892443989449804	5.830951894845301	2.382534488362192	2.23606797749979	105.29508196721312	1.3770823602677875
19	534	B	1045.0	121.88225087999984	1.3551456578216782E-4	41.182520563948	30.886890422961002	1.3333333333333333	84.0	3.0	169.0	17080.0	0.16172248803827752	85.10444275899332	30.364452901377952	2.0	0.5502958579881657	73.0	12220.0	242.0	5.462339991469696E-4	28.30194339616981	0.6872319374483818	7.810249675906654	29.68164415931166	9.219544457292887	0.37885275736716745	0.4472135954999579	10.750966993188051	11.54669054592732	6.4031242374328485	10.63014581273465	4.242640687119285	2.505549396395485	1.4142135623730951	167.3972602739726	1.4456628477905074
19	537	B	732.0	99.7401152799999	1.6507893676712726E-4	31.25699921617557	28.160255680657446	1.109968587310988	95.0	3.0	53.0	9358.0	0.07240437158469945	52.83840553694158	23.53720459187964	2.0	1.320754716981132	109.0	7374.0	108.0	3.963238418580928E-4	18.0	0.5758710193358856	2.8284271247461903	18.110770276274835	4.47213595499958	0.19026059766179765	0.3028912664076914	52.59464336859145	71.02959219151346	6.708203932499369	11.661903789690601	5.830951894845301	2.0	2.0	67.65137614678899	1.596419853539463
19	539	A	830.0	105.1543288399999	1.0139759476549713E-4	35.0	28.600699292150182	1.2237463022313648	96.0	3.0	349.0	19689.0	0.42048192771084336	54.88366062315679	21.93171219946131	3.0	0.2521489971346705	193.0	13438.0	106.0	0.0014788469480453586	19.209372712298546	0.548839220351387	1.4142135623730951	19.235384061671343	3.1622776601683795	0.08333333333333334	0.2171861213815347	6.842773412630947	56.59217541029106	12.165525060596439	23.345235059857504	5.0990195135927845	4.578377273831687	4.0	69.62694300518135	1.5223991665426404
19	541	B	860.0	106.32590171999992	6.46167704556065E-5	34.52535300326414	30.4138126514911	1.1351866140193199	86.0	3.0	77.0	4603.0	0.08953488372093023	8.48528137423857	4.242640687119285	1.0	0.2987012987012987	166.0	13516.0	128.0	0.0018619233483016108	23.345235059857504	0.6761765783437572	6.082762530298219	22.20360331117452	5.0	0.3523649724724399	0.29411764705882354	0.5456575934157399	10.007979801441337	10.0	17.46424919657298	8.54400374531753	2.044035760886003	1.4142135623730951	81.42168674698796	1.5720627404557561
19	542	B	952.0	111.98275595999988	5.357032580222231E-5	36.05551275463989	31.622776601683793	1.140175425099138	81.0	3.0	88.0	13885.0	0.09243697478991597	61.86851125153012	24.596747752497688	2.0	1.1363636363636365	100.0	8881.0	135.0	7.15862856135396E-4	21.400934559032695	0.5935551299649362	7.280109889280518	19.209372712298546	5.830951894845301	0.46895310261062645	0.3616202853397895	72.25532837494306	87.27368900609373	6.4031242374328485	11.40175425099138	5.0	2.2803508501982757	2.23606797749979	88.81	1.5200990879405472
19	544	B	768.0	100.91168815999991	1.0992058790190368E-4	33.61547262794322	27.294688127912362	1.2315756263786373	103.0	3.0	117.0	11766.0	0.15234375	50.56480401881557	17.0	5.0	0.6581196581196581	61.0	7370.0	161.0	5.838062508823804E-4	20.615528128088304	0.6132749747790672	4.123105625617661	19.209372712298546	3.0	0.3090398323477543	0.23076923076923078	46.21887523513129	60.255118703057775	5.830951894845301	9.486832980505138	3.1622776601683795	3.0	1.4142135623730951	120.81967213114754	1.3325644504748981
19	546	B	573.0	86.42640679999995	9.070054007640083E-5	28.319604517012593	24.08318915758459	1.1759075731917263	74.0	3.0	71.0	9681.0	0.12390924956369982	60.64320072745508	22.360679774997898	4.0	1.2394366197183098	77.0	7516.0	153.0	9.378490683580621E-4	17.804493814764857	0.6286985329921915	4.47213595499958	16.401219466856727	3.1622776601683795	0.3333333333333333	0.23249527748763857	15.708637829015743	23.838740183171723	5.830951894845301	10.770329614269007	4.47213595499958	2.408318915758459	1.4142135623730951	97.6103896103896	1.5674560936668442
19	547	A	899.0	109.15432883999989	5.5747944001878694E-5	35.84689665786984	30.01666203960727	1.1942332765238695	77.0	3.0	253.0	4136.0	0.2814238042269188	0.0	0.0	0.0	0.0	170.0	8811.0	76.0	0.001203628243466154	20.248456731316587	0.5648594053921048	2.23606797749979	19.72308292331602	1.4142135623730951	0.14285714285714285	0.08333333333333334	32.47119229084849	14.036243467926482	8.48528137423857	15.264337522473747	7.211102550927978	2.116782754741079	1.0	51.82941176470588	1.4663488820792192
19	548	B	1087.0	121.05382375999984	6.520603794786395E-5	39.824615503479755	33.421549934136806	1.1915849379206334	101.0	3.0	262.0	21773.0	0.24103035878564857	61.27748591760228	23.021728866442675	1.0	0.5	197.0	14197.0	107.0	0.0029809774091482974	27.80287754891569	0.6981329812584469	7.810249675906654	25.0	5.0	0.4065853577252028	0.2688016652852352	1.1088121277599257	4.0444855741811025	10.770329614269007	20.09975124224178	7.0710678118654755	2.842534080710379	2.8284271247461903	72.06598984771574	1.4847502993590194
19	553	B	839.0	106.5685423999999	5.0939795451530255E-5	33.94112549695428	30.4138126514911	1.115977331940665	87.0	3.0	105.0	8254.0	0.12514898688915377	34.870492135844216	17.08800749063506	1.0	0.5047619047619047	110.0	9868.0	124.0	0.0024058060551782603	22.02271554554524	0.6488504792665599	5.385164807134504	19.79898987322333	2.8284271247461903	0.33333333333333337	0.17374889710522776	23.19859051364819	0.0	6.708203932499369	13.416407864998739	5.385164807134504	2.4913643956121994	3.0	89.7090909090909	1.3822456424807459
20	559	A	742.0	99.49747459999993	8.972994017292963E-5	32.31098884280702	27.85677655436824	1.1598969026350006	105.0	3.0	240.0	28428.0	0.32345013477088946	61.542987598779135	20.615528128088304	4.0	0.32916666666666666	106.0	7802.0	108.0	6.43600219064561E-4	17.26267650163207	0.534266425135269	3.605551275463989	18.110770276274835	5.0	0.25	0.3333333333333333	78.11134196037203	74.9315118405078	6.4031242374328485	11.661903789690601	5.830951894845301	2.0	1.4142135623730951	73.60377358490567	1.4673160728018455
20	569	B	1018.0	117.63961019999986	7.938854264572057E-5	39.6232255123179	30.4138126514911	1.302803629599372	90.0	3.0	51.0	9062.0	0.05009823182711198	69.8735315554281	28.635642126552707	1.0	1.8431372549019607	103.0	7602.0	85.0	0.0018688177878658434	23.345235059857504	0.5891805817928688	4.242640687119285	24.839484696748443	5.830951894845301	0.20677365503867326	0.28797018815893544	2.121096396661443	11.915147071265029	7.0710678118654755	13.601470508735444	5.385164807134504	2.525729665824826	2.0	73.80582524271844	1.15167061299658
