# Supplementary material for: Exploiting Single-Cell Quantitative Data to Map Genetic Variants Having Probabilistic Effects
Source: PLoS Genet. 2016 Aug 1;12(8):e1006213. doi: 10.1371/journal.pgen.1006213 (PMC4968810; doi:10.1371/journal.pgen.1006213)
Supplement: S1 Dataset — (ZIP) [file pgen.1006213.s007.zip › data/2014-10-07_morpho/JW1_gpa1/JW1-1_A1B.xls]

image_number	cell_id	Cgroup	Agroup	Dgroup	C11-1_A1B	C11-2_A1B	C12-1_A1B	C12-2_A1B	C13_A1B	C101_A1B	C102_A1B	C103_A1B	C104_A1B	C105_A1B	C106_A1B	C107_A1B	C108_A1B	C109_A1B	C110_A1B	C111_A1B	C112_A1B	C113_A1B	C114_A1B	C115_A1B	C116_A1B	C117_A1B	C118_A1B	C126_A1B	C127_A1B	C128_A1B	A7-1_A1B	A7-2_A1B	A8-1_A1B	A8-2_A1B	A9_A1B	A101_A1B	A102_A1B	A103_A1B	A104_A1B	A120_A1B	A121_A1B	A122_A1B	A123_A1B	D14-3_A1B	D15-3_A1B	D16-3_A1B	D17-3_A1B	D104_A1B	D107_A1B
1	6	medium	iso	A1	675.0	211.0	79.35533899999996	40.213203400000005	9.50792824755159E-5	886.0	121.98275595999986	29.732137494637012	27.51363298439521	16.3735493270503	28.072486935852965	14.866068747318506	16.630030554500113	13.45362404707371	10.83003198334063	26.53230129274571	13.601470508735444	23.013817964598832	0.8939291301118941	1.0806329179247272	0.8272273732218121	0.5067485553807543	0.3125925925925926	53.0	5.0	29.68164415931166	26.0	90.0	4777.0	16756.0	0.0	0.1309255079006772	0.7758620689655172	-1.0	0.08948148945836272	65.45749815804405	28.32195182568878	7.0	1.2844827586206897	85.0	7570.0	120.0	3.6648511163328774E-4	13.892443989449804	0.46725345569102383
1	10	large	iso	B	828.0	483.0	91.42640679999995	66.11269832	9.961415179423224E-5	1311.0	160.3675322399999	35.4400902933387	29.120439557122072	27.699472808054992	48.149020418847556	24.698178070456937	23.525892271149853	12.529964086141668	25.507835688836135	30.219324068711586	15.297058540778355	34.244099655970984	1.0498295999061713	1.217017697271366	0.8626247607244812	0.7231247583056063	0.5833333333333334	100.0	2.0	32.984845004941285	86.0	364.0	9292.0	43096.0	0.6666666666666666	0.34324942791762014	0.8088888888888889	-1.0	0.14220574937422956	138.49389391702704	50.17630135509072	9.0	0.4866666666666667	234.0	13983.0	96.0	0.011415094711356068	24.73863375370596	0.6980409346856495
1	11	small	api	A1	843.0	103.0	93.01219323999993	28.142135600000003	9.4396558750254E-5	946.0	123.15432883999988	34.9857113690718	29.154759474226502	24.341089936692526	42.33699923393286	10.44030650891055	14.229832208608668	12.36931687685298	13.548388226258199	22.29481606852615	15.811388300841896	20.11668815131545	0.7336914698540468	1.2	0.6114095582117056	0.3025639394115208	0.1221826809015421	141.0	3.0	32.202484376209235	42.0	73.0	6169.0	15134.0	0.5384615384615384	0.12156448202959831	0.6347826086956522	-1.0	0.09068737046364501	71.02106216672057	23.684610626812326	5.0	1.3565217391304347	72.0	12052.0	206.0	8.138952444563959E-4	20.12461179749811	0.5752237416355279
1	13	small	api	A1	1055.0	146.0	105.15432883999989	34.213203400000005	4.003879389365447E-5	1201.0	141.7817457999999	39.01281840626232	34.0147027033899	87.13759477388825	87.0700953593903	13.038404810405298	14.82274231927996	12.041594578792296	29.503123512225972	0.3527886192227128	16.0	29.541740033024602	0.8796216334035726	1.1469398614609767	0.7669291677447734	0.32536181607946857	0.13838862559241707	103.0	3.0	32.38826948140329	49.0	115.0	5905.0	20883.0	0.46153846153846156	0.13655287260616153	0.7012195121951219	-1.0	0.132309938465133	126.4410381189357	39.340595568156395	6.0	1.3658536585365855	154.0	10428.0	103.0	8.248282000239023E-4	22.561028345356956	0.5782978330459578
1	18	small	api	A1	673.0	120.0	80.84062035999997	30.556349160000003	6.87580507358727E-5	793.0	114.22539663999987	30.528675044947494	26.076809620810597	27.52188546627402	46.86262094930669	11.40175425099138	12.618648675950052	11.180339887498949	14.805752275017456	20.017786208916366	14.035668847618199	20.289735911213004	0.9035638081217081	1.1707212457686575	0.7718009828449448	0.37798261596615995	0.17830609212481427	102.0	3.0	29.614185789921695	2.0	74.0	233.0	15012.0	0.4166666666666667	0.09583858764186633	0.9736842105263158	-1.0	0.1286045318988048	38.98063654607674	17.110597487539643	3.0	1.3421052631578947	153.0	11377.0	107.0	7.571125456695277E-4	18.867962264113206	0.6180406531345964
2	30	medium	iso	A1	992.0	309.0	100.32590171999993	52.455844080000006	6.16974083963992E-5	1301.0	155.19595935999993	38.47076812334269	31.76476034853718	29.367502696944776	50.79279649503216	20.396078054371138	18.85185262812183	14.317821063276353	23.966248790352676	27.955507620912805	16.64331697709324	30.9295788916615	1.0819137225773634	1.2111146975838691	0.8933206117766904	0.5228544491571009	0.31149193548387094	117.0	3.0	35.22782990761707	34.0	222.0	3177.0	24679.0	0.4	0.196771714066103	0.8671875	-1.0	0.20945940600395574	112.2188531759331	46.09827007342367	5.0	0.51953125	110.0	10827.0	119.0	5.936990325899013E-4	26.076809620810597	0.6778343894045651
2	39	small	api	A1	800.0	118.0	90.08326103999993	29.384776280000004	7.744911909889163E-5	918.0	121.88225087999984	34.88552708502482	29.068883707497267	18.434948822922024	33.64582368959006	10.295630140987	14.21924830123526	12.529964086141668	10.663447884658364	22.807893370497855	15.556349186104045	19.24610257511137	0.7240628986057298	1.2000986152773165	0.6033361670352521	0.32619574314646754	0.1475	107.0	3.0	32.01562118716424	62.0	71.0	10779.0	15602.0	0.5833333333333334	0.144880174291939	0.5338345864661654	-1.0	0.05230554076681451	70.09813251291193	24.46424919657298	8.0	1.1278195488721805	78.0	8297.0	141.0	9.430029783340999E-4	24.166091947189145	0.6927254356309506
3	50	medium	iso	A1	954.0	329.0	97.32590171999993	54.041630520000005	3.9904295995224936E-5	1283.0	153.78174579999992	36.87817782917155	31.240998703626616	47.72631099390628	52.48995268463244	19.4164878389476	21.3038214833998	13.601470508735444	27.333237685150678	23.046638387921277	16.1245154965971	34.457429122639404	0.9114086810235978	1.180441706714406	0.7720912230053072	0.5552646270411564	0.3448637316561845	128.0	3.0	33.37663853655727	78.0	235.0	9081.0	32740.0	0.6428571428571429	0.24395946999220577	0.7507987220447284	-1.0	0.19153508451248727	115.40804257458785	43.581329788240254	7.0	0.5463258785942492	179.0	9331.0	74.0	2.020254237521515E-4	24.758836806279895	0.6713682254304616
3	55	medium	iso	B	978.0	446.0	100.91168815999991	64.355339	7.599353801306711E-5	1424.0	167.68124071999995	38.62641583165593	31.953090617340916	31.258485308574578	53.526149821710874	22.47220505424423	25.482891678179136	13.038404810405298	27.02813547469758	28.16628947659826	17.26267650163207	33.611722172823754	0.8818545924082494	1.2088475663976432	0.7295002421489498	0.6377391972470204	0.4560327198364008	144.0	3.0	35.12833614050059	73.0	329.0	9644.0	45381.0	0.8333333333333334	0.28230337078651685	0.818407960199005	-1.0	0.12018663158179153	142.87384143492898	50.681541692269406	12.0	0.6268656716417911	337.0	21041.0	88.0	0.006852151168262325	27.459060435491963	0.7108881278337023
3	60	small	api	A1	894.0	98.0	96.08326103999993	26.970562720000004	7.66894261347267E-5	992.0	125.88225087999986	34.655446902326915	31.827660925679098	28.855661219716524	46.16913932790743	9.0	13.248084897032067	11.045361017187261	14.196902477889125	20.548164111938924	15.811388300841896	19.679999999999993	0.679343472656659	1.0888468047730868	0.6239109759781428	0.28069990993303223	0.10961968680089486	129.0	4.0	34.17601498127012	63.0	70.0	12753.0	16257.0	0.75	0.13407258064516128	0.5263157894736842	-1.0	0.02837004397036077	87.89608458626114	36.881853377788026	6.0	1.4210526315789473	133.0	8277.0	87.0	0.0016948122516921645	18.384776310850235	0.5305017812255021
4	91	small	api	A1	1017.0	128.0	105.9116881599999	30.313708480000003	1.001299517710913E-4	1145.0	139.05382375999991	36.87817782917155	33.301651610693426	14.036243467926482	16.157339864587925	12.083045973594572	13.025033807532429	11.704699910719626	7.701031252562294	29.187741537956725	17.88854381999832	27.67407303629726	0.9276786649572378	1.107397863033606	0.8377103622143125	0.2862168378829477	0.12586037364798427	151.0	13.0	36.6742416417845	85.0	102.0	10543.0	16022.0	1.0	0.1633187772925764	0.5454545454545454	-1.0	0.044918024559509766	115.3789346714164	41.1808468227822	4.0	0.8823529411764706	266.0	26550.0	160.0	6.569698441975364E-4	24.413111231467404	0.6619934245275001
4	92	small	api	A1	966.0	72.0	100.01219323999993	22.313708480000003	1.0819449645091833E-4	1038.0	124.32590171999988	37.33630940518894	32.38826948140329	31.02589943559451	37.44093301895879	8.06225774829855	-1.0	13.416407864998739	14.409565609750105	20.532125076390077	16.55294535724685	23.702156658932346	-1.0	1.1527725933806596	-1.0	0.22310988047680994	0.07453416149068323	111.0	4.0	34.48187929913333	72.0	48.0	14799.0	10645.0	0.5384615384615384	0.11560693641618497	0.4	-1.0	0.003312076427891019	101.61787098306603	37.13111192281827	13.0	1.2166666666666666	253.0	19140.0	114.0	0.0017875428777663805	19.0	0.5088880048053012
4	93	small	api	A1	1047.0	67.0	107.15432883999989	23.142135600000003	3.948452096975905E-5	1114.0	132.71067799999986	38.01315561749642	32.202484376209235	31.36602721059564	40.60129464500448	8.246211251235321	-1.0	10.198039027185569	15.468329067880898	21.613239272749883	18.384776310850235	23.768491253560622	-1.0	1.180441706714406	-1.0	0.2159701418554471	0.06399235912129896	77.0	3.0	36.76955262170047	88.0	47.0	13213.0	6745.0	0.8181818181818182	0.12118491921005387	0.34814814814814815	0.02825259856949719	-1.0	83.1341842623012	28.636224105472422	4.0	0.8740740740740741	115.0	13480.0	154.0	0.0020030225454868676	18.867962264113206	0.4963534849347997
4	96	small	api	A1	936.0	60.0	96.56854239999991	21.727922040000003	6.299060882092752E-5	996.0	120.71067799999986	37.12142238654117	31.304951684997057	54.50808560046092	62.74467162505693	7.0	-1.0	14.0	18.426018078660494	11.627553482998906	15.132745950421556	20.72727272727273	-1.0	1.1858003411112648	-1.0	0.22500000000000023	0.0641025641025641	65.0	6.0	32.57299494980466	101.0	31.0	18685.0	6207.0	0.4	0.13253012048192772	0.23484848484848486	0.04472732303394669	-1.0	89.68470424211682	32.17800560721074	10.0	1.0075757575757576	188.0	13590.0	112.0	8.468206408299458E-4	21.840329667841555	0.5883484054145521
4	97	medium	iso	A1	1055.0	409.0	102.08326103999993	62.35533900000001	6.468482162354599E-5	1464.0	166.85281359999993	40.607881008493905	31.400636936215164	70.15930191603167	77.47119229084848	22.02271554554524	23.59163811233636	16.0312195418814	35.26409072417421	9.267327939592914	15.297058540778355	36.12431690861487	0.9334966669410417	1.293218385696495	0.7218399284033407	0.6108282431883414	0.3876777251184834	127.0	3.0	32.202484376209235	43.0	310.0	5100.0	40764.0	0.5294117647058824	0.24112021857923496	0.8781869688385269	-1.0	0.18191035297712904	112.80913349413674	44.14900917895066	8.0	0.6118980169971672	115.0	18176.0	219.0	6.296819589200572E-4	21.095023109728988	0.519481011710918
4	99	small	api	A1	1081.0	83.0	105.49747459999992	24.142135600000003	4.5656938630484425E-5	1164.0	131.63961019999988	38.897300677553446	34.655446902326915	53.498558879493686	59.90376922491288	7.280109889280518	-1.0	14.317821063276353	19.204417452830423	13.475515156858174	16.278820596099706	22.196906478745092	-1.0	1.1224007812446277	-1.0	0.22884088639596709	0.07678075855689177	125.0	4.0	35.22782990761707	79.0	46.0	12858.0	7484.0	0.7333333333333333	0.10738831615120274	0.368	0.036333213001063465	-1.0	89.33432813357355	31.954637757944315	4.0	1.024	396.0	24801.0	87.0	0.0029533679576287434	19.849433241279208	0.5103036173595914
4	101	small	api	A1	858.0	147.0	95.25483391999992	34.627416960000005	7.212730634064866E-5	1005.0	132.71067799999983	35.510561809129406	30.4138126514911	28.106269820801877	47.80122915774991	13.038404810405298	13.044342199788375	10.0	17.234309141306262	23.67345417197145	16.401219466856727	23.263859311860177	0.9995448302956071	1.167580080013034	0.8560824626987888	0.3635239865000652	0.17132867132867133	76.0	3.0	33.12099032335839	79.0	72.0	6735.0	7908.0	0.5555555555555556	0.15024875621890546	0.4768211920529801	-1.0	0.056363043558571954	70.57138166077092	22.412855839702075	5.0	0.8211920529801324	105.0	11189.0	129.0	4.890984782355992E-4	24.020824298928627	0.6764416859423811
4	104	medium	iso	A1	1063.0	299.0	105.81118307999988	51.284271200000006	4.546483732442988E-5	1362.0	159.09545427999993	39.698866482558415	32.64965543462902	45.71915611654509	52.09840428415822	19.026297590440446	19.325517781430467	13.038404810405298	27.204806980433432	23.216171500421005	17.029386365926403	34.47718355314712	0.9845168344582449	1.2159046076931284	0.8096990736190373	0.48467723077272357	0.2812793979303857	68.0	3.0	34.92849839314596	92.0	201.0	2036.0	5293.0	0.5	0.21512481644640236	0.6860068259385665	-1.0	0.13127983406971458	0.0	0.0	0.0	0.04436860068259386	378.0	16536.0	64.0	0.0014959956110297205	19.79898987322333	0.4987293499153675
4	105	medium	iso	A1	774.0	288.0	88.01219323999995	50.870057640000006	5.896587754841056E-5	1062.0	141.29646443999988	31.76476034853718	29.5296461204668	15.255118703057803	23.664183302671773	17.804493814764857	18.786189991883017	11.40175425099138	11.207388190365943	31.222859774163293	15.556349186104045	27.922466070732543	0.9477437320956339	1.0756905185708012	0.8810561362526819	0.5779887509595715	0.37209302325581395	71.0	4.0	31.906112267087632	1.0	187.0	69.0	20982.0	0.1	0.17702448210922786	0.9946808510638298	-1.0	0.15971697676593508	59.729224525986126	18.811388300841898	3.0	0.6968085106382979	109.0	11964.0	137.0	5.145136536617026E-4	19.235384061671343	0.6055573487919346
5	109	small	api	A1	1151.0	133.0	109.7401152799999	31.970562720000004	3.1273289935195403E-5	1284.0	144.12489155999984	41.48493702538308	34.20526275297414	42.33699923393286	50.17979397075726	12.083045973594572	13.491249092351906	12.083045973594572	21.83925214700585	19.996922840200263	17.4928556845359	28.434388706692687	0.895620997795109	1.2128232232853107	0.7384596374804233	0.29132977160109313	0.1155516941789748	64.0	3.0	36.61966684720111	40.0	95.0	4189.0	12721.0	0.4166666666666667	0.10514018691588785	0.7037037037037037	-1.0	0.12390139047546458	107.93545792199117	38.02686340900685	6.0	0.9259259259259259	113.0	9370.0	111.0	4.853542045387658E-4	25.96150997149434	0.6258056979961055
5	110	small	api	A1	872.0	195.0	94.66904747999993	37.213203400000005	4.34322254090165E-5	1067.0	134.71067799999986	34.92849839314596	30.805843601498726	41.541275681193554	61.25330741937053	13.45362404707371	16.839637521741757	12.727922061357855	21.586957203632835	18.048523753881234	14.7648230602334	24.621438183236844	0.7989259881457457	1.1338270376548514	0.7046277444558056	0.3930873330891153	0.22362385321100917	113.0	3.0	33.1058907144937	36.0	136.0	5170.0	26362.0	0.6	0.16119962511715089	0.7906976744186046	-1.0	0.11276104146370203	115.70208164979076	38.601541805291575	7.0	1.2209302325581395	180.0	15214.0	108.0	0.0020872705243979443	15.033296378372908	0.43040202327515176
5	119	medium	iso	A1	928.0	412.0	96.1543288399999	60.284271200000006	3.917121294433774E-5	1340.0	158.85281359999996	37.013511046643494	30.610455730027933	38.7790500788404	48.979382452678195	22.02271554554524	22.154359694963215	13.0	27.989779156439898	26.330872271507488	16.278820596099706	37.09842813851199	0.9940578671092035	1.2091786993662548	0.8220934322033636	0.6269532732146942	0.44396551724137934	100.0	3.0	33.83784863137726	52.0	275.0	6684.0	34609.0	0.2857142857142857	0.24402985074626865	0.8409785932721713	-1.0	0.15708758619271734	135.13170629284633	49.374313578850675	9.0	0.7064220183486238	92.0	11869.0	181.0	3.7762873874665063E-4	26.248809496813376	0.7091683213660894
6	138	small	api	A1	912.0	63.0	98.32590171999992	19.899494920000002	9.249905637343729E-5	975.0	121.05382375999986	37.12142238654117	29.966648127543394	30.10372282329095	44.30972280213493	6.324555320336759	-1.0	13.341664064126334	12.526459658738494	17.919922098542095	15.811388300841896	17.932428194857273	-1.0	1.238757909411349	-1.0	0.20238304019491496	0.06907894736842106	146.0	3.0	33.83784863137726	102.0	27.0	21864.0	6180.0	0.5	0.13230769230769232	0.20930232558139536	0.057560415697998	-1.0	87.56032987670011	29.068883707497267	3.0	1.3565891472868217	89.0	15175.0	226.0	8.400100535099251E-4	17.69180601295413	0.47659289099246677
6	139	medium	iso	A1	745.0	192.0	85.42640679999995	37.213203400000005	5.799806750806676E-5	937.0	125.05382375999984	32.89376840679705	28.460498941515414	27.64597536373867	34.43597167676802	13.601470508735444	16.34249621266712	13.038404810405298	14.410024237358416	23.400854685246006	14.142135623730951	25.482596921504342	0.832276191576713	1.1557692110174083	0.7201058685791355	0.43561709773329743	0.25771812080536916	127.0	4.0	30.610455730027933	53.0	125.0	7766.0	24187.0	0.4166666666666667	0.18996798292422626	0.702247191011236	-1.0	0.07586746338827578	104.9766523844092	37.02242200620857	12.0	1.0	116.0	16238.0	206.0	5.166384742795587E-4	18.35755975068582	0.5580862467218101
6	141	medium	api	A1	755.0	303.0	87.01219323999996	50.870057640000006	1.1880067161319494E-4	1058.0	140.71067799999986	33.734255586866	27.459060435491963	23.002596593357843	50.63594069829345	19.209372712298546	19.325154458598938	12.806248474865697	21.076498877207143	25.201153609231348	13.341664064126334	27.2612055857171	0.9940087544165075	1.22852912852266	0.809104750826568	0.5846313688437723	0.4013245033112583	107.0	3.0	31.144823004794873	25.0	119.0	3834.0	21781.0	0.09090909090909091	0.13610586011342155	0.8263888888888888	-1.0	0.24588272673738973	131.14293792691197	44.40100805813039	13.0	1.5625	80.0	12958.0	208.0	9.081046404911027E-4	18.110770276274835	0.5368658641255458
6	146	medium	api	A1	694.0	308.0	83.18376611999996	51.455844080000006	8.023261701791983E-5	1002.0	137.05382375999986	31.016124838541646	27.018512172212592	28.657117456558126	41.03129333734395	19.1049731745428	19.070584161052114	11.313708498984761	18.667709232344713	26.204255640995225	13.038404810405298	28.436451074705094	1.001803249087719	1.1479582828561683	0.8726826262320182	0.6185803610498999	0.4438040345821326	154.0	3.0	29.5296461204668	81.0	208.0	9776.0	32608.0	0.3333333333333333	0.2884231536926148	0.7197231833910035	-1.0	0.20391593022418467	130.59330855778217	40.16297962461374	9.0	0.8200692041522492	124.0	14444.0	147.0	0.0021297494239720417	19.026297590440446	0.6134324545533731
6	151	small	api	A1	791.0	100.0	92.08326103999994	26.899494920000002	9.953711223625288E-5	891.0	121.39696951999989	33.24154027718932	28.160255680657446	25.346175941946683	27.018570303035972	10.198039027185569	12.807207521049754	11.704699910719626	11.100568653649647	22.6915553340985	15.297058540778355	24.435561045658922	0.7962734273200625	1.180441706714406	0.6745554844350408	0.292121441141351	0.1264222503160556	93.0	3.0	32.14031735997639	96.0	57.0	13798.0	7080.0	0.4166666666666667	0.1717171717171717	0.37254901960784315	0.07380376662441014	-1.0	89.32996808349732	34.166155414412245	7.0	0.7581699346405228	76.0	10074.0	175.0	6.882979659491895E-4	20.8806130178211	0.6281481797686007
6	159	medium	iso	A1	845.0	259.0	93.66904747999993	47.284271200000006	7.392212099802847E-5	1104.0	143.78174579999984	33.95585369269929	30.805843601498726	15.708637829015748	38.21577855273941	17.804493814764857	18.577213256746603	10.63014581273465	15.60850169742465	28.858161182015138	16.1245154965971	25.230967170656076	0.9584049861891357	1.1022536545971207	0.8694958571395598	0.5048014522630442	0.30650887573964497	90.0	3.0	31.953090617340916	24.0	153.0	3277.0	21441.0	0.3333333333333333	0.16032608695652173	0.864406779661017	-1.0	0.16362916091255086	65.731516171572	24.61173432424146	5.0	0.7231638418079096	86.0	14510.0	233.0	0.0010196453692368115	18.384776310850235	0.5414317212352423
6	161	small	api	A1	1018.0	86.0	105.3259017199999	25.727922040000003	6.614789312175715E-5	1104.0	133.8822508799999	39.408120990476064	32.202484376209235	24.50054318622705	42.04688314651281	9.055385138137417	-1.0	12.041594578792296	13.956514194952886	22.575897918518915	17.26267650163207	20.83875240993965	-1.0	1.223760270483673	-1.0	0.2442696584587097	0.08447937131630648	110.0	5.0	36.138621999185304	102.0	68.0	2142.0	1318.0	0.7692307692307693	0.1539855072463768	0.4	-1.0	0.0015470000355865602	0.0	0.0	0.0	0.0	135.0	9283.0	78.0	0.001337704130572306	23.345235059857504	0.5923965536316601
6	163	medium	iso	A1	1031.0	282.0	103.49747459999992	49.455844080000006	9.672061619962592E-5	1313.0	154.95331867999994	37.656340767525464	32.7566787083184	63.434948822922024	66.75806926805745	18.439088914585774	17.78259512382476	12.36931687685298	31.336024051960536	15.569344027252923	16.492422502470642	34.103644073998765	1.0369177719106621	1.1495774984648497	0.9019990155473347	0.47784590175884395	0.2735208535402522	97.0	3.0	35.35533905932738	39.0	183.0	3709.0	24072.0	0.38461538461538464	0.16907844630616908	0.8243243243243243	-1.0	0.08609242778319076	109.57640381838021	38.68134291670435	7.0	0.8828828828828829	97.0	15797.0	221.0	8.570161459306359E-4	17.46424919657298	0.46377977362139267
6	164	small	api	A1	1124.0	159.0	108.49747459999988	33.970562720000004	6.207408255471152E-5	1283.0	145.29646443999997	40.80441152620633	33.83784863137726	60.49927537650083	68.49856567595208	13.038404810405298	16.887008287677116	12.206555615733702	26.908855168633362	14.067088164659891	17.46424919657298	28.92155248853539	0.7720967851907645	1.205880786651699	0.6402762144793782	0.31310003154672544	0.14145907473309607	98.0	4.0	35.73513677041127	47.0	108.0	5737.0	15209.0	0.7272727272727273	0.12081060015588464	0.6967741935483871	-1.0	0.11942247640790354	103.69081431655448	43.25620729981398	7.0	0.8193548387096774	152.0	11389.0	97.0	6.771600427395207E-4	20.248456731316587	0.4962320487899247
7	169	small	api	A1	856.0	86.0	95.49747459999993	23.727922040000003	1.0003097179692685E-4	942.0	121.63961019999986	34.40930106817051	29.410882339705484	21.727095935918015	31.26373169437744	7.615773105863909	16.14045883675478	12.083045973594572	10.113544570712278	21.522645689056155	16.64331697709324	19.48741941794588	0.4718436559263977	1.1699513353843527	0.4033019508212173	0.24846648709179603	0.10046728971962617	118.0	4.0	34.66987164671943	86.0	59.0	14269.0	11584.0	0.6666666666666666	0.15392781316348195	0.4068965517241379	0.022627815806719128	-1.0	95.88224371726889	36.882625545689194	10.0	0.993103448275862	235.0	15484.0	97.0	7.45189193862494E-4	18.601075237738275	0.5405827686208003
7	171	small	api	A1	875.0	82.0	95.84062035999993	24.1421356	1.3533582087078334E-4	957.0	122.81118307999989	34.655446902326915	31.144823004794873	29.054604099077153	43.83086067209257	8.0	13.767773017081554	14.0	12.696416850144747	19.650135751478828	14.560219778561036	18.33333333333334	0.5810671043221348	1.1127193401289057	0.5222045518277948	0.2518987826802086	0.09371428571428571	134.0	8.0	33.61547262794322	85.0	53.0	10474.0	6872.0	0.4	0.14420062695924765	0.38405797101449274	-1.0	0.033499145376772295	34.71245848675498	13.042054445773278	3.0	0.6159420289855072	100.0	14147.0	228.0	5.060195921552091E-4	17.69180601295413	0.5105057817553704
7	174	small	api	A1	1357.0	75.0	119.29646443999988	22.313708480000003	3.471289317799543E-5	1432.0	144.02438647999983	43.41658669218482	38.07886552931954	62.165946059449176	67.19350450839401	7.0710678118654755	-1.0	14.035668847618199	23.401194737007838	10.399469482490026	19.4164878389476	25.385883027757323	-1.0	1.140175425099138	-1.0	0.18704417255569777	0.0552689756816507	114.0	3.0	39.92492955535426	90.0	41.0	15098.0	9020.0	0.6666666666666666	0.0914804469273743	0.31297709923664124	0.0075385876156014815	-1.0	112.18798551199777	37.27457488871303	7.0	1.5038167938931297	148.0	20688.0	190.0	0.0027931476724493524	20.615528128088304	0.4748306971768278
7	178	medium	iso	A1	757.0	339.0	86.01219323999995	54.69848476000001	5.5201402350946636E-5	1096.0	143.5391051199999	33.24154027718932	27.85677655436824	24.443954780416533	34.33021719550334	19.4164878389476	20.702415041494135	12.206555615733702	16.846391452693233	28.933713792294846	14.142135623730951	29.87151975222707	0.9378851597763288	1.1933017523514111	0.7859580847243526	0.6359387279821449	0.4478203434610304	175.0	3.0	31.400636936215164	11.0	245.0	1261.0	40787.0	0.45454545454545453	0.23357664233576642	0.95703125	-1.0	0.23518394647208374	106.43120406172585	43.2018910225312	8.0	0.93359375	133.0	13742.0	144.0	0.001183762148510319	22.80350850198276	0.6859943405700353
7	181	small	api	A1	925.0	62.0	99.25483391999992	21.313708480000003	7.94255990998925E-5	987.0	122.56854239999988	35.608987629529715	32.202484376209235	2.619548795394678	6.84277341263094	7.0710678118654755	-1.0	10.63014581273465	0.05616559563017304	24.594375724163662	17.204650534085253	0.4714045207910316	-1.0	1.1057838647951386	-1.0	0.21473723382761384	0.06702702702702702	89.0	7.0	35.84689665786984	123.0	53.0	2588.0	1394.0	0.8888888888888888	0.17831813576494426	0.30113636363636365	0.015372696630343763	-1.0	0.0	0.0	0.0	0.0	123.0	9713.0	102.0	9.795330870782744E-4	23.430749027719962	0.6580009876014947
7	183	small	api	A1	958.0	114.0	103.0832610399999	30.970562720000004	7.588459420681839E-5	1072.0	136.46803731999987	37.8549864614954	31.78049716414141	35.72739822279971	50.075452378478985	11.40175425099138	11.787511886343301	10.0	17.672704775115438	19.949341784223417	15.231546211727817	23.044633214239376	0.967274040605732	1.1911389008793722	0.8120581402316981	0.3004422096035781	0.11899791231732777	119.0	3.0	34.48187929913333	56.0	92.0	9379.0	17371.0	0.6666666666666666	0.13805970149253732	0.6216216216216216	-1.0	0.07720909628019543	101.89495939086461	34.82876184811924	6.0	1.0405405405405406	121.0	16502.0	171.0	4.558525441789171E-4	26.248809496813376	0.6934042764356191
7	186	small	api	A1	827.0	76.0	93.18376611999994	24.142135600000003	1.1964850222531521E-4	903.0	119.74011527999988	33.015148038438355	30.0	11.951875130024774	28.300755766006375	8.94427190999916	11.53266353020277	10.816653826391969	7.602570786833053	24.0	16.278820596099706	16.035801781498495	0.7755599464577372	1.1005049346146119	0.7047310030729959	0.25908091725880994	0.09189842805320435	111.0	4.0	33.421549934136806	71.0	65.0	8511.0	8227.0	0.7	0.150609080841639	0.47794117647058826	-1.0	0.0025754206113274896	20.262405524956367	8.0	1.0	0.4852941176470588	110.0	12703.0	162.0	5.11229500938669E-4	21.633307652783937	0.6552539951538927
7	187	medium	iso	A1	876.0	355.0	95.08326103999994	56.870057640000006	6.766863700280744E-5	1231.0	154.36753223999992	36.359317925395686	29.154759474226502	29.034744210959815	47.1858008067756	20.396078054371138	20.806672320674778	12.165525060596439	22.552678289579774	27.096776452516398	15.264337522473747	30.7440882437212	0.9802662213363331	1.247114316190404	0.7860275586690245	0.5981079847069583	0.4052511415525114	104.0	4.0	33.12099032335839	5.0	229.0	449.0	30134.0	0.5384615384615384	0.190089358245329	0.9786324786324786	-1.0	0.15902935304437954	83.66615545818058	35.15605520952711	5.0	0.6837606837606838	108.0	13370.0	177.0	8.089008726400895E-4	27.459060435491963	0.7552138489460714
8	199	medium	api	A1	803.0	204.0	89.42640679999995	39.627416960000005	5.831228732405994E-5	1007.0	131.88225087999987	33.61547262794322	29.154759474226502	5.906141113770502	14.620873988631644	15.556349186104045	15.550099421594535	12.041594578792296	5.800900143760114	30.69824674050908	15.0	22.980970388562817	1.0004019115466767	1.153001198917799	0.8676503653991415	0.4431288070046892	0.25404732254047324	206.0	3.0	31.622776601683793	40.0	127.0	7916.0	26970.0	0.5	0.16583912611717974	0.7604790419161677	-1.0	0.14558595320656928	120.39090709451348	41.351504424941766	11.0	1.2275449101796407	103.0	15080.0	218.0	7.027020206771423E-4	18.867962264113206	0.5612880256941267
8	203	medium	iso	A1	751.0	274.0	87.84062035999996	50.627416960000005	1.1946209699293449E-4	1025.0	140.4680373199999	34.20526275297414	27.892651361962706	31.33677065987149	49.54375765146716	18.788294228055936	17.418217338610983	11.180339887498949	21.92645048267573	23.841405084453985	14.866068747318506	28.816402190269837	1.078657698592835	1.2263180831787102	0.8795904695434905	0.5763554122513261	0.3648468708388815	116.0	3.0	31.064449134018133	71.0	201.0	9729.0	33216.0	0.45454545454545453	0.2653658536585366	0.7389705882352942	-1.0	0.14217315264994193	116.6621045951157	41.184443668880434	11.0	0.8198529411764706	208.0	15716.0	120.0	0.0017605788756374727	18.788294228055936	0.5492808040605476
8	205	medium	iso	A1	859.0	297.0	93.42640679999995	49.455844080000006	8.824334827072822E-5	1156.0	145.29646443999994	34.92849839314596	30.463092423455635	23.860175191342336	43.99048721738362	18.384776310850235	19.159435482870006	12.083045973594572	19.353823699808746	27.9682701991209	16.278820596099706	27.86571476711829	0.9595677454739011	1.1465841322876367	0.8368925737349905	0.5293561614316524	0.3457508731082654	104.0	3.0	34.058772731852805	40.0	190.0	5225.0	31135.0	0.4166666666666667	0.19896193771626297	0.8260869565217391	-1.0	0.09799273454789689	123.33501644584413	44.6989365276711	11.0	0.9478260869565217	218.0	17806.0	114.0	5.215676434603284E-4	21.633307652783937	0.6193597963841772
8	208	small	api	A1	988.0	96.0	103.39696951999989	26.313708480000003	8.377013770360886E-5	1084.0	132.12489155999984	38.07886552931954	31.38470965295043	40.640592155655156	66.40867990540212	9.055385138137417	14.767924846264533	11.0	18.986910191515882	15.931324696929154	16.76305461424021	20.71849194580175	0.613179253849462	1.2132935416765853	0.505384091142645	0.2544920668580155	0.09716599190283401	102.0	3.0	35.11409973215888	66.0	61.0	10910.0	12642.0	0.6666666666666666	0.11715867158671586	0.48031496062992124	-1.0	0.023424845880368073	50.41437829475561	15.48528137423857	9.0	0.952755905511811	118.0	14105.0	182.0	2.9626912618447296E-4	21.470910553583888	0.5638537350082542
8	211	medium	iso	A1	874.0	298.0	97.15432883999992	51.284271200000006	1.1017925605343987E-4	1172.0	150.85281359999996	35.84689665786984	30.01666203960727	39.9774088189464	65.67906334404972	17.204650534085253	20.847303608011615	10.0	26.557389586219525	19.92226847911781	16.278820596099706	29.143820833539436	0.8252698218235528	1.1942332765238695	0.691045742943722	0.527863985190596	0.34096109839816935	113.0	3.0	33.06055050963308	43.0	242.0	4142.0	31856.0	0.8888888888888888	0.2431740614334471	0.8491228070175438	-1.0	0.1417488770779136	125.82923150821847	44.65942415085214	10.0	0.656140350877193	269.0	22647.0	101.0	0.0033813275208245267	20.12461179749811	0.5614045753966248
8	215	medium	iso	A1	890.0	268.0	95.91168815999993	47.213203400000005	9.287116959694105E-5	1158.0	145.53910511999993	36.124783736376884	29.068883707497267	27.77797277922393	51.64151913801152	17.26267650163207	18.463835571561905	13.152946437965905	20.844415443288735	25.25036762284378	15.524174696260024	26.582403692697245	0.9349453115917113	1.2427303401079624	0.7523316051899785	0.49225703671526366	0.30112359550561796	87.0	3.0	34.539832078341085	10.0	172.0	965.0	21252.0	0.35714285714285715	0.15716753022452504	0.945054945054945	-1.0	0.13480198182720124	50.642367369337165	16.605551275463988	5.0	0.6978021978021978	166.0	16828.0	124.0	3.2195724091280175E-4	24.20743687382041	0.6701060704051783
8	219	small	api	A1	913.0	177.0	98.08326103999991	37.384776280000004	5.965596874027764E-5	1090.0	137.8822508799999	36.124783736376884	31.064449134018133	41.82016988013578	49.20898492417021	13.601470508735444	16.57879369025384	11.661903789690601	20.761369963434994	21.40710743432338	16.97056274847714	27.422319574063398	0.8204137624760557	1.1628979345658914	0.7054907727412167	0.38115348004950506	0.19386637458926614	92.0	4.0	33.015148038438355	27.0	110.0	3431.0	16352.0	0.18181818181818182	0.12568807339449542	0.8029197080291971	-1.0	0.1011098594100715	94.85459773778081	39.509190216407816	8.0	0.8467153284671532	154.0	13674.0	118.0	0.0013361057127205742	21.37755832643195	0.5917698631066185
8	225	small	api	A1	805.0	130.0	91.01219323999996	30.97056272	1.6686170127639427E-4	935.0	123.98275595999988	35.014282800023196	28.0178514522438	21.801409486351815	36.62859724017537	12.206555615733702	13.346295267355348	12.206555615733702	12.195023454820475	24.056091565366014	15.811388300841896	20.439997050659972	0.9146025448418321	1.2497133429272675	0.7318498678260982	0.340290258013345	0.16149068322981366	65.0	3.0	32.31098884280702	29.0	86.0	2845.0	11775.0	0.6363636363636364	0.12299465240641712	0.7478260869565218	-1.0	0.11900156402141655	37.796185667863895	16.142185064555974	4.0	0.6956521739130435	185.0	25438.0	164.0	6.981253584150162E-4	18.439088914585774	0.5266162103018588
9	228	small	api	A1	780.0	81.0	89.01219323999996	24.970562720000004	7.452904136158967E-5	861.0	115.98275595999989	33.52610922848042	28.160255680657446	30.372286357644953	37.1082975717643	8.602325267042627	13.098083972567746	10.816653826391969	12.706514707591333	19.353517460224854	14.866068747318506	21.060865308966427	0.6567621100199916	1.1905470464711954	0.5516473388990778	0.2805296871258176	0.10384615384615385	182.0	6.0	30.610455730027933	106.0	39.0	20248.0	6341.0	0.7	0.16840882694541232	0.2689655172413793	0.09497663195783253	-1.0	81.2616942426792	30.965155209084067	7.0	1.0206896551724138	89.0	11456.0	181.0	4.6405035294541137E-4	20.8806130178211	0.622816470456495
9	233	small	api	A1	860.0	214.0	95.08326103999993	40.970562720000004	6.825202464816793E-5	1074.0	138.46803731999987	34.9857113690718	29.68164415931166	40.60129464500447	55.22216863363613	15.033296378372908	16.929504527069184	13.038404810405298	22.63781323881117	20.955712448458403	15.811388300841896	27.561043360350332	0.8879938780450213	1.1786985647186987	0.753368082921985	0.43089143422168047	0.24883720930232558	91.0	6.0	33.28663395418648	127.0	162.0	11150.0	16998.0	0.5	0.26908752327746743	0.5605536332179931	-1.0	0.058104358572288156	107.91663683163785	41.4138126514911	8.0	0.5778546712802768	92.0	14428.0	216.0	5.127337220432514E-4	19.209372712298546	0.5490633736057197
9	240	medium	iso	A1	763.0	333.0	87.25483391999994	54.041630520000005	6.344185850916899E-5	1096.0	144.12489155999987	34.48187929913333	27.784887978899608	35.36246188706906	51.48859112554552	19.235384061671343	20.34726444369684	12.165525060596439	22.968585706403367	23.394011899332572	13.416407864998739	29.353418452492686	0.9453547976878074	1.2410299917465766	0.76175016234487	0.6193540012871764	0.436435124508519	82.0	3.0	31.38470965295043	1.0	210.0	74.0	23689.0	0.0	0.19251824817518248	0.995260663507109	-1.0	0.17279156742768614	60.72446005663106	19.96508826091129	3.0	0.5450236966824644	93.0	11735.0	181.0	0.0010518968753312436	19.849433241279208	0.5756482432144614
9	244	large	iso	A1	721.0	360.0	85.66904747999993	57.870057640000006	9.332041581818074E-5	1081.0	146.36753223999992	30.463092423455635	28.635642126552707	11.10383343663608	28.638922544653667	21.095023109728988	20.39991016076576	12.041594578792296	12.86803042025281	32.197636634977556	14.317821063276353	26.84821123056419	1.0340743142241924	1.0638173325685059	0.9720412354323075	0.6755071912467592	0.49930651872399445	69.0	4.0	30.4138126514911	36.0	247.0	2041.0	19342.0	0.38461538461538464	0.26179463459759483	0.872791519434629	-1.0	0.21619944487565296	60.05458010545642	25.091644114224952	2.0	0.30742049469964666	100.0	12498.0	177.0	0.001108694971809236	21.540659228538015	0.7071067811865475
10	254	small	api	A1	989.0	218.0	101.91168815999991	40.798989840000004	1.0444598795358208E-4	1207.0	145.53910511999987	38.3275357934736	31.04834939252005	32.09758747273207	60.12400730831055	15.556349186104045	17.1772630662139	13.45362404707371	22.35990345473579	21.96574096026833	16.76305461424021	25.786830275611546	0.9056360798654797	1.2344468077490522	0.7336371840248497	0.4003367089351534	0.2204246713852376	99.0	5.0	35.73513677041127	50.0	171.0	8098.0	32071.0	0.6363636363636364	0.18309859154929578	0.7737556561085973	-1.0	0.1120055609281943	122.1736808261872	43.72792206135786	16.0	1.009049773755656	108.0	8327.0	118.0	5.146009013781964E-4	24.041630560342615	0.6272678392341732
10	257	small	api	A1	832.0	120.0	92.25483391999994	30.556349160000003	8.429139428698976E-5	952.0	125.63961019999982	34.132096331752024	29.154759474226502	5.946863053973502	11.844340054773134	11.704699910719626	12.53108890747474	11.704699910719626	4.629074008941476	28.125767963371448	16.55294535724685	22.552958364557323	0.9340528981274583	1.1707212457686575	0.7978439799426289	0.3312167814046185	0.14423076923076922	111.0	9.0	33.54101966249684	81.0	101.0	10663.0	16216.0	0.5833333333333334	0.19117647058823528	0.554945054945055	-1.0	0.07001144397685331	77.46338147639989	34.53012824735744	4.0	0.7802197802197802	98.0	6544.0	99.0	5.525625945446409E-4	22.135943621178654	0.6485374764569113
10	259	small	api	A1	817.0	94.0	92.49747459999993	27.970562720000004	1.4830450928560531E-4	911.0	123.29646443999985	34.0	29.068883707497267	24.49615256085562	39.382419409873165	10.198039027185569	14.677462050759203	11.180339887498949	13.117647058823529	22.360679774997894	16.0312195418814	20.674206391476204	0.6948094290360006	1.1696355574614283	0.5940392497505905	0.3023927176493965	0.11505507955936352	122.0	4.0	33.06055050963308	66.0	74.0	11956.0	12609.0	0.8333333333333334	0.15367727771679474	0.5285714285714286	0.015097397908131643	-1.0	77.87549872558522	31.978287959737454	8.0	1.1571428571428573	80.0	7905.0	151.0	8.349216921022311E-4	17.46424919657298	0.5136543881344994
10	260	small	api	A1	935.0	174.0	99.91168815999994	38.627416960000005	6.915030220620478E-5	1109.0	140.95331867999985	37.48332962798263	29.427877939124322	12.15245673476062	17.3411288949726	14.142135623730951	15.061780744064722	11.180339887498949	8.003557927683122	30.617226354677847	18.027756377319946	26.852156247590482	0.9389418066853636	1.2737353915060452	0.7371560945442313	0.3866155969473915	0.18609625668449198	115.0	3.0	36.49657518178932	70.0	142.0	13084.0	30190.0	0.8333333333333334	0.19116321009918846	0.6698113207547169	-1.0	0.08225618135771637	101.18968012989063	41.456431347452195	11.0	1.0566037735849056	246.0	14658.0	104.0	0.0025039234740726426	14.142135623730951	0.37729133895227246
10	262	small	api	A1	1036.0	208.0	103.56854239999993	40.384776280000004	4.688024678016523E-5	1244.0	146.3675322399999	38.948684188300895	33.12099032335839	40.473524720901196	61.932712318172065	16.64331697709324	15.67474385311961	12.083045973594572	25.161312132191743	21.58751876135027	17.26267650163207	28.514773841873033	1.0617919586469582	1.1759516792235694	0.9029214188018457	0.38993284393273486	0.20077220077220076	101.0	3.0	35.12833614050059	61.0	164.0	6898.0	22635.0	0.5	0.18086816720257234	0.7288888888888889	-1.0	0.11743076554032017	116.84409248397591	45.39913483990652	7.0	0.8711111111111111	94.0	8072.0	118.0	3.2924875365991033E-4	27.459060435491963	0.7050061127287043
10	268	small	api	A1	839.0	67.0	92.76955255999995	23.485281360000002	7.255441496237068E-5	906.0	118.6690474799999	35.6931365951495	28.442925306655784	41.541275681193554	51.11550356628541	7.810249675906654	-1.0	11.40175425099138	16.08152308133109	17.086850060611507	14.7648230602334	20.659370110462756	-1.0	1.2549038543091462	-1.0	0.25315721281301407	0.07985697258641239	160.0	9.0	32.89376840679705	86.0	45.0	3107.0	1360.0	0.4	0.1445916114790287	0.3435114503816794	0.05499367648676131	-1.0	0.0	0.0	0.0	0.06870229007633588	105.0	6362.0	83.0	7.003168013682328E-4	20.09975124224178	0.5631265044096244
10	276	small	api	A1	853.0	105.0	94.84062035999993	27.970562720000004	6.0700270922090844E-5	958.0	124.81118307999988	35.35533905932738	29.274562336608895	27.985316723477034	48.17983011986425	10.816653826391969	12.164419823970437	11.40175425099138	15.556349186104045	21.349593302661095	15.811388300841896	20.874244226370458	0.8892042516550895	1.2077153759909247	0.7362697116657156	0.29492176046327184	0.123094958968347	118.0	3.0	34.0147027033899	39.0	57.0	7328.0	11275.0	0.6	0.10020876826722339	0.59375	-1.0	0.03548340334986655	80.33326565005112	33.230326213443355	7.0	1.2604166666666667	196.0	10419.0	95.0	0.0013674888583270382	20.0	0.565685424949238
10	279	small	api	A1	1080.0	99.0	109.98275595999986	29.556349160000003	6.486028594526203E-5	1179.0	141.53910511999987	38.47076812334269	34.0	75.34324888423956	80.53767779197437	9.486832980505138	13.281359829934233	10.44030650891055	26.253699867956836	6.0588235294117645	17.46424919657298	26.61583697308386	0.7142968116203893	1.1314931800983143	0.6312868907953336	0.2687362114361772	0.09166666666666666	107.0	4.0	35.22782990761707	5.0	77.0	435.0	10344.0	0.18181818181818182	0.06955046649703138	0.9390243902439024	-1.0	0.14362617789563528	23.204689769213388	10.313755207963359	1.0	0.9146341463414634	187.0	12199.0	106.0	6.288941321939269E-4	20.518284528683193	0.5333474097241493
10	282	medium	iso	A1	965.0	299.0	99.59797967999994	49.455844080000006	1.364251155400803E-4	1264.0	151.88225087999996	40.049968789001575	30.01666203960727	34.46990747236066	54.20259697202165	19.209372712298546	18.533200135065865	12.806248474865697	24.21974421778773	23.720159125638595	15.264337522473747	29.860723607258958	1.0364843940768396	1.334257911028057	0.7768246195206889	0.49655469155998483	0.30984455958549223	92.0	3.0	34.92849839314596	56.0	183.0	3467.0	14173.0	0.2727272727272727	0.18908227848101267	0.7656903765690377	-1.0	0.18150184181679074	105.71661974423661	43.68468842171809	2.0	0.5355648535564853	121.0	10151.0	124.0	3.8940859428346765E-4	25.317977802344327	0.6321597386437187
11	284	medium	iso	A1	1392.0	478.0	121.81118307999989	65.11269832	1.2870243075118837E-4	1870.0	189.33809495999998	44.27188724235731	37.94733192202055	73.92642583525361	89.2559407971113	24.351591323771842	23.7217299428258	14.317821063276353	43.00697617828996	5.692099788303083	19.4164878389476	43.010602857571044	1.0265520846272231	1.1666666666666665	0.8799017868233342	0.534537935463914	0.34339080459770116	117.0	3.0	38.48376280978771	60.0	350.0	7322.0	56285.0	0.2857142857142857	0.2192513368983957	0.8536585365853658	-1.0	0.18488026808171826	166.64667809099706	56.21053087525745	15.0	0.824390243902439	275.0	24964.0	135.0	8.813219439340582E-4	23.194827009486403	0.5239177377397786
11	290	medium	iso	A1	925.0	348.0	96.32590171999993	53.455844080000006	3.9442573281376695E-5	1273.0	152.6101729199999	37.48332962798263	30.4138126514911	48.81407483429035	70.4841269904173	20.12461179749811	21.10187556835349	13.92838827718412	30.440198651621472	17.327653261984658	15.033296378372908	32.29561471300329	0.9536882980998626	1.2324442863346476	0.7738185885352922	0.5549477671684343	0.3762162162162162	93.0	4.0	33.734255586866	79.0	269.0	7995.0	34231.0	0.7857142857142857	0.27336999214454044	0.7729885057471264	-1.0	0.13269278516244667	116.91670753353188	43.419203624509464	7.0	0.514367816091954	163.0	15011.0	148.0	5.944641542905027E-4	25.495097567963924	0.6801716341904411
11	300	small	api	A1	743.0	67.0	86.35533899999996	20.899494920000002	1.014235272411433E-4	810.0	110.0832610399999	33.06055050963308	28.071337695236398	24.403971688851584	37.15829678489695	7.211102550927978	13.656760197565559	12.206555615733702	10.102675087115689	18.31049184689278	13.92838827718412	16.72575175006906	0.5280243957284556	1.1777333473938199	0.4483395132666568	0.24201740346361228	0.0901749663526245	104.0	3.0	30.364452901377952	53.0	24.0	10622.0	4140.0	0.5454545454545454	0.09506172839506173	0.3116883116883117	0.042734990217694335	-1.0	78.32569601507828	29.159415953825263	5.0	1.6753246753246753	74.0	10425.0	141.0	0.0010727689834101948	14.035668847618199	0.42454431735879683
11	302	small	api	A1	1039.0	52.0	103.8406203599999	18.65685424	7.609559196337121E-5	1091.0	124.91168815999985	37.48332962798263	33.24154027718932	85.38935068133941	84.74073244075079	6.4031242374328485	-1.0	13.45362404707371	22.27656956538469	0.12033136751923737	16.278820596099706	22.37074785881351	-1.0	1.127605078327374	-1.0	0.17966817007948793	0.05004812319538017	128.0	5.0	33.28663395418648	94.0	10.0	17546.0	1409.0	0.45454545454545453	0.09532538955087076	0.09615384615384616	0.10046250108986905	-1.0	86.28627747217688	29.5296461204668	6.0	1.0961538461538463	68.0	8861.0	163.0	6.840946301097693E-4	21.95449840010015	0.5857136657280932
11	303	large	iso	A1	859.0	498.0	92.66904747999993	69.18376612	5.7406430073841156E-5	1357.0	164.26702715999994	35.84689665786984	30.01666203960727	26.301017195818883	43.59840973961269	25.0	24.40333020860811	12.649110640673518	25.078879451692597	32.415329816357236	16.64331697709324	36.36731391585761	1.0244503428954717	1.1942332765238695	0.85783101428676	0.7465682231700009	0.5797438882421421	101.0	3.0	33.28663395418648	33.0	382.0	3638.0	47851.0	0.5384615384615384	0.3058216654384672	0.9204819277108434	-1.0	0.23977923826978692	130.45397419450242	51.02271554554524	10.0	0.42168674698795183	105.0	14293.0	164.0	5.511020023682812E-4	25.553864678361276	0.7128612811940911
11	305	medium	iso	A1	851.0	298.0	94.84062035999995	50.870057640000006	6.845303044452047E-5	1149.0	148.12489155999992	35.73513677041127	28.460498941515414	30.05969010433131	39.17842526914046	19.313207915827967	18.557536516083005	10.770329614269007	20.456057148919847	28.460498941515414	16.278820596099706	32.380630702913415	1.0407204587252221	1.2556047188014798	0.8288599454441582	0.5363741553661853	0.3501762632197415	108.0	3.0	33.54101966249684	60.0	239.0	6455.0	34890.0	0.7272727272727273	0.26022628372497825	0.7993311036789298	-1.0	0.17143530458741355	110.59698914359234	42.05856998609408	8.0	0.6387959866220736	108.0	12062.0	156.0	2.45664816651379E-4	23.194827009486403	0.6490762063821661
11	308	medium	iso	A1	933.0	438.0	96.91168815999993	61.69848476000001	7.092626873416578E-5	1371.0	161.43860003999995	37.20215047547655	30.0	47.563770211465	69.94390526342457	21.633307652783937	24.580299465950308	13.038404810405298	31.611075837543655	17.4	15.297058540778355	33.651811904330565	0.8801075708109793	1.240071682515885	0.7097231419924028	0.6366464761003504	0.4694533762057878	98.0	3.0	33.24154027718932	14.0	282.0	1357.0	36345.0	0.75	0.21590080233406272	0.9527027027027027	-1.0	0.13607968657842776	136.6581234056652	46.553545392277755	5.0	0.7466216216216216	147.0	14323.0	152.0	0.0011099889937675417	26.40075756488817	0.7096567598233711
11	309	small	api	A1	1080.0	101.0	109.7401152799999	29.384776280000004	9.651107661993427E-5	1181.0	141.5391051199999	40.44749683231337	32.38826948140329	60.9131891704684	63.03428556712986	9.486832980505138	14.32628266153602	11.40175425099138	23.388344745335235	12.257524293724604	17.08800749063506	26.241356723853393	0.6621978083662904	1.248831675169849	0.5302538536878698	0.26776695290528246	0.09351851851851851	90.0	7.0	36.89173349139343	96.0	78.0	8902.0	8249.0	0.5833333333333334	0.14733276883996613	0.4482758620689655	-1.0	0.005620570465353831	49.956780711949165	17.88854381999832	3.0	0.5747126436781609	100.0	11799.0	157.0	2.611595492134729E-4	25.317977802344327	0.6259467157462728
11	312	small	api	A1	867.0	172.0	87.25483391999995	48.870057640000006	5.13248426590335E-5	1039.0	138.95331867999988	34.713109915419565	31.89043743820395	34.5792876032055	41.49646835521554	10.0	27.283401147498232	18.0	14.029281766646744	19.755138236055544	14.142135623730951	21.17391304347826	0.36652321849238934	1.0885115634642917	0.33671963697463564	0.5600842434105917	0.19838523644752018	141.0	9.0	31.04834939252005	72.0	57.0	9473.0	7772.0	0.631578947368421	0.12415784408084697	0.4418604651162791	-1.0	0.021292765602851784	53.00629239856933	17.094884934605766	3.0	0.6821705426356589	75.0	11423.0	157.0	2.650566198740187E-4	22.627416997969522	0.6518406749813684
12	327	small	api	A1	823.0	126.0	91.66904747999995	30.556349160000003	1.0470978986608214E-4	949.0	124.22539663999987	33.24154027718932	30.4138126514911	26.565051177078004	43.78112476486871	11.0	14.453542085936402	12.0	14.048687157870964	20.48411381824752	14.560219778561036	20.304347826086957	0.7610591185605105	1.092975111608034	0.696318800380373	0.3333333333333336	0.15309842041312272	89.0	3.0	31.78049716414141	47.0	77.0	7543.0	13876.0	0.6153846153846154	0.13066385669125394	0.6209677419354839	-1.0	0.06761158251458016	97.8333554740429	30.7025658670943	7.0	1.2419354838709677	99.0	14851.0	210.0	6.864463048545992E-4	13.416407864998739	0.4036036763977875
12	336	small	api	A1	809.0	165.0	91.01219323999995	35.798989840000004	9.472233251789335E-5	974.0	129.63961019999985	33.54101966249684	29.068883707497267	30.32001081789815	49.39870535499554	12.36931687685298	14.920306818596016	11.40175425099138	16.994116628998402	20.571825392998065	15.264337522473747	22.382573396210155	0.8290256378264559	1.1538461538461537	0.7184888861162618	0.39334278809870843	0.20395550061804696	102.0	3.0	32.202484376209235	27.0	97.0	2522.0	13149.0	0.5	0.1273100616016427	0.782258064516129	-1.0	0.05426813521877371	88.78663159537038	35.495097567963924	5.0	0.8225806451612904	97.0	14992.0	221.0	3.097550979293213E-4	20.8806130178211	0.6225396015962001
13	348	medium	iso	A1	831.0	232.0	92.32590171999993	43.798989840000004	6.525827921741552E-5	1063.0	138.12489155999987	34.713109915419565	29.832867780352597	27.962232204374367	45.13707098135467	17.029386365926403	17.925039326902542	12.041594578792296	18.955374543025787	25.07301696595926	16.15549442140351	26.743045892075347	0.9500334172415504	1.163586088035459	0.8164702440242645	0.4743954732533322	0.27918170878459686	115.0	3.0	31.78049716414141	29.0	117.0	3457.0	17529.0	0.6923076923076923	0.13734713076199437	0.8013698630136986	-1.0	0.08150657474401918	112.61235079556923	39.495097567963924	7.0	1.1369863013698631	153.0	16830.0	164.0	4.089003547359374E-4	25.45584412271571	0.7333207593540394
13	354	medium	iso	B	729.0	220.0	73.4264068	40.627416960000005	3.8673588582139516E-5	949.0	116.46803731999987	34.20526275297414	30.610455730027933	20.772254682045833	15.255118703057782	10.0	28.349318389993805	24.413111231467404	5.350053917772878	20.352522859986557	10.816653826391969	20.333333333333325	0.35274216693441235	1.1174372265036163	0.31567067801930865	0.5533079818363114	0.3017832647462277	112.0	4.0	26.627053911388696	4.0	85.0	508.0	13080.0	0.23809523809523808	0.09378292939936776	0.9550561797752809	-1.0	0.10017742097568823	73.07417860382841	31.780570001257413	3.0	0.8651685393258427	90.0	14972.0	236.0	8.759063133682354E-4	23.600847442411894	0.6899770837269713
13	356	medium	iso	A1	903.0	333.0	96.32590171999992	53.870057640000006	9.928226941195374E-5	1236.0	152.61017291999988	37.73592452822641	30.528675044947494	25.29554640032657	40.53614881803162	20.223748416156685	21.121371005481077	13.601470508735444	20.45795908412275	30.98726029240379	17.11724276862369	31.477285841276135	0.9575016892089317	1.2360813062691929	0.7746267857564442	0.5592478936412084	0.3687707641196013	99.0	3.0	34.36568055487916	20.0	212.0	1891.0	29017.0	0.2857142857142857	0.18770226537216828	0.9137931034482759	-1.0	0.18893930207153872	97.24786547282869	38.30202765211304	5.0	0.7974137931034483	133.0	18808.0	200.0	0.0016483902302924978	23.40939982143925	0.6203478545736717
13	357	small	api	B	812.0	188.0	81.84062035999996	37.213203400000005	7.47415249179444E-5	1000.0	121.05382375999987	35.38361202590826	29.732137494637012	4.049581703271372	10.704006749277994	9.433981132056603	30.523510603048113	22.20360331117452	2.6565970690378413	22.063667643079047	12.806248474865697	14.303132684085798	0.30907261142872977	1.1900796581574618	0.259707498830163	0.4547033396900808	0.2315270935960591	116.0	3.0	30.01666203960727	26.0	74.0	2460.0	9500.0	0.47368421052631576	0.1	0.74	-1.0	0.06887387682388027	38.68399484629275	17.281802205591436	2.0	0.55	169.0	20583.0	211.0	0.002502854542568847	21.470910553583888	0.6068038090023894
13	360	medium	api	A1	832.0	223.0	89.84062035999995	43.870057640000006	7.172752169740474E-5	1055.0	136.12489155999987	33.54101966249684	29.068883707497267	24.358921035319558	33.6900675259798	16.1245154965971	16.79055157446386	13.416407864998739	16.546903033498445	27.72724292099739	16.401219466856727	29.83035366870463	0.9603326862186166	1.1538461538461537	0.8322883280561344	0.4883098253797502	0.26802884615384615	122.0	3.0	32.202484376209235	4.0	130.0	362.0	17520.0	0.0	0.12701421800947868	0.9701492537313433	-1.0	0.19596140517145777	91.45235458802694	40.17213101990829	5.0	1.0895522388059702	156.0	13753.0	133.0	6.679070475790624E-4	23.769728648009426	0.7086763875156433
13	364	medium	iso	A1	751.0	257.0	87.84062035999995	46.627416960000005	9.887667069962795E-5	1008.0	136.4680373199999	32.449961479175904	27.459060435491963	21.614778942786245	39.92039213998544	17.72004514666935	18.477439813920295	11.704699910719626	16.641005886756872	27.4226425834555	14.422205101855956	25.931773385369777	0.9590097613696271	1.181757895737503	0.8115111943221968	0.5308183932320311	0.3422103861517976	81.0	3.0	30.886890422961002	56.0	179.0	4732.0	19500.0	0.5833333333333334	0.23313492063492064	0.7617021276595745	-1.0	0.14412717162571417	87.96575470820896	33.63102897910432	4.0	0.5446808510638298	271.0	21877.0	134.0	0.002633815451690747	18.027756377319946	0.5555555555555556
13	371	medium	iso	A1	852.0	234.0	91.66904747999995	43.041630520000005	9.906513269614329E-5	1086.0	137.53910511999987	34.48187929913333	29.5296461204668	35.36246188706906	42.02626891751989	15.811388300841896	18.176234944668355	13.601470508735444	18.87948143291489	24.31454806708161	15.652475842498529	28.200585709172813	0.869893481734503	1.1677037766881389	0.7449607504068451	0.4695328652715704	0.2746478873239437	85.0	4.0	32.202484376209235	18.0	163.0	1544.0	16992.0	0.2857142857142857	0.16666666666666666	0.9005524861878453	-1.0	0.17292253789423487	58.561707923054115	22.086751882974013	3.0	0.4861878453038674	105.0	16295.0	207.0	2.909803683353938E-4	23.769728648009426	0.6893397091789848
14	378	medium	iso	A1	777.0	324.0	88.66904747999996	53.455844080000006	5.874559172784802E-5	1101.0	144.9533186799999	33.60059523282288	28.600699292150182	31.72360295768403	52.052966363739415	18.681541692269406	20.548091124528536	11.40175425099138	22.559124168715456	23.460964822778454	15.033296378372908	28.607290106545882	0.9091619060404591	1.1748172619697095	0.7738751680547746	0.6028692717383416	0.416988416988417	91.0	4.0	31.78049716414141	42.0	226.0	5036.0	27420.0	0.4166666666666667	0.24341507720254316	0.8432835820895522	-1.0	0.12981029920085507	86.35815356159632	31.54315811857345	11.0	0.5708955223880597	103.0	9815.0	131.0	9.701435581899214E-4	14.7648230602334	0.4394214732782567
14	381	small	E	A1	917.0	218.0	85.84062035999995	40.455844080000006	3.6271606767577944E-4	1135.0	128.71067799999983	39.96248240537617	37.21558813185679	47.005647371388605	74.9978145644879	10.44030650891055	31.188517306674573	31.04834939252005	16.265255831868824	8.410454213192184	9.219544457292887	16.83920404662992	0.33474840776339976	1.0738103147473308	0.3117388640862204	0.4712902109786201	0.23773173391494	138.0	4.0	27.892651361962706	109.0	0.0	18275.0	0.0	0.0	0.0960352422907489	0.0	0.18227872741888224	-1.0	41.12994924527942	15.620499351813308	3.0	0.8990825688073395	82.0	12270.0	211.0	2.5031307568767184E-4	18.35755975068582	0.459369855067266
14	385	large	iso	B	888.0	525.0	93.91168815999993	69.52691187999999	1.0978833258832298E-4	1413.0	166.26702716	36.89173349139343	29.68164415931166	24.70243022777131	40.0687292395351	27.202941017470888	24.701152099541606	14.317821063276353	24.368602798503087	34.76896341930719	15.264337522473747	37.856724419050046	1.1012822765451378	1.2429140816250854	0.8860485956561318	0.7403435423452838	0.5912162162162162	91.0	3.0	32.449961479175904	56.0	393.0	4498.0	33950.0	0.4666666666666667	0.3177636234961076	0.8752783964365256	-1.0	0.1712751706749797	98.76212600878256	36.61123487448514	6.0	0.33853006681514475	220.0	11733.0	88.0	0.009331537732888652	27.586228448267445	0.7477617839428203
14	387	small	api	A1	874.0	127.0	96.49747459999992	32.627416960000005	7.822045422999444E-5	1001.0	131.53910511999985	34.785054261852174	30.675723300355934	23.07041224982466	36.57303097851933	12.206555615733702	12.314967636671051	10.0	14.230249470757707	24.97088634226636	16.278820596099706	23.882391422087682	0.9911967270937421	1.1339603608123743	0.8741017423075038	0.33811679627106045	0.14530892448512586	127.0	3.0	33.301651610693426	93.0	98.0	15068.0	17382.0	0.5555555555555556	0.19080919080919082	0.5130890052356021	-1.0	0.05324294498261701	100.31717119995852	36.810249675906654	7.0	0.9895287958115183	84.0	10273.0	178.0	5.138908305364684E-4	18.35755975068582	0.5277427372254543
14	390	small	api	A1	726.0	116.0	86.66904747999995	28.142135600000003	6.049605992720829E-5	842.0	117.63961019999988	32.28002478313795	26.92582403567252	21.630886836517902	32.88845049102056	10.44030650891055	13.359163521706858	11.40175425099138	11.152407794558215	22.357718716517045	15.132745950421556	20.538307886381407	0.7815089988191586	1.1988500236936832	0.6518822065927081	0.3247080292014768	0.15977961432506887	80.0	3.0	31.064449134018133	32.0	79.0	6054.0	17231.0	0.5833333333333334	0.13182897862232779	0.7117117117117117	-1.0	0.06916424869602107	81.26508687783226	28.425777803994958	7.0	1.5225225225225225	115.0	8351.0	118.0	6.388675535043151E-4	17.08800749063506	0.5293678553667434
14	399	medium	iso	A1	856.0	369.0	95.84062035999995	57.041630520000005	3.5566098589085636E-4	1225.0	155.29646443999997	37.21558813185679	28.160255680657446	40.704159488728465	67.11557099595245	20.591260281974	22.274760241262772	13.892443989449804	29.261931751329996	19.49556162507054	15.811388300841896	31.761873154489642	0.9244211860844105	1.3215642838576647	0.6994901401133603	0.5951717581307195	0.4310747663551402	94.0	4.0	32.64965543462902	25.0	276.0	1510.0	20086.0	0.46153846153846156	0.24571428571428572	0.9169435215946844	-1.0	0.19635997106585668	52.01832599702013	17.804493814764857	1.0	0.45514950166112955	93.0	13063.0	197.0	7.365552703931207E-4	23.021728866442675	0.6186044617883096
14	404	small	E	A1	1222.0	55.0	115.15432883999986	20.556349160000003	9.308201826728923E-5	1277.0	138.1248915599999	41.10960958218893	36.68787265568828	4.9967606645713545	7.125016348901795	5.0990195135927845	-1.0	13.92838827718412	2.2135943621178655	24.067898629251676	18.439088914585774	17.846568297574752	-1.0	1.1205231213049112	-1.0	0.17851130189436332	0.045008183306055646	109.0	6.0	40.80441152620633	137.0	0.0	5972.0	0.0	0.0	0.10728269381362568	0.0	0.2735674693039817	-1.0	20.396078054371138	10.198039027185569	1.0	0.15328467153284672	129.0	12207.0	132.0	2.5085134712911084E-4	25.942243542145693	0.631050593907498
14	406	small	api	A1	1133.0	162.0	108.15432883999992	36.798989840000004	3.491825955193337E-5	1295.0	146.95331867999988	38.01315561749642	35.0	80.3112134396332	81.20258929000894	13.416407864998739	14.877637373245904	13.416407864998739	30.647284632791237	6.0	17.88854381999832	31.012133259372085	0.901783497501098	1.0860901604998978	0.8303026123411629	0.34024518699052037	0.14298323036187113	87.0	3.0	35.4682957019364	59.0	143.0	6180.0	18008.0	0.6923076923076923	0.155984555984556	0.7079207920792079	-1.0	0.098183859666734	61.8295108745763	23.66855062313995	5.0	0.5693069306930693	112.0	8935.0	106.0	8.845193321410125E-4	21.633307652783937	0.5691005469387213
14	408	small	api	A1	866.0	211.0	95.84062035999993	44.69848476000001	7.077491516980541E-5	1077.0	142.95331867999994	35.35533905932738	29.274562336608895	27.98531672347704	45.0	15.0	17.117471520608007	10.63014581273465	18.101933598375616	24.731368881802613	15.811388300841896	25.6	0.8762976460595394	1.2077153759909247	0.7255829175318244	0.4663835082880513	0.24364896073903003	69.0	3.0	34.48187929913333	9.0	141.0	831.0	15968.0	0.0	0.1392757660167131	0.94	-1.0	0.11564928986952376	73.95838158648013	29.946046549544352	4.0	0.6133333333333333	100.0	8117.0	126.0	2.958175211648004E-4	24.73863375370596	0.699714227381436
14	411	medium	iso	A1	763.0	252.0	87.42640679999995	46.041630520000005	5.392542435382585E-5	1015.0	135.88225087999987	32.31098884280702	28.231188426986208	34.508522987668414	40.12610357779522	17.0	17.370336819326738	12.083045973594572	19.126619832236344	25.71623939522207	14.422205101855956	29.677966101694924	0.9786799287095751	1.1445139451487254	0.8551052897677006	0.5266329957415112	0.3302752293577982	77.0	3.0	31.400636936215164	13.0	156.0	1086.0	18208.0	0.25	0.1665024630541872	0.9230769230769231	-1.0	0.15979796569652555	86.46024238777548	36.690151029845545	3.0	0.6568047337278107	81.0	9973.0	188.0	2.6476836522923495E-4	16.401219466856727	0.5076049992356677
15	414	medium	iso	A1	844.0	259.0	92.84062035999995	46.213203400000005	7.437888979926389E-5	1103.0	141.88225087999993	35.34119409414458	29.546573405388315	31.22402109924826	41.50437522017933	17.72004514666935	18.029715417994176	11.704699910719626	19.46736712311567	26.602069526500816	15.132745950421556	29.37684592990004	0.9828244504061464	1.196118196491087	0.8216783703227193	0.49776922235981524	0.3068720379146919	93.0	3.0	32.7566787083184	48.0	172.0	5358.0	26473.0	0.5833333333333334	0.19945602901178605	0.7818181818181819	-1.0	0.1793343117069801	98.67394979854512	42.32512918281047	4.0	0.7272727272727273	122.0	7121.0	92.0	5.079320196839076E-4	19.924858845171276	0.5637856715337323
15	419	small	api	A1	902.0	135.0	97.32590171999992	31.556349160000003	5.516923216466205E-5	1037.0	131.29646443999985	36.069377593742864	31.11269837220809	33.25436657471206	46.12330271407543	13.0	13.530912506092736	11.045361017187261	17.771307484695757	23.33452377915607	16.492422502470642	24.653846153846157	0.9607629931940159	1.1593137040778954	0.8287342673639795	0.3242338226753398	0.14966740576496673	79.0	3.0	33.24154027718932	57.0	111.0	8493.0	16778.0	0.75	0.16200578592092574	0.6607142857142857	-1.0	0.04325156859622375	96.40989133775295	40.66008304236495	7.0	0.8273809523809523	121.0	11654.0	143.0	3.871660031624767E-4	20.615528128088304	0.5715520894284736
15	424	large	iso	B	1009.0	652.0	97.49747459999992	77.59797967999998	5.303022647496036E-5	1661.0	177.92388139999994	37.94733192202055	33.52610922848042	53.13010235415598	63.43494882292201	28.284271247461902	28.300590710839938	16.1245154965971	37.94733192202055	21.41614450716098	15.811388300841896	42.42640687119285	0.99942335255314	1.1318740168568175	0.8829810894754088	0.795897329631962	0.6461843409316155	90.0	3.0	34.0147027033899	21.0	394.0	3038.0	47948.0	0.0	0.2498494882600843	0.9493975903614458	-1.0	0.22672955763434868	171.0211893332051	54.326680551439736	9.0	0.5132530120481927	106.0	10641.0	161.0	0.0026096073703533733	25.495097567963924	0.6718548123582124
15	425	medium	iso	A1	842.0	262.0	91.25483391999994	45.627416960000005	5.9065516234019167E-5	1104.0	139.29646443999988	33.24154027718932	30.4138126514911	0.2367580719071185	8.243446972894318	17.204650534085253	17.863066369652056	13.601470508735444	2.4968758760241756	32.2550813093111	14.866068747318506	17.414463345476545	0.9631409399740349	1.092975111608034	0.8812103127920441	0.5000000000000004	0.31116389548693585	87.0	3.0	33.015148038438355	24.0	138.0	2291.0	17584.0	0.0	0.14673913043478262	0.8518518518518519	-1.0	0.17895537913717582	121.72777252446032	41.507358531464256	5.0	0.9753086419753086	86.0	12702.0	214.0	6.775772525382046E-4	21.2602916254693	0.6395699912876277
15	426	medium	iso	A1	881.0	318.0	90.32590171999993	52.455844080000006	9.459653440054663E-5	1199.0	145.1959593599999	35.84689665786984	30.01666203960727	34.26110289909457	47.329806738773144	18.439088914585774	24.29012259156114	18.027756377319946	21.53603441235449	24.586344711687197	14.317821063276353	29.29007539518564	0.7591188082760797	1.1942332765238695	0.6356537061885388	0.5807397776399419	0.36095346197502837	78.0	3.0	32.64965543462902	44.0	224.0	2859.0	19267.0	0.3333333333333333	0.22351959966638865	0.835820895522388	-1.0	0.17586724535558074	67.51343461513387	23.873646049140447	2.0	0.40671641791044777	124.0	10138.0	130.0	0.0013137958061500232	20.518284528683193	0.5723866343163238
15	429	medium	api	A1	901.0	274.0	96.84062035999993	48.870057640000006	6.637582359326791E-5	1175.0	148.1248915599999	36.49657518178932	30.4138126514911	27.89727103094762	45.716159945470395	18.601075237738275	17.65177702753538	11.661903789690601	20.714272400475018	26.468236956162524	15.811388300841896	28.935005925370657	1.0537791865783295	1.2	0.878149322148608	0.5046442025911041	0.30410654827968925	90.0	3.0	34.17601498127012	29.0	170.0	3636.0	26315.0	0.09090909090909091	0.16936170212765958	0.8542713567839196	-1.0	0.1822988712896265	113.6874650512641	44.03938539684229	9.0	0.7638190954773869	95.0	13746.0	213.0	3.3910130430542127E-4	21.095023109728988	0.5780000727370924
15	430	small	api	A1	998.0	60.0	98.7401152799999	21.142135600000003	6.895066477903494E-5	1058.0	122.71067799999982	38.948684188300895	31.89043743820395	37.10030838573477	50.007971892040246	7.0710678118654755	-1.0	16.278820596099706	15.01976285442058	16.93297563090475	15.033296378372908	19.604619288821347	-1.0	1.2213280004005633	-1.0	0.2141190086728854	0.06012024048096192	86.0	3.0	33.95585369269929	75.0	14.0	12098.0	2044.0	0.7058823529411765	0.08412098298676748	0.15730337078651685	0.1052782756306141	-1.0	81.33241634639074	31.304951684997057	3.0	0.898876404494382	281.0	17816.0	111.0	0.0022933662680478823	19.1049731745428	0.49051652379777705
15	440	small	api	A1	1038.0	209.0	103.15432883999992	40.384776280000004	2.9212744193045805E-5	1247.0	146.3675322399999	38.8329756778952	33.28663395418648	28.92642583525361	35.8376529542783	14.866068747318506	16.78142657161955	12.649110640673518	17.35638302844918	27.158047919300156	17.88854381999832	29.644172590806722	0.8858644218281022	1.1666236883952381	0.7593403345398058	0.3914986092599159	0.20134874759152216	58.0	3.0	36.05551275463989	111.0	167.0	7967.0	13559.0	0.6923076923076923	0.22293504410585405	0.6007194244604317	-1.0	0.044643111570034255	109.76672989124566	42.87302194286636	3.0	0.3489208633093525	130.0	13581.0	158.0	3.6310641660779793E-4	19.1049731745428	0.4919780892664859
16	445	medium	iso	A1	933.0	318.0	101.66904747999993	56.52691188000001	1.7500458988746825E-4	1251.0	160.61017291999994	37.656340767525464	30.59411708155671	46.332219853869645	49.21829415534651	21.95449840010015	17.931726499349825	12.083045973594572	27.140183543308193	25.88732983824029	15.811388300841896	35.842647547767335	1.2243382365270954	1.2308360024622553	0.9947208515820456	0.5559893918659937	0.3408360128617363	74.0	4.0	33.301651610693426	54.0	270.0	6926.0	44922.0	0.6666666666666666	0.2589928057553957	0.8333333333333334	-1.0	0.1964683736131981	137.1726251627603	48.021530729483395	12.0	0.7777777777777778	207.0	16245.0	103.0	0.0011200481402576245	24.041630560342615	0.6384484012603776
16	447	small	api	A1	1021.0	166.0	103.08326103999994	35.384776280000004	6.576260515757311E-5	1187.0	141.29646443999985	39.6232255123179	31.400636936215164	86.37851529588268	86.13926737511673	12.36931687685298	16.81755848743007	12.36931687685298	27.40816745629123	3.18464877649241	15.524174696260024	27.47050741975938	0.735500155156182	1.2618605664848606	0.5828695932745167	0.34326403649831627	0.16258570029382957	83.0	3.0	32.31098884280702	78.0	116.0	16354.0	26618.0	0.7692307692307693	0.16343723673125526	0.5979381443298969	-1.0	0.05679330154452646	95.45809228313769	31.836289369525016	15.0	1.1185567010309279	228.0	17032.0	116.0	3.8149386724115297E-4	20.223748416156685	0.5104013657310562
16	451	medium	iso	A1	810.0	267.0	91.84062035999995	47.798989840000004	1.4657653141658203E-4	1077.0	141.6396101999999	35.11409973215888	27.51363298439521	13.431028870681658	29.991086323341307	17.26267650163207	18.220804753002312	13.152946437965905	12.388186036893034	31.32992289636548	16.1245154965971	24.783050423135155	0.9474157006587555	1.2762436626262477	0.7423470363873684	0.5204558685757557	0.3296296296296296	59.0	3.0	34.20526275297414	54.0	171.0	7029.0	25740.0	0.35714285714285715	0.20891364902506965	0.76	-1.0	0.08577444394933488	125.56489685666315	44.86488344505857	9.0	1.0844444444444445	194.0	13098.0	109.0	6.622422878537893E-4	20.396078054371138	0.5808515157713585
16	454	medium	iso	B	949.0	442.0	98.32590171999992	62.52691188000001	3.581943692868281E-5	1391.0	163.68124071999992	36.069377593742864	31.827660925679098	43.47653520834817	56.42814918284145	22.360679774997898	23.665446941612473	12.165525060596439	29.11056608257495	23.752923652333067	15.033296378372908	34.93856214843422	0.944866151489397	1.1332713917610413	0.8337509958855726	0.6359149602111582	0.4657534246575342	79.0	3.0	33.37663853655727	61.0	341.0	7354.0	50467.0	0.5384615384615384	0.289000718907261	0.8482587064676617	-1.0	0.1840490027340268	134.32955929837155	48.7008300444658	9.0	0.6890547263681592	517.0	26541.0	84.0	0.003989855916429432	21.400934559032695	0.5933269711519842
16	458	small	api	A1	833.0	166.0	92.74011527999993	36.213203400000005	5.165497663950652E-5	999.0	131.7817457999998	34.40930106817051	30.0	35.53767779197438	43.667780146130355	14.142135623730951	14.584604538564426	11.180339887498949	19.064612753986363	22.8	16.0	27.610836217760433	0.9696619189321518	1.1469767022723503	0.8454068134174751	0.3904804656611166	0.1992797118847539	89.0	3.0	32.2490309931942	41.0	115.0	6858.0	21411.0	0.5833333333333334	0.15615615615615616	0.7371794871794872	-1.0	0.07802569236882091	97.5835411749885	39.118759328618154	7.0	1.1346153846153846	147.0	12345.0	131.0	4.268458055091213E-4	19.849433241279208	0.5768624361754457
16	460	medium	iso	A1	884.0	270.0	95.08326103999993	47.455844080000006	4.946465971732497E-5	1154.0	144.95331867999985	36.6742416417845	29.966648127543394	26.565051177077976	48.60953220915121	18.681541692269406	18.272449471907528	12.649110640673518	20.668457371355128	25.862084965307496	15.0	27.549822184319478	1.0223884718351979	1.2238352946813535	0.8353971128945045	0.4990977755804582	0.3054298642533937	54.0	3.0	33.60059523282288	41.0	166.0	3966.0	21812.0	0.3076923076923077	0.17937608318890816	0.8019323671497585	-1.0	0.21162805105368193	97.87418068167898	40.809029275374414	6.0	0.855072463768116	119.0	12916.0	140.0	5.707948010265552E-4	23.706539182259394	0.6464084360301957
17	473	large	iso	A1	691.0	411.0	82.66904747999995	60.69848476000001	6.943798915124338E-5	1102.0	145.78174579999987	29.68164415931166	28.30194339616981	41.28976878469872	51.94042489780167	21.095023109728988	22.82120907743258	12.041594578792296	25.1333785957395	23.53195293614119	13.601470508735444	31.92066377253109	0.9243604507611044	1.048749329465784	0.8813931268322801	0.7342347179539566	0.5947901591895803	74.0	3.0	28.792360097775937	30.0	272.0	2137.0	24600.0	0.5384615384615384	0.27404718693284935	0.9006622516556292	-1.0	0.27615656998503896	85.55994859011332	31.28669240129996	2.0	0.3576158940397351	236.0	10796.0	69.0	0.0012378741425846075	20.248456731316587	0.6821878404928012
17	477	medium	api	A1	851.0	246.0	93.42640679999992	46.041630520000005	1.4850755951858555E-4	1097.0	141.88225087999987	35.11409973215888	29.732137494637012	26.933507702415685	41.944406542247066	17.0	17.624774106473268	13.416407864998739	19.052175767083767	26.974179039252128	16.278820596099706	28.50375939849624	0.9645513694133646	1.1810149787748239	0.816713917052926	0.4928117445270307	0.2890716803760282	78.0	4.0	32.802438933713454	11.0	168.0	2096.0	36617.0	0.0	0.16317228805834094	0.9385474860335196	-1.0	0.14015052932139507	116.04304878155244	40.81826802512232	14.0	1.1955307262569832	107.0	10306.0	142.0	7.50065887449076E-4	23.769728648009426	0.6769283230758775
17	478	medium	iso	A1	683.0	260.0	85.66904747999993	49.284271200000006	1.0740508536399566E-4	943.0	137.78174579999987	31.04834939252005	26.92582403567252	24.35798968436282	45.71082927907119	18.35755975068582	17.942001543904315	9.433981132056603	19.00262047882451	26.294459885870545	14.212670403551895	26.546471208099586	1.0231611955759021	1.1531067480566546	0.8873083062780169	0.5752867885160715	0.3806734992679356	80.0	3.0	29.68164415931166	36.0	198.0	4760.0	26706.0	0.6666666666666666	0.24814422057264052	0.8461538461538461	-1.0	0.14293865223593677	101.43473480560247	37.981179126811206	7.0	0.5854700854700855	115.0	7700.0	99.0	6.601620026975087E-4	18.384776310850235	0.59213377427656
17	479	small	api	A1	883.0	82.0	95.49747459999992	23.727922040000003	7.846089543758048E-5	965.0	121.63961019999986	34.438350715445125	30.870698080866262	50.05168934376244	64.17900802581072	8.0	15.024364865489664	13.038404810405298	19.193718231795305	13.76710040332441	15.524174696260024	21.322580645161295	0.5324684318853081	1.1155676047633696	0.4773071839050521	0.24846648709179606	0.0928652321630804	73.0	4.0	33.61547262794322	70.0	63.0	11319.0	12420.0	0.2857142857142857	0.1378238341968912	0.47368421052631576	0.009273763450169458	-1.0	95.00549130065724	36.01666203960727	8.0	1.0601503759398496	98.0	12736.0	185.0	5.272623819755294E-4	13.416407864998739	0.38957753743362816
17	486	large	iso	A1	742.0	432.0	85.84062035999996	61.94112544000001	1.0900595659999707E-4	1174.0	150.61017291999985	32.28002478313795	27.892651361962706	24.948668004852777	37.0436642966053	22.47220505424423	23.689488851105253	12.649110640673518	19.2998612666938	32.94774627460633	15.132745950421556	32.03703375010103	0.9486150248107094	1.1572949578812115	0.8196830188800307	0.7215829193711577	0.5822102425876011	57.0	4.0	30.805843601498726	117.0	349.0	11341.0	33807.0	0.6923076923076923	0.3969335604770017	0.7489270386266095	-1.0	0.14195366240489282	112.01824960772548	41.395769398755164	6.0	0.44849785407725323	58.0	6560.0	151.0	5.177753925741869E-4	13.601470508735444	0.4213587381085413
17	487	medium	iso	A1	911.0	278.0	92.91168815999993	46.213203400000005	1.1163940769820302E-4	1189.0	141.53910511999987	35.35533905932738	31.25699921617557	17.05696557661706	11.70643672915333	16.0312195418814	22.526965015266764	17.029386365926403	6.929646455628165	30.425185521579287	15.132745950421556	34.15346771966037	0.7116457778940426	1.131117507947817	0.6291528270879471	0.49738848055820367	0.305159165751921	82.0	3.0	33.37663853655727	56.0	186.0	5767.0	23866.0	0.3888888888888889	0.20353238015138772	0.768595041322314	-1.0	0.1511959348233331	90.43470737141848	36.239272158792716	6.0	0.6983471074380165	183.0	19563.0	174.0	2.424871667874698E-4	14.142135623730951	0.4
18	500	small	api	A1	994.0	93.0	98.32590171999992	25.556349160000003	5.294379500531467E-5	1087.0	126.71067799999985	39.20459156782532	31.400636936215164	42.51044707800085	58.59338635863526	9.055385138137417	15.524074843685646	16.1245154965971	18.23765970786929	17.420028807413484	16.278820596099706	21.368318065241752	0.5833123860402321	1.2485285456935955	0.4671998794518425	0.2599147194477417	0.09356136820925554	123.0	4.0	34.539832078341085	121.0	57.0	19214.0	10650.0	0.47058823529411764	0.16375344986200552	0.3202247191011236	0.01804595652320056	-1.0	98.63323791985876	34.1162557706866	11.0	1.0	123.0	15275.0	173.0	2.5395070303868713E-4	27.018512172212592	0.6891670360975352
18	504	small	api	A1	866.0	111.0	97.91168815999991	33.798989840000004	4.231320673944794E-5	977.0	134.1248915599999	34.713109915419565	31.144823004794873	25.304941131136275	41.49646835521554	12.0	10.898264379007747	8.0	14.51901028827507	22.60407772719133	15.524174696260024	21.91304347826087	1.1010927596062376	1.1145707878986932	0.9879074272905843	0.3451987242296164	0.12817551963048499	114.0	3.0	32.984845004941285	91.0	106.0	14180.0	19702.0	0.8888888888888888	0.2016376663254862	0.5380710659898477	-1.0	0.06350061681588141	99.18921637040741	38.88825291849001	7.0	1.1472081218274113	111.0	9184.0	100.0	4.574058072763042E-4	20.518284528683193	0.5910817146224334
18	512	small	api	A1	1202.0	205.0	115.63961019999988	42.455844080000006	3.385864603770748E-5	1407.0	160.5096678399999	40.22437072223753	35.805027579936315	42.36756513101352	44.88330814604353	17.26267650163207	15.152269105063272	10.44030650891055	25.631227573935043	24.94063153579027	18.24828759089466	36.32208055751563	1.1392799574727448	1.1234280055345534	1.0141103407250815	0.36713928736504897	0.17054908485856904	83.0	3.0	38.118237105091836	17.0	107.0	1870.0	16238.0	0.0	0.08813077469793888	0.8629032258064516	-1.0	0.19888662587282113	80.93058111350732	28.319692794392218	6.0	1.096774193548387	123.0	14387.0	160.0	0.0010873480626335948	24.698178070456937	0.6140103033806533
18	517	medium	iso	A1	1030.0	349.0	105.74011527999991	58.284271200000006	8.013948048941475E-5	1379.0	166.02438647999995	39.6232255123179	31.827660925679098	24.594798958922397	41.60507645788172	21.095023109728988	20.42476868676143	12.041594578792296	21.653966553865448	32.42462593810546	18.384776310850235	32.61176545612156	1.0328157656640682	1.2449304900175435	0.8296172147326184	0.551203023050081	0.3388349514563107	78.0	4.0	37.589892258425	75.0	280.0	5020.0	23298.0	0.46153846153846156	0.2574329224075417	0.7887323943661971	-1.0	0.1773154031954778	89.46592560914169	34.830461554013766	7.0	0.49577464788732395	112.0	15399.0	202.0	5.55548632872297E-4	27.018512172212592	0.6818857329980162
19	525	small	api	A1	939.0	36.0	103.56854239999988	15.899494920000002	1.4077834992001675E-4	975.0	121.88225087999984	36.05551275463989	31.622776601683793	49.184916125118406	67.61986494804043	5.0990195135927845	-1.0	10.770329614269007	16.91835598486949	12.775601747080254	16.1245154965971	18.296481784068227	-1.0	1.140175425099138	-1.0	0.15351664271370513	0.038338658146964855	103.0	7.0	34.36568055487916	123.0	21.0	16997.0	3355.0	0.7272727272727273	0.1476923076923077	0.14583333333333334	0.0633491512227052	-1.0	48.643154647799975	19.027756377319946	3.0	0.8125	83.0	11359.0	203.0	5.396160025134009E-4	18.35755975068582	0.5091470997960896
19	526	small	api	A1	718.0	81.0	85.59797967999997	23.899494920000002	9.099486074718851E-5	799.0	112.3259017199999	32.89376840679705	27.51363298439521	25.8870262663267	40.092700157711846	8.54400374531753	11.568763821264145	9.486832980505138	11.76514637100782	19.953744396873144	14.035668847618199	18.268118505181686	0.7385407704160312	1.1955443479766292	0.6177443535791517	0.27920629679983133	0.11281337047353761	106.0	3.0	30.59411708155671	59.0	62.0	8793.0	11537.0	0.7	0.15143929912390489	0.512396694214876	-1.0	0.03313041352035924	81.57095835063149	33.101274702510814	5.0	1.0743801652892562	76.0	10065.0	194.0	4.986187561916977E-4	21.540659228538015	0.6548553197719642
19	536	small	api	A1	834.0	69.0	90.25483391999994	22.1421356	1.1122548441234537E-4	903.0	114.81118307999986	33.54101966249684	30.4138126514911	17.42225010950858	33.69006752597977	8.06225774829855	-1.0	14.142135623730951	9.838699100999076	20.648512805552876	15.132745950421556	17.736967046256822	-1.0	1.1028219331407114	-1.0	0.24532908253563837	0.08273381294964029	114.0	3.0	31.400636936215164	76.0	42.0	15822.0	9503.0	0.9333333333333333	0.13067552602436322	0.3559322033898305	0.007676727496685824	-1.0	72.81954310025304	29.317977802344327	6.0	1.11864406779661	81.0	7592.0	128.0	0.0010257731226244024	19.4164878389476	0.5788878225624643
19	543	small	api	A1	1261.0	255.0	117.32590171999992	48.284271200000006	1.466348850321667E-4	1516.0	168.02438647999998	45.12205669071391	33.95585369269929	71.84050953321324	89.56374615009955	17.46424919657298	18.562104992042773	12.36931687685298	34.085325731983296	4.977050541254275	17.4928556845359	34.08631378721985	0.9408549948435038	1.328844714053395	0.708024786412853	0.4115397409451083	0.20222045995241872	94.0	3.0	36.61966684720111	54.0	169.0	6851.0	24302.0	0.38461538461538464	0.1470976253298153	0.757847533632287	-1.0	0.1255554967081226	47.20154290269181	17.923372338740343	10.0	0.6143497757847534	109.0	13304.0	177.0	6.077027320009838E-4	28.071337695236398	0.6221200839236891
19	549	medium	iso	A1	902.0	373.0	97.66904747999992	59.69848476000001	3.7423124397254654E-5	1275.0	159.78174579999995	35.510561809129406	30.23243291566195	1.8476102659946037	14.500166766552553	21.93171219946131	21.275303422612886	9.899494936611665	6.87119514784106	38.46862087627445	17.204650534085253	27.44275782906956	1.0308530865017298	1.1745849865338862	0.8776317578719454	0.6112323842640598	0.41352549889135254	55.0	3.0	34.40930106817051	12.0	252.0	941.0	27746.0	0.125	0.20705882352941177	0.9545454545454546	-1.0	0.16919969565136622	111.15498633168659	46.75869343159837	7.0	0.44696969696969696	101.0	11953.0	174.0	2.9824946091984173E-4	21.93171219946131	0.6176109608556767
19	550	small	api	A1	840.0	163.0	93.49747459999993	35.970562720000004	9.742179841351845E-5	1003.0	131.88225087999987	33.94112549695428	29.0	37.40535663140855	53.7461622625552	13.152946437965905	14.77894640680249	11.045361017187261	19.79898987322333	19.655172413793103	15.132745950421556	24.552166684203026	0.8899786274285314	1.1703836378260095	0.7604161564336878	0.3847222919537554	0.19404761904761905	93.0	3.0	32.7566787083184	36.0	111.0	3585.0	16360.0	0.6666666666666666	0.1465603190428714	0.7551020408163265	-1.0	0.09785184664505253	76.9082900492796	33.13666838235128	5.0	0.8231292517006803	79.0	10075.0	186.0	2.901325727407054E-4	21.213203435596427	0.6250000000000001
20	554	small	api	A1	886.0	163.0	95.32590171999993	35.798989840000004	3.9383558635292686E-5	1049.0	133.53910511999985	37.44329045369811	29.410882339705484	39.62029840087459	55.151983970763084	13.92838827718412	14.877045276139164	11.704699910719626	21.098573080186522	20.60461814781679	17.029386365926403	25.708940978914608	0.9362335073029208	1.2731100693007316	0.7353908588729932	0.3755431545263753	0.18397291196388263	121.0	3.0	33.54101966249684	66.0	106.0	13208.0	21700.0	0.5833333333333334	0.16396568160152525	0.6162790697674418	-1.0	0.04855660213399467	104.3347132858733	38.33295787087326	10.0	1.1744186046511629	78.0	11238.0	184.0	5.407761002297755E-4	17.4928556845359	0.4671826506852366
20	556	small	api	A1	790.0	90.0	88.42640679999995	27.213203400000005	7.959632954354522E-5	880.0	117.63961019999988	35.05709628591621	28.160255680657446	26.378420633512405	38.80816571515794	8.602325267042627	15.71331446283388	13.601470508735444	12.208655175241772	20.205782449298976	15.231546211727817	19.48039795922881	0.5474545352853077	1.2449139909619509	0.4397528979992321	0.3077497365866055	0.11392405063291139	144.0	3.0	32.31098884280702	69.0	53.0	14251.0	12126.0	0.5	0.13863636363636364	0.4344262295081967	-1.0	0.003183892896251775	65.24245002692946	26.175138778175572	5.0	1.2950819672131149	142.0	12373.0	101.0	6.293465124646561E-4	18.110770276274835	0.5166078253763028
20	557	small	api	A1	1064.0	163.0	106.22539663999989	36.384776280000004	3.284804532898737E-5	1227.0	144.6101729199999	39.66106403010388	32.202484376209235	42.25095709714438	60.395549253995085	14.035668847618199	17.617405859414344	12.041594578792296	24.40680863391008	20.308992075256356	17.46424919657298	28.0713376952364	0.7966932793410021	1.2316150383541509	0.6468687491877742	0.3425242684977565	0.15319548872180452	114.0	3.0	35.73513677041127	61.0	136.0	10349.0	27632.0	0.6923076923076923	0.16055419722901385	0.6903553299492385	-1.0	0.09403091821044651	96.59706156400775	37.35125389311907	9.0	1.0659898477157361	158.0	14028.0	123.0	5.596104088934772E-4	26.419689627245813	0.6661366827474047
20	560	medium	iso	A1	845.0	217.0	94.25483391999994	42.384776280000004	1.0029324258352889E-4	1062.0	139.0538237599999	35.0	28.844410203711913	9.462322208025626	10.856413348062233	14.866068747318506	18.41002936396879	12.727922061357855	5.6	31.063210988612834	16.97056274847714	29.732137494637037	0.8074983724042097	1.2134066792426887	0.6654804083559072	0.4496827856699069	0.25680473372781065	112.0	5.0	35.4682957019364	46.0	159.0	7826.0	31575.0	0.3	0.19303201506591336	0.775609756097561	-1.0	0.10096134875043135	121.23792991071755	45.80395488494468	12.0	1.0	80.0	9451.0	115.0	2.8137122545629224E-4	23.430749027719962	0.6694499722205703
20	567	small	api	A1	751.0	78.0	89.59797967999994	23.727922040000003	7.962205666338587E-5	829.0	115.74011527999988	33.54101966249684	27.459060435491963	31.65403372993859	47.68977032315047	9.433981132056603	12.351850703695204	10.295630140987	14.936934089698596	18.42743313044951	14.866068747318506	20.198395500685294	0.7637706573990822	1.2214918912208554	0.6252768953183222	0.2648265298474866	0.10386151797603196	90.0	14.0	30.805843601498726	54.0	63.0	5042.0	7723.0	0.6	0.1411338962605549	0.5384615384615384	-1.0	0.09436805602279255	72.59245077911918	32.68356476159687	2.0	0.8205128205128205	72.0	13089.0	188.0	4.6945037179306113E-4	18.027756377319946	0.5374838498865699
20	568	medium	iso	B	892.0	405.0	94.66904747999992	59.52691188000001	1.2137606601596582E-4	1297.0	156.6101729199999	37.20215047547655	30.0	19.051008731321247	31.944752776203387	21.540659228538015	24.091153068542223	13.601470508735444	16.558182581570485	33.4	15.811388300841896	31.29492001127222	0.8941315165468524	1.240071682515885	0.7210321218954202	0.6287895934790708	0.45403587443946186	98.0	4.0	34.40930106817051	37.0	255.0	3879.0	33657.0	0.35714285714285715	0.2251349267540478	0.8732876712328768	-1.0	0.2212892465355481	115.46080306980718	46.17660697848116	7.0	0.6061643835616438	158.0	13982.0	123.0	4.5147817226282933E-4	27.65863337187866	0.7434686709874764
20	570	small	api	A1	949.0	70.0	99.49747459999992	22.556349160000003	8.616181879941994E-5	1019.0	124.46803731999987	38.18376618407357	31.11269837220809	42.87890360333855	65.55604521958347	8.54400374531753	-1.0	13.601470508735444	17.677669529663685	14.142135623730951	15.0	19.418190330267112	-1.0	1.2272727272727273	-1.0	0.22670273040276764	0.0737618545837724	88.0	5.0	33.52610922848042	102.0	31.0	8106.0	2397.0	0.5	0.13052011776251227	0.23308270676691728	0.05196851882654681	-1.0	35.11279179016529	15.041594578792296	3.0	0.44360902255639095	103.0	8232.0	97.0	6.537027253250417E-4	23.600847442411894	0.6180858988251346
20	572	medium	iso	A1	829.0	334.0	91.25483391999994	52.69848476000001	8.249886205166719E-5	1163.0	146.3675322399999	35.11409973215888	28.460498941515414	30.754394079558608	47.18323930018249	20.615528128088304	19.926906025472995	13.0	22.811349461037516	27.5118156434649	15.620499351813308	31.098000057624724	1.0345574020239283	1.2337837015547832	0.8385241276248058	0.5774870491375723	0.4028950542822678	94.0	3.0	32.01562118716424	49.0	198.0	2102.0	10481.0	0.3076923076923077	0.2123817712811694	0.8016194331983806	-1.0	0.15615613304288453	55.351951648500595	21.97056274847714	3.0	0.20242914979757085	106.0	10969.0	157.0	9.238223448002205E-4	20.12461179749811	0.5731205399256526
20	573	small	api	A1	987.0	183.0	102.7401152799999	36.798989840000004	1.4393300349611977E-4	1170.0	142.36753223999992	39.698866482558415	29.732137494637012	52.224315694045345	76.94175660512872	13.601470508735444	16.611936206848828	13.601470508735444	25.34077390955188	11.8390411743351	15.297058540778355	26.013458805680337	0.8187769528712602	1.3352173717654565	0.6132162224557142	0.358175477414162	0.18541033434650456	82.0	3.0	34.36568055487916	35.0	102.0	3824.0	13009.0	0.25	0.1170940170940171	0.7445255474452555	-1.0	0.11591536754504335	89.22814489331817	27.858337104904066	6.0	1.0291970802919708	127.0	12613.0	149.0	0.0011234709442567157	30.4138126514911	0.7661128728915553
20	574	small	api	A1	979.0	241.0	99.98275595999993	44.213203400000005	6.4669037487824E-5	1220.0	146.61017291999988	38.897300677553446	31.11269837220809	40.4112595889045	52.7514634837669	17.11724276862369	17.582460755589576	13.341664064126334	24.114783896592954	24.041630560342618	17.11724276862369	30.294290032017027	0.9735407919612168	1.2502065944977332	0.778703932810668	0.4422082885741654	0.24616956077630234	72.0	5.0	34.785054261852174	23.0	191.0	1423.0	19034.0	0.42857142857142855	0.17540983606557378	0.8925233644859814	-1.0	0.2033113751139137	53.31819399081776	23.97756828837207	4.0	0.29906542056074764	107.0	11275.0	130.0	7.336521996237724E-4	21.400934559032695	0.55019073782111
[truncated: 27 more columns]
