# Supplementary material for: Exploiting Single-Cell Quantitative Data to Map Genetic Variants Having Probabilistic Effects
Source: PLoS Genet. 2016 Aug 1;12(8):e1006213. doi: 10.1371/journal.pgen.1006213 (PMC4968810; doi:10.1371/journal.pgen.1006213)
Supplement: S1 Dataset — (ZIP) [file pgen.1006213.s007.zip › data/2014-10-07_morpho/JW1_gpa1/JW1-1_C.xls]

image_number	cell_id	Cgroup	Agroup	C11-1_C	C11-2_C	C12-1_C	C12-2_C	C13_C	C101_C	C102_C	C103_C	C104_C	C105_C	C106_C	C107_C	C108_C	C109_C	C110_C	C111_C	C112_C	C113_C	C114_C	C115_C	C116_C	C117_C	C118_C	C126_C	C127_C	C128_C	A7-1_C	A7-2_C	A8-1_C	A8-2_C	A9_C	A101_C	A102_C	A103_C	A104_C	A120_C	A121_C	A122_C	A123_C	D14-1_C	D14-2_C	D14-3_C	D15-1_C	D15-2_C	D15-3_C	D16-1_C
1	5	large	F	808.0	537.0	90.25483391999994	71.76955256000001	7.309039623841291E-5	1345.0	164.02438647999992	34.23448553724738	29.154759474226502	27.98531672347704	36.65358615062635	24.758836806279895	25.574829334331348	12.727922061357855	22.199837037805466	32.962028064390196	15.811388300841896	37.187185716942125	0.9680939208866558	1.1742331665439214	0.8244477744875935	0.7951879078700105	0.6646039603960396	114.0	3.0	32.7566787083184	111.0	83.0	19308.0	16119.0	0.8	0.14423791821561338	0.42783505154639173	0.012432420296382599	-1.0	135.15467943961505	50.75977684098474	7.0	1.2268041237113403	197.0	132.0	329.0	12465.0	8418.0	20883.0	92.0
1	21	large	iso	929.0	593.0	95.32590171999992	76.01219323999996	4.959764725009318E-5	1522.0	173.33809495999998	37.8021163428716	30.610455730027933	38.814745084417666	54.64491683530008	27.018512172212592	27.699416576616027	15.033296378372908	31.109369362643108	28.813684048969733	15.524174696260024	38.14378189018249	0.9754180958100663	1.2349413114352579	0.7898497578613094	0.7973928582734001	0.6383207750269106	100.0	3.0	33.24154027718932	12.0	370.0	1077.0	44474.0	0.25	0.25098554533508544	0.9685863874345549	-1.0	0.2684303725039293	88.53005992528793	26.699482252048018	7.0	0.5602094240837696	66.0	73.0	139.0	5616.0	6633.0	12249.0	109.0
2	32	large	E	914.0	842.0	95.91168815999991	93.08326103999993	7.337850774033776E-5	1756.0	191.82337632000002	36.124783736376884	29.732137494637012	51.220949921159615	64.56563977415999	28.231188426986208	40.8743917147314	13.0	38.03482977301291	21.66006396668126	16.278820596099706	42.116886969249784	0.6906815549455994	1.2150079604230593	0.5684584607207904	0.9705100892887882	0.9212253829321663	135.0	3.0	33.37663853655727	92.0	120.0	14146.0	17475.0	0.0	0.12072892938496584	0.5660377358490566	0.05546039043879232	-1.0	179.4410440830598	57.540853723765586	12.0	1.0188679245283019	81.0	78.0	159.0	4910.0	5491.0	10401.0	80.0
2	42	large	F	1056.0	987.0	113.22539663999986	114.05382375999987	2.6912290139941903E-4	2043.0	229.27922040000016	39.6232255123179	31.144823004794873	25.709953780811276	21.13890048937283	38.91015291668744	33.156136432198124	12.0	23.193467672496908	54.840574940401694	21.18962010041709	64.3137239756039	1.1735430331653947	1.2722250984125916	0.9224334865187562	1.0073166192796303	0.9346590909090909	91.0	3.0	41.14608122288197	80.0	138.0	12547.0	23701.0	0.7692307692307693	0.10670582476749878	0.6330275229357798	-1.0	0.04009619376093592	93.73710961933969	31.45669667760184	7.0	0.981651376146789	95.0	70.0	165.0	9722.0	7048.0	16770.0	145.0
2	45	large	E	963.0	772.0	97.15432883999992	88.66904747999993	6.8644833072678E-5	1735.0	188.65180344000007	37.8021163428716	30.610455730027933	44.215175397008124	44.92917707004719	30.265491900843113	30.779017640605822	14.0	32.458500176839365	32.8645874753555	16.1245154965971	45.960097230612	0.9833157202819485	1.2349413114352579	0.7962448993945564	0.9126618292636852	0.8016614745586709	91.0	3.0	34.785054261852174	99.0	90.0	13735.0	11998.0	0.0	0.10893371757925072	0.47619047619047616	0.044397277558998055	-1.0	158.33486607402193	56.732587137937685	7.0	0.9894179894179894	83.0	71.0	154.0	6747.0	5968.0	12715.0	102.0
2	48	large	iso	963.0	534.0	99.32590171999992	71.18376612	3.908591562291186E-5	1497.0	173.33809495999992	38.28837943815329	30.479501308256342	42.23614262908745	63.38347014898159	26.0	25.041093172015334	13.0	35.154269252219876	22.638165664905138	16.0312195418814	39.321348314606745	1.0382933293445948	1.2562009808140027	0.8265344042891876	0.716668712665376	0.5545171339563862	70.0	4.0	33.734255586866	87.0	394.0	5137.0	24861.0	0.6153846153846154	0.321309285237141	0.8191268191268192	-1.0	0.1922326081533318	79.70155245105511	30.382154872413977	3.0	0.2390852390852391	106.0	85.0	191.0	8108.0	5871.0	13979.0	99.0
3	52	large	F	795.0	677.0	89.08326103999994	81.84062035999997	5.6745298024166644E-5	1472.0	173.33809495999998	33.61547262794322	29.154759474226502	27.42874122167757	41.80198507410887	29.410882339705484	28.350985935602026	12.649110640673518	26.951874514085453	36.357700050211875	15.264337522473747	40.434384521658835	1.0373848164050083	1.153001198917799	0.8997257048637004	0.9186980741898537	0.8515723270440252	115.0	3.0	31.906112267087632	149.0	187.0	24995.0	31682.0	0.9230769230769231	0.22826086956521738	0.5565476190476191	-1.0	0.011708338620737939	144.00815251788538	51.20501783232881	10.0	1.0416666666666667	124.0	163.0	287.0	7622.0	8900.0	16522.0	72.0
3	53	large	F	945.0	587.0	100.08326103999991	74.35533899999997	7.885020268156393E-5	1532.0	176.85281359999996	37.0	31.0	25.01689347810003	46.548157698977974	26.1725046566048	28.489624417634094	12.041594578792296	26.0	33.0	16.55294535724685	35.815006372196045	0.9186679428601005	1.1935483870967742	0.7696947629368409	0.7429348147467202	0.6211640211640211	103.0	4.0	34.92849839314596	92.0	87.0	15497.0	15365.0	0.9	0.11684073107049608	0.4860335195530726	-1.0	0.008715633660528917	157.44531633939482	54.953887238450854	9.0	1.229050279329609	314.0	177.0	491.0	14418.0	8689.0	23107.0	56.0
3	71	large	E	746.0	430.0	86.25483391999994	63.35533900000001	8.769125766242725E-5	1176.0	152.02438647999986	32.01562118716424	28.42534080710379	29.232817457524323	41.035345277143875	22.360679774997898	23.353775255397917	12.165525060596439	22.176674188182062	30.536133441294666	15.231546211727817	33.7788992345713	0.9574760196353916	1.1263056230151938	0.8501032047342229	0.7345134889339783	0.5764075067024129	75.0	3.0	30.463092423455635	92.0	142.0	7229.0	11399.0	0.6153846153846154	0.1989795918367347	0.6068376068376068	-1.0	0.03696826449227302	101.18629286609095	42.027756377319946	2.0	0.5811965811965812	66.0	63.0	129.0	6170.0	7165.0	13335.0	103.0
3	72	large	E	961.0	775.0	105.91168815999991	95.32590171999993	7.148441380809579E-5	1736.0	204.0660170000001	37.0	30.01666203960727	23.629377730656813	59.34933204294714	31.38470965295043	37.28287559951074	8.54400374531753	34.0	31.349255248912808	17.46424919657298	39.52148622964129	0.8417995969538973	1.2326487186076236	0.6829192974822365	0.9000508194713305	0.8064516129032258	152.0	3.0	37.36308338453881	60.0	92.0	9568.0	15853.0	0.0	0.08755760368663594	0.6052631578947368	-1.0	0.16399184192895053	145.69826055624063	58.31960451701259	5.0	1.0263157894736843	127.0	78.0	205.0	15277.0	8706.0	23983.0	124.0
4	82	large	E	1012.0	520.0	100.1543288399999	69.35533899999999	3.555678820987709E-5	1532.0	171.92388139999997	37.48332962798263	33.24154027718932	37.874983651098205	41.62846577070078	25.019992006393608	25.645386450477826	15.033296378372908	26.625169372759185	32.038226601996946	16.1245154965971	40.08017981120517	0.9756137640861104	1.127605078327374	0.8652087356091736	0.6924846864162767	0.5138339920948617	69.0	3.0	34.785054261852174	187.0	300.0	10314.0	19004.0	0.4375	0.3178851174934726	0.6160164271047228	-1.0	0.2200212303314601	142.49944710162285	49.38541016228689	3.0	0.40451745379876797	152.0	131.0	283.0	9340.0	10468.0	19808.0	78.0
4	83	large	api	1139.0	905.0	110.3969695199999	98.25483391999992	4.359067669476557E-5	2044.0	211.4802305600001	40.311288741492746	33.61547262794322	2.4396980035280187	1.7593854222619676	36.359317925395686	31.06566304620764	13.892443989449804	2.4806946917841692	56.40259832086757	20.248456731316587	80.79848427865693	1.1704021211880837	1.199188516182978	0.9759951045174102	0.8900138685618516	0.7945566286215979	101.0	4.0	40.311288741492746	2.0	153.0	260.0	26966.0	0.0	0.07583170254403131	0.9870967741935484	-1.0	0.33785014727851165	129.35906881793744	60.571073453208726	3.0	0.9354838709677419	92.0	197.0	289.0	8075.0	16379.0	24454.0	122.0
4	85	large	E	845.0	744.0	88.42640679999995	80.18376611999994	2.3251280181619846E-4	1589.0	170.61017291999997	37.57658845611187	29.068883707497267	25.201123645475064	49.82468843163869	26.40075756488817	37.09255755279089	21.470910553583888	26.133293104746357	29.516097302997224	14.0	34.202564549762776	0.7117534973778518	1.2926739407753849	0.5506055896438359	0.9067853034145903	0.8804733727810651	104.0	7.0	31.575306807693888	165.0	112.0	24819.0	14981.0	0.4	0.17432347388294525	0.4043321299638989	-1.0	0.015140533580056183	167.25582212744786	50.02859498314136	6.0	1.032490974729242	171.0	59.0	230.0	22682.0	5643.0	28325.0	220.0
4	89	large	F	835.0	615.0	91.01219323999996	76.76955256	6.715685862466337E-5	1450.0	169.78174579999995	34.23448553724738	30.14962686336267	36.45471810469914	48.69704930357358	26.90724809414742	27.516906937297257	13.45362404707371	29.794518129686285	30.746649177488667	16.1245154965971	39.66097262432136	0.9778442088517046	1.135486209908905	0.8611678418623444	0.8435084336178781	0.7365269461077845	90.0	3.0	32.69556544854363	66.0	121.0	11379.0	19774.0	0.7272727272727273	0.1289655172413793	0.6470588235294118	-1.0	0.018170361975087646	152.18876674872672	52.688230137116534	10.0	1.4759358288770053	93.0	94.0	187.0	8283.0	10979.0	19262.0	113.0
4	90	large	iso	962.0	573.0	98.49747459999995	73.59797968	9.38938815415283E-5	1535.0	174.50966783999996	36.40054944640259	31.32091952673165	18.890571660184065	33.048124869975226	27.202941017470888	26.32275909237776	13.601470508735444	20.60408459230335	39.07931243702298	17.029386365926403	37.781862524265115	1.0334380572342055	1.1621801018752211	0.8892236715864559	0.7472067682839864	0.5956340956340956	84.0	3.0	35.35533905932738	89.0	376.0	6549.0	25103.0	0.6428571428571429	0.30293159609120524	0.8086021505376344	-1.0	0.17444933671907292	117.26621347997244	35.263529045083544	7.0	0.5311827956989247	77.0	72.0	149.0	11386.0	9390.0	20776.0	196.0
5	116	large	F	933.0	642.0	102.08326103999991	81.94112543999996	1.023298437623633E-4	1575.0	186.85281360000005	36.87817782917155	29.068883707497267	0.0	4.398705354995542	29.698484809834994	27.72431198281196	11.313708498984761	2.27776980709589	47.679849489457055	18.439088914585774	29.69848480983493	1.071207279309472	1.268647884805434	0.8443692628500757	0.8026891441868463	0.6881028938906752	117.0	5.0	38.01315561749642	142.0	97.0	24149.0	18893.0	0.1111111111111111	0.15174603174603174	0.40585774058577406	0.17747109572036807	-1.0	151.2132359256098	55.71374533143356	11.0	1.1506276150627615	96.0	75.0	171.0	8601.0	7899.0	16500.0	89.0
5	122	large	iso	1059.0	662.0	102.49747459999993	81.01219323999997	3.455334170185563E-5	1721.0	185.92388139999997	38.48376280978771	34.92849839314596	29.261198562550543	36.18400234285171	28.653097563788805	28.00590280491205	14.7648230602334	25.283390421285244	37.61971056442115	17.204650534085253	42.82559743404993	1.0231092267721231	1.1017869241507219	0.9285908230947241	0.7903823343565581	0.6251180358829084	85.0	3.0	36.89173349139343	28.0	489.0	2844.0	61655.0	0.42857142857142855	0.3004067402672865	0.9458413926499033	-1.0	0.22990491419291204	131.3724908507694	42.72004514666935	9.0	0.49709864603481624	102.0	79.0	181.0	8495.0	8466.0	16961.0	106.0
6	143	large	F	827.0	602.0	90.42640679999994	75.01219323999996	1.4120906568576027E-4	1429.0	168.26702716	33.97057550292606	28.319604517012593	22.714412353167234	38.639781767833604	26.30589287593181	27.62155641461819	14.142135623730951	21.960181390972995	34.28720197758008	14.317821063276353	35.168810188969765	0.9523682330228832	1.1995427225164366	0.7939427376333681	0.8295385816436092	0.727932285368803	139.0	3.0	32.64965543462902	78.0	62.0	14343.0	12024.0	0.6666666666666666	0.0979706088173548	0.44285714285714284	0.009918632360115705	-1.0	136.56716701917782	52.3606797749979	10.0	1.4142857142857144	173.0	127.0	300.0	14716.0	10436.0	25152.0	132.0
6	148	large	E	773.0	481.0	85.42640679999995	64.94112544000001	6.52001846022581E-5	1254.0	153.1959593599999	33.24154027718932	29.154759474226502	16.741970385293115	33.96552588211503	22.561028345356956	26.55263026121418	14.317821063276353	16.90655713645285	32.104535138677655	15.033296378372908	30.26085424842627	0.8496720710306498	1.140175425099138	0.7452117036786431	0.7601996604169479	0.6222509702457956	100.0	4.0	31.25699921617557	133.0	282.0	15593.0	35285.0	0.3333333333333333	0.3309409888357257	0.6795180722891566	-1.0	0.16079511585245157	146.22050829309413	46.56403361003476	10.0	0.6939759036144578	65.0	73.0	138.0	6809.0	10259.0	17068.0	131.0
6	156	large	E	858.0	675.0	91.49747459999993	79.59797967999998	6.106827214484272E-5	1533.0	173.09545427999996	34.20526275297414	29.832867780352597	28.644182898982763	45.784824602991876	27.16615541441225	30.186435579764215	15.132745950421556	26.750269588864388	32.34687349218006	15.231546211727817	37.32287117745828	0.8999457833512268	1.1465630124738169	0.7849073915349054	0.8699472857363436	0.7867132867132867	133.0	4.0	33.1058907144937	131.0	85.0	21143.0	15599.0	0.0	0.14090019569471623	0.39351851851851855	0.008537716368040328	-1.0	154.67538359303762	54.54949934387612	9.0	1.1296296296296295	82.0	92.0	174.0	8146.0	8829.0	16975.0	148.0
6	157	large	F	1091.0	685.0	107.91168815999991	82.42640679999997	4.5044764276973635E-5	1776.0	192.75230852000004	39.21734310225516	32.89376840679705	36.7746165038875	41.525339997777166	29.154759474226502	28.929204905959782	13.0	29.374758942651454	36.75468207376861	18.681541692269406	44.30908036188514	1.0077967773051464	1.1922423304394465	0.8452952487718536	0.7638320575412267	0.6278643446379468	103.0	3.0	37.107950630558946	148.0	112.0	20927.0	17957.0	1.0	0.1463963963963964	0.4307692307692308	0.0033447189910303116	-1.0	176.99985094486837	55.81865654042112	11.0	1.1115384615384616	237.0	162.0	399.0	18888.0	14367.0	33255.0	108.0
6	158	large	iso	780.0	427.0	87.49747459999993	61.52691188000001	8.016234099611596E-5	1207.0	151.43860003999987	33.12099032335839	28.653097563788805	28.072486935852957	44.83197766783354	21.840329667841555	23.31858993899844	13.341664064126334	22.402711777513147	28.23429467613294	15.0	31.77553845791851	0.9366059322187139	1.1559305324537064	0.8102614352011018	0.7031850023246277	0.5474358974358975	99.0	3.0	31.25699921617557	30.0	279.0	2962.0	36389.0	0.42857142857142855	0.256006628003314	0.9029126213592233	-1.0	0.21264128342101388	81.59333864554176	29.0709809447187	7.0	0.6601941747572816	76.0	58.0	134.0	7607.0	6320.0	13927.0	128.0
7	185	large	F	977.0	586.0	100.7401152799999	73.18376612	6.113863457674174E-5	1563.0	176.75230851999996	36.89173349139343	31.906112267087632	25.29554640032657	35.031139953178325	26.019223662515376	26.75751497188009	14.035668847618199	22.200095319214714	36.76411560834361	17.11724276862369	38.67467183230507	0.9724080763800151	1.156259126231705	0.8409949416348671	0.7264610122451318	0.5997952917093142	97.0	3.0	36.138621999185304	116.0	92.0	15392.0	13862.0	0.8	0.13307741522712732	0.4423076923076923	0.012248708593757141	-1.0	149.2727612894488	51.770746410084925	7.0	1.1634615384615385	107.0	96.0	203.0	8898.0	10755.0	19653.0	93.0
7	189	large	F	865.0	516.0	93.49747459999992	68.35533899999999	9.486639380637338E-5	1381.0	164.26702715999994	35.84689665786984	29.154759474226502	29.034744210959822	45.82237097999818	24.73863375370596	24.95550356416263	14.317821063276353	25.218361539855515	30.869745325651593	15.264337522473747	35.16308948639967	0.9913097401581548	1.2295384117148813	0.8062454419586124	0.7310928909303401	0.5965317919075145	84.0	3.0	33.60059523282288	107.0	90.0	16215.0	13003.0	0.7333333333333333	0.14265025343953658	0.45685279187817257	0.03810888963937409	-1.0	126.11052293501399	51.63425177165657	9.0	0.8527918781725888	130.0	104.0	234.0	11479.0	10387.0	21866.0	85.0
8	195	large	iso	763.0	476.0	88.84062035999995	65.94112544	1.0804902164729288E-4	1239.0	157.1959593599999	33.54101966249684	27.65863337187866	26.565051177077976	51.72851209376867	22.67156809750927	27.792672413984064	12.041594578792296	24.328419595197712	26.248585396057397	14.560219778561036	30.988273982525232	0.8157390466021512	1.2126781251816647	0.6726756504162634	0.7422407134573507	0.6238532110091743	108.0	3.0	31.400636936215164	31.0	373.0	3265.0	48952.0	0.6	0.32606941081517354	0.9232673267326733	-1.0	0.1981647235714129	140.99538241378718	48.074588563580264	7.0	0.7004950495049505	90.0	95.0	185.0	6700.0	9803.0	16503.0	84.0
8	223	large	iso	686.0	387.0	84.59797967999995	61.52691188000001	1.4821363206084026E-4	1073.0	148.9533186799999	32.0	26.019223662515376	36.86989764584402	62.24145939893998	21.470910553583888	22.062534769995988	11.180339887498949	28.0	22.56024267340698	15.0	31.641341868439415	0.9731842137551356	1.2298599072385406	0.7912968038288765	0.7272858301431253	0.5641399416909622	80.0	3.0	30.528675044947494	48.0	258.0	3194.0	18546.0	0.6363636363636364	0.2851817334575955	0.8431372549019608	-1.0	0.13624617166261793	82.47935173025685	29.573967410938234	4.0	0.5326797385620915	131.0	88.0	219.0	15826.0	8887.0	24713.0	140.0
8	224	large	F	723.0	719.0	89.66904747999995	88.25483391999994	7.127273740875405E-5	1442.0	180.75230852	31.400636936215164	26.40075756488817	74.1676133795778	73.53742070047117	31.016124838541646	28.733863167791192	9.219544457292887	43.215683897002	13.029929128151407	13.92838827718412	45.06304219047217	1.0794275958447774	1.18938393563284	0.9075518539523929	0.9842285203228524	0.9944674965421854	76.0	4.0	28.635642126552707	43.0	104.0	5753.0	17070.0	0.7	0.10194174757281553	0.7074829931972789	0.012315834937817002	-1.0	123.29370701267311	52.166155414412245	6.0	0.7619047619047619	179.0	243.0	422.0	14859.0	18582.0	33441.0	118.0
9	230	large	iso	804.0	455.0	89.25483391999995	63.52691188000001	1.3118902938885808E-4	1259.0	155.19595935999996	33.83784863137726	28.0178514522438	25.140582903516147	39.35412345340424	22.090722034374522	24.18994602919127	13.038404810405298	20.36181459128291	30.659024710162324	15.132745950421556	32.11077527781444	0.9132191534332692	1.2077246069011967	0.756148502907815	0.7117475781417043	0.5659203980099502	115.0	4.0	32.69556544854363	49.0	274.0	4067.0	28090.0	0.6428571428571429	0.2565528196981732	0.848297213622291	-1.0	0.24136389114294263	95.24367372307445	28.284271247461902	5.0	0.6377708978328174	167.0	82.0	249.0	9926.0	6002.0	15928.0	94.0
9	238	large	E	755.0	510.0	89.49747459999995	70.76955255999998	1.285249006526992E-4	1265.0	162.26702715999997	32.55764119219941	28.319604517012593	19.311856564352667	31.200514603980636	25.495097567963924	24.101545415650158	11.180339887498949	18.24456496996835	36.26463072191014	15.231546211727817	35.218809198536206	1.0578200330427308	1.1496502775185606	0.9201233224819995	0.7907435698749875	0.6754966887417219	47.0	3.0	31.78049716414141	144.0	168.0	13721.0	18525.0	0.6666666666666666	0.2466403162055336	0.5384615384615384	-1.0	0.10320456766736197	147.40706592946583	50.92413173182027	4.0	0.7692307692307693	77.0	59.0	136.0	7626.0	5079.0	12705.0	154.0
9	246	large	iso	852.0	491.0	91.32590171999993	67.35533899999999	6.368357918053286E-5	1343.0	161.0954542799999	34.539832078341085	30.083217912982647	46.71679821128987	63.126909965522145	24.08318915758459	24.107549188826834	14.035668847618199	32.10785731339503	19.94467485943601	14.866068747318506	35.994955223397994	0.9989895268469043	1.1481428675033847	0.870091654202572	0.7375272264653642	0.5762910798122066	87.0	4.0	31.78049716414141	35.0	351.0	2050.0	25260.0	0.7333333333333333	0.2874162323157111	0.9093264248704663	-1.0	0.14890626386038366	51.08354532170815	17.204650534085253	4.0	0.33678756476683935	93.0	75.0	168.0	7243.0	5707.0	12950.0	110.0
9	248	large	iso	946.0	553.0	96.91168815999991	72.76955255999998	6.130725993163247E-5	1499.0	172.50966784	37.8549864614954	30.59411708155671	54.912751446723846	62.731043113127015	26.92582403567252	26.01513850184979	13.341664064126334	36.24357391847292	20.59219418950932	15.231546211727817	40.77508893702285	1.035005984448554	1.2373289400894598	0.8364840996717674	0.7508852022044896	0.5845665961945031	102.0	3.0	31.906112267087632	162.0	412.0	8480.0	24580.0	0.5	0.3829219479653102	0.7177700348432056	-1.0	0.1773872603703109	144.30483070781457	47.60084744241189	2.0	0.3710801393728223	87.0	80.0	167.0	6009.0	6104.0	12113.0	102.0
9	249	large	iso	917.0	759.0	98.15432883999989	87.32590171999993	8.534965280452605E-5	1676.0	187.48023056	36.76955262170047	29.698484809834994	37.874983651098205	53.13010235415598	28.284271247461902	38.98209427118141	14.142135623730951	32.526911934581186	29.698484809834998	16.1245154965971	40.65863991822648	0.7255708492904608	1.2380952380952381	0.5860379936576798	0.8896795765609967	0.8276990185387132	93.0	4.0	34.539832078341085	27.0	85.0	2318.0	10172.0	0.0	0.06682577565632458	0.7589285714285714	-1.0	0.21915156873882596	156.50159664649564	50.338596603793945	3.0	1.3125	99.0	72.0	171.0	8153.0	6391.0	14544.0	129.0
9	250	large	iso	778.0	504.0	90.84062035999995	71.18376611999999	1.3276986932277403E-4	1282.0	164.02438647999995	35.22782990761707	26.1725046566048	30.16006083808709	41.66002836820724	25.495097567963924	24.089900553492487	11.661903789690601	24.46929039513773	32.515038631782026	15.0	36.81201692392782	1.0583313746501837	1.3459861931375032	0.7862869471069431	0.7836116248204806	0.6478149100257069	86.0	4.0	32.64965543462902	23.0	327.0	1640.0	24451.0	0.18181818181818182	0.27301092043681746	0.9342857142857143	-1.0	0.2233805373212644	74.63797844074927	29.944938304350224	4.0	0.4057142857142857	75.0	80.0	155.0	6978.0	8443.0	15421.0	127.0
10	264	large	iso	903.0	518.0	96.66904747999993	70.18376612	7.799611953355444E-5	1421.0	169.68124071999998	36.05551275463989	31.064449134018133	31.515323411369735	52.439825156290894	23.021728866442675	27.14011296840642	13.038404810405298	26.51466937956595	27.716570678123954	15.811388300841896	33.44798297312949	0.8482547177766754	1.1606680227642001	0.7308331935918302	0.7260210786138187	0.5736434108527132	97.0	3.0	33.61547262794322	26.0	406.0	2692.0	51972.0	0.4166666666666667	0.3040112596762843	0.9398148148148148	-1.0	0.18770366996278556	117.323911116326	38.643284505408246	5.0	0.4375	71.0	80.0	151.0	4194.0	5769.0	9963.0	75.0
10	271	large	iso	776.0	441.0	86.42640679999995	63.94112544	7.839258864493646E-5	1217.0	153.19595935999996	32.89376840679705	28.460498941515414	26.029592191513473	34.791773641186154	22.80350850198276	25.00212974210992	12.649110640673518	20.216595185323516	31.93900436770063	15.132745950421556	35.43068493882837	0.9120626417507095	1.1557692110174083	0.7891390712405575	0.7398332038489889	0.5682989690721649	118.0	3.0	30.4138126514911	67.0	285.0	6409.0	29682.0	0.5384615384615384	0.28923582580115037	0.8096590909090909	-1.0	0.21209752907781917	127.44517811248181	46.47936333024022	5.0	0.5397727272727273	76.0	71.0	147.0	4869.0	5456.0	10325.0	91.0
10	273	large	api	737.0	542.0	83.59797967999997	70.35533899999997	8.731847555626744E-5	1279.0	156.36753223999995	32.526911934581186	28.319604517012593	21.472936052579044	45.0	25.0	28.565951304781972	15.0	24.041630560342615	31.568237454126255	13.92838827718412	34.0	0.8751677734539501	1.1485651897095213	0.7619661306950153	0.8415913789939571	0.7354138398914518	104.0	3.0	29.546573405388315	64.0	415.0	4450.0	33199.0	0.375	0.3745113369820172	0.8663883089770354	-1.0	0.27707097803022357	126.98443403766078	48.74575204412845	5.0	0.407098121085595	83.0	69.0	152.0	7683.0	8981.0	16664.0	129.0
10	278	large	E	907.0	752.0	98.49747459999995	88.84062035999995	8.841312125194441E-5	1659.0	189.33809496000003	35.4682957019364	31.016124838541646	78.69006752597979	88.30284381039972	30.463092423455635	30.517081349588125	11.661903789690601	44.82876801755077	3.868955281314966	14.422205101855956	44.84844162342079	0.9982308620698677	1.143543749793731	0.8729275659544512	0.9019583570115207	0.8291069459757442	109.0	3.0	30.805843601498726	74.0	123.0	9297.0	17535.0	0.09090909090909091	0.11874623267028331	0.6243654822335025	-1.0	0.0071205461309827075	122.80774295231772	43.32164983581576	8.0	0.9137055837563451	189.0	120.0	309.0	12010.0	7008.0	19018.0	119.0
11	289	large	E	812.0	523.0	89.01219323999996	69.76955256	6.630535631753957E-5	1335.0	161.19595935999996	34.92849839314596	28.861739379323623	32.89434397324051	50.11041756103123	25.0	25.399677845779006	13.601470508735444	27.25568071334013	27.64906125414196	14.866068747318506	35.52238805970149	0.9842644521633007	1.2102007413374583	0.8133067668389765	0.7838201713767818	0.6440886699507389	125.0	3.0	31.04834939252005	322.0	100.0	19095.0	6489.0	0.5	0.3161048689138577	0.23696682464454977	0.11600832707868193	-1.0	132.29595086902003	47.762089715711795	2.0	0.2796208530805687	77.0	57.0	134.0	7403.0	6054.0	13457.0	106.0
11	291	large	iso	839.0	535.0	91.84062035999995	70.94112544	4.8720677209176155E-5	1374.0	165.19595935999996	36.0	29.0	28.300755766006375	49.89909245378777	24.839484696748443	27.951089821389743	12.806248474865697	26.0	29.0	14.7648230602334	33.99087379555049	0.8886767870403348	1.2413793103448276	0.715878522893603	0.7724373502914352	0.6376638855780691	85.0	3.0	32.69556544854363	54.0	381.0	6053.0	42806.0	0.5454545454545454	0.3165938864628821	0.8758620689655172	-1.0	0.17345719811377025	108.84991201580485	40.448587497267766	7.0	0.49195402298850577	86.0	123.0	209.0	9163.0	10808.0	19971.0	126.0
11	295	large	F	955.0	494.0	101.08326103999993	69.59797968	9.636446123657536E-5	1449.0	173.09545427999993	37.05401462729781	31.016124838541646	33.97654403625686	49.73063510053384	24.758836806279895	26.912790297868767	12.041594578792296	28.66086200596524	30.59698801639919	17.4928556845359	37.56269241181321	0.9199654339907132	1.194669379885049	0.7700586032256324	0.6885213136570574	0.5172774869109947	89.0	3.0	34.539832078341085	62.0	73.0	5035.0	7508.0	0.0	0.09316770186335403	0.5407407407407407	-1.0	0.048223178189909836	126.29190045085576	46.49431196533703	1.0	1.1851851851851851	298.0	179.0	477.0	13261.0	9141.0	22402.0	65.0
11	299	large	F	872.0	453.0	93.74011527999993	64.355339	3.3115948278882126E-5	1325.0	160.5096678399999	36.069377593742864	29.0	47.29061004263853	61.37842141713321	22.80350850198276	24.99316471982656	13.601470508735444	30.46905916642845	20.82758620689655	14.0	34.71060366160534	0.9123897976750902	1.243771641163547	0.7335669728098564	0.6865293349359752	0.5194954128440367	74.0	3.0	32.38826948140329	93.0	300.0	7352.0	22805.0	0.7857142857142857	0.29660377358490564	0.7633587786259542	-1.0	0.06752911841174498	120.62423780505291	47.18655327109789	3.0	0.37404580152671757	83.0	68.0	151.0	7523.0	7776.0	15299.0	116.0
11	306	large	E	972.0	754.0	97.3259017199999	85.01219323999996	7.339926540868167E-5	1726.0	184.75230852	38.948684188300895	31.240998703626616	29.63838368815135	41.877869537884294	26.0	37.39746138959877	18.0	25.392385406875135	35.594252621345085	17.46424919657298	38.03846153846154	0.6952343563948781	1.2467170002404415	0.5576521024906177	0.8734796363312856	0.7757201646090535	106.0	3.0	35.4682957019364	85.0	216.0	7579.0	19837.0	0.0	0.17439165701042875	0.717607973421927	-1.0	0.06881378765395949	178.519261166779	57.01562118716424	8.0	0.867109634551495	107.0	100.0	207.0	9831.0	9222.0	19053.0	115.0
12	320	large	iso	940.0	603.0	95.74011527999991	74.76955255999998	9.63973976681372E-5	1543.0	173.33809495999995	39.20459156782532	29.206163733020468	33.98616710964859	58.83513926790336	26.1725046566048	28.23518662367488	16.1245154965971	32.292135930297235	27.151802860826763	16.76305461424021	37.73848621328209	0.9269464022121765	1.3423396487879247	0.6905453497176884	0.7809636779873329	0.6414893617021277	108.0	3.0	34.0147027033899	58.0	338.0	6113.0	37640.0	0.47058823529411764	0.2566429034348671	0.8535353535353535	-1.0	0.21321758350435266	173.4315253170921	52.61418578992169	10.0	0.7146464646464646	60.0	98.0	158.0	6371.0	10885.0	17256.0	145.0
12	321	large	api	966.0	527.0	99.25483391999994	71.18376612	5.361514982406342E-5	1493.0	172.85281359999996	37.36308338453881	32.28002478313795	46.40340206739279	63.165956529225525	25.495097567963924	27.558933726082625	13.152946437965905	35.06134615597839	23.017330531546538	17.0	39.29244448709734	0.9251119009671472	1.1574676176846088	0.7992551038427628	0.7171818571312566	0.5455486542443064	93.0	4.0	33.60059523282288	17.0	360.0	1346.0	33723.0	0.35714285714285715	0.2525117213663764	0.9549071618037135	-1.0	0.29827444011369986	94.48851351456477	35.007138849548106	6.0	0.5172413793103449	105.0	80.0	185.0	11162.0	6309.0	17471.0	160.0
12	322	large	F	832.0	507.0	91.66904747999995	68.69848476	1.2323874633851566E-4	1339.0	163.19595935999996	33.95585369269929	29.120439557122072	27.27676338311369	43.371876156833764	24.186773244895647	25.045711451885456	12.529964086141668	24.38460265182568	31.18084801635241	16.492422502470642	35.50824157229361	0.9657051783639731	1.1660488031470875	0.8281859007595562	0.7494185512835007	0.609375	109.0	3.0	32.984845004941285	55.0	53.0	6609.0	5644.0	0.5	0.08065720687079911	0.49074074074074076	-1.0	0.021812605624358588	119.64004154176996	50.21598344692321	4.0	1.3796296296296295	91.0	82.0	173.0	8069.0	5643.0	13712.0	149.0
13	361	large	F	815.0	433.0	91.08326103999995	62.284271200000006	7.025901491236014E-5	1248.0	155.78174579999992	33.24154027718932	30.14962686336267	10.644187828504414	13.943230920553674	22.47220505424423	23.11751829537554	12.083045973594572	8.513444251986044	37.61240578993759	16.76305461424021	35.331300168617304	0.9720855312890399	1.1025522945222217	0.8816684125720149	0.6838168779733014	0.5312883435582823	56.0	3.0	33.61547262794322	59.0	88.0	5259.0	8631.0	0.6666666666666666	0.11778846153846154	0.5986394557823129	-1.0	0.019936211980086674	65.19041712170446	27.313488709456117	5.0	0.5918367346938775	295.0	116.0	411.0	18486.0	7745.0	26231.0	94.0
13	368	large	iso	813.0	484.0	92.08326103999993	68.18376612	9.604329763442277E-5	1297.0	163.09545427999993	35.77708763999664	27.730849247724095	26.56505117707799	51.00900595749454	24.166091947189145	24.08323981899267	12.083045973594572	25.938388538997557	29.714199974154297	16.0	33.372222212785	1.0034402401345992	1.290154777460806	0.7777673327765382	0.7404577699564935	0.5953259532595326	83.0	4.0	33.734255586866	26.0	349.0	2023.0	30611.0	0.6666666666666666	0.2891287586738628	0.9306666666666666	-1.0	0.18310891722126996	68.60648117695933	23.25986401912843	5.0	0.39466666666666667	100.0	125.0	225.0	9148.0	9449.0	18597.0	140.0
13	373	large	E	881.0	623.0	95.25483391999992	78.59797967999997	1.399931454434041E-4	1504.0	176.26702716	36.6742416417845	28.635642126552707	28.73979529168804	54.00897155050768	28.442925306655784	27.242723045569285	13.152946437965905	30.566412550513324	29.892816658937946	15.811388300841896	37.77786643218143	1.0440558845413106	1.2807200718498264	0.8152100583801373	0.8251337642981009	0.7071509648127128	73.0	4.0	33.301651610693426	66.0	95.0	3385.0	5761.0	0.7857142857142857	0.10704787234042554	0.5900621118012422	-1.0	0.027576953158762397	63.4180928802702	26.940083448425064	1.0	0.391304347826087	79.0	60.0	139.0	9536.0	6965.0	16501.0	158.0
13	374	large	iso	837.0	426.0	91.18376611999994	62.52691188000001	7.543438107646087E-5	1263.0	156.12489155999992	35.12833614050059	29.154759474226502	34.640947511916295	46.32275807879043	22.67156809750927	22.97748865041735	12.727922061357855	24.026187765463938	28.125767963371448	14.7648230602334	33.22014492065594	0.9866860753338889	1.2048919893012622	0.8189000209936538	0.6857241649540242	0.5089605734767025	88.0	3.0	32.31098884280702	64.0	290.0	4026.0	24010.0	0.6	0.28028503562945367	0.8192090395480226	-1.0	0.19771406127119734	117.86740235222898	47.33616160152901	3.0	0.403954802259887	159.0	55.0	214.0	14698.0	5787.0	20485.0	180.0
14	377	large	F	1190.0	699.0	110.81118307999988	82.25483391999995	5.7805945359871514E-5	1889.0	195.48023056000005	41.14608122288197	35.34119409414458	64.6538240580533	60.24362967583798	30.066592756745816	29.038956688276276	14.035668847618199	41.607850592778455	21.306580586782122	17.0	47.927380632727036	1.035388188339577	1.1642527163421212	0.8893156733123938	0.7422972269921192	0.5873949579831933	88.0	3.0	35.6931365951495	63.0	81.0	12451.0	14344.0	0.6666666666666666	0.07623080995235575	0.5625	-1.0	0.02072659406098236	162.19164179670008	57.883367049367216	8.0	1.5972222222222223	95.0	64.0	159.0	6082.0	3231.0	9313.0	94.0
14	380	large	E	1091.0	607.0	106.25483391999992	77.76955255999997	7.428278321901352E-5	1698.0	186.02438648	39.20459156782532	34.132096331752024	46.132180275131304	55.7010577902077	27.294688127912362	30.34453495080823	13.416407864998739	35.30198746250503	27.745146116883404	17.804493814764857	42.73286014596234	0.8994927149867349	1.1486136446695339	0.7831116399853728	0.7319154309586824	0.5563703024747938	97.0	3.0	36.40054944640259	175.0	157.0	16708.0	14464.0	0.46153846153846156	0.1955241460541814	0.47289156626506024	0.006977951424653584	-1.0	154.8095743372978	57.526911934581186	3.0	0.5150602409638554	99.0	81.0	180.0	5847.0	4353.0	10200.0	87.0
14	384	large	iso	777.0	503.0	90.25483391999994	69.94112544000001	9.417697921215674E-5	1280.0	162.61017291999997	32.31098884280702	27.85677655436824	10.933816785755766	29.538782259558104	25.612496949731394	24.397355278769147	10.63014581273465	15.78410374504941	38.41076148604899	16.64331697709324	32.01562118716424	1.0498062866682798	1.1598969026350006	0.9050858608927898	0.7749294126671864	0.6473616473616474	95.0	3.0	32.64965543462902	66.0	286.0	6968.0	26617.0	0.7777777777777778	0.275	0.8125	-1.0	0.1154929004230371	137.9182874195083	48.60387557650358	4.0	0.5795454545454546	78.0	62.0	140.0	5590.0	5565.0	11155.0	91.0
14	391	large	iso	839.0	591.0	89.42640679999994	74.18376611999997	6.81120743486616E-5	1430.0	166.02438647999998	35.35533905932738	29.274562336608895	37.71833119246493	54.317086069126226	25.942243542145693	27.747357453758568	14.7648230602334	29.981327522309613	26.371017647446983	14.866068747318506	36.911111617012665	0.9349446550136846	1.2077153759909247	0.7741432075803183	0.8295510104292821	0.7044100119189511	114.0	3.0	32.01562118716424	37.0	385.0	3466.0	35796.0	0.5714285714285714	0.2951048951048951	0.9123222748815166	-1.0	0.13736312801019276	72.72058828756147	23.80350850198276	6.0	0.3981042654028436	76.0	85.0	161.0	5486.0	6402.0	11888.0	96.0
14	393	large	iso	980.0	589.0	100.91168815999991	75.18376611999999	8.684507207747483E-5	1569.0	178.50966783999996	38.62641583165593	31.016124838541646	35.28674897505971	58.554453785116664	26.40075756488817	26.947778939586634	13.601470508735444	32.05060509355901	26.856997911128055	16.492422502470642	37.56797455785236	0.9797006879147698	1.2453656294179436	0.786677153096525	0.7450451725749828	0.6010204081632653	109.0	3.0	35.35533905932738	24.0	469.0	2165.0	56207.0	0.5	0.31421287444231993	0.9513184584178499	-1.0	0.22836735298617844	105.98264643486411	33.764114088291755	8.0	0.565922920892495	74.0	79.0	153.0	5627.0	5787.0	11414.0	106.0
14	412	large	F	1014.0	618.0	104.39696951999991	76.18376611999999	9.00500642415935E-5	1632.0	182.99494920000004	39.824615503479755	30.610455730027933	47.97373108248013	69.55045238920741	28.460498941515414	28.28664528331356	13.601470508735444	39.19686305228997	20.646540044159718	17.029386365926403	41.83318158917661	1.0061461391572089	1.3010134790124346	0.7733556610965693	0.7297507434390137	0.6094674556213018	68.0	3.0	35.510561809129406	61.0	79.0	5844.0	7896.0	0.5	0.0857843137254902	0.5642857142857143	-1.0	0.02289778984736528	87.73094166644782	36.61764121725379	1.0	0.4714285714285714	326.0	167.0	493.0	14349.0	8855.0	23204.0	75.0
15	422	large	E	823.0	485.0	90.91168815999994	66.94112544	6.873022068620323E-5	1308.0	160.26702716	34.655446902326915	28.284271247461902	35.19585296562642	57.937428259928055	24.515301344262525	24.636756089008525	13.152946437965905	29.14404776965044	25.45584412271571	14.317821063276353	34.389519941257156	0.9950701811428744	1.2252550754842846	0.8121330823702737	0.7363313430302496	0.5893074119076549	53.0	3.0	32.01562118716424	74.0	252.0	8310.0	24752.0	0.42857142857142855	0.2492354740061162	0.7730061349693251	-1.0	0.13080382485068134	148.2941782915937	51.21116159149659	7.0	0.696319018404908	74.0	64.0	138.0	6394.0	5101.0	11495.0	113.0
15	435	large	F	892.0	672.0	95.15432883999992	81.01219323999995	5.822659703772749E-5	1564.0	178.99494919999995	35.510561809129406	30.528675044947494	34.5085229876684	43.61631303263149	28.861739379323623	28.812414125742126	13.341664064126334	28.949133655658233	33.60774742072547	16.15549442140351	41.96586715975204	1.001711944489144	1.163187126753685	0.861178671470343	0.8513768551320487	0.7533632286995515	64.0	3.0	33.12099032335839	79.0	112.0	6153.0	9050.0	0.35714285714285715	0.1221227621483376	0.5863874345549738	-1.0	0.017427241367510515	131.36092377683627	51.5143212304793	6.0	0.5287958115183246	76.0	81.0	157.0	12806.0	11318.0	24124.0	226.0
15	437	large	iso	851.0	594.0	93.49747459999992	74.35533899999999	6.760708690233566E-5	1445.0	170.26702715999994	34.132096331752024	30.14962686336267	25.167870149781606	39.329328046379885	26.627053911388696	27.41805076418688	13.038404810405298	24.668862756510904	34.22927934322363	16.15549442140351	38.92357533574527	0.9711505073937869	1.1320901743307736	0.8578384738370113	0.7952657472098188	0.6980023501762632	88.0	4.0	32.31098884280702	31.0	447.0	1645.0	31396.0	0.5833333333333334	0.33079584775086507	0.9351464435146444	-1.0	0.2571484811777602	73.99178246344606	22.360679774997898	6.0	0.38284518828451886	138.0	126.0	264.0	8846.0	10270.0	19116.0	96.0
16	442	large	F	809.0	541.0	93.25483391999994	71.52691188	7.887039554851482E-5	1350.0	167.19595935999993	35.4400902933387	27.202941017470888	33.74356497029612	45.86542933728052	26.419689627245813	26.404783382282186	11.661903789690601	28.27306566395333	31.981836061080635	16.76305461424021	39.393644354911174	1.000564528204902	1.3028036295993717	0.7680087048211465	0.7670048712044293	0.6687268232385661	73.0	3.0	33.24154027718932	111.0	48.0	18253.0	6701.0	0.7272727272727273	0.11777777777777777	0.3018867924528302	0.08548073422581025	-1.0	151.42121529691957	53.08832162318849	7.0	1.4654088050314464	109.0	98.0	207.0	6652.0	7556.0	14208.0	69.0
16	449	large	iso	886.0	455.0	93.49747459999995	65.355339	9.728337447145279E-5	1341.0	160.8528136	36.069377593742864	29.0	31.34521414171568	55.98910965715979	23.345235059857504	24.972705266408315	15.132745950421556	27.0312399338196	25.862068965517242	14.560219778561036	32.609748113697805	0.9348300398699704	1.243771641163547	0.7516090646635405	0.6990064627906007	0.5135440180586908	85.0	3.0	33.24154027718932	19.0	285.0	2318.0	41988.0	0.125	0.226696495152871	0.9375	-1.0	0.24672104803496384	134.57013384391956	50.05761363930834	12.0	0.7368421052631579	170.0	126.0	296.0	10321.0	6620.0	16941.0	87.0
16	459	medium	iso	946.0	460.0	100.25483391999994	64.11269832	5.625526255663353E-5	1406.0	167.19595936	37.48332962798263	30.4138126514911	41.70785288700398	57.78736091581399	22.67156809750927	25.173330086188173	12.041594578792296	30.386841598770253	24.82424708310895	16.64331697709324	35.91504320314752	0.9006185522490112	1.2324442863346476	0.7307580247116053	0.6394973270930739	0.48625792811839325	66.0	4.0	34.438350715445125	50.0	367.0	5345.0	47054.0	0.8	0.29658605974395447	0.8800959232613909	-1.0	0.21881175365501157	121.06058662181186	49.932651154261855	7.0	0.49640287769784175	152.0	129.0	281.0	9421.0	7517.0	16938.0	80.0
16	463	large	F	816.0	629.0	90.01219323999995	78.76955255999998	1.09570174511504E-4	1445.0	171.19595936	34.132096331752024	29.154759474226502	35.922946199070566	45.668142068328734	28.42534080710379	26.740399268014986	12.806248474865697	28.829169777205145	32.58473117707668	14.212670403551895	40.30336506367454	1.0630110837987454	1.1707212457686575	0.9079967478516262	0.8750986919069547	0.7708333333333334	58.0	3.0	31.78049716414141	86.0	100.0	12153.0	13471.0	0.7272727272727273	0.128719723183391	0.5376344086021505	-1.0	0.02022329365296373	135.51374370245264	51.27226738965945	7.0	1.0591397849462365	87.0	82.0	169.0	11991.0	9549.0	21540.0	185.0
17	471	large	E	927.0	792.0	101.56854239999988	91.91168815999994	1.0936942629245455E-4	1719.0	196.30865768000007	36.6742416417845	31.304951684997057	16.557071375636653	27.656267402340575	32.01562118716424	31.004229573552855	10.44030650891055	19.35963685179702	44.72135954999579	17.26267650163207	41.70842393190206	1.032621085172009	1.1715156762040517	0.8814402625135249	0.9049227840449943	0.8543689320388349	90.0	3.0	35.73513677041127	139.0	0.0	21849.0	0.0	0.0	0.08086096567771961	0.0	0.3967000560059547	-1.0	42.74897805134705	19.72308292331602	3.0	0.762589928057554	111.0	94.0	205.0	7697.0	7182.0	14879.0	95.0
17	474	large	iso	825.0	497.0	90.49747459999992	67.35533899999999	1.0146906743807483E-4	1322.0	160.26702715999997	33.301651610693426	29.732137494637012	20.709037591649036	31.885455011668057	24.331050121192877	24.55092097466988	14.142135623730951	17.927038784115396	35.584390802404926	16.15549442140351	33.93840402418726	0.9910442930550813	1.1200557516828473	0.8848169312697779	0.7442786585781704	0.6024242424242424	81.0	3.0	32.202484376209235	53.0	402.0	7102.0	60569.0	0.6	0.3441754916792738	0.8835164835164835	-1.0	0.20112558652089393	147.63364836630433	44.64395246331639	14.0	0.6725274725274726	116.0	114.0	230.0	9734.0	8375.0	18109.0	112.0
17	489	large	E	819.0	427.0	91.66904747999996	62.52691188000001	5.833080816274541E-5	1246.0	156.6101729199999	34.20526275297414	28.600699292150182	29.23281745752432	26.661671287030195	23.259406699226016	22.584126438258835	11.704699910719626	17.891983593863394	34.36978900266948	15.231546211727817	39.87326862724458	1.0299006588903619	1.1959589660229812	0.8611504977592781	0.6820940502697153	0.5213675213675214	56.0	3.0	33.54101966249684	583.0	24.0	36094.0	1193.0	0.4166666666666667	0.4871589085072231	0.039538714991762765	0.13679503705155407	-1.0	93.82525784925195	34.74989612744055	2.0	0.3245469522240527	92.0	47.0	139.0	8402.0	3369.0	11771.0	147.0
18	497	large	iso	843.0	546.0	91.42640679999995	71.76955256000001	6.660840655072306E-5	1389.0	166.02438647999998	35.510561809129406	30.265491900843113	27.407575437818423	38.45225156846263	25.495097567963924	26.318144085093696	13.45362404707371	22.61299058900152	32.44619328234491	15.0	36.36334519906756	0.9687270305053184	1.1733019878041426	0.8256416852393729	0.7849980664448474	0.6476868327402135	113.0	3.0	31.76476034853718	9.0	388.0	907.0	57943.0	0.18181818181818182	0.28581713462922964	0.9773299748110831	-1.0	0.18533732471609005	140.26365074155962	48.71935206096126	12.0	0.8387909319899244	71.0	99.0	170.0	8881.0	11948.0	20829.0	177.0
18	505	large	F	824.0	714.0	90.32590171999993	83.25483391999997	6.123969051302564E-5	1538.0	176.40916275999996	34.058772731852805	28.42534080710379	45.94956685643584	63.334076075887666	29.832867780352597	34.11797931731337	13.341664064126334	37.46465000503808	23.21871897609963	15.033296378372908	41.92372168252192	0.8744031263660955	1.1981834435329324	0.7297740017069951	0.9217160563542507	0.866504854368932	98.0	3.0	30.805843601498726	66.0	83.0	10039.0	13776.0	0.14285714285714285	0.09687906371911574	0.5570469798657718	-1.0	0.00818214946504559	165.0196068373226	53.67785703439404	6.0	1.9731543624161074	73.0	74.0	147.0	7635.0	7188.0	14823.0	144.0
18	515	large	iso	684.0	338.0	85.42640679999995	56.11269832000001	1.7254792967170832E-4	1022.0	144.36753223999992	31.953090617340916	25.298221281347036	18.43494882292201	46.70135460532612	20.12461179749811	22.773834076913804	9.433981132056603	20.279728423150747	28.46049894151541	15.0	27.864847104228147	0.8836725397019883	1.2630568079069127	0.699630083278974	0.6568542494286443	0.49415204678362573	87.0	3.0	30.265491900843113	47.0	259.0	3245.0	22053.0	0.3333333333333333	0.299412915851272	0.8464052287581699	-1.0	0.2003173068502443	115.38360760983365	46.77168834495397	5.0	0.4117647058823529	68.0	46.0	114.0	6795.0	3719.0	10514.0	132.0
18	516	large	iso	709.0	444.0	87.25483391999994	65.76955256	9.923274853761537E-5	1153.0	155.43860003999993	33.24154027718932	25.632011235952593	28.150688588174916	47.72631099390628	24.596747752497688	21.92970897696679	10.0	25.660664123477368	30.547739418190076	15.132745950421556	34.67938154195127	1.121617609168099	1.2968760028695394	0.8648611021303084	0.7537639991418832	0.6262341325811002	96.0	4.0	31.064449134018133	16.0	259.0	1015.0	22778.0	0.3333333333333333	0.23850823937554205	0.9418181818181818	-1.0	0.26551909322485817	121.45087435443475	50.31641699435504	6.0	0.48727272727272725	88.0	63.0	151.0	8940.0	5962.0	14902.0	122.0
19	523	large	E	1052.0	902.0	111.9116881599999	103.0832610399999	6.499658067109038E-5	1954.0	217.8233763200001	36.6742416417845	33.54101966249684	54.55887718826635	67.36282514931005	34.713109915419565	32.64276008909342	6.4031242374328485	47.335675457351584	23.70232056149777	18.35755975068582	51.286773458015624	1.063424472093519	1.0934146311237818	0.9725720159794828	0.9211125552196298	0.8574144486692015	209.0	3.0	36.24913792078372	138.0	1.0	19424.0	88.0	0.0	0.07113613101330604	0.007194244604316547	0.2240380626844543	-1.0	134.0280073654365	48.14482300479487	6.0	1.3453237410071943	99.0	74.0	173.0	9373.0	5111.0	14484.0	141.0
19	535	large	E	817.0	586.0	89.66904747999996	74.76955255999998	5.149903669109312E-5	1403.0	166.85281359999993	34.438350715445125	28.178005607210743	33.14699583225598	50.444556760352896	26.40075756488817	26.91081663186275	13.92838827718412	28.02108637470873	28.390937639507044	14.142135623730951	36.34341091314849	0.9810463177705776	1.2221713344620941	0.8027076810816863	0.8338390410211148	0.7172582619339045	100.0	3.0	32.0624390837628	98.0	197.0	14194.0	23577.0	0.5	0.21026372059871704	0.6677966101694915	-1.0	0.014423926780436754	133.91638953012364	44.51552674545711	9.0	0.8813559322033898	81.0	86.0	167.0	4947.0	7052.0	11999.0	74.0
19	545	large	iso	811.0	505.0	89.66904747999995	68.35533899999999	5.7646339785477854E-5	1316.0	160.85281359999993	33.83784863137726	28.844410203711913	25.140582903516158	38.733615805570295	25.079872407968907	24.396060886285973	12.041594578792296	22.046318846294703	33.28201177351375	15.132745950421556	35.23462300629907	1.0280295874350491	1.1731163297290357	0.8763236529769401	0.762306960105115	0.6226880394574599	80.0	3.0	31.953090617340916	51.0	349.0	5204.0	41785.0	0.15384615384615385	0.303951367781155	0.8725	-1.0	0.2279797593444309	141.53416679244535	50.49799788355402	9.0	0.5225	66.0	77.0	143.0	7016.0	8068.0	15084.0	154.0
20	562	large	E	784.0	586.0	87.84062035999995	72.59797968	9.72080488336126E-5	1370.0	162.8528135999999	33.83784863137726	27.459060435491963	22.569620196658434	34.802794428908754	27.85677655436824	26.1235947836086	13.92838827718412	21.18929036567467	36.52710559257087	15.811388300841896	37.12510927413016	1.0663454545638233	1.232301764689678	0.865328189181287	0.8264738953626402	0.7474489795918368	167.0	3.0	30.886890422961002	103.0	374.0	10575.0	36314.0	0.5714285714285714	0.34817518248175183	0.7840670859538784	-1.0	0.13889646098397057	144.07494986010343	49.95534867907277	5.0	0.4171907756813417	68.0	65.0	133.0	6591.0	6872.0	13463.0	107.0
20	564	large	F	881.0	795.0	96.08326103999994	90.66904747999993	8.822397936536437E-5	1676.0	188.75230852000004	35.22782990761707	30.23243291566195	45.0	52.41117760203272	29.410882339705484	33.04847990524123	12.36931687685298	34.00720405263921	28.115501070363955	15.297058540778355	42.91624487572129	0.889931471100465	1.1652330464402436	0.763736896940215	0.9436508138733338	0.9023836549375709	122.0	3.0	32.38826948140329	0.0	66.0	0.0	11132.0	0.07692307692307693	0.03937947494033413	1.0	-1.0	0.055161851839242264	56.9067171395078	26.627053911388696	3.0	1.1363636363636365	86.0	93.0	179.0	5868.0	8662.0	14530.0	73.0
[truncated: 67 more columns]
