# Supplementary material for: Exploiting Single-Cell Quantitative Data to Map Genetic Variants Having Probabilistic Effects
Source: PLoS Genet. 2016 Aug 1;12(8):e1006213. doi: 10.1371/journal.pgen.1006213 (PMC4968810; doi:10.1371/journal.pgen.1006213)
Supplement: S1 Dataset — (ZIP) [file pgen.1006213.s007.zip › data/2014-10-07_morpho/JW1_gpa1/JW1-2_A.xls]

image_number	cell_	Agroup	C11-1_A	C12-1_A	C13_A	C103_A	C104_A	C115_A	C126_A	C127_A	A7-1_A	A8-1_A	A101_A	A120_A	A121_A	A122_A	A123_A	D14-1_A	D15-1_A	D16-1_A	D17-1_A	D102_A	D105_A	D117_A	D127_A	D135_A	D147_A	D148_A	D154_A	D155_A	D173_A	D176_A	D179_A	D182_A	D188_A	D191_A	D194_A
1	0	B	775.0	102.08326103999993	7.282801081531363E-5	34.23448553724738	27.294688127912362	1.2542545046425415	81.0	4.0	82.0	7744.0	0.10580645161290322	61.14926558780796	25.238858928247925	1.0	0.6829268292682927	86.0	10215.0	154.0	4.692070884174498E-4	19.313207915827967	0.5641448268534677	5.0990195135927845	18.973665961010276	4.123105625617661	0.3561309707013459	0.28797018815893544	71.98023071822286	69.25391972431659	6.082762530298219	10.770329614269007	5.385164807134504	2.0	1.0	118.77906976744185	1.2965247185511504
1	2	B	651.0	92.08326103999994	9.333689122201298E-5	29.427877939124322	25.495097567963924	1.154256337347858	99.0	3.0	76.0	8627.0	0.11674347158218126	35.04507122808462	16.64331697709324	1.0	0.6842105263157895	91.0	3378.0	44.0	0.0013424156905438474	15.652475842498529	0.5318927812218693	4.123105625617661	15.652475842498529	4.123105625617661	0.3090398323477543	0.3090398323477543	87.27368900609375	87.27368900609375	7.0710678118654755	12.36931687685298	5.0990195135927845	2.42582262018792	0.0	37.120879120879124	1.1853167554766133
1	3	B	689.0	95.25483391999994	1.4976892368014566E-4	32.2490309931942	26.1725046566048	1.2321721369932375	93.0	3.0	111.0	7299.0	0.16110304789550073	60.81230752395293	24.73863375370596	2.0	0.6666666666666666	67.0	3423.0	61.0	0.0010276318944489648	19.4164878389476	0.6020797289396148	3.605551275463989	19.4164878389476	3.605551275463989	0.25	0.25	26.565051177077976	26.565051177077976	6.0	10.198039027185569	4.123105625617661	2.473387769603369	0.0	51.08955223880597	1.193981887233421
1	4	B	716.0	97.25483391999995	1.4918509513415603E-4	31.78049716414141	27.892651361962706	1.139386025076145	93.0	3.0	75.0	8093.0	0.10474860335195531	42.796040732331065	18.601075237738275	2.0	0.64	74.0	10787.0	214.0	0.0010067167244399461	19.026297590440446	0.5986784124921812	3.605551275463989	21.02379604162864	5.385164807134504	0.2650854018430103	0.3866323008783335	44.3097228021349	32.421064762506944	5.656854249492381	9.219544457292887	4.123105625617661	2.23606797749979	2.0	145.77027027027026	1.4680634096597758
1	5	B	783.0	103.49747459999992	1.0397307194894026E-4	34.058772731852805	28.071337695236398	1.2132935416765853	96.0	3.0	171.0	10169.0	0.21839080459770116	19.503949158564374	9.055385138137417	1.0	0.28654970760233917	113.0	6322.0	79.0	0.0011856721348610468	21.02379604162864	0.6172799063298762	4.0	22.0	5.0990195135927845	0.25	0.3333333333333333	3.3664606634298013	14.676393137450015	7.280109889280518	13.152946437965905	7.0710678118654755	1.8601075237738274	1.4142135623730951	55.94690265486726	1.4120531477380576
1	6	B	717.0	97.49747459999993	1.0382150666697474E-4	31.78049716414141	27.313000567495326	1.1635666716883082	104.0	3.0	105.0	9270.0	0.14644351464435146	33.56864929802929	15.0	2.0	0.638095238095238	75.0	3835.0	61.0	0.0010319739489334642	20.8806130178211	0.6570260027706907	6.0	20.8806130178211	6.0	0.4	0.4	25.016893478100023	25.016893478100023	6.4031242374328485	12.083045973594572	4.47213595499958	2.701851217221259	0.0	51.13333333333333	1.1929595827900912
1	9	B	675.0	94.66904747999993	1.0909841702348935E-4	31.144823004794873	26.1725046566048	1.1899825184264616	124.0	2.0	86.0	8719.0	0.1274074074074074	49.90138335123379	21.02379604162864	1.0	0.7558139534883721	79.0	6427.0	109.0	4.8731770177502906E-4	20.808652046684813	0.6681255515075888	5.385164807134504	18.601075237738275	3.1622776601683795	0.3866323008783335	0.23249527748763857	23.19859051364819	26.56505117707799	6.082762530298219	10.295630140987	5.0	2.0591260281974	2.23606797749979	81.35443037974683	1.339816399564338
1	12	A	803.0	104.3259017199999	1.258849811177924E-4	35.22782990761707	27.202941017470888	1.295000782635681	145.0	3.0	318.0	14049.0	0.3960149439601494	60.286252222208475	26.627053911388696	1.0	0.14779874213836477	76.0	7795.0	88.0	4.863719673624136E-4	19.849433241279208	0.563458870254943	5.385164807134504	19.79898987322333	4.123105625617661	0.4142434467026541	0.3090398323477543	76.26373169437743	68.4985656759521	6.0	10.198039027185569	5.0990195135927845	2.0	1.4142135623730951	102.5657894736842	0.8579858883899937
1	14	B	775.0	101.7401152799999	4.841064020042279E-5	33.015148038438355	28.0178514522438	1.1783611635857376	113.0	3.0	192.0	12832.0	0.24774193548387097	25.42151908882846	12.165525060596439	1.0	0.23958333333333334	176.0	12733.0	90.0	0.0025151226780528845	19.4164878389476	0.5881084590728377	2.23606797749979	19.4164878389476	2.23606797749979	0.1350858067395748	0.1350858067395748	8.972626614896399	8.972626614896399	10.0	17.4928556845359	6.708203932499369	2.607680962081059	0.0	72.3465909090909	1.2440116233409253
1	15	B	619.0	90.66904747999995	1.5553149086094798E-4	30.066592756745816	24.08318915758459	1.2484473115254693	94.0	3.0	31.0	3150.0	0.050080775444264945	51.076600526233506	21.633307652783937	1.0	0.9032258064516129	52.0	4070.0	94.0	4.1288760958091924E-4	16.76305461424021	0.5575309031476209	4.123105625617661	16.278820596099706	4.123105625617661	0.33333333333333337	0.3616202853397895	72.14968169778317	79.77783136636387	5.385164807134504	8.602325267042627	3.605551275463989	2.385855756810896	2.0	78.26923076923077	1.200982800982801
1	18	B	616.0	89.84062035999993	1.2848791258178728E-4	29.732137494637012	24.698178070456937	1.2038190594391056	96.0	3.0	59.0	3684.0	0.09577922077922078	12.806248474865697	6.4031242374328485	1.0	0.288135593220339	73.0	6874.0	91.0	0.0016157393316204474	18.35755975068582	0.6174315504224039	4.47213595499958	18.027756377319946	5.0990195135927845	0.3333333333333333	0.38218767082460553	43.78112476486871	59.03624346792648	6.708203932499369	10.44030650891055	4.123105625617661	2.5321462647095156	1.4142135623730951	94.16438356164383	0.9663951120162934
2	19	B	879.0	113.7401152799999	3.749932337371514E-4	38.01315561749642	28.0178514522438	1.3567477035949576	61.0	4.0	75.0	6276.0	0.08532423208191127	14.77032961426901	5.385164807134504	1.0	0.49333333333333335	87.0	3632.0	51.0	8.54438005717958E-4	22.360679774997898	0.5882352941176471	5.0990195135927845	23.706539182259394	6.0	0.295378269592824	0.3333333333333333	47.563770211465	36.2538377374448	5.830951894845301	11.180339887498949	5.385164807134504	2.0761369963434992	1.4142135623730951	41.747126436781606	1.2216409691629957
2	21	B	871.0	108.56854239999988	6.460866235884838E-5	34.713109915419565	29.732137494637012	1.1675282317553188	81.0	3.0	168.0	7280.0	0.1928817451205511	0.0	0.0	0.0	0.125	119.0	4621.0	43.0	0.001071503009670221	20.615528128088304	0.5938830654562265	5.0	20.615528128088304	5.0	0.29411764705882354	0.29411764705882354	49.76364169072619	49.76364169072619	8.06225774829855	13.92838827718412	5.385164807134504	2.58643677139299	0.0	38.831932773109244	1.1073360744427614
2	22	B	724.0	97.25483391999997	1.0695749237255238E-4	30.4138126514911	26.870057685088806	1.1318849035582403	52.0	3.0	81.0	8035.0	0.11187845303867404	33.25505360507224	15.264337522473747	1.0	0.7283950617283951	81.0	6151.0	103.0	0.0018893417488150756	17.46424919657298	0.5742209763929995	6.4031242374328485	18.384776310850235	7.211102550927978	0.4505222492060775	0.5	83.65980825409008	78.69006752597979	7.0710678118654755	12.165525060596439	4.123105625617661	2.95057322446693	1.0	75.93827160493827	1.356364818728662
2	23	B	1257.0	130.71067799999986	4.9292340801697025E-5	42.720018726587654	36.89173349139343	1.1579835015493083	34.0	3.0	190.0	4784.0	0.1511535401750199	0.0	0.0	0.0	0.0	104.0	13791.0	165.0	5.866423490753609E-4	26.570660511172846	0.621972117597319	7.615773105863909	27.51363298439521	8.54400374531753	0.38663230087833356	0.42195826865675334	56.88865803962797	54.24611274556325	7.280109889280518	13.038404810405298	5.0	2.6076809620810595	1.0	132.60576923076923	1.2442897541875135
2	25	B	783.0	101.74011527999993	1.0484128348288848E-4	33.52610922848042	28.160255680657446	1.1905470464711954	59.0	3.0	103.0	7161.0	0.13154533844189017	57.82534952470263	26.832815729997478	1.0	0.5533980582524272	146.0	10770.0	94.0	0.0010320354637183172	19.235384061671343	0.573743404896232	3.605551275463989	19.1049731745428	4.242640687119285	0.25	0.3	51.044092162241114	62.35402463626133	8.54400374531753	15.297058540778355	7.0710678118654755	2.1633307652783937	1.0	73.76712328767124	1.2742804085422468
2	27	B	618.0	90.32590171999993	1.6389667858658318E-4	29.410882339705484	25.298221281347036	1.162567202358642	61.0	3.0	66.0	4559.0	0.10679611650485436	47.57218879190426	20.615528128088304	2.0	0.4696969696969697	76.0	7962.0	143.0	6.579180898256534E-4	18.027756377319946	0.6129621059678985	3.605551275463989	17.46424919657298	3.605551275463989	0.23620751769642942	0.25	17.744671625056924	40.364536573097354	5.385164807134504	10.770329614269007	4.47213595499958	2.408318915758459	1.4142135623730951	104.76315789473684	1.3649836724441096
2	29	B	718.0	96.66904747999992	6.690439593517417E-5	31.25699921617557	28.160255680657446	1.109968587310988	58.0	3.0	79.0	4856.0	0.11002785515320335	14.456268008146374	7.211102550927978	1.0	0.31645569620253167	241.0	9919.0	55.0	0.0016188901419722276	17.11724276862369	0.5476291134103967	2.0	16.278820596099706	1.0	0.13333333333333333	0.07692307692307693	7.125016348901795	82.87498365109819	12.041594578792296	21.095023109728988	8.06225774829855	2.616515592568454	2.23606797749979	41.15767634854772	1.336324226232483
2	30	B	699.0	95.25483391999992	7.935650771125004E-5	31.575306807693888	26.476404589747453	1.1925828788672046	95.0	3.0	74.0	6208.0	0.10586552217453506	28.696671363466507	13.0	2.0	0.5945945945945946	72.0	5072.0	90.0	3.966010127857138E-4	16.0312195418814	0.5077138169873651	2.0	16.76305461424021	2.23606797749979	0.15384615384615385	0.1514456332038457	78.69006752597979	52.125016348901795	5.656854249492381	9.433981132056603	5.0	1.8867962264113207	1.0	70.44444444444444	1.277602523659306
2	31	B	633.0	91.25483391999995	7.615637143964179E-5	29.732137494637012	25.632011235952593	1.159961160321801	60.0	4.0	54.0	5927.0	0.08530805687203792	11.661903789690601	5.830951894845301	1.0	0.5185185185185185	75.0	4190.0	59.0	0.0012051758874667062	15.811388300841896	0.5317945372643963	1.0	15.811388300841896	1.0	0.06666666666666667	0.06666666666666667	19.653824058053317	19.653824058053317	6.082762530298219	10.04987562112089	5.0	2.009975124224178	0.0	55.86666666666667	1.0560859188544152
2	38	B	637.0	91.84062035999996	1.2171683368680789E-4	29.732137494637012	25.298221281347036	1.1752659273543158	53.0	3.0	90.0	5492.0	0.141287284144427	27.736355070666445	12.806248474865697	1.0	0.5444444444444444	105.0	8545.0	110.0	0.0010946446764727314	15.811388300841896	0.5317945372643963	1.0	15.231546211727817	1.0	0.07142857142857142	0.07142857142857142	19.653824058053306	70.3461759419467	6.4031242374328485	12.529964086141668	5.830951894845301	2.148871112659745	1.4142135623730951	81.38095238095238	1.3516676418958455
2	40	B	661.0	93.01219323999993	1.8647932906719428E-4	29.206163733020468	26.248809496813376	1.1126662234554339	54.0	3.0	52.0	5265.0	0.07866868381240545	12.28538328578604	5.0	2.0	0.75	64.0	5155.0	114.0	5.623879029786002E-4	15.620499351813308	0.5348357112082057	1.4142135623730951	15.0	1.0	0.09090909090909091	0.06666666666666667	8.13010235415598	36.86989764584402	5.830951894845301	8.94427190999916	4.47213595499958	2.0	1.0	80.546875	1.415324927255092
2	42	B	711.0	97.74011527999993	9.295597124461186E-5	31.622776601683793	27.51363298439521	1.1493493650809092	49.0	3.0	98.0	2924.0	0.13783403656821377	0.0	0.0	0.0	0.11224489795918367	63.0	7697.0	133.0	5.050038149264734E-4	17.88854381999832	0.565685424949238	3.1622776601683795	17.88854381999832	3.1622776601683795	0.21271781490575853	0.21271781490575853	53.13010235415598	53.13010235415598	5.656854249492381	9.219544457292887	3.605551275463989	2.5570415597837943	0.0	122.17460317460318	1.088605950370274
2	45	B	610.0	89.25483391999997	1.4426985900852272E-4	29.154759474226502	25.079872407968907	1.1624763874381927	43.0	4.0	75.0	3022.0	0.12295081967213115	0.0	0.0	0.0	0.09333333333333334	83.0	5560.0	83.0	9.99942251536049E-4	20.09975124224178	0.68941577995217	6.082762530298219	20.223748416156685	6.324555320336759	0.40196026221723297	0.4	5.376705428050741	14.34933204294714	6.324555320336759	11.045361017187261	5.0	2.209072203437452	1.0	66.98795180722891	1.2390287769784174
3	46	B	729.0	97.49747459999992	6.010836157597856E-5	31.04834939252005	27.892651361962706	1.1131372557454606	66.0	3.0	128.0	5421.0	0.1755829903978052	0.0	0.0	0.0	0.140625	186.0	8926.0	61.0	0.00292398546391236	21.095023109728988	0.6794249460105294	6.324555320336759	20.0	6.4031242374328485	0.42543562981151706	0.4268749491621899	33.36636600105953	53.59122543222762	9.899494936611665	19.209372712298546	6.4031242374328485	3.0	2.23606797749979	47.98924731182796	1.2711180820076182
3	48	N	556.0	84.42640679999995	5.7203880543314446E-5	27.073972741361768	25.079872407968907	1.0795099871703995	124.0	3.0	-1.0	-1.0	-1.0	-1.0	-1.0	-1.0	-1.0	109.0	2966.0	27.0	0.004992435318804027	14.0	0.5171017986071824	1.4142135623730951	14.035668847618199	0.0	0.1174440439029407	0.0	49.085616779974885	-1.0	9.0	14.560219778561036	5.385164807134504	2.703764935712091	1.4142135623730951	27.211009174311926	0.9922454484153743
3	50	N	613.0	89.84062035999995	1.0282065782997387E-4	29.206163733020468	24.20743687382041	1.2064955032313243	113.0	3.0	-1.0	-1.0	-1.0	-1.0	-1.0	-1.0	-1.0	105.0	3285.0	35.0	0.0018445371903303195	15.620499351813308	0.5348357112082057	3.1622776601683795	17.46424919657298	4.47213595499958	0.23249527748763857	0.35691530512412484	71.56505117707799	63.43494882292201	7.615773105863909	13.152946437965905	5.0990195135927845	2.579505021093418	3.1622776601683795	31.285714285714285	1.1187214611872147
3	52	B	601.0	90.66904747999992	1.8046223755926178E-4	28.600699292150182	25.0	1.1440279716860073	174.0	3.0	67.0	6687.0	0.11148086522462562	11.661903789690601	5.830951894845301	1.0	0.3283582089552239	59.0	5109.0	110.0	5.994309196112026E-4	15.556349186104045	0.5439149940775636	3.0	16.278820596099706	4.0	0.23076923076923078	0.3076923076923077	53.9726266148964	53.9726266148964	5.385164807134504	8.94427190999916	4.47213595499958	2.0	1.0	86.59322033898304	1.270307300841652
3	53	B	651.0	93.49747459999995	1.0962418640317483E-4	32.14031735997639	24.08318915758459	1.3345540389053643	127.0	3.0	67.0	6833.0	0.10291858678955453	16.221324381327896	7.615773105863909	1.0	0.373134328358209	105.0	5591.0	59.0	0.0013984099838353177	17.46424919657298	0.5433751322667651	5.0990195135927845	18.788294228055936	6.082762530298219	0.4191368221424547	0.46246387142126266	85.81508387488158	73.4126614430726	6.708203932499369	12.36931687685298	6.082762530298219	2.033503168213695	2.23606797749979	53.24761904761905	1.1080307637274192
3	54	B	795.0	101.4974745999999	6.451384021301252E-5	33.61547262794322	28.653097563788805	1.1731880838749442	127.0	3.0	167.0	9192.0	0.21006289308176102	28.284271247461902	14.142135623730951	1.0	0.15568862275449102	147.0	7936.0	72.0	0.0018782167835945302	18.027756377319946	0.5362934080044491	1.4142135623730951	19.4164878389476	2.8284271247461903	0.08333333333333334	0.16666666666666669	12.264773727892404	12.264773727892404	8.54400374531753	14.866068747318506	6.324555320336759	2.3505318547086316	1.4142135623730951	53.98639455782313	1.3336693548387095
3	55	B	685.0	94.66904747999992	7.355133110743967E-5	31.04834939252005	26.92582403567252	1.1531067480566546	118.0	3.0	109.0	8684.0	0.1591240875912409	26.22571171198671	12.206555615733702	3.0	0.3853211009174312	106.0	6465.0	87.0	0.0016101415442351934	15.524174696260024	0.5	0.0	15.811388300841896	1.0	0.0	0.07142857142857142	-1.0	75.06858282186246	7.211102550927978	13.45362404707371	5.656854249492381	2.378287198805056	1.0	60.990566037735846	1.4264501160092808
3	57	B	684.0	95.49747459999993	8.52549513729453E-5	30.364452901377952	26.248809496813376	1.1567935263907576	126.0	3.0	80.0	5517.0	0.11695906432748537	63.67106398885063	23.40939982143925	2.0	1.025	109.0	6797.0	67.0	0.00138437128663052	17.0	0.5598651836479667	4.123105625617661	17.46424919657298	3.605551275463989	0.28797018815893544	0.25	60.01836063115067	40.364536573097354	8.06225774829855	15.652475842498529	5.385164807134504	2.906591794880899	1.4142135623730951	62.357798165137616	1.0744446079152568
3	58	A	560.0	86.42640679999995	1.3228076899025066E-4	29.0	23.345235059857504	1.242223516946546	111.0	4.0	143.0	5709.0	0.25535714285714284	35.9158024616476	17.0	1.0	0.2517482517482518	57.0	4890.0	80.0	9.592506492794089E-4	17.69180601295413	0.6100622763087632	2.8284271247461903	18.439088914585774	3.605551275463989	0.2102353324910547	0.2650854018430103	0.0	11.30993247402023	5.0990195135927845	9.055385138137417	4.0	2.2638462845343543	1.0	85.78947368421052	0.9325153374233129
3	59	A	806.0	103.49747459999989	8.843662543237138E-5	33.54101966249684	27.730849247724095	1.2095201038695054	121.0	4.0	275.0	12493.0	0.3411910669975186	21.05997848692523	9.0	1.0	0.18181818181818182	95.0	8350.0	114.0	5.876377865051036E-4	18.973665961010276	0.565685424949238	3.1622776601683795	17.08800749063506	1.4142135623730951	0.2171861213815347	0.1	46.50743575877496	73.07248693585296	7.0710678118654755	11.661903789690601	5.830951894845301	2.0	2.0	87.89473684210526	1.2970059880239522
3	63	B	676.0	94.66904747999993	1.4161326764067336E-4	31.89043743820395	25.495097567963924	1.250845867649322	150.0	3.0	77.0	5564.0	0.11390532544378698	15.645856202017463	7.280109889280518	2.0	0.5064935064935064	70.0	4868.0	91.0	0.0011509237501461883	17.029386365926403	0.5339966376731359	1.4142135623730951	16.278820596099706	1.4142135623730951	0.09090909090909091	0.11111111111111112	2.489552921999149	87.51044707800085	5.385164807134504	10.295630140987	4.47213595499958	2.3021728866442674	2.0	69.54285714285714	1.3085456039441248
4	72	B	702.0	96.66904747999993	6.296399813053169E-5	32.28002478313795	25.96150997149434	1.243380096865757	115.0	3.0	53.0	6292.0	0.0754985754985755	21.968423695042727	10.295630140987	1.0	0.8867924528301887	68.0	3462.0	66.0	5.124676399123566E-4	19.313207915827967	0.5983021402733424	3.605551275463989	20.615528128088304	5.0	0.2166365803419133	0.30485538042484617	15.255118703057775	18.43494882292201	5.385164807134504	9.486832980505138	4.123105625617661	2.3008949665421112	1.4142135623730951	50.911764705882355	1.2963604852686308
4	74	B	961.0	113.1543288399999	1.126709792663283E-4	37.48332962798263	31.827660925679098	1.1776966493236845	145.0	3.0	171.0	7081.0	0.17793964620187305	0.0	0.0	0.0	0.06432748538011696	91.0	3080.0	42.0	9.154005044154047E-4	22.20360331117452	0.5923594176809401	5.0	23.853720883753127	7.0	0.3125	0.4375	42.87890360333855	42.87890360333855	6.708203932499369	11.661903789690601	5.0	2.3323807579381204	2.0	33.84615384615385	1.240909090909091
4	76	B	874.0	107.74011527999991	5.599421035798994E-5	35.014282800023196	30.01666203960727	1.1664948872003662	115.0	3.0	77.0	3994.0	0.08810068649885583	4.47213595499958	2.23606797749979	1.0	0.19480519480519481	146.0	4009.0	34.0	0.0012960776248404392	24.020824298928627	0.686029310842052	7.0710678118654755	25.0	8.0	0.4130961923860138	0.47058823529411764	8.130102354155978	0.0	8.94427190999916	15.811388300841896	6.4031242374328485	2.469323991623974	1.4142135623730951	27.458904109589042	1.2382140184584685
4	77	B	877.0	108.5685423999999	1.1625503676388049E-4	34.785054261852174	30.675723300355934	1.1339603608123743	133.0	3.0	125.0	9425.0	0.14253135689851767	20.79669127533634	10.0	2.0	0.344	77.0	2515.0	39.0	6.75492383925031E-4	24.166091947189145	0.6947262972561018	7.0710678118654755	24.698178070456937	7.211102550927978	0.41666666666666674	0.39999999999999997	28.61045966596521	17.300527191945008	6.0	10.44030650891055	5.0990195135927845	2.047512562185564	1.4142135623730951	32.66233766233766	1.1940357852882704
4	79	B	902.0	109.98275595999988	6.334274216683975E-5	35.6931365951495	29.614185789921695	1.2052715832996697	121.0	3.0	116.0	9449.0	0.1286031042128603	58.45641281748588	26.627053911388696	2.0	0.31896551724137934	115.0	3613.0	33.0	7.528077891597363E-4	23.769728648009426	0.6659467593901401	6.708203932499369	23.08679276123039	6.4031242374328485	0.3570416691943344	0.35963528668941347	16.557071375636653	28.651828452648758	7.0710678118654755	14.035668847618199	5.0	2.80713376952364	1.4142135623730951	31.417391304347827	1.0503736507057846
4	82	B	806.0	102.91168815999994	6.216273675084166E-5	34.17601498127012	28.231188426986208	1.2105765603760856	112.0	4.0	69.0	6287.0	0.08560794044665013	53.347270865881995	25.0	2.0	0.5652173913043478	71.0	4092.0	73.0	4.204880822455738E-4	17.72004514666935	0.5184936030833517	1.4142135623730951	17.88854381999832	2.0	0.09090909090909091	0.13333333333333333	65.55604521958347	69.44395478041653	5.0990195135927845	9.219544457292887	5.0990195135927845	1.8081014266989475	1.4142135623730951	57.63380281690141	1.2666177908113392
4	85	B	725.0	97.84062035999993	1.2976981536490288E-4	32.202484376209235	27.730849247724095	1.1612512869165783	136.0	3.0	139.0	10488.0	0.1917241379310345	58.92157027402179	25.298221281347036	2.0	0.5035971223021583	70.0	4033.0	57.0	0.001921688947701627	18.973665961010276	0.589198825138714	3.1622776601683795	19.6468827043885	4.47213595499958	0.25	0.35691530512412484	45.0	53.13010235415598	5.385164807134504	9.848857801796104	4.47213595499958	2.2022715545545237	1.4142135623730951	57.614285714285714	0.9893379618150261
4	88	A	808.0	102.91168815999988	5.977534383901563E-5	32.449961479175904	29.410882339705484	1.1033317907422173	136.0	3.0	405.0	9674.0	0.5012376237623762	0.0	0.0	0.0	0.0	104.0	7680.0	101.0	9.227308720538308E-4	18.027756377319946	0.5555555555555556	1.4142135623730951	20.808652046684813	4.242640687119285	0.08333333333333334	0.25	12.264773727892404	12.264773727892404	6.4031242374328485	12.083045973594572	5.385164807134504	2.243765308275509	2.8284271247461903	73.84615384615384	1.3677083333333335
4	89	B	879.0	107.74011527999987	7.443149351847987E-5	35.510561809129406	29.68164415931166	1.196381225330104	110.0	3.0	201.0	5913.0	0.22866894197952217	0.0	0.0	0.0	0.06467661691542288	102.0	5930.0	60.0	0.004064818033272045	22.47220505424423	0.6328315833197224	6.082762530298219	22.135943621178654	6.324555320336759	0.3976426261351493	0.42543562981151706	43.152389734005396	52.125016348901795	7.615773105863909	12.041594578792296	6.0	2.006932429798716	1.0	58.13725490196079	1.0320404721753793
4	90	B	838.0	105.7401152799999	5.2332306206073396E-5	36.013886210738214	29.0	1.2418581451978694	106.0	3.0	91.0	5175.0	0.10859188544152745	40.709611692748055	19.209372712298546	1.0	0.37362637362637363	127.0	5925.0	70.0	0.003983573335990828	19.0	0.5275742775667125	1.4142135623730951	19.026297590440446	1.0	0.09090909090909091	0.058823529411764705	45.0	0.0	10.295630140987	15.652475842498529	6.708203932499369	2.3333333333333335	1.0	46.653543307086615	1.50042194092827
5	97	B	860.0	107.7401152799999	9.615917492454382E-5	35.34119409414458	29.966648127543394	1.1793509218557299	136.0	3.0	74.0	7232.0	0.08604651162790698	14.809836694575331	7.0710678118654755	1.0	0.5	73.0	4395.0	63.0	6.797539712343366E-4	23.021728866442675	0.651413441354461	6.708203932499369	22.67156809750927	8.06225774829855	0.3946002313234923	0.5327689881738851	39.80557109226519	59.24560592044137	6.082762530298219	10.198039027185569	5.0990195135927845	2.0	2.8284271247461903	60.205479452054796	1.0464163822525596
5	101	A	561.0	86.08326103999995	1.0405264674304487E-4	27.0	24.0	1.125	135.0	3.0	309.0	15393.0	0.5508021390374331	47.23937611250939	18.788294228055936	3.0	0.2686084142394822	95.0	3597.0	36.0	0.0013690472782356133	14.035668847618199	0.5198395869488222	1.0	14.560219778561036	4.0	0.07692307692307693	0.3076923076923077	90.0	90.0	7.280109889280518	12.165525060596439	4.123105625617661	2.95057322446693	3.0	37.863157894736844	0.9507923269391159
5	102	B	835.0	104.91168815999991	6.714538280571988E-5	34.66987164671943	29.154759474226502	1.189166786896953	131.0	3.0	61.0	8884.0	0.07305389221556886	56.46452592088828	25.019992006393608	2.0	0.9508196721311475	97.0	3708.0	45.0	7.807932371969465E-4	17.69180601295413	0.5102933807552237	2.23606797749979	17.88854381999832	1.4142135623730951	0.15617376188860607	0.1	85.60129464500447	75.96375653207352	6.4031242374328485	12.041594578792296	5.0	2.4083189157584592	1.0	38.22680412371134	1.1771844660194175
5	105	B	853.0	106.9116881599999	8.499108048597936E-5	35.4682957019364	28.231188426986208	1.2563514920268903	100.0	3.0	190.0	7024.0	0.2227432590855803	0.0	0.0	0.0	0.09473684210526316	80.0	7281.0	75.0	4.072514426299728E-4	22.847319317591726	0.6441617468624062	5.385164807134504	24.351591323771842	7.0710678118654755	0.3083536398570881	0.4130961923860138	2.3613746581756345	11.30993247402023	6.082762530298219	11.180339887498949	5.385164807134504	2.0761369963434992	2.23606797749979	91.0125	0.8240626287597858
5	107	B	752.0	100.08326103999994	1.1849690195156165E-4	34.40930106817051	27.202941017470888	1.2649110640673518	129.0	4.0	146.0	7410.0	0.19414893617021275	18.867962264113206	9.433981132056603	1.0	0.2191780821917808	93.0	6658.0	81.0	0.0011164143587080694	17.88854381999832	0.5198752449100363	2.8284271247461903	17.69180601295413	2.23606797749979	0.22222222222222224	0.16666666666666666	80.53767779197437	81.0273733851036	6.708203932499369	11.40175425099138	5.0	2.2803508501982757	1.0	71.59139784946237	1.1314208471012315
6	116	B	668.0	94.08326103999993	9.495384056349599E-5	31.304951684997057	25.942243542145693	1.206717207559135	104.0	4.0	92.0	6247.0	0.1377245508982036	35.9535202100506	16.492422502470642	3.0	0.5760869565217391	62.0	6843.0	119.0	0.0013071326964950857	17.4928556845359	0.5587887775887984	2.23606797749979	17.88854381999832	2.23606797749979	0.16666666666666666	0.1350858067395748	36.86989764584402	0.0	5.0	9.433981132056603	4.47213595499958	2.1095023109728985	1.4142135623730951	110.37096774193549	1.0781820838813385
6	118	B	1248.0	132.22539663999987	1.0140186862483664E-4	43.174066289845804	34.92849839314596	1.236069922156112	80.0	4.0	120.0	5900.0	0.09615384615384616	0.0	0.0	0.0	0.11666666666666667	106.0	5218.0	56.0	8.409146661640614E-4	25.495097567963924	0.5905187942410736	6.324555320336759	24.166091947189145	5.0990195135927845	0.33333333333333337	0.27653315937748607	58.17255342332689	65.29756977222868	7.615773105863909	13.0	5.385164807134504	2.4140393963016744	1.4142135623730951	49.22641509433962	1.1376006132617862
6	119	B	641.0	93.49747459999992	1.8220742724202476E-4	30.479501308256342	25.495097567963924	1.1955043995028916	185.0	3.0	64.0	6025.0	0.0998439937597504	21.942450259936187	10.44030650891055	2.0	0.546875	101.0	5818.0	48.0	0.0043687677100799965	15.620499351813308	0.512491959557816	0.0	16.278820596099706	1.0	0.0	0.07692307692307693	-1.0	50.19442890773481	9.219544457292887	16.0312195418814	5.0	3.2062439083762797	1.0	57.603960396039604	0.8332760398762461
6	121	B	948.0	113.1543288399999	7.399747087104408E-5	36.069377593742864	31.827660925679098	1.1332713917610413	92.0	3.0	147.0	8903.0	0.1550632911392405	58.93846310948941	25.632011235952593	2.0	0.42857142857142855	110.0	7827.0	65.0	7.834638485006939E-4	19.72308292331602	0.5468096274202825	5.0	21.095023109728988	5.385164807134504	0.31622776601683794	0.35355339059327373	84.16050768848254	69.09201952899033	8.06225774829855	13.92838827718412	5.385164807134504	2.58643677139299	1.4142135623730951	71.15454545454546	0.9135045355819599
6	122	B	675.0	95.25483391999991	1.425858831419079E-4	30.805843601498726	25.80697580112788	1.1937021927285403	129.0	3.0	54.0	7016.0	0.08	22.49642299706823	10.295630140987	1.0	1.0925925925925926	77.0	5581.0	76.0	0.0017486435331885227	15.620499351813308	0.5070628661846923	1.4142135623730951	16.278820596099706	2.23606797749979	0.09513029883089882	0.1514456332038457	81.86989764584402	79.69515353123397	6.324555320336759	11.40175425099138	4.123105625617661	2.7653315937748606	1.0	72.48051948051948	1.04855760616377
6	123	B	921.0	110.81118307999986	5.887986046038985E-5	36.124783736376884	30.4138126514911	1.1877755725770802	101.0	4.0	60.0	5160.0	0.06514657980456026	14.142135623730951	7.0710678118654755	1.0	0.35	289.0	15931.0	67.0	0.0015277912632895147	18.601075237738275	0.5149117396378318	2.23606797749979	18.601075237738275	2.23606797749979	0.1315334104411641	0.1315334104411641	67.16634582208246	67.16634582208246	13.0	24.73863375370596	8.246211251235321	3.0	0.0	55.12456747404844	1.21542903772519
6	125	B	900.0	111.15432883999989	1.6480477730959405E-4	37.33630940518894	29.154759474226502	1.2806248474865698	98.0	3.0	140.0	8718.0	0.15555555555555556	57.102586875974325	24.413111231467404	2.0	0.30714285714285716	75.0	7769.0	103.0	5.791702861126548E-4	20.615528128088304	0.5521576303742327	3.1622776601683795	21.587033144922902	3.605551275463989	0.2	0.2166365803419133	62.10272896905237	46.8476102659946	5.830951894845301	10.295630140987	4.47213595499958	2.3021728866442674	1.0	103.58666666666667	0.9943364654395674
6	128	B	850.0	107.49747459999992	7.291638113647648E-5	36.05551275463989	29.068883707497267	1.2403473458920844	105.0	3.0	36.0	3334.0	0.042352941176470586	0.0	0.0	0.0	0.3888888888888889	97.0	8716.0	108.0	0.0013746677000950518	24.041630560342615	0.6667948594698256	7.810249675906654	22.135943621178654	6.708203932499369	0.5253742471300923	0.45433689961153706	47.01459878787057	60.255118703057775	7.0710678118654755	11.704699910719626	6.324555320336759	1.8506755523321747	2.0	89.85567010309278	1.2019274896741625
6	130	A	874.0	107.25483391999992	1.0191466002062117E-4	34.92849839314596	31.04834939252005	1.124971184508787	86.0	3.0	261.0	6449.0	0.2986270022883295	0.0	0.0	0.0	0.0	118.0	9294.0	102.0	0.0017440218020540771	22.561028345356956	0.645920362547968	5.0990195135927845	22.360679774997898	5.0	0.295378269592824	0.29411764705882354	1.9305874411669919	13.240519915187205	9.055385138137417	16.1245154965971	4.123105625617661	3.910769444375214	1.0	78.76271186440678	1.2950290510006455
6	131	B	882.0	109.7401152799999	8.513514443657556E-5	36.138621999185304	29.832867780352597	1.2113693616470076	107.0	12.0	125.0	6738.0	0.1417233560090703	12.513233075965879	6.0	2.0	0.216	94.0	8733.0	105.0	0.0012653668882152242	20.615528128088304	0.5704569512515738	2.0	19.6468827043885	1.0	0.10526315789473684	0.05263157894736842	13.240519915187207	13.240519915187207	6.708203932499369	11.40175425099138	5.830951894845301	1.955384722187607	1.0	92.90425531914893	1.1301958090003437
6	133	A	867.0	108.08326103999991	9.546422529253011E-5	36.22154055254967	29.274562336608895	1.2373042553484508	130.0	3.0	288.0	7155.0	0.33217993079584773	0.0	0.0	0.0	0.0	78.0	6859.0	104.0	5.599759844064614E-4	24.020824298928627	0.663164071226611	6.082762530298219	24.0	6.324555320336759	0.3736611319222725	0.3772913389522725	15.802513953935517	24.775140568831915	6.082762530298219	11.40175425099138	4.123105625617661	2.7653315937748606	1.0	87.93589743589743	1.1826796909170434
6	135	B	572.0	86.42640679999995	1.0018962326900494E-4	27.313000567495326	25.495097567963924	1.071304022064842	63.0	3.0	96.0	4480.0	0.16783216783216784	16.1245154965971	8.06225774829855	1.0	0.2916666666666667	79.0	8066.0	141.0	0.0013299816572115162	16.15549442140351	0.5914946760053105	2.23606797749979	14.866068747318506	1.0	0.16666666666666666	0.08333333333333333	0.0	26.565051177077976	6.708203932499369	11.661903789690601	5.0	2.3323807579381204	1.4142135623730951	102.10126582278481	1.3809818993305232
7	137	B	700.0	95.84062035999995	1.362798765870215E-4	30.610455730027933	27.018512172212592	1.1329437955325128	136.0	3.0	62.0	6178.0	0.08857142857142856	53.085305460983314	24.20743687382041	4.0	0.7096774193548387	76.0	4584.0	61.0	8.890696512001783E-4	17.029386365926403	0.5563258030562769	3.1622776601683795	16.278820596099706	2.23606797749979	0.23249527748763857	0.16666666666666666	68.62937773065681	76.7594800848128	6.324555320336759	11.045361017187261	4.0	2.7613402542968153	1.0	60.31578947368421	1.0113438045375218
7	138	A	668.0	94.91168815999994	7.288166853237298E-5	30.083217912982647	25.96150997149434	1.1587622578969379	118.0	4.0	363.0	15177.0	0.5434131736526946	33.85484351393043	16.401219466856727	1.0	0.07988980716253444	73.0	5786.0	85.0	9.556349310618811E-4	17.46424919657298	0.5805312864830243	3.1622776601683795	16.15549442140351	2.0	0.25	0.15384615384615385	55.61965527615514	74.05460409907715	6.0	11.180339887498949	5.0990195135927845	2.1926450482675732	1.4142135623730951	79.26027397260275	1.0724161769789144
7	139	B	775.0	101.15432883999992	9.394716787735332E-5	31.622776601683793	29.120439557122072	1.0859306069076735	136.0	3.0	89.0	8847.0	0.11483870967741935	10.019764837837084	5.0	1.0	0.4606741573033708	88.0	5516.0	65.0	0.0011271606089125403	19.026297590440446	0.6016643582596529	7.211102550927978	19.0	6.4031242374328485	0.47241503539285884	0.4268749491621899	74.74488129694222	69.77514056883192	6.708203932499369	11.704699910719626	4.123105625617661	2.8388067087090953	1.0	62.68181818181818	1.0369833212472808
7	141	B	603.0	90.08326103999994	8.464855005081993E-5	29.0	24.758836806279895	1.1712989679969281	143.0	3.0	81.0	5289.0	0.13432835820895522	54.88531830644331	21.93171219946131	1.0	0.6666666666666666	101.0	6142.0	61.0	6.803760200857715E-4	14.866068747318506	0.5126230602523623	0.0	17.69180601295413	3.605551275463989	0.0	0.23620751769642942	-1.0	14.036243467926482	7.280109889280518	13.892443989449804	4.47213595499958	3.106444913401813	3.605551275463989	60.81188118811881	1.0030934549006838
7	142	A	656.0	92.66904747999995	8.061319147337514E-5	29.0	28.0178514522438	1.035054384859962	105.0	3.0	202.0	7677.0	0.3079268292682927	7.211102550927978	3.605551275463989	0.0	0.14356435643564355	70.0	6693.0	129.0	5.561736459719817E-4	17.0	0.5862068965517241	8.06225774829855	18.35755975068582	9.219544457292887	0.6129621059678984	0.691034072884717	82.8749836510982	77.47119229084849	5.656854249492381	10.63014581273465	4.242640687119285	2.505549396395485	1.4142135623730951	95.61428571428571	1.3491707754370237
7	145	B	724.0	98.08326103999993	6.634898603033336E-5	31.144823004794873	27.65863337187866	1.1260434521851945	134.0	4.0	84.0	5077.0	0.11602209944751381	25.298221281347036	12.649110640673518	1.0	0.27380952380952384	93.0	6740.0	89.0	0.001124115583506941	19.79898987322333	0.6357072528610997	4.47213595499958	20.0	6.0	0.2857142857142857	0.4	18.434948822922024	45.0	7.211102550927978	11.40175425099138	5.385164807134504	2.1172526114494827	2.8284271247461903	72.47311827956989	1.2280415430267062
7	146	B	994.0	114.3259017199999	6.825578652312068E-5	37.48332962798263	31.400636936215164	1.1937123983861657	120.0	3.0	89.0	7199.0	0.08953722334004025	58.68650905712241	26.40075756488817	1.0	0.6853932584269663	79.0	8153.0	130.0	0.0013994609338398962	21.095023109728988	0.562784131481767	8.0	21.37755832643195	7.280109889280518	0.5333333333333333	0.46895310261062645	81.02737338510362	83.02723071397352	6.708203932499369	11.045361017187261	4.0	2.7613402542968153	2.23606797749979	103.20253164556962	1.2596590212191832
7	148	B	1092.0	121.63961019999985	6.24997065106098E-5	39.84971769034255	32.57299494980466	1.2233974110072285	112.0	3.0	236.0	7477.0	0.21611721611721613	0.0	0.0	0.0	0.0	75.0	8332.0	143.0	4.51812645845897E-4	23.259406699226016	0.5836780797286014	4.47213595499958	23.259406699226016	4.47213595499958	0.23802777946288958	0.23802777946288958	45.90938044919915	45.90938044919915	5.385164807134504	9.486832980505138	4.123105625617661	2.3008949665421112	0.0	111.09333333333333	1.2872059529524724
7	151	A	670.0	94.66904747999992	5.509154443535887E-5	29.410882339705484	28.160255680657446	1.0444110548295575	67.0	4.0	224.0	8903.0	0.33432835820895523	46.257796843942465	23.021728866442675	1.0	0.24553571428571427	78.0	7528.0	125.0	0.0019433194330447025	17.46424919657298	0.5938022870193109	3.605551275463989	15.811388300841896	1.4142135623730951	0.25	0.1	36.65610841596691	25.346175941946683	8.0	14.142135623730951	4.0	3.5355339059327378	2.23606797749979	96.51282051282051	1.295164718384697
7	152	B	745.0	99.49747459999993	9.595619524970535E-5	33.54101966249684	26.476404589747453	1.2668268287260214	112.0	2.0	161.0	6144.0	0.21610738255033557	34.17601498127012	17.08800749063506	1.0	0.12422360248447205	77.0	8050.0	122.0	0.002789932662189558	22.80350850198276	0.679869268479038	6.708203932499369	23.08679276123039	7.211102550927978	0.375	0.4191368221424546	15.945395900922847	23.070412249824642	7.0710678118654755	12.165525060596439	5.0990195135927845	2.385855756810896	1.0	104.54545454545455	1.1669565217391304
7	157	B	848.0	106.3259017199999	1.4425046936864433E-4	34.88552708502482	29.5296461204668	1.1813730155352553	96.0	4.0	60.0	6368.0	0.07075471698113207	12.649110640673518	6.324555320336759	1.0	0.4	97.0	9127.0	103.0	6.748963719756879E-4	18.601075237738275	0.5332032161189013	3.0	19.209372712298546	4.0	0.21428571428571427	0.2857142857142857	61.927513064147035	61.927513064147035	6.082762530298219	12.165525060596439	5.0990195135927845	2.385855756810896	1.0	94.09278350515464	1.0946641831927248
7	161	B	869.0	106.6690474799999	6.870116759841257E-5	33.83784863137726	30.675723300355934	1.103082339740124	79.0	3.0	71.0	3055.0	0.08170310701956271	7.211102550927978	3.605551275463989	1.0	0.2676056338028169	117.0	12478.0	167.0	0.0019260910050952255	22.360679774997898	0.6608186004550898	6.082762530298219	20.223748416156685	4.47213595499958	0.3736611319222725	0.2701716134791496	30.018367427609064	47.12109639666147	8.0	13.341664064126334	5.0990195135927845	2.616515592568454	2.23606797749979	106.64957264957265	1.565875941657317
8	162	B	605.0	89.84062035999995	1.3601738403148513E-4	29.154759474226502	24.698178070456937	1.180441706714406	139.0	4.0	70.0	7952.0	0.11570247933884298	47.76067286811755	21.02379604162864	3.0	0.6571428571428571	92.0	3828.0	45.0	9.830937544657553E-4	17.029386365926403	0.5841031335203016	6.708203932499369	17.0	5.830951894845301	0.6	0.5	83.08877288097531	78.69006752597979	6.4031242374328485	11.180339887498949	5.385164807134504	2.0761369963434992	1.0	41.608695652173914	1.0815047021943573
8	164	B	771.0	100.08326103999993	5.7625543346683535E-5	31.016124838541646	30.01666203960727	1.0332969334703366	92.0	3.0	167.0	7627.0	0.21660181582360571	24.413111231467404	12.206555615733702	1.0	0.1497005988023952	94.0	6728.0	83.0	0.0013576876230602423	17.26267650163207	0.5565710285051763	3.605551275463989	18.110770276274835	3.605551275463989	0.22803508501982758	0.22803508501982758	56.309932474020215	33.69006752597977	7.280109889280518	12.041594578792296	6.0	2.006932429798716	1.4142135623730951	71.57446808510639	1.159631391200951
8	165	B	850.0	106.0832610399999	1.0121708781994514E-4	33.83784863137726	30.23243291566195	1.1192565522521187	100.0	4.0	58.0	6695.0	0.06823529411764706	23.766957659018175	11.704699910719626	2.0	0.5344827586206896	76.0	4241.0	61.0	0.0011173584776944523	21.587033144922902	0.6379552488719868	8.06225774829855	21.587033144922902	8.06225774829855	0.5	0.5	62.48010756904981	62.48010756904981	5.656854249492381	10.63014581273465	5.0	2.12602916254693	0.0	55.80263157894737	1.093138410752181
8	173	A	651.0	92.66904747999995	1.6048156355345458E-4	30.4138126514911	26.1725046566048	1.1620520485346815	110.0	2.0	281.0	11828.0	0.43164362519201227	59.86481703389762	22.360679774997898	1.0	0.2277580071174377	126.0	5143.0	56.0	0.0017799635276437146	17.204650534085253	0.565685424949238	3.0	16.401219466856727	2.0	0.21428571428571427	0.14285714285714285	45.0	45.0	9.0	16.76305461424021	5.385164807134504	3.112821095471726	1.0	40.817460317460316	1.3719618899475015
8	175	B	721.0	97.25483391999995	7.080336458383215E-5	31.04834939252005	26.92582403567252	1.1531067480566546	119.0	4.0	68.0	8950.0	0.09431345353675451	65.72863568809849	25.059928172283335	2.0	1.0147058823529411	75.0	6670.0	113.0	7.662704795832862E-4	21.37755832643195	0.6885247926120698	6.0	20.615528128088304	5.0990195135927845	0.4	0.3333333333333333	14.931417178137565	3.6214847041173357	5.830951894845301	10.63014581273465	5.0	2.12602916254693	1.4142135623730951	88.93333333333334	1.2706146926536732
8	178	A	735.0	98.08326103999991	5.9113991173538984E-5	32.28002478313795	27.892651361962706	1.1572949578812115	118.0	3.0	302.0	13625.0	0.4108843537414966	55.55020840596796	24.515301344262525	4.0	0.22847682119205298	73.0	5993.0	84.0	6.258907955996013E-4	20.223748416156685	0.6265096929764727	4.47213595499958	21.587033144922902	5.0	0.3333333333333333	0.3333333333333333	41.49646835521554	14.931417178137536	5.830951894845301	10.63014581273465	4.242640687119285	2.505549396395485	2.23606797749979	82.0958904109589	1.0231937260136827
8	181	B	836.0	104.32590171999988	4.92378410421252E-5	35.0	30.01666203960727	1.1660190581423466	112.0	3.0	127.0	5977.0	0.1519138755980861	20.8806130178211	10.44030650891055	1.0	0.1889763779527559	84.0	5963.0	91.0	0.0014761724486107542	21.213203435596427	0.6060915267313265	5.0	19.4164878389476	4.47213595499958	0.3333333333333333	0.31234752377721214	36.86989764584402	63.43494882292201	5.830951894845301	11.661903789690601	4.47213595499958	2.6076809620810595	2.23606797749979	70.98809523809524	1.2819050813348984
8	182	B	772.0	102.3259017199999	9.366704987687975E-5	33.301651610693426	28.319604517012593	1.1759221987259016	111.0	3.0	93.0	6784.0	0.12046632124352331	16.1245154965971	8.06225774829855	1.0	0.3225806451612903	86.0	6855.0	107.0	8.913213239733005E-4	17.69180601295413	0.5312591165079978	1.0	19.1049731745428	2.23606797749979	0.0625	0.14285714285714285	49.76364169072619	23.198590513648185	6.708203932499369	10.63014581273465	5.656854249492381	1.8791620472966135	1.4142135623730951	79.70930232558139	1.3423778264040847
8	185	B	769.0	102.32590171999989	1.1249247965815611E-4	34.48187929913333	26.419689627245813	1.305158379437328	87.0	3.0	92.0	4868.0	0.11963589076723016	13.416407864998739	6.708203932499369	1.0	0.22826086956521738	97.0	7146.0	97.0	0.0010844707152179028	19.313207915827967	0.5600973122225791	3.605551275463989	18.788294228055936	2.23606797749979	0.25	0.15617376188860607	61.762554461832735	54.63753811293094	7.0710678118654755	13.601470508735444	5.385164807134504	2.525729665824826	1.4142135623730951	73.6701030927835	1.316680660509376
8	189	B	307.0	62.52691188000001	1.0376929300326441E-4	19.1049731745428	18.110770276274835	1.0548956716418834	59.0	2.0	56.0	2516.0	0.18241042345276873	2.8284271247461903	1.4142135623730951	1.0	0.35714285714285715	52.0	7899.0	182.0	3.436316501258302E-4	10.44030650891055	0.5464706185938101	2.23606797749979	10.04987562112089	2.0	0.22703830459324992	0.2	57.094757077012105	83.6598082540901	4.47213595499958	8.06225774829855	4.47213595499958	1.8027756377319943	1.0	151.90384615384616	1.1981263451069755
9	196	B	771.0	100.91168815999994	5.676415625690784E-5	34.23448553724738	27.16615541441225	1.2601888274218305	98.0	3.0	167.0	13120.0	0.21660181582360571	34.26917626727708	16.401219466856727	3.0	0.281437125748503	78.0	4003.0	52.0	6.751399198230769E-4	18.439088914585774	0.5386115381965915	2.23606797749979	18.439088914585774	2.23606797749979	0.15617376188860607	0.15617376188860607	56.72511201516508	56.72511201516508	6.4031242374328485	9.899494936611665	5.0	1.9798989873223332	0.0	51.32051282051282	1.0132400699475395
9	199	A	707.0	96.6690474799999	4.823641416908036E-5	31.064449134018133	27.459060435491963	1.1313005121568565	74.0	4.0	177.0	9368.0	0.25035360678925034	48.15803622170641	20.223748416156685	1.0	0.2994350282485876	153.0	4359.0	35.0	0.0017808146691082984	17.0	0.5472493629827029	2.23606797749979	17.4928556845359	2.0	0.15617376188860607	0.13333333333333333	61.26020470831196	34.695153531233956	8.94427190999916	17.46424919657298	6.324555320336759	2.761340254296815	1.0	28.49019607843137	1.2284927735719202
9	202	B	706.0	96.91168815999993	7.922626303349259E-5	32.01562118716424	26.68332812825267	1.199836131133345	58.0	3.0	79.0	4020.0	0.11189801699716714	17.6807312685744	7.810249675906654	1.0	0.6075949367088608	82.0	6709.0	72.0	4.967737990365542E-4	17.46424919657298	0.5454914991177736	3.1622776601683795	18.384776310850235	3.605551275463989	0.2171861213815347	0.22803508501982758	56.63363399894044	41.378515295882664	6.324555320336759	10.04987562112089	5.0990195135927845	1.9709427654336857	1.0	81.8170731707317	0.8800119242808169
9	203	B	760.0	100.08326103999991	5.9383799180125835E-5	32.526911934581186	28.284271247461902	1.15	56.0	3.0	105.0	6868.0	0.13815789473684212	24.46401199928993	11.40175425099138	2.0	0.4380952380952381	81.0	4599.0	62.0	5.596904046995276E-4	19.1049731745428	0.5873589602654911	2.23606797749979	18.439088914585774	2.0	0.1350858067395748	0.13333333333333333	18.43494882292201	45.0	5.830951894845301	10.63014581273465	4.242640687119285	2.505549396395485	1.0	56.77777777777778	1.091976516634051
9	206	B	910.0	110.3259017199999	7.140110970724106E-5	36.40054944640259	29.410882339705484	1.2376558114089924	47.0	3.0	110.0	5662.0	0.12087912087912088	5.656854249492381	2.8284271247461903	0.0	0.39090909090909093	72.0	6978.0	110.0	6.294144708010508E-4	22.360679774997898	0.6142951168339512	5.385164807134504	21.470910553583888	5.0990195135927845	0.35355339059327373	0.3333333333333333	51.80905017961339	62.30052719194501	6.082762530298219	9.486832980505138	4.47213595499958	2.1213203435596424	1.0	96.91666666666667	1.1349957007738607
9	208	B	1096.0	120.81118307999986	7.08248159555517E-5	39.92492955535426	33.24154027718932	1.201055342876249	62.0	3.0	135.0	5521.0	0.12317518248175183	0.0	0.0	0.0	0.2518518518518518	80.0	9931.0	149.0	5.116747829138685E-4	21.400934559032695	0.5360293630414847	6.082762530298219	20.808652046684813	5.0990195135927845	0.3976426261351493	0.3333333333333333	78.21181670089237	80.05942696688697	6.0	10.198039027185569	4.123105625617661	2.473387769603369	1.0	124.1375	1.2002819454234215
9	210	B	793.0	103.15432883999992	5.4323099554545524E-5	32.7566787083184	27.784887978899608	1.1789386638230992	45.0	3.0	145.0	4173.0	0.1828499369482976	0.0	0.0	0.0	0.0	82.0	4935.0	74.0	0.001202484031431698	18.027756377319946	0.550353609956857	1.4142135623730951	16.55294535724685	1.4142135623730951	0.09090909090909091	0.1	15.25511870305779	74.74488129694221	6.4031242374328485	11.180339887498949	4.47213595499958	2.5	2.0	60.18292682926829	1.2295845997973658
10	214	B	884.0	107.98275595999988	4.098270081845066E-5	34.655446902326915	31.11269837220809	1.1138682504402588	117.0	3.0	74.0	6943.0	0.083710407239819	26.316491844531974	13.038404810405298	3.0	0.7567567567567568	82.0	3746.0	50.0	0.001316240728004369	23.600847442411894	0.681014084421668	7.0710678118654755	25.0	8.246211251235321	0.4130961923860138	0.47217668268576246	39.16050768848256	33.25436657471206	6.082762530298219	11.704699910719626	5.385164807134504	2.17350820818199	1.4142135623730951	45.68292682926829	1.0945008008542445
10	216	B	800.0	102.66904747999989	7.838275613788879E-5	34.058772731852805	28.42534080710379	1.1981834435329324	118.0	3.0	162.0	11195.0	0.2025	30.82064477812797	14.560219778561036	1.0	0.2962962962962963	66.0	4638.0	62.0	9.854217390171088E-4	17.029386365926403	0.5	0.0	19.209372712298546	2.23606797749979	0.0	0.125	-1.0	13.671307132195835	5.656854249492381	10.295630140987	4.47213595499958	2.3021728866442674	2.23606797749979	70.27272727272727	0.8822768434670117
10	218	B	996.0	115.15432883999989	8.84444863738117E-5	38.47076812334269	31.25699921617557	1.2307889141013248	109.0	3.0	151.0	10064.0	0.15160642570281124	36.20298834368225	17.029386365926403	2.0	0.3841059602649007	80.0	7206.0	94.0	5.571278103137713E-4	25.317977802344327	0.658109495531031	6.082762530298219	26.30589287593181	7.0710678118654755	0.3007732496038529	0.3496418006375328	0.48969559312922684	0.8425242607404186	5.385164807134504	10.770329614269007	4.47213595499958	2.408318915758459	1.0	90.075	1.0435747987787953
10	219	B	604.0	89.25483391999995	1.1515847740466652E-4	28.284271247461902	24.331050121192877	1.162476387438193	102.0	3.0	63.0	6300.0	0.10430463576158941	36.05551275463989	18.027756377319946	1.0	0.42857142857142855	116.0	3943.0	43.0	0.0034831111207613164	14.560219778561036	0.51478150704935	2.0	15.033296378372908	1.4142135623730951	0.15384615384615385	0.1	81.86989764584402	53.13010235415598	8.94427190999916	15.652475842498529	4.47213595499958	3.5	1.4142135623730951	33.991379310344826	1.2650266294699468
10	222	A	708.0	96.91168815999994	1.2279472022479725E-4	33.28663395418648	25.238858928247925	1.3188644561474723	113.0	3.0	243.0	5401.0	0.3432203389830508	0.0	0.0	0.0	0.0411522633744856	91.0	5899.0	62.0	0.0010831882147675801	22.20360331117452	0.667042613612842	5.656854249492381	21.95449840010015	5.385164807134504	0.3474977942104555	0.31514293343362576	12.264773727892418	10.93381678575578	6.324555320336759	11.704699910719626	4.123105625617661	2.8388067087090953	2.23606797749979	64.82417582417582	0.9564332937786065
10	223	B	718.0	96.08326103999991	7.256310333622828E-5	31.32091952673165	28.160255680657446	1.1122384640933918	84.0	3.0	51.0	6148.0	0.07103064066852367	14.142135623730951	7.0710678118654755	1.0	0.5294117647058824	89.0	5150.0	77.0	5.619614031943251E-4	20.12461179749811	0.6425294053171791	5.830951894845301	21.02379604162864	6.4031242374328485	0.3819983596576246	0.4099180245918029	44.104826289788946	36.40877456777237	6.324555320336759	10.770329614269007	5.385164807134504	2.0	1.0	57.86516853932584	1.3306796116504853
10	228	N	309.0	62.870057640000006	1.5865183535706287E-4	19.313207915827967	18.027756377319946	1.0713040220648422	70.0	5.0	-1.0	-1.0	-1.0	-1.0	-1.0	-1.0	-1.0	206.0	7597.0	35.0	0.007623214428134709	9.848857801796104	0.509954526701106	0.0	13.892443989449804	8.246211251235321	0.0	0.9651460248662214	-1.0	80.07375449334829	11.180339887498949	21.095023109728988	9.433981132056603	2.23606797749979	8.246211251235321	36.87864077669903	0.9490588390154008
10	230	B	734.0	97.74011527999993	7.859495595279682E-5	31.016124838541646	28.0178514522438	1.107012966051604	86.0	3.0	35.0	3977.0	0.047683923705722074	0.0	0.0	0.0	0.45714285714285713	56.0	5270.0	107.0	5.895002066258514E-4	16.492422502470642	0.5317370428550965	3.1622776601683795	16.76305461424021	4.123105625617661	0.21271781490575853	0.28797018815893544	67.75097634278764	72.14968169778318	5.0990195135927845	8.246211251235321	4.123105625617661	2.0	1.0	94.10714285714286	1.1370018975332068
10	231	B	653.0	92.66904747999993	9.819870205828854E-5	30.479501308256342	25.495097567963924	1.1955043995028916	93.0	3.0	69.0	4200.0	0.10566615620214395	8.246211251235321	4.123105625617661	1.0	0.5217391304347826	97.0	5694.0	76.0	8.569770013537711E-4	17.204650534085253	0.5644662739093053	4.123105625617661	18.027756377319946	5.0990195135927845	0.3090398323477543	0.38218767082460553	61.762554461832735	59.03624346792648	6.4031242374328485	11.180339887498949	5.385164807134504	2.0761369963434992	1.0	58.70103092783505	1.2946961714085001
10	234	B	836.0	104.91168815999993	3.4138338176542065E-5	34.539832078341085	28.792360097775937	1.199617952854414	88.0	4.0	67.0	5407.0	0.08014354066985646	16.224535408466927	8.06225774829855	2.0	0.47761194029850745	72.0	7656.0	129.0	5.289685955094159E-4	22.67156809750927	0.6563890654154612	8.06225774829855	23.345235059857504	9.055385138137417	0.5327689881738851	0.5983966933565787	59.24560592044136	60.03043052343327	5.0990195135927845	10.198039027185569	4.123105625617661	2.473387769603369	1.0	106.33333333333333	1.213166144200627
10	235	B	761.0	100.9116881599999	7.523780827493645E-5	33.06055050963308	27.018512172212592	1.2236258717322885	93.0	4.0	70.0	5251.0	0.09198423127463863	11.661903789690601	5.830951894845301	1.0	0.35714285714285715	69.0	7473.0	131.0	6.289345438795687E-4	19.924858845171276	0.6026777696688878	7.280109889280518	19.924858845171276	7.280109889280518	0.5352443241048769	0.5352443241048769	77.6309384740745	77.6309384740745	5.385164807134504	9.433981132056603	4.47213595499958	2.1095023109728985	0.0	108.30434782608695	1.20955439582497
11	237	B	1050.0	118.56854239999988	6.079493594582601E-5	39.293765408777	33.24154027718932	1.1820681316545603	81.0	3.0	94.0	8257.0	0.08952380952380952	0.0	0.0	0.0	0.14893617021276595	120.0	4516.0	50.0	0.0018328098223667467	23.08679276123039	0.587543405959092	5.0	25.019992006393608	7.211102550927978	0.2808279781508652	0.39999999999999997	51.613460482314764	48.433630362450515	8.54400374531753	14.317821063276353	6.708203932499369	2.1343747458109497	2.23606797749979	37.63333333333333	1.328609388839681
11	241	A	735.0	99.49747459999992	1.2554298286363767E-4	32.984845004941285	26.68332812825267	1.2361593293910171	91.0	4.0	257.0	13351.0	0.34965986394557824	60.78817992446815	24.596747752497688	1.0	0.25680933852140075	61.0	4415.0	62.0	4.994875334774156E-4	16.76305461424021	0.5082047410478668	1.0	18.027756377319946	2.23606797749979	0.07142857142857142	0.15617376188860607	75.96375653207353	49.39870535499554	4.47213595499958	8.94427190999916	4.47213595499958	2.0	1.4142135623730951	72.37704918032787	0.8566251415628539
11	242	B	838.0	105.25483391999994	8.996734248889118E-5	34.132096331752024	30.528675044947494	1.118033988749895	126.0	4.0	110.0	10721.0	0.13126491646778043	15.472399724689144	7.211102550927978	2.0	0.44545454545454544	86.0	5808.0	91.0	7.41582604110564E-4	20.248456731316587	0.593238004912112	3.605551275463989	21.095023109728988	4.47213595499958	0.1910938354123028	0.23802777946288958	0.9548412538721891	6.170175095029606	5.830951894845301	10.295630140987	4.47213595499958	2.3021728866442674	1.0	67.53488372093024	1.3474517906336088
11	244	B	1065.0	119.39696951999987	7.443031419461476E-5	38.91015291668744	33.54101966249684	1.1600766258216644	90.0	3.0	146.0	8789.0	0.13708920187793427	30.01460498913071	11.40175425099138	2.0	0.4315068493150685	100.0	10426.0	120.0	4.1738630216877384E-4	22.360679774997898	0.5746746825404546	2.23606797749979	25.079872407968907	5.0990195135927845	0.11901388973144479	0.27653315937748607	1.363927531602915	13.891191171454864	7.0710678118654755	12.649110640673518	5.385164807134504	2.3488808780588144	3.0	104.26	1.1509687320161135
11	245	B	946.0	114.22539663999989	2.1712299781857748E-4	37.8021163428716	30.0	1.2600705447623866	102.0	3.0	100.0	9541.0	0.10570824524312897	16.43490501552467	7.615773105863909	1.0	0.38	84.0	9211.0	96.0	6.63776514088363E-4	20.615528128088304	0.5453538087947768	5.656854249492381	21.540659228538015	6.4031242374328485	0.4	0.4268749491621899	81.2538377374448	74.91364599153488	6.4031242374328485	10.816653826391969	4.47213595499958	2.418677324489565	1.0	109.6547619047619	0.8754749755726848
11	246	B	688.0	94.66904747999993	6.296990802638507E-5	30.0	27.202941017470888	1.1028219331407116	149.0	3.0	113.0	8135.0	0.16424418604651161	43.614933743171704	20.248456731316587	2.0	0.4778761061946903	64.0	6342.0	73.0	5.360773185800505E-4	19.849433241279208	0.6616477747093069	6.082762530298219	21.2602916254693	7.280109889280518	0.46246387142126266	0.5352443241048769	43.66778014613038	37.18470645323313	5.385164807134504	10.198039027185569	3.1622776601683795	3.2249030993194197	1.4142135623730951	99.09375	0.7366761274046042
11	247	B	720.0	98.32590171999992	1.4751954143901917E-4	32.14031735997639	27.073972741361768	1.1871297081892458	84.0	4.0	99.0	7414.0	0.1375	61.859342770065595	21.840329667841555	2.0	0.7171717171717171	104.0	9403.0	94.0	0.0011415631841204662	19.4164878389476	0.6041162450725054	3.605551275463989	18.439088914585774	2.8284271247461903	0.25	0.2	26.565051177077986	37.874983651098205	8.246211251235321	14.866068747318506	4.123105625617661	3.6055512754639896	1.0	90.41346153846153	1.0396681910028716
11	248	B	777.0	102.08326103999994	1.0696371622854564E-4	33.54101966249684	28.442925306655784	1.1792394523726462	116.0	4.0	118.0	12658.0	0.15186615186615188	40.732189661599314	17.72004514666935	2.0	0.3728813559322034	95.0	6028.0	72.0	0.0013597155869752742	17.08800749063506	0.5094659513211414	3.1622776601683795	17.08800749063506	3.1622776601683795	0.23249527748763857	0.23249527748763857	82.18470645323312	82.18470645323312	6.324555320336759	12.083045973594572	4.47213595499958	2.701851217221259	0.0	63.45263157894737	1.1347047113470472
11	249	B	844.0	106.56854239999991	1.0561804207883543E-4	33.734255586866	30.59411708155671	1.1026386379099753	64.0	3.0	72.0	7567.0	0.08530805687203792	30.55079335055975	15.033296378372908	2.0	0.8333333333333334	85.0	7536.0	110.0	9.316436163658193E-4	18.384776310850235	0.5449883505954142	4.123105625617661	18.973665961010276	3.605551275463989	0.26559258100921596	0.23620751769642942	65.34410125591839	45.6902771978651	6.082762530298219	10.04987562112089	5.0990195135927845	1.9709427654336857	1.4142135623730951	88.65882352941176	1.240711252653928
11	254	B	773.0	101.84062035999992	9.723523506215007E-5	33.015148038438355	28.0178514522438	1.1783611635857376	51.0	3.0	70.0	6406.0	0.09055627425614489	30.082102123334195	14.7648230602334	2.0	0.6571428571428571	90.0	8828.0	132.0	7.290117594447142E-4	19.4164878389476	0.5881084590728377	5.385164807134504	19.6468827043885	6.324555320336759	0.3866323008783335	0.46499055497527714	71.56505117707799	74.9315118405078	6.708203932499369	13.038404810405298	4.47213595499958	2.9154759474226504	1.0	98.08888888888889	1.3457181694608065
12	259	B	721.0	98.08326103999994	8.192776134613345E-5	33.1058907144937	26.832815729997478	1.233783701554783	122.0	3.0	79.0	6388.0	0.10957004160887657	33.574272679817874	14.866068747318506	2.0	0.6708860759493671	67.0	3970.0	63.0	4.519771904427968E-4	18.973665961010276	0.5731205399256526	3.1622776601683795	17.72004514666935	2.8284271247461903	0.23249527748763857	0.2102353324910547	43.45184230102203	70.01689347810003	5.385164807134504	10.295630140987	3.605551275463989	2.8554940297339364	1.4142135623730951	59.25373134328358	1.0632241813602015
12	260	B	691.0	95.49747459999993	1.026727054538785E-4	31.25699921617557	26.1725046566048	1.1942685511486828	107.0	3.0	158.0	9233.0	0.22865412445730826	57.20229402279598	25.019992006393608	1.0	0.4050632911392405	105.0	6159.0	63.0	0.0012188938793318406	19.924858845171276	0.6374527096273566	5.0	20.615528128088304	5.0	0.36760731104690386	0.3333333333333333	46.005086005254185	29.744881296942225	8.06225774829855	13.0	5.385164807134504	2.4140393963016744	1.4142135623730951	58.65714285714286	1.0740379931807111
12	261	B	1092.0	121.29646443999987	7.132034088617661E-5	38.948684188300895	33.97057550292606	1.14654178245953	72.0	4.0	109.0	6368.0	0.09981684981684982	24.0	12.0	1.0	0.23853211009174313	96.0	6098.0	81.0	2.531727503671895E-4	23.769728648009426	0.6102832263368012	8.94427190999916	23.08679276123039	10.0	0.5	0.5616559563017304	67.47943439710312	77.78428086586914	6.324555320336759	11.40175425099138	5.0990195135927845	2.23606797749979	2.0	63.520833333333336	1.2751721876024926
12	263	A	789.0	103.15432883999989	8.825800161946116E-5	33.83784863137726	28.0178514522438	1.2077246069011967	60.0	4.0	390.0	8031.0	0.49429657794676807	0.0	0.0	0.0	0.0	100.0	5782.0	70.0	0.0014360524166809638	21.633307652783937	0.6393227858086622	4.47213595499958	20.808652046684813	3.605551275463989	0.2630668208823282	0.2095684110712273	6.170175095029606	0.9548412538721891	7.280109889280518	13.038404810405298	5.0	2.6076809620810595	1.0	57.82	1.2106537530266344
12	265	B	735.0	99.74011527999991	9.338869597012918E-5	31.78049716414141	27.65863337187866	1.1490262999202834	138.0	3.0	37.0	4718.0	0.050340136054421766	60.0316107361794	24.020824298928627	1.0	1.054054054054054	141.0	3771.0	31.0	0.0021351473194088826	18.788294228055936	0.5911894370631544	5.0990195135927845	19.235384061671343	6.082762530298219	0.3561309707013459	0.4301162633521313	68.07041224982466	69.91802251581926	9.219544457292887	17.029386365926403	6.4031242374328485	2.6595433314212644	1.0	26.74468085106383	1.1591089896579156
12	266	B	756.0	99.49747459999992	6.22613039440015E-5	33.83784863137726	27.85677655436824	1.2147079747484684	110.0	4.0	112.0	9152.0	0.14814814814814814	59.04905550019404	23.430749027719962	2.0	0.38392857142857145	81.0	3513.0	48.0	0.0018535894498457079	21.540659228538015	0.6365847741444096	5.0	20.615528128088304	4.242640687119285	0.31622776601683794	0.2727272727272727	16.313852426260553	24.443954780416533	6.708203932499369	12.041594578792296	5.656854249492381	2.1286732957408	1.0	43.370370370370374	1.1067463706233986
12	274	B	728.0	98.08326103999993	8.589779677037335E-5	32.2490309931942	27.784887978899608	1.1606680227642	90.0	3.0	155.0	7935.0	0.2129120879120879	24.83285696275582	11.661903789690601	2.0	0.3548387096774194	84.0	4080.0	55.0	9.298965479325026E-4	16.401219466856727	0.5085802258777333	2.23606797749979	16.76305461424021	3.605551275463989	0.1514456332038457	0.25	86.82016988013578	86.05481377096243	6.324555320336759	11.661903789690601	5.0	2.3323807579381204	1.4142135623730951	48.57142857142857	1.1323529411764706
12	276	B	961.0	113.15432883999988	4.929303954773551E-5	36.49657518178932	31.400636936215164	1.1622877349884861	86.0	3.0	149.0	5297.0	0.1550468262226847	0.0	0.0	0.0	0.26174496644295303	74.0	6008.0	97.0	8.331676432748844E-4	26.076809620810597	0.7145001823026433	8.06225774829855	25.079872407968907	7.0710678118654755	0.4710021267605585	0.4130961923860138	16.58733855692742	17.592424562181577	5.385164807134504	10.198039027185569	5.0990195135927845	2.0	1.0	81.1891891891892	1.1947403462050599
12	281	B	817.0	106.56854239999988	1.0391188952928796E-4	35.608987629529715	27.80287754891569	1.2807662648184581	118.0	4.0	56.0	4225.0	0.06854345165238677	8.246211251235321	4.123105625617661	1.0	0.4642857142857143	77.0	5048.0	74.0	0.0012516254501940126	18.601075237738275	0.5223702350446164	5.0	20.615528128088304	5.0990195135927845	0.35179877236514595	0.3333333333333333	88.71267105847497	63.15270588665116	6.082762530298219	10.44030650891055	4.123105625617661	2.5321462647095156	2.23606797749979	65.55844155844156	1.1287638668779716
12	283	B	787.0	101.7401152799999	4.8689404424647675E-5	33.015148038438355	29.017236257093817	1.1377771385917972	70.0	3.0	122.0	5622.0	0.15501905972045743	24.08318915758459	12.041594578792296	1.0	0.20491803278688525	67.0	5916.0	108.0	0.0012073065643713398	17.26267650163207	0.5228713947165632	3.0	17.72004514666935	4.123105625617661	0.2	0.2831760569774271	86.42366562500266	72.38742215707617	6.082762530298219	10.198039027185569	4.123105625617661	2.473387769603369	1.4142135623730951	88.29850746268657	1.2231237322515212
13	293	B	688.0	95.25483391999994	1.0686741154824185E-4	30.4138126514911	26.870057685088806	1.1318849035582403	66.0	4.0	68.0	4492.0	0.09883720930232558	25.763665804103844	12.806248474865697	1.0	0.5735294117647058	74.0	4313.0	69.0	7.829402010699355E-4	17.029386365926403	0.5599227745979918	2.0	16.401219466856727	2.23606797749979	0.14285714285714285	0.16666666666666666	45.0	71.56505117707799	6.0	10.44030650891055	4.123105625617661	2.5321462647095156	1.0	58.28378378378378	1.18386274055182
13	294	B	815.0	108.56854239999988	1.6333144411344156E-4	34.36568055487916	28.284271247461902	1.2150102880222866	63.0	5.0	103.0	9349.0	0.1263803680981595	68.73458317078135	29.274562336608895	1.0	0.5728155339805825	85.0	6500.0	76.0	4.883200770441846E-4	20.248456731316587	0.5892057542402359	5.385164807134504	19.6468827043885	3.605551275463989	0.3866323008783335	0.25	61.488753705891256	49.600095666263286	6.082762530298219	11.180339887498949	5.0990195135927845	2.1926450482675732	2.0	76.47058823529412	0.9938461538461538
13	295	A	833.0	105.7401152799999	6.401474503939728E-5	34.36568055487916	29.427877939124322	1.167793363353259	69.0	3.0	230.0	7132.0	0.27611044417767105	0.0	0.0	0.0	0.13043478260869565	197.0	14632.0	97.0	0.0017839574271145036	18.439088914585774	0.5365553254544186	1.4142135623730951	19.0	2.8284271247461903	0.08687444855261388	0.18181818181818182	38.290163192243085	51.709836807756915	10.0	17.4928556845359	5.830951894845301	2.9999999999999996	3.1622776601683795	74.2741116751269	1.305973209404046
13	296	B	833.0	105.7401152799999	7.28718616419107E-5	35.510561809129406	28.844410203711913	1.2311072252245132	70.0	3.0	129.0	6972.0	0.15486194477791115	19.358472987982296	9.055385138137417	1.0	0.3798449612403101	79.0	10078.0	152.0	7.77155286430584E-4	19.4164878389476	0.5467806435536544	2.23606797749979	18.027756377319946	0.0	0.14285714285714285	0.0	29.744881296942225	-1.0	5.385164807134504	9.433981132056603	5.0	1.8867962264113207	2.23606797749979	127.56962025316456	1.1915062512403254
13	299	B	449.0	76.18376611999997	9.343933377144795E-5	23.706539182259394	21.02379604162864	1.1276050783273739	39.0	4.0	96.0	4264.0	0.21380846325167038	0.0	0.0	0.0	0.14583333333333334	58.0	4246.0	77.0	0.0012099012512100864	14.866068747318506	0.6270872620008329	5.0	14.212670403551895	6.324555320336759	0.4166666666666667	0.5	65.55604521958347	83.99099404250548	5.0	8.246211251235321	4.123105625617661	2.0	2.23606797749979	73.20689655172414	1.0518134715025906
13	301	N	517.0	87.15432883999993	3.783982553974535E-4	31.064449134018133	20.248456731316587	1.534163790664271	91.0	6.0	-1.0	-1.0	-1.0	-1.0	-1.0	-1.0	-1.0	366.0	8834.0	23.0	0.008101773007054634	15.811388300841896	0.5089865985592876	0.0	19.209372712298546	7.0710678118654755	0.0	0.8574929257125442	-1.0	63.434948822921996	15.524174696260024	29.614185789921695	10.198039027185569	2.9039098311917866	7.0710678118654755	24.136612021857925	0.9529092143989132
13	302	A	729.0	98.9116881599999	9.852687578216682E-5	31.76476034853718	27.730849247724095	1.145466554766409	61.0	3.0	212.0	10401.0	0.2908093278463649	59.155424626574145	23.600847442411894	2.0	0.2169811320754717	99.0	7583.0	95.0	8.963980587167359E-4	18.867962264113206	0.5939903861098107	2.8284271247461903	20.808652046684813	5.0	0.18181818181818182	0.3333333333333333	15.25511870305779	23.38522105721377	6.324555320336759	12.36931687685298	5.0990195135927845	2.42582262018792	2.23606797749979	76.5959595959596	1.2402742977713306
13	304	B	818.0	104.3259017199999	1.0803140874873811E-4	33.52610922848042	29.120439557122072	1.1512913176573547	67.0	3.0	140.0	9224.0	0.17114914425427874	41.05669456739108	18.439088914585774	1.0	0.5214285714285715	87.0	6886.0	99.0	0.0014965264773922327	19.026297590440446	0.5675068783191105	6.708203932499369	19.209372712298546	7.0710678118654755	0.42857142857142855	0.46726931351599776	80.78897345918334	80.77607771789464	6.4031242374328485	11.704699910719626	4.47213595499958	2.6172504656604803	2.23606797749979	79.14942528735632	1.2507987220447285
13	306	A	787.0	102.32590171999995	8.711911112375289E-5	34.0	28.178005607210743	1.2066148496790494	68.0	3.0	252.0	10258.0	0.3202033036848793	25.059928172283335	12.529964086141668	1.0	0.10317460317460317	65.0	8008.0	159.0	0.0010806909190328924	19.1049731745428	0.561910975721847	6.324555320336759	18.439088914585774	6.708203932499369	0.42543562981151706	0.45433689961153706	80.36246188706906	88.49256424122504	5.830951894845301	10.295630140987	4.47213595499958	2.3021728866442674	1.0	123.2	1.2905844155844155
13	307	B	1006.0	115.98275595999988	3.941526456902132E-5	38.600518131237564	32.28002478313795	1.195801998002221	64.0	3.0	72.0	4699.0	0.07157057654075547	19.213941007166643	9.433981132056603	2.0	0.5277777777777778	131.0	11847.0	115.0	7.132382850354292E-4	22.80350850198276	0.590756539185648	3.1622776601683795	21.840329667841555	2.23606797749979	0.17541160386140586	0.125	0.0	8.13010235415598	7.810249675906654	13.0	6.324555320336759	2.0554804791094465	1.0	90.43511450381679	1.2716299485101714
13	308	B	738.0	98.66904747999995	7.148510164706537E-5	30.886890422961002	28.653097563788805	1.0779599083205307	59.0	4.0	39.0	2424.0	0.052845528455284556	0.0	0.0	0.0	0.5128205128205128	145.0	10927.0	79.0	0.001411511137344184	20.615528128088304	0.6674523671946895	5.385164807134504	18.439088914585774	4.0	0.3866323008783335	0.3076923076923077	38.45370921670599	60.25511870305779	8.06225774829855	14.560219778561036	7.280109889280518	2.0	2.23606797749979	75.35862068965517	1.0483206735609043
13	309	A	871.0	108.32590171999989	8.7491191123736E-5	37.12142238654117	28.071337695236398	1.3223959181981035	144.0	3.0	224.0	9165.0	0.2571756601607348	39.20809626481889	18.027756377319946	2.0	0.24107142857142858	68.0	8712.0	155.0	3.6973362984743914E-4	21.840329667841555	0.5883484054145521	4.47213595499958	21.18962010041709	5.0990195135927845	0.3028912664076914	0.3561309707013459	57.42594286542749	72.68106156848526	5.0990195135927845	9.486832980505138	4.123105625617661	2.3008949665421112	1.4142135623730951	128.11764705882354	1.2098255280073462
13	310	B	689.0	95.84062035999995	7.513716681657594E-5	31.25699921617557	26.30589287593181	1.1882128222598254	46.0	4.0	139.0	4890.0	0.20174165457184326	0.0	0.0	0.0	0.07194244604316546	123.0	11912.0	124.0	0.0015321527419468325	16.0	0.5118853505207871	2.0	17.0	2.23606797749979	0.16666666666666666	0.1850583025494013	82.8749836510982	70.5599651718238	8.48528137423857	16.278820596099706	5.0	3.255764119219941	1.0	96.84552845528455	1.2803895231699127
14	313	B	809.0	104.3259017199999	6.778876568435276E-5	34.92849839314596	27.65863337187866	1.2628425245572248	98.0	2.0	73.0	9013.0	0.09023485784919653	29.002022304746966	13.601470508735444	2.0	0.9315068493150684	92.0	5603.0	50.0	0.0013406762934538607	21.587033144922902	0.618034961078056	4.123105625617661	21.213203435596427	4.123105625617661	0.23608834134288123	0.23608834134288123	0.7957235527392754	27.27676338311366	7.0710678118654755	12.165525060596439	5.0990195135927845	2.385855756810896	2.0	60.90217391304348	0.8209887560235588
14	315	B	895.0	109.15432883999989	5.48543267562151E-5	37.0	29.410882339705484	1.258037741698385	55.0	3.0	71.0	5155.0	0.07932960893854749	8.94427190999916	4.47213595499958	1.0	0.30985915492957744	152.0	10556.0	102.0	0.0022952180553844907	21.213203435596427	0.5733298225836873	5.0	20.8806130178211	3.0	0.31622776601683794	0.15789473684210525	56.309932474020215	19.44003482817619	9.055385138137417	16.278820596099706	7.0710678118654755	2.3021728866442674	3.1622776601683795	69.44736842105263	1.4687381583933308
14	317	B	582.0	87.25483391999994	1.0410849467687783E-4	28.231188426986208	25.079872407968907	1.1256511982100834	82.0	3.0	57.0	5714.0	0.0979381443298969	42.68778144486285	21.02379604162864	1.0	0.6140350877192983	146.0	6818.0	54.0	0.003176193284278668	16.1245154965971	0.571159642758208	3.1622776601683795	16.55294535724685	2.8284271247461903	0.25	0.2	50.52754015165618	23.962488974578207	9.848857801796104	19.313207915827967	5.385164807134504	3.5863726752133895	1.4142135623730951	46.6986301369863	1.1563508360222938
14	318	B	950.0	113.49747459999989	6.456146501444738E-5	37.21558813185679	30.14962686336267	1.2343631415578333	148.0	5.0	133.0	12472.0	0.14	11.313708498984761	5.656854249492381	1.0	0.3157894736842105	79.0	11618.0	160.0	6.753288626503773E-4	21.587033144922902	0.5800535267221603	4.242640687119285	21.37755832643195	3.605551275463989	0.25	0.19999999999999998	38.99099404250546	27.681061568485262	6.082762530298219	10.770329614269007	4.47213595499958	2.408318915758459	1.0	147.0632911392405	1.0879669478395593
14	320	B	716.0	98.91168815999991	9.451262888366069E-5	33.61547262794322	26.0	1.2929027933824315	128.0	3.0	134.0	11680.0	0.1871508379888268	40.34282003074861	17.46424919657298	2.0	0.5597014925373134	64.0	3773.0	73.0	0.001199146908036256	17.46424919657298	0.5195300803849366	3.605551275463989	17.72004514666935	2.8284271247461903	0.27653315937748607	0.2102353324910547	81.32682595212023	70.01689347810003	5.385164807134504	8.54400374531753	4.47213595499958	1.9104973174542796	1.0	58.953125	1.2382719321494833
14	321	B	670.0	95.49747459999993	2.671340156702136E-4	31.622776601683793	25.0	1.2649110640673518	103.0	3.0	75.0	7321.0	0.11194029850746269	24.23374566480468	11.180339887498949	4.0	0.56	59.0	6245.0	125.0	9.467802958474552E-4	17.11724276862369	0.5412947441089744	3.605551275463989	18.110770276274835	4.242640687119285	0.27653315937748607	0.315352998736582	74.74488129694222	63.43494882292201	5.385164807134504	9.055385138137417	4.0	2.2638462845343543	1.0	105.84745762711864	1.1809447558046438
14	328	B	718.0	96.91168815999991	9.433444889758819E-5	31.016124838541646	27.85677655436824	1.1134139938268626	73.0	4.0	93.0	8215.0	0.12952646239554316	22.760634426493404	10.44030650891055	2.0	0.5806451612903226	63.0	5207.0	82.0	7.130514750262523E-4	18.867962264113206	0.6083275187449356	4.123105625617661	17.4928556845359	3.0	0.3090398323477543	0.23076923076923078	56.30993247402023	70.3461759419467	5.0990195135927845	9.055385138137417	4.0	2.2638462845343543	1.4142135623730951	82.65079365079364	0.9921259842519686
14	329	B	794.0	102.91168815999991	5.684269885618717E-5	34.17601498127012	27.85677655436824	1.2268474392422464	105.0	3.0	181.0	10344.0	0.22795969773299748	51.134305912268516	22.360679774997898	1.0	0.24861878453038674	78.0	5634.0	84.0	8.463194173603659E-4	20.8806130178211	0.61097272544106	4.0	19.924858845171276	3.0	0.25	0.1875	20.556045219583467	20.556045219583467	6.4031242374328485	11.661903789690601	4.47213595499958	2.6076809620810595	1.0	72.23076923076923	1.1629392971246006
14	335	B	676.0	95.49747459999993	1.4540261563174948E-4	31.575306807693888	25.495097567963924	1.2384854273854633	86.0	3.0	54.0	4118.0	0.07988165680473373	10.770329614269007	5.385164807134504	1.0	0.3888888888888889	65.0	6451.0	97.0	0.0010291990867389849	20.09975124224178	0.6365655087583857	4.123105625617661	21.02379604162864	5.385164807134504	0.26559258100921596	0.35355339059327373	24.655898744081583	32.421064762506944	5.0990195135927845	9.055385138137417	4.0	2.2638462845343543	1.4142135623730951	99.24615384615385	0.9773678499457449
15	336	B	637.0	92.08326103999993	8.369874626174746E-5	30.479501308256342	26.248809496813376	1.1611765216230692	108.0	4.0	72.0	5885.0	0.1130298273155416	18.867962264113206	9.433981132056603	1.0	0.4722222222222222	74.0	5118.0	79.0	0.0014612796024672543	16.76305461424021	0.5499779817493078	6.4031242374328485	17.46424919657298	7.810249675906654	0.4707670566443892	0.5805312864830244	86.38611924799636	87.53188208617146	6.324555320336759	11.40175425099138	4.123105625617661	2.7653315937748606	1.4142135623730951	69.16216216216216	1.1422430636967567
15	340	B	729.0	98.08326103999994	1.7318651560310324E-4	32.202484376209235	26.832815729997478	1.2001157351596459	77.0	4.0	109.0	7951.0	0.149519890260631	16.12927762064364	8.06225774829855	1.0	0.27522935779816515	65.0	5427.0	58.0	8.183316873969747E-4	16.492422502470642	0.5121475197315839	3.1622776601683795	18.439088914585774	5.0	0.22703830459324992	0.3333333333333333	81.86989764584402	63.43494882292201	5.830951894845301	9.433981132056603	3.605551275463989	2.6165155925684536	2.23606797749979	83.49230769230769	0.6946747742767644
15	342	B	594.0	88.66904747999995	1.770701536387961E-4	29.068883707497267	24.596747752497688	1.1818181818181819	84.0	4.0	74.0	4867.0	0.12457912457912458	11.661903789690601	5.830951894845301	1.0	0.36486486486486486	72.0	4511.0	73.0	7.796851580336417E-4	15.811388300841896	0.5439282932204211	3.0	15.264337522473747	2.0	0.23076923076923078	0.15384615384615385	61.699244233993625	61.699244233993625	5.830951894845301	9.486832980505138	4.123105625617661	2.3008949665421112	1.0	62.65277777777778	1.1651518510308136
15	344	B	745.0	98.66904747999992	7.089052265011718E-5	30.805843601498726	28.861739379323623	1.0673592189515733	97.0	3.0	80.0	9207.0	0.10738255033557047	54.67183932242683	24.08318915758459	2.0	0.7	214.0	9371.0	55.0	0.001618058981645872	17.11724276862369	0.5556492135080152	2.23606797749979	16.76305461424021	1.4142135623730951	0.14285714285714285	0.09513029883089882	41.49646835521554	30.06858282186245	11.40175425099138	21.400934559032695	8.602325267042627	2.48780810939855	3.0	43.78971962616822	1.256002561092733
15	345	B	767.0	103.1543288399999	2.994455029624752E-4	34.539832078341085	26.92582403567252	1.2827771596732265	107.0	4.0	82.0	9491.0	0.10691003911342895	35.320272816221554	14.866068747318506	2.0	0.7439024390243902	82.0	4545.0	50.0	4.926148297653588E-4	18.027756377319946	0.5219410545028278	3.1622776601683795	19.4164878389476	4.0	0.23249527748763857	0.2857142857142857	87.87890360333854	69.44395478041653	5.656854249492381	10.63014581273465	4.242640687119285	2.505549396395485	1.4142135623730951	55.426829268292686	0.9020902090209021
15	349	B	1082.0	120.3259017199999	9.836527242789857E-5	38.47076812334269	33.54101966249684	1.1469767022723503	92.0	3.0	92.0	9625.0	0.08502772643253234	24.57161379772545	12.206555615733702	2.0	0.5	88.0	8854.0	110.0	7.475638479710971E-4	23.0	0.5978565316465418	5.0	23.08679276123039	6.4031242374328485	0.2688016652852352	0.3472581680740104	45.84252426074039	60.31281836080629	6.4031242374328485	11.40175425099138	5.0	2.2803508501982757	2.0	100.61363636363636	1.0932911678337476
15	353	B	678.0	94.66904747999995	1.3629166929128147E-4	30.083217912982647	26.92582403567252	1.1172626647610515	117.0	3.0	67.0	6834.0	0.09882005899705015	17.786644432436816	8.54400374531753	2.0	0.5223880597014925	135.0	7648.0	66.0	0.0024927071561827445	18.788294228055936	0.6245440325699898	3.605551275463989	18.027756377319946	4.123105625617661	0.22803508501982758	0.33333333333333337	10.491477012331586	52.76516601842533	8.06225774829855	13.892443989449804	6.708203932499369	2.070963275601209	2.8284271247461903	56.65185185185185	1.165010460251046
15	354	B	1056.0	121.98275595999988	1.7518914583125643E-4	37.013511046643494	34.20526275297414	1.0820998895389329	105.0	5.0	172.0	8220.0	0.16287878787878787	6.324555320336759	3.1622776601683795	1.0	0.21511627906976744	225.0	15804.0	98.0	6.587940884986731E-4	20.808652046684813	0.5621907097779044	3.0	19.209372712298546	1.0	0.17647058823529413	0.058823529411764705	36.2538377374448	36.2538377374448	9.848857801796104	18.601075237738275	7.211102550927978	2.579505021093418	2.0	70.24	1.3952164009111618
15	357	B	608.0	89.25483391999994	1.1650648415711125E-4	29.732137494637012	24.758836806279895	1.200869722890038	136.0	3.0	91.0	4803.0	0.14967105263157895	0.0	0.0	0.0	0.12087912087912088	89.0	5987.0	75.0	0.0022746179637448153	18.027756377319946	0.6063390625908324	4.0	17.88854381999832	5.385164807134504	0.3076923076923077	0.4142434467026541	42.27368900609372	64.07509849244555	7.0710678118654755	13.341664064126334	4.123105625617661	3.235828832817663	2.23606797749979	67.26966292134831	1.1149156505762485
15	362	A	875.0	108.56854239999991	6.131561541543955E-5	36.71511950137164	27.784887978899608	1.3214060653853932	89.0	3.0	312.0	11988.0	0.3565714285714286	39.84971769034255	19.924858845171276	1.0	0.057692307692307696	64.0	8532.0	103.0	2.6942033394079264E-4	23.259406699226016	0.6335103089711329	5.0990195135927845	23.706539182259394	5.385164807134504	0.27653315937748607	0.2929143502255349	18.047821068771043	7.556344056439457	5.385164807134504	9.848857801796104	3.605551275463989	2.7315816776253388	1.0	133.3125	0.7726207219878106
15	364	A	526.0	83.01219323999996	2.1510133611743584E-4	26.076809620810597	23.323807579381203	1.118033988749895	94.0	3.0	141.0	5627.0	0.26806083650190116	0.0	0.0	0.0	0.07801418439716312	113.0	6682.0	63.0	0.0011350451093315452	15.652475842498529	0.6002450479987809	3.0	15.811388300841896	2.8284271247461903	0.25	0.2102353324910547	32.47119229084849	12.528807709151522	8.06225774829855	13.601470508735444	5.385164807134504	2.525729665824826	2.23606797749979	59.13274336283186	1.0653995809637833
15	365	A	788.0	102.0832610399999	6.673360244352005E-5	32.64965543462902	28.42534080710379	1.1486108700047504	83.0	3.0	216.0	9491.0	0.27411167512690354	10.0	5.0	1.0	0.12962962962962962	73.0	8127.0	152.0	8.804988598732907E-4	18.601075237738275	0.5697173519941506	3.0	19.1049731745428	2.8284271247461903	0.2	0.16666666666666669	42.51044707800085	2.489552921999149	6.0	10.198039027185569	4.123105625617661	2.473387769603369	2.23606797749979	111.32876712328768	1.365325458348714
15	366	A	712.0	97.49747459999992	8.71893394767901E-5	32.01562118716424	26.248809496813376	1.2196980282496608	89.0	3.0	454.0	12307.0	0.6376404494382022	0.0	0.0	0.0	0.019823788546255508	113.0	9103.0	114.0	6.922137565934365E-4	18.384776310850235	0.5742439355892021	3.1622776601683795	16.97056274847714	2.0	0.2	0.14285714285714285	33.996459148250494	52.43140797117252	7.280109889280518	13.92838827718412	5.385164807134504	2.58643677139299	1.4142135623730951	80.5575221238938	1.4151378666373724
15	368	B	813.0	105.4974745999999	1.1117664409305421E-4	34.52535300326414	28.442925306655784	1.213846769663493	93.0	4.0	142.0	4578.0	0.17466174661746617	0.0	0.0	0.0	0.0	100.0	11415.0	132.0	4.6647261017209064E-4	22.0	0.6372128909998415	5.830951894845301	22.0	5.830951894845301	0.3819983596576246	0.3819983596576246	40.97173633351486	40.97173633351486	7.0710678118654755	12.165525060596439	5.0990195135927845	2.385855756810896	0.0	114.15	1.1563731931668857
15	369	B	1162.0	125.29646443999984	6.010305078307112E-5	39.96248240537617	35.510561809129406	1.1253689147520674	72.0	3.0	136.0	8476.0	0.11703958691910499	0.0	0.0	0.0	0.25	106.0	7478.0	86.0	9.937683530305017E-4	24.698178070456937	0.6180341306108221	6.324555320336759	25.298221281347036	7.615773105863909	0.33333333333333337	0.41424344670265417	51.34019174590991	56.103833436636094	7.0710678118654755	12.041594578792296	6.0	2.006932429798716	1.4142135623730951	70.54716981132076	1.2190425247392351
15	370	B	673.0	95.49747459999992	1.9181745002975E-4	29.832867780352597	26.92582403567252	1.10796489425277	117.0	3.0	33.0	2252.0	0.04903417533432392	6.324555320336759	3.1622776601683795	1.0	0.8181818181818182	62.0	7384.0	152.0	8.096807314972821E-4	19.924858845171276	0.6678827859215546	5.385164807134504	19.924858845171276	5.385164807134504	0.362245385694578	0.362245385694578	10.491477012331586	10.491477012331586	5.0990195135927845	8.246211251235321	4.123105625617661	2.0	0.0	119.09677419354838	1.276273022751896
15	371	B	575.0	87.25483391999994	1.6594996615648623E-4	27.459060435491963	24.698178070456937	1.1117848594806876	107.0	3.0	58.0	5477.0	0.10086956521739131	5.656854249492381	2.8284271247461903	1.0	0.43103448275862066	69.0	9152.0	138.0	0.002521924929707158	17.46424919657298	0.6360104431686862	5.0990195135927845	19.697715603592208	7.0	0.3561309707013459	0.4666666666666667	47.33730585912383	36.0273733851036	6.4031242374328485	11.40175425099138	5.0	2.2803508501982757	2.23606797749979	132.63768115942028	1.0404283216783217
16	372	B	942.0	112.56854239999988	8.47673958640006E-5	36.6742416417845	31.304951684997057	1.1715156762040517	82.0	3.0	85.0	8827.0	0.09023354564755838	30.898137213940647	15.132745950421556	3.0	0.5294117647058824	113.0	6017.0	51.0	7.690683804215736E-4	21.95449840010015	0.5986353750553487	3.605551275463989	21.095023109728988	3.1622776601683795	0.2166365803419133	0.2	31.108808828545136	46.36392753160291	6.708203932499369	12.806248474865697	5.656854249492381	2.263846284534354	1.0	53.24778761061947	0.9577862722286854
16	373	B	794.0	103.7401152799999	8.963435756323087E-5	35.77708763999664	26.832815729997478	1.3333333333333333	77.0	3.0	55.0	7397.0	0.06926952141057935	16.1245154965971	8.06225774829855	1.0	0.5272727272727272	101.0	4534.0	36.0	8.433475575145013E-4	18.601075237738275	0.5199158585771355	3.1622776601683795	18.867962264113206	2.0	0.22703830459324992	0.13333333333333333	81.86989764584402	63.43494882292201	6.324555320336759	11.704699910719626	5.385164807134504	2.17350820818199	1.4142135623730951	44.89108910891089	0.8019408910454345
16	375	B	973.0	120.22539663999987	3.2808569291561756E-4	39.35733730830886	31.304951684997057	1.2572240233538172	82.0	3.0	127.0	5701.0	0.13052415210688592	8.0	4.0	1.0	0.2204724409448819	77.0	8298.0	128.0	4.0832790338109936E-4	22.80350850198276	0.5793966274534694	5.0990195135927845	23.430749027719962	6.082762530298219	0.295378269592824	0.3523649724724399	50.79279649503215	52.64040676102675	5.830951894845301	9.848857801796104	5.385164807134504	1.8288869801622232	1.0	107.76623376623377	1.187756085803808
16	382	B	689.0	95.25483391999995	1.0894176467621994E-4	31.400636936215164	26.40075756488817	1.18938393563284	102.0	3.0	93.0	3592.0	0.13497822931785197	0.0	0.0	0.0	0.1827956989247312	64.0	4641.0	81.0	9.187704664724925E-4	18.973665961010276	0.6042446208830706	6.708203932499369	18.681541692269406	7.211102550927978	0.5	0.5301708036860207	64.13364320590549	71.25865955480728	5.385164807134504	8.94427190999916	4.47213595499958	2.0	1.0	72.515625	1.1170006464124111
16	383	B	720.0	97.25483391999991	1.1081004065153415E-4	31.240998703626616	28.42534080710379	1.099054499139696	54.0	3.0	82.0	5140.0	0.11388888888888889	30.208551991781878	13.892443989449804	1.0	0.573170731707317	56.0	6648.0	114.0	7.730235055273829E-4	22.67156809750927	0.7256992105978173	7.0710678118654755	24.08318915758459	8.48528137423857	0.4545454545454546	0.5454545454545454	5.194428907734789	5.194428907734789	5.0	8.06225774829855	3.605551275463989	2.23606797749979	1.4142135623730951	118.71428571428571	0.96028880866426
16	384	B	671.0	94.08326103999995	1.2936953390174638E-4	30.083217912982647	25.96150997149434	1.1587622578969379	66.0	3.0	86.0	4415.0	0.12816691505216096	48.81496072628175	22.67156809750927	2.0	0.4069767441860465	86.0	6265.0	88.0	5.023731489653554E-4	15.524174696260024	0.5160410279633165	1.0	16.76305461424021	1.4142135623730951	0.0625	0.1	14.931417178137565	30.06858282186245	6.4031242374328485	10.63014581273465	5.0	2.12602916254693	2.23606797749979	72.84883720930233	1.2079808459696726
16	387	B	646.0	92.66904747999993	8.534585181459296E-5	31.304951684997057	25.059928172283335	1.249203567934437	93.0	3.0	139.0	6442.0	0.21517027863777088	58.312259398010966	23.430749027719962	2.0	0.30935251798561153	71.0	4994.0	56.0	0.001059360716301879	16.76305461424021	0.5354761375426089	2.8284271247461903	16.76305461424021	2.8284271247461903	0.22222222222222224	0.22222222222222224	71.56505117707799	71.56505117707799	5.656854249492381	10.63014581273465	4.242640687119285	2.505549396395485	0.0	70.33802816901408	0.7961553864637565
16	389	B	824.0	104.08326103999994	9.015850645957996E-5	34.48187929913333	28.460498941515414	1.211569739869687	48.0	5.0	85.0	6293.0	0.10315533980582524	16.0	6.0	2.0	0.4823529411764706	114.0	10786.0	91.0	5.723681385608914E-4	20.09975124224178	0.5829076503596186	5.0	22.090722034374522	6.708203932499369	0.30485538042484617	0.4052574202187244	54.22392228210535	43.91907581333932	7.615773105863909	13.416407864998739	5.385164807134504	2.4913643956121994	2.0	94.6140350877193	0.9618023363619507
16	390	B	967.0	114.32590171999992	1.507614108266914E-4	37.20215047547655	31.622776601683793	1.1764352935882194	57.0	4.0	69.0	5227.0	0.07135470527404343	23.443578642201196	11.704699910719626	2.0	0.4057971014492754	83.0	10256.0	126.0	9.107238937545025E-4	21.18962010041709	0.5695805169753606	6.4031242374328485	20.248456731316587	5.656854249492381	0.4099180245918029	0.36363636363636365	74.91364599153488	81.2538377374448	6.4031242374328485	10.816653826391969	5.0	2.1633307652783937	1.0	123.56626506024097	1.0196957878315132
16	393	B	888.0	110.2253966399999	6.134645854666671E-5	35.38361202590826	29.732137494637012	1.1900796581574618	67.0	3.0	80.0	5490.0	0.09009009009009009	13.980406387751744	5.385164807134504	1.0	0.4875	66.0	6370.0	99.0	9.464193490386017E-4	20.808652046684813	0.5880872769984165	5.0990195135927845	21.633307652783937	6.082762530298219	0.31323027878410764	0.3736611319222725	58.60054251665875	56.752932250664145	5.0990195135927845	8.94427190999916	4.47213595499958	2.0	1.0	96.51515151515152	1.02574568288854
16	394	A	643.0	92.32590171999993	8.58557841475959E-5	29.427877939124322	26.30589287593181	1.1186800644979789	72.0	3.0	276.0	5671.0	0.42923794712286156	0.0	0.0	0.0	0.0	84.0	6480.0	127.0	0.0037711099557349117	17.11724276862369	0.5816675875859313	3.1622776601683795	20.223748416156685	6.0	0.2	0.375	30.52970589993413	12.094757077012105	9.433981132056603	15.620499351813308	4.242640687119285	3.681787005729087	3.1622776601683795	77.14285714285714	1.6462962962962964
16	395	B	581.0	87.01219323999996	8.106947960288234E-5	28.284271247461902	24.758836806279895	1.1423909559550798	74.0	4.0	94.0	3421.0	0.16179001721170397	0.0	0.0	0.0	0.14893617021276595	57.0	5374.0	104.0	5.450230491358242E-4	15.811388300841896	0.5590169943749473	3.1622776601683795	15.811388300841896	3.1622776601683795	0.25	0.25	63.43494882292201	63.43494882292201	4.47213595499958	8.602325267042627	3.605551275463989	2.385855756810896	0.0	94.28070175438596	1.1030889467807965
16	396	B	923.0	110.5685423999999	5.732295046318734E-5	35.805027579936315	31.400636936215164	1.1402643727472117	43.0	4.0	207.0	5760.0	0.22426868905742145	0.0	0.0	0.0	0.0	422.0	27553.0	113.0	0.0017097192802417332	18.027756377319946	0.5034979050657671	0.0	19.313207915827967	4.242640687119285	0.0	0.2853908964926964	-1.0	83.15722658736905	14.212670403551895	26.870057685088806	11.313708498984761	2.375	4.242640687119285	65.2914691943128	1.7307008311254672
16	398	B	813.0	104.08326103999994	1.1592218165419581E-4	33.13608305156178	29.154759474226502	1.1365582721015026	61.0	4.0	70.0	5026.0	0.08610086100861009	11.661903789690601	5.830951894845301	1.0	0.4	63.0	7097.0	142.0	3.117943502489593E-4	22.360679774997898	0.67481360848243	6.708203932499369	21.095023109728988	5.0990195135927845	0.4052574202187244	0.295378269592824	19.85521436932106	4.600095666263286	5.0990195135927845	8.94427190999916	4.47213595499958	2.0	2.23606797749979	112.65079365079364	1.260532619416655
17	403	B	858.0	106.91168815999991	4.640473235900149E-5	35.73513677041127	29.410882339705484	1.215031101673814	130.0	4.0	214.0	11297.0	0.2494172494172494	17.207876542506618	8.602325267042627	1.0	0.2757009345794392	79.0	4798.0	72.0	9.79078682231315E-4	22.47220505424423	0.628854597608571	7.280109889280518	23.600847442411894	9.219544457292887	0.46895310261062645	0.6027004755663158	57.66506376504237	61.08165195681371	6.324555320336759	12.041594578792296	4.0	3.010398644698074	2.0	60.734177215189874	1.185493955814923
17	405	B	914.0	111.15432883999989	6.279148417786663E-5	36.235341863986875	30.4138126514911	1.191410701420572	130.0	3.0	61.0	4148.0	0.06673960612691467	7.211102550927978	3.605551275463989	1.0	0.4098360655737705	93.0	10170.0	145.0	9.578225106856736E-4	20.248456731316587	0.5588040760680906	2.23606797749979	20.248456731316587	2.23606797749979	0.1315334104411641	0.1315334104411641	36.86989764584402	36.86989764584402	7.211102550927978	11.661903789690601	5.0	2.3323807579381204	0.0	109.35483870967742	1.3259587020648966
17	406	B	631.0	90.66904747999993	1.3749225317289033E-4	28.861739379323623	25.709920264364882	1.1225915554210142	88.0	3.0	115.0	9180.0	0.18225039619651348	56.36090938889952	20.518284528683193	1.0	0.8173913043478261	99.0	5461.0	55.0	0.0013032736701236627	18.027756377319946	0.6246247372822902	3.605551275463989	19.6468827043885	5.0990195135927845	0.23620751769642942	0.31323027878410764	17.744671625056924	4.635463426902643	7.0710678118654755	12.206555615733702	5.830951894845301	2.0934070175616757	2.23606797749979	55.16161616161616	0.9970701336751511
17	407	B	774.0	101.49747459999989	8.919866547129323E-5	32.984845004941285	27.892651361962706	1.18256398708381	84.0	3.0	94.0	5223.0	0.12144702842377261	51.57771918458373	23.345235059857504	1.0	0.39361702127659576	96.0	5678.0	47.0	0.002015288332947606	17.0	0.5153882032022076	4.123105625617661	19.0	5.0	0.2831760569774271	0.3333333333333333	89.99999999999999	67.16634582208245	7.211102550927978	14.142135623730951	4.242640687119285	3.333333333333334	2.0	59.145833333333336	0.7946460021134202
17	411	B	768.0	100.32590171999993	5.057741928242573E-5	33.0	29.0	1.1379310344827587	104.0	3.0	128.0	6511.0	0.16666666666666666	0.0	0.0	0.0	0.046875	74.0	6665.0	108.0	8.578997144569082E-4	21.02379604162864	0.6370847285342012	5.0990195135927845	21.095023109728988	5.385164807134504	0.295378269592824	0.33333333333333337	11.30993247402023	21.801409486351815	5.0990195135927845	9.848857801796104	4.47213595499958	2.2022715545545237	1.0	90.06756756756756	1.199099774943736
17	414	B	707.0	97.49747459999995	7.309586064115724E-5	31.953090617340916	26.92582403567252	1.1867079935978209	83.0	4.0	113.0	7096.0	0.15983026874115983	30.939079558129457	13.892443989449804	2.0	0.415929203539823	85.0	5394.0	52.0	0.0010970852099261204	16.15549442140351	0.5056003694564661	0.0	16.55294535724685	2.0	0.0	0.14285714285714285	-1.0	71.56505117707799	6.082762530298219	11.40175425099138	4.123105625617661	2.7653315937748606	2.0	63.45882352941177	0.8194289951798294
17	416	B	680.0	94.66904747999993	1.0460815934906145E-4	31.622776601683793	26.40075756488817	1.1977980754514663	81.0	3.0	66.0	5832.0	0.09705882352941177	65.8266025235045	23.430749027719962	2.0	0.8939393939393939	86.0	6269.0	73.0	0.0014393077960229402	16.1245154965971	0.5099019513592785	1.4142135623730951	17.88854381999832	3.1622776601683795	0.10511766624552735	0.23249527748763857	79.69515353123397	53.13010235415598	6.082762530298219	12.165525060596439	4.123105625617661	2.95057322446693	2.0	72.8953488372093	1.0014356356675707
17	420	A	1047.0	119.05382375999987	5.306443703755115E-5	40.496913462633174	31.064449134018133	1.303641770305391	88.0	3.0	281.0	8123.0	0.26838586437440304	0.0	0.0	0.0	0.0	126.0	13644.0	107.0	6.203308730756505E-4	24.166091947189145	0.5967391062898507	5.0990195135927845	22.47220505424423	5.0	0.27653315937748607	0.30485538042484617	44.21517539700812	69.77514056883192	8.602325267042627	14.422205101855956	5.830951894845301	2.473387769603369	2.23606797749979	108.28571428571429	0.9881266490765171
17	421	A	435.0	74.76955255999998	8.091214563512019E-5	23.021728866442675	22.02271554554524	1.0453628581285253	68.0	3.0	154.0	3916.0	0.35402298850574715	0.0	0.0	0.0	0.0	39.0	5941.0	124.0	0.0011714509359214249	13.038404810405298	0.5663521139548542	2.8284271247461903	14.035668847618199	3.605551275463989	0.22222222222222224	0.27653315937748607	50.19442890773479	38.88449643371459	4.47213595499958	8.246211251235321	2.23606797749979	3.6878177829171546	1.0	152.33333333333334	0.8140043763676148
17	422	A	651.0	93.25483391999991	9.884009519627255E-5	30.23243291566195	26.076809620810597	1.159360878699477	66.0	4.0	381.0	6862.0	0.5852534562211982	0.0	0.0	0.0	0.0	172.0	11809.0	86.0	7.963506697253515E-4	16.278820596099706	0.5384555269340048	3.1622776601683795	15.652475842498529	2.8284271247461903	0.23249527748763857	0.2102353324910547	71.56505117707799	81.86989764584402	9.848857801796104	19.313207915827967	6.324555320336759	3.053686296920494	1.4142135623730951	68.65697674418605	1.2526039461427723
17	424	B	768.0	100.91168815999993	9.731644320031155E-5	32.202484376209235	28.635642126552707	1.1245595343695518	100.0	3.0	92.0	4823.0	0.11979166666666667	10.0	5.0	1.0	0.34782608695652173	60.0	7013.0	152.0	5.130858955258707E-4	16.492422502470642	0.5121475197315839	3.1622776601683795	17.08800749063506	1.4142135623730951	0.23249527748763857	0.10511766624552735	83.418055344822	70.01689347810003	5.385164807134504	8.54400374531753	4.47213595499958	1.9104973174542796	2.0	116.88333333333334	1.3004420362184514
17	425	B	666.0	94.08326103999993	7.655968572672253E-5	28.861739379323623	26.68332812825267	1.08163941321714	94.0	4.0	41.0	3149.0	0.06156156156156156	10.990716082598492	5.385164807134504	2.0	0.4878048780487805	81.0	7406.0	79.0	7.513645890930256E-4	18.027756377319946	0.6246247372822902	6.4031242374328485	17.0	5.0	0.5	0.3904344047215152	63.43494882292201	65.22485943116808	6.708203932499369	11.661903789690601	5.830951894845301	2.0	1.4142135623730951	91.4320987654321	0.8640291655414528
17	427	B	982.0	114.56854239999988	3.754985563661346E-5	37.64306044943742	32.28002478313795	1.1661410021314778	82.0	3.0	208.0	4263.0	0.21181262729124237	0.0	0.0	0.0	0.0	97.0	16154.0	189.0	4.860749486061076E-4	21.540659228538015	0.5722345359637182	2.8284271247461903	24.041630560342615	5.0990195135927845	0.15987215339548633	0.2626128657194451	26.565051177077976	7.125016348901795	6.4031242374328485	11.40175425099138	5.0	2.2803508501982757	3.1622776601683795	166.53608247422682	1.1348891915315091
17	428	A	741.0	98.66904747999995	8.430972924147868E-5	32.89376840679705	27.51363298439521	1.1955443479766292	84.0	3.0	210.0	9310.0	0.2834008097165992	27.97986487088363	13.601470508735444	2.0	0.26666666666666666	127.0	16549.0	171.0	0.006175474724916095	17.46424919657298	0.530928806349966	2.23606797749979	18.439088914585774	3.1622776601683795	0.15617376188860607	0.21271781490575853	45.0	36.86989764584402	11.40175425099138	18.601075237738275	5.830951894845301	3.1900580854014704	1.0	130.30708661417322	1.312284730195178
18	430	A	622.0	90.66904747999995	1.0548439008573411E-4	29.5296461204668	25.059928172283335	1.1783611635857376	64.0	4.0	193.0	12367.0	0.3102893890675241	44.597490061823926	18.439088914585774	3.0	0.37305699481865284	181.0	7788.0	46.0	0.0014422171372703066	17.46424919657298	0.5914141038239068	3.0	18.973665961010276	5.0990195135927845	0.2	0.3561309707013459	28.300755766006375	39.610688240026604	9.055385138137417	16.492422502470642	8.246211251235321	2.0	2.23606797749979	43.027624309392266	1.069080636877247
18	433	B	796.0	103.74011527999991	7.925714549141035E-5	34.20526275297414	28.160255680657446	1.214664495268374	70.0	3.0	75.0	10115.0	0.0942211055276382	55.073841241334854	21.400934559032695	1.0	0.6933333333333334	116.0	6422.0	61.0	0.0017021477894681733	19.235384061671343	0.5623515948579821	3.1622776601683795	18.027756377319946	3.605551275463989	0.18864566947613626	0.23620751769642942	34.82448915695679	72.69947280805499	8.246211251235321	14.142135623730951	5.0990195135927845	2.773500981126146	2.23606797749979	55.36206896551724	1.1018374338212396
18	434	B	799.0	104.3259017199999	1.025952110821099E-4	35.35533905932738	27.294688127912362	1.2953194003770996	46.0	3.0	99.0	10848.0	0.12390488110137672	62.435673817154495	24.186773244895647	2.0	0.7575757575757576	79.0	8290.0	121.0	4.5892047718716064E-4	19.6468827043885	0.5556977595779922	3.1622776601683795	18.439088914585774	2.0	0.2171861213815347	0.14285714285714285	61.55707137563665	79.99202019855866	6.4031242374328485	10.0	5.0	2.0	1.4142135623730951	104.9367088607595	1.1530759951749094
18	435	B	701.0	96.08326103999991	5.6025356274318905E-5	31.32091952673165	27.202941017470888	1.1513799006738286	75.0	4.0	136.0	11216.0	0.19400855920114124	36.082102123334195	14.7648230602334	1.0	0.5367647058823529	78.0	6815.0	81.0	5.884842335941816E-4	18.027756377319946	0.5755819640586762	5.0	18.867962264113206	5.0990195135927845	0.35714285714285715	0.3561309707013459	71.56505117707799	60.255118703057775	5.385164807134504	10.44030650891055	5.0990195135927845	2.047512562185564	1.0	87.37179487179488	0.927072633895818
18	437	B	585.0	87.01219323999996	1.1545453809264678E-4	27.586228448267445	24.08318915758459	1.1454557894206312	45.0	3.0	120.0	6734.0	0.20512820512820512	43.16983897540109	18.24828759089466	3.0	0.35	71.0	5251.0	112.0	0.002076376405995425	17.4928556845359	0.6341155231618674	5.0990195135927845	17.88854381999832	6.324555320336759	0.38767127484640956	0.5	56.309932474020215	63.43494882292201	7.211102550927978	11.40175425099138	5.0	2.2803508501982757	1.4142135623730951	73.95774647887323	1.5143782136735862
18	438	B	736.0	98.91168815999991	1.5416978553376616E-4	33.54101966249684	26.476404589747453	1.2668268287260214	63.0	3.0	118.0	11953.0	0.16032608695652173	66.36683836259878	24.20743687382041	2.0	0.6864406779661016	114.0	13909.0	125.0	0.003610312929159547	19.026297590440446	0.5672545969648706	4.47213595499958	18.0	3.1622776601683795	0.3333333333333333	0.23249527748763857	73.44292862436335	81.57303097851933	10.44030650891055	17.46424919657298	5.0990195135927845	3.4250210555220284	1.4142135623730951	122.00877192982456	1.0245165001078438
18	439	B	1036.0	116.81118307999986	1.4261749627916955E-4	36.40054944640259	35.17101079013795	1.034958866084378	50.0	3.0	130.0	11341.0	0.12548262548262548	82.25153140778109	29.154759474226502	1.0	0.7461538461538462	83.0	7952.0	107.0	4.416558936102046E-4	24.08318915758459	0.6616160888737544	6.708203932499369	25.0	8.602325267042627	0.3946002313234923	0.5	42.95459151111277	51.927218126009166	5.830951894845301	10.770329614269007	5.385164807134504	2.0	2.23606797749979	95.80722891566265	1.1168259557344065
18	441	B	811.0	104.6690474799999	1.1041025293094441E-4	34.438350715445125	29.068883707497267	1.1847152805032894	88.0	4.0	157.0	9689.0	0.1935881627620222	0.0	0.0	0.0	0.14012738853503184	100.0	6959.0	74.0	3.8486333328526743E-4	19.209372712298546	0.5577901471246532	5.0990195135927845	19.209372712298546	5.0990195135927845	0.3561309707013459	0.3561309707013459	73.23744553816725	73.23744553816725	6.4031242374328485	11.704699910719626	6.324555320336759	1.8506755523321747	0.0	69.59	1.0633711740192555
18	444	A	726.0	98.08326103999995	7.057693227068064E-5	31.38470965295043	28.30194339616981	1.10892418989142	70.0	3.0	274.0	14118.0	0.3774104683195592	27.62383442691979	13.341664064126334	2.0	0.17518248175182483	57.0	9964.0	226.0	0.002091604467285261	21.095023109728988	0.6721433253006334	5.0	21.470910553583888	5.385164807134504	0.30485538042484617	0.33333333333333337	7.125016348901809	7.943471810590381	6.4031242374328485	9.433981132056603	4.47213595499958	2.1095023109728985	1.4142135623730951	174.80701754385964	1.2928542753914092
18	447	B	849.0	109.15432883999989	1.2017957460497888E-4	34.66987164671943	29.154759474226502	1.189166786896953	71.0	3.0	130.0	6053.0	0.15312131919905772	0.0	0.0	0.0	0.4	84.0	9319.0	139.0	4.78146245518935E-4	21.633307652783937	0.623980032958413	4.242640687119285	21.095023109728988	3.605551275463989	0.23076923076923075	0.1910938354123028	14.036243467926482	2.7263109939062673	6.4031242374328485	11.313708498984761	5.0	2.262741699796952	1.0	110.94047619047619	1.252924133490718
18	448	B	652.0	92.08326103999995	6.008368593842922E-5	31.25699921617557	26.1725046566048	1.1942685511486828	67.0	3.0	78.0	8664.0	0.1196319018404908	48.55405206904125	21.470910553583888	1.0	0.48717948717948717	104.0	6052.0	80.0	0.0018711526819944633	18.027756377319946	0.576759024519236	3.1622776601683795	18.027756377319946	3.1622776601683795	0.21271781490575853	0.21271781490575853	25.55996517182381	25.55996517182381	7.211102550927978	13.038404810405298	5.830951894845301	2.23606797749979	0.0	58.19230769230769	1.3747521480502314
18	450	A	845.0	106.32590171999992	8.143688489709197E-5	36.138621999185304	27.892651361962706	1.2956323703406574	89.0	3.0	229.0	13063.0	0.2710059171597633	49.90351332835765	21.095023109728988	2.0	0.31004366812227074	128.0	13218.0	95.0	0.002901342187388785	19.026297590440446	0.5264809928521726	4.47213595499958	19.1049731745428	3.605551275463989	0.3028912664076914	0.23620751769642942	75.96375653207352	68.83874018317172	11.045361017187261	18.110770276274835	6.082762530298219	2.9773922927395486	1.0	103.265625	0.9199576335300348
18	451	B	835.0	105.49747459999993	6.418170745246301E-5	34.785054261852174	28.460498941515414	1.2222222222222223	54.0	4.0	78.0	7645.0	0.09341317365269461	10.0	5.0	1.0	0.2948717948717949	190.0	15174.0	109.0	7.81903708068526E-4	17.72004514666935	0.5094154809498872	1.0	18.027756377319946	1.4142135623730951	0.07142857142857142	0.08333333333333334	70.5599651718238	25.55996517182382	10.0	19.1049731745428	7.0710678118654755	2.7018512172212588	1.0	79.86315789473684	1.364834585475155
18	452	B	710.0	96.08326103999991	1.1881414231769481E-4	31.622776601683793	26.248809496813376	1.2047318414773371	84.0	3.0	128.0	8384.0	0.18028169014084508	39.146562311134375	18.867962264113206	2.0	0.4765625	65.0	6736.0	100.0	7.951692664827318E-4	17.0	0.5375872022286245	3.0	17.204650534085253	5.0990195135927845	0.21428571428571427	0.3561309707013459	71.56505117707799	82.8749836510982	5.656854249492381	8.602325267042627	3.605551275463989	2.385855756810896	2.23606797749979	103.63076923076923	0.9649643705463182
18	454	B	1026.0	118.22539663999986	5.3932278057494596E-5	40.496913462633174	30.528675044947494	1.3265205058198366	66.0	3.0	187.0	9865.0	0.18226120857699804	56.34557339835659	26.248809496813376	2.0	0.2620320855614973	160.0	19792.0	157.0	8.836251701936838E-4	23.706539182259394	0.5853912596112691	4.0	22.360679774997898	3.1622776601683795	0.2222222222222222	0.18864566947613626	32.905242922987895	51.34019174590992	9.486832980505138	17.4928556845359	5.830951894845301	2.9999999999999996	1.4142135623730951	123.7	1.269199676637025
18	455	B	806.0	103.25483391999992	6.482557557294703E-5	34.0147027033899	29.017236257093817	1.1722240671722952	65.0	3.0	98.0	7061.0	0.12158808933002481	8.94427190999916	4.47213595499958	1.0	0.3469387755102041	97.0	9916.0	122.0	6.075719132429726E-4	18.027756377319946	0.5299989400031799	1.4142135623730951	19.1049731745428	2.8284271247461903	0.09090909090909091	0.18181818181818182	45.0	45.0	7.211102550927978	11.704699910719626	5.385164807134504	2.17350820818199	1.4142135623730951	102.22680412371135	1.1934247680516337
18	456	A	371.0	68.52691187999999	7.1367251882998E-5	22.825424421026653	19.72308292331602	1.1572949578812113	51.0	3.0	130.0	5033.0	0.3504043126684636	13.416407864998739	6.708203932499369	1.0	0.17692307692307693	89.0	6117.0	75.0	7.872472854157069E-4	14.212670403551895	0.6226683956184956	4.123105625617661	14.142135623730951	5.0	0.3616202853397895	0.45454545454545453	45.0	59.03624346792648	6.4031242374328485	11.40175425099138	5.0	2.2803508501982757	1.4142135623730951	68.73033707865169	1.091221186856302
19	458	B	709.0	96.08326103999991	8.331862207312477E-5	30.265491900843113	27.294688127912362	1.1088418288206312	76.0	3.0	139.0	6230.0	0.19605077574047955	48.662100242385755	24.331050121192877	1.0	0.17266187050359713	101.0	3659.0	33.0	0.0011610257644570786	18.027756377319946	0.5956538369302943	4.47213595499958	17.46424919657298	2.8284271247461903	0.31234752377721214	0.19026059766179765	55.84030545433056	37.40535663140855	7.0710678118654755	12.083045973594572	5.385164807134504	2.243765308275509	2.0	36.227722772277225	0.910904618748292
19	461	B	869.0	106.91168815999988	7.777262846351333E-5	35.22782990761707	29.410882339705484	1.1977821508625244	95.0	3.0	89.0	8866.0	0.10241657077100115	0.0	0.0	0.0	0.16853932584269662	106.0	4329.0	43.0	7.583342827728836E-4	21.095023109728988	0.5988169911416472	3.1622776601683795	21.095023109728988	3.1622776601683795	0.18864566947613626	0.18864566947613626	15.255118703057775	15.255118703057775	6.708203932499369	12.36931687685298	5.0990195135927845	2.42582262018792	0.0	40.839622641509436	1.052899052899053
19	462	B	744.0	98.91168815999991	7.237901797830463E-5	32.0624390837628	28.071337695236398	1.142177100067578	71.0	4.0	84.0	4776.0	0.11290322580645161	0.0	0.0	0.0	0.19047619047619047	79.0	5860.0	79.0	6.068929977536987E-4	19.0	0.592593718474215	3.1622776601683795	19.026297590440446	3.0	0.21271781490575853	0.1875	22.01128319791934	3.5763343749973444	5.830951894845301	10.295630140987	4.47213595499958	2.3021728866442674	1.0	74.17721518987342	1.0650170648464163
19	467	B	826.0	104.56854239999991	6.896742712739486E-5	34.17601498127012	28.792360097775937	1.1869820627837329	105.0	3.0	103.0	8681.0	0.12469733656174334	71.25307395394168	26.30589287593181	2.0	0.6504854368932039	85.0	6690.0	86.0	6.8807994650271E-4	18.35755975068582	0.5371474632354453	3.0	18.35755975068582	3.0	0.2	0.2	69.44395478041653	69.44395478041653	6.324555320336759	11.045361017187261	5.0	2.209072203437452	0.0	78.70588235294117	1.092675635276532
19	471	B	846.0	106.3259017199999	6.735094066893574E-5	35.35533905932738	28.284271247461902	1.25	76.0	4.0	94.0	8149.0	0.1111111111111111	26.06859056132414	12.165525060596439	2.0	0.40425531914893614	67.0	6241.0	112.0	5.277742542141386E-4	22.20360331117452	0.6280127387243033	5.0990195135927845	23.194827009486403	6.082762530298219	0.2626128657194451	0.31622776601683794	4.600095666263286	2.7524854002686823	5.385164807134504	9.433981132056603	4.47213595499958	2.1095023109728985	1.0	93.14925373134328	1.2023714148373659
19	472	B	892.0	110.5685423999999	1.0650974367450389E-4	35.510561809129406	29.68164415931166	1.196381225330104	99.0	4.0	176.0	11615.0	0.19730941704035873	53.597805775849444	23.53720459187964	2.0	0.4715909090909091	88.0	4533.0	45.0	4.1115165596557256E-4	18.439088914585774	0.5192564683627526	2.23606797749979	19.79898987322333	4.123105625617661	0.1514456332038457	0.2831760569774271	82.8749836510982	70.3461759419467	6.0	11.0	5.0	2.2	2.0	51.51136363636363	0.8735936465916612
19	476	B	926.0	111.39696951999987	6.004332305074795E-5	37.013511046643494	30.610455730027933	1.2091786993662548	92.0	3.0	49.0	5705.0	0.052915766738660906	12.165525060596439	6.082762530298219	1.0	0.6326530612244898	84.0	7656.0	114.0	7.821375409245851E-4	22.47220505424423	0.6071351897939464	7.280109889280518	21.95449840010015	7.615773105863909	0.46895310261062645	0.5	69.69155816347806	76.9447527762034	6.324555320336759	10.770329614269007	4.47213595499958	2.408318915758459	1.0	91.14285714285714	1.250783699059561
19	478	B	705.0	97.49747459999992	1.5310651852152218E-4	32.7566787083184	25.553864678361276	1.2818678943720159	106.0	2.0	127.0	8959.0	0.18014184397163122	43.77791110345748	18.601075237738275	3.0	0.4094488188976378	88.0	7462.0	101.0	0.0030219253475679535	21.400934559032695	0.6533304169692281	5.0	19.209372712298546	3.1622776601683795	0.31622776601683794	0.23249527748763857	23.38522105721377	41.82016988013578	6.4031242374328485	12.206555615733702	5.0	2.4413111231467406	2.23606797749979	84.79545454545455	1.1911015813454837
19	480	A	774.0	101.49747459999995	1.02272252644094E-4	34.0	26.832815729997478	1.2671051872498809	72.0	4.0	472.0	16354.0	0.6098191214470284	42.78201897305826	19.849433241279208	2.0	0.11228813559322035	66.0	6430.0	112.0	0.0012209381869770746	23.853720883753127	0.701580025992739	7.0710678118654755	23.853720883753127	7.0710678118654755	0.41666666666666674	0.41666666666666674	16.927513064147046	16.927513064147046	5.385164807134504	10.295630140987	4.47213595499958	2.3021728866442674	0.0	97.42424242424242	1.149611197511664
19	481	B	1018.0	116.81118307999986	8.733739688379506E-5	38.01315561749642	33.015148038438355	1.1513852845136139	88.0	3.0	145.0	7111.0	0.14243614931237722	16.1245154965971	8.06225774829855	1.0	0.2	85.0	10897.0	99.0	3.71020109296492E-4	23.345235059857504	0.6141356769947383	6.082762530298219	21.93171219946131	4.123105625617661	0.3736611319222725	0.25	44.283840054529605	39.70991879462872	6.324555320336759	11.180339887498949	4.123105625617661	2.711630722733202	2.0	128.2	0.7722308892355695
19	483	B	789.0	103.7401152799999	1.070960647317731E-4	34.0147027033899	27.313000567495326	1.2453667483121624	87.0	4.0	179.0	9582.0	0.22686945500633712	18.110770276274835	9.055385138137417	1.0	0.2011173184357542	70.0	12348.0	153.0	5.23155976675315E-4	18.439088914585774	0.5420917264917955	3.605551275463989	19.4164878389476	4.242640687119285	0.27653315937748607	0.315352998736582	81.32682595212023	70.01689347810002	5.0990195135927845	9.486832980505138	4.47213595499958	2.1213203435596424	1.0	176.4	0.8673469387755102
19	484	B	609.0	89.01219323999995	1.0567514087339172E-4	29.120439557122072	25.298221281347036	1.1510864433221337	71.0	4.0	65.0	4544.0	0.10673234811165845	20.37776754175517	9.486832980505138	1.0	0.6461538461538462	53.0	8245.0	119.0	7.605121377566403E-4	14.560219778561036	0.5	0.0	15.524174696260024	1.0	0.0	0.06666666666666667	-1.0	15.945395900922856	5.385164807134504	9.219544457292887	4.123105625617661	2.23606797749979	1.0	155.56603773584905	0.7649484536082475
20	485	B	711.0	96.6690474799999	1.2151947875437738E-4	31.76476034853718	27.294688127912362	1.1637707747264416	82.0	3.0	83.0	7955.0	0.11673699015471167	24.239964890631946	10.44030650891055	1.0	0.7469879518072289	125.0	5598.0	64.0	0.0011116444944850147	19.4164878389476	0.6112587542264194	5.830951894845301	19.6468827043885	5.385164807134504	0.4472135954999579	0.3866323008783335	60.70863782901574	51.54629078329404	7.280109889280518	14.317821063276353	5.0990195135927845	2.8079557305298435	1.0	44.784	1.429081814933905
20	486	B	964.0	113.8406203599999	1.2095188964370331E-4	37.12142238654117	31.304951684997057	1.1858003411112648	85.0	4.0	175.0	11826.0	0.18153526970954356	0.0	0.0	0.0	0.08571428571428572	93.0	5046.0	61.0	4.6111676297168287E-4	23.706539182259394	0.6386215198169372	5.0	21.470910553583888	2.8284271247461903	0.2688016652852352	0.15384615384615385	7.512144103052748	15.642246457208728	6.708203932499369	10.816653826391969	4.47213595499958	2.418677324489565	2.23606797749979	54.25806451612903	1.124256837098692
20	487	B	533.0	83.84062035999996	1.2291753383544035E-4	28.0178514522438	23.0	1.2181674544453827	114.0	3.0	66.0	6902.0	0.12382739212007504	16.492422502470642	8.246211251235321	1.0	0.5151515151515151	93.0	2594.0	41.0	0.00162626888092689	14.560219778561036	0.519676528493943	4.0	16.76305461424021	5.385164807134504	0.3333333333333333	0.4142434467026541	90.0	68.19859051364818	7.280109889280518	12.529964086141668	4.47213595499958	2.80178514522438	2.23606797749979	27.892473118279568	1.4699306090979183
20	488	B	833.0	104.32590171999989	6.782056077058181E-5	33.83784863137726	29.732137494637012	1.138090009084642	84.0	4.0	129.0	7363.0	0.15486194477791115	66.25108859039055	25.495097567963924	3.0	0.5426356589147286	99.0	5073.0	65.0	6.256902112483959E-4	21.95449840010015	0.6488148416073389	5.830951894845301	21.95449840010015	5.830951894845301	0.3616202853397895	0.3616202853397895	38.480198248343015	38.480198248343015	6.082762530298219	12.165525060596439	5.0990195135927845	2.385855756810896	0.0	51.24242424242424	1.2684801892371378
20	489	B	703.0	96.66904747999992	9.017271382059561E-5	32.449961479175904	26.076809620810597	1.2443992171986873	76.0	3.0	87.0	8356.0	0.12375533428165007	44.349933230642755	16.401219466856727	2.0	0.6666666666666666	90.0	3925.0	52.0	0.0012049846854193316	22.02271554554524	0.6786669241403527	6.4031242374328485	22.627416997969522	7.615773105863909	0.3904053750620288	0.5	16.645038214675942	32.106255955117845	6.4031242374328485	10.770329614269007	5.385164807134504	2.0	2.23606797749979	43.611111111111114	1.1923566878980891
20	491	B	764.0	102.3259017199999	1.0994352671553223E-4	32.55764119219941	28.319604517012593	1.1496502775185606	121.0	3.0	96.0	10952.0	0.1256544502617801	71.90561038248231	27.65863337187866	3.0	0.8125	96.0	3556.0	36.0	0.0015099014983621073	19.4164878389476	0.5963726832765655	5.0990195135927845	20.808652046684813	6.0	0.3561309707013459	0.42857142857142855	58.799485396019364	47.48955292199915	7.211102550927978	12.206555615733702	3.605551275463989	3.3854893976408285	1.4142135623730951	37.041666666666664	0.9718785151856019
20	493	A	678.0	94.66904747999993	1.3921045958474338E-4	29.410882339705484	26.40075756488817	1.1140166060545416	91.0	3.0	260.0	11085.0	0.3834808259587021	29.97029690577488	14.317821063276353	2.0	0.23076923076923078	160.0	6523.0	49.0	0.002273902218538729	16.278820596099706	0.5534965054116333	2.0	20.808652046684813	8.0	0.14285714285714285	0.5714285714285714	53.13010235415598	53.13010235415598	9.055385138137417	15.811388300841896	7.280109889280518	2.171861213815347	6.0	40.76875	1.2019009658132762
20	494	A	934.0	111.39696951999989	5.4721231068182404E-5	37.589892258425	30.886890422961002	1.2170176972713658	114.0	3.0	257.0	14169.0	0.2751605995717345	24.166091947189145	12.083045973594572	1.0	0.13618677042801555	84.0	3850.0	53.0	7.601080184537534E-4	22.67156809750927	0.6031293716312236	8.246211251235321	24.758836806279895	9.0	0.5	0.5294117647058824	76.13897243697883	62.10272896905238	5.830951894845301	11.313708498984761	4.242640687119285	2.666666666666667	2.23606797749979	45.833333333333336	1.1563636363636363
20	495	B	643.0	91.84062035999995	7.291309559224607E-5	31.064449134018133	25.079872407968907	1.2386207006439027	95.0	3.0	104.0	7283.0	0.16174183514774496	45.766741259999776	20.518284528683193	2.0	0.36538461538461536	76.0	5058.0	60.0	9.231032597340719E-4	17.11724276862369	0.5510235412440937	2.23606797749979	18.0	3.1622776601683795	0.15617376188860607	0.21271781490575853	22.988716802080646	22.01128319791934	6.4031242374328485	11.40175425099138	4.242640687119285	2.68741924943285	2.23606797749979	66.55263157894737	0.9015421115065243
20	496	B	626.0	92.08326103999993	1.7290319394038103E-4	30.463092423455635	24.166091947189145	1.260571733734503	118.0	4.0	88.0	6424.0	0.14057507987220447	23.055748490202767	10.63014581273465	2.0	0.4659090909090909	70.0	4482.0	67.0	9.293397161824104E-4	18.24828759089466	0.5990293873396795	5.0	18.681541692269406	4.123105625617661	0.40961596025952024	0.3090398323477543	60.068488159492205	37.23483398157464	5.385164807134504	10.198039027185569	5.0990195135927845	2.0	2.0	64.02857142857142	1.0464078536367694
20	497	B	936.0	112.6690474799999	8.20336456123192E-5	38.2099463490856	29.154759474226502	1.3105903474478702	97.0	3.0	174.0	10209.0	0.1858974358974359	14.0	7.0	1.0	0.26436781609195403	83.0	6863.0	102.0	3.9253469766440313E-4	23.021728866442675	0.602506181404089	4.123105625617661	23.021728866442675	4.123105625617661	0.22360679774997896	0.22360679774997896	20.04524942542099	20.04524942542099	6.708203932499369	10.816653826391969	3.605551275463989	3.0000000000000004	0.0	82.6867469879518	1.2335713244936617
20	499	B	848.0	106.56854239999988	6.113214965015087E-5	36.069377593742864	29.0	1.243771641163547	92.0	4.0	84.0	9434.0	0.09905660377358491	40.45645626817067	19.026297590440446	2.0	0.5238095238095238	95.0	8899.0	97.0	2.0739255229071556E-4	22.02271554554524	0.6105654440060432	4.123105625617661	22.80350850198276	5.0990195135927845	0.25	0.31323027878410764	30.963756532073525	33.690067525979785	6.324555320336759	11.704699910719626	4.47213595499958	2.6172504656604803	1.0	93.67368421052632	1.0355096078211035
20	500	B	828.0	105.1543288399999	8.034640678425462E-5	35.77708763999664	28.178005607210743	1.2696813301379035	106.0	4.0	78.0	9128.0	0.09420289855072464	27.635952322291626	13.416407864998739	2.0	0.47435897435897434	91.0	9318.0	105.0	6.945652553998381E-4	21.93171219946131	0.6130099917619614	7.0	19.849433241279208	5.0990195135927845	0.4375	0.3333333333333333	63.43494882292201	74.74488129694222	7.0710678118654755	12.206555615733702	5.0	2.4413111231467406	2.23606797749979	102.3956043956044	1.0254346426271732
20	501	B	694.0	95.84062035999992	1.0249813637489974E-4	31.11269837220809	26.870057685088806	1.1578947368421053	82.0	3.0	96.0	8462.0	0.138328530259366	65.5915939464219	24.413111231467404	1.0	0.6770833333333334	138.0	6993.0	62.0	0.0014468196812675615	16.401219466856727	0.5271551593065092	2.23606797749979	16.401219466856727	2.23606797749979	0.16666666666666666	0.16666666666666666	71.56505117707799	71.56505117707799	8.602325267042627	15.652475842498529	5.385164807134504	2.906591794880899	0.0	50.67391304347826	1.2235092235092235
20	506	A	751.0	100.3259017199999	5.613576752626923E-5	33.97057550292606	27.65863337187866	1.2282087493688294	103.0	3.0	323.0	15203.0	0.43009320905459386	60.060694075665964	23.40939982143925	2.0	0.1826625386996904	245.0	11049.0	65.0	0.0038608423574731936	17.4928556845359	0.5149413993009672	4.242640687119285	17.804493814764857	3.605551275463989	0.3	0.2650854018430103	90.0	78.69006752597979	12.806248474865697	22.360679774997898	7.615773105863909	2.9361010975735176	1.0	45.09795918367347	1.4413069056023171
20	508	B	653.0	92.66904747999993	1.1052948193307285E-4	28.792360097775937	26.570660511172846	1.0836147669595522	135.0	3.0	104.0	6474.0	0.15926493108728942	19.244230807963255	9.433981132056603	2.0	0.28846153846153844	73.0	4539.0	79.0	4.318578394777592E-4	14.7648230602334	0.5128035010014308	2.23606797749979	15.652475842498529	2.0	0.17845765256206242	0.15384615384615385	83.08877288097531	70.3461759419467	6.0	10.44030650891055	5.0990195135927845	2.047512562185564	1.0	62.178082191780824	1.2705441727252698
20	509	B	837.0	106.32590171999989	6.435062770347982E-5	34.0	29.5296461204668	1.1513852845136139	75.0	4.0	208.0	9298.0	0.24850657108721624	39.30333718780398	18.439088914585774	2.0	0.23557692307692307	73.0	4809.0	81.0	6.464855268105098E-4	21.93171219946131	0.6450503588076856	5.0990195135927845	22.360679774997898	5.385164807134504	0.31323027878410764	0.31514293343362576	16.762554461832735	6.271077449501149	5.830951894845301	10.295630140987	4.47213595499958	2.3021728866442674	1.0	65.87671232876713	1.229569557080474
20	510	B	570.0	86.42640679999995	1.3024664247639466E-4	28.792360097775937	23.40939982143925	1.229948666663669	66.0	3.0	80.0	4823.0	0.14035087719298245	45.80220954218909	21.470910553583888	1.0	0.4875	58.0	4655.0	100.0	0.00219769051972594	15.297058540778355	0.531288803308624	2.8284271247461903	15.297058540778355	2.8284271247461903	0.25	0.25	66.03751102542182	66.03751102542182	6.082762530298219	9.486832980505138	4.123105625617661	2.3008949665421112	0.0	80.25862068965517	1.2459720730397421
20	511	B	931.0	112.32590171999988	3.8970431961081455E-5	36.124783736376884	31.89043743820395	1.1327779308884705	65.0	4.0	151.0	5973.0	0.16219119226638024	0.0	0.0	0.0	0.13245033112582782	162.0	8954.0	84.0	8.783930203978062E-4	19.1049731745428	0.5288605549575789	2.0	19.209372712298546	1.0	0.125	0.058823529411764705	49.39870535499551	40.60129464500447	8.246211251235321	15.0	6.4031242374328485	2.342606428329091	2.23606797749979	55.27160493827161	1.5197677015858833
21	513	B	729.0	98.32590171999993	8.781642892687339E-5	32.38826948140329	27.459060435491963	1.1795112056907862	65.0	4.0	117.0	8979.0	0.16049382716049382	40.12875787565537	16.76305461424021	2.0	0.5128205128205128	110.0	4679.0	51.0	0.0010165888236466764	21.095023109728988	0.651316771395932	6.4031242374328485	22.090722034374522	7.211102550927978	0.4268749491621899	0.47241503539285884	45.784824602991904	40.815083874881594	7.0710678118654755	13.601470508735444	5.830951894845301	2.3326329481056884	1.0	42.53636363636364	1.198974139773456
21	514	B	734.0	99.74011527999993	7.649871140762408E-5	33.60059523282288	26.627053911388696	1.2618968416348728	62.0	4.0	117.0	8411.0	0.15940054495912806	44.095116745010145	18.973665961010276	1.0	0.41025641025641024	72.0	7754.0	115.0	2.7502031612324174E-4	19.209372712298546	0.5716973934299172	5.0990195135927845	18.439088914585774	4.123105625617661	0.3561309707013459	0.28797018815893544	65.77225468204583	68.4985656759521	5.385164807134504	10.295630140987	4.47213595499958	2.3021728866442674	1.0	107.69444444444444	1.0678359556358008
21	516	B	692.0	95.25483391999995	6.289030313524575E-5	30.4138126514911	28.319604517012593	1.0739490600308503	35.0	4.0	64.0	7629.0	0.09248554913294797	20.12899020449196	10.0	3.0	0.59375	149.0	4737.0	35.0	0.003760900279322063	17.4928556845359	0.5751615519232929	4.123105625617661	16.55294535724685	5.0	0.28797018815893544	0.35179877236514595	56.3099324740202	79.14358665193775	9.055385138137417	15.811388300841896	6.324555320336759	2.5	2.0	31.79194630872483	1.1009077475195272
21	518	A	706.0	96.66904747999993	8.839290969575873E-5	30.805843601498726	27.65863337187866	1.1137876259938397	54.0	4.0	187.0	8869.0	0.26487252124645894	24.0	12.0	1.0	0.16042780748663102	85.0	3722.0	48.0	0.001722080618717972	19.924858845171276	0.6467882880572021	5.0	19.924858845171276	5.0	0.3333333333333333	0.3333333333333333	21.938480467706484	21.938480467706484	6.4031242374328485	11.180339887498949	4.47213595499958	2.5	0.0	43.78823529411765	1.0961848468565287
21	519	B	523.0	83.25483391999995	1.0632139151683104E-4	27.202941017470888	23.08679276123039	1.1782901721694639	42.0	3.0	47.0	6129.0	0.08986615678776291	44.83956788672177	20.09975124224178	1.0	1.0851063829787233	115.0	5006.0	55.0	0.0014151074902016125	14.142135623730951	0.5198752449100363	2.23606797749979	14.142135623730951	2.23606797749979	0.1850583025494013	0.1850583025494013	80.53767779197437	80.53767779197437	8.54400374531753	15.033296378372908	6.0	2.5055493963954847	0.0	43.530434782608694	1.2634838194167
21	522	B	693.0	96.66904747999993	1.731686435894006E-4	32.55764119219941	25.45584412271571	1.2789849370245931	69.0	3.0	29.0	2477.0	0.04184704184704185	4.47213595499958	2.23606797749979	1.0	0.4827586206896552	58.0	5295.0	98.0	3.01381932292651E-4	18.35755975068582	0.5638479655916893	4.47213595499958	18.35755975068582	4.47213595499958	0.31234752377721214	0.31234752377721214	69.07549825507884	69.07549825507884	5.385164807134504	8.54400374531753	4.123105625617661	2.072225288683357	0.0	91.29310344827586	1.0734655335221908
21	525	B	621.0	90.66904747999995	1.3471968742895645E-4	30.479501308256342	24.839484696748443	1.2270585191425567	88.0	3.0	51.0	5808.0	0.0821256038647343	23.485238322916782	11.180339887498949	1.0	0.803921568627451	63.0	4334.0	73.0	0.0010295665182574122	18.788294228055936	0.6164239381097265	7.615773105863909	18.788294228055936	7.615773105863909	0.5858287004510699	0.5858287004510699	73.393019421383	73.393019421383	5.385164807134504	9.899494936611665	4.242640687119285	2.3333333333333335	0.0	68.7936507936508	1.0611444393170282
21	531	B	801.0	104.3259017199999	6.179896740425102E-5	33.54101966249684	28.442925306655784	1.1792394523726462	48.0	3.0	67.0	6908.0	0.08364544319600499	8.48528137423857	4.242640687119285	1.0	0.3283582089552239	221.0	9207.0	51.0	0.0025097887979485334	21.213203435596427	0.6324555320336759	5.0	19.4164878389476	3.1622776601683795	0.29411764705882354	0.17845765256206245	10.619655276155129	7.815293546766881	10.198039027185569	19.026297590440446	8.0	2.378287198805056	2.23606797749979	41.660633484162894	1.224177256435321
21	532	A	757.0	101.74011527999991	1.2067012707208614E-4	33.24154027718932	27.313000567495326	1.2170592606639286	60.0	3.0	249.0	11173.0	0.3289299867899604	10.0	5.0	1.0	0.11244979919678715	72.0	5247.0	80.0	5.638646471610327E-4	17.72004514666935	0.5330693162503369	2.23606797749979	16.76305461424021	1.4142135623730951	0.15617376188860607	0.1	47.12109639666147	65.55604521958347	6.4031242374328485	10.0	3.605551275463989	2.773500981126146	1.0	72.875	1.097770154373928
21	533	B	601.0	89.25483391999994	1.4655618027092086E-4	28.231188426986208	25.079872407968907	1.1256511982100834	69.0	4.0	118.0	8978.0	0.19633943427620631	0.0	0.0	0.0	0.2288135593220339	120.0	7250.0	68.0	6.354949822275862E-4	15.524174696260024	0.5498944805816414	2.23606797749979	17.029386365926403	5.656854249492381	0.15617376188860607	0.4204706649821094	51.34019174590992	69.77514056883192	7.615773105863909	13.341664064126334	5.0990195135927845	2.616515592568454	3.605551275463989	60.416666666666664	1.1255172413793104
21	536	B	884.0	108.5685423999999	6.370847398331976E-5	34.713109915419565	30.479501308256342	1.138900192767144	61.0	3.0	205.0	14470.0	0.2319004524886878	28.56434072558691	14.142135623730951	2.0	0.2048780487804878	81.0	5482.0	87.0	0.0010254091880895482	21.93171219946131	0.6317991171894178	5.0	21.2602916254693	5.0990195135927845	0.2808279781508652	0.295378269592824	10.4207123967945	35.98067756861832	6.082762530298219	11.40175425099138	5.0990195135927845	2.23606797749979	2.23606797749979	67.67901234567901	1.2854797519153593
21	539	B	815.0	105.3969695199999	1.267731091884811E-4	36.124783736376884	26.90724809414742	1.3425670142846888	33.0	3.0	116.0	10605.0	0.1423312883435583	39.80453081746511	16.278820596099706	2.0	0.3620689655172414	90.0	7955.0	98.0	5.342463324623483E-4	18.601075237738275	0.5149117396378318	4.242640687119285	18.601075237738275	4.242640687119285	0.35233213170882205	0.35233213170882205	87.70938995736148	87.70938995736148	6.4031242374328485	10.63014581273465	5.0	2.12602916254693	0.0	88.38888888888889	1.1087366436203645
21	540	B	726.0	98.91168815999993	1.1802248321220848E-4	32.802438933713454	25.612496949731394	1.2807200718498266	65.0	3.0	181.0	9667.0	0.2493112947658402	24.56392349640138	11.661903789690601	1.0	0.20441988950276244	76.0	4401.0	56.0	4.3798647816106724E-4	19.209372712298546	0.5856080625930432	2.8284271247461903	18.439088914585774	2.23606797749979	0.17374889710522776	0.1514456332038457	7.4314079711725185	25.866356794094514	5.385164807134504	10.44030650891055	4.123105625617661	2.5321462647095156	1.0	57.9078947368421	0.9670529425130653
21	541	A	749.0	100.9116881599999	9.660967752772817E-5	33.61547262794322	26.419689627245813	1.272364403300053	52.0	3.0	265.0	7144.0	0.3538050734312417	0.0	0.0	0.0	0.0	75.0	7581.0	121.0	7.65017426844004E-4	22.80350850198276	0.6783634653712142	6.708203932499369	23.600847442411894	7.211102550927978	0.45433689961153706	0.47241503539285884	30.699722550814407	23.574706201912612	6.082762530298219	11.180339887498949	4.47213595499958	2.5	1.0	101.08	1.1970716264345074
21	543	B	741.0	99.74011527999991	1.223715392284903E-4	34.0	25.942243542145693	1.3106036856358896	50.0	4.0	123.0	7549.0	0.1659919028340081	45.50632615907844	19.235384061671343	4.0	0.42276422764227645	226.0	14229.0	73.0	0.0015149045967595592	18.788294228055936	0.5525968890604687	2.0	17.0	0.0	0.13333333333333333	0.0	28.072486935852965	-1.0	13.892443989449804	26.40075756488817	7.211102550927978	3.6611263504345426	2.0	62.96017699115044	1.1594630683814744
21	544	B	753.0	102.08326103999991	2.0631293387342423E-4	33.06055050963308	27.018512172212592	1.2236258717322885	48.0	3.0	84.0	2989.0	0.11155378486055777	0.0	0.0	0.0	0.0	82.0	6810.0	103.0	4.1553021102475594E-4	18.110770276274835	0.5478060708940032	2.23606797749979	17.0	1.0	0.14285714285714285	0.07692307692307693	23.1985905136482	86.63353933657021	6.324555320336759	10.44030650891055	4.123105625617661	2.5321462647095156	2.0	83.04878048780488	1.2402349486049926
21	545	N	445.0	76.18376611999997	1.3067264227075844E-4	25.238858928247925	21.633307652783937	1.1666666666666665	38.0	3.0	-1.0	-1.0	-1.0	-1.0	-1.0	-1.0	-1.0	171.0	4601.0	34.0	0.0011886533321673611	12.806248474865697	0.5074020387083602	1.0	17.204650534085253	4.242640687119285	0.09090909090909091	0.35233213170882205	57.52880770915152	12.528807709151522	9.219544457292887	18.384776310850235	5.656854249492381	3.2499999999999996	5.0	26.906432748538013	1.2636383394914148
