# Supplementary material for: Exploiting Single-Cell Quantitative Data to Map Genetic Variants Having Probabilistic Effects
Source: PLoS Genet. 2016 Aug 1;12(8):e1006213. doi: 10.1371/journal.pgen.1006213 (PMC4968810; doi:10.1371/journal.pgen.1006213)
Supplement: S1 Dataset — (ZIP) [file pgen.1006213.s007.zip › data/2014-10-07_morpho/JW1_gpa1/JW1-2_A1B.xls]

image_number	cell_id	Cgroup	Agroup	Dgroup	C11-1_A1B	C11-2_A1B	C12-1_A1B	C12-2_A1B	C13_A1B	C101_A1B	C102_A1B	C103_A1B	C104_A1B	C105_A1B	C106_A1B	C107_A1B	C108_A1B	C109_A1B	C110_A1B	C111_A1B	C112_A1B	C113_A1B	C114_A1B	C115_A1B	C116_A1B	C117_A1B	C118_A1B	C126_A1B	C127_A1B	C128_A1B	A7-1_A1B	A7-2_A1B	A8-1_A1B	A8-2_A1B	A9_A1B	A101_A1B	A102_A1B	A103_A1B	A104_A1B	A120_A1B	A121_A1B	A122_A1B	A123_A1B	D14-3_A1B	D15-3_A1B	D16-3_A1B	D17-3_A1B	D104_A1B	D107_A1B
1	7	small	api	A1	956.0	143.0	100.25483391999994	34.213203400000005	4.1896886947449574E-5	1099.0	136.46803731999984	35.73513677041127	31.622776601683793	56.195111426299974	71.90054637690363	13.601470508735444	13.879343286945417	11.40175425099138	26.612462857213096	12.33288287465668	15.620499351813308	27.997832151098283	0.9799794001441456	1.1300442469213319	0.8672044504575642	0.3412623816952409	0.14958158995815898	89.0	3.0	32.2490309931942	57.0	137.0	2946.0	9429.0	0.7	0.17652411282984531	0.7061855670103093	-1.0	0.1369094076942282	29.912511946978558	12.848857801796104	3.0	0.5103092783505154	99.0	10061.0	132.0	3.193883893716544E-4	20.09975124224178	0.5624646512864165
1	13	large	iso	A1	853.0	420.0	91.91168815999994	61.11269832	4.765895488477792E-5	1273.0	155.4386000399999	34.132096331752024	30.528675044947494	25.610209923205787	31.82744657667311	22.0	22.670333250593856	13.0	18.07682698428412	33.41121088610134	16.1245154965971	34.277777777777786	0.970431257309537	1.118033988749895	0.8679801035338858	0.664906711468676	0.492379835873388	102.0	3.0	32.38826948140329	44.0	299.0	1442.0	13546.0	0.5714285714285714	0.2694422623723488	0.8717201166180758	-1.0	0.21556523894854024	42.4713353286557	17.029386365926403	3.0	0.22157434402332363	105.0	13598.0	187.0	4.412564691443322E-4	23.853720883753127	0.69886480607295
1	16	medium	iso	A1	774.0	252.0	88.42640679999994	47.041630520000005	7.962472977289547E-5	1026.0	137.8822508799999	34.713109915419565	27.65863337187866	26.04888694731315	44.67629847507976	18.027756377319946	17.098931198446397	12.206555615733702	19.761986225707734	25.814724480420086	14.212670403551895	28.106911079185192	1.0543206571272679	1.2550551377102166	0.8400592336132909	0.531986226992094	0.32558139534883723	106.0	4.0	31.064449134018133	228.0	184.0	7090.0	7418.0	0.5454545454545454	0.4015594541910331	0.44660194174757284	-1.0	0.13266679865075634	12.649110640673518	6.324555320336759	1.0	0.07281553398058252	78.0	12050.0	200.0	5.838180224191445E-4	21.540659228538015	0.6205338352289103
1	17	small	api	A1	833.0	88.0	92.25483391999994	26.142135600000003	8.27239269475431E-5	921.0	120.81118307999985	33.28663395418648	29.68164415931166	34.066183214244205	44.735966018740896	9.219544457292887	12.407663700523967	12.165525060596439	15.02104420315274	18.866879374817856	15.231546211727817	21.341538095585385	0.7430524133970162	1.1214551921559868	0.6625787803153376	0.28336873515668043	0.1056422569027611	161.0	10.0	31.78049716414141	142.0	82.0	6456.0	4635.0	0.9230769230769231	0.24321389793702497	0.36607142857142855	-1.0	0.008182256736645847	17.70820393249937	8.0	1.0	0.3794642857142857	123.0	10252.0	103.0	0.0010031808025832312	18.384776310850235	0.5523170752607135
2	24	small	api	A1	769.0	79.0	89.66904747999993	25.142135600000003	1.1398356435322147E-4	848.0	116.81118307999986	33.24154027718932	28.284271247461902	10.902944831751945	23.225079545285237	8.54400374531753	13.507450977692882	13.341664064126334	6.949136474235958	22.62741699796952	15.264337522473747	17.62200772471741	0.6325400521110665	1.1752659273543158	0.5382101509017627	0.2803881194969511	0.10273081924577374	92.0	5.0	32.202484376209235	94.0	51.0	6647.0	2836.0	0.6428571428571429	0.17099056603773585	0.35172413793103446	0.07054110701214843	-1.0	70.8210736495101	33.28719543477565	2.0	0.45517241379310347	84.0	6555.0	97.0	7.744605720574466E-4	21.93171219946131	0.6597682302498801
2	26	medium	iso	A1	779.0	267.0	88.66904747999993	48.041630520000005	5.9239530286793345E-5	1046.0	139.53910511999985	33.301651610693426	29.068883707497267	25.30494113113628	37.98131655626387	17.029386365926403	18.180597417161437	11.045361017187261	17.056211104485	27.108024096458987	15.524174696260024	27.715448297553568	0.9366791406893836	1.145611642531167	0.8176236221027238	0.5418083523547065	0.3427471116816431	73.0	3.0	32.28002478313795	44.0	186.0	1815.0	9618.0	0.5	0.2198852772466539	0.808695652173913	-1.0	0.15470852003702554	46.02298908463507	18.165771054025026	3.0	0.32608695652173914	87.0	7423.0	92.0	8.235423339559184E-4	18.384776310850235	0.5520680032862615
2	34	medium	iso	A1	676.0	295.0	82.01219323999996	50.455844080000006	8.078049961033197E-5	971.0	135.29646443999988	31.38470965295043	25.632011235952593	36.54497232282256	43.5580766283187	19.697715603592208	18.378450272906523	12.36931687685298	22.176403978125382	24.110476322402896	13.892443989449804	32.18218323967179	1.0717832739483233	1.2244341407329304	0.8753294589668724	0.615223689145178	0.4363905325443787	81.0	3.0	28.319604517012593	62.0	175.0	3520.0	11558.0	0.38461538461538464	0.24407826982492276	0.7383966244725738	-1.0	0.13015547861912383	52.58178281670728	22.639779418471043	4.0	0.4008438818565401	100.0	7350.0	101.0	6.952186316786374E-4	18.601075237738275	0.5926795386488343
2	35	small	api	A1	568.0	119.0	66.76955256	28.798989840000004	1.4306622064470361E-4	687.0	97.98275595999992	30.01666203960727	27.073972741361768	35.537677791974374	60.94539590092286	5.830951894845301	34.286559797483434	22.02271554554524	9.827874918628352	9.270896532171628	8.602325267042627	11.242685026008912	0.17006523632835516	1.1086907092046325	0.15339285782448636	0.43131919768551474	0.20950704225352113	81.0	3.0	23.40939982143925	64.0	51.0	3111.0	2305.0	0.4444444444444444	0.16739446870451238	0.4434782608695652	0.018018607539270808	-1.0	31.779914435875973	15.889957217937987	1.0	0.26956521739130435	86.0	5332.0	73.0	8.50896285233155E-4	16.76305461424021	0.5584583186538598
2	36	small	api	A1	661.0	70.0	82.08326103999995	22.313708480000003	8.484955466907582E-5	731.0	106.81118307999988	30.805843601498726	25.80697580112788	25.94899126867876	35.75388725443674	8.0	10.655048317338066	11.0	10.355178196921068	18.134631644035807	13.152946437965905	17.72222222222223	0.7508178059579769	1.1937021927285403	0.6289825138393796	0.2718423731864932	0.1059001512859304	80.0	3.0	28.861739379323623	31.0	43.0	3447.0	4491.0	0.6666666666666666	0.1012311901504788	0.581081081081081	-1.0	0.02940827172932067	17.30056307974577	6.82842712474619	2.0	0.527027027027027	77.0	6273.0	80.0	0.0010983121362933648	19.849433241279208	0.644339869345877
2	41	medium	E	A1	936.0	381.0	97.59797967999994	58.69848476000001	8.243517860463653E-5	1317.0	158.71067799999994	37.21558813185679	30.14962686336267	62.65012421993012	82.13393162710312	20.615528128088304	22.097912138436996	13.601470508735444	33.26563040233842	10.248883059162889	14.422205101855956	33.58161029285963	0.9329174629231038	1.2343631415578333	0.7557884965243788	0.6014313508584714	0.40705128205128205	54.0	4.0	32.449961479175904	131.0	246.0	2966.0	6452.0	0.5	0.2862566438876234	0.6525198938992043	-1.0	0.012504057400140055	0.0	0.0	0.0	0.0	86.0	8545.0	137.0	5.817806532117682E-4	19.1049731745428	0.5133594317212689
3	49	medium	E	A1	777.0	238.0	89.42640679999995	45.213203400000005	8.67431680252909E-5	1015.0	137.0538237599999	32.0	30.0	23.198590513648185	37.56859202882748	16.401219466856727	18.52690280841078	11.40175425099138	16.0	27.0	15.231546211727817	26.241951146970766	0.8852650459962987	1.0666666666666667	0.8299359806215301	0.50559118964847	0.3063063063063063	108.0	4.0	31.78049716414141	67.0	154.0	3957.0	10020.0	0.6	0.21773399014778325	0.6968325791855203	-1.0	0.14884456505138294	38.846922169753604	18.32547090646778	1.0	0.248868778280543	76.0	8865.0	122.0	5.719287426731736E-4	23.021728866442675	0.7194290270763336
3	51	large	iso	A1	682.0	344.0	81.59797967999994	56.94112544000001	7.205831568932777E-5	1026.0	140.9533186799999	29.274562336608895	28.284271247461902	17.180497200240467	17.49286263996848	21.02379604162864	19.48883905599684	11.661903789690601	10.418601531698615	33.79970414071697	14.317821063276353	34.66085293349585	1.0787608220900917	1.0350120772242226	1.0422688254838512	0.6978251871345849	0.5043988269794721	66.0	3.0	29.546573405388315	58.0	226.0	2517.0	12695.0	0.6363636363636364	0.27680311890838205	0.795774647887324	-1.0	0.15743434224838035	42.57319572386554	15.132745950421556	2.0	0.352112676056338	100.0	7533.0	88.0	5.72735211261033E-4	22.20360331117452	0.7584606408755123
3	56	small	api	A1	804.0	113.0	93.08326103999994	32.798989840000004	8.417280343759282E-5	917.0	128.71067799999986	32.64965543462902	29.832867780352597	20.924501744921145	40.507418520084684	12.165525060596439	11.705396265518923	9.219544457292887	14.82404618232687	23.43053323423198	15.652475842498529	22.82214778809565	1.0393091173199267	1.0944189366914134	0.9496446767102809	0.35236184759261446	0.14054726368159204	154.0	3.0	31.78049716414141	66.0	93.0	3818.0	6210.0	0.7	0.173391494002181	0.5849056603773585	-1.0	0.048263515548529076	29.088144390973547	13.527521093136997	1.0	0.4025157232704403	84.0	7753.0	98.0	4.571140364240822E-4	19.1049731745428	0.5851508360568975
3	60	small	api	A1	1017.0	167.0	104.39696951999989	35.55634916	9.416601715165024E-5	1184.0	142.36753223999986	38.01315561749642	32.802438933713454	12.128387935708815	2.8912695962205532	13.038404810405298	15.397241967531484	10.816653826391969	5.077189643028935	30.729422346824492	18.384776310850235	100.6564851363293	0.8468013192167585	1.158851501692075	0.7307246165538187	0.340587943534015	0.16420845624385447	109.0	4.0	37.16180835212409	76.0	111.0	2495.0	5460.0	0.8	0.1579391891891892	0.5935828877005348	-1.0	0.07288584244588253	17.918860955708787	7.615773105863909	1.0	0.3315508021390374	94.0	9288.0	103.0	2.9279259501420154E-4	24.839484696748443	0.6534444271528855
3	62	small	api	A1	711.0	63.0	86.42640679999994	21.727922040000003	1.1609435035159596E-4	774.0	110.56854239999988	32.64965543462902	25.495097567963924	26.565051177077976	54.520021865774154	7.0710678118654755	-1.0	11.180339887498949	13.415149231113984	16.081523081331092	14.422205101855956	16.47408351913339	-1.0	1.2806248474865698	-1.0	0.251403741570337	0.08860759493670886	104.0	11.0	30.479501308256342	46.0	30.0	4034.0	2599.0	0.6666666666666666	0.09819121447028424	0.39473684210526316	0.0142603105454778	-1.0	20.117992157017042	9.516177866780307	2.0	0.4868421052631579	109.0	10654.0	107.0	7.273265852215029E-4	17.4928556845359	0.5357745878684695
3	64	small	api	A1	894.0	111.0	95.42640679999994	28.556349160000003	8.450926029200481E-5	1005.0	125.98275595999986	35.4400902933387	31.04834939252005	19.756000997464582	27.699472808054992	10.198039027185569	13.156350444720768	12.165525060596439	10.496587252485666	25.315355417552652	17.029386365926403	22.581372131625194	0.7751419415311883	1.1414484501348945	0.6790862447091529	0.2992499677772633	0.12416107382550336	96.0	4.0	33.54101966249684	47.0	77.0	3102.0	4855.0	0.5384615384615384	0.12338308457711443	0.6209677419354839	-1.0	0.007488259037925155	19.113122279787035	7.0	1.0	0.4596774193548387	133.0	13620.0	118.0	0.0015887765622143615	21.840329667841555	0.6162605537138446
3	65	small	api	A1	808.0	176.0	95.91168815999991	40.041630520000005	1.6039936592082766E-4	984.0	138.36753223999983	35.05709628591621	27.018512172212592	34.38876190896326	53.03944455083665	14.422205101855956	14.742762445100539	10.0	20.79464865128797	21.281704793181152	16.401219466856727	26.02422653280444	0.9782566296894303	1.297521346196515	0.7539426095432185	0.417484368049101	0.21782178217821782	140.0	2.0	33.12099032335839	64.0	159.0	2027.0	6338.0	0.8888888888888888	0.2266260162601626	0.7130044843049327	-1.0	0.11307179441335331	6.324555320336759	3.1622776601683795	1.0	0.11210762331838565	83.0	9351.0	158.0	4.4632588514927383E-4	21.02379604162864	0.5997015802496658
3	69	small	E	A1	921.0	59.0	95.59797967999994	20.899494920000002	9.163571939485198E-5	980.0	118.91168815999988	37.12142238654117	30.066592756745816	43.8542371618249	66.92958775017534	6.324555320336759	-1.0	14.317821063276353	17.510104899311873	13.170764083707239	15.620499351813308	19.0322266584208	-1.0	1.2346401431938947	-1.0	0.21861858367674675	0.06406080347448426	111.0	4.0	33.421549934136806	64.0	20.0	4467.0	1221.0	0.5714285714285714	0.08571428571428572	0.23809523809523808	0.07993645964631806	-1.0	12.165525060596439	6.082762530298219	1.0	0.3333333333333333	184.0	18102.0	145.0	0.0017658003016152504	24.08318915758459	0.6487679514758101
3	70	small	api	A1	804.0	92.0	93.49747459999993	27.38477628	7.907205086726738E-5	896.0	123.29646443999985	34.655446902326915	28.284271247461902	20.907980471009665	43.83086067209257	10.0	10.960194898465126	9.0	12.63870586446227	21.920310216782973	16.15549442140351	18.250000000000004	0.9123925343152801	1.2252550754842846	0.7446551763555479	0.29289321874368596	0.11442786069651742	115.0	3.0	33.54101966249684	61.0	83.0	2466.0	5121.0	0.7	0.16071428571428573	0.5763888888888888	-1.0	0.10112146102056659	10.0	5.0	1.0	0.2152777777777778	87.0	12604.0	193.0	0.001151190862788709	23.345235059857504	0.673638263146738
4	75	medium	iso	A1	804.0	344.0	91.25483391999994	54.870057640000006	8.448166967204589E-5	1148.0	148.95331867999988	34.52535300326414	29.614185789921695	29.661803859494626	44.51650278910975	19.4164878389476	20.75938885710993	11.40175425099138	20.97009695835842	26.23742572265582	14.866068747318506	29.90965360722991	0.935311148733437	1.1658383332968016	0.8022648784317538	0.6012838474737979	0.42786069651741293	115.0	3.0	32.01562118716424	11.0	262.0	592.0	18415.0	0.5	0.23780487804878048	0.9597069597069597	-1.0	0.15613572974820594	45.04577240638923	16.811388300841898	4.0	0.3443223443223443	101.0	3918.0	47.0	0.001213352785472985	21.213203435596427	0.6144239403892804
4	80	medium	iso	B	850.0	413.0	92.01219323999995	60.52691188000001	3.687047581373342E-5	1263.0	154.95331867999994	35.22782990761707	30.14962686336267	31.48497737658886	45.9922616000008	22.02271554554524	22.497405582836432	12.806248474865697	23.33382448353041	28.358559920984693	14.317821063276353	32.44206483591074	0.978900232049275	1.1684333629490238	0.8377886690761862	0.6578140325611485	0.4858823529411765	133.0	3.0	32.69556544854363	0.0	237.0	0.0	17247.0	0.0	0.1876484560570071	1.0	-1.0	0.30022045118060314	45.79859634324684	16.0312195418814	4.0	0.5527426160337553	164.0	7657.0	56.0	0.004153237268122714	23.194827009486403	0.6584233848725137
4	81	large	iso	A1	790.0	426.0	88.25483391999994	61.94112544000001	1.2296290650034696E-4	1216.0	152.6101729199999	34.0	28.653097563788805	11.216919926647403	30.96375653207353	23.323807579381203	21.780981209144283	14.422205101855956	14.764705882352942	34.48143775033294	14.212670403551895	28.697429913846477	1.070833648650741	1.1866081816916192	0.9024323826287538	0.7018439975327309	0.5392405063291139	121.0	4.0	32.449961479175904	89.0	310.0	2892.0	12232.0	0.46153846153846156	0.328125	0.7769423558897243	-1.0	0.23237792581446637	42.28311656463795	15.264337522473747	1.0	0.10776942355889724	80.0	4051.0	67.0	5.204181466782087E-4	22.825424421026653	0.6713360123831369
4	84	small	api	A1	673.0	140.0	82.66904747999996	34.627416960000005	7.233932038270158E-5	813.0	120.12489155999984	30.870698080866262	26.40075756488817	19.384515679357833	33.65093107065039	13.152946437965905	13.018111973983553	9.055385138137417	13.15163003235226	24.582627919099604	15.033296378372908	23.733761128062927	1.0103574515453406	1.1693110701460672	0.8640621621919046	0.418867980405573	0.20802377414561665	121.0	3.0	29.614185789921695	95.0	118.0	4007.0	5814.0	0.9	0.26199261992619927	0.5539906103286385	0.01855575410442673	-1.0	72.83765171738573	33.69426898425114	4.0	0.29107981220657275	86.0	10074.0	133.0	6.571579445093286E-4	20.591260281974	0.6670163476068757
4	86	medium	F	A1	1011.0	283.0	101.25483391999994	48.870057640000006	3.4172931290940724E-5	1294.0	152.95331867999994	39.21734310225516	32.89376840679705	38.081613593306315	52.094220447802314	16.64331697709324	21.278604464705175	13.038404810405298	23.459008877811925	22.952675736720682	17.08800749063506	29.731750716360732	0.7821620541281037	1.1922423304394465	0.6560428481345801	0.48264419334894737	0.2799208704253215	99.0	3.0	35.73513677041127	122.0	146.0	5013.0	6442.0	0.6666666666666666	0.2071097372488408	0.5447761194029851	-1.0	0.05015719621820876	52.40932935275756	23.035668847618197	2.0	0.1828358208955224	102.0	9793.0	119.0	3.438267095834561E-4	16.1245154965971	0.4111577741142253
4	91	medium	iso	A1	778.0	343.0	87.84062035999995	54.69848476000001	4.895482214439334E-5	1121.0	144.95331867999994	33.1058907144937	28.635642126552707	31.2930389959202	47.45753814817712	19.924858845171276	20.595310494159175	11.704699910719626	22.171280825217494	25.70223488432048	14.422205101855956	30.09227652748089	0.9674463927514936	1.1561078521719583	0.8368132704349079	0.6227014852106862	0.44087403598971725	108.0	3.0	31.064449134018133	25.0	221.0	948.0	11791.0	0.4166666666666667	0.21944692239072258	0.8983739837398373	-1.0	0.22298519296211383	41.06207659890315	14.560219778561036	2.0	0.3130081300813008	82.0	13978.0	219.0	5.346608921518789E-4	23.600847442411894	0.7128896680638013
4	92	small	api	A1	932.0	143.0	97.84062035999993	33.55634916	9.068294879457583E-5	1075.0	134.2253966399999	37.44329045369811	30.23243291566195	34.508522987668414	43.576795153366874	12.165525060596439	14.25014334553326	12.165525060596439	17.22605017306368	22.723940276870632	16.0	24.989693197721987	0.8537124691036705	1.2385139680339974	0.6893038682953602	0.3429695052681699	0.15343347639484978	90.0	4.0	33.95585369269929	96.0	103.0	3104.0	4280.0	0.6923076923076923	0.18511627906976744	0.5175879396984925	-1.0	0.06254513638017166	8.246211251235321	4.123105625617661	1.0	0.16080402010050251	106.0	6776.0	69.0	7.07422123500472E-4	23.706539182259394	0.6331318347027912
4	93	medium	iso	A1	740.0	194.0	86.01219323999996	39.798989840000004	1.2695831626409977E-4	934.0	128.22539663999987	31.575306807693888	27.459060435491963	23.070412249824642	36.77224835050794	14.866068747318506	16.64013790175622	11.313708498984761	14.378324263483476	25.67458568570535	14.422205101855956	24.01848829637936	0.893386150709095	1.149904851328471	0.776921803292661	0.4627133472686695	0.26216216216216215	90.0	4.0	31.304951684997057	56.0	130.0	1894.0	5762.0	0.4444444444444444	0.19914346895074947	0.6989247311827957	-1.0	0.11327817033738634	20.0	10.0	1.0	0.15053763440860216	76.0	6350.0	98.0	3.941083671117212E-4	20.024984394500787	0.6341976189324419
5	95	small	api	A1	806.0	132.0	92.08326103999993	33.213203400000005	9.488707703569927E-5	938.0	128.12489155999984	34.9857113690718	28.30194339616981	30.73548770192011	45.000000000000014	12.36931687685298	12.655384295724673	10.198039027185569	16.292365588538342	21.305957388127837	14.7648230602334	23.04088437845163	0.9773955960414151	1.2361593293910171	0.7906712126849541	0.3606866549347396	0.16377171215880892	116.0	3.0	32.2490309931942	83.0	85.0	5555.0	6022.0	0.7272727272727273	0.1791044776119403	0.5059523809523809	-1.0	0.043530807022988165	85.74308805089373	36.018512172212596	1.0	0.43452380952380953	119.0	5661.0	66.0	0.002243991787801147	22.360679774997898	0.6391374907061421
5	96	small	api	A1	962.0	107.0	101.32590171999992	30.142135600000003	1.0573890813996448E-4	1069.0	133.88225087999987	35.17101079013795	32.01562118716424	19.569370453899012	31.525724204349274	10.44030650891055	12.346330653953126	10.44030650891055	10.548459986371203	26.23719199728582	18.027756377319946	20.17371726461362	0.8456201928763107	1.0985578129041198	0.7697548394297524	0.29747710198813343	0.11122661122661123	87.0	11.0	35.35533905932738	109.0	91.0	8229.0	7355.0	0.9090909090909091	0.18709073900841908	0.455	0.0025858724312355927	-1.0	92.35195288820344	38.400312845572856	5.0	0.565	137.0	9048.0	80.0	0.001361650199351214	22.135943621178654	0.6293803653600322
5	98	small	api	A1	958.0	207.0	101.56854239999991	40.627416960000005	6.36597757001139E-5	1165.0	144.61017291999985	38.28837943815329	31.89043743820395	56.52372170389734	67.67134362198084	15.811388300841896	16.240265862170705	11.180339887498949	27.998050994338563	14.769317633622476	16.1245154965971	30.26751474732592	0.9735917154947681	1.2006225851353411	0.810905714708856	0.4000000000000004	0.2160751565762004	113.0	3.0	32.55764119219941	85.0	134.0	5710.0	9416.0	0.5454545454545454	0.18798283261802576	0.6118721461187214	-1.0	0.06285802016979478	93.71446280818165	41.78791782370227	2.0	0.4474885844748858	96.0	6441.0	94.0	4.5268324133629595E-4	22.80350850198276	0.5955725689256961
5	99	medium	iso	A1	828.0	379.0	91.49747459999995	57.69848476000001	7.48641890435291E-5	1207.0	152.02438647999992	34.20526275297414	30.0	28.644182898982763	32.83497012971307	21.18962010041709	21.61777770726686	12.649110640673518	18.94445321703183	30.8	15.231546211727817	34.93861024190908	0.9801941895856463	1.140175425099138	0.8596871744542456	0.6306019375096505	0.4577294685990338	123.0	3.0	32.202484376209235	41.0	301.0	2368.0	24038.0	0.46153846153846156	0.28334714167357083	0.8801169590643275	-1.0	0.20034065238181142	62.591706830911036	20.46424919657298	4.0	0.4415204678362573	89.0	6138.0	84.0	8.725705512372001E-4	24.839484696748443	0.726188974957915
5	103	small	api	A1	915.0	183.0	99.15432883999992	38.213203400000005	9.665149186081647E-5	1098.0	139.78174579999987	35.608987629529715	31.240998703626616	33.40782458970892	51.84277341263095	14.0	17.052512433355236	11.0	19.714124066190738	22.406453988256796	15.811388300841896	25.07142857142857	0.8209933905466957	1.1398159184135186	0.7202859490587007	0.38539117602886125	0.2	122.0	3.0	34.0147027033899	44.0	132.0	2008.0	8062.0	0.5	0.16029143897996356	0.75	-1.0	0.14104455864069362	23.876357063969973	10.63014581273465	3.0	0.23295454545454544	109.0	11792.0	144.0	5.53163089219076E-4	19.1049731745428	0.5365210989233371
5	108	small	api	A1	1021.0	241.0	105.3259017199999	45.041630520000005	1.0468870333470912E-4	1262.0	153.19595935999993	39.408120990476064	30.805843601498726	69.60512391795162	85.47033309132907	17.029386365926403	17.241408996593368	10.63014581273465	32.04923168768272	7.725806930618226	16.64331697709324	32.14964869979827	0.9877027085948221	1.279241740633872	0.772100125583308	0.42764058778000696	0.23604309500489715	107.0	3.0	33.24154027718932	109.0	188.0	4733.0	9311.0	1.0	0.2353407290015848	0.632996632996633	-1.0	0.08149855119620737	45.046824180246055	16.65306971175933	1.0	0.32323232323232326	90.0	15137.0	208.0	4.1905370228528804E-4	22.80350850198276	0.5786499820048203
5	109	medium	iso	A1	730.0	201.0	86.25483391999995	40.213203400000005	9.034587981863374E-5	931.0	129.29646443999985	32.28002478313795	27.892651361962706	18.121860247901353	32.1346021579498	14.560219778561036	16.590425962389016	11.180339887498949	13.22799480076766	26.20761972441483	14.035668847618199	24.86885538178225	0.8776278446116744	1.1572949578812115	0.7583441357235715	0.46621391025223163	0.27534246575342464	114.0	4.0	31.064449134018133	49.0	123.0	2808.0	7597.0	0.6363636363636364	0.18474758324382384	0.7151162790697675	-1.0	0.09846149555722077	40.67841596812642	19.36315586287509	4.0	0.4127906976744186	83.0	9547.0	108.0	5.219405646877829E-4	18.681541692269406	0.5787338088423044
5	110	medium	iso	A1	963.0	319.0	100.56854239999988	54.94112544000001	3.300784635790237E-5	1282.0	157.9238813999999	36.89173349139343	31.064449134018133	43.95837332399004	51.73112617758197	21.095023109728988	19.124361321151163	12.041594578792296	27.567151330453434	25.688528921188052	16.492422502470642	35.112337974786215	1.103044580442972	1.1875869207348648	0.9288116610112387	0.5463052772653099	0.3312564901349948	167.0	4.0	34.0147027033899	124.0	223.0	4120.0	8539.0	0.46153846153846156	0.2706708268330733	0.6426512968299711	-1.0	0.13543451801479173	25.98645911002736	11.661903789690601	2.0	0.12103746397694524	93.0	6069.0	83.0	5.207386364713898E-4	20.0	0.5421268698220931
5	114	small	api	A1	780.0	70.0	88.66904747999996	21.899494920000002	1.0462156156770197E-4	850.0	113.39696951999989	34.438350715445125	27.730849247724095	25.01689347810003	39.85723544211572	8.246211251235321	-1.0	12.649110640673518	12.486079938989382	20.55472571027664	16.0	19.482806802369183	-1.0	1.2418786892461118	-1.0	0.2469801530792311	0.08974358974358974	97.0	3.0	32.2490309931942	46.0	31.0	3148.0	2281.0	0.5384615384615384	0.09058823529411765	0.4025974025974026	0.004199648455035821	-1.0	25.24938462232761	8.213591931880694	2.0	0.6493506493506493	73.0	6777.0	96.0	5.594303113669755E-4	21.095023109728988	0.6125445229369872
6	115	small	api	A1	1035.0	190.0	104.74011527999988	38.798989840000004	1.0229061138729994E-4	1225.0	146.36753223999992	39.96248240537617	31.38470965295043	17.381131926233635	31.70142966950572	14.0	15.978872389203737	11.0	12.98718119498449	29.823439832651374	18.681541692269406	24.714285714285715	0.8761569439317396	1.2733105657907324	0.6880936728799086	0.37043104006787997	0.18357487922705315	93.0	3.0	38.600518131237564	36.0	157.0	1555.0	8787.0	0.25	0.15755102040816327	0.8134715025906736	-1.0	0.12389312430385026	42.100287792692896	16.0	3.0	0.49740932642487046	328.0	15161.0	48.0	0.0059957407149322075	28.42534080710379	0.7113006774393904
6	117	small	api	A1	930.0	126.0	101.08326103999993	31.970562720000004	8.669373374895273E-5	1056.0	135.88225087999987	37.013511046643494	30.610455730027933	27.360774729817265	43.181697035548154	12.041594578792296	14.877260092605203	10.04987562112089	14.967507386744888	24.207414830256884	17.46424919657298	21.872273431642405	0.8093959844647479	1.2091786993662548	0.6693766478759196	0.3162794946568735	0.13548387096774195	107.0	14.0	34.539832078341085	110.0	106.0	4673.0	5223.0	0.8181818181818182	0.20454545454545456	0.49074074074074076	-1.0	0.04362800068975079	21.30344551311661	10.47213595499958	2.0	0.2175925925925926	91.0	6520.0	60.0	5.063912705812203E-4	24.08318915758459	0.6506594072428191
6	124	medium	F	A1	824.0	329.0	92.66904747999993	53.870057640000006	9.404366097417353E-5	1153.0	148.9533186799999	33.54101966249684	29.614185789921695	33.81824578980331	45.522439436958734	20.808652046684813	19.299533954094688	12.206555615733702	23.165664246897823	26.608869330055068	15.231546211727817	32.46651132585161	1.0781945354835858	1.1325997581169875	0.9519642996182044	0.5813166219457082	0.39927184466019416	134.0	3.0	30.886890422961002	48.0	221.0	1961.0	9025.0	0.8181818181818182	0.23330442324371206	0.8215613382899628	-1.0	0.06831307889181418	46.05025066465688	19.231546211727817	2.0	0.241635687732342	81.0	14119.0	200.0	4.3205224585779977E-4	22.090722034374522	0.6586180818788517
6	126	medium	iso	A1	928.0	326.0	96.84062035999993	53.041630520000005	1.0213166990919066E-4	1254.0	152.71067799999994	36.6742416417845	30.59411708155671	23.49856567595208	37.56859202882748	20.12461179749811	19.673741359945723	13.892443989449804	19.74137617000147	30.79023321669489	16.492422502470642	32.37826431419696	1.022917371398931	1.1987350883184373	0.8533306327370962	0.5477208874005611	0.35129310344827586	109.0	3.0	33.95585369269929	100.0	249.0	4735.0	12754.0	0.6923076923076923	0.2783094098883573	0.7134670487106017	-1.0	0.12784648097542892	106.04235855829785	46.098318227417764	2.0	0.2922636103151863	86.0	8572.0	99.0	3.6284404405393874E-4	23.0	0.6271431656215936
6	127	medium	E	A1	972.0	268.0	102.81118307999992	48.284271200000006	7.960346796582422E-5	1240.0	153.92388139999989	39.05124837953327	29.832867780352597	54.706652409339696	69.63446373591098	18.027756377319946	17.999769671525254	10.770329614269007	30.21670366416345	15.553315337172588	17.029386365926403	32.231443220056875	1.001554836884328	1.309000819735196	0.7651292663719929	0.46964026435167877	0.2757201646090535	92.0	4.0	34.23448553724738	150.0	195.0	4012.0	5468.0	0.7272727272727273	0.2782258064516129	0.5652173913043478	-1.0	0.04425065225426096	0.0	0.0	0.0	0.0	93.0	6934.0	69.0	6.389788514648623E-4	26.1725046566048	0.6702091672521739
6	134	small	api	A1	808.0	151.0	90.66904747999996	35.798989840000004	5.3756966170841085E-5	959.0	129.29646443999985	33.1058907144937	28.635642126552707	6.581944655178006	10.980650010173548	12.36931687685298	14.874159106697398	11.40175425099138	4.168442443978221	27.86736880120617	15.811388300841896	21.88417601289373	0.8315977251637331	1.1561078521719583	0.7193080849692578	0.3948314318389266	0.18688118811881188	121.0	5.0	32.69556544854363	80.0	109.0	2756.0	4157.0	0.75	0.19708029197080293	0.5767195767195767	-1.0	0.04233353594916456	19.142310937184728	9.571155468592364	1.0	0.15873015873015872	107.0	11901.0	118.0	4.784670254574646E-4	17.88854381999832	0.5403432269582992
6	136	large	E	B	768.0	460.0	88.66904747999995	65.69848476	5.375442945117441E-5	1228.0	157.19595935999993	32.01562118716424	28.861739379323623	25.346175941946683	36.71931775727825	23.769728648009426	23.34082261069292	12.083045973594572	20.739875578806885	32.49977375486862	15.297058540778355	34.68813147753464	1.0183757892543177	1.1092755279364779	0.918054859777484	0.7409404592376934	0.5989583333333334	102.0	5.0	31.400636936215164	94.0	352.0	2162.0	9309.0	0.8333333333333334	0.36319218241042345	0.7892376681614349	-1.0	0.16990093566333264	0.0	0.0	0.0	0.0	231.0	17004.0	92.0	0.0074392588832298085	27.294688127912362	0.8525428249024697
7	143	small	api	A1	838.0	97.0	93.42640679999994	27.970562720000004	6.969975137904472E-5	935.0	123.39696951999987	35.12833614050059	29.154759474226502	30.5297058999341	51.410840020232456	10.816653826391969	11.741004531591345	11.40175425099138	16.85249189236333	20.305432480873048	15.0	21.560468233077586	0.9212715826220627	1.2048919893012622	0.7646092685505562	0.299386048099626	0.11575178997613365	167.0	9.0	33.12099032335839	59.0	73.0	4599.0	6503.0	0.7	0.1411764705882353	0.553030303030303	-1.0	0.030255017608733288	32.344684939649994	12.082762530298218	3.0	0.5075757575757576	83.0	10971.0	158.0	5.797215389086346E-4	17.46424919657298	0.49715560471530224
7	144	small	api	A1	877.0	84.0	95.25483391999994	24.727922040000003	9.167805366861048E-5	961.0	121.98275595999986	35.608987629529715	29.206163733020468	19.72227776444703	31.817034841459133	9.055385138137417	12.063463039367791	12.041594578792296	10.109807213431147	22.90612372495978	15.811388300841896	19.176109704291008	0.7506455740433869	1.219228514742257	0.6156725871868837	0.25959755555049124	0.09578107183580388	99.0	11.0	33.61547262794322	69.0	39.0	6244.0	3093.0	0.5384615384615384	0.11238293444328824	0.3611111111111111	0.06080534417881689	-1.0	21.554898485297798	8.0	2.0	0.32407407407407407	80.0	7467.0	112.0	3.504442049085621E-4	19.72308292331602	0.5538793500256695
7	147	medium	iso	A1	996.0	308.0	100.42640679999995	50.455844080000006	9.588629568571706E-5	1304.0	153.29646443999997	39.0	30.01666203960727	50.19442890773479	67.61986494804043	18.384776310850235	21.734861215295037	14.866068747318506	29.0	18.456415948881716	15.620499351813308	31.3622654714504	0.8458658248948323	1.2992783790729006	0.6510273999159437	0.5024161043666856	0.3092369477911647	124.0	4.0	34.058772731852805	26.0	215.0	1675.0	17836.0	0.6	0.1848159509202454	0.8921161825726142	-1.0	0.10111659610265109	53.53686852953093	20.216999309786562	2.0	0.43568464730290457	81.0	6798.0	96.0	8.25645215131143E-4	22.80350850198276	0.5847053462046861
7	153	small	api	A1	765.0	36.0	91.59797967999995	17.0710678	1.1136001881815025E-4	801.0	111.4974745999999	33.13608305156178	28.071337695236398	31.87709014100372	56.53462065364471	6.4031242374328485	-1.0	8.602325267042627	13.037147430122667	16.10183329726758	14.7648230602334	15.627964240514071	-1.0	1.180424082789074	-1.0	0.1863694795413419	0.047058823529411764	130.0	10.0	31.304951684997057	104.0	35.0	5155.0	1752.0	0.875	0.1735330836454432	0.2517985611510791	0.043725045408588764	-1.0	8.48528137423857	4.242640687119285	1.0	0.28776978417266186	74.0	9530.0	161.0	7.752038293691072E-4	16.278820596099706	0.491271722453401
7	154	medium	iso	A1	737.0	238.0	85.08326103999994	44.213203400000005	5.916982575786815E-5	975.0	132.1248915599998	32.64965543462902	27.65863337187866	27.710814015253106	36.21618443759934	15.033296378372908	18.20520182386535	12.041594578792296	15.528494657933312	24.94700264914546	14.317821063276353	26.282349185638154	0.8257692786830648	1.1804507835092415	0.6995372362990177	0.5196463189065377	0.3229308005427408	104.0	4.0	31.38470965295043	23.0	142.0	1293.0	10107.0	0.0	0.16923076923076924	0.8606060606060606	-1.0	0.18295651221433235	42.39410160511954	15.51749697218684	4.0	0.503030303030303	100.0	8857.0	101.0	5.248610849692388E-4	19.72308292331602	0.6040824217212791
7	155	small	api	A1	866.0	65.0	92.01219323999995	22.313708480000003	6.706983592956941E-5	931.0	116.32590171999988	36.345563690772494	29.274562336608895	32.81136679806812	48.40276977106177	7.211102550927978	-1.0	14.7648230602334	14.279596938312586	17.113833991413134	14.866068747318506	19.09470522414092	-1.0	1.241540805046334	-1.0	0.24250816869236075	0.07505773672055427	105.0	8.0	32.01562118716424	133.0	38.0	5420.0	1426.0	0.35714285714285715	0.1836734693877551	0.2222222222222222	0.07576582082095357	-1.0	0.0	0.0	0.0	0.1111111111111111	77.0	10758.0	154.0	7.940605188699741E-4	18.788294228055936	0.5169350071966543
7	159	small	E	A1	825.0	58.0	89.59797967999995	19.485281360000002	4.177750835945239E-5	883.0	111.4974745999999	34.23448553724738	30.265491900843113	53.0337260287138	64.85521436932106	6.324555320336759	-1.0	13.601470508735444	16.825139649705196	11.299998067782035	13.892443989449804	18.586448288336594	-1.0	1.1311392410011913	-1.0	0.2174745616987333	0.0703030303030303	76.0	3.0	30.01666203960727	56.0	17.0	3251.0	1197.0	0.35714285714285715	0.08267270668176671	0.2328767123287671	0.028401772499781795	-1.0	13.026466151931759	6.513233075965879	1.0	0.4794520547945205	101.0	11177.0	127.0	8.397496552691599E-4	19.1049731745428	0.5580622251138094
7	160	medium	iso	A1	779.0	238.0	90.01219323999995	44.041630520000005	9.15699773940395E-5	1017.0	136.46803731999987	33.24154027718932	28.284271247461902	57.83560948640145	62.21607358779072	15.811388300841896	17.393430407855476	11.40175425099138	26.05174106791489	14.42497833620557	14.212670403551895	29.446585523718458	0.9090436981137962	1.1752659273543158	0.7734791564664669	0.489285161651062	0.3055198973042362	82.0	3.0	30.805843601498726	18.0	181.0	605.0	8290.0	0.2	0.19567354965585054	0.9095477386934674	-1.0	0.1595809426930507	29.938873608045895	11.704699910719626	2.0	0.4824120603015075	103.0	12291.0	164.0	0.006203413129541241	20.09975124224178	0.6046576384438609
8	166	medium	iso	A1	773.0	296.0	87.59797967999997	51.041630520000005	5.250359500059677E-5	1069.0	141.0538237599999	32.64965543462902	28.319604517012593	25.86635679409452	27.589605676150736	18.384776310850235	19.430260986073574	12.36931687685298	14.027713122945674	31.21512517835303	15.652475842498529	30.288588310681316	0.9461929679702873	1.1528994133733474	0.8207073028181673	0.5826804534357729	0.3829236739974127	106.0	3.0	32.202484376209235	39.0	203.0	1808.0	12698.0	0.5384615384615384	0.22637979420018708	0.8388429752066116	-1.0	0.17307464370442147	37.30159638937274	14.212670403551895	3.0	0.19008264462809918	84.0	5819.0	88.0	4.37445185652409E-4	21.93171219946131	0.6717287489717273
8	168	small	api	A1	745.0	86.0	87.42640679999997	26.727922040000003	1.2094074284688346E-4	831.0	116.5685423999999	32.28002478313795	27.202941017470888	14.93141717813755	9.849014511117034	9.055385138137417	12.606190324564452	11.045361017187261	6.071866465926139	23.232782058164325	15.0	35.49710974149866	0.7183284485632485	1.1866373111056756	0.6053479372681532	0.30571909584645096	0.11543624161073826	111.0	8.0	31.144823004794873	112.0	71.0	6945.0	5107.0	0.9166666666666666	0.22021660649819494	0.3879781420765027	0.0210092004292389	-1.0	17.857647105573612	7.3005630797457695	1.0	0.3879781420765027	96.0	3754.0	42.0	0.0019175841065099913	20.223748416156685	0.6265096929764727
8	169	medium	iso	A1	730.0	249.0	85.42640679999994	46.041630520000005	9.20747332671782E-5	979.0	133.88225087999984	31.32091952673165	28.160255680657446	24.35798968436282	35.732163737178894	16.401219466856727	18.033521852413354	11.40175425099138	15.516785820582653	26.52674778493205	14.212670403551895	26.569975536307894	0.909485102304729	1.1122384640933918	0.8177069321605136	0.538962508721601	0.3410958904109589	99.0	3.0	31.064449134018133	20.0	170.0	1091.0	12029.0	0.6	0.1940755873340143	0.8947368421052632	-1.0	0.17368433457629465	40.45619526681094	17.510540765404876	2.0	0.35789473684210527	83.0	11416.0	142.0	5.134737305782451E-4	17.0	0.5427682282919858
8	170	medium	api	A1	775.0	341.0	88.01219323999996	55.284271200000006	7.672302419504926E-5	1116.0	146.12489155999992	31.76476034853718	28.653097563788805	26.565051177077976	37.85892091546265	19.697715603592208	20.76795150783046	13.0	18.857375073115733	29.73500502356646	15.0	30.726384496228476	0.9484669489990515	1.1085977799719926	0.8555555189935644	0.6281433192926534	0.44	168.0	5.0	31.400636936215164	75.0	203.0	2815.0	8827.0	0.5384615384615384	0.24910394265232974	0.7302158273381295	-1.0	0.21742032284931748	97.15721550417751	44.09130310796168	3.0	0.1906474820143885	95.0	6573.0	71.0	7.705737931974794E-4	18.439088914585774	0.5804888408495399
8	171	medium	iso	A1	665.0	179.0	81.35533899999996	36.798989840000004	6.545650388362043E-5	844.0	120.56854239999987	30.01666203960727	27.073972741361768	26.565051177077976	40.07806006282027	13.45362404707371	15.318392122109076	10.63014581273465	14.758469793058845	23.08490172353493	13.416407864998739	22.922905587898676	0.8782660699523456	1.1086907092046325	0.7921650850510039	0.4523242148864996	0.26917293233082706	108.0	3.0	29.154759474226502	33.0	108.0	1983.0	8173.0	0.1111111111111111	0.1670616113744076	0.7659574468085106	-1.0	0.15820499697215842	69.05415396152156	30.269716515104584	2.0	0.5390070921985816	78.0	7430.0	98.0	7.126238122035913E-4	16.492422502470642	0.5494422557947561
8	172	small	api	A1	934.0	37.0	99.7401152799999	17.313708480000003	1.0446412769105746E-4	971.0	119.05382375999984	37.21558813185679	30.528675044947494	53.04760308861728	68.7625996572112	6.082762530298219	-1.0	12.041594578792296	17.116483494579622	11.857704255655573	15.132745950421556	18.36360062464439	-1.0	1.2190371209056445	-1.0	0.1735882140440215	0.03961456102783726	141.0	7.0	32.28002478313795	152.0	16.0	11067.0	876.0	0.6923076923076923	0.17301750772399588	0.09523809523809523	0.07986435635437239	-1.0	29.591698717025285	14.7648230602334	2.0	0.3630952380952381	78.0	4698.0	80.0	8.924808002447775E-4	20.12461179749811	0.5407575913134988
8	174	large	iso	B	767.0	449.0	85.01219323999995	63.76955256000001	4.4566545464990836E-5	1216.0	151.1959593599999	31.76476034853718	29.068883707497267	31.82744657667311	38.62281937639264	22.847319317591726	23.403128364353137	14.317821063276353	21.501814983202078	29.96331089849718	15.264337522473747	34.44750351857649	0.9762506517031287	1.092740975820293	0.8933962149358241	0.7501224251440104	0.5853976531942634	142.0	3.0	30.610455730027933	109.0	304.0	3599.0	11135.0	0.7142857142857143	0.33963815789473684	0.7360774818401937	-1.0	0.1649455049173374	37.463522212483134	16.64331697709324	2.0	0.0774818401937046	153.0	10357.0	85.0	0.004507950519281787	22.47220505424423	0.7074570942034233
8	179	small	api	A1	1071.0	107.0	107.0832610399999	28.142135600000003	6.851993507567526E-5	1178.0	137.63961019999988	39.56008088970496	32.28002478313795	35.96051719664488	49.83440630626327	10.816653826391969	12.892226209559333	11.661903789690601	19.514621371790565	21.964047573171598	18.973665961010276	25.53656499686422	0.839005897862049	1.2255282068547197	0.68460757832358	0.26280611298798406	0.09990662931839403	125.0	18.0	37.36308338453881	101.0	79.0	5062.0	3841.0	0.7272727272727273	0.15280135823429541	0.4388888888888889	0.015426916324100122	-1.0	13.535657871264737	6.767828935632369	1.0	0.18333333333333332	116.0	8390.0	90.0	7.881579568991757E-4	21.587033144922902	0.5456771740459375
8	180	small	api	A1	748.0	61.0	84.76955255999997	21.0710678	6.992773668010709E-5	809.0	107.84062035999992	32.38826948140329	28.284271247461902	23.13142081462746	36.119340849479755	7.0710678118654755	-1.0	13.45362404707371	9.725743457237405	18.526197667087544	13.892443989449804	16.49915822768611	-1.0	1.1450982490598787	-1.0	0.24856882174865652	0.08155080213903744	107.0	5.0	30.886890422961002	54.0	44.0	4563.0	3780.0	0.6363636363636364	0.1211372064276885	0.4489795918367347	0.008628143471141297	-1.0	21.11308686849236	8.213591931880694	2.0	0.35714285714285715	111.0	9152.0	114.0	4.3884537581440427E-4	17.26267650163207	0.5329916286989016
8	183	small	api	A1	832.0	128.0	92.18376611999996	32.970562720000004	1.1653368422258642E-4	960.0	127.98275595999985	36.138621999185304	27.892651361962706	27.00919561018992	40.98582430458896	13.416407864998739	12.05177344500557	11.661903789690601	15.08081852186523	24.48673634989785	16.278820596099706	22.99352920259219	1.1132310050649594	1.2956323703406574	0.8592182709762495	0.35766126843939816	0.15384615384615385	93.0	4.0	32.7566787083184	161.0	96.0	7887.0	4718.0	0.8181818181818182	0.2677083333333333	0.3735408560311284	0.0406562750357824	-1.0	31.240998703626616	15.620499351813308	1.0	0.11284046692607004	90.0	12134.0	172.0	4.245193732006959E-4	20.09975124224178	0.5561847721447404
8	186	medium	iso	A1	704.0	229.0	83.18376611999996	43.213203400000005	9.825647968066426E-5	933.0	128.81118307999984	32.28002478313795	26.92582403567252	30.963756532073532	41.07556747086546	16.64331697709324	16.272084712462977	11.661903789690601	17.131337528863035	25.068870653902003	14.142135623730951	26.072958323888276	1.0228140567843733	1.1988500236936832	0.8531626446759877	0.5194908263429805	0.3252840909090909	120.0	4.0	30.0	33.0	136.0	1820.0	8488.0	0.36363636363636365	0.18113612004287247	0.8047337278106509	-1.0	0.13491646684432543	38.728893265399165	16.41640786499874	4.0	0.46745562130177515	94.0	7606.0	86.0	6.606359866537675E-4	20.615528128088304	0.6386466016239615
8	187	large	F	B	869.0	470.0	94.49747459999992	67.355339	6.172194319665077E-5	1339.0	164.26702715999997	35.11409973215888	29.732137494637012	34.74880124918258	48.64627120875684	24.698178070456937	23.184844836384478	12.083045973594572	27.852059641566406	29.059464700640696	15.811388300841896	37.104175350087374	1.0652725193872141	1.1810149787748239	0.9019974670366331	0.7127739580884002	0.5408515535097813	107.0	3.0	32.802438933713454	95.0	329.0	2589.0	10761.0	0.75	0.3166542195668409	0.7759433962264151	-1.0	0.10834749696292047	21.2602916254693	10.63014581273465	1.0	0.07075471698113207	180.0	12069.0	90.0	0.0025422726360027144	20.615528128088304	0.5871011441369175
8	188	medium	iso	A1	723.0	274.0	84.42640679999995	48.455844080000006	6.641976430438148E-5	997.0	135.29646443999985	33.12099032335839	26.419689627245813	17.981429696964028	34.5483670560113	17.88854381999832	18.311503737111778	12.529964086141668	15.186743967775085	28.76642423596965	14.866068747318506	26.779576016247482	0.9769019561044432	1.2536479720489122	0.7792474266183621	0.5739418022940191	0.3789764868603043	62.0	3.0	31.400636936215164	28.0	171.0	1099.0	8601.0	0.0	0.1995987963891675	0.8592964824120602	-1.0	0.1719399795840168	46.370144097569835	18.99146350304259	2.0	0.36180904522613067	105.0	10205.0	135.0	6.024392131076459E-4	21.095023109728988	0.6369079820313175
9	190	medium	iso	A1	936.0	445.0	97.84062035999995	62.94112544000001	6.395128248828668E-5	1381.0	163.1959593599999	39.05124837953327	29.068883707497267	34.706186802715735	50.67997473774295	23.600847442411894	23.6238476059396	15.0	27.553536561559216	28.9656805700742	16.401219466856727	35.61642615432706	0.9990264006138474	1.3434037843517677	0.7436531088051888	0.6433025997628705	0.4754273504273504	65.0	5.0	34.88552708502482	55.0	320.0	2954.0	19621.0	0.23076923076923078	0.2715423606082549	0.8533333333333334	-1.0	0.1688543504601	90.3996157382297	30.038404810405297	3.0	0.336	86.0	3924.0	58.0	9.094903235710245E-4	29.068883707497267	0.7443778346080288
9	194	small	api	A1	772.0	135.0	90.08326103999994	33.798989840000004	8.046782791847142E-5	907.0	125.88225087999984	34.438350715445125	27.730849247724095	19.65382405805331	39.7350532453942	12.083045973594572	15.081126683478765	11.704699910719626	13.937949699336984	23.25929488268146	14.866068747318506	21.803992734305993	0.8012031346989107	1.2418786892461118	0.6451541053380059	0.3751972280953743	0.17487046632124353	60.0	3.0	31.240998703626616	57.0	96.0	3199.0	5297.0	0.6666666666666666	0.16868798235942667	0.6274509803921569	-1.0	0.057932112151034984	31.494736517228908	14.022600562229325	2.0	0.37254901960784315	96.0	4888.0	67.0	5.828228748365852E-4	23.323807579381203	0.6772626184133956
9	195	large	api	B	736.0	448.0	85.66904747999995	63.52691188000001	6.419437635343286E-5	1184.0	151.1959593599999	32.202484376209235	27.80287754891569	27.00409070275967	31.592790902979317	23.769728648009426	24.20801363571003	13.341664064126334	18.41472828842052	34.45686506062255	14.7648230602334	35.15074585603388	0.9818950454053745	1.1582428588390892	0.847745391143211	0.7415386741031622	0.6086956521739131	65.0	3.0	30.23243291566195	21.0	284.0	1029.0	18351.0	0.0	0.25760135135135137	0.9311475409836065	-1.0	0.27037879212014004	71.782713788107	29.638291878382212	1.0	0.2459016393442623	170.0	5555.0	39.0	0.004547299947465351	18.439088914585774	0.5725983343138682
9	201	small	api	A1	899.0	136.0	96.66904747999993	30.556349160000003	5.719185660618295E-5	1035.0	129.63961019999988	35.12833614050059	31.064449134018133	44.12309225856936	50.108887347653564	12.206555615733702	14.690084818275096	12.529964086141668	19.92693298083502	19.346874538388498	16.278820596099706	25.971394927092987	0.8309384027890855	1.1308211515018358	0.7348097457193137	0.31609237865224515	0.15127919911012236	69.0	5.0	32.449961479175904	67.0	98.0	4055.0	7934.0	0.5	0.15942028985507245	0.593939393939394	-1.0	0.0744994890918977	29.874786718990215	12.379129402873303	4.0	0.36363636363636365	100.0	6054.0	81.0	0.0013875590207171119	22.02271554554524	0.6269216810458192
10	212	small	api	A1	883.0	120.0	93.42640679999995	28.970562720000004	4.679835175372197E-5	1003.0	124.81118307999986	36.069377593742864	29.732137494637012	81.99879681986182	81.75168093702277	11.40175425099138	13.324412786628637	13.45362404707371	25.755919895916318	4.036036763977875	14.212670403551895	26.025134395997526	0.8557040699334465	1.21314445018455	0.705360412606489	0.3100896600039211	0.13590033975084936	101.0	3.0	29.068883707497267	58.0	50.0	7362.0	7348.0	0.45454545454545453	0.10767696909272183	0.46296296296296297	-1.0	0.01462298876981478	84.82253710428564	30.428998501549472	4.0	0.7685185185185185	117.0	7717.0	88.0	7.897153053675921E-4	18.35755975068582	0.5089513868925312
10	220	small	api	A1	832.0	162.0	91.01219323999993	36.213203400000005	3.0017100460779155E-5	994.0	129.63961019999988	35.0	30.01666203960727	34.695153531233956	41.987212495816664	13.45362404707371	14.609440270595524	12.041594578792296	18.0	21.88784346284348	15.811388300841896	26.90724809414742	0.9208856600859562	1.1660190581423466	0.7897689610263088	0.3978939756402252	0.19471153846153846	150.0	3.0	31.76476034853718	59.0	138.0	3812.0	10203.0	0.5	0.1981891348088531	0.700507614213198	-1.0	0.125251689905729	30.332826021601015	12.60838699985623	2.0	0.2893401015228426	96.0	8995.0	137.0	4.926439555385183E-4	25.019992006393608	0.7148569144683888
10	221	medium	iso	A1	956.0	313.0	99.25483391999994	51.455844080000006	8.903490437674362E-5	1269.0	153.53910511999993	39.11521443121589	30.14962686336267	55.53009252763935	70.85773180853374	19.6468827043885	19.495302802153958	13.341664064126334	30.37181355835587	16.61712107650682	15.264337522473747	32.149444425363	1.0077752012252814	1.2973697687366093	0.7767833238527381	0.5184215422845174	0.3274058577405858	79.0	3.0	32.202484376209235	27.0	198.0	1489.0	13072.0	0.5714285714285714	0.1773049645390071	0.88	-1.0	0.1634671199617369	60.79183021419975	20.69015062786529	7.0	0.5244444444444445	71.0	6841.0	126.0	4.2384274159015106E-4	26.92582403567252	0.6883721443741945
10	224	small	api	A1	917.0	77.0	98.49747459999993	22.313708480000003	7.181183875763725E-5	994.0	122.81118307999986	36.05551275463989	30.528675044947494	34.5085229876684	56.309932474020215	8.0	-1.0	12.0	15.80895559241903	17.164190690506963	16.15549442140351	19.000000000000004	-1.0	1.1810375884821471	-1.0	0.22654091965927436	0.08396946564885496	88.0	4.0	33.54101966249684	72.0	35.0	5360.0	3314.0	0.46153846153846156	0.10764587525150905	0.32710280373831774	0.02656332686394839	-1.0	74.64908050239747	34.54698731311881	2.0	0.5514018691588785	74.0	9379.0	144.0	3.819720279659711E-4	22.02271554554524	0.6108002317263174
10	227	small	api	A1	1402.0	82.0	124.56854239999986	27.970562720000004	1.390995522317393E-4	1484.0	154.95331867999994	43.73785545725808	39.81205847478876	76.34235749418785	88.01037601947672	9.219544457292887	-1.0	13.152946437965905	28.4650444559782	4.270063054078291	19.697715603592208	28.482215507021447	-1.0	1.0986082391332603	-1.0	0.22453953607471958	0.05848787446504993	89.0	4.0	39.0	233.0	82.0	8466.0	3061.0	0.8571428571428571	0.21226415094339623	0.26031746031746034	0.09969218722585999	-1.0	0.0	0.0	0.0	0.08571428571428572	118.0	12913.0	152.0	0.003375696235328955	26.0	0.5944507275947255
10	232	small	api	A1	833.0	199.0	91.42640679999994	39.798989840000004	6.923827832030276E-5	1032.0	133.63961019999988	33.83784863137726	29.732137494637012	27.645975363738675	33.46100016268596	16.401219466856727	15.010426434649057	13.038404810405298	15.39695994493236	27.848653671447334	15.556349186104045	27.924952098798542	1.0926551313024164	1.138090009084642	0.9600779574378581	0.4353117576529326	0.2388955582232893	115.0	3.0	31.400636936215164	111.0	144.0	5489.0	7744.0	0.75	0.24709302325581395	0.5647058823529412	-1.0	0.04039821430428223	77.34650259260025	34.5897397089382	3.0	0.34901960784313724	81.0	9119.0	143.0	5.596403036469477E-4	20.591260281974	0.6085274659831676
10	233	small	api	A1	881.0	152.0	95.6690474799999	33.384776280000004	1.1990949270807663E-4	1033.0	131.88225087999984	36.05551275463989	29.732137494637012	20.365536264089002	34.53259178672022	13.601470508735444	13.913457173526542	10.816653826391969	13.14639465053793	25.89790256885803	15.620499351813308	23.19099647892301	0.9775766252125516	1.2126781251816647	0.8061303365772399	0.34896110246084827	0.17253121452894438	97.0	3.0	33.301651610693426	102.0	100.0	4088.0	5276.0	0.7	0.19554695062923524	0.49504950495049505	-1.0	0.03848528287667607	27.125393306769446	13.45857293748084	1.0	0.23267326732673269	81.0	6744.0	95.0	7.372298656725113E-4	19.697715603592208	0.5463163355250678
10	236	small	api	A1	882.0	79.0	95.08326103999993	22.899494920000002	5.920500544926845E-5	961.0	119.98275595999988	36.05551275463989	30.01666203960727	31.515323411369735	37.42146452514021	9.219544457292887	-1.0	12.727922061357855	13.867504905630728	19.988898139583085	15.811388300841896	22.820654597259637	-1.0	1.2011832863715592	-1.0	0.24083623836130916	0.08956916099773243	90.0	8.0	32.202484376209235	91.0	46.0	5170.0	2162.0	0.7	0.1425598335067638	0.3357664233576642	0.03501299250615499	-1.0	15.21110255092798	7.60555127546399	1.0	0.21897810218978103	74.0	8295.0	146.0	4.1112833768389026E-4	26.30589287593181	0.7295941970079616
11	243	small	api	A1	938.0	104.0	98.49747459999989	27.556349160000003	4.4060941126804785E-5	1042.0	128.46803731999984	37.656340767525464	30.4138126514911	30.774036101248214	45.596809451229205	10.816653826391969	12.293297612153687	13.038404810405298	15.721123931153082	21.536267337001803	17.029386365926403	22.005013969842068	0.8798822063575648	1.2381328575613253	0.7106524966073633	0.27976706277909014	0.11087420042643924	85.0	4.0	34.132096331752024	41.0	54.0	3399.0	4894.0	0.5	0.09117082533589252	0.5684210526315789	-1.0	0.06188147939729185	23.68859880068422	11.403215514898179	2.0	0.3894736842105263	91.0	12366.0	197.0	4.901945865766566E-4	24.0	0.6373428620737737
11	252	medium	iso	A1	1005.0	343.0	103.15432883999989	54.455844080000006	6.370075530920294E-5	1348.0	160.02438647999995	38.600518131237564	31.400636936215164	45.716159945470395	65.62763507759647	20.591260281974	20.32170403859743	12.529964086141668	31.994389189314358	20.09513377966711	18.24828759089466	35.12459454176505	1.0132644507992339	1.229290928386188	0.8242674109126036	0.5279065327880239	0.34129353233830845	74.0	4.0	35.12833614050059	72.0	269.0	3018.0	14205.0	0.75	0.2529673590504451	0.7888563049853372	-1.0	0.17316716341629632	42.33805445867015	14.866068747318506	3.0	0.3225806451612903	190.0	27429.0	201.0	5.8282789610061E-4	25.238858928247925	0.6538476722628062
12	256	small	api	A1	695.0	99.0	83.18376611999997	26.556349160000003	1.0542504084478703E-4	794.0	111.7401152799999	30.479501308256342	26.248809496813376	0.0	8.389618453425328	9.219544457292887	14.838208755688571	12.727922061357855	1.3451663655958126	24.343961202414725	14.866068747318506	9.219544457292868	0.6213381014577222	1.1611765216230692	0.5350935795612094	0.31924918044333445	0.14244604316546763	80.0	4.0	31.400636936215164	53.0	76.0	2790.0	4702.0	0.7	0.1624685138539043	0.5891472868217055	-1.0	0.06853353854459074	23.853325831385817	9.447170528427769	1.0	0.4263565891472868	71.0	4998.0	75.0	4.8327804786934853E-4	17.4928556845359	0.5739219781721758
12	258	medium	iso	A1	780.0	299.0	88.25483391999995	50.455844080000006	7.674450297887321E-5	1079.0	141.5391051199999	33.54101966249684	28.178005607210743	25.01689347810003	46.00508600525416	18.027756377319946	21.443297399777688	11.704699910719626	20.12461179749811	25.83575325195141	15.0	27.974104723427512	0.8407175464304687	1.1903262470042844	0.7062916982182975	0.5717062945893313	0.38333333333333336	121.0	3.0	31.400636936215164	73.0	202.0	4042.0	12877.0	0.6666666666666666	0.2548656163113994	0.7345454545454545	-1.0	0.1417109734627837	87.17759673513895	32.837790193137764	3.0	0.4072727272727273	136.0	5131.0	43.0	9.88605641498041E-4	20.615528128088304	0.6146362971528592
12	262	medium	api	A1	1045.0	352.0	104.39696951999987	55.870057640000006	4.9466040962629105E-5	1397.0	163.09545427999993	39.84971769034255	32.57299494980466	59.23391171108993	69.61202640016539	20.024984394500787	20.81886304710325	13.0	33.77690177027775	15.964144555983436	17.46424919657298	36.03426336229687	0.9618673387299638	1.2233974110072285	0.7862263971427356	0.5351693434865146	0.3368421052631579	124.0	4.0	34.438350715445125	4.0	202.0	192.0	14858.0	0.0	0.1474588403722262	0.9805825242718447	-1.0	0.26021300508926254	42.95636066643042	15.524174696260024	2.0	0.529126213592233	93.0	3994.0	48.0	9.475504186169367E-4	27.313000567495326	0.685400101946382
12	264	medium	iso	A1	853.0	405.0	91.35533899999994	59.11269832000001	7.612547789609701E-5	1258.0	153.2964644399999	35.0	30.01666203960727	53.13010235415598	62.24145939893998	21.470910553583888	22.744941831548985	13.416407864998739	31.0	17.456971041902563	15.0	35.03148564005792	0.9439861711935479	1.1660190581423466	0.809580396307988	0.6470634225329737	0.47479484173505276	102.0	3.0	31.240998703626616	3.0	229.0	136.0	14285.0	0.07692307692307693	0.18441971383147854	0.9870689655172413	-1.0	0.1447626916246669	44.841302118809445	16.0312195418814	3.0	0.34051724137931033	81.0	5298.0	68.0	4.501117311133899E-4	21.587033144922902	0.6167723755692258
12	268	medium	E	A1	689.0	264.0	83.18376611999997	49.455844080000006	6.829940932978626E-5	953.0	135.0538237599999	30.610455730027933	27.65863337187866	20.658910063307474	29.25237956317889	18.384776310850235	18.00967471105674	10.770329614269007	13.655464776042345	29.177146576609257	13.038404810405298	27.94485999249236	1.020827783167189	1.1067233625921111	0.9223874887544238	0.5945372082415162	0.38316400580551524	90.0	3.0	29.68164415931166	72.0	202.0	1655.0	5733.0	0.5454545454545454	0.28751311647429173	0.7372262773722628	-1.0	0.13324829375928532	0.0	0.0	0.0	0.0	89.0	4685.0	59.0	4.640503529438431E-4	20.615528128088304	0.6734799478292345
12	269	small	E	A1	1070.0	77.0	104.32590171999992	22.899494920000002	7.775327385058374E-5	1147.0	129.63961019999988	38.07886552931954	33.61547262794322	69.30454926593671	76.01388406041507	7.280109889280518	-1.0	13.601470508735444	22.243309726437	6.633849907992335	15.297058540778355	22.922873889295907	-1.0	1.1327779308884707	-1.0	0.21949961172116117	0.07196261682242991	162.0	4.0	33.83784863137726	177.0	17.0	8581.0	878.0	0.07142857142857142	0.16913687881429817	0.08762886597938144	0.3677921383918228	-1.0	93.25583620527661	32.252730017107055	2.0	0.6494845360824743	117.0	4404.0	41.0	0.002035097212883648	15.264337522473747	0.40086114200856854
12	270	medium	iso	A1	952.0	364.0	98.6690474799999	55.041630520000005	1.0645290141237407E-4	1316.0	156.12489155999995	37.36308338453881	31.04834939252005	49.458995525145724	65.50326238834934	19.235384061671343	22.32558052321985	14.142135623730951	30.08317028955703	18.422879515063762	16.55294535724685	33.058978112107944	0.8615849447527455	1.2033838872458729	0.7159684900922296	0.5578409027527794	0.38235294117647056	122.0	3.0	33.54101966249684	130.0	258.0	6534.0	16322.0	0.7333333333333333	0.2948328267477204	0.6649484536082474	-1.0	0.12461833848610707	64.79894732959464	20.953912790270735	3.0	0.4072164948453608	92.0	6544.0	83.0	4.108149840615403E-4	27.202941017470888	0.7280700240261144
12	271	small	api	A1	919.0	139.0	98.66904747999993	33.55634916	1.4382710466039915E-4	1058.0	135.0538237599999	38.07886552931954	29.154759474226502	22.021293525610844	37.23483398157467	12.36931687685298	13.912246148757715	12.649110640673518	12.999336853112533	26.753779282231378	18.027756377319946	21.48355036506044	0.8890956028662195	1.3060943124220306	0.6807284852327963	0.34008992705439695	0.1512513601741023	147.0	3.0	35.90264614203248	29.0	73.0	2561.0	7523.0	0.38461538461538464	0.09640831758034027	0.7156862745098039	-1.0	0.11099579333439034	28.343288452378125	13.074461222042206	2.0	0.5	123.0	7936.0	84.0	4.7454261392380074E-4	22.360679774997898	0.5872202195147035
12	273	small	api	A1	894.0	148.0	95.84062035999993	32.970562720000004	6.554759720194572E-5	1042.0	131.63961019999988	35.11409973215888	31.016124838541646	17.601181367785586	18.67670173219011	12.806248474865697	14.353689191243076	12.806248474865697	9.82511306374275	28.533545199697873	17.804493814764857	30.6816369710324	0.8921921259573152	1.1321240133946378	0.7880692533692538	0.34401449610984164	0.16554809843400448	115.0	5.0	34.40930106817051	42.0	108.0	2701.0	9010.0	0.45454545454545453	0.14395393474088292	0.72	-1.0	0.11138876181130694	45.77291537366234	18.008288703092223	3.0	0.5733333333333334	90.0	12432.0	147.0	5.011225860653862E-4	23.53720459187964	0.6703063661439492
12	275	medium	iso	A1	658.0	322.0	79.59797967999997	52.455844080000006	1.6248714811912805E-4	980.0	134.4680373199999	31.064449134018133	26.076809620810597	19.277473083662414	35.570982833474005	19.313207915827967	19.976311258988154	13.601470508735444	16.48186316747905	28.22431158958323	13.601470508735444	28.33341677049834	0.9668055160653432	1.191267244181096	0.8115773524268662	0.6590097423437523	0.48936170212765956	158.0	3.0	29.410882339705484	12.0	220.0	405.0	9163.0	0.0	0.23673469387755103	0.9482758620689655	-1.0	0.2089346716119984	20.98536903096546	10.0	2.0	0.16379310344827586	88.0	7101.0	85.0	0.0014400723381119893	20.0	0.6438227799796504
12	277	small	api	A1	762.0	84.0	88.84062035999996	23.313708480000003	9.736719938686495E-5	846.0	114.56854239999988	33.06055050963308	28.071337695236398	19.832129850218394	23.096821918160856	8.94427190999916	12.067160943446128	11.661903789690601	8.620546107269375	22.656561896155267	15.231546211727817	21.97515081335999	0.7412076421220635	1.1777333473938199	0.6293509848916696	0.26242172089217963	0.11023622047244094	122.0	9.0	31.38470965295043	61.0	50.0	4817.0	3797.0	0.6363636363636364	0.13120567375886524	0.45045045045045046	0.03165226340633606	-1.0	30.297089864208083	12.549823185463149	1.0	0.5315315315315315	72.0	6753.0	106.0	0.0010737766589116928	19.026297590440446	0.5754985109790178
12	278	small	api	A1	984.0	212.0	100.74011527999991	40.798989840000004	7.203927146197285E-5	1196.0	144.3675322399999	39.96248240537617	30.528675044947494	34.04187929445723	56.476570238337644	14.317821063276353	19.71538361794006	15.652475842498529	21.620278521130253	21.02940920478143	16.0312195418814	25.93416645423641	0.7262258417456213	1.3090146344883702	0.5547881762448497	0.40499248711997343	0.21544715447154472	119.0	16.0	34.52535300326414	44.0	141.0	1923.0	7400.0	0.4666666666666667	0.15468227424749165	0.7621621621621621	-1.0	0.10911581856324111	38.42813315260503	17.18206548718736	1.0	0.40540540540540543	97.0	7183.0	86.0	6.188063912981592E-4	26.248809496813376	0.6568363103810115
12	279	medium	iso	A1	708.0	201.0	84.01219323999996	42.284271200000006	7.821627669107966E-5	909.0	128.71067799999986	31.400636936215164	27.294688127912362	19.44003482817618	43.85750057695569	15.811388300841896	17.040030727271034	11.40175425099138	15.732164955872506	25.023183881025695	14.142135623730951	22.705889013418304	0.9278967012387597	1.1504303250896624	0.8065648835938336	0.5033111215083429	0.2838983050847458	102.0	3.0	30.4138126514911	415.0	101.0	9162.0	2858.0	0.4166666666666667	0.5676567656765676	0.19573643410852712	0.043199499745443175	-1.0	0.0	0.0	0.0	0.01937984496124031	66.0	5088.0	85.0	3.562902672428458E-4	18.027756377319946	0.5741207228993521
12	285	medium	F	A1	1337.0	367.0	117.49747459999989	54.284271200000006	4.105729529761499E-5	1704.0	174.61017292	43.289721643826724	38.2099463490856	61.87626461671118	63.727271692150566	20.248456731316587	22.18653658589435	14.422205101855956	33.77245093024262	18.529206859693566	18.601075237738275	37.66315997606215	0.912646129012766	1.132943795532513	0.805552872624011	0.4620037271847888	0.2744951383694839	71.0	3.0	39.05124837953327	40.0	277.0	1609.0	15373.0	0.3076923076923077	0.18603286384976525	0.8738170347003155	-1.0	0.12669981821431453	40.9080899338255	14.317821063276353	2.0	0.31545741324921134	114.0	10721.0	105.0	3.8797160650616097E-4	22.20360331117452	0.5129070474016512
12	286	small	api	A1	833.0	84.0	91.42640679999994	27.384776280000004	7.452499126584701E-5	917.0	120.81118307999986	35.05709628591621	30.066592756745816	36.62574097240096	37.33080672182089	9.219544457292887	13.28460226960537	12.806248474865697	14.861470435282623	20.022222167655954	15.620499351813308	24.50705439923263	0.6940022945501974	1.1659816783879082	0.5952085760984925	0.29952808207704845	0.10084033613445378	107.0	3.0	32.2490309931942	53.0	80.0	2597.0	5655.0	0.7272727272727273	0.1450381679389313	0.6015037593984962	-1.0	0.07415810446191445	26.492422502470642	13.246211251235321	1.0	0.14285714285714285	74.0	6295.0	107.0	6.821386214211729E-4	22.561028345356956	0.6435509707180338
13	288	small	api	A1	923.0	65.0	100.25483391999992	23.142135600000003	9.255024071638319E-5	988.0	125.39696951999987	37.33630940518894	29.274562336608895	45.81457704975969	52.69605172201656	7.0710678118654755	-1.0	11.313708498984761	16.579035524972706	14.859316938652123	15.620499351813308	20.842814169260617	-1.0	1.2753840339569669	-1.0	0.23083311492457978	0.07042253521126761	62.0	10.0	33.28663395418648	70.0	57.0	4895.0	4859.0	0.7777777777777778	0.12854251012145748	0.44881889763779526	-1.0	0.04151105521641124	24.05321222141841	11.32455532033676	3.0	0.36220472440944884	92.0	5167.0	62.0	6.66823433846382E-4	21.840329667841555	0.5849621994188375
13	289	small	api	A1	765.0	71.0	89.25483391999994	21.899494920000002	1.1269231736480231E-4	836.0	113.15432883999989	33.301651610693426	28.319604517012593	19.311856564352667	34.22276087079186	8.06225774829855	12.801499542242265	12.041594578792296	8.948505121719244	20.3039558569604	15.231546211727817	15.91094575492032	0.6297901055805837	1.1759221987259016	0.5355712361438147	0.24535920306152553	0.09281045751633987	45.0	3.0	30.870698080866262	65.0	45.0	4867.0	3395.0	0.6923076923076923	0.13157894736842105	0.4090909090909091	0.03940413079907949	-1.0	25.27262735535629	10.444200230610099	2.0	0.36363636363636365	97.0	9193.0	133.0	0.001053397238026486	20.518284528683193	0.6161341415899807
13	290	medium	iso	A1	982.0	463.0	98.66904747999993	64.35533900000001	3.4191926699862916E-5	1445.0	165.43860003999993	37.33630940518894	32.2490309931942	62.5924245621816	70.05007635827789	23.706539182259394	24.508343718888586	13.892443989449804	35.94356328677443	15.752411292829475	15.0	38.23819180600013	0.9672844258336707	1.1577498069032945	0.83548657928169	0.6522343191064528	0.4714867617107943	66.0	4.0	32.202484376209235	49.0	338.0	2589.0	22645.0	0.6153846153846154	0.26782006920415224	0.8733850129198967	-1.0	0.20515721009410415	59.82610110457851	23.235384061671343	4.0	0.2997416020671835	110.0	8857.0	107.0	5.670545056196835E-4	22.20360331117452	0.5946919678164199
13	292	medium	iso	A1	633.0	309.0	78.18376611999997	52.870057640000006	7.585386366350286E-5	942.0	133.88225087999984	29.832867780352597	25.709920264364882	28.94001269283936	41.46770541610911	19.235384061671343	19.91225765317213	11.661903789690601	18.100841125157753	26.487830105949296	13.341664064126334	27.334493140269803	0.9660071899786332	1.1603640724511428	0.8325035330834125	0.6762280747495926	0.4881516587677725	68.0	2.0	27.51363298439521	33.0	229.0	1230.0	9803.0	0.6363636363636364	0.2781316348195329	0.8740458015267175	-1.0	0.15298045674540708	28.42534080710379	14.212670403551895	1.0	0.14122137404580154	82.0	13610.0	243.0	0.0013204572627217115	18.110770276274835	0.6070743989353337
13	297	small	api	A1	882.0	216.0	95.84062035999993	41.627416960000005	7.724188453193599E-5	1098.0	139.88225087999987	37.0	29.410882339705484	49.18491612511838	66.41419733805039	16.278820596099706	17.3024048990361	12.041594578792296	26.864864864864863	17.204516143226563	16.1245154965971	29.31367331978824	0.9408415009988919	1.258037741698385	0.7478642888159542	0.4343400199585273	0.24489795918367346	57.0	3.0	32.69556544854363	143.0	147.0	4813.0	6345.0	0.7	0.2641165755919854	0.506896551724138	-1.0	0.05595696197060448	21.64185767456322	9.433981132056603	1.0	0.13793103448275862	78.0	8920.0	151.0	6.516702328820953E-4	24.515301344262525	0.6625757120070953
13	298	large	iso	B	748.0	384.0	86.59797967999995	58.284271200000006	9.511766288720012E-5	1132.0	147.29646443999994	34.0	28.0	33.69006752597977	43.02506598911802	20.518284528683193	23.315367934396022	14.142135623730951	22.0	27.0	14.422205101855956	32.24301854507359	0.8800326285399755	1.2142857142857142	0.7247327529152741	0.6730442374680586	0.5133689839572193	69.0	4.0	30.23243291566195	64.0	245.0	2940.0	13365.0	0.36363636363636365	0.27296819787985865	0.7928802588996764	-1.0	0.20880321658729695	61.37490603869173	24.21309914033508	3.0	0.27184466019417475	195.0	11083.0	74.0	0.0062410150670156594	23.53720459187964	0.6922707232905776
13	303	medium	iso	A1	919.0	330.0	97.49747459999992	54.69848476000001	4.3184878465927935E-5	1249.0	154.61017291999994	36.40054944640259	31.400636936215164	16.30509562065656	23.760689447689735	20.591260281974	19.80654080967355	12.529964086141668	13.708584282079164	34.585285712707574	17.204650534085253	34.023307552003395	1.0396192086160343	1.1592296525813748	0.8968190265846014	0.5610246315036354	0.3590859630032644	72.0	3.0	34.40930106817051	80.0	262.0	3133.0	12952.0	0.6666666666666666	0.27381905524419536	0.7660818713450293	-1.0	0.13753696720119937	39.46939604402472	14.866068747318506	2.0	0.2309941520467836	103.0	16160.0	209.0	3.3040577840333043E-4	25.0	0.686802819743445
13	305	medium	iso	A1	755.0	321.0	87.18376611999997	55.11269832000001	5.7997488890150626E-5	1076.0	144.71067799999986	34.20526275297414	26.92582403567252	37.470073222312436	45.6902771978651	20.591260281974	18.762291207491977	11.180339887498949	22.364979492329244	26.368738021141365	14.212670403551895	31.254591499424812	1.0974811154061876	1.2703515668696899	0.8639192047525258	0.6321440420931431	0.4251655629139073	48.0	5.0	30.610455730027933	18.0	180.0	968.0	11679.0	0.36363636363636365	0.18401486988847585	0.9090909090909091	-1.0	0.2335021524116222	49.444098859234316	20.040561792264647	2.0	0.3434343434343434	95.0	7524.0	88.0	0.0010961944550626202	19.697715603592208	0.5758679810719914
14	311	small	api	A1	856.0	52.0	93.08326103999994	19.72792204	4.8769852055705167E-5	908.0	114.81118307999989	34.713109915419565	29.732137494637012	47.29061004263855	56.63363399894044	7.0710678118654755	-1.0	13.341664064126334	16.76599997574621	13.386188600526618	14.0	20.074933982954665	-1.0	1.1675282317553188	-1.0	0.21193844972322654	0.06074766355140187	58.0	6.0	31.04834939252005	48.0	39.0	4402.0	3534.0	0.5	0.09581497797356828	0.4482758620689655	0.005491748013622334	-1.0	16.578685525167117	7.63441361516796	2.0	0.4367816091954023	122.0	6896.0	56.0	0.0013718838081445495	14.212670403551895	0.40943235677189
14	322	small	api	A1	898.0	73.0	95.01219323999996	22.899494920000002	6.480110276471524E-5	971.0	120.32590171999988	36.345563690772494	30.265491900843113	43.667780146130355	58.894246783393356	7.615773105863909	-1.0	13.601470508735444	16.67328659849215	14.405845489920956	15.0	19.47324262512037	-1.0	1.2008912265443803	-1.0	0.24101638052029892	0.08129175946547884	157.0	4.0	32.01562118716424	53.0	43.0	3981.0	3024.0	0.42857142857142855	0.09886714727085479	0.4479166666666667	-1.0	0.010041513745698349	32.04585778437454	13.0	1.0	0.4375	92.0	10836.0	152.0	3.855588110445289E-4	18.681541692269406	0.5139978527011352
14	325	small	api	A1	868.0	60.0	95.01219323999993	20.485281360000002	8.176699275109513E-5	928.0	117.4974745999999	36.124783736376884	29.068883707497267	41.82016988013578	51.54629078329404	7.211102550927978	-1.0	12.529964086141668	15.280368293088156	15.102059109575501	14.142135623730951	19.51239513780512	-1.0	1.2427303401079624	-1.0	0.21560686751282931	0.06912442396313365	76.0	6.0	31.89043743820395	42.0	47.0	3915.0	4756.0	0.5	0.09590517241379311	0.5280898876404494	-1.0	0.03233084456575633	56.27360627363524	27.616327673029275	4.0	0.5730337078651685	88.0	6666.0	95.0	7.246537810326046E-4	23.08679276123039	0.6390845943800761
14	326	small	api	A1	817.0	60.0	92.01219323999993	20.727922040000003	8.881987420264298E-5	877.0	115.15432883999988	34.36568055487916	29.274562336608895	35.563852198336804	41.82854278370223	7.810249675906654	-1.0	10.63014581273465	13.007162750237924	17.967817723519577	14.866068747318506	19.5038078498898	-1.0	1.1739092854653421	-1.0	0.22527364374343675	0.07343941248470012	184.0	6.0	31.906112267087632	106.0	40.0	7022.0	2885.0	0.8888888888888888	0.16647662485746864	0.273972602739726	0.025550486435440892	-1.0	40.11365332818586	19.70031717407277	2.0	0.3082191780821918	89.0	12162.0	152.0	0.0024270591071649584	20.8806130178211	0.607600742388223
14	332	small	api	A1	1018.0	180.0	103.84062035999993	37.798989840000004	1.0491184195473529E-4	1198.0	144.4680373199999	39.01281840626232	31.064449134018133	48.012787504183336	66.6936601455539	14.317821063276353	15.56666925551702	12.083045973594572	24.94052057115193	16.385289750482105	16.97056274847714	27.156413049839944	0.9197742194080433	1.2558670600580542	0.7323818329668791	0.3640096689422362	0.17681728880157171	107.0	3.0	35.0	48.0	108.0	3510.0	9963.0	0.4166666666666667	0.1302170283806344	0.6923076923076923	-1.0	0.15714505392002054	41.977146581108286	18.87891157469052	5.0	0.4807692307692308	89.0	13895.0	205.0	5.518371433802627E-4	24.08318915758459	0.6173147734878537
14	333	small	api	A1	795.0	71.0	88.25483391999995	22.313708480000003	5.121846757366425E-5	866.0	113.39696951999989	33.24154027718932	29.0	36.86989764584402	57.817368232795175	8.246211251235321	-1.0	13.152946437965905	15.582912093741239	15.586206896551724	14.142135623730951	18.411799259223695	-1.0	1.1462600095582525	-1.0	0.25283270602748664	0.08930817610062892	66.0	3.0	31.04834939252005	56.0	37.0	6246.0	3488.0	0.35714285714285715	0.10739030023094688	0.3978494623655914	0.014324453087363676	-1.0	64.64887203485357	30.511328565232407	1.0	0.41935483870967744	70.0	5729.0	93.0	5.580870364464619E-4	10.770329614269007	0.3240021227794825
14	334	medium	iso	A1	898.0	281.0	94.25483391999994	47.455844080000006	3.263310575453873E-5	1179.0	144.12489155999987	36.6742416417845	29.614185789921695	42.96908576314689	49.63870560545922	18.35755975068582	20.09823312278505	13.416407864998739	24.349515082612307	24.38020768565959	16.401219466856727	31.955752158601243	0.9133917214779513	1.2384011467323706	0.7375572316676345	0.5034844591660815	0.3129175946547884	82.0	3.0	33.015148038438355	73.0	196.0	2699.0	8981.0	0.46153846153846156	0.22815945716709077	0.7286245353159851	-1.0	0.1462974486481515	23.066015321438	10.04987562112089	1.0	0.21933085501858737	96.0	13857.0	146.0	5.264710859005356E-4	19.924858845171276	0.5432930022053967
15	337	small	api	A1	737.0	97.0	87.08326103999995	26.727922040000003	5.765126350100376E-5	834.0	116.22539663999987	32.55764119219941	26.90724809414742	31.544157021076302	47.48955292199915	9.0	12.919774632768206	11.045361017187261	14.251646710547668	18.35936541230501	14.560219778561036	19.333333333333336	0.6966065783511001	1.2099952056888719	0.5757101970949625	0.30692376147607825	0.13161465400271372	84.0	4.0	31.38470965295043	44.0	85.0	3475.0	6904.0	0.8333333333333334	0.15467625899280577	0.6589147286821705	-1.0	0.07769636892943184	24.67945481172171	11.194173437483137	1.0	0.4108527131782946	101.0	7022.0	68.0	6.477872955426356E-4	17.029386365926403	0.5230534443633628
15	338	medium	iso	A1	747.0	265.0	87.01219323999996	48.284271200000006	9.133145412548072E-5	1012.0	138.1248915599999	32.984845004941285	26.68332812825267	29.9816393688493	51.604835496753964	16.401219466856727	19.36840816320383	11.40175425099138	20.130456878015636	23.160529189972117	14.560219778561036	25.684928599039782	0.8468026555747529	1.2361593293910171	0.6850271121538375	0.5549138506004636	0.35475234270414996	93.0	3.0	31.575306807693888	10.0	170.0	604.0	14448.0	0.4	0.17786561264822134	0.9444444444444444	-1.0	0.23914714619157085	30.222971663452125	11.180339887498949	2.0	0.20555555555555555	121.0	6034.0	46.0	5.288549074857114E-4	19.6468827043885	0.595633622090548
15	339	large	F	B	772.0	422.0	86.84062035999995	61.94112544000001	7.335133593921442E-5	1194.0	151.1959593599999	33.83784863137726	27.459060435491963	25.657271481643477	45.974498511246196	23.345235059857504	22.168579223442936	13.341664064126334	22.637372970860245	29.025028073059804	15.264337522473747	31.483186718047268	1.0530776386052865	1.232301764689678	0.8545614952279775	0.7132736406444534	0.5466321243523317	111.0	4.0	31.622776601683793	115.0	317.0	4613.0	13643.0	0.6428571428571429	0.36180904522613067	0.7337962962962963	-1.0	0.0827552847411012	54.06307858878809	21.505317188751352	4.0	0.18287037037037038	187.0	8162.0	36.0	0.0036834230925332084	23.600847442411894	0.6974689112039832
15	343	small	api	A1	803.0	65.0	92.01219323999995	23.556349160000003	9.202086724515212E-5	868.0	117.98275595999989	33.52610922848042	29.410882339705484	13.777690261263984	31.39026810418781	8.246211251235321	-1.0	10.198039027185569	8.113079813297752	22.06666200979059	16.0312195418814	15.576176807888933	-1.0	1.1399219119386728	-1.0	0.256013342694232	0.08094645080946451	96.0	6.0	31.575306807693888	103.0	66.0	5309.0	3794.0	0.7272727272727273	0.19470046082949308	0.3905325443786982	0.017477559306651277	-1.0	0.0	0.0	0.0	0.05917159763313609	83.0	6981.0	94.0	4.835259782063014E-4	21.840329667841555	0.6514424181762255
15	346	small	api	A1	846.0	164.0	93.42640679999992	36.04163052	6.344238856939918E-5	1010.0	131.88225087999984	34.438350715445125	29.966648127543394	16.927513064147046	33.922570862281454	13.892443989449804	14.392278388304296	11.661903789690601	13.996024489750889	27.297013550479395	16.97056274847714	25.079243456609763	0.9652706551826654	1.1492226480876129	0.839933547071095	0.3857756254840792	0.1938534278959811	91.0	4.0	33.421549934136806	85.0	113.0	3993.0	7519.0	0.7272727272727273	0.19603960396039605	0.5707070707070707	-1.0	0.08746540312260301	20.79009445210609	10.385164807134505	1.0	0.23737373737373738	71.0	8287.0	123.0	6.216027113596941E-4	26.40075756488817	0.7666092311745869
15	347	small	api	A1	668.0	120.0	82.59797967999995	29.556349160000003	1.0320083351955652E-4	788.0	114.56854239999987	32.55764119219941	26.68332812825267	34.38034472384487	64.1252260207871	11.40175425099138	13.258166025914296	12.083045973594572	17.445981318084215	16.189884482310607	12.727922061357855	19.389809624440428	0.8599797459698129	1.2201491896255228	0.7048152416785607	0.3578338026487674	0.17964071856287425	81.0	4.0	28.42534080710379	40.0	62.0	3252.0	6191.0	0.5	0.12944162436548223	0.6078431372549019	-1.0	0.05247114131717144	34.65885059486823	14.491212440208496	3.0	0.6862745098039216	90.0	7775.0	87.0	9.516825575307668E-4	16.1245154965971	0.49526055654364853
15	351	small	api	A1	1186.0	108.0	110.3259017199999	27.313708480000003	5.100696448379382E-5	1294.0	139.63961019999988	39.56008088970496	36.40054944640259	46.45162915260832	49.78016296463767	10.295630140987	14.231821814144023	13.892443989449804	21.18296983103691	19.175534727236986	18.788294228055936	27.74192301655019	0.7234232043823712	1.0867990041731257	0.6656458108670946	0.24757294573780553	0.09106239460370995	96.0	8.0	37.16180835212409	92.0	77.0	4765.0	4593.0	0.6153846153846154	0.13060278207109738	0.4556213017751479	-1.0	0.02623717065776262	10.198039027185569	5.0990195135927845	1.0	0.17159763313609466	99.0	14331.0	195.0	4.754339117372125E-4	20.396078054371138	0.5155722029799735
15	355	small	api	A1	800.0	94.0	89.84062035999995	26.142135600000003	1.089520722419558E-4	894.0	117.98275595999989	33.734255586866	29.614185789921695	26.565051177078004	46.018484347713155	9.433981132056603	13.362458896700163	12.206555615733702	13.695277751434178	20.193025202249913	15.620499351813308	19.03274796074302	0.7060063724039825	1.1391248716466973	0.6197796132599519	0.29098347156604626	0.1175	107.0	4.0	32.449961479175904	64.0	72.0	4134.0	5112.0	0.6363636363636364	0.15212527964205816	0.5294117647058824	-1.0	0.04494164404665777	25.228432321599087	11.224535408466929	1.0	0.39705882352941174	82.0	8356.0	114.0	6.163128474890418E-4	19.235384061671343	0.5702033060175306
15	356	medium	iso	A1	823.0	252.0	91.25483391999994	46.213203400000005	1.14014965945387E-4	1075.0	139.88225087999984	34.52535300326414	29.427877939124322	20.627635077596466	29.448014629617546	18.027756377319946	17.36981933105218	11.661903789690601	14.597968048360006	30.41333805486867	16.278820596099706	29.69277520970343	1.0378781744201315	1.1732192540245223	0.8846412730270774	0.5064192373689878	0.30619684082624543	116.0	3.0	32.7566787083184	52.0	194.0	3273.0	12341.0	0.6363636363636364	0.2288372093023256	0.7886178861788617	-1.0	0.11788501528150516	47.85531697427241	18.370374335697388	5.0	0.44308943089430897	78.0	9382.0	121.0	8.899491971507928E-4	24.331050121192877	0.7047299449448798
15	359	small	api	A1	1035.0	108.0	105.9827559599999	27.384776280000004	6.03553040238482E-5	1143.0	135.78174579999987	38.600518131237564	32.202484376209235	75.54757174890702	87.11703654746046	10.816653826391969	13.23411082297057	10.816653826391969	26.528141319722998	4.875400238249615	16.15549442140351	26.561759036511692	0.8173313621960459	1.1986813712967783	0.6818587339117702	0.25838898065960453	0.10434782608695652	87.0	3.0	32.57299494980466	53.0	65.0	3473.0	5504.0	0.6	0.10323709536307961	0.5508474576271186	-1.0	0.05122686594248052	23.58766741407495	11.788289044567353	2.0	0.5	171.0	20973.0	174.0	3.61683639387108E-4	22.02271554554524	0.5705290139026218
15	360	medium	iso	A1	990.0	332.0	100.25483391999994	54.284271200000006	4.705163521856071E-5	1322.0	156.95331867999997	36.40054944640259	33.24154027718932	21.17905169479272	22.714412353167234	19.209372712298546	20.48594185719482	12.806248474865697	13.323974703022834	33.39195448658837	16.401219466856727	34.50572505727702	0.9376856014824657	1.0950319733343108	0.8563088789337043	0.5414628809152192	0.33535353535353535	86.0	3.0	35.22782990761707	40.0	224.0	1728.0	12856.0	0.18181818181818182	0.19969742813918306	0.8484848484848485	-1.0	0.20011335276204464	36.12945882581939	15.033296378372908	1.0	0.4393939393939394	106.0	16857.0	160.0	2.7755664613981145E-4	20.591260281974	0.565685424949238
15	361	large	api	B	687.0	405.0	81.84062035999997	60.11269832000001	9.724817543029986E-5	1092.0	144.3675322399999	31.32091952673165	26.248809496813376	30.068582821862464	43.232172944143926	21.95449840010015	24.64496386613396	12.529964086141668	21.26374353190956	28.68701531364364	14.142135623730951	31.043940412880477	0.8908310241131686	1.193232002789842	0.746569838916788	0.7345093189124994	0.5895196506550219	113.0	3.0	28.844410203711913	6.0	271.0	298.0	15950.0	0.16666666666666666	0.25366300366300365	0.9783393501805054	-1.0	0.2733095418730554	38.40767817105615	15.652475842498529	3.0	0.22382671480144403	214.0	14692.0	111.0	0.0067562792866496845	21.93171219946131	0.7002256808183145
16	374	small	api	A1	787.0	178.0	89.84062035999995	38.627416960000005	6.303109287730016E-5	965.0	131.29646443999985	34.20526275297414	28.160255680657446	23.514556682936586	31.200514603980622	14.560219778561036	15.239046759503358	10.770329614269007	13.331281893466842	27.20145756794906	16.1245154965971	25.734341934200906	0.9554547609404117	1.214664495268374	0.7865997274657384	0.42995492245285327	0.22617534942820838	49.0	4.0	32.38826948140329	57.0	137.0	2204.0	7234.0	0.7272727272727273	0.20103626943005182	0.7061855670103093	-1.0	0.17215989679484908	36.76271878260685	14.785891162962939	1.0	0.4072164948453608	96.0	7847.0	88.0	5.716214790394765E-4	22.847319317591726	0.6679474875720741
16	376	medium	iso	A1	939.0	395.0	97.66904747999992	59.94112544000001	6.611032356438931E-5	1334.0	160.02438647999992	37.656340767525464	30.59411708155671	37.665621198583295	57.48546749085716	21.540659228538015	22.406763235443854	13.416407864998739	27.511966879517896	23.92616848685845	15.620499351813308	32.6259107613529	0.9613463132624259	1.2308360024622553	0.781051505918967	0.6137166992672309	0.4206602768903088	82.0	3.0	33.60059523282288	65.0	324.0	2373.0	15050.0	0.5384615384615384	0.29160419790104947	0.8329048843187661	-1.0	0.1705414987053455	47.11749583554596	17.0	2.0	0.18508997429305912	95.0	5528.0	46.0	9.950788828467967E-4	24.186773244895647	0.6423028035096319
16	377	medium	iso	A1	801.0	229.0	91.32590171999993	44.041630520000005	1.090665523375814E-4	1030.0	137.78174579999987	34.0	29.0	14.93141717813755	31.607502246248906	15.264337522473747	18.351999636105614	11.661903789690601	12.0	28.0	15.524174696260024	22.89650628371062	0.8317533688504866	1.1724137931034482	0.7094366969607092	0.4822468729082923	0.2858926342072409	85.0	3.0	32.55764119219941	77.0	160.0	2849.0	7087.0	0.5454545454545454	0.23009708737864076	0.6751054852320675	-1.0	0.12349443327022755	25.901894439958976	11.0	2.0	0.29535864978902954	106.0	6952.0	75.0	4.935710104448238E-4	21.37755832643195	0.6287517154832926
16	380	medium	E	A1	921.0	321.0	97.42640679999992	52.69848476000001	5.267404692550518E-5	1242.0	152.9533186799999	35.90264614203248	30.59411708155671	42.77603875961452	53.16250946580935	19.697715603592208	19.562923261777215	11.180339887498949	26.54400447894256	22.749471676029348	15.811388300841896	33.1659416435042	1.0068901942726707	1.1735147004348738	0.8580124253232989	0.5409055562131236	0.3485342019543974	85.0	4.0	33.015148038438355	105.0	148.0	4661.0	6014.0	0.45454545454545453	0.2037037037037037	0.5849802371541502	-1.0	0.03180482225646388	59.47391999006427	21.451451246658607	1.0	0.233201581027668	115.0	10886.0	124.0	0.0019576581064658133	20.12461179749811	0.5605328286356454
16	381	medium	F	A1	849.0	368.0	94.25483391999994	57.52691188000001	1.0820166219068007E-4	1217.0	154.6101729199999	36.40054944640259	27.85677655436824	26.565051177077976	52.35406735975967	21.095023109728988	21.039434052589385	12.206555615733702	24.752373623553762	27.06702257988873	16.1245154965971	31.260881285963517	1.0026421365232854	1.3067035726606566	0.7673064936079927	0.6103338098163406	0.4334511189634865	76.0	3.0	33.54101966249684	89.0	202.0	5127.0	12557.0	0.7272727272727273	0.2391125718981101	0.6941580756013745	-1.0	0.08160162333480235	69.85810264109668	27.94339450173916	4.0	0.41924398625429554	118.0	5988.0	59.0	0.0011952504802730513	24.596747752497688	0.6757246285173463
16	385	medium	iso	A1	861.0	286.0	93.91168815999991	49.627416960000005	8.481299868195803E-5	1147.0	146.3675322399999	36.24913792078372	29.966648127543394	40.023735785693	58.84620841182654	17.11724276862369	19.90354330246469	12.041594578792296	24.24885253604938	20.889890565525796	14.317821063276353	28.33532277517933	0.8600098238037863	1.2096493997760753	0.7109579221574345	0.5284477143616928	0.3321718931475029	86.0	4.0	32.449961479175904	26.0	147.0	1283.0	10787.0	0.38461538461538464	0.15082824760244115	0.8497109826589595	-1.0	0.15816179525385013	30.457193471755865	11.40175425099138	2.0	0.4161849710982659	82.0	10128.0	117.0	4.955815034052561E-4	19.1049731745428	0.5270462766947298
16	386	medium	iso	A1	738.0	311.0	86.25483391999994	52.284271200000006	1.5083084777479022E-4	1049.0	140.9533186799999	32.7566787083184	26.92582403567252	27.008336564363134	49.76364169072619	19.235384061671343	19.024410920444556	12.165525060596439	21.736025387066825	24.92031438336036	13.892443989449804	28.473167259688143	1.01108960178105	1.2165525060596438	0.831110533038908	0.6061604761594334	0.42140921409214094	60.0	3.0	30.23243291566195	72.0	221.0	2807.0	10522.0	0.6153846153846154	0.27931363203050524	0.7542662116040956	-1.0	0.16860239501363664	50.88734681880476	19.97308751857625	1.0	0.2935153583617747	88.0	7323.0	114.0	0.0010534246516920567	20.615528128088304	0.6293534308425809
16	388	small	api	A1	990.0	104.0	101.5685423999999	27.142135600000003	5.971846673514548E-5	1094.0	131.53910511999985	36.069377593742864	32.55764119219941	37.2826302411972	40.412709576575786	10.04987562112089	12.856291516030126	12.041594578792296	17.0504744197939	21.193181530771316	17.26267650163207	26.300738327614248	0.7817087539272115	1.1078621261538086	0.7056011172085902	0.26722974415747874	0.10505050505050505	62.0	4.0	35.4682957019364	97.0	68.0	4414.0	3577.0	0.6153846153846154	0.15082266910420475	0.4121212121212121	-1.0	0.026521463413547518	27.23020402071039	11.180339887498949	2.0	0.2606060606060606	253.0	14991.0	74.0	0.002081114459872702	23.345235059857504	0.6472314361173596
16	397	small	api	A1	725.0	181.0	86.42640679999995	37.970562720000004	1.1168093278562099E-4	906.0	126.81118307999986	33.24154027718932	26.570660511172846	24.37012005387382	52.76876206307719	15.264337522473747	14.603200894586122	11.661903789690601	18.6814448073616	23.59745628966767	15.033296378372908	23.46325148875296	1.0452734049651218	1.251061871917388	0.8355089611700234	0.4393398282525848	0.2496551724137931	43.0	4.0	31.064449134018133	68.0	146.0	1889.0	4354.0	0.45454545454545453	0.23620309050772628	0.6822429906542056	-1.0	0.0709355668279753	0.0	0.0	0.0	0.0	81.0	8263.0	102.0	4.637726634252496E-4	18.439088914585774	0.5547001962252291
17	409	small	api	A1	834.0	97.0	90.01219323999993	27.38477628	7.25702655358164E-5	931.0	120.22539663999983	32.69556544854363	30.463092423455635	21.202818643809668	17.088501062835494	9.055385138137417	14.024940206477119	13.0	7.2486894399484	22.847319317591722	15.033296378372908	24.66811813492606	0.6456630120929415	1.0732845173449648	0.6015767503011681	0.3042340742324081	0.11630695443645084	135.0	4.0	31.575306807693888	68.0	51.0	5308.0	4466.0	0.5	0.12781954887218044	0.42857142857142855	-1.0	0.0017501430648861698	26.706605755566464	12.84496595416191	3.0	0.5126050420168067	94.0	12868.0	135.0	4.800703982515626E-4	20.591260281974	0.629787556798202
17	410	small	E	A1	768.0	71.0	87.42640679999994	21.727922040000003	6.650021028915603E-5	839.0	111.98275595999986	34.132096331752024	28.30194339616981	30.735487701920103	42.22715752240404	7.280109889280518	14.228436528249361	12.36931687685298	11.982856137070025	18.655962688111934	14.7648230602334	17.829730207878637	0.5116591605006265	1.205998325061	0.4242619163461496	0.2485281373819428	0.09244791666666667	111.0	3.0	31.906112267087632	55.0	27.0	6533.0	2988.0	0.38461538461538464	0.09773539928486293	0.32926829268292684	0.07260472177879917	-1.0	18.94427190999916	7.23606797749979	1.0	0.5	101.0	6202.0	79.0	0.0010115673474934534	20.808652046684813	0.6096505718380729
17	412	large	F	B	722.0	420.0	83.42640679999997	61.94112544000001	1.100999565092513E-4	1142.0	147.78174579999992	33.301651610693426	26.248809496813376	27.579029899863315	41.347777219693654	22.0	23.455057886020203	13.0	21.11006409586788	30.401378778602428	15.524174696260024	31.954545454545467	0.9379640036238216	1.2686918854257474	0.7393158373587767	0.742464260608669	0.5817174515235457	107.0	3.0	31.016124838541646	62.0	307.0	2936.0	16295.0	0.5	0.3231173380035026	0.8319783197831978	-1.0	0.11849708948480035	51.66525549913336	17.74768689919494	2.0	0.3794037940379404	167.0	8606.0	57.0	0.004260377034718248	23.600847442411894	0.7086990074340179
17	415	large	api	A1	722.0	379.0	86.66904747999993	59.870057640000006	9.186265500402554E-5	1101.0	148.9533186799999	32.449961479175904	26.627053911388696	32.10625595511783	59.03624346792647	21.02379604162864	23.509842693922945	11.0	26.625609418810996	23.434811905086804	15.231546211727817	31.050529538405375	0.8942550707522631	1.2186838839612175	0.7337875576442112	0.6907893807626747	0.5249307479224377	137.0	3.0	30.528675044947494	31.0	214.0	1570.0	11309.0	0.6666666666666666	0.22252497729336967	0.8734693877551021	-1.0	0.15750423258248542	53.13390331810744	21.24828759089466	1.0	0.3020408163265306	105.0	9883.0	103.0	0.0016193253814898133	21.095023109728988	0.6500785254634673
17	417	large	iso	B	788.0	452.0	89.84062035999995	64.355339	1.1325546678674582E-4	1240.0	156.61017291999994	34.132096331752024	28.071337695236398	24.934295102576577	47.08256527973088	22.80350850198276	25.554765531804424	12.806248474865697	23.02817829764557	28.712561145127587	14.7648230602334	31.444838039576226	0.8923387879885822	1.215905586770242	0.7338882210080666	0.7163278563986091	0.5736040609137056	98.0	4.0	32.2490309931942	0.0	336.0	0.0	17912.0	0.0	0.2709677419354839	1.0	-1.0	0.23382396180146342	44.43721771099453	18.027756377319946	2.0	0.22321428571428573	163.0	15856.0	105.0	0.0035464556829034872	22.02271554554524	0.6452201274569296
17	419	medium	iso	A1	792.0	220.0	90.08326103999995	44.627416960000005	4.032774420923614E-5	1012.0	137.5391051199999	33.015148038438355	28.600699292150182	14.370001515179297	21.893673141728442	17.46424919657298	15.41552903129846	10.198039027185569	10.358881311143044	30.978263536485407	15.231546211727817	27.780340582455615	1.1328997636808287	1.1543475808474295	0.9814199661155303	0.4954018809352822	0.2777777777777778	101.0	3.0	32.69556544854363	69.0	173.0	2240.0	6897.0	0.36363636363636365	0.2391304347826087	0.7148760330578512	-1.0	0.1827285312961648	34.75565826486314	15.449882409991295	2.0	0.21074380165289255	126.0	14187.0	174.0	0.0014885876606692012	19.313207915827967	0.5849802004020181
17	423	small	api	A1	800.0	121.0	89.59797967999995	30.556349160000003	7.739800126139391E-5	921.0	122.56854239999987	34.36568055487916	28.284271247461902	29.908427321405128	46.24086977513079	11.40175425099138	14.106779044358412	12.206555615733702	15.713350973441788	20.930360723121805	15.231546211727817	21.755997510725603	0.8082464618704844	1.2150102880222866	0.6652177926707885	0.3410383723955864	0.15125	117.0	3.0	32.57299494980466	97.0	103.0	3105.0	4108.0	0.7272727272727273	0.21715526601520088	0.515	-1.0	0.039255781042344444	23.30056307974577	9.8309518948453	2.0	0.265	115.0	12674.0	104.0	3.6762018397051193E-4	17.11724276862369	0.4980911913351712
18	442	small	api	A1	866.0	135.0	93.49747459999993	31.727922040000003	6.21639531327589E-5	1001.0	127.63961019999985	35.38361202590826	29.0	32.35919286450098	53.00120318013818	10.04987562112089	15.90074425883078	13.038404810405298	16.335245807488	19.75862068965517	15.524174696260024	20.453620102140402	0.6320380642270566	1.2201245526175264	0.5180111021216226	0.3393452301865705	0.1558891454965358	177.0	3.0	33.83784863137726	67.0	91.0	6324.0	10316.0	0.5714285714285714	0.15784215784215785	0.5759493670886076	-1.0	0.04644929639448809	45.682068591804935	19.57441772273381	3.0	0.6962025316455697	82.0	13451.0	198.0	4.8423287996817425E-4	22.67156809750927	0.6407363974290952
18	443	small	api	A1	770.0	158.0	91.01219323999996	37.213203400000005	1.2365310992628863E-4	928.0	131.0538237599999	34.92849839314596	26.68332812825267	24.550452389207408	49.26789330029078	13.601470508735444	14.024608177713748	10.0	16.662611528533567	22.860716514373774	15.297058540778355	21.98904398912231	0.9698289133203233	1.309000819735196	0.7408925179409089	0.4088815143908076	0.2051948051948052	67.0	3.0	32.2490309931942	113.0	144.0	7307.0	10331.0	1.0	0.2769396551724138	0.5603112840466926	-1.0	0.05596037875451455	56.23334555642322	26.46379968064825	3.0	0.33073929961089493	125.0	14875.0	130.0	2.9653658096852494E-4	18.24828759089466	0.5224469539313357
18	445	medium	iso	A1	856.0	223.0	94.42640679999992	43.455844080000006	8.309497367226503E-5	1079.0	140.7106779999999	34.058772731852805	30.066592756745816	56.49656301758577	63.621579366487595	16.1245154965971	16.460982822968592	11.661903789690601	26.953408075724887	15.23285340994423	15.0	30.085986231455557	0.9795597061250796	1.1327779308884707	0.864741163660191	0.4602085958014029	0.2605140186915888	79.0	3.0	31.622776601683793	68.0	99.0	4613.0	9028.0	0.36363636363636365	0.15477293790546803	0.592814371257485	-1.0	0.17654912955098617	52.673666800948375	21.30259043088746	2.0	0.6287425149700598	79.0	8675.0	116.0	7.684889856158188E-4	21.095023109728988	0.6193712050581399
18	446	medium	iso	A1	797.0	382.0	89.66904747999996	58.11269832000001	1.0797428907874708E-4	1179.0	150.6101729199999	34.9857113690718	28.30194339616981	23.36911316348207	46.909152432996365	21.840329667841555	22.568888173364915	12.36931687685298	21.951818898241132	28.831942336172993	15.132745950421556	30.05980857509376	0.9677184582631243	1.2361593293910171	0.7828428223244185	0.6480797995870495	0.479297365119197	74.0	3.0	31.78049716414141	66.0	244.0	3952.0	17313.0	0.5384615384615384	0.26293469041560646	0.7870967741935484	-1.0	0.14912688385341327	113.6957171061211	46.09827007342367	3.0	0.5451612903225806	127.0	10114.0	87.0	0.0011635927041983732	24.186773244895647	0.6913328984437151
18	449	small	api	A1	942.0	133.0	96.91168815999991	32.384776280000004	3.774117467500745E-5	1075.0	132.12489155999984	37.21558813185679	30.528675044947494	49.3323139831885	59.300277449185586	11.0	14.875599835174556	13.038404810405298	21.254534449313155	16.181508017386335	15.297058540778355	24.718749999999996	0.7394659793139643	1.2190371209056445	0.6065984100341438	0.3341679099277805	0.14118895966029724	89.0	4.0	33.83784863137726	34.0	75.0	3443.0	8707.0	0.5714285714285714	0.1013953488372093	0.6880733944954128	-1.0	0.08809719792469352	39.5237722818684	17.00652965829771	3.0	0.6146788990825688	220.0	14902.0	102.0	0.0011502990603786593	20.615528128088304	0.5539487393037132
18	453	medium	iso	A1	734.0	200.0	88.42640679999995	41.213203400000005	6.292587024613707E-5	934.0	132.46803731999984	31.32091952673165	28.160255680657446	27.02617425514964	43.2642954110716	15.652475842498529	14.751466270816088	8.94427190999916	17.14509050545861	24.14750802376679	14.317821063276353	25.016010498278902	1.0610793229053421	1.1122384640933918	0.9540034418520578	0.4660734829270483	0.2724795640326976	67.0	4.0	30.4138126514911	29.0	142.0	1826.0	12515.0	0.5555555555555556	0.18308351177730192	0.8304093567251462	-1.0	0.17688533133945225	85.77089563255471	37.16291838156348	4.0	0.4327485380116959	97.0	7673.0	79.0	3.4639093100063745E-4	17.72004514666935	0.5657575005595132
19	457	small	api	A1	1009.0	59.0	102.32590171999989	20.313708480000003	7.033208208110337E-5	1068.0	125.05382375999986	39.395431207184416	31.78049716414141	33.970468776019516	57.652556500557964	7.211102550927978	-1.0	11.661903789690601	15.737865559571096	17.463540520889584	17.26267650163207	18.62868158989728	-1.0	1.2396102868911407	-1.0	0.19851971141759928	0.05847373637264618	70.0	3.0	35.35533905932738	52.0	34.0	6187.0	4115.0	0.6363636363636364	0.08052434456928839	0.3953488372093023	0.02200720810901097	-1.0	23.99743742243897	9.779959875110041	1.0	0.5116279069767442	88.0	7529.0	95.0	3.4539701286720275E-4	20.248456731316587	0.5139798223004078
19	464	medium	iso	A1	935.0	400.0	97.84062035999993	60.52691188000001	3.968197218108428E-5	1335.0	161.19595935999993	36.87817782917155	30.59411708155671	44.735966018740896	59.03624346792648	22.135943621178654	21.945716108228748	12.649110640673518	30.69565978133985	22.55335554089116	16.64331697709324	35.79698311310605	1.0086680932174539	1.2054009511326316	0.8367905237420615	0.6186276380637623	0.42780748663101603	94.0	4.0	33.421549934136806	49.0	284.0	2499.0	18099.0	0.7692307692307693	0.24943820224719102	0.8528528528528528	-1.0	0.11865131107406074	69.93477506728502	22.473172297769565	3.0	0.4774774774774775	100.0	10856.0	132.0	3.804775472029808E-4	28.460498941515414	0.7717436331412898
19	466	small	E	A1	1075.0	50.0	105.6690474799999	19.485281360000002	6.214652774684473E-5	1125.0	127.15432883999986	40.85339643163099	32.31098884280702	67.95117042507434	80.57721938646492	5.830951894845301	-1.0	14.422205101855956	19.190570882204135	6.127946159842712	14.866068747318506	19.45304802365411	-1.0	1.2643808776754804	-1.0	0.18439913886503048	0.046511627906976744	84.0	7.0	33.28663395418648	53.0	13.0	5450.0	1498.0	0.38461538461538464	0.058666666666666666	0.19696969696969696	0.03968456993153248	-1.0	10.32455532033676	5.16227766016838	1.0	0.36363636363636365	75.0	4698.0	71.0	8.444666814482277E-4	24.166091947189145	0.5915320158908111
19	468	large	iso	A1	817.0	452.0	88.59797967999995	64.76955256000001	6.319126737002424E-5	1269.0	155.78174579999995	34.17601498127012	29.732137494637012	32.57405713457251	50.26494675460583	24.351591323771842	22.940549493957235	13.92838827718412	26.8024227079139	27.781386392047704	15.0	34.853215082148445	1.061508632571608	1.1494637742555402	0.9234815888470282	0.7310499945251127	0.5532435740514076	110.0	3.0	31.400636936215164	72.0	329.0	3723.0	18948.0	0.5714285714285714	0.31599684791174154	0.8204488778054863	-1.0	0.20744673586437817	64.68269526033707	23.82082122920987	1.0	0.1970074812967581	89.0	9772.0	142.0	4.987220779520083E-4	24.166091947189145	0.7071067811865476
19	474	small	api	A1	886.0	80.0	96.42640679999992	23.313708480000003	9.62067296419244E-5	966.0	121.74011527999987	35.4682957019364	30.083217912982647	28.80203024051569	45.29997516230391	7.615773105863909	17.538315947976695	11.704699910719626	14.491815572969244	18.94744111646421	16.401219466856727	20.388059252156506	0.43423628177610185	1.1790060426557551	0.36830708755145003	0.24177721905945812	0.09029345372460497	88.0	11.0	33.015148038438355	102.0	41.0	8973.0	3407.0	0.5833333333333334	0.14803312629399587	0.2867132867132867	0.043428812989665215	-1.0	25.102812562792007	9.53663105724556	2.0	0.4125874125874126	80.0	10006.0	126.0	2.8781610537502927E-4	20.248456731316587	0.5708889116488086
19	475	small	api	A1	852.0	84.0	94.08326103999991	24.142135600000003	8.743971483292832E-5	936.0	120.22539663999986	35.77708763999664	28.635642126552707	23.629377730656813	42.87890360333853	8.54400374531753	13.547576725665706	11.704699910719626	12.074767078498864	20.18463554774081	15.620499351813308	17.745238547967183	0.630666569994841	1.2493900951088486	0.5047795500090758	0.2566039413720563	0.09859154929577464	119.0	3.0	33.421549934136806	58.0	46.0	6042.0	4381.0	0.5833333333333334	0.1111111111111111	0.4423076923076923	0.012292435269893176	-1.0	71.04331199927405	32.024843549265306	4.0	0.5769230769230769	77.0	7012.0	93.0	3.986126202819921E-4	15.524174696260024	0.43391387394274455
20	492	medium	E	A1	777.0	211.0	89.74011527999993	43.041630520000005	4.6137329140524435E-5	988.0	135.19595935999988	33.24154027718932	28.231188426986208	56.10383343663608	68.83874018317172	16.0	15.58824124631784	11.0	27.074557691828407	13.991617852772336	14.317821063276353	29.032258064516128	1.0264147024141945	1.1774757680910704	0.8717077074785354	0.4796253089903546	0.27155727155727155	85.0	4.0	29.546573405388315	111.0	161.0	6693.0	10719.0	0.6666666666666666	0.27530364372469635	0.5919117647058824	-1.0	0.08071724818996488	76.99331530810656	32.166206376290404	4.0	0.48161764705882354	107.0	3672.0	39.0	8.46936440332813E-4	21.470910553583888	0.6459060071989937
20	498	medium	iso	A1	866.0	252.0	92.42640679999994	45.213203400000005	6.460125353288268E-5	1118.0	140.46803731999992	36.0	30.01666203960727	42.27368900609372	61.927513064147035	17.0	18.294921783587704	13.038404810405298	25.0	19.322601534930318	14.866068747318506	28.33333333333334	0.9292196053688859	1.1993338883749851	0.7747797459704191	0.48918058123622776	0.2909930715935335	100.0	3.0	32.2490309931942	9.0	149.0	506.0	12242.0	0.25	0.1413237924865832	0.9430379746835443	-1.0	0.13548079931673027	45.93393282821415	19.313553084318624	3.0	0.5126582278481012	86.0	5818.0	80.0	5.156266332009564E-4	25.019992006393608	0.694999777955378
20	512	medium	iso	A1	744.0	197.0	85.84062035999996	40.798989840000004	5.246179443916104E-5	941.0	129.05382375999986	32.69556544854363	27.313000567495326	17.987334652061463	31.02333617733683	15.132745950421556	15.354334628942826	11.045361017187261	12.387000941683974	27.715739181761343	15.033296378372908	24.03436121537542	0.9855683307758855	1.1970697019445748	0.8233174134930348	0.4752876862829795	0.2647849462365591	71.0	4.0	32.01562118716424	31.0	130.0	2758.0	11016.0	0.5833333333333334	0.17109458023379384	0.8074534161490683	-1.0	0.08642907288558506	36.67890336916781	14.165525060596439	5.0	0.5093167701863354	75.0	4920.0	89.0	0.0012603288716795356	20.591260281974	0.629787556798202
21	524	small	api	A1	830.0	99.0	93.25483391999994	26.727922040000003	5.3721550532421655E-5	929.0	122.81118307999986	34.0147027033899	29.546573405388315	31.22402109924826	39.55966796899449	11.40175425099138	11.234871993863583	9.486832980505138	15.463901142595578	21.525338700832723	15.132745950421556	24.28065885028934	1.0148539526946943	1.1512232649349026	0.8815439920353595	0.28661165235604785	0.11927710843373494	76.0	4.0	31.400636936215164	87.0	92.0	5147.0	7878.0	0.7	0.19268030139935413	0.5139664804469274	-1.0	0.12883338481098547	11.661903789690601	5.830951894845301	1.0	0.24581005586592178	81.0	4728.0	56.0	8.500059776299695E-4	19.235384061671343	0.5655020486113009
21	529	medium	iso	A1	779.0	350.0	88.08326103999997	55.870057640000006	1.0496071578851018E-4	1129.0	146.36753223999986	33.61547262794322	28.30194339616981	17.80380909397006	27.366338507185	19.026297590440446	21.162054664524806	11.045361017187261	13.565181874639036	31.905936188191436	15.524174696260024	29.510175854560703	0.8990761006933483	1.187744324034388	0.756960974260415	0.6342868892493495	0.4492939666238768	67.0	3.0	33.24154027718932	123.0	279.0	6085.0	16542.0	0.5833333333333334	0.35606731620903453	0.6940298507462687	-1.0	0.09419199248453622	103.24125828941919	44.92298616414024	5.0	0.30597014925373134	101.0	6668.0	87.0	9.347820059207315E-4	22.47220505424423	0.6685077822039596
21	530	medium	iso	A1	790.0	288.0	90.49747459999993	51.69848476000001	5.8512273767158816E-5	1078.0	144.61017291999988	33.015148038438355	27.459060435491963	56.51702475114739	70.38991793983863	18.681541692269406	21.296157084843983	10.770329614269007	28.926115941934523	12.600576804615674	14.035668847618199	30.707181266983273	0.877225952919208	1.2023407762257197	0.7295984385333059	0.5712699165198588	0.36455696202531646	50.0	3.0	29.427877939124322	37.0	170.0	2774.0	15842.0	0.6363636363636364	0.19202226345083487	0.821256038647343	-1.0	0.2812765524233775	63.766887642127955	26.604075749128828	1.0	0.4830917874396135	90.0	5359.0	48.0	3.330219117006051E-4	23.021728866442675	0.6973080611251327
21	534	medium	iso	A1	915.0	287.0	97.3259017199999	49.041630520000005	1.2524284584991668E-4	1202.0	149.1959593599999	35.510561809129406	30.528675044947494	23.838740183171723	44.236101539070006	19.4164878389476	19.0802682235836	12.36931687685298	20.838870530337637	28.759846233330368	16.1245154965971	29.871519752227076	1.017621325414515	1.163187126753685	0.8748560760421871	0.5038908415263338	0.31366120218579235	47.0	3.0	33.37663853655727	54.0	223.0	2306.0	11920.0	0.5384615384615384	0.23044925124792012	0.8050541516245487	-1.0	0.1903843620724979	50.01493356748757	20.346838253774624	1.0	0.4223826714801444	87.0	4485.0	64.0	3.133422746814098E-4	24.413111231467404	0.6874887353990282
21	535	small	api	A1	835.0	152.0	93.08326103999993	35.970562720000004	5.08208687399168E-5	987.0	131.0538237599999	36.235341863986875	28.178005607210743	30.89736516026653	40.98301458609805	13.92838827718412	13.601530610766574	11.40175425099138	17.30354862811864	23.31605753644516	16.1245154965971	26.383986253155413	1.0240309473816729	1.2859441640083378	0.7963261361128844	0.38643427742118597	0.18203592814371258	74.0	4.0	33.28663395418648	43.0	117.0	4352.0	14539.0	0.75	0.16210739614994935	0.73125	-1.0	0.12898083498556956	76.11629036009288	34.6270797538062	4.0	0.575	89.0	10518.0	132.0	4.4836139966690204E-4	22.825424421026653	0.6299215971717408
21	537	large	iso	B	759.0	445.0	86.42640679999992	62.94112544000001	7.551110647996864E-5	1204.0	151.78174579999992	32.38826948140329	29.274562336608895	28.66975158634522	46.7389961256349	23.021728866442675	23.43701550750246	13.601470508735444	23.46528580158866	27.532435523111747	14.212670403551895	32.22194095487372	0.9822807370278505	1.1063622099279207	0.8878473326487226	0.7282626661276408	0.5862977602108037	50.0	4.0	30.610455730027933	7.0	286.0	310.0	18525.0	0.08333333333333333	0.24335548172757476	0.9761092150170648	-1.0	0.16180137366556605	49.4417722264745	17.0	4.0	0.36860068259385664	284.0	11285.0	32.0	0.0032949765594606317	21.095023109728988	0.651316771395932
21	542	medium	iso	A1	817.0	301.0	92.08326103999994	52.041630520000005	6.49449737199294E-5	1118.0	146.9533186799999	33.97057550292606	29.0	25.156422441739522	33.6414293547148	19.235384061671343	19.53274510625127	10.198039027185569	17.83896772510675	30.517241379310345	16.76305461424021	32.200670556278546	0.9847762798847584	1.1713991552733125	0.8406837886569835	0.5651584221956877	0.3684210526315789	65.0	4.0	32.89376840679705	177.0	235.0	7871.0	12342.0	0.8181818181818182	0.3685152057245081	0.5703883495145631	-1.0	0.1117515372051639	70.01436760232448	29.7038322902917	2.0	0.2912621359223301	91.0	9193.0	106.0	2.1764903636651902E-4	20.615528128088304	0.6068642589323393
21	546	large	iso	A1	718.0	406.0	83.84062035999996	61.11269832000001	1.0468853276078431E-4	1124.0	147.7817457999999	31.240998703626616	27.65863337187866	29.156917882312992	29.339970868156463	22.47220505424423	22.244867916053334	13.341664064126334	17.797126310672542	31.671846841523802	13.92838827718412	36.32135468069707	1.0102197567119218	1.129520691914961	0.8943791503272247	0.7289151494536966	0.5654596100278552	52.0	3.0	30.083217912982647	73.0	271.0	2091.0	9773.0	0.2857142857142857	0.30604982206405695	0.7877906976744186	-1.0	0.1996182700060134	0.0	0.0	0.0	0.046511627906976744	78.0	13097.0	203.0	4.3107775069568376E-4	19.79898987322333	0.6337502222976298
[truncated: 27 more columns]
