# Supplementary material for: Exploiting Single-Cell Quantitative Data to Map Genetic Variants Having Probabilistic Effects
Source: PLoS Genet. 2016 Aug 1;12(8):e1006213. doi: 10.1371/journal.pgen.1006213 (PMC4968810; doi:10.1371/journal.pgen.1006213)
Supplement: S1 Dataset — (ZIP) [file pgen.1006213.s007.zip › data/2014-10-07_morpho/JW1_gpa1/JW1-2_C.xls]

image_number	cell_id	Cgroup	Agroup	C11-1_C	C11-2_C	C12-1_C	C12-2_C	C13_C	C101_C	C102_C	C103_C	C104_C	C105_C	C106_C	C107_C	C108_C	C109_C	C110_C	C111_C	C112_C	C113_C	C114_C	C115_C	C116_C	C117_C	C118_C	C126_C	C127_C	C128_C	A7-1_C	A7-2_C	A8-1_C	A8-2_C	A9_C	A101_C	A102_C	A103_C	A104_C	A120_C	A121_C	A122_C	A123_C	D14-1_C	D14-2_C	D14-3_C	D15-1_C	D15-2_C	D15-3_C	D16-1_C
1	10	large	E	1091.0	635.0	111.15432883999992	84.25483391999995	6.887693308929672E-5	1726.0	197.82337632	41.19465984809196	32.14031735997639	61.90927181054079	82.45286818515422	29.017236257093817	27.056154245433984	9.0	45.054383428437646	11.760929295325342	18.384776310850235	45.44809324317817	1.0724819201528164	1.2817129148634585	0.8367567399186802	0.7579986744491058	0.5820348304307974	94.0	3.0	35.510561809129406	110.0	10.0	11100.0	664.0	0.0	0.06952491309385864	0.08333333333333333	0.24046555877524486	-1.0	104.60672612164373	51.71824236173342	2.0	0.4	136.0	61.0	197.0	13099.0	5104.0	18203.0	126.0
1	11	large	iso	669.0	519.0	81.42640679999995	69.94112543999998	1.1094927521133244E-4	1188.0	153.78174579999995	30.0	26.0	28.300755766006375	40.10090754621223	24.839484696748443	24.875124443228366	12.041594578792296	23.0	32.0	14.7648230602334	35.70675925157588	0.9985672535403285	1.1538461538461537	0.8654249530682848	0.8589489354699122	0.7757847533632287	95.0	3.0	29.546573405388315	50.0	188.0	2581.0	8823.0	0.4	0.20033670033670034	0.7899159663865546	-1.0	0.15957482340030937	64.32365941472086	25.567159064728568	2.0	0.25210084033613445	56.0	70.0	126.0	4960.0	8685.0	13645.0	97.0
2	20	large	iso	860.0	824.0	91.84062035999995	89.01219323999993	1.34609437995688E-4	1684.0	183.68124072000006	35.22782990761707	30.265491900843113	24.775140568831915	47.70572691736663	31.89043743820395	34.71738693941165	15.620499351813308	30.31693983991542	35.221631404256286	15.811388300841896	40.98554414440652	0.9185725150875769	1.1639602628310732	0.789178586606861	0.9692028744044514	0.958139534883721	49.0	5.0	33.24154027718932	501.0	528.0	18341.0	19760.0	0.0	0.6110451306413301	0.5131195335276968	-1.0	0.035880940754375486	72.53013037534784	24.596747752497688	2.0	0.07094266277939747	317.0	67.0	384.0	14331.0	2497.0	16828.0	64.0
2	33	large	iso	806.0	478.0	92.08326103999994	68.35533899999999	7.308202098612445E-5	1284.0	162.85281359999993	34.9857113690718	27.784887978899608	38.558399900664966	53.212780189285894	23.769728648009426	24.031458802577436	10.770329614269007	28.46876513365647	26.41723805247709	15.132745950421556	35.54752212224833	0.9891088528283627	1.259163304730278	0.7855286515359794	0.7423210063152215	0.5930521091811415	62.0	4.0	32.2490309931942	29.0	350.0	948.0	16264.0	0.8181818181818182	0.29517133956386293	0.9234828496042217	-1.0	0.227600455977787	45.39911511662752	18.24828759089466	1.0	0.1345646437994723	77.0	76.0	153.0	5048.0	4562.0	9610.0	59.0
2	37	large	F	725.0	500.0	86.01219323999995	69.355339	6.689944974885908E-5	1225.0	157.78174579999995	34.20526275297414	25.96150997149434	38.8113840367584	48.27898625885442	23.853720883753127	27.19679575643407	12.206555615733702	26.662563786933685	27.271141038305625	14.317821063276353	35.721828318526846	0.8770783550157721	1.3175374926393502	0.6656951774926492	0.8063431054069009	0.6896551724137931	50.0	3.0	31.32091952673165	148.0	151.0	6703.0	5957.0	0.9090909090909091	0.24408163265306124	0.5050167224080268	0.04298819644031761	-1.0	23.111328169932218	9.47213595499958	1.0	0.1505016722408027	72.0	71.0	143.0	5849.0	5618.0	11467.0	76.0
2	43	large	E	880.0	550.0	97.66904747999993	72.52691188	7.307211430064021E-5	1430.0	172.61017291999997	37.656340767525464	27.459060435491963	19.075098492445534	37.29966448139231	26.90724809414742	26.624874945587273	11.40175425099138	22.758451366551	38.31158034235748	17.4928556845359	37.55620784476275	1.0106056140784596	1.371363046306315	0.7369351367608059	0.7425782655948561	0.625	158.0	3.0	35.77708763999664	81.0	421.0	2598.0	14703.0	0.7	0.35104895104895106	0.8386454183266933	-1.0	0.20174840036441363	52.81811955489349	26.409059777446746	1.0	0.06374501992031872	197.0	126.0	323.0	13164.0	10728.0	23892.0	83.0
3	68	large	F	949.0	593.0	98.25483391999994	75.59797967999997	9.911651477430713E-5	1542.0	176.26702716	37.0	30.675723300355934	28.442928624363333	40.726053902403066	26.92582403567252	27.392319321964326	13.0	26.08108108108108	35.304791003491474	17.26267650163207	39.97449260680611	0.9829698507523694	1.2061655282817956	0.8149543555208609	0.7694072308091487	0.624868282402529	110.0	3.0	34.52535300326414	88.0	80.0	4630.0	4232.0	0.9230769230769231	0.10894941634241245	0.47619047619047616	-1.0	0.001220002878903487	28.865036581735872	9.899494936611665	2.0	0.35714285714285715	109.0	72.0	181.0	7403.0	5415.0	12818.0	69.0
3	71	large	E	859.0	706.0	92.66904747999993	83.66904747999997	7.004815606020883E-5	1565.0	178.75230852	34.52535300326414	30.4138126514911	64.04662429763582	77.8709238018972	27.018512172212592	36.26637987515593	15.033296378372908	39.50719924199017	12.165525060596439	14.560219778561036	40.40926601194953	0.745001631406874	1.1351866140193199	0.6562811983565151	0.9028801930661653	0.8218859138533178	98.0	4.0	30.886890422961002	143.0	138.0	5202.0	4137.0	0.0	0.17955271565495207	0.49110320284697506	0.31619610423771466	-1.0	10.39834563766817	5.0	1.0	0.11743772241992882	77.0	102.0	179.0	9440.0	10148.0	19588.0	164.0
4	83	large	E	850.0	432.0	90.84062035999995	62.52691188000001	4.4025867187803316E-5	1282.0	155.78174579999992	35.22782990761707	30.23243291566195	73.41266144307258	81.97276248956805	22.360679774997898	24.215977718852432	14.560219778561036	34.83041683855451	7.111567917797942	13.601470508735444	35.17506933836208	0.9233853794633218	1.1652330464402436	0.792446954953981	0.6883144526337099	0.508235294117647	113.0	4.0	29.427877939124322	53.0	46.0	3844.0	3558.0	0.0	0.07722308892355695	0.46464646464646464	0.03599264061448719	-1.0	72.94562122668536	34.87812371324297	2.0	0.5050505050505051	82.0	44.0	126.0	5378.0	2988.0	8366.0	83.0
5	111	large	F	814.0	514.0	91.25483391999994	71.76955255999998	6.108418136011765E-5	1328.0	165.43860003999995	34.20526275297414	27.892651361962706	37.007848694314646	45.83434557554679	25.553864678361276	24.15697622349253	12.206555615733702	27.45191600431001	30.689086845552797	14.866068747318506	38.26966336998602	1.0578254679702122	1.2263180831787102	0.8626028454446727	0.7864739814541545	0.6314496314496314	110.0	3.0	32.7566787083184	56.0	90.0	4577.0	6930.0	0.45454545454545453	0.10993975903614457	0.6164383561643836	-1.0	0.012883164712701642	83.91846771435402	37.916925753940745	4.0	0.6095890410958904	75.0	72.0	147.0	6114.0	6720.0	12834.0	92.0
6	129	large	E	827.0	481.0	88.59797967999995	63.69848476000001	8.439291017728256E-5	1308.0	154.71067799999994	35.12833614050059	29.017236257093817	43.21008939175391	63.935335921714255	23.323807579381203	24.876595006209698	15.811388300841896	31.399152968372892	22.46940384753583	15.0	34.95402141312155	0.9375803872499074	1.210602409866405	0.7744742448954594	0.7189609175070079	0.5816203143893591	111.0	4.0	31.78049716414141	225.0	162.0	5781.0	4229.0	0.35714285714285715	0.2958715596330275	0.4186046511627907	-1.0	0.03695353960209383	0.0	0.0	0.0	0.0	70.0	62.0	132.0	6343.0	6270.0	12613.0	71.0
6	132	large	iso	705.0	436.0	82.84062035999996	62.35533900000001	9.631283143449028E-5	1141.0	147.1959593599999	31.76476034853718	26.92582403567252	29.99868153952852	43.38646106711883	22.135943621178654	24.223527146415574	12.649110640673518	22.918479220748335	29.377002499609606	13.892443989449804	33.364320820327244	0.9138200018263721	1.1797135830069239	0.7746117489782338	0.7527145345969503	0.6184397163120567	104.0	3.0	29.68164415931166	38.0	329.0	1166.0	11880.0	0.5384615384615384	0.32164767747589834	0.896457765667575	-1.0	0.17353198419560312	26.30589287593181	13.152946437965905	1.0	0.08174386920980926	72.0	69.0	141.0	7368.0	6564.0	13932.0	89.0
7	150	large	E	759.0	739.0	90.42640679999995	91.25483391999994	1.0190388439992339E-4	1498.0	184.50966784	33.0	27.018512172212592	19.653824058053306	39.559667968994496	29.832867780352597	30.492049845891604	10.0	24.0	36.5675205837617	14.866068747318506	37.68362245939275	0.9783818382538876	1.2213847968260487	0.8010430789677089	1.0091613406892552	0.9736495388669302	135.0	3.0	32.69556544854363	340.0	391.0	13728.0	15982.0	0.6666666666666666	0.48798397863818427	0.5348837209302325	-1.0	0.03351696271599606	118.28777821762834	45.3024599835494	1.0	0.106703146374829	75.0	59.0	134.0	10078.0	8237.0	18315.0	145.0
7	156	large	E	833.0	670.0	93.08326103999995	83.84062035999995	5.898841066624271E-5	1503.0	179.33809495999998	33.015148038438355	31.016124838541646	68.80119380616543	76.09345813171966	25.96150997149434	37.34901869759825	13.341664064126334	38.89123860674757	12.25169172416406	14.317821063276353	40.06559952331579	0.6951055443168528	1.064451094722596	0.6530178302818154	0.9007056631156461	0.8043217286914766	131.0	4.0	30.083217912982647	53.0	68.0	3053.0	3588.0	0.0	0.08050565535595476	0.5619834710743802	0.07856498796704348	-1.0	54.11259922707339	26.987502427246724	2.0	0.19008264462809918	132.0	127.0	259.0	10358.0	12304.0	22662.0	92.0
8	163	large	iso	817.0	463.0	90.25483391999995	65.355339	4.8418482568637735E-5	1280.0	158.0243864799999	33.60059523282288	29.410882339705484	63.83843355798075	66.5974381888476	21.95449840010015	25.254643809994075	13.038404810405298	33.21369732491616	15.300459020656033	14.7648230602334	36.190871808732304	0.8693252047139167	1.14245451206546	0.7609276304071408	0.7241200959710329	0.5667074663402693	87.0	3.0	30.675723300355934	22.0	366.0	1091.0	23611.0	0.25	0.303125	0.9432989690721649	-1.0	0.276161125664547	61.125404223553815	23.235384061671343	4.0	0.26288659793814434	76.0	68.0	144.0	5464.0	5626.0	11090.0	92.0
8	167	large	iso	845.0	417.0	91.66904747999995	60.52691188000001	6.742855095366937E-5	1262.0	154.61017291999994	36.40054944640259	28.160255680657446	42.00295741971632	66.28943808065182	22.20360331117452	22.705437932887598	14.142135623730951	30.76876632450634	20.34782661414466	15.264337522473747	33.60545366015602	0.9778980426100393	1.2926214115095975	0.7565231659500316	0.6602764351097417	0.493491124260355	86.0	4.0	31.622776601683793	32.0	279.0	1866.0	19401.0	0.8	0.24643423137876386	0.8971061093247589	-1.0	0.12535211130071333	106.39177575920019	46.746412402827545	2.0	0.4340836012861736	159.0	48.0	207.0	5578.0	1426.0	7004.0	52.0
8	177	large	E	679.0	411.0	84.59797967999995	64.11269832	6.344066665661568E-5	1090.0	151.53910511999993	30.364452901377952	25.96150997149434	28.072486935852965	34.883556949961815	22.80350850198276	23.79776491351114	9.219544457292887	21.209010486428852	30.58373726612241	14.866068747318506	37.08449362443661	0.9582205969702686	1.1695950248933142	0.8192755411709054	0.7578514116118671	0.605301914580265	117.0	3.0	30.0	75.0	65.0	4614.0	4868.0	0.625	0.12844036697247707	0.4642857142857143	0.005245610368390892	-1.0	87.9084582868469	38.08679276123039	4.0	0.6142857142857143	56.0	70.0	126.0	4766.0	7487.0	12253.0	88.0
8	184	large	api	650.0	555.0	84.84062035999996	77.18376611999997	1.597557032623151E-4	1205.0	164.85281359999993	29.832867780352597	25.709920264364882	45.4340506321394	65.93808860250692	27.459060435491963	26.52782146053908	8.54400374531753	34.49215836627283	20.65350629406619	13.038404810405298	37.774563085723564	1.0351042386325666	1.1603640724511428	0.8920512649499924	0.909750138465395	0.8538461538461538	106.0	4.0	28.600699292150182	60.0	291.0	2093.0	10809.0	0.0	0.29128630705394193	0.8290598290598291	-1.0	0.29773446002829546	15.231546211727817	7.615773105863909	1.0	0.07407407407407407	124.0	71.0	195.0	7521.0	4756.0	12277.0	74.0
9	197	large	F	810.0	616.0	90.25483391999994	78.01219323999997	8.25552268570289E-5	1426.0	170.26702715999997	34.36568055487916	29.274562336608895	29.28142706105902	52.38528753942043	28.653097563788805	26.301139640633167	14.7648230602334	30.495540407716653	29.47951843231444	14.212670403551895	38.49800800878292	1.0894241829552531	1.1739092854653421	0.9280309785805989	0.8643547370454241	0.7604938271604939	63.0	4.0	31.622776601683793	59.0	126.0	3748.0	7806.0	0.5	0.1297335203366059	0.6810810810810811	-1.0	0.035703687515157574	65.32410619972057	29.79827603860191	3.0	0.3621621621621622	58.0	67.0	125.0	5285.0	6055.0	11340.0	91.0
9	198	large	iso	880.0	558.0	94.25483391999994	73.01219323999999	7.144886433584238E-5	1438.0	169.68124071999995	36.138621999185304	30.083217912982647	33.95905981967627	42.863701751874316	27.294688127912362	25.707180560132866	13.038404810405298	26.7857473929643	32.94195464283514	15.811388300841896	39.37594352879162	1.0617534686103007	1.2012884427363537	0.8838455701711294	0.7746254510614285	0.634090909090909	53.0	3.0	32.57299494980466	88.0	313.0	5771.0	22231.0	0.5	0.27885952712100137	0.7805486284289277	-1.0	0.24663154505434626	88.3763111613782	35.67083950711619	4.0	0.26433915211970077	100.0	94.0	194.0	4496.0	4822.0	9318.0	43.0
9	204	large	F	715.0	493.0	83.66904747999995	66.94112544	1.3840405625825927E-4	1208.0	153.43860003999993	31.89043743820395	26.90724809414742	26.810954300348698	43.476535208348196	25.019992006393608	24.092027682870402	13.0	23.141733362236494	29.58310702063722	13.341664064126334	33.63343187744713	1.0385174853581542	1.1851987734539238	0.8762390821007107	0.8000703659976701	0.6895104895104895	57.0	4.0	30.083217912982647	63.0	74.0	3142.0	3460.0	0.5	0.11341059602649006	0.5401459854014599	-1.0	0.011663340652870302	26.94427190999916	9.47213595499958	1.0	0.26277372262773724	62.0	54.0	116.0	3598.0	3276.0	6874.0	50.0
9	205	large	F	914.0	660.0	101.56854239999991	82.35533899999999	3.297608900209899E-4	1574.0	186.75230852	37.33630940518894	30.675723300355934	35.286748975059716	40.03025927188969	29.732137494637012	29.019389279699062	13.45362404707371	28.738780481899376	36.86954628342462	16.492422502470642	44.681489540259825	1.0245611032013193	1.2171289015622242	0.8417852060585055	0.8108350976985179	0.7221006564551422	65.0	4.0	35.90264614203248	70.0	103.0	5492.0	9036.0	0.0	0.10991105463786531	0.5953757225433526	0.05274080818110332	-1.0	118.57386326831377	51.42010288927227	4.0	0.4797687861271676	82.0	57.0	139.0	5401.0	3282.0	8683.0	83.0
9	207	large	F	742.0	525.0	85.66904747999993	69.94112543999998	7.593951803963721E-5	1267.0	158.02438647999995	33.83784863137726	25.80697580112788	34.64490877985198	55.84030545433057	25.0	25.250364299436843	14.0	28.222834448004615	25.45823288489642	13.0	34.107142857142854	0.9900847252551351	1.3111900011894613	0.7551039318153496	0.816410681539657	0.7075471698113207	48.0	3.0	30.528675044947494	52.0	76.0	3660.0	4834.0	0.6	0.10102604577742699	0.59375	-1.0	0.04528818636788022	41.58911114863831	18.426615182642127	3.0	0.546875	77.0	89.0	166.0	4139.0	4613.0	8752.0	57.0
10	215	large	iso	676.0	393.0	82.42640679999995	58.69848476000001	9.194470515860416E-5	1069.0	143.53910511999987	31.25699921617557	26.1725046566048	26.029592191513473	38.78194497473086	21.095023109728988	22.462848949271244	11.661903789690601	20.027514339125798	30.451804688049673	15.811388300841896	31.97453866026719	0.9391071968372635	1.1942685511486828	0.7863450778587466	0.7121320343664433	0.5813609467455622	103.0	3.0	30.083217912982647	90.0	248.0	5352.0	16936.0	0.8181818181818182	0.3161833489242282	0.7337278106508875	-1.0	0.11648658202872741	94.22080175791407	38.47798101027906	3.0	0.39644970414201186	49.0	61.0	110.0	2809.0	4193.0	7002.0	57.0
11	238	large	E	824.0	611.0	91.25483391999994	78.42640679999995	1.0501442450883017E-4	1435.0	172.50966783999996	34.828149534535996	28.42534080710379	19.680313089690344	29.04898631504642	28.442925306655784	26.167994531582128	12.165525060596439	18.950188534867074	41.01973685777602	17.08800749063506	39.02771455798922	1.0869356179484082	1.2252500249999492	0.8871133203596167	0.8594219443624626	0.741504854368932	103.0	4.0	33.61547262794322	107.0	90.0	8484.0	9276.0	0.7692307692307693	0.1372822299651568	0.45685279187817257	-1.0	0.017854210477777525	126.05945350112935	54.163917901545474	2.0	0.700507614213198	69.0	58.0	127.0	4247.0	3515.0	7762.0	66.0
11	239	medium	iso	763.0	354.0	86.18376611999997	55.455844080000006	1.1083201888356378E-4	1117.0	143.6396101999999	33.52610922848042	28.460498941515414	38.39153566168312	54.22392228210535	20.0	21.51335055650991	14.866068747318506	24.876134427537963	21.819715855161817	13.92838827718412	30.66176470588235	0.9296552830050933	1.177987402728762	0.7891894946003523	0.6434604401342217	0.4639580602883355	99.0	4.0	30.364452901377952	65.0	247.0	2825.0	13744.0	0.3333333333333333	0.279319606087735	0.7916666666666666	-1.0	0.1617963909162722	63.74688029784126	30.689477999370503	3.0	0.20192307692307693	74.0	41.0	115.0	4970.0	2109.0	7079.0	92.0
11	250	large	E	716.0	421.0	86.01219323999996	63.11269832000001	1.2104466497796278E-4	1137.0	151.5391051199999	32.0	27.0	30.256437163529256	45.0	22.627416997969522	22.0546661013126	11.313708498984761	23.0	28.0	13.892443989449804	32.526911934581186	1.0259696018078839	1.1851851851851851	0.8656618515254021	0.7337645506131503	0.5879888268156425	87.0	3.0	30.083217912982647	21.0	63.0	1416.0	4568.0	0.0	0.07387862796833773	0.75	-1.0	0.06307139759533394	46.68127467978345	20.788294228055936	1.0	0.5595238095238095	86.0	67.0	153.0	9810.0	7561.0	17371.0	156.0
11	251	large	api	708.0	403.0	84.25483391999997	59.94112544000001	7.602790403806142E-5	1111.0	146.61017291999988	31.622776601683793	26.627053911388696	25.048409305236767	39.35945056784318	21.840329667841555	22.862526610625682	11.704699910719626	19.732612599450686	28.917956998264167	13.892443989449804	31.114990211719473	0.9552894148493174	1.1876183038093586	0.8043741089078603	0.7114265455310749	0.5692090395480226	106.0	3.0	30.23243291566195	38.0	328.0	1566.0	17133.0	0.5	0.32943294329432943	0.8961748633879781	-1.0	0.23953990693099364	65.59891835561129	27.628622857483073	3.0	0.25956284153005466	89.0	83.0	172.0	5633.0	5407.0	11040.0	72.0
11	255	large	iso	694.0	419.0	81.59797967999997	61.52691188000001	5.156251068588926E-5	1113.0	145.53910511999987	31.144823004794873	27.586228448267445	11.309932474020215	26.748104162921457	22.47220505424423	22.56694578419872	13.0	14.288088904261567	33.96622346389828	14.422205101855956	31.746448409964074	0.9958017921051229	1.1289989518937276	0.8820218924338359	0.7540249418096872	0.6037463976945245	86.0	3.0	29.154759474226502	32.0	339.0	1284.0	18347.0	0.6153846153846154	0.3333333333333333	0.9137466307277629	-1.0	0.20261771312733487	28.294198240441183	13.892443989449804	2.0	0.11320754716981132	70.0	62.0	132.0	6189.0	5266.0	11455.0	93.0
12	257	large	E	750.0	715.0	86.18376611999996	87.49747459999995	9.7207804193064E-5	1465.0	176.50966783999996	32.31098884280702	28.231188426986208	48.36646066342979	48.36646066342979	29.068883707497267	35.685521322410644	13.416407864998739	33.42516087186934	28.585406600474116	15.652475842498529	44.7213595499958	0.8145848128395394	1.1445139451487254	0.7117299149497799	1.015243108292237	0.9533333333333334	108.0	4.0	30.364452901377952	84.0	85.0	6051.0	7708.0	0.0	0.11535836177474403	0.5029585798816568	0.005971853257683922	-1.0	90.92100604544927	38.69644237890374	3.0	0.44970414201183434	140.0	191.0	331.0	4322.0	6541.0	10863.0	35.0
12	284	large	E	770.0	617.0	87.59797967999997	79.42640679999997	1.1211362770407671E-4	1387.0	169.43860003999998	33.37663853655727	28.284271247461902	33.20657031508952	47.60664222666958	27.018512172212592	32.68275250975096	12.806248474865697	27.564189814751067	31.39554108468271	15.231546211727817	37.3228696673207	0.8266902294765891	1.1800423721205946	0.7005597841296036	0.9067150531342025	0.8012987012987013	75.0	3.0	31.04834939252005	77.0	46.0	4871.0	3223.0	0.18181818181818182	0.08868060562364816	0.37398373983739835	0.017685209549194555	-1.0	82.19562248438731	34.58112984464359	4.0	0.6016260162601627	87.0	74.0	161.0	4343.0	3778.0	8121.0	65.0
14	323	medium	iso	925.0	442.0	94.76955255999994	62.11269832000001	7.77593549195048E-5	1367.0	159.29646443999994	37.36308338453881	30.083217912982647	63.01366391875341	74.56035446468074	23.323807579381203	24.08090212370865	15.264337522473747	36.988381975238276	13.795066777776572	16.278820596099706	38.37321675560098	0.9685603745059843	1.241990916417704	0.7798449744701996	0.6554077405892107	0.47783783783783784	130.0	4.0	32.2490309931942	63.0	314.0	3774.0	21958.0	0.2857142857142857	0.2757863935625457	0.8328912466843501	-1.0	0.19205156527391753	82.4636979764694	29.899308862400098	3.0	0.34748010610079577	74.0	52.0	126.0	5903.0	4413.0	10316.0	63.0
15	348	large	F	788.0	593.0	88.91168815999994	75.59797967999997	7.216041305995385E-5	1381.0	167.33809495999995	34.828149534535996	27.018512172212592	28.644182898982763	48.78093354066857	28.0178514522438	26.653693777938226	14.0	28.45399520917162	31.16381814931918	15.231546211727817	37.827916606503535	1.0511808113978827	1.2890476467595906	0.8154708742072817	0.850259186890688	0.7525380710659898	112.0	3.0	32.202484376209235	80.0	116.0	7001.0	12355.0	0.6666666666666666	0.14192614047791455	0.5918367346938775	-1.0	0.05887017691718127	86.03339925067675	34.8488578017961	2.0	0.5	97.0	90.0	187.0	7661.0	6314.0	13975.0	81.0
15	350	large	F	834.0	534.0	92.49747459999993	71.18376611999997	7.696720236979601E-5	1368.0	166.50966783999993	35.805027579936315	28.600699292150182	24.001280965613006	42.780344446802104	25.495097567963924	25.272921853562647	13.152946437965905	23.851399027508275	32.93625762005559	16.1245154965971	35.11744084361483	1.0087910577055006	1.2518934314925458	0.8058122459375706	0.7695752389763085	0.6402877697841727	128.0	3.0	33.61547262794322	282.0	114.0	13581.0	6052.0	0.6428571428571429	0.2894736842105263	0.2878787878787879	0.0366914248392067	-1.0	48.16190046156803	20.605551275463988	1.0	0.13383838383838384	69.0	71.0	140.0	6587.0	7114.0	13701.0	126.0
15	352	large	iso	877.0	584.0	95.1543288399999	77.01219323999997	3.626900882739564E-5	1461.0	174.99494919999995	36.40054944640259	29.206163733020468	35.31121343963321	54.93638994342834	27.018512172212592	26.71794749546477	11.045361017187261	31.345680693090834	29.343121124500048	15.811388300841896	38.29580420931001	1.011249542158837	1.2463310751506935	0.8113811509005078	0.8093398816305503	0.6659064994298746	96.0	3.0	34.0147027033899	122.0	396.0	6439.0	24131.0	0.5	0.3545516769336071	0.7644787644787645	-1.0	0.20573581322273007	105.22893996585886	37.28642802370261	3.0	0.2857142857142857	64.0	54.0	118.0	4752.0	4465.0	9217.0	75.0
15	363	large	F	739.0	590.0	82.59797967999997	73.52691187999997	5.264142131351464E-5	1329.0	158.12489155999995	33.24154027718932	26.570660511172846	35.75388725443675	53.196493725962995	25.96150997149434	31.075703906726886	15.811388300841896	29.27060514905449	26.00612806405161	14.422205101855956	36.556511146547024	0.8354278972864879	1.251061871917388	0.6677750445756164	0.8901780910968645	0.7983761840324763	110.0	4.0	30.610455730027933	78.0	79.0	4207.0	4456.0	0.25	0.1181339352896915	0.5031847133757962	-1.0	0.029460101892052924	28.470634566178465	13.074461222042206	1.0	0.4585987261146497	78.0	96.0	174.0	6692.0	6704.0	13396.0	105.0
16	378	large	E	717.0	545.0	84.42640679999995	73.76955256	9.995757966554941E-5	1262.0	160.61017291999997	30.4138126514911	27.459060435491963	0.0	5.072132872514487	27.892651361962706	25.040327269707095	12.165525060596439	2.4659848095803594	42.536051178587016	15.132745950421556	27.8926513619628	1.1139092177803225	1.1076057290066632	1.0056910944107453	0.8737734478592074	0.7601115760111576	57.0	2.0	30.4138126514911	148.0	282.0	4212.0	8052.0	0.9230769230769231	0.34072900158478603	0.6558139534883721	-1.0	0.1744865820754052	54.49093363550594	27.24546681775297	1.0	0.05116279069767442	75.0	65.0	140.0	5619.0	5045.0	10664.0	82.0
16	379	large	iso	907.0	559.0	97.08326103999994	73.59797968	5.995649126078824E-5	1466.0	173.09545427999996	35.84689665786984	31.38470965295043	49.39870535499551	51.942795038427164	26.92582403567252	25.54979063455895	13.0	32.806187135918236	27.019526685991845	15.811388300841896	41.66416982361958	1.0538569345164157	1.1421771000675778	0.9226738431842693	0.7580913423342505	0.6163175303197354	82.0	4.0	32.28002478313795	84.0	441.0	3342.0	21408.0	0.46153846153846156	0.3581173260572988	0.84	-1.0	0.17750330552428734	84.34300905756618	35.03406077125207	1.0	0.19047619047619047	105.0	70.0	175.0	5857.0	3998.0	9855.0	74.0
17	404	large	F	657.0	396.0	80.59797967999997	61.69848476000001	1.290910822059531E-4	1053.0	144.7106779999999	30.23243291566195	26.627053911388696	19.27747308366243	31.556552549608437	21.93171219946131	22.789268841464544	12.083045973594572	16.20775944056275	31.922420063018887	13.601470508735444	30.969852961775327	0.9623701555337778	1.1354028506597642	0.8476023774068914	0.7655090736140402	0.6027397260273972	90.0	4.0	29.154759474226502	4.0	31.0	269.0	2947.0	0.3333333333333333	0.03323836657169991	0.8857142857142857	-1.0	0.039746143097264916	22.72702271913174	9.95405752046296	2.0	0.8	87.0	75.0	162.0	3486.0	3854.0	7340.0	43.0
17	408	large	api	777.0	581.0	90.25483391999994	76.18376611999999	1.1875813133729478E-4	1358.0	168.85281359999996	33.06055050963308	28.0178514522438	22.98871680208063	38.518983236899516	26.90724809414742	25.988874024669805	12.041594578792296	22.92762789231644	34.37094388345322	15.652475842498529	36.81533222989845	1.0353372011656161	1.1799816472717233	0.877418054390469	0.8440962418426002	0.7477477477477478	108.0	4.0	31.953090617340916	81.0	160.0	4487.0	9546.0	0.7	0.17746686303387335	0.6639004149377593	-1.0	0.23503879423934404	113.2162292353749	50.34231975159379	3.0	0.3775933609958506	59.0	70.0	129.0	5711.0	7144.0	12855.0	78.0
17	413	large	iso	800.0	486.0	88.08326103999995	66.355339	6.762899109329853E-5	1286.0	156.85281359999988	34.058772731852805	28.42534080710379	28.92642583525361	40.23635830927381	24.0	24.507523718671298	14.0	22.901588561073435	32.08404803970131	15.297058540778355	35.45454545454547	0.9792911056825935	1.1981834435329324	0.8173131676691187	0.7533251859268361	0.6075	86.0	3.0	32.01562118716424	35.0	312.0	1166.0	13966.0	0.3333333333333333	0.2698289269051322	0.899135446685879	-1.0	0.27499715089154664	32.56988601427179	15.811388300841896	1.0	0.11239193083573487	66.0	76.0	142.0	5565.0	5830.0	11395.0	90.0
17	418	large	iso	834.0	561.0	92.42640679999995	73.76955256	6.681048304275963E-5	1395.0	168.6101729199999	35.05709628591621	29.068883707497267	31.667216429436166	52.90595135008621	26.248809496813376	25.64870404173665	12.041594578792296	28.696044640872014	28.03685233326659	14.7648230602334	35.97588876538727	1.023397106306042	1.20600077521637	0.848587436539942	0.7981436811627738	0.6726618705035972	118.0	3.0	33.1058907144937	11.0	419.0	435.0	23603.0	0.4	0.30824372759856633	0.9744186046511628	-1.0	0.23975953958885038	54.561857694696066	18.681541692269406	4.0	0.25116279069767444	118.0	70.0	188.0	10446.0	5846.0	16292.0	84.0
18	429	large	E	763.0	533.0	87.42640679999994	70.11269831999999	8.387606664824189E-5	1296.0	159.53910511999993	33.95585369269929	27.65863337187866	25.253163394573903	39.50310749426444	25.0	25.65555857981358	12.806248474865697	21.940252386002573	31.78031207043313	14.212670403551895	34.49074074074073	0.9744476980388418	1.2276764811967606	0.7937332945312539	0.8019624834907437	0.6985583224115334	49.0	3.0	31.622776601683793	83.0	106.0	6378.0	8985.0	0.7272727272727273	0.14583333333333334	0.5608465608465608	-1.0	0.0020356695006784158	123.28983188602842	49.613131771978814	2.0	0.4973544973544973	66.0	66.0	132.0	3769.0	3445.0	7214.0	56.0
18	431	large	F	749.0	385.0	86.66904747999995	60.52691188000001	8.530691458599515E-5	1134.0	149.1959593599999	33.24154027718932	27.51363298439521	35.75388725443675	60.70863782901576	21.213203435596427	21.96042162611263	13.152946437965905	26.98430916618898	20.7170023792672	14.422205101855956	30.940233303626	0.9659743240253774	1.2081843316018204	0.7995256177049416	0.6983682599484828	0.514018691588785	78.0	3.0	30.23243291566195	45.0	87.0	3068.0	6212.0	0.5714285714285714	0.1164021164021164	0.6590909090909091	-1.0	0.03742701504595112	56.88787471514803	26.534500201412936	3.0	0.3560606060606061	91.0	68.0	159.0	7401.0	4722.0	12123.0	78.0
18	432	large	iso	850.0	507.0	94.08326103999993	68.76955256	9.16420087145492E-5	1357.0	164.85281359999996	35.35533905932738	29.274562336608895	37.48157312055781	58.371331969891926	25.079872407968907	24.520877085516883	12.529964086141668	32.24406922210657	25.65367131247757	16.278820596099706	37.868946417330534	1.0227967099424102	1.2077153759909247	0.8468855578684757	0.7309435472348509	0.5964705882352941	52.0	3.0	33.015148038438355	19.0	372.0	967.0	20853.0	0.5	0.288135593220339	0.9514066496163683	-1.0	0.24913028702486079	58.514703476061726	20.615528128088304	2.0	0.22250639386189258	74.0	77.0	151.0	4458.0	3979.0	8437.0	74.0
18	436	large	iso	906.0	566.0	97.42640679999994	73.76955255999998	6.491903165126004E-5	1472.0	173.19595935999996	36.013886210738214	31.016124838541646	49.25157785130827	63.78529494264181	26.40075756488817	26.931255489983727	12.649110640673518	36.902432362429515	21.69839086937477	16.401219466856727	41.13318499851861	0.9803017751885775	1.1611342937975986	0.8442621843356367	0.7571823182541926	0.6247240618101545	69.0	3.0	32.64965543462902	35.0	462.0	1631.0	29254.0	0.7692307692307693	0.3376358695652174	0.9295774647887324	-1.0	0.2160407224259378	61.67124179515473	21.02379604162864	4.0	0.22535211267605634	57.0	65.0	122.0	5690.0	7147.0	12837.0	109.0
19	459	large	iso	840.0	459.0	90.42640679999995	63.52691188000001	5.896321609272346E-5	1299.0	156.36753223999995	34.92849839314596	28.635642126552707	39.88958243896877	55.905022045234446	22.47220505424423	24.16941339694421	15.652475842498529	28.229097881673706	23.537100967434785	15.0	34.08860643613048	0.9297786704697367	1.2197560731756083	0.7622660718130948	0.7025261107687854	0.5464285714285714	98.0	4.0	32.202484376209235	35.0	353.0	1676.0	20150.0	0.5333333333333333	0.29869130100076985	0.9097938144329897	-1.0	0.1939074423677123	68.91467496677572	25.024984394500787	2.0	0.25773195876288657	234.0	28.0	262.0	6023.0	715.0	6738.0	22.0
19	460	large	E	786.0	659.0	87.08326103999994	79.66904747999993	4.815891569195323E-5	1445.0	169.58073564	34.20526275297414	27.892651361962706	55.721969059390986	67.90210788431128	25.179356624028344	32.01937912178322	15.132745950421556	35.17002657421187	16.922019849416962	13.92838827718412	37.95835340689987	0.7863786655031824	1.2263180831787102	0.6412517896375048	0.9148606348515769	0.8384223918575063	97.0	4.0	29.68164415931166	103.0	44.0	10043.0	4343.0	0.0	0.10173010380622838	0.29931972789115646	-1.0	0.008428044371226477	81.49796906314435	38.87584427936901	3.0	0.3945578231292517	60.0	77.0	137.0	2438.0	3534.0	5972.0	26.0
19	463	large	F	819.0	635.0	90.08326103999994	77.01219323999999	7.684727884351655E-5	1454.0	169.09545427999996	35.35533905932738	28.284271247461902	26.565051177077976	49.23639479905884	27.073972741361768	28.036332337488293	14.035668847618199	27.577164466275352	31.819805153394636	15.811388300841896	36.40982541079686	0.9656745545550649	1.25	0.7725396436440519	0.8549001484948912	0.7753357753357754	105.0	3.0	33.1058907144937	84.0	106.0	4691.0	6954.0	0.6666666666666666	0.13067400275103164	0.5578947368421052	-1.0	0.010615538279458362	109.87364571943101	48.18358186483144	1.0	0.5473684210526316	104.0	80.0	184.0	4469.0	3914.0	8383.0	46.0
19	465	large	F	1027.0	591.0	102.49747459999992	74.18376611999999	7.982536179322948E-5	1618.0	179.09545427999998	39.01281840626232	32.0624390837628	55.444195475355855	64.90374953730783	26.832815729997478	26.87418062343215	13.892443989449804	37.03910814523591	19.649160138881868	16.401219466856727	40.90023072768603	0.9984607942465563	1.2167763751329626	0.8205787149158366	0.7237618917881129	0.5754625121713729	89.0	3.0	33.60059523282288	64.0	43.0	6557.0	3453.0	0.6153846153846154	0.06613102595797281	0.40186915887850466	0.03090733952077031	-1.0	107.61844488711522	48.522538316851296	2.0	1.074766355140187	106.0	79.0	185.0	6447.0	4639.0	11086.0	79.0
19	473	large	E	792.0	629.0	89.84062035999995	83.25483391999997	6.738463007839453E-5	1421.0	175.9238814	34.0	28.0	77.9052429229879	83.6598082540901	27.16615541441225	29.729789091190035	11.045361017187261	41.0	6.0	14.317821063276353	41.25231007373712	0.9137688575955125	1.2142857142857142	0.7525155297845397	0.926694780004745	0.7941919191919192	107.0	4.0	27.784887978899608	67.0	28.0	8916.0	2914.0	0.0	0.06685432793807178	0.29473684210526313	0.22129710001597191	-1.0	72.03454723813242	35.67472079400332	3.0	0.7052631578947368	91.0	70.0	161.0	8455.0	6189.0	14644.0	106.0
19	479	large	E	758.0	616.0	94.91168815999993	81.01219323999996	8.8467049150741E-5	1374.0	178.75230851999999	34.655446902326915	26.90724809414742	57.094757077012105	74.61206795227078	27.294688127912362	27.063063062670892	7.615773105863909	38.83949336430643	13.527953461698427	14.317821063276353	40.283607697554864	1.0085587157930012	1.2879595409039546	0.7830670791763723	0.8535533906364776	0.8126649076517151	124.0	3.0	30.14962686336267	114.0	139.0	6002.0	7315.0	0.0	0.1841339155749636	0.549407114624506	0.038254397300680185	-1.0	112.71088248556666	48.88495131535258	3.0	0.34782608695652173	135.0	82.0	217.0	9130.0	5554.0	14684.0	81.0
19	482	large	E	823.0	784.0	99.91168815999991	100.74011527999993	7.08052645817693E-5	1607.0	202.65180344000007	34.17601498127012	28.792360097775937	23.922505883013265	33.43104677919594	35.90264614203248	28.628101355572625	5.0990195135927845	26.685381560717772	45.46344917730845	17.029386365926403	48.43670603777164	1.254105038126946	1.1869820627837329	1.0565492752146524	1.0082915936589256	0.9526123936816525	92.0	4.0	33.24154027718932	33.0	81.0	2810.0	9271.0	0.0	0.07093963907902924	0.7105263157894737	-1.0	0.10198315733780969	56.599099968700095	22.025792932158584	2.0	0.5350877192982456	51.0	126.0	177.0	4028.0	11926.0	15954.0	76.0
20	490	large	E	730.0	546.0	85.84062035999996	72.18376611999997	7.556728845491917E-5	1276.0	160.02438647999995	31.827660925679098	27.586228448267445	27.835728863945846	41.69910876015585	25.079872407968907	25.879292099271716	12.041594578792296	23.690085229972397	31.573725333036716	14.866068747318506	35.61247419135321	0.9691096770253115	1.15375180718762	0.8399637348240508	0.8409045253549471	0.7479452054794521	93.0	3.0	31.016124838541646	106.0	96.0	8184.0	8223.0	0.7692307692307693	0.15830721003134796	0.4752475247524752	0.007547338661933459	-1.0	117.80293555209283	49.53720459187964	4.0	0.6732673267326733	142.0	69.0	211.0	7053.0	2963.0	10016.0	72.0
20	503	large	iso	551.0	284.0	74.01219323999997	50.870057640000006	8.292872075197383E-5	835.0	127.29646443999985	27.202941017470888	24.73863375370596	12.704023614056837	23.111734926546887	19.1049731745428	18.038909855772243	10.04987562112089	10.366526171522688	30.802024379614288	13.038404810405298	26.40981585892682	1.0590979902496396	1.0996137170831337	0.9631545821918561	0.6873199592267619	0.515426497277677	104.0	4.0	26.076809620810597	70.0	177.0	3512.0	10192.0	0.45454545454545453	0.2958083832335329	0.7165991902834008	-1.0	0.18741765823071083	55.79217388597201	23.841469217788053	2.0	0.4008097165991903	120.0	45.0	165.0	7000.0	2354.0	9354.0	71.0
20	505	large	iso	807.0	416.0	90.84062035999995	61.69848476000001	8.363277337741974E-5	1223.0	154.95331867999994	34.058772731852805	28.0178514522438	31.667216429436166	43.172031755694974	23.430749027719962	21.57306548032732	12.806248474865697	23.78241889034549	29.695353386327188	14.7648230602334	34.7599024037604	1.0861112459463251	1.2156097261742467	0.8934703487150619	0.6791948856743809	0.5154894671623296	102.0	3.0	31.953090617340916	102.0	277.0	4720.0	15059.0	0.45454545454545453	0.3098937040065413	0.7308707124010554	-1.0	0.23499899758705345	46.78543022840716	16.401219466856727	3.0	0.17150395778364116	59.0	58.0	117.0	6561.0	8774.0	15335.0	127.0
20	507	large	F	689.0	573.0	81.01219323999997	73.18376611999997	1.4455788687530883E-4	1262.0	156.61017291999994	30.805843601498726	27.202941017470888	21.700536739317464	40.15259260943228	26.076809620810597	26.04463016010584	13.038404810405298	22.268502329429005	32.1288789854994	13.341664064126334	34.53415328161403	1.0012355506876827	1.1324453330878415	0.8841358796169094	0.9033672980953847	0.8316400580551524	75.0	3.0	29.614185789921695	57.0	98.0	4460.0	9084.0	0.7142857142857143	0.12282091917591126	0.632258064516129	-1.0	0.035331110560696516	91.56501617760463	36.75246928924243	3.0	0.8129032258064516	105.0	87.0	192.0	6368.0	7252.0	13620.0	67.0
21	517	large	iso	815.0	505.0	90.18376611999994	69.52691188	1.110165536660566E-4	1320.0	162.12489155999992	33.95585369269929	28.635642126552707	52.529926777687564	63.526087313679305	24.839484696748443	24.46585568236184	12.041594578792296	33.690803663875094	20.5338506956256	14.212670403551895	37.63757681202677	1.0152714468374782	1.1857898468850245	0.8561984651028303	0.7709470880544774	0.6196319018404908	53.0	5.0	30.886890422961002	26.0	322.0	1130.0	17628.0	0.6	0.2636363636363636	0.9252873563218391	-1.0	0.23368058239978864	59.90625624685574	20.591260281974	3.0	0.40229885057471265	91.0	70.0	161.0	5154.0	4596.0	9750.0	67.0
21	527	large	iso	767.0	478.0	88.59797967999995	69.94112544	9.628862726483577E-5	1245.0	160.95331867999997	31.89043743820395	29.068883707497267	8.19806884601627	16.741970385293115	24.166091947189145	23.90619216349703	11.40175425099138	9.124992423320894	38.63237444203482	15.264337522473747	31.6771745794236	1.0108716512405922	1.0970643991388966	0.9214332832548768	0.7894212226126919	0.6232073011734028	65.0	4.0	31.76476034853718	34.0	373.0	1612.0	23680.0	0.6666666666666666	0.3269076305220884	0.9164619164619164	-1.0	0.2294881998057802	61.23939889173025	18.439088914585774	6.0	0.31695331695331697	130.0	70.0	200.0	6750.0	3766.0	10516.0	61.0
[truncated: 67 more columns]
