# Supplementary material for: Exploiting Single-Cell Quantitative Data to Map Genetic Variants Having Probabilistic Effects
Source: PLoS Genet. 2016 Aug 1;12(8):e1006213. doi: 10.1371/journal.pgen.1006213 (PMC4968810; doi:10.1371/journal.pgen.1006213)
Supplement: S1 Dataset — (ZIP) [file pgen.1006213.s007.zip › data/2014-10-07_morpho/JW1_gpa1/JW1-3_A.xls]

image_number	cell_	Agroup	C11-1_A	C12-1_A	C13_A	C103_A	C104_A	C115_A	C126_A	C127_A	A7-1_A	A8-1_A	A101_A	A120_A	A121_A	A122_A	A123_A	D14-1_A	D15-1_A	D16-1_A	D17-1_A	D102_A	D105_A	D117_A	D127_A	D135_A	D147_A	D148_A	D154_A	D155_A	D173_A	D176_A	D179_A	D182_A	D188_A	D191_A	D194_A
1	0	B	741.0	100.0832610399999	1.2715038544891722E-4	32.55764119219941	26.90724809414742	1.2099952056888719	116.0	3.0	75.0	7055.0	0.10121457489878542	44.2649330269019	20.0	2.0	0.64	67.0	7353.0	111.0	0.0010368886447746912	19.235384061671343	0.590810124975516	5.385164807134504	19.235384061671343	5.385164807134504	0.35355339059327373	0.35355339059327373	64.31185656435267	64.31185656435267	6.708203932499369	11.661903789690601	3.1622776601683795	3.687817782917155	0.0	109.74626865671642	1.011423908608731
1	9	B	796.0	103.98275595999988	1.1830729726595568E-4	34.058772731852805	29.068883707497267	1.1716574009021399	123.0	3.0	92.0	8847.0	0.11557788944723618	59.60745655806448	24.413111231467404	1.0	0.5217391304347826	75.0	8117.0	107.0	6.333043759405415E-4	21.587033144922902	0.6338171171016402	7.211102550927978	20.8806130178211	7.615773105863909	0.5301708036860207	0.5319086662842529	59.67639313745002	70.16787014978162	6.4031242374328485	11.40175425099138	5.0	2.2803508501982757	1.4142135623730951	108.22666666666667	0.9886657632130097
1	13	B	802.0	103.74011527999993	1.1510643432240285E-4	33.06055050963308	29.154759474226502	1.1339675272869045	125.0	3.0	61.0	4818.0	0.07605985037406483	22.703684915793325	10.770329614269007	1.0	0.5573770491803278	93.0	7958.0	131.0	4.760007414595505E-4	20.09975124224178	0.6079678327311935	4.242640687119285	18.027756377319946	2.23606797749979	0.2853908964926964	0.15617376188860607	48.576334374997344	67.01128319791935	6.708203932499369	10.816653826391969	5.0	2.1633307652783937	2.23606797749979	85.56989247311827	1.53091228951998
1	19	B	882.0	109.39696951999987	1.3329054125608004E-4	35.12833614050059	30.14962686336267	1.1651333629998575	95.0	3.0	45.0	6472.0	0.05102040816326531	47.899297361705386	20.0	2.0	1.1111111111111112	118.0	8192.0	97.0	6.072021263480912E-4	19.924858845171276	0.5672018955147512	8.246211251235321	20.12461179749811	8.0	0.5311851620184319	0.5333333333333333	79.14358665193775	86.82016988013577	7.280109889280518	12.165525060596439	5.0990195135927845	2.385855756810896	2.0	69.42372881355932	1.397216796875
2	29	B	1192.0	126.46803731999984	4.770598880403987E-5	41.23105625617661	35.608987629529715	1.1578834165446659	98.0	3.0	221.0	13392.0	0.18540268456375839	45.65534458415269	21.2602916254693	3.0	0.4660633484162896	88.0	6663.0	97.0	2.8224519090034754E-4	21.400934559032695	0.5190489039636653	1.0	21.2602916254693	1.0	0.05263157894736842	0.05263157894736842	39.0938588862295	50.9061411137705	5.830951894845301	10.770329614269007	4.47213595499958	2.408318915758459	1.4142135623730951	75.7159090909091	1.2811046075341437
2	30	B	986.0	114.5685423999999	5.480740286881068E-5	37.21558813185679	32.7566787083184	1.136122146669469	122.0	3.0	65.0	5520.0	0.06592292089249494	69.56135419131166	29.068883707497267	2.0	0.676923076923077	78.0	5153.0	77.0	6.363922364472215E-4	19.849433241279208	0.5333634167207467	6.708203932499369	19.79898987322333	5.385164807134504	0.42857142857142855	0.35355339059327373	87.20729763428672	82.44365594356054	5.385164807134504	10.770329614269007	4.123105625617661	2.6121886248440607	1.4142135623730951	66.06410256410257	1.1655346400155249
2	38	A	715.0	97.25483391999991	7.156383207648702E-5	29.732137494637012	28.284271247461902	1.0511898020814319	54.0	4.0	464.0	8123.0	0.6489510489510489	0.0	0.0	0.0	0.0	72.0	6354.0	92.0	7.609536181652356E-4	16.97056274847714	0.5707817929853928	2.23606797749979	16.278820596099706	1.4142135623730951	0.15617376188860607	0.09513029883089882	21.161259816828277	2.7263109939062673	5.830951894845301	9.486832980505138	4.47213595499958	2.1213203435596424	1.0	88.25	1.0424929178470255
2	39	B	949.0	113.15432883999988	8.637567802095733E-5	37.013511046643494	31.400636936215164	1.178750326683815	120.0	4.0	101.0	6338.0	0.10642781875658588	67.37938864727843	33.61547262794322	2.0	0.36633663366336633	84.0	6989.0	107.0	6.471484399610942E-4	19.72308292331602	0.5328617136175352	2.23606797749979	20.12461179749811	3.605551275463989	0.1514456332038457	0.22803508501982758	62.81888891452277	69.94390526342457	6.324555320336759	10.816653826391969	4.47213595499958	2.418677324489565	1.4142135623730951	83.20238095238095	1.2860208899699528
2	40	B	940.0	112.22539663999989	1.0305741993376372E-4	35.22782990761707	32.14031735997639	1.0960635364318303	92.0	4.0	137.0	5635.0	0.14574468085106382	19.369140346100775	9.055385138137417	1.0	0.31386861313868614	82.0	8823.0	98.0	4.415054228033084E-4	18.027756377319946	0.5117475707302064	1.0	19.1049731745428	1.0	0.0625	0.058823529411764705	83.29016319224307	6.709836807756915	5.830951894845301	10.0	5.0	2.0	1.4142135623730951	107.59756097560975	0.9108013147455515
2	41	A	903.0	109.74011527999988	8.59135685978538E-5	34.9857113690718	30.528675044947494	1.1459950789728737	102.0	3.0	573.0	10162.0	0.6345514950166113	0.0	0.0	0.0	0.0	90.0	5813.0	82.0	8.271272767901614E-4	23.021728866442675	0.6580323213548954	5.656854249492381	22.20360331117452	5.0	0.33333333333333337	0.30485538042484617	14.036243467926479	22.16634582208246	6.4031242374328485	12.806248474865697	5.0	2.5612496949731396	1.0	64.58888888888889	1.2695682091863065
2	42	B	746.0	99.15432883999992	8.691152599165067E-5	31.575306807693888	28.635642126552707	1.102657543635641	76.0	3.0	78.0	4026.0	0.10455764075067024	12.0	6.0	1.0	0.2692307692307692	70.0	3803.0	70.0	5.738801750237398E-4	18.110770276274835	0.5735738495456779	2.23606797749979	19.235384061671343	3.0	0.15617376188860607	0.2	37.18470645323313	10.619655276155129	5.656854249492381	10.295630140987	4.47213595499958	2.3021728866442674	1.4142135623730951	54.32857142857143	1.288456481724954
2	45	A	800.0	102.3259017199999	5.313921029799782E-5	32.38826948140329	29.427877939124322	1.100598199720787	100.0	3.0	246.0	6035.0	0.3075	0.0	0.0	0.0	0.0	81.0	6222.0	83.0	0.001116170952496457	24.08318915758459	0.7435775218374259	8.06225774829855	22.20360331117452	6.0	0.5	0.375	17.744671625056924	10.619655276155129	6.4031242374328485	10.0	4.242640687119285	2.3570226039551585	2.23606797749979	76.81481481481481	1.0805207328833173
3	48	B	776.0	100.9116881599999	8.537450668589116E-5	33.24154027718932	28.160255680657446	1.180441706714406	99.0	3.0	34.0	2521.0	0.04381443298969072	0.0	0.0	0.0	0.23529411764705882	95.0	4007.0	37.0	9.805790566135416E-4	21.587033144922902	0.6493993047529191	5.0	20.396078054371138	3.605551275463989	0.31622776601683794	0.22803508501982758	30.160060838087077	26.980230718222856	7.615773105863909	13.038404810405298	5.0	2.6076809620810595	1.4142135623730951	42.17894736842105	0.8772148739705516
3	49	B	716.0	98.32590171999993	1.1492003737364432E-4	32.2490309931942	26.92582403567252	1.1976989432326846	127.0	3.0	163.0	6950.0	0.2276536312849162	26.492422502470642	12.36931687685298	2.0	0.34355828220858897	87.0	3620.0	42.0	0.003103235091016207	21.540659228538015	0.6679474875720741	6.0	22.135943621178654	7.0710678118654755	0.375	0.46726931351599776	29.744881296942197	37.87498365109818	8.06225774829855	15.231546211727817	5.385164807134504	2.8284271247461903	1.4142135623730951	41.60919540229885	1.0093922651933702
3	51	A	775.0	102.66904747999993	1.3912641719475682E-4	31.622776601683793	29.410882339705484	1.0752066611409408	47.0	7.0	298.0	6095.0	0.38451612903225807	0.0	0.0	0.0	0.0	61.0	4200.0	72.0	5.131284224641706E-4	20.8806130178211	0.6603029607687672	5.0990195135927845	22.80350850198276	7.0710678118654755	0.31323027878410764	0.43852900965351466	7.125016348901797	10.304846468766032	6.082762530298219	9.848857801796104	3.605551275463989	2.7315816776253388	2.0	68.85245901639344	1.0457142857142858
3	52	B	1048.0	118.5685423999999	1.0706984381930892E-4	38.07886552931954	33.61547262794322	1.1327779308884707	100.0	3.0	164.0	9046.0	0.15648854961832062	7.211102550927978	3.605551275463989	1.0	0.17073170731707318	101.0	5955.0	73.0	3.8078888126434884E-4	24.73863375370596	0.6496683504044516	7.615773105863909	25.709920264364882	8.54400374531753	0.46008567910421677	0.5	51.095861544595806	48.45331625053109	6.082762530298219	11.40175425099138	5.385164807134504	2.1172526114494827	1.0	58.960396039603964	1.2381192275398825
3	53	B	1021.0	116.22539663999986	6.365440419569162E-5	37.33630940518894	32.89376840679705	1.1350572224942734	125.0	3.0	120.0	7972.0	0.11753183153770813	18.110770276274835	9.055385138137417	1.0	0.24166666666666667	116.0	6373.0	48.0	8.909154306661063E-4	19.697715603592208	0.5275753259333835	1.4142135623730951	21.93171219946131	3.605551275463989	0.07692307692307693	0.1910938354123028	26.565051177077976	15.255118703057775	7.211102550927978	13.892443989449804	5.830951894845301	2.382534488362192	2.23606797749979	54.939655172413794	0.8736858622312882
3	57	B	845.0	105.74011527999993	1.447386144782347E-4	34.9857113690718	29.154759474226502	1.2	114.0	3.0	103.0	4347.0	0.12189349112426036	51.99172818834084	25.0	1.0	0.33980582524271846	73.0	12522.0	205.0	8.393604748677994E-4	18.867962264113206	0.5393048054696105	1.4142135623730951	17.88854381999832	1.4142135623730951	0.08687444855261388	0.09513029883089882	14.036243467926482	75.96375653207352	6.082762530298219	10.44030650891055	4.123105625617661	2.5321462647095156	2.0	171.53424657534248	1.1950966299313208
3	58	N	895.0	109.98275595999988	6.968351108309958E-5	36.235341863986875	29.5296461204668	1.2270835118092527	47.0	3.0	-1.0	-1.0	-1.0	-1.0	-1.0	-1.0	-1.0	486.0	29874.0	68.0	0.004819050512874484	19.697715603592208	0.5436050714666811	2.23606797749979	27.730849247724095	9.486832980505138	0.14285714285714285	0.5262348115842176	55.92280471986926	10.922804719869248	15.811388300841896	29.966648127543394	11.180339887498949	2.6802984908401526	8.06225774829855	61.46913580246913	1.106246234183571
3	60	B	703.0	97.49747459999992	1.2477978007850352E-4	31.04834939252005	28.160255680657446	1.1025592148244008	107.0	4.0	63.0	4641.0	0.08961593172119488	22.04585778437454	10.44030650891055	1.0	0.47619047619047616	81.0	5189.0	68.0	0.0013027438246215974	17.0	0.5475331324407062	4.0	17.029386365926403	5.385164807134504	0.26666666666666666	0.35355339059327373	75.06858282186246	83.13000769178572	6.708203932499369	11.313708498984761	4.242640687119285	2.666666666666667	2.23606797749979	64.06172839506173	1.0614761996531124
3	61	B	721.0	97.25483391999991	8.68571793771116E-5	30.610455730027933	27.65863337187866	1.1067233625921111	137.0	3.0	73.0	6106.0	0.10124826629680998	14.545728536964166	7.211102550927978	2.0	0.410958904109589	64.0	3424.0	75.0	9.868761564228513E-4	18.681541692269406	0.6102993649305056	7.810249675906654	17.0	7.211102550927978	0.5805312864830244	0.5301708036860207	76.6754687381092	86.82016988013577	6.324555320336759	10.816653826391969	4.47213595499958	2.418677324489565	2.23606797749979	53.5	1.4018691588785046
3	67	B	764.0	100.91168815999991	8.023355420654226E-5	34.52535300326414	26.30589287593181	1.3124569907624235	129.0	3.0	73.0	7137.0	0.09554973821989529	65.07303610398588	27.073972741361768	1.0	0.684931506849315	87.0	5249.0	73.0	5.897075224686394E-4	17.26267650163207	0.5	0.0	17.26267650163207	0.0	0.0	0.0	-1.0	-1.0	6.4031242374328485	12.041594578792296	5.0	2.4083189157584592	0.0	60.333333333333336	1.2099447513812154
3	70	B	711.0	97.74011527999994	1.4089816993356107E-4	31.016124838541646	27.018512172212592	1.1479582828561683	102.0	3.0	98.0	6903.0	0.13783403656821377	53.952559011511696	23.08679276123039	1.0	0.3877551020408163	89.0	6193.0	86.0	0.0013087220320741957	17.46424919657298	0.5630699930273473	7.0	17.46424919657298	8.06225774829855	0.5	0.5700877125495689	90.0	82.8749836510982	7.280109889280518	11.704699910719626	4.47213595499958	2.6172504656604803	1.4142135623730951	69.58426966292134	1.2359115129985467
4	79	B	1109.0	122.56854239999988	9.241452937788829E-5	38.600518131237564	34.20526275297414	1.128496465880276	99.0	3.0	111.0	7293.0	0.10009017132551848	22.617842142846566	9.899494936611665	2.0	0.3783783783783784	98.0	3187.0	27.0	9.071450761142094E-4	25.298221281347036	0.6553855364152325	5.385164807134504	26.92582403567252	7.211102550927978	0.27883326429273	0.3713906763541037	4.275841112628953	16.164499152256923	7.211102550927978	12.041594578792296	5.656854249492381	2.1286732957408	2.23606797749979	32.52040816326531	0.8302478820207091
4	82	B	613.0	89.59797967999994	1.265657134033013E-4	29.0	24.758836806279895	1.1712989679969281	91.0	5.0	95.0	5045.0	0.15497553017944535	16.28878978139155	7.810249675906654	2.0	0.5789473684210527	119.0	3125.0	26.0	0.00458673876767633	17.029386365926403	0.5872202195147035	3.1622776601683795	16.401219466856727	3.0	0.23249527748763857	0.23076923076923078	23.838740183171723	42.27368900609372	9.0	17.11724276862369	7.0710678118654755	2.420743687382041	1.0	26.26050420168067	0.9900800000000001
4	85	B	862.0	107.98275595999989	7.024218467393646E-5	37.16180835212409	28.635642126552707	1.2977466399353206	136.0	3.0	151.0	8718.0	0.1751740139211137	70.73273895887576	28.442925306655784	2.0	0.37748344370860926	74.0	1879.0	33.0	0.0010312797636692391	20.024984394500787	0.5388592558455568	7.615773105863909	21.213203435596427	8.246211251235321	0.5319086662842529	0.5663521139548542	89.18154453831139	81.6561084159669	5.830951894845301	9.848857801796104	4.47213595499958	2.2022715545545237	1.4142135623730951	25.39189189189189	1.2996274614156467
4	88	B	1008.0	117.63961019999988	9.981250322341324E-5	40.45985664828782	31.144823004794873	1.2990877052683478	95.0	4.0	74.0	5779.0	0.07341269841269842	16.492422502470642	8.246211251235321	1.0	0.32432432432432434	86.0	3685.0	39.0	9.304288872008971E-4	24.08318915758459	0.5952366407754869	5.0	24.20743687382041	6.082762530298219	0.29411764705882354	0.3736611319222725	50.9061411137705	60.3684633217961	6.4031242374328485	11.40175425099138	4.242640687119285	2.68741924943285	1.4142135623730951	42.848837209302324	0.9101763907734057
4	89	N	650.0	92.32590171999995	1.065593927931758E-4	29.120439557122072	26.92582403567252	1.0815059742848363	122.0	3.0	-1.0	-1.0	-1.0	-1.0	-1.0	-1.0	-1.0	101.0	2187.0	15.0	0.0024661181578234143	17.4928556845359	0.6007071304752205	5.0990195135927845	20.808652046684813	8.54400374531753	0.3561309707013459	0.5747318871277701	62.74467162505694	53.498558879493686	7.615773105863909	13.601470508735444	5.0990195135927845	2.667467828369185	3.605551275463989	21.653465346534652	0.6927297668038409
4	91	B	880.0	109.98275595999988	1.2367023818037152E-4	36.61966684720111	29.410882339705484	1.2451060265459486	96.0	4.0	91.0	7222.0	0.10340909090909091	36.15653139523958	14.317821063276353	2.0	0.4945054945054945	115.0	8313.0	95.0	0.0011172990326723505	20.518284528683193	0.5603077880063082	5.0990195135927845	22.02271554554524	4.47213595499958	0.3561309707013459	0.2857142857142857	67.61986494804043	29.744881296942225	7.0710678118654755	13.152946437965905	5.0990195135927845	2.579505021093418	3.1622776601683795	72.28695652173913	1.3142066642607964
4	94	B	827.0	103.15432883999989	6.314887624470254E-5	33.06055050963308	30.01666203960727	1.1014066276259957	59.0	3.0	92.0	4266.0	0.11124546553808948	12.649110640673518	6.324555320336759	1.0	0.391304347826087	82.0	2907.0	32.0	3.091884964973507E-4	19.924858845171276	0.6026777696688878	5.385164807134504	19.313207915827967	6.082762530298219	0.3866323008783335	0.4301162633521313	64.8321298502184	77.1712171285446	5.830951894845301	11.40175425099138	3.605551275463989	3.1622776601683795	1.4142135623730951	35.451219512195124	0.9026487788097695
4	98	B	1099.0	121.98275595999988	4.305055145401234E-5	40.792156108742276	32.7566787083184	1.2453080628831674	97.0	3.0	68.0	3085.0	0.06187443130118289	31.622776601683793	15.811388300841896	1.0	0.27941176470588236	111.0	4071.0	50.0	5.513077733472441E-4	26.248809496813376	0.6434768838116876	6.4031242374328485	26.92582403567252	6.708203932499369	0.31059714782221376	0.31907672235863777	27.349875780069873	15.255118703057775	7.280109889280518	13.0	6.324555320336759	2.0554804791094465	1.4142135623730951	36.67567567567568	1.3633014001473838
5	100	B	1117.0	122.56854239999987	5.513550683582576E-5	39.319206502675	35.35533905932738	1.1121151019566275	161.0	3.0	148.0	8980.0	0.13249776186213072	27.724985810756056	11.40175425099138	1.0	0.5337837837837838	97.0	6663.0	91.0	4.890746953806315E-4	25.059928172283335	0.63734572493416	10.44030650891055	26.92582403567252	12.649110640673518	0.5588567946311864	0.6666666666666667	67.29174980851185	65.55604521958347	6.324555320336759	11.704699910719626	5.385164807134504	2.17350820818199	2.23606797749979	68.69072164948453	1.3247786282455352
5	107	A	879.0	109.1543288399999	9.071648636626767E-5	34.52535300326414	30.59411708155671	1.128496465880276	94.0	3.0	490.0	14355.0	0.5574516496018203	0.0	0.0	0.0	0.030612244897959183	91.0	3339.0	50.0	0.001338779853041845	22.090722034374522	0.6398405841726222	7.0710678118654755	25.079872407968907	9.433981132056603	0.41666666666666674	0.5668329903853248	55.00797980144134	42.013363009524824	6.4031242374328485	12.206555615733702	4.47213595499958	2.729468812791236	3.0	36.69230769230769	1.3626834381551363
5	108	B	1010.0	117.63961019999988	8.11723854825832E-5	38.18376618407357	32.526911934581186	1.173913043478261	90.0	3.0	86.0	7423.0	0.08514851485148515	21.16080340805675	10.04987562112089	2.0	0.5930232558139535	68.0	5635.0	94.0	0.001243215591284585	22.627416997969522	0.5925925925925926	4.242640687119285	21.400934559032695	4.0	0.22206996305928156	0.2222222222222222	0.0	45.0	6.324555320336759	10.44030650891055	4.123105625617661	2.5321462647095156	3.1622776601683795	82.86764705882354	1.1343389529724932
5	109	B	801.0	102.91168815999994	6.348395203462678E-5	34.785054261852174	28.460498941515414	1.2222222222222223	86.0	3.0	99.0	7543.0	0.12359550561797752	17.40224255080033	7.810249675906654	2.0	0.47474747474747475	123.0	6525.0	62.0	5.9796142189778E-4	18.788294228055936	0.5401254828186526	2.0	18.35755975068582	3.1622776601683795	0.14285714285714285	0.21271781490575853	70.55996517182382	88.99491399474583	7.615773105863909	14.142135623730951	5.0990195135927845	2.773500981126146	1.4142135623730951	53.048780487804876	1.1687356321839082
5	110	B	946.0	111.7401152799999	6.198168348335149E-5	36.05551275463989	31.953090617340916	1.1283888994159643	90.0	3.0	86.0	10955.0	0.09090909090909091	74.5077820417135	28.160255680657446	3.0	0.9186046511627907	116.0	6843.0	67.0	3.869694087961335E-4	20.396078054371138	0.565685424949238	3.605551275463989	18.681541692269406	1.4142135623730951	0.23620751769642942	0.09513029883089882	53.13010235415598	64.4400348281762	7.211102550927978	11.661903789690601	5.830951894845301	2.0	2.23606797749979	58.991379310344826	1.1357591699546983
5	114	B	869.0	106.56854239999987	5.0756415481200564E-5	34.40930106817051	30.23243291566195	1.1381585188383805	54.0	3.0	51.0	3107.0	0.05868814729574223	57.40164233836009	25.0	1.0	0.7843137254901961	150.0	8774.0	67.0	0.008010078922556934	20.808652046684813	0.6047391664672129	3.605551275463989	19.313207915827967	5.0	0.2095684110712273	0.31622776601683794	1.8476102659945965	72.4075754378184	11.180339887498949	18.973665961010276	6.324555320336759	3.0	5.0990195135927845	58.49333333333333	1.1454296785958513
6	123	B	1165.0	126.46803731999985	7.00532968105885E-5	40.8166632639171	34.9857113690718	1.1666666666666667	124.0	4.0	165.0	8329.0	0.14163090128755365	0.0	0.0	0.0	0.2606060606060606	136.0	3432.0	33.0	5.551820587291715E-4	25.059928172283335	0.6139631750456414	4.47213595499958	28.30194339616981	7.810249675906654	0.2222222222222222	0.3934746942630246	2.489552921999149	10.750966993188058	8.06225774829855	15.811388300841896	5.0	3.162277660168379	3.605551275463989	25.235294117647058	1.3076923076923077
6	126	B	749.0	98.91168815999994	9.382693837765201E-5	32.7566787083184	27.65863337187866	1.1843202181356896	103.0	3.0	82.0	8696.0	0.10947930574098798	54.08194465062675	21.213203435596427	2.0	0.7926829268292683	72.0	2696.0	46.0	8.935832780486466E-4	17.46424919657298	0.5331507919982749	4.0	18.027756377319946	5.385164807134504	0.26666666666666666	0.35355339059327373	75.96375653207353	82.23483398157465	5.830951894845301	10.0	5.0	2.0	2.23606797749979	37.44444444444444	1.228486646884273
6	127	B	1220.0	128.46803731999984	5.656922171251693E-5	42.05948168962618	36.235341863986875	1.1607309197606255	124.0	3.0	220.0	13495.0	0.18032786885245902	52.01854392178095	24.041630560342615	2.0	0.38181818181818183	102.0	4031.0	50.0	0.0010277183654823145	22.135943621178654	0.5263009131812103	3.605551275463989	23.08679276123039	4.242640687119285	0.2095684110712273	0.25	84.06847307508025	72.75854060106002	6.708203932499369	12.649110640673518	4.123105625617661	3.067859955389482	1.0	39.51960784313726	1.2651947407591166
6	129	B	650.0	92.91168815999994	9.322051349471187E-5	31.25699921617557	26.1725046566048	1.1942685511486828	133.0	3.0	108.0	9075.0	0.16615384615384615	61.35262534834562	23.769728648009426	4.0	0.7407407407407407	92.0	2026.0	23.0	2.9675201216482596E-4	17.0	0.5438781849283364	2.23606797749979	17.0	2.23606797749979	0.16666666666666666	0.16666666666666666	70.55996517182382	70.55996517182382	6.324555320336759	11.180339887498949	5.385164807134504	2.0761369963434992	0.0	22.02173913043478	1.0444225074037512
6	133	B	930.0	111.74011527999988	6.204382804128459E-5	37.12142238654117	30.14962686336267	1.2312398609367372	108.0	3.0	199.0	14448.0	0.21397849462365592	73.32534260746898	29.120439557122072	3.0	0.3768844221105528	99.0	3520.0	48.0	0.0014317682818676559	26.019223662515376	0.7009220549681568	8.06225774829855	27.0	9.219544457292887	0.4219978575547771	0.4748306971768278	13.465208094811715	18.868999455061413	7.0710678118654755	12.806248474865697	5.656854249492381	2.263846284534354	1.4142135623730951	35.55555555555556	1.3499999999999999
6	134	B	1413.0	139.0538237599999	5.4932223863073324E-5	44.598206241955516	39.21734310225516	1.1372062132223062	69.0	6.0	191.0	6506.0	0.13517338995046002	8.48528137423857	4.242640687119285	1.0	0.193717277486911	113.0	7213.0	91.0	2.643250027584698E-4	26.30589287593181	0.5898419486473581	5.830951894845301	26.076809620810597	7.0710678118654755	0.28797018815893544	0.3701166050988027	49.39870535499551	63.43494882292201	6.708203932499369	13.038404810405298	5.0	2.6076809620810595	2.0	63.83185840707964	1.4256204075973937
6	135	B	466.0	78.18376611999997	1.2537948935907703E-4	26.30589287593181	21.37755832643195	1.2305377664860022	169.0	3.0	95.0	3534.0	0.20386266094420602	16.97056274847714	8.48528137423857	1.0	0.17894736842105263	55.0	2431.0	32.0	6.186948723661443E-4	16.0	0.6082287370157644	3.605551275463989	17.0	4.47213595499958	0.3091734712004211	0.4	42.436229788535	35.31121343963321	5.385164807134504	8.246211251235321	4.123105625617661	2.0	1.0	44.2	0.7239819004524887
6	138	B	900.0	108.3259017199999	4.602699272600857E-5	34.828149534535996	31.240998703626616	1.1148219000595831	82.0	4.0	135.0	12022.0	0.15	47.402303667705525	20.0	3.0	0.4888888888888889	74.0	3168.0	54.0	4.1113133969999856E-4	22.135943621178654	0.6355762197250359	8.06225774829855	23.08679276123039	8.94427190999916	0.4742504557822676	0.5261336417646564	69.98123960621604	66.80140948635182	5.830951894845301	11.180339887498949	3.605551275463989	3.1008683647302115	1.0	42.810810810810814	1.2613636363636362
6	139	A	666.0	93.84062035999993	1.4314614404083322E-4	31.11269837220809	25.45584412271571	1.222222222222222	116.0	3.0	179.0	7172.0	0.26876876876876876	15.620499351813308	7.810249675906654	1.0	0.17318435754189945	89.0	4834.0	58.0	4.120717622375703E-4	18.867962264113206	0.6064392756421061	5.0990195135927845	17.0	5.0	0.38218767082460553	0.36760731104690386	56.309932474020215	81.86989764584402	6.4031242374328485	12.206555615733702	4.47213595499958	2.729468812791236	3.605551275463989	54.31460674157304	1.0678527099710384
6	142	A	941.0	111.98275595999988	4.280045777296223E-5	36.069377593742864	31.827660925679098	1.1332713917610413	137.0	3.0	317.0	11496.0	0.3368756641870351	66.50144326079325	25.238858928247925	1.0	0.11041009463722397	92.0	4272.0	60.0	0.0034431787685864565	23.600847442411894	0.6543181229305729	6.082762530298219	25.238858928247925	8.06225774829855	0.3523649724724399	0.4710021267605585	35.537677791974374	37.874983651098205	7.810249675906654	14.422205101855956	5.0	2.884441020371191	2.0	46.43478260869565	1.2921348314606742
6	143	B	655.0	92.66904747999996	7.677762348256755E-5	29.732137494637012	26.92582403567252	1.1042238653586447	146.0	3.0	144.0	9020.0	0.2198473282442748	47.38834029705134	18.867962264113206	1.0	0.5416666666666666	80.0	4020.0	43.0	5.461736381796544E-4	17.0	0.5717718748968655	5.830951894845301	17.029386365926403	6.708203932499369	0.41972110157675935	0.5	78.69006752597979	83.08877288097531	7.211102550927978	11.661903789690601	4.47213595499958	2.6076809620810595	1.0	50.25	0.8557213930348259
6	144	A	829.0	104.0832610399999	6.620084750529507E-5	32.802438933713454	30.0	1.0934146311237818	116.0	3.0	241.0	12665.0	0.29071170084439085	67.17177159533273	26.248809496813376	1.0	0.22406639004149378	96.0	4635.0	62.0	8.511733099409717E-4	19.4164878389476	0.5919220786656769	6.324555320336759	18.867962264113206	6.708203932499369	0.4	0.42857142857142855	70.86635679409451	78.9964591482505	7.0710678118654755	13.601470508735444	5.0	2.720294101747089	1.0	48.28125	1.2841423948220065
6	147	A	767.0	100.91168815999993	1.0417773428071353E-4	32.55764119219941	28.442925306655784	1.1446657065397126	131.0	3.0	391.0	16324.0	0.5097783572359843	56.15137970088314	22.80350850198276	2.0	0.1918158567774936	116.0	4325.0	41.0	0.006357258482232139	18.788294228055936	0.5770778698967136	5.0990195135927845	20.591260281974	7.280109889280518	0.3561309707013459	0.5352443241048769	68.07041224982466	63.434948822922024	12.083045973594572	18.027756377319946	5.830951894845301	3.0917347120042113	2.23606797749979	37.28448275862069	1.0996531791907513
6	150	A	699.0	97.4974745999999	1.8532557374186323E-4	31.400636936215164	26.40075756488817	1.18938393563284	89.0	4.0	209.0	10626.0	0.2989985693848355	43.498606781161996	17.88854381999832	1.0	0.3444976076555024	69.0	2413.0	34.0	7.328738045107766E-4	15.811388300841896	0.5035371840692255	1.0	16.64331697709324	1.4142135623730951	0.07142857142857142	0.1	37.56859202882748	82.56859202882748	5.385164807134504	9.055385138137417	5.0990195135927845	1.775907135479261	2.23606797749979	34.971014492753625	0.9722337339411521
7	156	B	803.0	104.3259017199999	7.678226313795355E-5	33.61547262794322	29.154759474226502	1.153001198917799	134.0	3.0	145.0	7381.0	0.18057285180572852	71.02242566418292	26.019223662515376	1.0	0.46206896551724136	102.0	5981.0	68.0	2.5828553018873284E-4	21.840329667841555	0.6497106231279506	5.0990195135927845	22.561028345356956	6.324555320336759	0.31323027878410764	0.4	34.93931020467704	42.06432655357884	7.0	12.36931687685298	6.082762530298219	2.033503168213695	1.4142135623730951	58.63725490196079	1.1596722956027419
7	158	B	952.0	112.56854239999988	7.198744679522796E-5	36.76955262170047	30.870698080866262	1.191082641713578	105.0	4.0	136.0	9132.0	0.14285714285714285	62.599011325110396	24.698178070456937	1.0	0.7279411764705882	70.0	6224.0	103.0	3.164090620962875E-4	23.259406699226016	0.6325724693614819	5.0	23.259406699226016	5.0	0.2808279781508652	0.2808279781508652	14.48976259388445	14.48976259388445	5.385164807134504	9.848857801796104	4.47213595499958	2.2022715545545237	0.0	88.91428571428571	1.1584190231362468
7	159	B	825.0	103.98275595999992	1.1187233357494207E-4	33.13608305156178	30.14962686336267	1.099054499139696	100.0	3.0	105.0	6000.0	0.12727272727272726	0.0	0.0	0.0	0.11428571428571428	129.0	4517.0	38.0	9.599853388337524E-4	17.029386365926403	0.5139227330951468	1.0	17.11724276862369	1.4142135623730951	0.06666666666666667	0.09090909090909091	83.29016319224307	38.29016319224307	7.280109889280518	13.601470508735444	6.324555320336759	2.1505813167606567	1.0	35.01550387596899	1.0852335620987381
7	161	B	731.0	99.15432883999992	1.2829335297847647E-4	31.622776601683793	27.51363298439521	1.1493493650809092	93.0	3.0	45.0	4207.0	0.06155950752393981	22.364084996010927	10.0	2.0	0.9111111111111111	62.0	3404.0	62.0	7.7630396315716E-4	17.0	0.5375872022286245	5.385164807134504	17.0	5.385164807134504	0.3866323008783335	0.3866323008783335	86.6335393365702	86.6335393365702	5.656854249492381	8.94427190999916	4.47213595499958	2.0	0.0	54.903225806451616	1.1292596944770856
7	162	B	671.0	95.74011527999993	1.1473729789235095E-4	29.832867780352597	26.92582403567252	1.10796489425277	121.0	3.0	70.0	6749.0	0.10432190760059612	38.15123676110636	15.652475842498529	2.0	0.8	73.0	2123.0	25.0	6.301850505232556E-4	17.029386365926403	0.5708263279047433	5.830951894845301	16.1245154965971	6.324555320336759	0.40430377003132	0.45407660918649984	74.98163936884933	87.51044707800084	6.082762530298219	11.045361017187261	4.0	2.7613402542968153	1.4142135623730951	29.08219178082192	0.8596325953838907
7	167	B	699.0	95.25483391999994	9.27210213370932E-5	30.528675044947494	27.459060435491963	1.111788770656112	109.0	3.0	80.0	8481.0	0.11444921316165951	24.635111020709157	11.40175425099138	1.0	0.575	83.0	4089.0	59.0	0.0011699853188930963	18.681541692269406	0.6119342442724585	5.830951894845301	18.681541692269406	5.830951894845301	0.40430377003132	0.40430377003132	62.57125877832243	62.57125877832243	6.082762530298219	11.40175425099138	5.0990195135927845	2.23606797749979	0.0	49.265060240963855	1.1976033259965762
7	168	B	1114.0	123.05382375999987	3.9970102957158246E-5	39.408120990476064	33.60059523282288	1.1728399665961893	87.0	3.0	118.0	8310.0	0.1059245960502693	26.212970343471792	11.704699910719626	1.0	0.4152542372881356	83.0	5811.0	70.0	8.328632943042646E-4	26.076809620810597	0.6617115702398675	6.708203932499369	27.459060435491963	8.06225774829855	0.31907672235863777	0.39153784848013456	7.94347181059041	4.763641690726189	7.211102550927978	11.661903789690601	4.47213595499958	2.6076809620810595	1.4142135623730951	70.01204819277109	0.9998279125795904
8	178	B	999.0	116.22539663999987	4.3832184084375425E-5	37.589892258425	32.2490309931942	1.1656130773776718	86.0	3.0	122.0	4561.0	0.12212212212212212	6.324555320336759	3.1622776601683795	1.0	0.19672131147540983	100.0	2769.0	32.0	4.0999760049232996E-4	22.360679774997898	0.5948588418735414	3.1622776601683795	23.769728648009426	5.0	0.16666666666666669	0.2631578947368421	10.922804719869248	29.357753542791272	6.4031242374328485	11.40175425099138	5.0	2.2803508501982757	2.23606797749979	27.69	1.1556518598772119
8	185	B	1113.0	121.88225087999986	6.192224286085211E-5	38.948684188300895	34.713109915419565	1.122016560406185	93.0	3.0	86.0	4869.0	0.07726864330637916	14.69230059649977	7.0710678118654755	1.0	0.4418604651162791	144.0	5223.0	54.0	8.444445069530615E-4	21.2602916254693	0.545853911846791	3.1622776601683795	20.808652046684813	3.1622776601683795	0.16666666666666669	0.16666666666666669	65.55604521958347	61.31385242626055	8.246211251235321	14.142135623730951	6.082762530298219	2.324952774876386	2.8284271247461903	36.270833333333336	1.488799540493969
8	189	B	952.0	113.3969695199999	1.105139718064126E-4	36.87817782917155	31.575306807693888	1.1679436102956733	116.0	3.0	150.0	6359.0	0.15756302521008403	10.770329614269007	5.385164807134504	1.0	0.2	133.0	2862.0	30.0	0.00261294383937392	22.360679774997898	0.6063390625908325	6.324555320336759	22.360679774997898	6.324555320336759	0.4	0.4	59.03624346792648	59.03624346792648	10.770329614269007	16.55294535724685	5.385164807134504	3.0738047859402142	0.0	21.518796992481203	1.3941299790356394
8	190	B	1082.0	120.56854239999988	5.39023881491635E-5	39.05124837953327	33.06055050963308	1.1812038147445438	110.0	4.0	137.0	6935.0	0.1266173752310536	25.55301779411473	12.727922061357855	1.0	0.3284671532846715	121.0	2680.0	29.0	0.001424675986926042	23.259406699226016	0.5956123725718395	9.055385138137417	22.47220505424423	7.0710678118654755	0.5615911461059687	0.43852900965351466	80.79740302797835	79.00749241973227	7.615773105863909	14.866068747318506	6.324555320336759	2.3505318547086316	2.0	22.14876033057851	1.3093283582089552
8	191	B	1093.0	122.46803731999987	8.183227110995039E-5	40.22437072223753	33.015148038438355	1.2183610588510987	101.0	4.0	101.0	6280.0	0.09240622140896615	14.142135623730951	7.0710678118654755	1.0	0.27722772277227725	98.0	2704.0	35.0	0.001788420389578021	25.495097567963924	0.6338221607993804	6.708203932499369	26.90724809414742	8.06225774829855	0.34874291623145787	0.40877269439290326	28.92642583525361	25.74659571538939	8.06225774829855	13.341664064126334	5.0990195135927845	2.616515592568454	1.4142135623730951	27.591836734693878	1.268491124260355
8	192	B	967.0	114.22539663999987	7.197056114613096E-5	36.235341863986875	32.64965543462902	1.109823101702776	113.0	3.0	73.0	6859.0	0.07549120992761117	23.078311426195768	11.313708498984761	2.0	0.6301369863013698	100.0	2478.0	29.0	8.823348133240423E-4	20.591260281974	0.568264551201571	4.47213595499958	22.825424421026653	6.082762530298219	0.2630668208823282	0.3523649724724399	67.16634582208246	50.06361685303009	7.280109889280518	12.041594578792296	6.0	2.006932429798716	2.23606797749979	24.78	1.1702986279257466
8	193	B	851.0	106.3259017199999	6.902383878528103E-5	33.60059523282288	30.610455730027933	1.0976835996551895	112.0	3.0	108.0	6255.0	0.12690951821386603	21.37839267128522	10.295630140987	1.0	0.3425925925925926	119.0	2558.0	29.0	8.571884232555127E-4	17.69180601295413	0.5265325179618192	3.1622776601683795	17.69180601295413	3.1622776601683795	0.2	0.2	72.89727103094762	72.89727103094762	8.06225774829855	14.317821063276353	5.385164807134504	2.658752624303619	0.0	21.49579831932773	1.3491008600469117
8	196	B	717.0	97.4974745999999	1.0936855393972924E-4	32.69556544854363	26.92582403567252	1.2142828165714485	163.0	3.0	147.0	5116.0	0.20502092050209206	0.0	0.0	0.0	0.14285714285714285	68.0	2271.0	40.0	6.552356963534949E-4	18.973665961010276	0.5803131311758801	3.0	20.248456731316587	4.123105625617661	0.2	0.25	25.016893478100023	10.980650010173546	5.656854249492381	10.295630140987	3.605551275463989	2.8554940297339364	1.4142135623730951	33.39705882352941	1.197710259797446
8	199	B	605.0	90.08326103999994	1.3834482249931197E-4	29.068883707497267	25.059928172283335	1.1599747416534059	106.0	2.0	71.0	3743.0	0.11735537190082644	12.165525060596439	6.082762530298219	1.0	0.28169014084507044	78.0	1883.0	31.0	0.0011465404347417623	18.027756377319946	0.6201736729460422	4.123105625617661	18.384776310850235	4.0	0.33333333333333337	0.2857142857142857	42.33699923393286	28.300755766006375	6.0	10.770329614269007	5.385164807134504	2.0	1.0	24.141025641025642	1.284121083377589
8	200	B	790.0	102.66904747999992	9.392470583296241E-5	31.89043743820395	29.068883707497267	1.0970643991388966	76.0	3.0	106.0	3957.0	0.1341772151898734	0.0	0.0	0.0	0.11320754716981132	134.0	3364.0	36.0	0.009715500079991645	20.518284528683193	0.6433992813188194	4.242640687119285	23.430749027719962	7.211102550927978	0.2727272727272727	0.4332731606838266	2.489552921999149	8.820379552021066	12.36931687685298	18.788294228055936	5.385164807134504	3.4888986504487987	3.1622776601683795	25.104477611940297	1.4340071343638527
9	206	B	750.0	99.4974745999999	1.171213196377159E-4	33.12099032335839	27.294688127912362	1.2134591964613026	111.0	3.0	77.0	6329.0	0.10266666666666667	43.474486663970694	20.248456731316587	2.0	0.6233766233766234	127.0	6095.0	44.0	0.002834381021453375	23.259406699226016	0.7022557741222626	7.280109889280518	28.178005607210743	12.083045973594572	0.434294945450817	0.729963502737272	13.799485396019364	5.300926516525678	9.899494936611665	17.804493814764857	3.605551275463989	4.938078106370472	5.0	47.99212598425197	0.9168170631665299
9	207	B	797.0	103.15432883999992	7.506152228122787E-5	33.52610922848042	28.160255680657446	1.1905470464711954	115.0	3.0	61.0	4809.0	0.07653701380175659	43.99220266962402	18.973665961010276	2.0	0.9508196721311475	72.0	5538.0	79.0	7.587269469863033E-4	17.88854381999832	0.5335705285122082	3.0	18.110770276274835	3.605551275463989	0.23076923076923078	0.25	72.64597536373867	73.66395711028154	5.385164807134504	10.0	5.0	2.0	2.0	76.91666666666667	1.027085590465872
9	208	B	908.0	111.3969695199999	1.511321774724634E-4	38.27531841800928	28.844410203711913	1.3269579148158046	137.0	3.0	79.0	9695.0	0.08700440528634361	29.195531839294684	13.892443989449804	2.0	0.7974683544303798	76.0	5454.0	79.0	5.261863264042259E-4	22.47220505424423	0.5871200027344677	5.385164807134504	22.47220505424423	5.385164807134504	0.33333333333333337	0.33333333333333337	53.8067926944353	53.8067926944353	5.830951894845301	9.486832980505138	4.123105625617661	2.3008949665421112	0.0	71.76315789473684	1.100843417675101
9	209	B	701.0	95.49747459999995	8.791663896194098E-5	31.25699921617557	27.294688127912362	1.1451678462012258	146.0	3.0	64.0	5802.0	0.0912981455064194	20.496364752983908	10.198039027185569	2.0	0.453125	69.0	6105.0	82.0	4.855976938758201E-4	17.029386365926403	0.5448183380672594	3.605551275463989	17.0	2.8284271247461903	0.2650854018430103	0.2	63.90457584261166	52.59464336859145	5.656854249492381	10.0	5.0	2.0	1.0	88.47826086956522	0.9267813267813267
9	213	B	948.0	112.56854239999988	4.490462630436886E-5	37.36308338453881	31.04834939252005	1.2033838872458729	178.0	3.0	179.0	8091.0	0.18881856540084388	29.25426498234419	14.212670403551895	2.0	0.2849162011173184	87.0	6541.0	71.0	8.211247633657512E-4	22.02271554554524	0.5894244679671818	5.656854249492381	22.090722034374522	5.0	0.33333333333333337	0.29061909685954823	60.52411099675426	52.39400864259828	6.082762530298219	10.816653826391969	4.47213595499958	2.418677324489565	1.0	75.183908045977	0.9443510166641187
9	217	B	637.0	92.08326103999995	1.391022860329568E-4	30.805843601498726	24.73863375370596	1.2452524221101688	112.0	4.0	68.0	5348.0	0.10675039246467818	16.1245154965971	8.06225774829855	1.0	0.35294117647058826	67.0	5511.0	59.0	0.0022298458001751716	16.15549442140351	0.5244295410438795	2.0	17.08800749063506	2.23606797749979	0.15384615384615385	0.16666666666666666	78.69006752597979	52.125016348901795	6.4031242374328485	10.816653826391969	3.605551275463989	3.0000000000000004	1.0	82.25373134328358	0.7172926873525677
9	218	B	959.0	112.56854239999986	5.4044327489388214E-5	34.713109915419565	33.734255586866	1.0290166275059194	136.0	3.0	54.0	5853.0	0.056308654848800835	17.248574534374306	8.54400374531753	2.0	0.7407407407407407	89.0	5151.0	66.0	0.0011419846301359232	19.4164878389476	0.5593416402695396	7.280109889280518	21.095023109728988	6.4031242374328485	0.46895310261062645	0.4099180245918029	84.06258390051848	61.34817154735124	7.0710678118654755	11.40175425099138	4.123105625617661	2.7653315937748606	2.8284271247461903	57.87640449438202	1.1403610949330227
9	219	B	946.0	111.98275595999989	6.281404665623875E-5	37.57658845611187	30.870698080866262	1.217225096681631	103.0	3.0	145.0	5999.0	0.15327695560253699	6.0	3.0	0.0	0.18620689655172415	70.0	5743.0	69.0	6.640253459763194E-4	22.67156809750927	0.6033429065544058	7.0	21.93171219946131	7.0710678118654755	0.4666666666666667	0.46726931351599776	64.79887635452492	72.92897870868089	5.830951894845301	10.295630140987	4.47213595499958	2.3021728866442674	1.0	82.04285714285714	0.8410238551279818
9	220	A	811.0	103.4974745999999	1.1496664209068876E-4	33.83784863137726	28.460498941515414	1.1889408088351499	122.0	3.0	222.0	8866.0	0.27373612823674476	67.56220671009578	27.16615541441225	2.0	0.25225225225225223	128.0	17940.0	138.0	0.0015161874049640198	19.6468827043885	0.5806185528642113	3.0	20.8806130178211	4.123105625617661	0.1875	0.25	20.556045219583467	6.519801751656999	7.280109889280518	13.152946437965905	5.0990195135927845	2.579505021093418	1.4142135623730951	140.15625	0.9846153846153847
9	221	B	671.0	93.25483391999991	9.71099042135696E-5	30.14962686336267	27.073972741361768	1.1136018770271614	120.0	3.0	85.0	4582.0	0.12667660208643816	15.984680678337291	7.280109889280518	2.0	0.35294117647058826	91.0	8389.0	115.0	0.0025456555026360976	17.029386365926403	0.5648290920183902	2.8284271247461903	18.110770276274835	4.242640687119285	0.2	0.3	48.81407483429035	48.81407483429035	7.810249675906654	13.601470508735444	3.605551275463989	3.772369180073609	1.4142135623730951	92.18681318681318	1.2474669209679343
9	224	B	829.0	105.49747459999992	6.127922706579604E-5	33.83784863137726	29.68164415931166	1.1400260864848932	116.0	4.0	39.0	2255.0	0.047044632086851626	10.198039027185569	5.0990195135927845	1.0	0.4358974358974359	69.0	7769.0	138.0	0.0011454653758516944	18.35755975068582	0.5425155703800615	2.0	17.88854381999832	2.23606797749979	0.11764705882352941	0.14285714285714285	35.537677791974374	62.10272896905238	5.830951894845301	9.219544457292887	4.242640687119285	2.173067468400883	1.0	112.59420289855072	1.2256403655554127
10	227	B	810.0	104.32590171999992	6.654754780965237E-5	34.0147027033899	29.0	1.1729207828755137	106.0	3.0	99.0	7711.0	0.12222222222222222	54.99511982642083	24.413111231467404	2.0	0.5050505050505051	84.0	3950.0	58.0	3.862403785168121E-4	21.02379604162864	0.6180796646955086	4.123105625617661	22.02271554554524	5.0990195135927845	0.23608834134288123	0.295378269592824	14.036243467926477	11.309932474020213	6.324555320336759	11.180339887498949	4.47213595499958	2.5	1.0	47.023809523809526	1.2334177215189872
10	229	B	740.0	99.25483391999994	1.0187993273879155E-4	31.38470965295043	29.154759474226502	1.0764866601178877	110.0	4.0	53.0	5064.0	0.07162162162162163	36.905778244411124	17.46424919657298	2.0	0.6037735849056604	89.0	2445.0	38.0	0.0026727334294563824	19.697715603592208	0.6276214061371905	5.0	23.259406699226016	8.246211251235321	0.3125	0.5	31.607502246248913	17.571258778322438	7.810249675906654	14.142135623730951	4.242640687119285	3.333333333333334	3.605551275463989	27.471910112359552	1.3832310838445807
10	230	B	851.0	107.4974745999999	6.45079103524668E-5	35.510561809129406	29.68164415931166	1.196381225330104	140.0	3.0	98.0	5363.0	0.11515863689776733	50.70774482578289	22.847319317591726	1.0	0.5	130.0	3406.0	32.0	0.002484196208542017	20.248456731316587	0.5702094165716892	4.47213595499958	21.18962010041709	5.385164807134504	0.31234752377721214	0.3866323008783335	57.52880770915151	52.76516601842533	10.198039027185569	16.0	6.0	2.6666666666666665	1.0	26.2	1.2213740458015268
10	233	B	750.0	100.91168815999993	8.490955072860375E-5	33.13608305156178	27.073972741361768	1.2239091531971122	129.0	4.0	129.0	8035.0	0.172	33.35054412818657	15.811388300841896	1.0	0.26356589147286824	84.0	2836.0	39.0	0.0010060345765988583	19.6468827043885	0.5929150610172222	4.47213595499958	19.6468827043885	4.47213595499958	0.3333333333333333	0.3333333333333333	56.309932474020215	56.309932474020215	7.280109889280518	11.704699910719626	4.123105625617661	2.8388067087090953	0.0	33.76190476190476	1.1551480959097322
10	234	B	1004.0	115.39696951999989	4.019852999931031E-5	37.36308338453881	32.01562118716424	1.1670266575842196	141.0	3.0	94.0	8012.0	0.09362549800796813	23.26223040710567	10.770329614269007	1.0	0.5957446808510638	117.0	3471.0	29.0	7.89331348313412E-4	20.024984394500787	0.5359564195600439	4.47213595499958	21.02379604162864	5.0	0.2701716134791496	0.30485538042484617	78.95905981967627	68.65421335091024	7.615773105863909	13.416407864998739	5.830951894845301	2.3008949665421112	1.0	29.666666666666668	0.9775280898876404
10	236	B	808.0	103.4974745999999	1.3847690961001525E-4	33.1058907144937	29.546573405388315	1.1204646393431288	116.0	3.0	137.0	9660.0	0.16955445544554457	60.71939942896747	24.166091947189145	1.0	0.5036496350364964	87.0	4568.0	64.0	4.0853401232696736E-4	17.69180601295413	0.5344005441668631	5.385164807134504	18.110770276274835	5.830951894845301	0.362245385694578	0.3819983596576246	86.7845160082518	84.0531369460265	6.082762530298219	10.44030650891055	5.385164807134504	1.9387162478442206	1.0	52.50574712643678	1.2189141856392294
10	237	B	642.0	92.08326103999993	1.378795828125419E-4	29.120439557122072	25.298221281347036	1.1510864433221337	136.0	3.0	62.0	7444.0	0.09657320872274143	23.49907187290097	11.313708498984761	1.0	0.7419354838709677	129.0	3130.0	28.0	9.839226434987225E-4	15.132745950421556	0.5196606294605363	2.23606797749979	17.46424919657298	3.605551275463989	0.16666666666666666	0.23620751769642942	79.38034472384486	40.36453657309737	8.602325267042627	16.64331697709324	5.830951894845301	2.8543053136497876	3.1622776601683795	24.26356589147287	1.153993610223642
10	238	B	929.0	112.81118307999986	8.50007018425741E-5	36.069377593742864	31.144823004794873	1.1581179186084902	109.0	3.0	109.0	6004.0	0.11733046286329386	11.661903789690601	5.830951894845301	1.0	0.3394495412844037	92.0	5295.0	73.0	6.254601613492191E-4	21.02379604162864	0.5828710514061031	6.708203932499369	19.697715603592208	7.0710678118654755	0.42857142857142855	0.4756514941544941	71.56505117707799	90.0	6.4031242374328485	10.63014581273465	5.0	2.12602916254693	2.23606797749979	57.55434782608695	1.2683663833805479
10	243	B	751.0	100.56854239999988	8.923690389677744E-5	32.57299494980466	27.51363298439521	1.1838856383771255	131.0	3.0	72.0	5253.0	0.09587217043941411	19.729473667624422	9.486832980505138	2.0	0.5416666666666666	71.0	3361.0	53.0	7.768514853527702E-4	17.46424919657298	0.5361573052611704	2.23606797749979	17.88854381999832	3.1622776601683795	0.1514456332038457	0.21271781490575853	45.0	53.13010235415598	5.830951894845301	10.0	4.242640687119285	2.3570226039551585	1.0	47.33802816901409	1.1196072597441238
10	244	B	713.0	96.91168815999993	1.1054966222682214E-4	32.0624390837628	26.076809620810597	1.2295384117148813	142.0	3.0	83.0	7954.0	0.11640953716690042	4.0	2.0	1.0	0.43373493975903615	84.0	3893.0	51.0	5.281963058864833E-4	17.26267650163207	0.538408087311558	2.23606797749979	16.76305461424021	4.0	0.15617376188860607	0.2857142857142857	59.858614447924666	86.42366562500266	6.082762530298219	10.770329614269007	5.385164807134504	2.0	2.23606797749979	46.345238095238095	1.1004366812227073
10	246	B	842.0	105.4974745999999	8.495610554311975E-5	34.88552708502482	29.068883707497267	1.2000986152773165	155.0	3.0	81.0	5496.0	0.09619952494061758	51.50524874695935	23.259406699226016	1.0	0.4567901234567901	94.0	3245.0	43.0	8.640055558857273E-4	21.95449840010015	0.629329703019579	4.242640687119285	22.825424421026653	5.0	0.23980823009322946	0.2808279781508652	18.43494882292201	10.30484646876603	6.708203932499369	11.40175425099138	5.0990195135927845	2.23606797749979	1.0	34.52127659574468	1.245608628659476
10	250	A	910.0	109.7401152799999	4.5818413281233794E-5	35.17101079013795	31.04834939252005	1.1327819828841241	109.0	4.0	230.0	9456.0	0.25274725274725274	62.143424524915964	28.284271247461902	3.0	0.2	149.0	8093.0	61.0	0.002461232155619885	18.973665961010276	0.5394688845943133	2.23606797749979	18.973665961010276	2.23606797749979	0.14285714285714285	0.14285714285714285	47.04540848888723	47.04540848888723	9.848857801796104	18.439088914585774	6.4031242374328485	2.8797018815893543	0.0	54.31543624161074	1.12306931916471
11	251	B	858.0	107.15432883999989	6.464750764144229E-5	34.0147027033899	29.966648127543394	1.1350853308190247	85.0	3.0	74.0	4399.0	0.08624708624708624	20.82186000403751	10.295630140987	2.0	0.5945945945945946	92.0	3486.0	47.0	0.0024474158637421465	23.345235059857504	0.6863277701830662	8.54400374531753	21.587033144922902	6.324555320336759	0.5	0.3772913389522725	45.57293869768347	43.451842301022026	7.615773105863909	13.892443989449804	5.0	2.7784887978899606	2.23606797749979	37.891304347826086	1.240390131956397
11	254	B	728.0	98.32590171999993	1.0313605838510911E-4	32.0624390837628	28.071337695236398	1.142177100067578	129.0	3.0	83.0	4663.0	0.11401098901098901	22.194173437483137	11.0	1.0	0.5421686746987951	65.0	4304.0	80.0	0.0010426332170574714	22.0	0.6861611477069858	6.082762530298219	23.0	7.0710678118654755	0.3736611319222725	0.43852900965351466	13.038656583022942	11.706436729153324	5.830951894845301	9.486832980505138	4.123105625617661	2.3008949665421112	1.0	66.21538461538462	1.2081784386617098
11	255	B	1011.0	117.49747459999989	1.2642828782350303E-4	40.19950248448356	31.064449134018133	1.2940677721679537	116.0	4.0	50.0	3275.0	0.04945598417408507	11.661903789690601	5.830951894845301	1.0	0.6	69.0	4350.0	81.0	6.870888868454876E-4	25.079872407968907	0.6238851442912604	8.54400374531753	24.166091947189145	8.246211251235321	0.5288605549575789	0.5311851620184319	63.73336164291689	70.25316339457389	5.830951894845301	10.816653826391969	4.47213595499958	2.418677324489565	1.0	63.04347826086956	1.2848275862068965
11	256	B	973.0	113.7401152799999	5.338967775868903E-5	37.36308338453881	32.01562118716424	1.1670266575842196	97.0	3.0	183.0	8097.0	0.1880781089414183	12.848191962583273	5.0	1.0	0.15846994535519127	94.0	3636.0	47.0	0.0017586893689097115	25.079872407968907	0.6712473954531063	7.615773105863909	26.1725046566048	8.246211251235321	0.4360778994930029	0.4472135954999579	38.72270151040243	29.560354464680728	7.280109889280518	12.806248474865697	5.0	2.5612496949731396	1.4142135623730951	38.680851063829785	1.2150715071507152
11	259	B	788.0	101.4974745999999	6.302542839676289E-5	32.57299494980466	29.410882339705484	1.1075150542433825	105.0	3.0	110.0	7735.0	0.13959390862944163	28.73479606889947	13.601470508735444	2.0	0.38181818181818183	74.0	4513.0	81.0	3.828075671498774E-4	18.110770276274835	0.5560056821358837	7.280109889280518	19.1049731745428	9.219544457292887	0.46895310261062645	0.6027004755663158	87.51044707800084	84.0938588862295	5.830951894845301	9.433981132056603	4.47213595499958	2.1095023109728985	2.0	60.986486486486484	1.3281630844227788
11	261	N	687.0	94.91168815999994	7.530913118820957E-5	31.575306807693888	26.476404589747453	1.1925828788672046	109.0	3.0	-1.0	-1.0	-1.0	-1.0	-1.0	-1.0	-1.0	110.0	4046.0	42.0	0.002354386528844872	19.0	0.6017360374585595	5.0	20.024984394500787	6.4031242374328485	0.3333333333333333	0.4268749491621899	47.48955292199915	49.27946353024524	8.06225774829855	14.866068747318506	6.324555320336759	2.3505318547086316	1.4142135623730951	36.78181818181818	1.1418685121107266
11	264	B	1092.0	121.63961019999986	4.747169415814788E-5	38.58756276314948	34.132096331752024	1.1305359737676783	98.0	3.0	113.0	4281.0	0.10347985347985347	12.165525060596439	6.082762530298219	1.0	0.30973451327433627	81.0	5734.0	89.0	7.363813097626012E-4	28.635642126552707	0.7420951227813564	10.198039027185569	28.635642126552707	10.198039027185569	0.5252257314388902	0.5252257314388902	20.69545073406328	20.69545073406328	5.385164807134504	10.295630140987	4.47213595499958	2.3021728866442674	0.0	70.79012345679013	1.257237530519707
11	265	B	1119.0	127.63961019999986	3.1910850230883057E-4	43.04648650006177	32.01562118716424	1.3445463465603484	72.0	5.0	89.0	8795.0	0.07953529937444147	25.391442438426928	11.180339887498949	2.0	0.5955056179775281	108.0	8223.0	77.0	7.06999787086287E-4	23.0	0.534306092553384	1.4142135623730951	23.021728866442675	1.0	0.09090909090909091	0.043478260869565216	47.72631099390625	2.726310993906253	7.0710678118654755	12.806248474865697	5.0	2.5612496949731396	1.0	76.13888888888889	1.0113097409704488
11	270	B	897.0	108.56854239999988	6.025467471422399E-5	35.22782990761707	30.23243291566195	1.1652330464402436	71.0	4.0	144.0	5611.0	0.1605351170568562	14.142135623730951	7.0710678118654755	1.0	0.18055555555555555	61.0	6621.0	146.0	0.0010652560869871962	18.439088914585774	0.5234239225902138	4.47213595499958	20.0	6.324555320336759	0.2857142857142857	0.4	81.0273733851036	72.89727103094762	5.385164807134504	9.848857801796104	4.47213595499958	2.2022715545545237	2.0	108.54098360655738	1.3451140311131249
12	272	B	1113.0	121.98275595999988	7.274189692890879E-5	40.496913462633174	33.24154027718932	1.218262244316716	127.0	4.0	230.0	14866.0	0.20664869721473494	26.519571550461848	9.848857801796104	3.0	0.2608695652173913	105.0	5166.0	65.0	0.0012408673035843529	21.633307652783937	0.5341964560520189	5.0990195135927845	23.600847442411894	7.0	0.295378269592824	0.4117647058823529	81.08507304285214	69.77514056883192	7.615773105863909	12.649110640673518	5.385164807134504	2.3488808780588144	2.23606797749979	49.2	1.3211382113821137
12	274	A	766.0	101.4974745999999	1.0541178185348056E-4	33.24154027718932	28.160255680657446	1.180441706714406	112.0	2.0	216.0	8343.0	0.2819843342036554	21.2602916254693	10.63014581273465	1.0	0.06018518518518518	105.0	3187.0	42.0	0.00128094577264244	22.360679774997898	0.6726727939963125	6.4031242374328485	24.698178070456937	9.433981132056603	0.4268749491621899	0.6180406531345964	33.98616710964859	40.640592155655185	8.06225774829855	14.317821063276353	5.0990195135927845	2.8079557305298435	3.1622776601683795	30.35238095238095	1.3837464700345152
12	280	B	812.0	104.32590171999993	9.78932887499354E-5	33.1058907144937	29.068883707497267	1.1388772629736459	116.0	3.0	91.0	10376.0	0.11206896551724138	28.53377313153689	13.92838827718412	2.0	0.38461538461538464	102.0	2424.0	25.0	0.0030567589074289997	21.470910553583888	0.6485525714668043	5.0	21.095023109728988	5.0	0.30485538042484617	0.3333333333333333	11.85300416774399	28.11320887605595	8.06225774829855	14.212670403551895	5.656854249492381	2.5124689052802225	1.4142135623730951	23.764705882352942	1.051980198019802
12	281	B	721.0	97.49747459999993	6.632461070473835E-5	30.610455730027933	27.65863337187866	1.1067233625921111	111.0	3.0	95.0	8503.0	0.1317614424410541	39.95638971818339	17.204650534085253	1.0	0.8210526315789474	71.0	2291.0	33.0	0.0011609826940487157	15.652475842498529	0.5113440969499817	3.605551275463989	17.88854381999832	4.47213595499958	0.2650854018430103	0.31234752377721214	83.88449643371459	66.37062226934319	6.708203932499369	10.816653826391969	3.605551275463989	3.0000000000000004	2.23606797749979	32.267605633802816	1.022697512003492
12	282	B	926.0	110.91168815999991	1.0236153222775645E-4	35.90264614203248	30.805843601498726	1.1654492117296145	110.0	4.0	116.0	6974.0	0.12526997840172785	25.662363756899094	12.206555615733702	1.0	0.3879310344827586	90.0	3727.0	49.0	6.836065612588347E-4	18.681541692269406	0.5203388524167379	1.0	18.110770276274835	2.23606797749979	0.0625	0.1350858067395748	77.47119229084849	75.96375653207352	6.708203932499369	13.038404810405298	5.0	2.6076809620810595	1.4142135623730951	41.41111111111111	1.1832573115105984
12	283	B	764.0	102.3259017199999	1.6863902211781485E-4	32.64965543462902	29.068883707497267	1.1231822922119372	114.0	3.0	81.0	5741.0	0.10602094240837696	64.738807635484	26.40075756488817	1.0	0.5925925925925926	119.0	2934.0	28.0	7.812075716771152E-4	21.470910553583888	0.6576152264936713	7.0	22.825424421026653	8.06225774829855	0.4117647058823529	0.5	39.80557109226518	32.68055474336339	7.280109889280518	14.142135623730951	5.0990195135927845	2.773500981126146	1.4142135623730951	24.65546218487395	1.1356509884117245
12	285	B	829.0	104.66904747999992	7.359767262809554E-5	34.713109915419565	28.635642126552707	1.2122343812654182	132.0	3.0	177.0	14194.0	0.2135102533172497	60.043046870494635	26.40075756488817	3.0	0.2994350282485876	97.0	3958.0	50.0	0.0015173131443139167	22.561028345356956	0.6499281798815538	5.385164807134504	24.331050121192877	7.0710678118654755	0.3083536398570881	0.4130961923860138	11.793429684910478	1.8778774472853605	7.280109889280518	13.416407864998739	5.385164807134504	2.4913643956121994	2.23606797749979	40.8041237113402	1.225366346639717
12	287	A	951.0	112.5685423999999	5.9178142854543626E-5	37.73592452822641	31.064449134018133	1.2147623917432504	145.0	3.0	249.0	11234.0	0.2618296529968454	40.127856227919665	19.4164878389476	1.0	0.1646586345381526	96.0	3497.0	43.0	0.005857948729744652	23.430749027719962	0.620913607408606	5.385164807134504	25.45584412271571	8.246211251235321	0.3083536398570881	0.47217668268576246	36.19320730556467	43.95837332399003	10.0	16.278820596099706	7.0710678118654755	2.3021728866442674	3.0	36.427083333333336	1.1804403774663996
12	290	B	1432.0	138.95331867999982	9.706118623896088E-5	44.68780594300866	40.45985664828782	1.1044973869154764	107.0	3.0	230.0	12504.0	0.16061452513966482	52.93221818233074	26.0	2.0	0.34782608695652173	254.0	7317.0	41.0	0.001906640573354715	22.80350850198276	0.5102848085910634	1.4142135623730951	27.018512172212592	7.0	0.07142857142857144	0.35	84.47245984834382	50.52754015165618	14.866068747318506	26.248809496813376	6.324555320336759	4.150301193889427	6.082762530298219	28.80708661417323	1.4232608992756595
12	293	B	662.0	92.66904747999993	7.304211418077516E-5	30.4138126514911	25.317977802344327	1.2012733753433864	98.0	3.0	60.0	7497.0	0.09063444108761329	10.198039027185569	5.0990195135927845	1.0	0.5166666666666667	58.0	2089.0	48.0	8.405492380648561E-4	17.46424919657298	0.5742209763929995	4.123105625617661	16.1245154965971	4.123105625617661	0.33333333333333337	0.33333333333333337	68.36911316348207	83.55839990066497	5.385164807134504	9.219544457292887	4.123105625617661	2.23606797749979	2.0	36.01724137931034	1.3326950694112016
12	294	B	1106.0	123.05382375999984	9.905444425022662E-5	40.311288741492746	33.61547262794322	1.199188516182978	79.0	3.0	67.0	5648.0	0.06057866184448463	17.08800749063506	8.54400374531753	1.0	0.40298507462686567	104.0	3720.0	40.0	0.0019838874411219464	27.294688127912362	0.6770978795281658	7.0710678118654755	27.784887978899608	7.810249675906654	0.3701166050988027	0.4065853577252028	21.03751102542182	26.23193993315664	7.211102550927978	12.727922061357855	5.656854249492381	2.25	1.0	35.76923076923077	1.1182795698924732
13	302	B	888.0	108.3259017199999	6.809755939061266E-5	35.35533905932738	30.886890422961002	1.1446713662390753	86.0	2.0	132.0	5919.0	0.14864864864864866	12.837788396302638	6.324555320336759	1.0	0.25757575757575757	64.0	10152.0	194.0	9.049261133311752E-4	23.769728648009426	0.6723094525588644	8.246211251235321	25.0	9.055385138137417	0.47217668268576246	0.5	42.10873040377942	34.412678681762856	5.385164807134504	10.44030650891055	4.123105625617661	2.5321462647095156	1.4142135623730951	158.625	1.22301024428684
13	306	B	879.0	108.56854239999991	6.79908530313639E-5	34.48187929913333	31.38470965295043	1.098684030549626	107.0	3.0	80.0	3754.0	0.09101251422070535	0.0	0.0	0.0	0.25	80.0	10749.0	148.0	2.6984109726174206E-4	21.400934559032695	0.6206429288084245	5.385164807134504	21.400934559032695	5.385164807134504	0.33333333333333337	0.33333333333333337	37.23483398157467	37.23483398157467	5.385164807134504	10.295630140987	4.47213595499958	2.3021728866442674	0.0	134.3625	1.1014978137501161
13	308	B	891.0	109.98275595999989	1.2355542957901406E-4	35.17101079013795	31.04834939252005	1.1327819828841241	80.0	3.0	71.0	4265.0	0.07968574635241302	16.1245154965971	8.06225774829855	1.0	0.3380281690140845	106.0	10979.0	109.0	4.248023412593235E-4	19.697715603592208	0.5600554309094666	3.1622776601683795	19.235384061671343	4.0	0.2	0.25	55.175510843043206	73.61045966596521	6.708203932499369	12.649110640673518	5.385164807134504	2.3488808780588144	1.4142135623730951	103.5754716981132	1.052372711540213
13	309	B	883.0	108.56854239999988	6.140425355802345E-5	36.235341863986875	29.832867780352597	1.2146114188811186	95.0	3.0	102.0	3964.0	0.11551528878822197	14.142135623730951	7.0710678118654755	1.0	0.29411764705882354	72.0	8057.0	115.0	4.339433743376133E-4	22.47220505424423	0.6201736729460423	5.0	21.95449840010015	5.0990195135927845	0.3125	0.3333333333333333	38.15722658736905	49.46715906138928	5.385164807134504	9.219544457292887	5.0990195135927845	1.8081014266989475	1.0	111.90277777777777	1.0276777957055976
13	311	B	959.0	113.15432883999988	4.658194447621872E-5	36.05551275463989	32.0624390837628	1.1245405460403444	80.0	3.0	216.0	6718.0	0.22523461939520334	0.0	0.0	0.0	0.08333333333333333	93.0	9307.0	114.0	5.638751421726195E-4	21.37755832643195	0.5929067899244042	4.242640687119285	21.37755832643195	4.242640687119285	0.25	0.25	41.82016988013578	41.82016988013578	6.4031242374328485	12.206555615733702	5.0	2.4413111231467406	0.0	100.0752688172043	1.1391425808531213
13	312	B	921.0	109.98275595999989	5.215327496196655E-5	36.49657518178932	30.59411708155671	1.1929278784054478	90.0	4.0	88.0	6705.0	0.09554831704668838	19.186928574456275	9.486832980505138	2.0	0.48863636363636365	88.0	6358.0	91.0	7.875373833530883E-4	21.37755832643195	0.5857414899877702	3.1622776601683795	20.8806130178211	3.605551275463989	0.17541160386140586	0.2166365803419133	8.972626614896393	46.8476102659946	6.082762530298219	11.40175425099138	5.0990195135927845	2.23606797749979	2.23606797749979	72.25	1.259515570934256
13	313	A	606.0	88.42640679999994	1.1100156214005444E-4	28.160255680657446	25.96150997149434	1.0846925202570006	86.0	3.0	152.0	4858.0	0.2508250825082508	0.0	0.0	0.0	0.08552631578947369	50.0	4746.0	47.0	6.790181476069325E-4	18.24828759089466	0.6480156926781363	4.123105625617661	17.46424919657298	3.0	0.3090398323477543	0.23076923076923078	31.138972436978847	17.10272896905237	5.0	8.06225774829855	3.605551275463989	2.23606797749979	1.4142135623730951	94.92	0.49515381373788453
13	314	B	790.0	102.91168815999991	8.406502659322348E-5	32.802438933713454	27.80287754891569	1.1798217244240874	102.0	3.0	84.0	3521.0	0.10632911392405063	16.1245154965971	8.06225774829855	1.0	0.2976190476190476	82.0	7747.0	121.0	8.13957577001273E-4	19.72308292331602	0.6012687947738292	4.0	20.808652046684813	4.47213595499958	0.2857142857142857	0.2857142857142857	37.56859202882748	11.003540851749506	6.708203932499369	12.083045973594572	4.47213595499958	2.701851217221259	2.0	94.47560975609755	1.280753840196205
14	317	B	832.0	104.56854239999991	4.9909911442452944E-5	34.0	30.0	1.1333333333333333	103.0	3.0	176.0	9289.0	0.21153846153846154	8.246211251235321	4.123105625617661	1.0	0.24431818181818182	79.0	5185.0	72.0	7.745519958965507E-4	21.095023109728988	0.6204418561684997	4.47213595499958	21.02379604162864	4.123105625617661	0.2630668208823282	0.23608834134288123	26.56505117707799	14.036243467926468	6.082762530298219	10.770329614269007	4.47213595499958	2.408318915758459	1.0	65.63291139240506	1.0970106075216972
14	319	A	1081.0	121.39696951999987	6.778184326232036E-5	37.12142238654117	35.12833614050059	1.0567372800712496	39.0	5.0	577.0	8161.0	0.5337650323774283	0.0	0.0	0.0	0.0	111.0	5944.0	55.0	0.0026138218967399194	25.495097567963924	0.6868028197434451	6.708203932499369	24.73863375370596	6.4031242374328485	0.375	0.35963528668941347	20.556045219583496	32.65080229659557	8.06225774829855	13.416407864998739	5.385164807134504	2.4913643956121994	1.4142135623730951	53.549549549549546	1.027086137281292
14	321	B	870.0	107.9827559599999	9.180398140216144E-5	32.89376840679705	31.016124838541646	1.0605376583319068	101.0	4.0	74.0	6784.0	0.08505747126436781	57.41779375353002	27.294688127912362	1.0	0.527027027027027	88.0	3232.0	44.0	0.0013493711476117818	19.1049731745428	0.5808082837536794	8.246211251235321	20.518284528683193	10.198039027185569	0.5	0.6264605575682153	86.68221883166514	83.95590783775889	7.0710678118654755	13.0	5.0	2.6	2.0	36.72727272727273	1.198019801980198
14	324	B	720.0	97.25483391999994	1.0994565324577422E-4	31.622776601683793	27.202941017470888	1.1624763874381927	141.0	3.0	135.0	8948.0	0.1875	28.538906576988303	11.704699910719626	2.0	0.45925925925925926	64.0	2368.0	51.0	4.0840597217188735E-4	18.601075237738275	0.5882176467941097	6.324555320336759	18.867962264113206	7.615773105863909	0.46499055497527714	0.5467806435536544	73.73979529168804	78.50343698241421	5.385164807134504	8.94427190999916	4.47213595499958	2.0	1.4142135623730951	37.0	1.3783783783783783
14	325	B	763.0	100.91168815999993	8.316911302229571E-5	33.28663395418648	28.30194339616981	1.176125380799513	128.0	3.0	118.0	10138.0	0.15465268676277852	50.97433940563094	20.518284528683193	3.0	0.6016949152542372	77.0	5955.0	86.0	7.629909364909878E-4	20.591260281974	0.6186044617883097	4.123105625617661	21.02379604162864	5.0	0.23608834134288123	0.3125	18.698982804181128	32.73522627210758	6.708203932499369	12.083045973594572	3.605551275463989	3.351233986275687	1.4142135623730951	77.33766233766234	1.1120067170445005
14	328	A	1211.0	127.39696951999987	6.246334284918627E-5	41.43669871020132	35.73513677041127	1.15955058396505	119.0	4.0	310.0	13492.0	0.25598678777869527	67.7695159686502	30.886890422961002	1.0	0.18387096774193548	104.0	3157.0	39.0	0.0011381481548140666	26.40075756488817	0.6371346749780662	6.4031242374328485	28.231188426986208	8.06225774829855	0.31059714782221376	0.36722577766849696	18.434948822922024	9.52002186577414	7.280109889280518	13.0	5.385164807134504	2.4140393963016744	2.0	30.35576923076923	1.2847640164713336
14	329	B	892.0	107.98275595999989	7.519815174846982E-5	36.24913792078372	29.966648127543394	1.2096493997760753	113.0	4.0	110.0	8248.0	0.12331838565022421	21.77451468545619	10.44030650891055	2.0	0.38181818181818183	78.0	4144.0	71.0	0.0011173141804738647	23.853720883753127	0.6580493289490456	7.211102550927978	22.20360331117452	6.324555320336759	0.4191368221424546	0.4	31.108808828545136	46.36392753160291	5.830951894845301	10.63014581273465	4.242640687119285	2.505549396395485	2.0	53.12820512820513	1.3363899613899612
14	331	B	1039.0	118.81118307999989	1.253386288955874E-4	40.11234224026316	32.0624390837628	1.2510695813088353	110.0	4.0	108.0	9393.0	0.1039461020211742	20.22355805167692	8.602325267042627	1.0	0.48148148148148145	82.0	5064.0	79.0	6.806709511802032E-4	23.08679276123039	0.5755533452259189	6.324555320336759	22.47220505424423	7.0710678118654755	0.3772913389522725	0.43852900965351466	68.70264595096624	79.00749241973229	6.4031242374328485	11.40175425099138	5.0	2.2803508501982757	1.4142135623730951	61.75609756097561	1.2792259083728277
14	332	B	862.0	106.91168815999991	8.547158973942373E-5	35.0	29.410882339705484	1.1900357016065803	134.0	3.0	66.0	10625.0	0.0765661252900232	47.75062519377825	19.235384061671343	3.0	1.1363636363636365	92.0	3641.0	44.0	6.763888862317713E-4	20.615528128088304	0.5890150893739515	5.830951894845301	20.8806130178211	7.810249675906654	0.3616202853397895	0.5	66.5014343240479	75.34324888423959	7.211102550927978	12.206555615733702	4.47213595499958	2.729468812791236	2.23606797749979	39.57608695652174	1.1117824773413896
14	335	B	792.0	102.3259017199999	6.959699919657962E-5	31.32091952673165	30.364452901377952	1.0314995507562823	96.0	4.0	63.0	6830.0	0.07954545454545454	57.71884799454051	25.298221281347036	3.0	1.0	79.0	13332.0	205.0	5.135262266868003E-4	18.027756377319946	0.5755819640586762	5.830951894845301	18.027756377319946	5.830951894845301	0.39492189449597953	0.39492189449597953	77.47119229084849	77.47119229084849	6.4031242374328485	10.295630140987	4.47213595499958	2.3021728866442674	0.0	168.7594936708861	1.2147464746474648
14	336	B	868.0	106.91168815999993	8.211351323246872E-5	34.23448553724738	30.265491900843113	1.1311392410011913	90.0	3.0	66.0	8919.0	0.07603686635944701	13.15298244508295	6.324555320336759	2.0	0.5303030303030303	77.0	6995.0	113.0	7.640725922780197E-4	20.223748416156685	0.5907419988582301	5.830951894845301	20.223748416156685	5.830951894845301	0.3616202853397895	0.3616202853397895	65.74608027568341	65.74608027568341	5.385164807134504	9.219544457292887	5.0990195135927845	1.8081014266989475	0.0	90.84415584415585	1.2438884917798427
14	337	B	812.0	104.08326103999993	1.2671591172805152E-4	33.94112549695428	28.284271247461902	1.2	104.0	3.0	110.0	7415.0	0.1354679802955665	65.82497712468465	27.202941017470888	3.0	0.5181818181818182	94.0	3929.0	51.0	0.0011508945936879829	20.248456731316587	0.5965758776365148	5.0990195135927845	20.0	4.0	0.3561309707013459	0.2857142857142857	56.309932474020215	45.0	7.211102550927978	12.083045973594572	4.47213595499958	2.701851217221259	1.4142135623730951	41.797872340425535	1.2201578009671672
14	339	A	1053.0	119.39696951999987	4.860472230485035E-5	38.948684188300895	33.12099032335839	1.1759516792235694	104.0	3.0	496.0	17064.0	0.4710351377018044	0.0	0.0	0.0	0.0	126.0	4603.0	40.0	0.0015588881225741713	21.93171219946131	0.5630925063714729	3.0	19.72308292331602	0.0	0.15789473684210525	0.0	30.465544919459887	-1.0	7.615773105863909	14.560219778561036	5.0990195135927845	2.8554940297339364	3.0	36.53174603174603	1.0949380838583533
14	341	B	981.0	115.15432883999992	1.3328205770580409E-4	38.2099463490856	31.144823004794873	1.2268474392422466	93.0	4.0	107.0	6358.0	0.109072375127421	14.142135623730951	7.0710678118654755	1.0	0.2523364485981308	98.0	4225.0	56.0	3.1373044498311694E-4	21.18962010041709	0.5545577035578376	8.48528137423857	22.47220505424423	10.0	0.5212466913156832	0.6097107608496923	87.87890360333856	83.99099404250546	6.708203932499369	11.40175425099138	5.0	2.2803508501982757	2.0	43.11224489795919	1.2989349112426034
14	344	B	896.0	109.1543288399999	9.435725185543595E-5	34.655446902326915	30.4138126514911	1.139464075071425	105.0	3.0	161.0	9286.0	0.1796875	0.0	0.0	0.0	0.08695652173913043	68.0	2935.0	54.0	5.015357513534262E-4	21.18962010041709	0.6114369311161395	8.602325267042627	22.47220505424423	8.94427190999916	0.596463939202724	0.6057825328153827	80.53767779197437	71.56505117707799	5.0990195135927845	9.219544457292887	4.123105625617661	2.23606797749979	1.4142135623730951	43.161764705882355	1.251107325383305
15	347	A	808.0	103.74011527999991	9.829147262483632E-5	34.20526275297414	29.410882339705484	1.163013824539229	108.0	3.0	438.0	15744.0	0.5420792079207921	28.284271247461902	14.142135623730951	1.0	0.0547945205479452	71.0	6769.0	91.0	8.874835064901605E-4	27.16615541441225	0.7942098153317111	10.04987562112089	27.294688127912362	10.0	0.6232668276601431	0.625	18.95111305268682	13.240519915187178	6.0	10.44030650891055	4.123105625617661	2.5321462647095156	1.0	95.33802816901408	0.954498448810755
15	348	B	736.0	98.0832610399999	7.074535358551985E-5	32.01562118716424	27.892651361962706	1.147815629704677	108.0	3.0	53.0	5707.0	0.07201086956521739	10.0	5.0	1.0	0.5094339622641509	119.0	6309.0	49.0	0.0012116615703823433	19.1049731745428	0.5967391062898507	3.605551275463989	19.026297590440446	4.242640687119285	0.25	0.3	47.72631099390625	59.03624346792647	7.211102550927978	14.422205101855956	5.0	2.884441020371191	1.0	53.016806722689076	0.9242352195276589
15	349	A	919.0	109.74011527999988	6.365331704272677E-5	35.38361202590826	31.11269837220809	1.1372723639269822	118.0	3.0	301.0	10691.0	0.32752992383025026	0.0	0.0	0.0	0.026578073089700997	104.0	3736.0	37.0	0.002275944909434197	20.615528128088304	0.582629272359006	8.602325267042627	20.8806130178211	9.219544457292887	0.5440588203494178	0.590220853357203	82.82828783461292	83.31068460236592	8.54400374531753	13.892443989449804	4.47213595499958	3.106444913401813	2.23606797749979	35.92307692307692	1.0299785867237687
15	352	A	770.0	100.91168815999993	5.804139019015057E-5	32.55764119219941	28.635642126552707	1.1369621483713819	104.0	3.0	327.0	11676.0	0.42467532467532465	47.64610283632153	21.633307652783937	2.0	0.10091743119266056	92.0	4404.0	49.0	0.0012285377270499465	21.213203435596427	0.6515583641446041	5.0	20.615528128088304	4.47213595499958	0.3125	0.2857142857142857	10.619655276155134	15.945395900922847	7.810249675906654	14.422205101855956	3.605551275463989	4.0	2.23606797749979	47.869565217391305	1.0236148955495004
15	353	B	671.0	94.66904747999995	1.6669910550923926E-4	30.463092423455635	26.0	1.1716574009021399	125.0	3.0	44.0	5488.0	0.06557377049180328	37.420362320742115	17.72004514666935	2.0	0.7727272727272727	145.0	5151.0	34.0	6.535435343675282E-4	16.55294535724685	0.5433770520454974	1.4142135623730951	18.027756377319946	3.0	0.09090909090909091	0.2	21.801409486351815	23.19859051364819	8.246211251235321	14.560219778561036	6.324555320336759	2.3021728866442674	2.23606797749979	35.52413793103448	0.9570957095709571
15	355	B	672.0	94.66904747999992	1.4554182541855838E-4	31.240998703626616	25.495097567963924	1.2253727847224538	106.0	3.0	101.0	7835.0	0.15029761904761904	27.791617505831155	12.806248474865697	4.0	0.5544554455445545	77.0	5751.0	75.0	5.644016565045677E-4	15.811388300841896	0.5061102063618225	1.4142135623730951	15.620499351813308	0.0	0.11111111111111112	0.0	84.8055710922652	-1.0	6.4031242374328485	10.816653826391969	4.47213595499958	2.418677324489565	1.4142135623730951	74.68831168831169	1.004173187271779
15	356	B	703.0	96.9116881599999	1.0821767741512861E-4	32.14031735997639	26.1725046566048	1.2280184025820997	170.0	3.0	66.0	5124.0	0.09388335704125178	14.560219778561036	7.280109889280518	1.0	0.36363636363636365	75.0	3513.0	40.0	0.0014030772552577966	22.847319317591726	0.7108616589468707	8.602325267042627	21.93171219946131	8.06225774829855	0.6324555320336759	0.5803340113821	47.3373058591238	53.130102354155966	6.082762530298219	11.180339887498949	4.123105625617661	2.711630722733202	1.0	46.84	0.8539709649871904
15	357	B	596.0	88.42640679999995	1.1172977373488533E-4	28.178005607210743	25.059928172283335	1.1244248352785005	139.0	4.0	110.0	6288.0	0.18456375838926176	47.7946607867549	20.591260281974	1.0	0.37272727272727274	78.0	5596.0	68.0	0.002158767130102092	17.46424919657298	0.6197830123258931	3.0	18.384776310850235	4.0	0.21428571428571427	0.2857142857142857	26.565051177077976	26.565051177077976	6.324555320336759	10.295630140987	5.830951894845301	1.7656860023298393	1.0	71.74358974358974	0.9478198713366691
15	358	B	1429.0	137.8822508799999	4.6165186655503075E-5	42.5205832509386	41.036569057366385	1.036163213145272	119.0	3.0	173.0	9324.0	0.12106368089573127	8.94427190999916	4.47213595499958	1.0	0.1791907514450867	167.0	10870.0	60.0	0.0019326103233892932	21.95449840010015	0.5163263699967128	4.242640687119285	23.853720883753127	4.123105625617661	0.19999999999999998	0.1909991798288123	86.18592516570965	55.22216863363613	9.486832980505138	15.556349186104045	7.0710678118654755	2.1999999999999997	2.23606797749979	65.08982035928143	0.921803127874885
15	361	B	891.0	108.91168815999988	6.937187054524572E-5	36.87817782917155	29.614185789921695	1.245287582470761	142.0	3.0	124.0	7833.0	0.13916947250280584	21.2602916254693	10.63014581273465	1.0	0.3064516129032258	99.0	5892.0	70.0	8.851283298892844E-4	19.026297590440446	0.5159229308610301	3.1622776601683795	19.026297590440446	3.1622776601683795	0.21271781490575853	0.21271781490575853	84.0938588862295	84.0938588862295	6.708203932499369	12.649110640673518	5.385164807134504	2.3488808780588144	0.0	59.515151515151516	1.1761710794297353
15	366	B	985.0	115.63961019999988	1.3013763342639028E-4	37.44329045369811	31.622776601683793	1.1840608092492548	174.0	3.0	76.0	7773.0	0.07715736040609138	10.198039027185569	5.0990195135927845	1.0	0.35526315789473684	84.0	8454.0	112.0	8.120410151010363E-4	20.248456731316587	0.5407766381097187	1.0	18.867962264113206	1.0	0.05555555555555555	0.05555555555555555	33.690067525979785	56.309932474020215	6.082762530298219	11.045361017187261	5.0	2.209072203437452	1.4142135623730951	100.64285714285714	1.1128459900638752
15	367	B	720.0	98.08326103999993	1.0548136781320305E-4	31.622776601683793	27.202941017470888	1.1624763874381927	110.0	3.0	73.0	9458.0	0.10138888888888889	8.48528137423857	4.242640687119285	1.0	0.5342465753424658	112.0	6378.0	75.0	0.003779059778354382	17.88854381999832	0.565685424949238	3.1622776601683795	17.029386365926403	2.0	0.2171861213815347	0.14285714285714285	53.13010235415598	55.30484646876604	8.54400374531753	16.76305461424021	5.385164807134504	3.112821095471726	3.1622776601683795	56.94642857142857	1.317027281279398
15	370	B	991.0	114.56854239999988	6.171673337144078E-5	37.69615364994153	32.31098884280702	1.1666666666666667	120.0	3.0	220.0	7140.0	0.22199798183652875	0.0	0.0	0.0	0.06818181818181818	87.0	8180.0	116.0	2.3696732703974138E-4	22.0	0.5836139199850201	8.602325267042627	21.02379604162864	7.211102550927978	0.5440588203494178	0.45607017003965516	76.8424572599852	78.69006752597979	6.082762530298219	10.198039027185569	5.0990195135927845	2.0	1.4142135623730951	94.02298850574712	1.2337408312958436
15	374	B	547.0	86.42640679999995	1.3867860301054004E-4	26.92582403567252	23.769728648009426	1.1327779308884705	135.0	3.0	74.0	2186.0	0.13528336380255943	0.0	0.0	0.0	0.12162162162162163	54.0	7014.0	82.0	8.043687208091171E-4	18.788294228055936	0.6977797300897597	5.0	19.235384061671343	5.656854249492381	0.3904344047215152	0.4444444444444445	14.250032697803594	22.380135051959574	5.0	9.433981132056603	3.605551275463989	2.6165155925684536	1.0	129.88888888888889	0.6313088109495295
15	375	B	1011.0	115.98275595999986	5.076965961620019E-5	38.58756276314948	31.906112267087632	1.20940973441487	102.0	3.0	166.0	6440.0	0.1641938674579624	30.858767694417963	15.033296378372908	1.0	0.21686746987951808	76.0	6570.0	58.0	6.802757119553579E-4	22.47220505424423	0.5823691222008154	4.47213595499958	23.259406699226016	4.0	0.2701716134791496	0.23529411764705882	58.57043438516149	32.005383208083515	6.324555320336759	11.180339887498949	4.123105625617661	2.711630722733202	2.0	86.44736842105263	0.6709284627092846
15	376	B	861.0	106.9116881599999	9.435336352234817E-5	34.20526275297414	29.832867780352597	1.1465630124738169	87.0	3.0	114.0	3728.0	0.13240418118466898	0.0	0.0	0.0	0.06140350877192982	73.0	10833.0	179.0	0.0018981722609048388	19.4164878389476	0.5676462121975466	6.708203932499369	20.0	6.324555320336759	0.45433689961153706	0.4	76.32869286780416	68.19859051364818	7.211102550927978	12.727922061357855	4.242640687119285	3.0	1.0	148.3972602739726	1.2062217298993816
16	377	A	757.0	100.91168815999991	1.137901271606716E-4	33.734255586866	27.459060435491963	1.22852912852266	97.0	4.0	288.0	11397.0	0.380449141347424	15.620499351813308	7.810249675906654	1.0	0.13194444444444445	130.0	3677.0	40.0	7.167641475783272E-4	20.615528128088304	0.6111155491486433	4.47213595499958	20.615528128088304	4.47213595499958	0.2630668208823282	0.2630668208823282	15.945395900922847	15.945395900922847	7.280109889280518	14.142135623730951	6.082762530298219	2.324952774876386	0.0	28.284615384615385	1.4141963557247756
16	381	A	909.0	110.56854239999988	7.708758326245761E-5	36.40054944640259	30.610455730027933	1.1891541167319097	108.0	3.0	324.0	11865.0	0.3564356435643564	22.649110640673516	10.0	2.0	0.12345679012345678	113.0	4737.0	44.0	0.0029397682949371647	20.591260281974	0.565685424949238	4.123105625617661	20.808652046684813	3.1622776601683795	0.26559258100921596	0.17541160386140586	50.29008120537125	17.81888891452278	9.219544457292887	14.7648230602334	5.830951894845301	2.5321462647095156	2.23606797749979	41.92035398230089	1.049609457462529
16	382	B	873.0	107.74011527999988	4.277236729333385E-5	35.12833614050059	31.144823004794873	1.1279028985039485	123.0	4.0	88.0	7539.0	0.10080183276059565	40.52312702783954	18.439088914585774	1.0	0.3977272727272727	76.0	3431.0	58.0	3.4707863158663E-4	19.1049731745428	0.5438621714996645	2.0	20.024984394500787	3.1622776601683795	0.1111111111111111	0.17541160386140586	6.709836807756915	25.14478563067894	5.830951894845301	10.63014581273465	5.0	2.12602916254693	1.4142135623730951	45.14473684210526	1.2847566307199068
16	385	B	802.0	102.91168815999991	7.991766091780791E-5	33.54101966249684	28.635642126552707	1.1713032141645454	138.0	3.0	111.0	11309.0	0.13840399002493767	20.231642639644367	8.246211251235321	2.0	0.6126126126126126	76.0	4504.0	52.0	9.665407753022482E-4	17.4928556845359	0.5215361924162119	2.0	17.46424919657298	1.0	0.13333333333333333	0.0625	61.927513064147035	28.072486935852965	5.385164807134504	10.295630140987	4.47213595499958	2.3021728866442674	2.23606797749979	59.26315789473684	0.8774422735346359
16	388	B	815.0	104.32590171999992	7.716615421608729E-5	34.539832078341085	29.154759474226502	1.1847064664990674	132.0	3.0	77.0	7075.0	0.09447852760736196	25.6423401956872	11.40175425099138	2.0	0.6233766233766234	93.0	4726.0	65.0	0.0015354155501552862	19.026297590440446	0.5508509001226812	5.830951894845301	20.09975124224178	5.656854249492381	0.41972110157675935	0.3805211953235953	79.59228868750995	65.55604521958347	7.0710678118654755	12.083045973594572	4.47213595499958	2.701851217221259	1.4142135623730951	50.81720430107527	1.2790943715615741
16	389	B	657.0	92.42640679999997	8.395662083739708E-5	29.832867780352597	26.248809496813376	1.1365417461685006	108.0	4.0	78.0	6840.0	0.1187214611872146	23.747689631041364	11.313708498984761	1.0	0.38461538461538464	109.0	4647.0	50.0	0.0019386976855986034	17.029386365926403	0.5708263279047433	2.23606797749979	18.439088914585774	3.605551275463989	0.14285714285714285	0.22803508501982758	26.565051177077976	19.44003482817618	9.433981132056603	15.264337522473747	5.830951894845301	2.6178122882419563	1.4142135623730951	42.63302752293578	1.1727996556918443
16	390	B	707.0	97.49747459999995	8.100171438568459E-5	31.32091952673165	27.202941017470888	1.1513799006738286	142.0	4.0	111.0	9904.0	0.157001414427157	43.34632134861826	18.110770276274835	5.0	0.7477477477477478	77.0	3575.0	53.0	2.484952121142469E-4	19.6468827043885	0.6272766892306708	4.0	19.6468827043885	4.0	0.26666666666666666	0.26666666666666666	14.931417178137536	14.931417178137536	5.830951894845301	9.848857801796104	4.47213595499958	2.2022715545545237	0.0	46.42857142857143	1.1415384615384614
16	391	A	991.0	115.98275595999988	7.622024852763586E-5	38.3275357934736	31.04834939252005	1.2344468077490522	68.0	3.0	382.0	10648.0	0.3854692230070636	0.0	0.0	0.0	0.0	60.0	3439.0	72.0	5.876184118593506E-4	22.20360331117452	0.5793120494575428	8.0	21.400934559032695	8.06225774829855	0.47058823529411764	0.4710021267605585	75.25643716352927	82.38145351243107	5.656854249492381	8.602325267042627	3.605551275463989	2.385855756810896	1.0	57.31666666666667	1.2561791218377434
16	392	B	827.0	104.91168815999988	1.2376045138445991E-4	34.66987164671943	29.410882339705484	1.178811000848967	122.0	3.0	74.0	7354.0	0.08948004836759371	15.231546211727817	7.615773105863909	1.0	0.40540540540540543	118.0	7833.0	82.0	0.002094115839130207	22.67156809750927	0.6539270848340312	5.830951894845301	23.430749027719962	6.4031242374328485	0.33333333333333337	0.37600440202852353	23.498565675952097	15.802513953935524	8.54400374531753	14.212670403551895	5.656854249492381	2.5124689052802225	1.0	66.38135593220339	1.2352866079407634
16	395	B	884.0	108.32590171999989	5.130071584100101E-5	35.77708763999664	31.304951684997057	1.1428571428571428	113.0	2.0	197.0	11747.0	0.2228506787330317	67.80101829881005	25.0	2.0	0.38578680203045684	105.0	8933.0	115.0	0.0020510067436161675	24.596747752497688	0.6875	6.708203932499369	26.076809620810597	8.48528137423857	0.375	0.4796164601864589	0.0	18.43494882292201	8.246211251235321	14.560219778561036	4.123105625617661	3.5313720046596786	3.0	85.07619047619048	1.351729542147095
16	396	A	826.0	104.32590171999992	6.818556600991747E-5	34.48187929913333	28.653097563788805	1.203425885189838	84.0	3.0	251.0	12296.0	0.30387409200968524	59.64693239673017	23.194827009486403	1.0	0.1752988047808765	79.0	6384.0	105.0	3.1536650643196725E-4	20.615528128088304	0.5978655614807646	4.0	19.697715603592208	3.0	0.25	0.1875	30.963756532073518	30.963756532073518	5.830951894845301	10.816653826391969	4.47213595499958	2.418677324489565	1.0	80.81012658227849	1.2993421052631577
16	397	B	716.0	96.91168815999991	1.1481565936518274E-4	31.575306807693888	27.294688127912362	1.1568297340391311	121.0	3.0	102.0	7460.0	0.1424581005586592	26.728599523114823	11.045361017187261	3.0	0.6666666666666666	117.0	3329.0	39.0	0.0015348849367922753	17.46424919657298	0.5530983215123504	2.23606797749979	17.72004514666935	2.8284271247461903	0.14285714285714285	0.19026059766179765	15.255118703057777	33.690067525979785	8.94427190999916	16.401219466856727	5.0	3.2802438933713454	1.0	28.45299145299145	1.3706818864523882
16	399	B	755.0	99.49747459999995	1.099070643133843E-4	32.38826948140329	28.442925306655784	1.1387109143033287	112.0	3.0	68.0	6493.0	0.09006622516556291	19.55132808275112	9.486832980505138	3.0	0.6764705882352942	65.0	2807.0	49.0	9.298664890312527E-4	19.235384061671343	0.5938997164611071	5.830951894845301	18.439088914585774	6.324555320336759	0.39492189449597953	0.42543562981151706	69.65589874408161	82.18470645323312	5.385164807134504	9.433981132056603	3.605551275463989	2.6165155925684536	1.4142135623730951	43.184615384615384	1.1346633416458853
17	402	B	657.0	92.66904747999993	8.179975480044312E-5	30.083217912982647	26.0	1.1570468428070249	108.0	3.0	36.0	4023.0	0.0547945205479452	34.70142892528976	14.560219778561036	2.0	1.2777777777777777	66.0	8577.0	115.0	8.12330163026602E-4	18.027756377319946	0.5992628989846172	4.123105625617661	17.204650534085253	4.0	0.3090398323477543	0.3076923076923077	52.76516601842535	66.80140948635182	5.385164807134504	9.219544457292887	5.0990195135927845	1.8081014266989475	1.0	129.95454545454547	0.8849247988807274
17	404	B	838.0	105.4974745999999	7.348935218396746E-5	34.92849839314596	29.120439557122072	1.1994495592908518	117.0	4.0	98.0	8458.0	0.11694510739856802	13.123105625617661	5.0	1.0	0.4489795918367347	81.0	4684.0	62.0	6.471099676706774E-4	21.213203435596427	0.6073322476341871	4.123105625617661	21.095023109728988	4.47213595499958	0.23608834134288123	0.2701716134791496	27.27676338311366	39.80557109226518	5.830951894845301	10.295630140987	5.0	2.0591260281974	1.0	57.82716049382716	1.0721605465414177
17	405	B	666.0	93.49747459999995	7.954311191369203E-5	29.832867780352597	26.68332812825267	1.118033988749895	90.0	3.0	115.0	7239.0	0.17267267267267267	54.738638283421956	20.808652046684813	1.0	0.6	90.0	3959.0	53.0	0.0011516644201104462	16.76305461424021	0.5618988673050086	2.23606797749979	16.492422502470642	1.4142135623730951	0.16666666666666666	0.1	47.489552921999156	29.054604099077146	7.280109889280518	11.704699910719626	5.385164807134504	2.17350820818199	1.0	43.98888888888889	1.2048497095226067
17	411	B	781.0	101.74011527999991	7.91829276842008E-5	32.69556544854363	27.730849247724095	1.179032245153004	146.0	3.0	61.0	5209.0	0.07810499359795134	45.53752073985865	19.1049731745428	2.0	0.9344262295081968	115.0	5142.0	62.0	0.001471466386745082	17.08800749063506	0.5226399132790106	1.4142135623730951	16.76305461424021	2.23606797749979	0.09090909090909091	0.14285714285714285	66.80140948635182	85.23635830927383	7.280109889280518	12.165525060596439	7.0710678118654755	1.7204650534085253	1.0	44.71304347826087	1.3866199922209257
17	414	B	742.0	98.6690474799999	9.818239161520301E-5	32.01562118716424	28.42534080710379	1.1263056230151938	78.0	3.0	40.0	5185.0	0.05390835579514825	10.0	5.0	1.0	0.6	114.0	5075.0	42.0	9.290783701999855E-4	16.278820596099706	0.5084649303205223	1.4142135623730951	17.69180601295413	2.0	0.1	0.15384615384615385	84.80557109226518	50.19442890773481	6.708203932499369	12.529964086141668	5.830951894845301	2.148871112659745	1.4142135623730951	44.51754385964912	0.9434482758620689
17	415	B	698.0	96.91168815999991	1.0691260716581655E-4	30.463092423455635	27.85677655436824	1.0935612871073088	129.0	3.0	88.0	3629.0	0.12607449856733524	7.211102550927978	3.605551275463989	1.0	0.2840909090909091	103.0	17522.0	239.0	0.0012471043768441923	16.401219466856727	0.5383964056855993	4.123105625617661	15.524174696260024	2.23606797749979	0.28797018815893544	0.15617376188860607	80.8376529542783	86.6335393365702	7.280109889280518	12.649110640673518	5.385164807134504	2.3488808780588144	2.0	170.11650485436894	1.4049195297340487
17	418	B	864.0	106.91168815999991	6.636042452483332E-5	35.11409973215888	29.732137494637012	1.1810149787748239	115.0	3.0	67.0	8595.0	0.0775462962962963	10.019764837837084	5.0	1.0	0.6119402985074627	70.0	5723.0	65.0	9.066036013887495E-4	18.681541692269406	0.5320239400915101	2.23606797749979	18.439088914585774	2.8284271247461903	0.1350858067395748	0.18181818181818182	46.00508600525416	64.44003482817618	5.830951894845301	9.219544457292887	4.123105625617661	2.23606797749979	1.0	81.75714285714285	0.7950375677092435
17	420	B	668.0	94.08326103999994	1.0618888146495247E-4	30.805843601498726	25.495097567963924	1.2083045973594573	113.0	3.0	125.0	8821.0	0.18712574850299402	66.60461000521857	24.186773244895647	3.0	0.752	60.0	3169.0	58.0	4.891899003307873E-4	17.46424919657298	0.5669135188274257	2.23606797749979	17.46424919657298	2.23606797749979	0.14285714285714285	0.14285714285714285	11.633633998940468	11.633633998940468	5.385164807134504	8.94427190999916	4.47213595499958	2.0	0.0	52.81666666666667	1.0981382139476175
18	424	B	874.0	108.56854239999986	1.2278513252882327E-4	36.6742416417845	27.730849247724095	1.3225069782092735	123.0	3.0	99.0	6270.0	0.11327231121281464	66.31766712999358	30.01666203960727	1.0	0.45454545454545453	89.0	5223.0	67.0	0.001149226293799422	22.47220505424423	0.6127517311398393	5.0	21.18962010041709	4.123105625617661	0.2777777777777778	0.23608834134288123	26.565051177077976	40.60129464500446	6.324555320336759	11.40175425099138	5.0990195135927845	2.23606797749979	1.4142135623730951	58.68539325842696	1.141681026230136
18	427	B	795.0	102.56854239999988	1.3306219868322266E-4	33.1058907144937	28.635642126552707	1.1561078521719583	88.0	3.0	47.0	5700.0	0.05911949685534591	49.35736135483299	22.80350850198276	2.0	0.9574468085106383	94.0	5238.0	83.0	0.0012479602583176338	18.384776310850235	0.5553324775158947	2.0	20.248456731316587	4.0	0.125	0.25	25.01689347810003	25.01689347810003	7.0710678118654755	12.36931687685298	5.0990195135927845	2.42582262018792	2.0	55.723404255319146	1.489499809087438
18	428	B	1095.0	121.39696951999987	6.8327116374945E-5	39.0	34.0	1.1470588235294117	111.0	3.0	81.0	5297.0	0.07397260273972603	17.276197919472324	8.246211251235321	2.0	0.25925925925925924	131.0	6313.0	60.0	0.001740239392601262	20.223748416156685	0.5185576516963253	3.1622776601683795	21.213203435596427	3.605551275463989	0.18864566947613626	0.19999999999999998	71.56505117707799	56.309932474020215	8.246211251235321	14.7648230602334	5.830951894845301	2.5321462647095156	1.0	48.19083969465649	1.2450498970378583
18	432	N	474.0	83.01219323999997	2.5764724324665335E-4	29.832867780352597	18.439088914585774	1.6179144164088315	124.0	2.0	-1.0	-1.0	-1.0	-1.0	-1.0	-1.0	-1.0	305.0	7161.0	26.0	0.009671847280233856	15.297058540778355	0.5127585672756787	1.0	26.68332812825267	11.180339887498949	0.0625	0.8380019039424886	12.094757077012105	1.7899106082460747	15.033296378372908	29.068883707497267	2.0	14.534441853748634	12.165525060596439	23.478688524590165	1.1073872364194943
18	434	B	955.0	112.5685423999999	7.813272451537021E-5	37.69615364994153	31.016124838541646	1.2153727729100143	146.0	3.0	89.0	9236.0	0.09319371727748692	63.7531047537929	30.463092423455635	2.0	0.4157303370786517	79.0	6069.0	89.0	0.0011402147879570747	22.80350850198276	0.6049293175569951	5.0990195135927845	22.360679774997898	5.830951894845301	0.29196900801171394	0.3616202853397895	32.560437981153456	52.21426203920676	6.324555320336759	11.40175425099138	4.242640687119285	2.68741924943285	2.0	76.82278481012658	1.158510463008733
18	435	B	755.0	99.49747459999989	7.604083458320404E-5	34.539832078341085	26.92582403567252	1.2827771596732265	97.0	3.0	28.0	3186.0	0.03708609271523179	48.56003887821644	23.259406699226016	1.0	0.8571428571428571	80.0	6803.0	108.0	9.311195672033203E-4	20.396078054371138	0.5905088944297712	5.0	21.587033144922902	5.385164807134504	0.35179877236514595	0.35355339059327373	60.49927537650083	45.43078721700863	6.324555320336759	11.180339887498949	4.123105625617661	2.711630722733202	1.4142135623730951	85.0375	1.270027928854917
18	437	B	631.0	91.84062035999993	1.8305610903446997E-4	30.4138126514911	25.45584412271571	1.1947673982003648	132.0	3.0	58.0	4963.0	0.0919175911251981	18.546442069025836	8.06225774829855	2.0	0.5172413793103449	58.0	4392.0	102.0	0.0010961864214071631	18.384776310850235	0.6044877214678602	2.8284271247461903	16.97056274847714	1.4142135623730951	0.19026059766179765	0.09513029883089882	2.7263109939062815	2.7263109939062815	5.0	8.54400374531753	4.47213595499958	1.9104973174542796	1.4142135623730951	75.72413793103448	1.3469945355191257
18	439	A	793.0	103.15432883999992	1.1166757252053064E-4	32.984845004941285	28.861739379323623	1.1428571428571428	84.0	4.0	265.0	9333.0	0.33417402269861285	0.0	0.0	0.0	0.09433962264150944	68.0	9541.0	155.0	0.0013166589521145823	19.235384061671343	0.5831582370264221	3.1622776601683795	18.24828759089466	2.23606797749979	0.2	0.1514456332038457	32.471192290848485	40.601294645004465	5.385164807134504	9.433981132056603	4.47213595499958	2.1095023109728985	1.0	140.30882352941177	1.1047060056597842
18	440	B	668.0	93.49747459999995	1.1810541867916529E-4	30.870698080866262	26.40075756488817	1.1693110701460672	107.0	2.0	60.0	5605.0	0.08982035928143713	18.542218118642555	9.055385138137417	2.0	0.5333333333333333	75.0	5702.0	105.0	0.003062991803989462	17.26267650163207	0.5591929426543004	4.242640687119285	17.029386365926403	5.830951894845301	0.3333333333333333	0.4472135954999579	71.56505117707799	85.60129464500447	8.48528137423857	13.45362404707371	4.242640687119285	3.1710495984067415	2.0	76.02666666666667	1.3810943528586461
18	443	B	696.0	96.91168815999993	1.405173605205634E-4	31.575306807693888	26.476404589747453	1.1925828788672046	128.0	3.0	71.0	5257.0	0.10201149425287356	17.08800749063506	8.54400374531753	1.0	0.28169014084507044	115.0	10715.0	144.0	0.0025226606584025464	16.0312195418814	0.5077138169873651	2.0	18.973665961010276	4.242640687119285	0.14285714285714285	0.2727272727272727	78.69006752597979	33.690067525979785	8.602325267042627	15.231546211727817	5.385164807134504	2.8284271247461903	3.1622776601683795	93.17391304347827	1.5454969668688754
18	445	B	957.0	115.05382375999987	1.711421998439955E-4	38.01315561749642	30.805843601498726	1.2339592484215254	123.0	4.0	125.0	5089.0	0.13061650992685475	0.0	0.0	0.0	0.072	73.0	9006.0	168.0	6.783750422396437E-4	19.72308292331602	0.5188488722635282	2.23606797749979	20.248456731316587	2.0	0.1315334104411641	0.10526315789473684	62.81888891452278	36.25383773744479	6.324555320336759	10.44030650891055	5.0990195135927845	2.047512562185564	1.0	123.36986301369863	1.3617588274483676
18	446	B	695.0	96.66904747999992	1.2247211136436414E-4	31.32091952673165	27.202941017470888	1.1513799006738286	81.0	4.0	90.0	4266.0	0.12949640287769784	28.53377313153689	13.92838827718412	1.0	0.4111111111111111	87.0	5863.0	94.0	0.0021023858985753188	18.439088914585774	0.5887148012640068	3.0	18.24828759089466	3.1622776601683795	0.1875	0.22703830459324992	18.434948822922024	36.86989764584402	8.06225774829855	13.152946437965905	6.082762530298219	2.1623310744832014	1.0	67.39080459770115	1.3948490533856388
19	448	B	1016.0	116.81118307999988	9.057260414446414E-5	39.408120990476064	31.622776601683793	1.2461942063739504	103.0	2.0	66.0	6271.0	0.06496062992125984	0.0	0.0	0.0	0.4090909090909091	130.0	4439.0	46.0	0.0021894175756241754	21.18962010041709	0.5376967885766003	5.656854249492381	21.400934559032695	5.830951894845301	0.36363636363636365	0.3616202853397895	81.86989764584402	84.0938588862295	8.94427190999916	14.422205101855956	6.4031242374328485	2.2523700254858916	1.4142135623730951	34.146153846153844	1.3471502590673576
19	449	B	984.0	115.39696951999986	8.144649555156062E-5	37.8549864614954	30.805843601498726	1.2288248603473961	109.0	3.0	225.0	15551.0	0.22865853658536586	26.755939819556183	10.198039027185569	3.0	0.38666666666666666	88.0	3763.0	49.0	6.942881845153552E-4	22.090722034374522	0.5835617470592502	3.605551275463989	22.02271554554524	4.242640687119285	0.2095684110712273	0.25	46.21887523513129	57.52880770915151	6.324555320336759	11.180339887498949	5.385164807134504	2.0761369963434992	1.0	42.76136363636363	1.1458942333244753
19	451	B	629.0	91.84062035999995	2.0135089629470644E-4	29.68164415931166	23.853720883753127	1.2443192533340974	128.0	4.0	86.0	8556.0	0.13672496025437203	33.909915342697715	15.297058540778355	2.0	0.46511627906976744	106.0	3235.0	33.0	0.0021404280182174998	15.811388300841896	0.5326992068221256	3.605551275463989	17.72004514666935	5.0	0.295378269592824	0.43852900965351466	90.0	70.5599651718238	9.486832980505138	15.524174696260024	4.123105625617661	3.7651654131306493	2.0	30.5188679245283	1.0812982998454406
19	453	B	844.0	106.0832610399999	1.3294871427451665E-4	35.4682957019364	28.792360097775937	1.2318648273878785	97.0	4.0	85.0	11751.0	0.10071090047393365	11.661903789690601	5.830951894845301	1.0	0.7764705882352941	84.0	3386.0	40.0	0.0010044574009217381	21.37755832643195	0.6027230207530055	4.47213595499958	19.4164878389476	2.8284271247461903	0.2701716134791496	0.18181818181818182	46.00508600525416	64.44003482817618	6.324555320336759	11.40175425099138	4.123105625617661	2.7653315937748606	2.0	40.30952380952381	0.9923213230950975
19	454	A	801.0	102.91168815999991	9.843112710637724E-5	33.24154027718932	29.0	1.1462600095582525	81.0	4.0	473.0	23869.0	0.5905118601747815	67.12269859485922	23.021728866442675	1.0	0.1649048625792812	172.0	4051.0	29.0	0.0058270816532752494	18.439088914585774	0.5547001962252291	2.0	17.4928556845359	3.605551275463989	0.14285714285714285	0.25	47.48955292199915	76.20051460398064	11.40175425099138	20.591260281974	5.830951894845301	3.5313720046596786	3.0	23.552325581395348	1.2313009133547272
19	456	B	715.0	96.66904747999993	9.743403703448003E-5	30.870698080866262	27.313000567495326	1.1302565605920605	143.0	4.0	76.0	3966.0	0.1062937062937063	23.047188336724105	11.180339887498949	1.0	0.5394736842105263	128.0	3551.0	40.0	0.0011030896563071033	16.64331697709324	0.5391299196894032	3.0	15.652475842498529	1.0	0.21428571428571427	0.07142857142857142	63.43494882292201	63.43494882292201	9.848857801796104	16.55294535724685	4.47213595499958	3.701351104664349	2.0	27.7421875	1.4418473669388905
19	458	B	721.0	98.3259017199999	1.2362206440949156E-4	32.55764119219941	26.476404589747453	1.2296851365085582	114.0	3.0	82.0	6370.0	0.11373092926490985	66.20616537639525	25.632011235952593	2.0	0.8048780487804879	59.0	2945.0	57.0	7.435034461934774E-4	22.360679774997898	0.6868028197434451	8.06225774829855	23.706539182259394	9.433981132056603	0.5281760663657007	0.6180406531345964	49.635463426902646	47.37496151576138	5.0990195135927845	9.219544457292887	4.123105625617661	2.23606797749979	1.4142135623730951	49.91525423728814	1.1419354838709677
19	460	B	722.0	97.49747459999993	7.022961518349875E-5	32.01562118716424	26.92582403567252	1.18903032065977	106.0	3.0	160.0	9024.0	0.22160664819944598	57.259381292420855	24.73863375370596	3.0	0.525	93.0	4284.0	60.0	0.001270983740514537	18.027756377319946	0.563092506371473	5.385164807134504	18.027756377319946	6.0	0.3866323008783335	0.42857142857142855	83.13000769178574	75.06858282186245	6.324555320336759	12.649110640673518	5.385164807134504	2.3488808780588144	2.23606797749979	46.064516129032256	1.3025210084033614
19	463	B	818.0	104.9116881599999	1.257616482214243E-4	35.38361202590826	26.90724809414742	1.3150215845969224	93.0	3.0	153.0	11111.0	0.18704156479217604	59.32008045801648	25.317977802344327	3.0	0.45098039215686275	78.0	3428.0	51.0	5.302024825862344E-4	19.4164878389476	0.5487423902548625	4.47213595499958	20.808652046684813	5.0990195135927845	0.3028912664076914	0.3333333333333333	73.85566121971652	58.60054251665875	6.4031242374328485	10.816653826391969	4.47213595499958	2.418677324489565	1.4142135623730951	43.94871794871795	1.160443407234539
19	464	B	957.0	113.98275595999988	8.880135093982808E-5	37.57658845611187	30.870698080866262	1.217225096681631	80.0	4.0	78.0	7248.0	0.08150470219435736	10.198039027185569	5.0990195135927845	1.0	0.3076923076923077	72.0	4065.0	63.0	0.001218267366977712	23.769728648009426	0.6325675007929906	6.324555320336759	23.769728648009426	6.324555320336759	0.4	0.4	43.63607246839709	43.63607246839709	5.385164807134504	10.295630140987	4.47213595499958	2.3021728866442674	0.0	56.458333333333336	1.1158671586715867
19	466	B	750.0	99.49747459999993	8.448897576865684E-5	31.89043743820395	27.65863337187866	1.1530011989177993	95.0	3.0	94.0	6029.0	0.12533333333333332	34.42869277477182	15.620499351813308	1.0	0.5851063829787234	68.0	3517.0	65.0	8.766269417676254E-4	16.401219466856727	0.5142989806470474	3.605551275463989	17.88854381999832	5.0	0.25	0.35179877236514595	81.17962044797893	79.38034472384487	6.324555320336759	11.180339887498949	3.1622776601683795	3.5355339059327378	2.0	51.720588235294116	1.2567529144156953
19	468	B	966.0	114.22539663999987	1.0902647174693787E-4	37.013511046643494	30.610455730027933	1.2091786993662548	121.0	3.0	47.0	5107.0	0.048654244306418216	14.0	7.0	1.0	0.5106382978723404	81.0	10372.0	135.0	5.229794252225001E-4	25.45584412271571	0.687744647910783	7.615773105863909	24.839484696748443	6.4031242374328485	0.4360778994930029	0.37600440202852353	26.200114841347354	10.738897100905447	6.082762530298219	10.44030650891055	5.0990195135927845	2.047512562185564	2.23606797749979	128.0493827160494	1.0542807558812186
19	470	B	701.0	95.4974745999999	8.111102442537465E-5	30.14962686336267	28.284271247461902	1.065950280266392	96.0	4.0	89.0	5930.0	0.12696148359486448	55.24317635385627	24.596747752497688	1.0	0.4606741573033708	60.0	7511.0	158.0	0.0010387971021856089	23.08679276123039	0.7657405800031669	8.0	24.186773244895647	9.055385138137417	0.5333333333333333	0.5983966933565787	7.594643368591445	1.254451622681536	5.0	8.94427190999916	3.605551275463989	2.4806946917841692	1.4142135623730951	125.18333333333334	1.2621488483557448
19	473	B	849.0	106.32590171999992	7.434839383028697E-5	35.0	29.017236257093817	1.2061796543922607	85.0	4.0	103.0	5437.0	0.12131919905771496	14.560219778561036	7.280109889280518	1.0	0.2815533980582524	51.0	8285.0	180.0	3.4401395189828177E-4	20.396078054371138	0.5827450872677468	4.47213595499958	19.4164878389476	4.123105625617661	0.3333333333333333	0.28797018815893544	63.43494882292201	75.96375653207353	5.0990195135927845	8.246211251235321	3.1622776601683795	2.6076809620810595	1.0	162.45098039215685	1.108026554013277
19	475	B	816.0	103.49747459999992	5.484022904016395E-5	33.37663853655727	29.274562336608895	1.1401242537046774	72.0	3.0	100.0	4820.0	0.12254901960784313	16.1245154965971	8.06225774829855	1.0	0.36	76.0	5576.0	87.0	0.0014224690272059888	22.20360331117452	0.6652438437398367	7.0710678118654755	21.37755832643195	7.211102550927978	0.4756514941544941	0.5	55.61965527615513	66.92958775017534	6.082762530298219	11.180339887498949	4.123105625617661	2.711630722733202	1.4142135623730951	73.36842105263158	1.1857962697274032
20	477	B	805.0	107.6396101999999	2.7236810547489725E-4	33.83784863137726	29.410882339705484	1.150521369625666	94.0	4.0	71.0	4698.0	0.08819875776397515	19.45623261899998	7.0710678118654755	2.0	0.352112676056338	90.0	2601.0	34.0	9.28875085467774E-4	19.849433241279208	0.5866044693773222	3.1622776601683795	19.849433241279208	3.1622776601683795	0.18864566947613626	0.18864566947613626	36.02737338510361	36.02737338510361	6.4031242374328485	12.206555615733702	5.0	2.4413111231467406	0.0	28.9	1.1764705882352942
20	478	A	759.0	100.66904747999993	6.47680209294882E-5	34.132096331752024	27.073972741361768	1.260697743098756	96.0	4.0	419.0	9606.0	0.5520421607378129	0.0	0.0	0.0	0.0	62.0	2661.0	49.0	0.001028268616287318	19.6468827043885	0.5756131271114343	4.47213595499958	18.681541692269406	4.123105625617661	0.3333333333333333	0.3090398323477543	56.72511201516508	69.25391972431659	5.0990195135927845	9.219544457292887	4.123105625617661	2.23606797749979	1.0	42.91935483870968	1.1416760616309658
20	479	B	1078.0	119.1543288399999	7.841837912662305E-5	38.3275357934736	35.17101079013795	1.089747918311769	76.0	3.0	97.0	7017.0	0.08998144712430427	12.496976092671314	6.082762530298219	2.0	0.24742268041237114	186.0	3840.0	23.0	0.0025860957384566934	21.540659228538015	0.5620152400250567	3.1622776601683795	21.18962010041709	2.23606797749979	0.17541160386140586	0.1162476387438193	56.82148834060726	48.69138598645128	10.295630140987	18.439088914585774	9.219544457292887	2.0	1.0	20.64516129032258	1.1140625
20	482	B	863.0	107.7401152799999	4.43223308580324E-5	36.61966684720111	28.600699292150182	1.280376625520196	101.0	4.0	91.0	6896.0	0.10544611819235226	14.142135623730951	7.0710678118654755	1.0	0.3516483516483517	107.0	4215.0	45.0	6.83731593572348E-4	19.235384061671343	0.5252746875588118	2.23606797749979	20.518284528683193	3.0	0.1514456332038457	0.2	62.81888891452277	53.74616226255521	7.211102550927978	12.529964086141668	5.385164807134504	2.326755918322392	2.8284271247461903	39.39252336448598	1.1423487544483986
20	483	N	1210.0	128.22539663999987	6.299648634909814E-5	41.10960958218893	36.124783736376884	1.1379890847842622	52.0	4.0	-1.0	-1.0	-1.0	-1.0	-1.0	-1.0	-1.0	113.0	8785.0	91.0	6.270177179822987E-4	28.319604517012593	0.6888804054534804	8.54400374531753	29.732137494637012	9.848857801796104	0.42195826865675334	0.4777397765705165	30.350095894187035	26.943652139192324	6.4031242374328485	11.661903789690601	5.830951894845301	2.0	1.4142135623730951	77.7433628318584	1.1705179282868525
20	485	B	868.0	107.74011527999988	9.907622397314862E-5	37.589892258425	28.178005607210743	1.334015358730916	115.0	3.0	113.0	6674.0	0.13018433179723501	64.07690542344824	28.160255680657446	1.0	0.5221238938053098	160.0	6237.0	49.0	4.7034663197003263E-4	23.706539182259394	0.6306625999159671	4.47213595499958	22.47220505424423	3.605551275463989	0.23802777946288958	0.2166365803419133	1.3322198538696455	28.412661443072587	8.06225774829855	15.297058540778355	6.082762530298219	2.5148209328547284	2.23606797749979	38.98125	1.2570145903479235
20	487	B	953.0	112.91168815999991	5.300957642648981E-5	36.76955262170047	30.463092423455635	1.207019698150837	88.0	3.0	55.0	6472.0	0.05771248688352571	37.621369183312154	18.384776310850235	2.0	0.7272727272727273	194.0	8315.0	53.0	6.74042182008952E-4	19.697715603592208	0.5357072414301585	1.4142135623730951	19.697715603592208	1.4142135623730951	0.07402332101976053	0.07402332101976053	22.61986494804043	22.61986494804043	11.045361017187261	18.24828759089466	7.0710678118654755	2.580697580112788	0.0	42.86082474226804	1.2365604329524955
20	488	A	820.0	103.49747459999993	4.907698857282171E-5	33.12099032335839	30.01666203960727	1.1034201697595467	98.0	3.0	358.0	12063.0	0.43658536585365854	15.620499351813308	7.810249675906654	1.0	0.08379888268156424	245.0	8220.0	42.0	0.002990535226969857	18.601075237738275	0.5616098750712768	3.1622776601683795	17.029386365926403	3.1622776601683795	0.21271781490575853	0.23249527748763857	43.49256424122504	80.36246188706906	13.038404810405298	23.194827009486403	7.0710678118654755	3.280243893371345	2.0	33.55102040816327	1.251824817518248
20	495	A	795.0	102.3259017199999	8.242086800512314E-5	33.83784863137726	28.460498941515414	1.1889408088351499	114.0	3.0	237.0	7370.0	0.2981132075471698	0.0	0.0	0.0	0.05485232067510549	104.0	6570.0	72.0	0.001037622380710526	17.88854381999832	0.5286548803640718	2.0	17.88854381999832	2.0	0.14285714285714285	0.14285714285714285	69.44395478041653	69.44395478041653	8.06225774829855	14.317821063276353	5.0990195135927845	2.8079557305298435	0.0	63.17307692307692	1.1397260273972603
20	496	B	898.0	110.56854239999988	6.151110889959397E-5	36.359317925395686	29.154759474226502	1.247114316190404	91.0	3.0	109.0	2738.0	0.12138084632516703	0.0	0.0	0.0	0.0	72.0	7847.0	112.0	3.993271060877709E-4	25.45584412271571	0.7001188574259726	9.486832980505138	26.870057685088806	10.770329614269007	0.5262348115842176	0.6167072797141762	40.60129464500449	37.23483398157467	6.082762530298219	11.180339887498949	4.123105625617661	2.711630722733202	1.4142135623730951	108.98611111111111	1.0276538804638715
