# Supplementary material for: Exploiting Single-Cell Quantitative Data to Map Genetic Variants Having Probabilistic Effects
Source: PLoS Genet. 2016 Aug 1;12(8):e1006213. doi: 10.1371/journal.pgen.1006213 (PMC4968810; doi:10.1371/journal.pgen.1006213)
Supplement: S1 Dataset — (ZIP) [file pgen.1006213.s007.zip › data/2014-10-07_morpho/JW1_gpa1/JW1-3_A1B.xls]

image_number	cell_id	Cgroup	Agroup	Dgroup	C11-1_A1B	C11-2_A1B	C12-1_A1B	C12-2_A1B	C13_A1B	C101_A1B	C102_A1B	C103_A1B	C104_A1B	C105_A1B	C106_A1B	C107_A1B	C108_A1B	C109_A1B	C110_A1B	C111_A1B	C112_A1B	C113_A1B	C114_A1B	C115_A1B	C116_A1B	C117_A1B	C118_A1B	C126_A1B	C127_A1B	C128_A1B	A7-1_A1B	A7-2_A1B	A8-1_A1B	A8-2_A1B	A9_A1B	A101_A1B	A102_A1B	A103_A1B	A104_A1B	A120_A1B	A121_A1B	A122_A1B	A123_A1B	D14-3_A1B	D15-3_A1B	D16-3_A1B	D17-3_A1B	D104_A1B	D107_A1B
1	3	small	api	A1	878.0	98.0	91.42640679999995	26.55634916	5.1598529687891404E-5	976.0	120.81118307999988	33.95585369269929	31.78049716414141	1.6908972629503438	2.3170623858713384	10.198039027185569	12.978780021264875	14.317821063276353	0.17670001921612813	26.085180345617054	15.524174696260024	4.37058815450808	0.785747120336176	1.068449417808743	0.7354088150917296	0.29046694592398675	0.11161731207289294	90.0	3.0	32.57299494980466	63.0	46.0	6766.0	4296.0	0.5333333333333333	0.11168032786885246	0.42201834862385323	0.014870639783903551	-1.0	26.523702698717535	9.486832980505138	2.0	0.6422018348623854	88.0	6437.0	93.0	8.229116178973313E-4	22.090722034374522	0.6505718346620205
1	7	medium	iso	A1	1017.0	275.0	100.9827559599999	48.041630520000005	5.047442263350788E-5	1292.0	151.43860003999993	38.41874542459709	32.802438933713454	47.76385737091255	60.80251395393552	18.24828759089466	18.643618242914243	15.297058540778355	27.79892961617188	19.14491789068034	16.0312195418814	31.845050893914213	0.9787953900971001	1.1712161251860864	0.8357086015542914	0.47574093282846913	0.2704031465093412	138.0	3.0	33.83784863137726	24.0	168.0	2073.0	18537.0	0.25	0.14860681114551083	0.875	-1.0	0.2047774168542263	79.53266917102762	34.933349191364655	3.0	0.5677083333333334	106.0	4012.0	44.0	0.0010214423788609654	27.586228448267445	0.7180408455140684
1	11	medium	iso	B	979.0	476.0	100.0832610399999	66.355339	4.4410439067415546E-5	1455.0	168.8528136	36.40054944640259	32.28002478313795	29.63006024922197	35.12440392673358	24.351591323771842	23.876970086245443	13.0	22.38977192363631	34.727358715832665	17.46424919657298	38.91479789975304	1.0198777833122055	1.12764936492295	0.9044281095142476	0.6630013681656517	0.48621041879468846	98.0	3.0	34.713109915419565	47.0	353.0	2837.0	25546.0	0.6153846153846154	0.27491408934707906	0.8825	-1.0	0.22160681148397507	87.17058493677365	29.83507258538119	6.0	0.445	141.0	11025.0	103.0	0.0023289272193966074	26.248809496813376	0.7211102550927979
1	15	small	api	A1	937.0	113.0	98.49747459999992	27.899494920000002	1.0178728025681781E-4	1050.0	128.81118307999986	37.36308338453881	31.04834939252005	18.890571660184037	37.32552048310606	10.770329614269007	13.067653710087843	13.0	12.043973870374257	24.800030116431987	17.029386365926403	19.86331281320104	0.8241976603615254	1.2033838872458729	0.6849000299046941	0.28325086539833	0.12059765208110992	106.0	8.0	35.05709628591621	70.0	59.0	6985.0	6400.0	0.46153846153846156	0.12285714285714286	0.4573643410852713	-1.0	0.006349579137149121	50.329160954976615	17.77032961426901	3.0	0.6124031007751938	100.0	15412.0	184.0	5.732208224742284E-4	19.4164878389476	0.5196703826371654
1	16	small	api	A1	1103.0	72.0	111.81118307999989	26.384776280000004	9.04412794822395E-5	1175.0	140.61017291999985	40.0	32.802438933713454	39.88958243896877	46.78991060824609	9.055385138137417	-1.0	10.04987562112089	17.8	19.815599727615	17.46424919657298	24.422099311946358	-1.0	1.2194215216993847	-1.0	0.23597618371609516	0.06527651858567543	104.0	4.0	36.68787265568828	62.0	44.0	7890.0	5116.0	0.5454545454545454	0.0902127659574468	0.41509433962264153	0.020159744577909783	-1.0	20.389050422582738	9.16227766016838	3.0	0.5754716981132075	93.0	9005.0	116.0	3.4607226671857247E-4	25.553864678361276	0.6388466169590319
1	20	large	F	A1	835.0	513.0	92.08326103999993	69.76955256	1.0198203643140066E-4	1348.0	164.26702715999994	34.20526275297414	29.206163733020468	25.277722235552943	45.0	24.186773244895647	25.490974753012917	13.152946437965905	23.943683927081896	31.602918083913117	15.652475842498529	33.861482542853906	0.9488367345402074	1.1711658903802453	0.8101642494319453	0.7576789936847794	0.61437125748503	91.0	3.0	32.7566787083184	30.0	378.0	1161.0	16529.0	0.2857142857142857	0.3026706231454006	0.9264705882352942	-1.0	0.1729743704816923	81.71049731925552	31.6619037896906	2.0	0.17647058823529413	113.0	8267.0	81.0	0.0011883269980363877	21.213203435596427	0.6201736729460422
1	21	small	api	A1	894.0	92.0	97.08326103999991	25.1421356	1.1433598655579524E-4	986.0	124.22539663999984	35.6931365951495	30.59411708155671	27.27676338311366	43.315315682103716	9.433981132056603	13.029224844568846	11.661903789690601	12.943664919120145	21.768891000338428	16.492422502470642	18.867962264113206	0.7240631153885645	1.1666666666666667	0.6206255274759124	0.25897498014246784	0.1029082774049217	105.0	4.0	33.54101966249684	44.0	42.0	3741.0	4875.0	0.36363636363636365	0.0872210953346856	0.4883720930232558	-1.0	0.04347796433184236	23.123171682088678	9.222125139210444	2.0	0.5465116279069767	92.0	6688.0	92.0	5.142678403464611E-4	20.223748416156685	0.5666004824833741
1	22	medium	iso	A1	900.0	430.0	94.32590171999993	61.69848476000001	7.806013805946002E-5	1330.0	158.85281359999993	35.35533905932738	31.400636936215164	13.834853156658738	28.11320887605592	23.40939982143925	22.914457537628408	13.92838827718412	15.697770542341354	35.34960141906575	16.1245154965971	33.31337666897127	1.0215995636378512	1.1259433727776125	0.9073276581553534	0.6540990717814475	0.4777777777777778	87.0	3.0	33.24154027718932	35.0	238.0	1471.0	11429.0	0.0	0.20526315789473684	0.8717948717948718	-1.0	0.14373535098423745	101.71203905146912	42.22388349572536	2.0	0.21611721611721613	90.0	9576.0	151.0	6.659383029277841E-4	24.08318915758459	0.6811754546370561
2	25	large	api	B	991.0	519.0	101.49747459999992	69.18376612	7.251585592326586E-5	1510.0	173.09545427999996	38.118237105091836	32.0624390837628	27.681061568485262	51.79594401601895	25.238858928247925	24.851629547563093	13.601470508735444	29.119919605403947	30.87725164681436	18.027756377319946	37.05705477560211	1.0155816494827319	1.1888751509362194	0.8542374265985611	0.681630418812411	0.5237134207870837	112.0	3.0	36.76955262170047	100.0	385.0	3511.0	16631.0	0.5	0.3211920529801324	0.7938144329896907	-1.0	0.19960089076551402	0.0	0.0	0.0	0.0288659793814433	213.0	10996.0	62.0	0.003670003536153742	27.16615541441225	0.7126813168068413
2	31	small	api	A1	928.0	60.0	96.84062035999993	24.142135600000003	4.668362517902784E-5	988.0	123.39696951999987	36.124783736376884	31.89043743820395	4.780162964637668	3.366460663429791	8.48528137423857	-1.0	13.45362404707371	2.4913643956121994	24.27059840429681	16.278820596099706	42.42640687119298	-1.0	1.1327779308884705	-1.0	0.2492976140616704	0.06465517241379311	105.0	4.0	34.058772731852805	70.0	34.0	5442.0	2180.0	0.6363636363636364	0.10526315789473684	0.3269230769230769	0.0199252861006319	-1.0	0.0	0.0	0.0	0.15384615384615385	78.0	8517.0	124.0	7.147154665915736E-4	21.93171219946131	0.6071098545394624
2	33	small	api	A1	826.0	132.0	93.66904747999992	31.970562720000004	6.968741181591345E-5	958.0	128.46803731999984	32.64965543462902	30.886890422961002	3.0555934577529342	13.313632312143397	12.36931687685298	13.021453258231132	9.848857801796104	3.3078450158911195	29.138575870717926	16.55294535724685	14.364367986022819	0.9499183103110306	1.0570716244830394	0.8986319264558709	0.3413140581666138	0.15980629539951574	107.0	3.0	33.1058907144937	44.0	84.0	3294.0	5684.0	0.7	0.1336116910229645	0.65625	-1.0	0.042803953504635714	31.04138805675437	11.224535408466929	3.0	0.5	95.0	4987.0	69.0	5.606288516121577E-4	17.46424919657298	0.5348984227885594
2	37	medium	iso	A1	986.0	295.0	101.74011527999991	51.284271200000006	7.016277916367164E-5	1281.0	155.43860003999993	37.48332962798263	31.827660925679098	14.806416667485593	22.66857030620605	19.313207915827967	18.975625792121516	12.36931687685298	12.43219331433445	33.9955864971222	17.0	32.25790282715355	1.017790302538882	1.1776966493236845	0.8642211074671632	0.5040712904527392	0.29918864097363085	144.0	3.0	35.84689665786984	123.0	189.0	4987.0	10184.0	0.5384615384615384	0.24355971896955503	0.6057692307692307	-1.0	0.1359974239012751	88.46881779148734	39.25237051065645	3.0	0.2916666666666667	91.0	15599.0	191.0	3.102191179339085E-4	23.430749027719962	0.6250978571078724
2	43	medium	iso	A1	921.0	287.0	96.91168815999994	50.455844080000006	8.552819163017665E-5	1208.0	149.78174579999992	35.608987629529715	30.610455730027933	17.601181367785586	28.694904379343427	18.24828759089466	19.445452147503453	13.152946437965905	13.929067716282914	32.635907443220816	17.08800749063506	29.01009822142229	0.9384347276922284	1.1632949193434703	0.8067040542237162	0.5206373455872326	0.3116178067318133	92.0	3.0	34.539832078341085	38.0	200.0	1364.0	9181.0	0.5	0.19701986754966888	0.8403361344537815	-1.0	0.17401886848259848	35.104584255511455	13.0	2.0	0.2857142857142857	90.0	6123.0	87.0	6.256855501285491E-4	25.0	0.702069945377163
2	44	small	api	A1	1030.0	82.0	106.0832610399999	25.556349160000003	7.466091377664497E-5	1112.0	133.63961019999988	40.24922359499622	31.304951684997057	27.181111085477227	36.86989764584402	8.94427190999916	-1.0	11.704699910719626	13.863621460498695	23.70232056149777	18.601075237738275	23.106035767497826	-1.0	1.2857142857142858	-1.0	0.24090840448771358	0.07961165048543689	107.0	11.0	37.53664875824692	104.0	65.0	4441.0	3510.0	0.6666666666666666	0.15197841726618705	0.38461538461538464	-1.0	0.05555119214355738	26.602677743609828	12.155507215182059	1.0	0.27218934911242604	97.0	6121.0	74.0	6.367645398877303E-4	21.18962010041709	0.5264603440214282
3	47	medium	iso	A1	976.0	313.0	100.74011527999991	52.455844080000006	7.731243862340921E-5	1289.0	156.02438647999995	37.16180835212409	31.38470965295043	35.05399505758271	51.45049364507156	19.6468827043885	19.478002903206256	12.36931687685298	25.402423667201408	24.82100387781562	16.1245154965971	32.48101098588921	1.0086702831918382	1.1840736703654853	0.8518644645484721	0.5207046262971087	0.3206967213114754	81.0	3.0	34.40930106817051	23.0	214.0	858.0	11561.0	0.3076923076923077	0.18386346004654772	0.9029535864978903	-1.0	0.1345402172283366	37.05966917279311	13.341664064126334	2.0	0.2320675105485232	95.0	7312.0	85.0	6.115960958078442E-4	24.186773244895647	0.6508502765989099
3	50	small	api	A1	788.0	120.0	90.91168815999993	31.384776280000004	7.797204393486541E-5	908.0	124.71067799999982	33.24154027718932	28.284271247461902	30.068582821862464	48.975553672603496	11.045361017187261	13.118462956591527	11.0	15.462580726222003	20.506096654409877	15.524174696260024	20.49572405355326	0.8419706678850961	1.1752659273543158	0.716408642749039	0.3452226761509961	0.15228426395939088	104.0	3.0	31.953090617340916	59.0	53.0	4881.0	4100.0	0.5	0.12334801762114538	0.4732142857142857	0.02615285043885233	-1.0	37.45662129220391	14.64933548866817	3.0	0.5625	91.0	4378.0	58.0	5.092735844995808E-4	20.518284528683193	0.6172483091213148
3	54	small	api	A1	941.0	63.0	96.25483391999994	21.313708480000003	5.2951435412265354E-5	1004.0	119.98275595999989	36.68787265568828	31.32091952673165	22.01128319791937	33.392584324205075	7.280109889280518	-1.0	14.317821063276353	9.430909315652412	21.646874045998022	16.0312195418814	17.135496746197678	-1.0	1.1713536259488189	-1.0	0.22143000628637952	0.0669500531349628	122.0	7.0	33.54101966249684	58.0	37.0	5431.0	3678.0	0.6666666666666666	0.0946215139442231	0.3894736842105263	-1.0	0.009932427801358307	16.722900958004928	6.324555320336759	1.0	0.47368421052631576	90.0	7631.0	107.0	7.827236116111332E-4	21.18962010041709	0.5775646982663559
3	55	small	api	A1	1664.0	207.0	134.12489155999984	40.62741696	3.8388128055636664E-5	1871.0	176.75230851999999	47.16990566028302	43.04648650006177	14.588918732874632	20.695450734063286	15.297058540778355	17.103038850869538	14.317821063276353	10.175979648061055	36.30958359395388	22.135943621178654	28.794463135582777	0.8944058815606699	1.0957899121503294	0.8162202185321524	0.3029073610980375	0.12439903846153846	87.0	4.0	46.486557196677836	19.0	113.0	2157.0	17953.0	0.26666666666666666	0.07055050774986638	0.8560606060606061	-1.0	0.10604300235555497	40.25496233304146	17.583464124931798	5.0	0.7196969696969697	202.0	9233.0	49.0	0.0010042608309645995	24.698178070456937	0.5236003278940784
3	56	small	api	A1	850.0	33.0	93.66904747999993	16.899494920000002	5.853742615921244E-5	883.0	112.56854239999987	33.24154027718932	30.083217912982647	24.37012005387382	30.623582024853874	6.082762530298219	-1.0	11.045361017187261	9.62650940153899	19.279852364121474	15.033296378372908	18.89790300675176	-1.0	1.104986187758979	-1.0	0.18041706812069758	0.03882352941176471	111.0	7.0	31.400636936215164	77.0	12.0	4988.0	571.0	0.4166666666666667	0.10079275198187995	0.1348314606741573	0.05642051987703273	-1.0	10.198039027185569	5.0990195135927845	1.0	0.33707865168539325	89.0	6156.0	94.0	7.031396283940248E-4	19.4164878389476	0.5841031335203016
3	59	small	api	A1	949.0	111.0	100.49747459999992	28.384776280000004	7.836601132962337E-5	1060.0	131.29646443999985	37.12142238654117	31.064449134018133	22.06348097835845	44.17861140738771	10.63014581273465	14.078117245404677	11.313708498984761	14.62767224665592	23.016664384272506	17.0	20.9897060956906	0.7550829153809256	1.1949808678850884	0.6318786649005462	0.2824426821965139	0.11696522655426765	112.0	3.0	35.35533905932738	50.0	65.0	2870.0	5252.0	0.4444444444444444	0.10849056603773585	0.5652173913043478	-1.0	0.0575550498540865	20.15550721518206	8.16227766016838	1.0	0.34782608695652173	90.0	7945.0	112.0	6.607157434308545E-4	23.769728648009426	0.6403237570074211
3	62	medium	api	A1	1267.0	404.0	109.56854239999987	56.455844080000006	4.860311541142798E-5	1671.0	168.8528136	41.72529209005013	37.48332962798263	51.00900595749451	49.739571206420464	20.09975124224178	27.807385644825736	19.1049731745428	29.622321093223412	25.66474242143721	19.1049731745428	38.81764458657945	0.7228206023740978	1.1131693076407154	0.6493357276496112	0.515255956165755	0.31886345698500396	77.0	3.0	38.3275357934736	14.0	286.0	501.0	14957.0	0.15	0.17953321364452424	0.9533333333333334	-1.0	0.21134178506037368	41.17680093497292	16.401219466856727	2.0	0.16666666666666666	161.0	10779.0	93.0	0.0027186431675355737	27.65863337187866	0.6628745297261603
3	65	small	api	A1	1101.0	217.0	107.49747459999992	42.627416960000005	4.999972889578466E-5	1318.0	152.12489155999995	40.162171256046406	33.52610922848042	41.15494610437969	50.4935896159582	15.264337522473747	17.417772522051738	13.601470508735444	24.052484459603736	23.20579446597666	17.46424919657298	31.174101578667315	0.8763656491177825	1.1979371355721962	0.7315623024735646	0.39654342689088656	0.19709355131698456	107.0	4.0	36.76955262170047	55.0	160.0	3352.0	11837.0	0.5	0.1631259484066768	0.7441860465116279	-1.0	0.1331148779735073	41.708363838255984	15.007305526455369	1.0	0.3813953488372093	124.0	11583.0	105.0	5.30877817232899E-4	19.1049731745428	0.4756957250329575
3	66	small	api	A1	989.0	88.0	102.3259017199999	24.970562720000004	7.067845673034352E-5	1077.0	130.12489155999984	38.2099463490856	32.55764119219941	26.565051177077976	47.12109639666144	10.0	-1.0	11.045361017187261	14.969924186080112	21.991765182655453	17.08800749063506	20.428571428571434	-1.0	1.1736091728365272	-1.0	0.24402973538731526	0.08897876643073811	77.0	4.0	35.34119409414458	47.0	53.0	3912.0	4917.0	0.5833333333333334	0.09285051067780872	0.53	-1.0	0.02973799927669822	38.58271517040592	15.317784875350439	3.0	0.43	66.0	7871.0	135.0	8.678787879074033E-4	21.095023109728988	0.5520819871612778
4	76	small	api	A1	1121.0	173.0	107.56854239999988	35.970562720000004	4.561106133818537E-5	1294.0	145.53910511999993	40.311288741492746	33.94112549695428	51.709836807756915	65.03242502016762	13.92838827718412	16.15561549807045	13.92838827718412	25.5263483784591	16.263455967290593	17.11724276862369	28.15778298079069	0.8621391291992347	1.1876827344782688	0.7259001955416651	0.33439667320434047	0.1543264942016057	106.0	4.0	35.22782990761707	45.0	100.0	2143.0	6244.0	0.07142857142857142	0.11205564142194745	0.6896551724137931	-1.0	0.11024475722913869	38.87392145624393	14.219544457292887	2.0	0.46206896551724136	112.0	5747.0	59.0	0.0015942074990611592	22.47220505424423	0.5574667979074904
4	80	small	api	A1	1120.0	54.0	109.9116881599999	19.0710678	3.716731086660593E-5	1174.0	131.39696951999989	41.012193308819754	34.0147027033899	59.0651078380353	70.16787014978162	6.324555320336759	-1.0	12.649110640673518	21.261969420505846	10.1132737510511	17.0	22.602509177596943	-1.0	1.205719587392792	-1.0	0.1735126456454567	0.048214285714285716	92.0	5.0	34.713109915419565	124.0	34.0	4237.0	1432.0	0.6153846153846154	0.13458262350936967	0.21518987341772153	0.025448896701045404	-1.0	0.0	0.0	0.0	0.0949367088607595	114.0	2523.0	29.0	2.9703722941761305E-4	24.020824298928627	0.5856995776366561
4	81	medium	iso	A1	928.0	381.0	95.74011527999994	59.11269832000001	4.870906094857135E-5	1309.0	157.6812407199999	37.8021163428716	30.805843601498726	36.392137626293874	44.39371808448266	21.213203435596427	22.581811845902006	14.142135623730951	24.09917983789785	27.81939722495723	16.76305461424021	34.447822334809885	0.9393933303649439	1.227108623671403	0.7655339651630515	0.617428735563144	0.4105603448275862	136.0	3.0	34.0	29.0	248.0	979.0	11662.0	0.13333333333333333	0.21161191749427044	0.8953068592057761	-1.0	0.1638874981123428	38.58252031244941	15.033296378372908	2.0	0.23104693140794225	117.0	4097.0	41.0	8.31604746723163E-4	26.90724809414742	0.7117921084125058
4	83	small	api	A1	937.0	199.0	99.15432883999995	40.213203400000005	4.061382774577208E-5	1136.0	141.78174579999987	35.84689665786984	31.38470965295043	37.67359333983046	48.576334374997344	15.811388300841896	15.516533010227645	11.40175425099138	21.87079142394549	24.215613539332313	17.11724276862369	29.16736100672953	1.0190026528748335	1.1421771000675778	0.8921581887909882	0.40556175277924483	0.21237993596584845	117.0	3.0	33.54101966249684	48.0	119.0	2910.0	8080.0	0.75	0.14700704225352113	0.7125748502994012	-1.0	0.05019797515288121	35.700568276598666	14.866977570888006	1.0	0.40718562874251496	106.0	2951.0	34.0	6.03210900869867E-4	22.847319317591726	0.6373583614685322
4	84	small	api	A1	1145.0	144.0	110.63961019999988	34.970562720000004	6.3752870331322E-5	1289.0	148.0243864799999	40.8166632639171	34.132096331752024	55.39060426529724	73.07248693585295	12.36931687685298	14.47198587431149	11.180339887498949	26.92527786737389	14.38528695183712	18.027756377319946	28.144677531390123	0.8547076389018003	1.1958440192830064	0.7147317084165027	0.31607633700791943	0.125764192139738	98.0	4.0	37.107950630558946	62.0	91.0	2844.0	5764.0	0.8333333333333334	0.1186966640806827	0.5947712418300654	-1.0	0.043465766210635234	33.05670583715803	13.01613970031711	2.0	0.40522875816993464	108.0	8509.0	86.0	4.3575994042816397E-4	16.76305461424021	0.4106914498584001
4	90	small	api	A1	836.0	68.0	91.66904747999993	21.485281360000002	7.167661127459764E-5	904.0	115.15432883999988	33.37663853655727	29.274562336608895	24.897665438491977	31.18992290810109	7.810249675906654	-1.0	12.727922061357855	9.43773890396368	20.529768919838908	15.264337522473747	18.22391591044886	-1.0	1.1401242537046774	-1.0	0.23437880015811874	0.08133971291866028	83.0	4.0	32.202484376209235	61.0	30.0	5012.0	2824.0	0.5	0.1006637168141593	0.32967032967032966	-1.0	0.0075702725671311566	28.389422093236536	13.092384255969128	2.0	0.6153846153846154	104.0	3770.0	32.0	7.609502165865056E-4	20.615528128088304	0.6176634026673541
4	92	medium	iso	A1	959.0	242.0	98.49747459999993	45.04163052	1.0397077536971195E-4	1201.0	146.3675322399999	36.61966684720111	31.622776601683793	32.680554743363416	47.88296345253954	16.1245154965971	18.02417870103596	13.152946437965905	20.64464439707982	25.614449047363873	17.46424919657298	27.831355514674446	0.8946047286842713	1.158015543937127	0.7725325738225521	0.45728716094412464	0.2523461939520334	99.0	3.0	34.9857113690718	5.0	161.0	149.0	7485.0	0.14285714285714285	0.13821815154038303	0.9698795180722891	-1.0	0.1324481447935984	28.22570981613315	12.041594578792296	3.0	0.3132530120481928	92.0	4046.0	44.0	2.8284724070260105E-4	22.02271554554524	0.6013903850473852
4	93	large	E	A1	1226.0	636.0	110.81118307999988	76.59797967999995	4.673427511604157E-5	1862.0	189.82337632000002	42.720018726587654	35.4682957019364	64.36976203490136	61.31385242626057	28.284271247461902	26.860812304279055	16.1245154965971	40.496236929861176	22.724520139714418	18.110770276274835	46.16206533783876	1.052993890395343	1.2044564837733476	0.8742481813012462	0.6912477382783668	0.5187601957585645	113.0	4.0	37.0	444.0	429.0	10055.0	10463.0	0.5294117647058824	0.46885069817400643	0.49140893470790376	-1.0	0.054198650640312915	0.0	0.0	0.0	0.0	114.0	12701.0	95.0	4.436087551138732E-4	26.627053911388696	0.6232921872484297
4	97	medium	iso	A1	1028.0	281.0	103.32590171999993	49.284271200000006	5.1348856968876386E-5	1309.0	154.6101729199999	39.44616584663204	32.2490309931942	47.819569555721216	59.823298462251145	18.35755975068582	18.56913040387844	13.038404810405298	28.291723062237374	20.837835410987022	16.76305461424021	32.72689565777216	0.9886063241201414	1.2231736778372262	0.8082305416089081	0.4769788637659715	0.2733463035019455	96.0	3.0	34.713109915419565	30.0	152.0	965.0	6198.0	0.0	0.13903743315508021	0.8351648351648352	-1.0	0.10993520275708196	23.783976154898344	10.63014581273465	1.0	0.23626373626373626	106.0	4693.0	59.0	8.511822503542325E-4	23.40939982143925	0.5934518430119609
5	105	small	api	A1	915.0	199.0	99.91168815999993	43.455844080000006	1.0035117818967246E-4	1114.0	145.7817457999999	37.57658845611187	31.304951684997057	32.32613999437689	35.82077892163022	16.278820596099706	17.082907264740147	10.295630140987	18.149598673561115	26.385602134497518	16.1245154965971	31.011607951229035	0.9529303381339481	1.2003400878628574	0.7938836232909546	0.4349425465658155	0.2174863387978142	116.0	4.0	33.37663853655727	56.0	123.0	4263.0	11578.0	0.6	0.1606822262118492	0.6871508379888268	-1.0	0.05590948974358222	58.37943560368802	24.743104721124922	1.0	0.5754189944134078	109.0	6415.0	84.0	0.001436556686517159	27.784887978899608	0.7394201847608219
5	113	medium	F	A1	918.0	434.0	98.1543288399999	64.11269832	8.791987273988887E-5	1352.0	164.26702716	37.20215047547655	30.0	30.11678453189839	44.283840054529605	24.331050121192877	21.232117207277714	12.165525060596439	25.75119953432553	32.8	17.46424919657298	36.88156015206135	1.1459549645314195	1.240071682515885	0.9241038084237845	0.6531825858084087	0.47276688453159044	84.0	3.0	35.35533905932738	92.0	302.0	2614.0	9678.0	0.7692307692307693	0.29142011834319526	0.766497461928934	-1.0	0.12032534777516757	0.0	0.0	0.0	0.04060913705583756	124.0	6125.0	74.0	4.619832081686734E-4	30.0	0.8064049958557055
5	116	small	api	A1	812.0	94.0	91.01219323999996	27.142135600000003	6.432925048463836E-5	906.0	120.56854239999988	32.449961479175904	29.68164415931166	14.300277449185586	27.979474388480156	10.04987562112089	11.909481924292432	11.180339887498949	9.15255323771628	24.56063404328967	15.811388300841896	19.50858208805819	0.843854979167616	1.093266980259103	0.7718654220834725	0.2982252666785642	0.11576354679802955	98.0	4.0	32.31098884280702	113.0	77.0	4915.0	3641.0	0.8333333333333334	0.2097130242825607	0.4052631578947368	0.011838109878669196	-1.0	18.390287378253124	7.3005630797457695	2.0	0.18947368421052632	135.0	8251.0	77.0	6.600517700874599E-4	20.0	0.6163335513613657
5	118	small	api	A1	1077.0	204.0	105.32590171999993	39.384776280000004	6.401065276938052E-5	1281.0	147.5391051199999	39.11521443121589	34.132096331752024	24.125353173549968	44.56594936786058	14.317821063276353	17.561121166928075	13.152946437965905	18.71394572787584	26.397441025672595	18.110770276274835	26.66830793465214	0.815313608235922	1.1459950789728737	0.7114459941369616	0.37393248609160856	0.1894150417827298	77.0	3.0	36.87817782917155	77.0	146.0	3104.0	7072.0	0.5714285714285714	0.17408274785323966	0.6547085201793722	-1.0	0.0764121236149489	33.67388318304276	13.906117087056183	1.0	0.17937219730941703	105.0	6276.0	67.0	9.3782899803968E-4	23.53720459187964	0.6017403952436415
5	121	small	api	A1	806.0	96.0	90.01219323999995	25.142135600000003	8.332858268074828E-5	902.0	117.98275595999988	34.132096331752024	29.154759474226502	22.569620196658434	39.73760460040489	9.486832980505138	11.814811794899452	11.704699910719626	12.627410745909977	21.437323142813604	15.811388300841896	19.752777848298134	0.8029609904239592	1.1707212457686575	0.6858686415114651	0.2793192199301644	0.11910669975186104	72.0	3.0	32.01562118716424	37.0	54.0	2453.0	4531.0	0.5	0.1008869179600887	0.5934065934065934	-1.0	0.06069381528197879	20.67395458852605	8.07768723046357	2.0	0.4065934065934066	75.0	5149.0	65.0	4.000831938800266E-4	22.360679774997898	0.6551217820804184
6	124	large	E	B	526.0	476.0	63.52691188000001	62.11269832000001	7.22052780860521E-5	1002.0	128.46803731999984	27.073972741361768	25.079872407968907	24.655898744081615	24.818209300018303	20.591260281974	28.708579939879062	19.72308292331602	13.001416650694873	28.07031824357728	10.295630140987	30.97488726177286	0.7172510909663874	1.0795099871703995	0.6644228395204	0.9777383550034449	0.9049429657794676	72.0	4.0	23.259406699226016	218.0	88.0	6707.0	2427.0	0.0	0.30538922155688625	0.2875816993464052	0.15466678539690815	-1.0	0.0	0.0	0.0	0.0392156862745098	108.0	3618.0	28.0	7.888955921680936E-4	20.09975124224178	0.742401251351441
6	125	small	api	A1	1115.0	112.0	109.56854239999991	27.142135600000003	6.151998389199607E-5	1227.0	139.53910511999985	40.70626487409524	33.12099032335839	46.40862873533848	61.51416391023304	10.816653826391969	12.897647111045673	12.206555615733702	20.955005393846253	16.81713000010084	16.76305461424021	23.841358433882043	0.8386532623557733	1.2290171422014329	0.68237718869695	0.24771832321098783	0.10044843049327354	108.0	3.0	35.90264614203248	58.0	77.0	7181.0	9603.0	0.5454545454545454	0.1100244498777506	0.5703703703703704	-1.0	0.02017313095487339	29.86946275041783	11.752245844280097	4.0	0.4666666666666667	99.0	2353.0	27.0	0.0013912855080902202	25.298221281347036	0.6214822548714457
6	128	small	api	A1	1148.0	118.0	110.32590171999988	31.384776280000004	4.4745094585956064E-5	1266.0	144.12489155999992	40.11234224026316	35.12833614050059	56.21691992664739	70.45572796812321	11.40175425099138	13.168687699434283	12.36931687685298	25.603092281386115	12.724770060618933	17.0	27.16844922452006	0.8658231185390773	1.1418799364657737	0.7582435691259115	0.2844733266685875	0.10278745644599303	119.0	3.0	36.05551275463989	26.0	63.0	3116.0	8853.0	0.07692307692307693	0.0703001579778831	0.7078651685393258	-1.0	0.08385498476748413	94.15683422460634	39.01562118716424	3.0	0.8426966292134831	92.0	2499.0	36.0	0.0011374997922658607	25.317977802344327	0.6311767498067254
6	130	small	api	A1	1011.0	216.0	102.08326103999991	40.627416960000005	5.580981216424243E-5	1227.0	144.7106779999999	38.58756276314948	32.7566787083184	44.50178838738634	57.78345394142437	15.652475842498529	17.00873057442462	14.317821063276353	25.215378487941194	20.36225973760333	16.492422502470642	29.804029343935554	0.9202612607688994	1.178005960456252	0.7812025504628806	0.3979831418598659	0.21364985163204747	112.0	4.0	34.92849839314596	34.0	120.0	3378.0	13632.0	0.0	0.12550937245313773	0.7792207792207793	-1.0	0.12976925906364103	78.98601679047233	34.33543736542744	5.0	0.6623376623376623	127.0	4889.0	37.0	3.5896074090547425E-4	26.419689627245813	0.6846685236227514
6	131	small	E	A1	1798.0	81.0	151.7817457999999	24.970562720000004	4.730793975722743E-4	1879.0	179.58073564	55.08175741568164	41.48493702538308	84.7029518954032	86.72629375521599	9.219544457292887	-1.0	17.029386365926403	24.926583036167074	1.8319902463272015	16.15549442140351	24.96732650860579	-1.0	1.3277531886327603	-1.0	0.16451624395533881	0.04505005561735261	94.0	4.0	37.8021163428716	180.0	0.0	8451.0	0.0	0.0	0.09579563597658329	0.0	0.29263474571158227	-1.0	27.26881181346465	9.899494936611665	2.0	0.29444444444444445	154.0	9998.0	84.0	3.464981939576161E-4	30.23243291566195	0.5488647119137642
6	136	medium	iso	A1	975.0	334.0	102.49747459999992	54.041630520000005	1.1738211677246509E-4	1309.0	158.95331867999994	38.07886552931954	31.04834939252005	24.751542637912053	44.136852051655694	19.72308292331602	22.117143598919753	13.038404810405298	20.299974520113107	29.502373489158053	17.26267650163207	29.150942829298835	0.8917554310349252	1.2264376778268682	0.727110269977217	0.5272484100793645	0.3425641025641026	128.0	4.0	35.510561809129406	8.0	227.0	427.0	16620.0	0.0	0.17952635599694422	0.9659574468085106	-1.0	0.1856123068552562	49.95023024900353	20.64950232960825	3.0	0.3659574468085106	88.0	15460.0	207.0	0.0011920109513488043	25.709920264364882	0.6751755838043295
6	137	medium	api	A1	804.0	312.0	90.08326103999995	52.284271200000006	7.908821401743046E-5	1116.0	145.19595935999988	32.55764119219941	28.284271247461902	18.214298644746577	20.081977484180754	18.24828759089466	21.10709667936334	12.165525060596439	10.995882591327726	31.961226509631945	15.132745950421556	32.0239556742171	0.8645569719087053	1.1510864433221337	0.7510791017688646	0.5803994060204376	0.3880597014925373	112.0	4.0	32.38826948140329	42.0	187.0	2232.0	12227.0	0.7692307692307693	0.20519713261648745	0.8165938864628821	-1.0	0.21701173828903433	70.16544785094699	26.628042127233865	1.0	0.4410480349344978	96.0	4216.0	42.0	5.349604175293263E-4	21.02379604162864	0.6457407622842712
6	141	small	api	A1	870.0	205.0	94.49747459999992	40.798989840000004	4.054977877971126E-5	1075.0	138.12489155999987	33.83784863137726	30.805843601498726	39.91074909163106	44.53037298031035	15.297058540778355	17.416645256442507	11.180339887498949	20.745999772250514	24.313568869886772	16.76305461424021	29.582741310265586	0.8783010916020061	1.098423048208004	0.7996018410528525	0.4317468801436101	0.23563218390804597	115.0	3.0	33.12099032335839	16.0	142.0	862.0	10277.0	0.25	0.1469767441860465	0.8987341772151899	-1.0	0.10813933249384985	46.84037164683285	18.990589563405603	2.0	0.5632911392405063	123.0	9124.0	102.0	6.521563189631326E-4	22.02271554554524	0.6508308428664094
6	146	small	api	A1	925.0	77.0	99.74011527999991	23.313708480000003	8.886678030327299E-5	1002.0	125.88225087999984	35.510561809129406	30.59411708155671	19.470302009466934	30.28362377098506	8.54400374531753	-1.0	10.770329614269007	10.222310814206166	24.318400757134818	18.24828759089466	20.271067709478853	-1.0	1.1606990230986765	-1.0	0.2337445511723297	0.08324324324324324	120.0	5.0	35.22782990761707	106.0	66.0	4474.0	3454.0	0.8181818181818182	0.17165668662674652	0.38372093023255816	-1.0	0.021889951029596483	20.73506318958993	8.365746312736945	1.0	0.29651162790697677	99.0	4320.0	60.0	0.001538716711881836	22.561028345356956	0.635332903675907
6	148	small	api	A1	1186.0	160.0	112.81118307999986	33.798989840000004	5.9250446704763054E-5	1346.0	149.43860003999993	41.10960958218893	35.73513677041127	26.010145723367827	29.931511840507795	12.041594578792296	15.276450592077987	12.727922061357855	13.91402170474087	25.96883862407335	17.69180601295413	27.885797971940054	0.7882455748612697	1.1503974322613402	0.685194136179366	0.2996067315066761	0.13490725126475547	108.0	3.0	38.600518131237564	119.0	146.0	4503.0	8624.0	0.9	0.19687964338781574	0.5509433962264151	-1.0	0.10300113835043903	17.73733241397849	6.4031242374328485	3.0	0.1660377358490566	107.0	6460.0	74.0	9.073695978916962E-4	25.317977802344327	0.6158651969614799
6	149	medium	iso	A1	969.0	276.0	98.91168815999991	48.455844080000006	5.89195254070744E-5	1245.0	149.78174579999992	37.12142238654117	32.64965543462902	27.907020185101146	43.30463679688074	18.027756377319946	19.127936118977658	13.92838827718412	21.362327977160486	27.350977770284903	16.64331697709324	31.14599304404078	0.9424830920171164	1.1369621483713819	0.8289485216083552	0.4898899713612981	0.2848297213622291	84.0	4.0	34.40930106817051	33.0	186.0	1793.0	14070.0	0.35714285714285715	0.17590361445783131	0.8493150684931506	-1.0	0.15894597661585225	53.713737086483974	20.246211251235323	3.0	0.4657534246575342	126.0	5756.0	55.0	6.725070528833479E-4	22.02271554554524	0.593261629800313
7	151	small	api	A1	1230.0	76.0	115.22539663999986	24.142135600000003	5.5561644464688354E-5	1306.0	141.78174579999987	42.01190307520001	37.013511046643494	30.695519823651626	38.23382517744694	8.0	-1.0	14.0	14.210258433934507	21.532677594288224	17.11724276862369	22.961538461538463	-1.0	1.1350423639156433	-1.0	0.20952095895514752	0.061788617886178863	79.0	5.0	38.47076812334269	56.0	42.0	4528.0	4027.0	0.4666666666666667	0.07503828483920368	0.42857142857142855	-1.0	0.007810188926152734	31.68076802746691	11.216116701979804	2.0	0.6428571428571429	131.0	6539.0	53.0	0.003856372590338317	25.495097567963924	0.606854146129217
7	153	medium	iso	A1	979.0	463.0	99.98275595999992	64.35533900000001	3.970881352853502E-5	1442.0	166.75230851999993	38.28837943815329	30.610455730027933	38.09967183072271	49.23639479905884	23.0	24.32429394604605	15.0	26.9794651839102	28.35632398470037	17.46424919657298	35.62068965517241	0.9455567364469661	1.250826834328819	0.7559453559007969	0.6436643837437992	0.4729315628192033	73.0	3.0	35.77708763999664	23.0	329.0	984.0	15376.0	0.5	0.24410540915395285	0.9346590909090909	-1.0	0.13674717544664036	64.38804403764044	20.55294535724685	3.0	0.3096590909090909	125.0	3872.0	36.0	5.38016066519829E-4	27.65863337187866	0.7223767048316914
7	155	medium	iso	A1	1259.0	358.0	113.63961019999986	56.284271200000006	4.010213031414072E-5	1617.0	172.75230851999999	41.400483088968905	37.013511046643494	59.13910831165049	78.19948924392492	21.02379604162864	22.314480998880594	13.92838827718412	36.835318967723204	14.292078353047014	19.1049731745428	37.630620849159236	0.9421593109283294	1.1185235314962976	0.8423240856345345	0.49528743631681404	0.28435266084193805	63.0	3.0	37.8549864614954	26.0	129.0	1469.0	8843.0	0.0	0.095856524427953	0.832258064516129	-1.0	0.20411491186781844	117.20316668250939	51.504524895991395	4.0	0.6	120.0	5315.0	53.0	0.001107430173099641	17.08800749063506	0.4127489878297612
7	157	large	E	A1	973.0	842.0	98.91168815999991	92.25483391999994	9.448977713930648E-5	1815.0	193.58073564000003	38.948684188300895	30.4138126514911	36.169066795581614	49.47251290647574	30.265491900843113	35.9577148939671	14.142135623730951	32.52998211376218	32.2550813093111	17.11724276862369	42.797297141035955	0.8416967538146031	1.2806248474865698	0.6572547420632725	0.9326990129899327	0.8653648509763617	118.0	3.0	36.05551275463989	138.0	106.0	13433.0	7853.0	0.0	0.13443526170798897	0.4344262295081967	0.3883605796507617	-1.0	155.68250772306612	61.004004045789515	2.0	0.7418032786885246	84.0	8624.0	116.0	7.002637028240851E-4	19.697715603592208	0.5057350720338033
7	163	small	api	A1	997.0	236.0	101.74011527999991	44.455844080000006	5.785294549991949E-5	1233.0	148.6101729199999	37.589892258425	32.64965543462902	31.263731694377412	39.23011494212034	16.278820596099706	17.55869110783936	12.165525060596439	19.553128669456743	28.1473108296661	17.029386365926403	30.917139891817282	0.9271090023806937	1.1513105347677344	0.8052640659348512	0.4369549214452202	0.23671013039117353	133.0	3.0	35.12833614050059	24.0	149.0	1435.0	11884.0	0.5384615384615384	0.14030819140308193	0.861271676300578	-1.0	0.09269986506115316	73.01081860343312	32.97417710728125	5.0	0.5433526011560693	130.0	9103.0	97.0	5.439832781835789E-4	21.095023109728988	0.5611887090472033
7	165	small	api	A1	942.0	53.0	96.42640679999994	20.0710678	6.575393926486123E-5	995.0	118.9116881599999	37.013511046643494	32.01562118716424	29.744881296942197	43.451842301022054	7.0710678118654755	-1.0	14.212670403551895	11.995619638474242	18.897025188521333	16.1245154965971	17.441967269268165	-1.0	1.1561078521719583	-1.0	0.2081490793453481	0.05626326963906582	129.0	7.0	33.12099032335839	95.0	22.0	8692.0	1663.0	0.5	0.11758793969849246	0.18803418803418803	0.06141266199582385	-1.0	12.806248474865697	6.4031242374328485	1.0	0.3162393162393162	111.0	5992.0	65.0	4.4796943010358414E-4	21.213203435596427	0.5731205399256526
7	166	small	api	A1	1226.0	281.0	116.22539663999984	50.455844080000006	5.8675812768315923E-5	1507.0	169.09545427999996	40.36087214122113	36.124783736376884	34.05243937422165	45.0	19.026297590440446	17.812155042571764	11.180339887498949	23.562424436035172	30.062463707053872	19.235384061671343	33.32230019983217	1.0681637087127769	1.1172626647610515	0.9560542407825152	0.4341206443569602	0.22920065252854813	96.0	3.0	39.293765408777	6.0	166.0	292.0	11892.0	0.08333333333333333	0.11413404114134042	0.9651162790697675	-1.0	0.1483677532940405	32.275600385020375	12.041594578792296	1.0	0.4011627906976744	89.0	6142.0	89.0	3.977670506909163E-4	30.4138126514911	0.7535469636303781
7	170	small	api	A1	1144.0	266.0	109.9116881599999	47.041630520000005	5.603545867156704E-5	1410.0	159.78174579999992	40.311288741492746	35.22782990761707	71.04888694731316	79.50852298766841	17.029386365926403	18.95503540100985	14.035668847618199	32.62113519696182	8.771474167166541	17.46424919657298	33.17576751287884	0.8984096313014083	1.144302355473123	0.7851156007888771	0.4279947957083589	0.23251748251748253	114.0	5.0	35.11409973215888	30.0	151.0	1599.0	10982.0	0.13333333333333333	0.12836879432624113	0.8342541436464088	-1.0	0.14672098962264754	69.03893418471986	28.171150760826855	4.0	0.47513812154696133	118.0	4796.0	52.0	0.001195207400632366	25.079872407968907	0.6221550635307271
7	171	medium	iso	A1	1015.0	444.0	101.32590171999993	63.35533900000001	6.033424395029723E-5	1459.0	167.0954542799999	38.91015291668744	32.202484376209235	17.622297228668288	35.77231494259877	23.345235059857504	23.425896769969153	13.152946437965905	20.38028485002189	35.83574442636978	18.110770276274835	34.863976275832385	0.9965567290377949	1.208296616562719	0.8247616647911608	0.6252630169043419	0.4374384236453202	105.0	3.0	36.68787265568828	30.0	319.0	1387.0	21327.0	0.2857142857142857	0.23920493488690883	0.9140401146131805	-1.0	0.20334664250919593	73.59670027122922	23.26893827755973	4.0	0.5702005730659025	97.0	5359.0	60.0	3.031316142916671E-4	30.23243291566195	0.7769805731782703
7	174	small	api	A1	1153.0	281.0	110.15432883999986	48.284271200000006	5.2029621843586544E-5	1434.0	160.85281359999993	40.22437072223753	35.22782990761707	70.7552707601671	77.58471830196365	17.69180601295413	19.46916940399701	12.727922061357855	33.36285878197946	10.020486669934591	17.204650534085253	34.16173189839489	0.9087088229517389	1.141835044273905	0.79583196146304	0.4383329435026865	0.24371205550737207	108.0	4.0	35.84689665786984	17.0	200.0	750.0	11882.0	0.0	0.15132496513249652	0.9216589861751152	-1.0	0.19408628462461117	84.02547265835254	36.257132549056465	4.0	0.48847926267281105	110.0	8670.0	79.0	3.432409566524545E-4	19.313207915827967	0.48013698086645035
7	175	large	iso	A1	851.0	436.0	93.49747459999995	62.94112544000001	4.789047382848362E-5	1287.0	158.85281359999993	33.301651610693426	30.479501308256342	32.40961705446486	38.786415837221966	23.345235059857504	22.984088164572853	11.180339887498949	23.001862158513223	32.05433022407583	16.76305461424021	36.7196099709463	1.0157129094136228	1.0925917479388882	0.9296362628856634	0.6731852994882928	0.5123384253819037	87.0	3.0	32.89376840679705	62.0	301.0	2872.0	16566.0	0.5	0.28205128205128205	0.8292011019283747	-1.0	0.15254884963605259	85.2357544287734	32.8924439894498	7.0	0.36363636363636365	156.0	7801.0	49.0	0.00191207452952365	19.209372712298546	0.576829429869186
7	177	small	api	A1	923.0	212.0	97.49747459999992	40.627416960000005	5.19066216426932E-5	1135.0	140.95331867999988	36.235341863986875	31.304951684997057	1.5074357587749603	4.755751883627454	16.64331697709324	15.91583200235741	13.038404810405298	0.9659078181565429	33.54101966249684	17.0	11.650321883965267	1.0457082592118385	1.1574955370831226	0.9034231456710521	0.4167022492293358	0.2296858071505959	88.0	5.0	34.88552708502482	58.0	145.0	2668.0	7749.0	0.75	0.17885462555066078	0.7142857142857143	-1.0	0.13457960530593388	52.502970748351615	21.81569063145627	1.0	0.32019704433497537	87.0	14662.0	209.0	8.52931904246353E-4	23.323807579381203	0.6436756597172324
8	194	large	iso	A1	764.0	410.0	87.49747459999995	60.52691188000001	5.1546149780251127E-5	1174.0	150.8528135999999	32.55764119219941	28.319604517012593	26.565051177077997	37.31601817026605	22.090722034374522	22.892300466839508	13.038404810405298	19.903161785420018	30.756079219847837	14.560219778561036	32.83208228962084	0.964984802046168	1.1496502775185606	0.8393724778017014	0.6917561010383726	0.5366492146596858	137.0	3.0	31.622776601683793	12.0	249.0	465.0	11430.0	0.2857142857142857	0.2223168654173765	0.9540229885057471	-1.0	0.1680880908755673	42.846382339005714	14.866068747318506	2.0	0.3371647509578544	96.0	2831.0	39.0	4.1433743199141706E-4	23.600847442411894	0.7248942668508336
8	197	small	api	A1	1207.0	189.0	112.05382375999987	37.970562720000004	5.8006681940203525E-5	1396.0	152.02438647999992	43.278170016764804	34.058772731852805	57.23737695941311	66.78862880855507	13.601470508735444	16.83915672788682	14.560219778561036	27.080627474451866	14.797949531770527	17.11724276862369	29.46566254387789	0.8077287199429921	1.2706908248719642	0.6356610940543932	0.3388600357032568	0.15658657829328915	91.0	6.0	37.48332962798263	100.0	148.0	3504.0	6454.0	0.6666666666666666	0.17765042979942694	0.5967741935483871	-1.0	0.08365597608203797	18.439088914585774	9.219544457292887	1.0	0.09274193548387097	131.0	5017.0	43.0	0.0013238479553021442	25.612496949731394	0.5918109970872104
9	210	small	api	A1	976.0	203.0	100.49747459999992	39.041630520000005	7.702280043958547E-5	1179.0	142.3675322399999	37.21558813185679	32.2490309931942	23.404689551032305	36.10351391106411	14.866068747318506	16.148474853144492	12.041594578792296	15.262421703173038	27.039572140447444	16.1245154965971	25.90161671311937	0.9205865496594391	1.1540063991290384	0.7977308881079274	0.388483697479897	0.20799180327868852	134.0	3.0	34.88552708502482	60.0	143.0	3643.0	9335.0	0.5	0.17217981340118746	0.7044334975369458	-1.0	0.08362822918733101	55.66065005	20.145737192005576	4.0	0.49261083743842365	103.0	11058.0	119.0	5.733160470372882E-4	23.345235059857504	0.6272972222592347
9	211	medium	api	A1	796.0	278.0	89.25483391999994	47.627416960000005	6.547262656573018E-5	1074.0	139.29646443999988	33.1058907144937	28.635642126552707	25.69369965939962	35.625352979108705	18.35755975068582	18.382185904002178	12.529964086141668	16.855006403911936	27.657839712475297	14.212670403551895	28.936492488369176	0.9986603250862023	1.1561078521719583	0.8638124230451664	0.533611624919822	0.3492462311557789	113.0	3.0	31.400636936215164	33.0	152.0	1610.0	10570.0	0.3333333333333333	0.17225325884543763	0.8216216216216217	-1.0	0.25903422585419195	104.90367906393584	43.23870429076597	2.0	0.3945945945945946	84.0	6831.0	94.0	6.164293015035223E-4	20.248456731316587	0.6116270033614245
9	215	small	api	A1	1074.0	117.0	105.5685423999999	28.727922040000003	3.8365110650052613E-5	1191.0	136.71067799999986	39.66106403010388	33.83784863137726	36.08507304285214	43.994913994745815	11.180339887498949	13.092711493628277	12.36931687685298	18.305106475432563	21.89855531515332	18.027756377319946	26.353658306247528	0.8539361684506677	1.1720917739825472	0.7285574281859801	0.27212578090876466	0.10893854748603352	120.0	4.0	36.22154055254967	80.0	73.0	7227.0	6805.0	0.6923076923076923	0.12846347607052896	0.477124183006536	-1.0	0.00643083340497298	28.11544931451932	11.543203766865055	3.0	0.40522875816993464	94.0	15132.0	230.0	0.0011922837655903614	21.470910553583888	0.541359922600333
9	216	large	E	A1	1021.0	725.0	101.15432883999989	84.25483391999997	4.074414378428593E-5	1746.0	187.82337632000002	37.589892258425	33.12099032335839	48.0664855011259	57.57546549974444	30.066592756745816	29.563677107004185	14.142135623730951	37.749509635318525	27.233485206626494	16.492422502470642	44.72169299981374	1.0170112685212112	1.1349265795327064	0.8961031372971761	0.8329335470483861	0.7100881488736532	114.0	4.0	35.11409973215888	96.0	0.0	6084.0	0.0	0.13333333333333333	0.054982817869415807	0.0	0.055279064095570575	-1.0	0.0	0.0	0.0	0.13541666666666666	106.0	12254.0	149.0	0.003435970324586882	10.63014581273465	0.28279266510406453
9	222	medium	E	A1	792.0	350.0	92.42640679999992	63.76955256000001	1.4954974274819714E-4	1142.0	158.61017291999997	34.0147027033899	27.730849247724095	61.88679112394404	43.59459548512545	21.18962010041709	23.70191365454029	10.63014581273465	27.54691135097349	21.70867522383603	15.0	39.94904232211431	0.8940046111575488	1.2266015512013766	0.7288467964857287	0.6899494935250481	0.44191919191919193	127.0	4.0	30.675723300355934	47.0	0.0	3462.0	0.0	0.0	0.04115586690017513	0.0	0.44964644236541434	-1.0	12.806248474865697	6.4031242374328485	1.0	0.425531914893617	90.0	9633.0	93.0	3.234681484500841E-4	15.652475842498529	0.4601679449909937
9	223	small	api	A1	1202.0	293.0	111.81118307999988	49.041630520000005	2.871799080760437E-5	1495.0	163.68124071999995	41.617304093369626	35.22782990761707	48.44221528589736	58.14886769523707	17.029386365926403	20.180713519096003	14.035668847618199	28.017192016668	20.409999761141563	18.110770276274835	32.983828077525224	0.8438446118276415	1.1813757532754239	0.714289767237934	0.43861114039828347	0.2437603993344426	97.0	3.0	38.3275357934736	39.0	220.0	1015.0	8768.0	0.7333333333333333	0.17324414715719064	0.8494208494208494	-1.0	0.14437980302327666	30.01129178234425	13.0	2.0	0.15057915057915058	113.0	13969.0	146.0	4.085274265282727E-4	29.068883707497267	0.6984807002942907
10	226	medium	iso	A1	914.0	440.0	97.74011527999991	64.11269832	1.302901319572119E-4	1354.0	164.26702715999994	36.359317925395686	30.01666203960727	23.838740183171723	41.370073662288576	23.345235059857504	22.525033320753874	12.165525060596439	21.920103166823267	33.21488574194056	16.1245154965971	33.166046956695936	1.036412897926678	1.2113045040590864	0.85561714205937	0.6559507131369128	0.4814004376367615	81.0	4.0	35.17101079013795	34.0	345.0	1766.0	21818.0	0.6153846153846154	0.2799113737075332	0.9102902374670184	-1.0	0.14692969744411025	72.626326188522	27.104281986870507	2.0	0.40633245382585753	111.0	4173.0	51.0	5.869838877014574E-4	24.698178070456937	0.6792805662948408
10	228	medium	iso	A1	956.0	463.0	97.49747459999992	64.11269832	7.877516295792725E-5	1419.0	164.02438647999998	38.48376280978771	30.870698080866262	40.13254082361263	53.377965063574386	22.825424421026653	25.019472971539766	15.264337522473747	27.985828863025908	24.97513979050146	15.524174696260024	34.86947815807901	0.9123063642064365	1.2466113564707515	0.7318290174968749	0.6575831690311296	0.48430962343096234	103.0	3.0	33.95585369269929	35.0	341.0	1302.0	18113.0	0.21428571428571427	0.2649753347427766	0.9069148936170213	-1.0	0.1943407183853666	41.361679121460696	17.029386365926403	1.0	0.21010638297872342	88.0	2765.0	36.0	0.001125905795734528	28.792360097775937	0.7481690457372082
10	231	small	api	A1	957.0	153.0	99.66904747999992	34.213203400000005	6.274412208994767E-5	1110.0	135.8822508799999	37.21558813185679	32.2490309931942	31.559586071332973	45.170016650880314	12.806248474865697	14.138369471016821	12.806248474865697	17.680763170225102	23.31853010277119	16.401219466856727	24.93050738598114	0.9057797294884727	1.1540063991290384	0.7849000925576242	0.3432680883888792	0.15987460815047022	132.0	3.0	34.48187929913333	32.0	101.0	2853.0	12429.0	0.2727272727272727	0.11981981981981982	0.7593984962406015	-1.0	0.13291192864802667	59.092046950506	22.99946268958763	4.0	0.9172932330827067	79.0	3132.0	46.0	7.816990327792414E-4	25.0	0.6717615186255739
10	232	small	api	A1	1005.0	251.0	102.08326103999991	44.627416960000005	7.07643989546608E-5	1256.0	149.53910511999993	39.395431207184416	30.870698080866262	42.39743779750019	61.531081003405674	16.401219466856727	17.867495105148425	12.806248474865697	25.07905027880039	18.626077016262435	15.811388300841896	28.528881748687404	0.9179361388004971	1.2761431926154532	0.7193049683705075	0.4371668430783512	0.24975124378109453	122.0	3.0	34.713109915419565	19.0	171.0	1254.0	14338.0	0.36363636363636365	0.15127388535031847	0.9	-1.0	0.1463756404511562	40.17358591823077	16.212670403551897	2.0	0.37894736842105264	108.0	2857.0	29.0	0.0016709968332656467	25.298221281347036	0.6421612990679356
10	235	small	api	A1	1040.0	191.0	103.56854239999988	39.798989840000004	3.9376527911062274E-5	1231.0	145.78174579999992	39.20459156782532	32.802438933713454	62.65012421993012	71.90701867077865	14.866068747318506	15.586078276444708	12.649110640673518	27.522286468239113	11.340620151804277	15.297058540778355	28.953949780427198	0.9538043171376629	1.1951730676810104	0.7980470301161703	0.3842768172433027	0.18365384615384617	110.0	3.0	33.37663853655727	47.0	119.0	2704.0	9431.0	0.6153846153846154	0.1348497156783103	0.7168674698795181	-1.0	0.09502359030272543	23.755272529324472	8.54400374531753	3.0	0.41566265060240964	116.0	5815.0	34.0	3.783969110781956E-4	27.80287754891569	0.7091740134778789
10	239	small	api	A1	1188.0	179.0	112.74011527999988	38.384776280000004	4.368150148477668E-5	1367.0	153.53910511999993	40.70626487409524	35.35533905932738	35.537677791974374	44.92682535330562	13.601470508735444	15.364004836074754	12.36931687685298	20.684776719365235	24.494178900302007	19.235384061671343	29.290123192724415	0.8852815821041092	1.1513470371699404	0.7689094195961703	0.34047132366920213	0.15067340067340068	104.0	4.0	39.05124837953327	40.0	128.0	3316.0	14432.0	0.23076923076923078	0.12289685442574981	0.7619047619047619	-1.0	0.09118481284940867	100.25784493921498	45.2889480951348	5.0	0.6904761904761905	124.0	5342.0	50.0	3.731229234916634E-4	25.059928172283335	0.615628288416878
10	241	small	api	A1	1311.0	189.0	122.98275595999988	40.213203400000005	1.0393205723108235E-4	1500.0	166.02438647999998	44.28317965096906	35.22782990761707	13.089292021153028	30.38682395294677	15.0	14.336270580718065	9.219544457292887	12.668466998568913	34.660096951813415	22.47220505424423	25.044642857142865	1.0462972162491573	1.2570510237814567	0.8323426785825204	0.32698245445954505	0.14416475972540047	110.0	4.0	43.68065933568311	0.0	110.0	0.0	4297.0	0.0	0.07333333333333333	1.0	-1.0	0.20761513458082712	11.313708498984761	5.656854249492381	1.0	0.17272727272727273	136.0	21293.0	187.0	3.9734118758785774E-4	32.0624390837628	0.7240319989773175
10	247	medium	iso	A1	950.0	295.0	99.39696951999993	49.455844080000006	7.67944242843997E-5	1245.0	151.6812407199999	36.61966684720111	30.805843601498726	45.69027719786508	64.47030200946695	18.24828759089466	21.68551907285313	12.165525060596439	27.444269337387855	19.574208315810044	16.278820596099706	30.413812651491103	0.8414964626665845	1.1887246887606588	0.7078985324549053	0.4975588724568596	0.3105263157894737	101.0	3.0	33.95585369269929	48.0	225.0	1904.0	12306.0	0.3076923076923077	0.21927710843373494	0.8241758241758241	-1.0	0.18868936769431732	39.491143309316854	14.7648230602334	4.0	0.2600732600732601	78.0	5448.0	36.0	4.4028821210830477E-4	22.80350850198276	0.62271206882172
10	249	small	api	A1	876.0	151.0	94.25483391999994	34.798989840000004	7.059418131053394E-5	1027.0	131.05382375999986	35.22782990761707	30.23243291566195	22.854819961776712	36.972762489568055	12.649110640673518	15.06007759283097	12.649110640673518	13.483657700336915	24.675486821754717	15.264337522473747	22.419132665372835	0.8399100577473027	1.1652330464402436	0.7208086488048084	0.3692011156641167	0.1723744292237443	99.0	4.0	33.83784863137726	63.0	96.0	3548.0	7566.0	0.3076923076923077	0.15481986368062317	0.6037735849056604	-1.0	0.13574401137291534	49.302327921218364	22.065019997208104	1.0	0.5849056603773585	90.0	7047.0	77.0	0.0013181697347185036	18.601075237738275	0.5280221712923705
11	252	medium	iso	A1	929.0	299.0	96.32590171999993	52.284271200000006	4.786021946770666E-5	1228.0	150.6101729199999	36.40054944640259	32.202484376209235	45.7518699559605	52.70881744998738	18.681541692269406	19.56009481328981	12.36931687685298	25.823786022353534	22.91748647024341	15.132745950421556	32.459610334072536	0.9550844139864044	1.1303646333975037	0.8449347987080376	0.5427851726940475	0.3218514531754575	89.0	4.0	33.54101966249684	27.0	200.0	788.0	8899.0	0.0	0.18485342019543974	0.8810572687224669	-1.0	0.15087234547189743	35.472699469296586	12.041594578792296	2.0	0.16299559471365638	90.0	7209.0	91.0	8.906421457396991E-4	21.540659228538015	0.5917674198917029
11	253	medium	iso	A1	880.0	373.0	92.32590171999993	56.69848476000001	4.650759851818714E-5	1253.0	151.43860003999993	35.38361202590826	30.4138126514911	31.39945748334126	45.57179518347322	20.024984394500787	24.349449806033615	14.035668847618199	22.270196706402327	27.06007331046181	15.297058540778355	31.185153562977504	0.8223998716200456	1.163405996852996	0.7068898336819913	0.6141124397782924	0.4238636363636364	95.0	3.0	33.24154027718932	25.0	291.0	836.0	13557.0	0.4	0.25219473264166004	0.9208860759493671	-1.0	0.16673109842793077	43.68523500308355	15.297058540778355	1.0	0.2088607594936709	115.0	6643.0	73.0	0.0010698494915757461	23.600847442411894	0.6669993844927731
11	257	small	api	A1	981.0	222.0	101.32590171999992	42.041630520000005	7.503029398358095E-5	1203.0	145.78174579999987	37.05401462729781	32.01562118716424	31.0852744400363	45.36774706501083	14.866068747318506	18.89576828577086	12.727922061357855	19.35012999837766	24.925332397421528	17.0	27.19125329547799	0.7867406353894141	1.157372971484107	0.6797641337524682	0.41491494086256664	0.22629969418960244	91.0	3.0	35.4682957019364	27.0	156.0	1434.0	9402.0	0.8	0.15211970074812967	0.8524590163934426	-1.0	0.11719891194894753	50.1045773860669	17.88854381999832	3.0	0.3770491803278688	103.0	5796.0	70.0	5.026332470575849E-4	25.079872407968907	0.6768462921017061
11	267	medium	iso	A1	1166.0	406.0	111.15432883999992	61.52691188000001	5.696517160627494E-5	1572.0	175.09545427999996	41.88078318274385	34.66987164671943	51.60713330222751	55.11204031091262	21.540659228538015	23.57236480914527	13.0	31.876194725748597	23.96893788554397	17.72004514666935	38.860513608240886	0.9138098533152251	1.20798783478354	0.7564727284517491	0.5535269073376743	0.3481989708404803	93.0	3.0	38.07886552931954	36.0	198.0	807.0	6202.0	0.0	0.14885496183206107	0.8461538461538461	-1.0	0.16534298451834312	8.48528137423857	4.242640687119285	1.0	0.06837606837606838	123.0	13492.0	142.0	9.81684895322658E-4	25.96150997149434	0.6198907469856311
11	268	medium	api	A1	893.0	331.0	95.42640679999994	53.870057640000006	5.5465058955976235E-5	1224.0	152.12489155999995	35.6931365951495	30.59411708155671	31.675468738109217	35.272421448598394	19.697715603592208	20.519206296991488	12.529964086141668	18.63103283812748	29.80965254100397	15.811388300841896	32.26349969553897	0.9599647919364344	1.1666666666666667	0.8228269645169437	0.5645193971612482	0.3706606942889138	93.0	3.0	33.734255586866	2.0	140.0	84.0	8780.0	0.16666666666666666	0.11601307189542484	0.9859154929577465	-1.0	0.27870098354456274	34.52110252271059	15.033296378372908	1.0	0.36619718309859156	103.0	8938.0	118.0	6.916341168260176E-4	24.73863375370596	0.6930921771965484
12	275	medium	iso	A1	932.0	269.0	100.32590171999992	46.041630520000005	8.064588669250727E-5	1201.0	149.1959593599999	36.24913792078372	32.202484376209235	22.288429276524074	38.99099404250548	17.88854381999832	18.20939362966072	13.416407864998739	17.379723660649727	29.066080401284328	16.278820596099706	27.62201619264446	0.9823799838595515	1.1256627748747265	0.8727125083876734	0.45892067482730264	0.2886266094420601	139.0	5.0	34.40930106817051	2.0	108.0	136.0	11177.0	0.0	0.09159034138218151	0.9818181818181818	-1.0	0.2334399337868432	57.71993948543962	24.057599552077217	5.0	0.9	89.0	3087.0	44.0	0.0013182112039759471	22.80350850198276	0.6290772639011698
12	276	large	iso	A1	856.0	422.0	93.25483391999994	61.94112544000001	5.788109409054685E-5	1278.0	157.19595935999996	34.20526275297414	30.610455730027933	29.445428729925595	36.86989764584402	22.80350850198276	22.00755101339699	12.36931687685298	20.52315765178448	33.55062757175954	16.55294535724685	34.205262752974136	1.0361674721599523	1.1174372265036163	0.9272713022118017	0.6642135623032381	0.4929906542056075	121.0	3.0	33.61547262794322	54.0	265.0	2848.0	17460.0	0.5384615384615384	0.24960876369327073	0.8307210031347962	-1.0	0.12497350406012886	82.60731617347581	34.873824890515046	4.0	0.2507836990595611	98.0	2493.0	33.0	6.629512147927682E-4	20.0	0.5847053462046861
12	278	small	api	A1	1172.0	111.0	112.32590171999989	27.970562720000004	5.071249688631945E-5	1283.0	142.71067799999992	40.01249804748511	35.0	45.0	54.562198538320615	10.0	14.739486592754439	13.038404810405298	20.943456192250174	18.0	16.97056274847714	25.705521472392643	0.678449682563282	1.143214229928146	0.5934580455720222	0.2490125811740515	0.0947098976109215	158.0	5.0	36.87817782917155	108.0	54.0	5859.0	3870.0	0.6666666666666666	0.12626656274356976	0.3333333333333333	0.003887676840903526	-1.0	25.322727420930168	9.245040190466598	3.0	0.3333333333333333	233.0	6195.0	36.0	0.0013810890235269328	27.018512172212592	0.6752518210722106
12	279	small	api	A1	1338.0	263.0	120.98275595999986	49.69848476000001	4.926021393154105E-5	1601.0	173.09545427999996	43.56604182158393	37.48332962798263	48.964654722856125	61.677520716735756	16.401219466856727	18.751248431130808	12.041594578792296	29.105237634229937	20.595822400571233	19.209372712298546	33.063189640658706	0.8746734665211643	1.162277797996375	0.7525511267865519	0.41078982178610357	0.19656203288490284	109.0	3.0	40.311288741492746	113.0	193.0	4627.0	9570.0	0.6	0.19113054341036853	0.630718954248366	-1.0	0.11243783440117898	37.372541636579804	17.724576134353104	2.0	0.1437908496732026	122.0	7441.0	85.0	0.0013672204435200923	23.53720459187964	0.5402649313029535
12	286	small	api	A1	805.0	98.0	90.84062035999995	26.313708480000003	1.5209017031112682E-4	903.0	119.98275595999988	33.28663395418648	29.410882339705484	25.140582903516158	39.075418018017515	9.055385138137417	15.3286139634882	12.041594578792296	12.137003716147415	20.570617127770888	15.132745950421556	19.254608398986925	0.5907504200775607	1.1317795083369064	0.5219659975516248	0.28966896500397277	0.12173913043478261	123.0	5.0	32.2490309931942	50.0	52.0	3120.0	4153.0	0.46153846153846156	0.11295681063122924	0.5098039215686274	-1.0	0.014038450511509131	34.30024007762715	10.65685424949238	3.0	0.5392156862745098	85.0	4211.0	64.0	0.0010668003919383385	22.80350850198276	0.6850650183905047
12	288	small	api	A1	920.0	204.0	97.32590171999992	41.627416960000005	9.051103543709052E-5	1124.0	141.7817457999999	35.35533905932738	31.144823004794873	20.90798047100966	32.905242922987895	14.317821063276353	19.642324656057557	13.152946437965905	14.849242404917497	26.168072937018376	16.15549442140351	27.33402202989122	0.728927014189272	1.1351915229662497	0.6421180914781581	0.4277115980878275	0.2217391304347826	110.0	4.0	34.17601498127012	68.0	127.0	4273.0	8787.0	0.5714285714285714	0.17348754448398576	0.6512820512820513	-1.0	0.06312415612120585	44.235209285037755	17.535651805564925	4.0	0.48717948717948717	115.0	5328.0	61.0	7.650293173822294E-4	22.20360331117452	0.6280127387243033
12	291	small	api	A1	896.0	65.0	95.84062035999993	21.899494920000002	6.836101757845881E-5	961.0	119.74011527999988	34.92849839314596	31.78049716414141	21.370622269343187	36.62574097240096	8.06225774829855	-1.0	12.529964086141668	10.47854951794379	20.798919431185613	15.556349186104045	17.56420438022184	-1.0	1.0990544991396958	-1.0	0.22849909399313512	0.07254464285714286	132.0	8.0	33.301651610693426	107.0	38.0	7683.0	2571.0	0.6666666666666666	0.15088449531737774	0.2620689655172414	0.043750625506116934	-1.0	17.77269903474535	7.47213595499958	2.0	0.35172413793103446	72.0	2969.0	48.0	5.291803378965515E-4	22.561028345356956	0.645920362547968
12	292	small	E	A1	818.0	108.0	88.35533899999994	26.727922040000003	8.502556971384231E-5	926.0	117.49747459999989	34.48187929913333	28.653097563788805	63.43494882292201	61.54416546764159	9.433981132056603	18.45280937063531	15.620499351813308	19.37249400489577	10.958675560328484	13.038404810405298	22.034613273474868	0.5112490430356513	1.203425885189838	0.4248280258281155	0.30250488926311536	0.13202933985330073	81.0	7.0	29.068883707497267	61.0	0.0	6864.0	0.0	0.15384615384615385	0.06587473002159827	0.0	0.07078342223935809	-1.0	10.198039027185569	5.0990195135927845	1.0	0.4426229508196721	92.0	3276.0	49.0	0.001106076855557513	24.20743687382041	0.7020335714251178
13	297	medium	iso	A1	813.0	350.0	91.49747459999992	55.284271200000006	5.539453408401725E-5	1163.0	149.1959593599999	34.48187929913333	28.653097563788805	27.428741221677576	40.236358309273825	20.248456731316587	21.01666621360112	12.36931687685298	20.880532460366698	28.967199729530705	15.264337522473747	32.32569589035021	0.9634476051302856	1.203425885189838	0.8005874038336009	0.6042163616174829	0.43050430504305043	91.0	4.0	32.449961479175904	14.0	186.0	404.0	7672.0	0.3076923076923077	0.17196904557179707	0.93	-1.0	0.24078398945560897	0.0	0.0	0.0	0.09	118.0	4285.0	48.0	9.373747714400027E-4	22.02271554554524	0.6386750372419162
13	299	small	api	A1	863.0	148.0	94.42640679999994	33.55634916	6.111928411390593E-5	1011.0	130.8111830799999	34.0147027033899	31.016124838541646	34.695153531233984	43.315315682103716	12.727922061357855	13.686728196582935	11.313708498984761	16.845656567884536	23.052525217835004	15.811388300841896	24.555890037569192	0.9299462865446207	1.0966780305553234	0.8479665504685319	0.35537039157991157	0.17149478563151796	107.0	3.0	33.12099032335839	52.0	74.0	3028.0	4965.0	0.4444444444444444	0.12462908011869436	0.5873015873015873	-1.0	0.06346066739321062	42.55815054330143	16.664583015341176	3.0	0.5238095238095238	84.0	4541.0	63.0	7.378323612357364E-4	22.0	0.6467791352416402
13	301	large	E	B	854.0	430.0	93.49747459999993	62.11269832000001	1.7032736075398177E-4	1284.0	158.02438647999992	35.22782990761707	30.14962686336267	21.64125398589448	45.9922616000008	22.02271554554524	23.811215566775772	12.806248474865697	21.573852320539064	30.547641739446668	15.524174696260024	29.99509644196127	0.9248883360778078	1.1684333629490238	0.7915627586527232	0.6643248770699958	0.5035128805620609	75.0	3.0	33.734255586866	54.0	292.0	1219.0	7271.0	1.0	0.26947040498442365	0.8439306358381503	-1.0	0.1520109652405113	0.0	0.0	0.0	0.0	206.0	10454.0	56.0	0.006796413604476468	27.073972741361768	0.7685393284900512
13	303	small	api	A1	1122.0	112.0	110.91168815999988	28.142135600000003	7.107847745421672E-5	1234.0	141.05382375999991	42.04759208325728	32.202484376209235	45.90222116153015	63.22115959304489	11.40175425099138	13.637076193493012	12.529964086141668	22.45075052409212	16.64467852039359	17.08800749063506	25.147794422747342	0.8360849561309758	1.3057250984747462	0.6403223443492277	0.25373462496939453	0.09982174688057041	94.0	3.0	37.33630940518894	87.0	78.0	2687.0	3193.0	0.6666666666666666	0.13371150729335493	0.4727272727272727	-1.0	0.046023587972320645	0.0	0.0	0.0	0.10303030303030303	89.0	9391.0	132.0	3.9878092192946045E-4	23.706539182259394	0.5638025391636869
13	304	small	api	A1	849.0	182.0	93.42640679999992	38.213203400000005	7.872588733247715E-5	1031.0	133.63961019999985	35.22782990761707	29.154759474226502	29.908427321405128	34.82055751766336	14.7648230602334	15.986206863517738	11.661903789690601	16.038456001453383	25.96488579057584	15.231546211727817	28.08796306071338	0.9235976480404698	1.208304597359457	0.7643748522175903	0.40901929881349175	0.2143698468786808	85.0	3.0	33.52610922848042	16.0	117.0	734.0	7771.0	0.36363636363636365	0.12900096993210475	0.8796992481203008	-1.0	0.09576970691197989	81.39452000592108	35.90724809414742	2.0	0.45112781954887216	82.0	9030.0	102.0	0.001128988838568203	23.08679276123039	0.6553566547179931
13	305	medium	api	A1	1074.0	499.0	106.08326103999993	68.52691188	3.566398519646221E-5	1573.0	177.43860003999998	40.049968789001575	34.058772731852805	42.13759477388825	48.847431581645196	24.20743687382041	25.39324784911472	12.806248474865697	29.61300684772809	28.773790756220468	16.97056274847714	39.32879470185068	0.9533021147062269	1.1759075731917263	0.8106947658468693	0.645972900985398	0.46461824953445063	91.0	5.0	35.805027579936315	60.0	368.0	1466.0	11537.0	0.5454545454545454	0.27209154481881753	0.8598130841121495	-1.0	0.146005094887774	0.0	0.0	0.0	0.028037383177570093	126.0	13659.0	111.0	0.002156225966048545	20.591260281974	0.5141392341766
13	307	small	api	A1	1107.0	169.0	106.56854239999988	38.041630520000005	5.597413862004372E-5	1276.0	147.4386000399999	39.408120990476064	35.22782990761707	44.51650278910975	47.801448477615	14.317821063276353	16.276905890671813	12.083045973594572	23.37081740645747	21.82933215065071	17.26267650163207	31.54716076382181	0.8796402190591888	1.1186644506295609	0.7863307165648695	0.3569686669562635	0.15266485998193316	76.0	3.0	35.6931365951495	35.0	107.0	1093.0	4694.0	0.5	0.11128526645768025	0.7535211267605634	-1.0	0.13321032963491733	20.50457312756027	9.219544457292887	3.0	0.2887323943661972	98.0	8192.0	78.0	5.965718330689749E-4	26.419689627245813	0.6704123151071013
13	310	small	api	A1	795.0	162.0	91.08326103999994	34.970562720000004	9.699224324959027E-5	957.0	128.46803731999984	33.06055050963308	29.017236257093817	25.167870149781606	42.12803751300726	12.806248474865697	14.955297434653167	11.40175425099138	15.456487932682984	24.020206260325878	16.15549442140351	23.042228769916793	0.856301824207931	1.1393418110779174	0.751575879935271	0.3839406090724222	0.2037735849056604	77.0	3.0	32.55764119219941	13.0	101.0	531.0	5275.0	0.8	0.11912225705329153	0.8859649122807017	-1.0	0.07838968529885501	20.755106296245508	8.54400374531753	1.0	0.4298245614035088	84.0	7453.0	95.0	5.26404204696143E-4	22.02271554554524	0.6661327535707043
14	315	small	api	A1	1064.0	76.0	104.66904747999993	22.899494920000002	4.5460475940928624E-5	1140.0	129.9827559599999	40.311288741492746	32.2490309931942	61.01543960626566	67.38013505195958	8.06225774829855	-1.0	13.92838827718412	21.9541480222899	10.418917705493511	15.811388300841896	23.783660357480723	-1.0	1.25	-1.0	0.21878000680550397	0.07142857142857142	83.0	4.0	33.60059523282288	65.0	62.0	1236.0	1537.0	0.6428571428571429	0.11140350877192982	0.4881889763779528	-1.0	0.0438962652143979	0.0	0.0	0.0	0.0	83.0	3999.0	60.0	4.940546860581358E-4	22.360679774997898	0.5547001962252291
14	316	small	api	A1	1128.0	50.0	108.15432883999989	17.899494920000002	3.794862849330347E-5	1178.0	128.46803731999984	38.27531841800928	36.40054944640259	79.36914976902189	81.45471810469917	5.0990195135927845	-1.0	13.341664064126334	21.58048669848168	3.2966535347685366	16.278820596099706	21.822746726568084	-1.0	1.0515038646426795	-1.0	0.16549957003089494	0.044326241134751775	83.0	3.0	35.4682957019364	77.0	26.0	5633.0	1653.0	0.7142857142857143	0.08743633276740238	0.2524271844660194	0.06990590884326439	-1.0	69.74337074081365	32.252730017107055	2.0	0.44660194174757284	122.0	3883.0	44.0	5.57957560922256E-4	21.540659228538015	0.5627819733147593
14	322	small	api	A1	1214.0	141.0	113.49747459999988	32.970562720000004	5.7820149953961315E-5	1355.0	149.29646443999997	42.190046219457976	34.9857113690718	69.58679220220756	79.7960262782683	12.041594578792296	14.393827697377315	12.806248474865697	28.537536881026625	8.574929257125442	17.804493814764857	28.996159745731845	0.8365804309986553	1.2059222056223495	0.6937266990343832	0.2904960029833125	0.11614497528830313	90.0	3.0	36.6742416417845	76.0	106.0	4973.0	9003.0	0.6363636363636364	0.13431734317343175	0.5824175824175825	-1.0	0.06772632723937942	32.480902745361746	12.280109889280517	3.0	0.45054945054945056	117.0	4720.0	46.0	4.393123131071722E-4	17.72004514666935	0.42000535042070886
14	327	large	F	B	907.0	510.0	94.84062035999995	67.355339	7.375420399170562E-5	1417.0	164.61017291999997	35.05709628591621	31.016124838541646	34.20213136539769	39.993807487888034	23.345235059857504	27.801046545530827	14.142135623730951	24.27468587413726	30.306816370300567	16.401219466856727	37.76957231167061	0.8397250449411726	1.13028614852469	0.7429313771890655	0.7101950487494686	0.5622932745314223	117.0	3.0	34.0	128.0	343.0	4886.0	14785.0	0.5454545454545454	0.3323923782639379	0.7282377919320594	-1.0	0.10671061472051287	51.51677842927277	23.478024748790627	1.0	0.13800424628450106	187.0	5090.0	30.0	0.010190140720576717	26.68332812825267	0.7611391402936127
14	330	small	api	A1	790.0	167.0	88.42640679999995	35.798989840000004	5.990247931447592E-5	957.0	126.22539663999986	32.984845004941285	28.861739379323623	30.963756532073518	45.70731936854426	13.892443989449804	14.607726300893308	12.206555615733702	17.220029377579642	22.313277503342633	14.142135623730951	24.05764690855942	0.9510339736171151	1.1428571428571428	0.8321547269149757	0.40484501333373213	0.21139240506329113	116.0	3.0	30.805843601498726	68.0	105.0	5151.0	10273.0	0.2727272727272727	0.180773249738767	0.6069364161849711	-1.0	0.12351600983844013	90.04640935318196	37.80287754891569	3.0	0.6358381502890174	91.0	3175.0	53.0	5.969929613625676E-4	18.384776310850235	0.5573704017131537
14	333	small	api	A1	1048.0	65.0	103.9116881599999	21.313708480000003	9.137750812835415E-5	1113.0	127.63961019999985	38.27531841800928	33.24154027718932	36.014268220759156	51.70983680775694	6.324555320336759	-1.0	13.341664064126334	15.545265842126632	17.658628183448084	16.64331697709324	19.80584429263353	-1.0	1.1514303518683273	-1.0	0.205113677367861	0.06202290076335878	126.0	4.0	35.84689665786984	89.0	38.0	8945.0	3478.0	0.42857142857142855	0.11410601976639713	0.2992125984251969	0.06651066553167483	-1.0	14.809836694575328	7.404918347287664	1.0	0.28346456692913385	79.0	3214.0	50.0	4.2928296527231305E-4	25.317977802344327	0.6614700765084094
14	343	medium	iso	B	929.0	417.0	99.08326103999993	61.69848476000001	6.60459195715424E-5	1346.0	163.19595935999996	37.12142238654117	31.144823004794873	32.357847672110154	38.51692630710278	21.93171219946131	22.612134344454667	11.313708498984761	22.035793550210943	31.722768173956016	17.204650534085253	35.3848926610638	0.9699089818489327	1.191897041149541	0.8137523195069694	0.6226933198645159	0.4488697524219591	102.0	3.0	34.48187929913333	72.0	305.0	2682.0	14088.0	0.4444444444444444	0.2800891530460624	0.8090185676392573	-1.0	0.19815795333661457	76.95912705976517	32.60107523773827	4.0	0.23607427055702918	181.0	7436.0	36.0	0.0021704896959285425	24.0	0.6465269501284384
14	345	small	api	A1	938.0	87.0	99.25483391999994	24.556349160000003	3.138672564218712E-5	1025.0	126.22539663999986	36.40054944640259	32.802438933713454	2.0791317219047585	7.815293546766867	8.48528137423857	12.324907257548379	11.313708498984761	1.7582152185432194	25.42493872743217	17.029386365926403	12.929952570268314	0.6884661439575349	1.1096903349156486	0.6204128505903114	0.2474070852790161	0.09275053304904052	116.0	4.0	35.4682957019364	55.0	69.0	4607.0	6229.0	0.7777777777777778	0.12097560975609756	0.5564516129032258	-1.0	0.024515246612174406	28.28732831590704	11.85176252669931	2.0	0.3870967741935484	98.0	4018.0	52.0	8.633419941186942E-4	19.72308292331602	0.5418347586306893
14	346	small	api	A1	1101.0	54.0	106.3259017199999	19.313708480000003	4.712850761556297E-5	1155.0	128.46803731999987	38.62641583165593	34.17601498127012	72.11595515629656	78.21181670089237	6.082762530298219	-1.0	14.142135623730951	22.160999967759704	6.203180801394921	17.029386365926403	22.638455330153377	-1.0	1.1302200052529476	-1.0	0.18164631729022143	0.04904632152588556	94.0	4.0	34.23448553724738	74.0	24.0	4181.0	1218.0	0.4666666666666667	0.08484848484848485	0.24489795918367346	0.03921796123516823	-1.0	21.41640786499874	6.708203932499369	1.0	0.32653061224489793	81.0	4197.0	55.0	7.640641080179797E-4	24.73863375370596	0.6404589507223095
15	350	small	api	A1	1093.0	191.0	106.3259017199999	42.455844080000006	5.424893058275147E-5	1284.0	151.19595935999996	38.3275357934736	34.23448553724738	78.65498132123318	82.56444046159231	15.524174696260024	15.521269648397192	12.649110640673518	31.41344662719007	5.316276764316573	16.76305461424021	31.6798412445713	1.0001871656074948	1.1195592745733816	0.8933758027136396	0.3992991678716613	0.1747483989021043	116.0	3.0	34.92849839314596	79.0	157.0	3535.0	8805.0	0.6153846153846154	0.1838006230529595	0.6652542372881356	-1.0	0.1154330191903038	48.25037907440974	17.529964086141668	2.0	0.3686440677966102	96.0	5845.0	50.0	9.126892088595024E-4	22.20360331117452	0.5793120494575428
15	359	medium	iso	A1	841.0	266.0	92.08326103999994	46.870057640000006	5.64482224940943E-5	1107.0	141.7817457999999	34.0	29.5296461204668	24.49615256085559	35.19750328475476	16.1245154965971	19.167462965163228	11.045361017187261	15.941176470588236	27.70097537447459	16.0312195418814	27.65660569353047	0.8412441190523403	1.1513852845136139	0.7306365040158662	0.5089965006738866	0.3162901307966706	132.0	3.0	33.37663853655727	48.0	207.0	2440.0	12032.0	0.5833333333333334	0.23035230352303523	0.8117647058823529	-1.0	0.12135229929246023	55.98920548871105	20.438793085051046	5.0	0.4980392156862745	81.0	5583.0	74.0	4.2530708239059997E-4	22.825424421026653	0.6713360123831369
15	364	medium	iso	A1	1035.0	440.0	102.32590171999993	63.52691188000001	4.7658668838857416E-5	1475.0	168.2670271599999	38.07886552931954	33.61547262794322	15.368463321796128	24.961771112397486	23.08679276123039	22.333230194831888	14.035668847618199	14.575014047429203	38.22644453708588	18.439088914585774	34.536846313969995	1.0337417632749286	1.1327779308884707	0.9125723013195842	0.6208292408097437	0.4251207729468599	97.0	3.0	37.94733192202055	41.0	324.0	1671.0	17184.0	0.5333333333333333	0.24745762711864408	0.8876712328767123	-1.0	0.19793679448197052	48.53032420462059	17.46424919657298	1.0	0.27123287671232876	119.0	15290.0	165.0	8.445416161837859E-4	27.784887978899608	0.7296669055832588
15	365	medium	api	A1	1026.0	266.0	102.84062035999992	46.041630520000005	6.793604551895961E-5	1292.0	151.29646443999997	38.05259518088089	33.06055050963308	33.97654403625686	50.502340426182485	16.278820596099706	18.981045145711256	12.727922061357855	22.33750407717456	24.712232174172208	17.4928556845359	28.947693528629195	0.8576356291833532	1.1509970219580357	0.7451241079011427	0.44769887967253064	0.25925925925925924	122.0	3.0	37.16180835212409	19.0	183.0	808.0	11213.0	0.2	0.1563467492260062	0.905940594059406	-1.0	0.20404316797328284	31.987352575101205	12.041594578792296	1.0	0.17326732673267325	132.0	10472.0	105.0	8.536197505775083E-4	24.020824298928627	0.6312532478993083
16	380	small	api	A1	894.0	110.0	96.49747459999993	29.142135600000003	1.0261443401923862E-4	1004.0	128.46803731999987	35.4400902933387	30.083217912982647	28.61045966596521	32.42453450025556	10.63014581273465	13.593110970874699	11.180339887498949	13.148950698006239	22.271553593036877	15.556349186104045	24.523009647199746	0.7820245001686037	1.1780684631494909	0.6638192300623268	0.3019989457838104	0.12304250559284116	91.0	3.0	33.61547262794322	75.0	99.0	4059.0	6537.0	0.9090909090909091	0.17330677290836655	0.5689655172413793	-1.0	0.09097267854660346	16.24483498974493	8.122417494872465	1.0	0.20114942528735633	95.0	4953.0	66.0	0.0010114243268574557	19.4164878389476	0.5478678998342482
16	384	medium	E	A1	839.0	258.0	93.84062035999993	47.041630520000005	1.1100530954707546E-4	1097.0	143.29646443999988	36.87817782917155	28.635642126552707	35.72739822279971	52.76516601842533	17.029386365926403	18.988408251751206	12.041594578792296	22.452302384230915	22.838670671665206	15.231546211727817	28.20066382197412	0.8968306421553722	1.2878418324335692	0.6963825988325577	0.5012928339511676	0.3075089392133492	103.0	3.0	32.984845004941285	71.0	205.0	3867.0	12908.0	0.6	0.2515952597994531	0.7427536231884058	-1.0	0.13269758546993626	96.86858848913992	42.10270904217596	2.0	0.36231884057971014	94.0	4843.0	61.0	2.506234817044088E-4	22.360679774997898	0.6063390625908325
16	386	large	iso	B	814.0	464.0	89.08326103999995	65.52691188	8.420034602706143E-5	1278.0	156.6101729199999	35.510561809129406	29.154759474226502	39.38241940987318	60.25511870305777	22.02271554554524	27.032518897929094	15.033296378372908	27.850868857437735	21.265824557671095	14.866068747318506	32.07726903467488	0.8146749338713069	1.2180022215762605	0.6688616157177503	0.7355692990468463	0.5700245700245701	173.0	3.0	31.38470965295043	29.0	363.0	1018.0	15893.0	0.5	0.30672926447574334	0.9260204081632653	-1.0	0.17567161770994177	41.80523881371483	18.439088914585774	1.0	0.11479591836734694	286.0	6969.0	32.0	0.009848576016799471	29.0	0.8166584397024209
16	387	medium	iso	A1	887.0	325.0	97.91168815999991	53.284271200000006	1.1776019834403614E-4	1212.0	154.02438647999992	37.656340767525464	28.442925306655784	25.23283132320836	42.416979331364956	20.0	19.255391125418857	12.206555615733702	20.315303728601535	29.49766913755773	15.811388300841896	30.118110236220467	1.03867015059477	1.3239264372962964	0.7845376611074609	0.5442074608388618	0.3664036076662909	124.0	3.0	34.9857113690718	48.0	223.0	2761.0	16181.0	0.6363636363636364	0.2235973597359736	0.8228782287822878	-1.0	0.19487451503526593	68.63911228313516	30.48068349337807	2.0	0.3985239852398524	75.0	12087.0	187.0	4.7292950842460604E-4	24.515301344262525	0.6510271801397212
16	393	small	api	A1	919.0	118.0	95.42640679999992	28.970562720000004	1.2311619227575466E-4	1037.0	126.81118307999988	36.76955262170047	30.463092423455635	37.874983651098205	56.309932474020215	10.198039027185569	15.74903896753459	15.033296378372908	18.384776310850235	18.6455134660806	16.1245154965971	22.095751225568737	0.6475340525988936	1.207019698150837	0.5364734756118069	0.3035906274949465	0.12840043525571274	107.0	4.0	33.83784863137726	61.0	98.0	3962.0	6806.0	0.6875	0.15332690453230471	0.6163522012578616	-1.0	0.06248494384189078	39.906731608691544	14.947127982750379	3.0	0.5408805031446541	94.0	3731.0	47.0	0.0014483224649278462	18.601075237738275	0.505882555306381
16	394	small	api	A1	823.0	132.0	90.25483391999994	30.384776280000004	7.450897441640446E-5	955.0	123.05382375999984	33.95585369269929	29.832867780352597	26.04888694731315	38.498021489010256	11.40175425099138	14.677556548169854	12.806248474865697	13.37030145402036	21.35228851245461	14.212670403551895	21.478823360788738	0.7768155560206692	1.1382028017789836	0.6824930977208326	0.33665538963743985	0.16038882138517618	115.0	3.0	31.906112267087632	38.0	96.0	3129.0	10972.0	0.5454545454545454	0.14031413612565444	0.7164179104477612	-1.0	0.087416190264526	40.784787817002325	19.63014581273465	1.0	0.5223880597014925	106.0	4761.0	52.0	0.0024398475407177932	19.4164878389476	0.5718156290419598
16	398	small	api	A1	973.0	102.0	101.4974745999999	27.556349160000003	4.457576993768776E-5	1075.0	131.88225087999987	38.47076812334269	30.4138126514911	51.2824920881614	64.32812915110998	10.44030650891055	12.079983212104363	11.40175425099138	21.99072285969454	14.302711895566084	16.1245154965971	24.39916935507825	0.8642649849421292	1.2649110640673515	0.6832614635870641	0.2714978798103025	0.10483042137718397	118.0	3.0	34.40930106817051	6.0	66.0	266.0	4382.0	0.08333333333333333	0.06697674418604652	0.9166666666666666	-1.0	0.10108329377464777	0.0	0.0	0.0	0.1388888888888889	88.0	5783.0	85.0	6.275127555611286E-4	21.840329667841555	0.5677123367492531
17	401	medium	api	A1	728.0	254.0	85.42640679999995	44.798989840000004	7.98499357135477E-5	982.0	132.22539663999987	33.015148038438355	26.627053911388696	25.048409305236767	31.236429212427552	17.46424919657298	18.70717634393507	12.649110640673518	14.962828560539952	27.753727560671713	13.892443989449804	28.853976933468402	0.9335588052140721	1.2399099107362155	0.7529247061665612	0.5244161790028611	0.3489010989010989	135.0	3.0	31.064449134018133	1.0	168.0	59.0	15666.0	0.0	0.17209775967413443	0.9940828402366864	-1.0	0.26120538456892967	24.946473677979647	9.848857801796104	2.0	0.3727810650887574	83.0	7221.0	103.0	8.257757393167883E-4	19.72308292331602	0.59739495641071
17	403	medium	iso	A1	728.0	285.0	84.42640679999997	49.455844080000006	1.0168539118608277E-4	1013.0	136.71067799999986	30.805843601498726	27.80287754891569	19.76716867679164	26.291565046411137	18.24828759089466	18.52850092410831	12.165525060596439	12.724858473959431	29.20561005138362	13.601470508735444	28.728227853938574	0.9848766322563606	1.1080091816863091	0.8888704611251057	0.5857864376149197	0.3914835164835165	110.0	4.0	30.083217912982647	12.0	111.0	985.0	10109.0	0.0	0.12142152023692004	0.9024390243902439	-1.0	0.21680933684762274	55.88433576473683	22.832719429096468	1.0	0.7154471544715447	83.0	4377.0	67.0	8.697921595230752E-4	17.88854381999832	0.5806867051395413
17	407	large	iso	A1	862.0	506.0	92.59797967999995	70.76955255999998	7.1487203006278E-5	1368.0	165.7817458	35.05709628591621	30.01666203960727	45.45351912595797	49.90706496480027	24.758836806279895	28.045905711660208	13.45362404707371	29.52326660368045	26.551919695412867	14.866068747318506	38.59246399774051	0.8827968353322353	1.1679212112145594	0.755870196427194	0.7642667021955054	0.5870069605568445	116.0	4.0	32.202484376209235	24.0	384.0	1463.0	29901.0	0.5454545454545454	0.2982456140350877	0.9411764705882353	-1.0	0.2885874193611628	67.78995569327326	19.697715603592208	2.0	0.34558823529411764	164.0	13734.0	85.0	0.00210979444873497	23.0	0.656072591192899
17	410	medium	iso	A1	871.0	272.0	94.15432883999992	48.870057640000006	1.2001289990782532E-4	1143.0	145.43860003999987	34.92849839314596	30.463092423455635	34.93931020467704	47.258755461313626	17.46424919657298	19.39145657628945	13.416407864998739	21.586957203632835	24.554302944768118	15.297058540778355	29.392955121017923	0.900615646270073	1.1465841322876367	0.7854771585519735	0.5190420689318149	0.31228473019517794	150.0	3.0	33.24154027718932	33.0	207.0	1780.0	16498.0	0.38461538461538464	0.2099737532808399	0.8625	-1.0	0.17541069050677252	40.247964034922944	13.45362404707371	2.0	0.4041666666666667	85.0	6801.0	85.0	4.743830095235605E-4	20.248456731316587	0.5797116298389156
17	412	large	api	A1	665.0	345.0	81.52691187999997	55.455844080000006	1.515984150734457E-4	1010.0	139.3969695199999	32.0624390837628	25.019992006393608	33.83277153852663	59.067811387328945	19.4164878389476	20.79970816008163	11.40175425099138	24.389909886675586	21.542772670041778	13.892443989449804	28.43388294018169	0.9334980899497101	1.2814727948581903	0.7284572046283764	0.6802151927651308	0.518796992481203	154.0	4.0	29.546573405388315	41.0	110.0	2756.0	8194.0	0.1	0.1495049504950495	0.7284768211920529	-1.0	0.23349308187206858	67.45175173404542	29.430137328037496	2.0	0.5231788079470199	107.0	13362.0	164.0	8.333201642401377E-4	20.09975124224178	0.6268940173182516
17	416	small	api	A1	874.0	123.0	96.84062035999993	30.970562720000004	1.1857189352067952E-4	997.0	130.22539663999984	36.345563690772494	29.274562336608895	24.775140568831915	46.56697095704857	12.806248474865697	11.678950002821637	10.63014581273465	16.81085496976684	22.92092336973695	15.811388300841896	23.149756858411063	1.0965239573567576	1.241540805046334	0.8831960680630514	0.3198096274566247	0.14073226544622425	127.0	3.0	32.984845004941285	88.0	98.0	5830.0	6792.0	0.5555555555555556	0.18655967903711135	0.5268817204301075	-1.0	0.05485647332417544	66.42534401384066	28.12300149727055	6.0	0.5967741935483871	106.0	4337.0	48.0	8.389148168199608E-4	21.0	0.5777871593536884
17	417	small	api	A1	967.0	93.0	98.01219323999993	25.970562720000004	6.094725802535024E-5	1060.0	125.98275595999988	38.3275357934736	31.25699921617557	44.18542295024029	61.94809714068668	8.54400374531753	15.506125788307525	13.92838827718412	18.628904395194112	15.516524687661361	15.620499351813308	21.10871513549037	0.5510082829174635	1.2262065058900156	0.44936010392272874	0.2649727739119821	0.09617373319544985	128.0	7.0	34.828149534535996	71.0	69.0	5098.0	6329.0	0.42857142857142855	0.1320754716981132	0.4928571428571429	-1.0	0.08781127169115127	23.37010772218997	10.30308784984488	1.0	0.2642857142857143	103.0	5455.0	71.0	0.00317001511219367	22.02271554554524	0.5745925243984837
17	419	medium	F	A1	689.0	214.0	83.25483391999997	44.041630520000005	1.0540633910387959E-4	903.0	130.12489155999984	29.732137494637012	27.51363298439521	1.3836869673685044	10.091057238888908	16.1245154965971	17.023660116138625	11.661903789690601	3.1615621317826683	29.294568276648004	13.92838827718412	18.044100674763435	0.9471826497117898	1.0806329179247272	0.8765073078939531	0.5289978785174186	0.31059506531204645	89.0	3.0	29.546573405388315	18.0	185.0	760.0	9597.0	0.45454545454545453	0.2248062015503876	0.9113300492610837	-1.0	0.14596985683600128	26.83570004278159	12.165525060596439	1.0	0.17733990147783252	86.0	5972.0	74.0	5.541756970450869E-4	19.924858845171276	0.670145523468175
17	422	small	api	A1	887.0	158.0	95.25483391999994	34.798989840000004	7.229124287589518E-5	1045.0	132.4680373199999	35.90264614203248	31.04834939252005	31.75948008481282	54.5051334923471	13.0	15.009809324757201	12.529964086141668	18.745136426367623	21.385999996507582	15.556349186104045	23.02368421052632	0.8661002760746455	1.1563463708857225	0.7489972709571802	0.3653251851683038	0.17812852311161217	109.0	4.0	33.60059523282288	24.0	98.0	2079.0	11413.0	0.4166666666666667	0.11674641148325358	0.8032786885245902	-1.0	0.11644344278602817	54.2092862048226	18.929481604848668	3.0	0.6885245901639344	130.0	15558.0	164.0	5.032757226073375E-4	18.788294228055936	0.5233122414912984
18	425	small	api	A1	800.0	143.0	91.08326103999993	34.455844080000006	1.2690176840409354E-4	943.0	127.53910511999983	33.24154027718932	29.274562336608895	24.89766543849197	41.455233544405104	12.041594578792296	14.384073463963173	11.313708498984761	14.409681260428675	23.057560766873983	15.264337522473747	21.76575020091136	0.8371477390573987	1.1355093850752322	0.7372442271817368	0.3782895307719434	0.17875	105.0	3.0	31.78049716414141	44.0	110.0	3488.0	10767.0	0.5555555555555556	0.1633085896076352	0.7142857142857143	-1.0	0.15773534213887713	68.77230915458632	30.375420212001657	3.0	0.5844155844155844	108.0	8236.0	105.0	7.769003330266563E-4	17.4928556845359	0.5262348115842175
18	426	medium	iso	A1	896.0	319.0	96.08326103999993	54.69848476000001	3.346096322561195E-5	1215.0	153.1959593599999	35.34119409414458	30.870698080866262	15.945395900922847	26.225356859765327	19.209372712298546	20.22791626633743	12.041594578792296	12.902789837413875	32.2636047099085	16.278820596099706	29.198246522693815	0.9496466397908762	1.1448135705116804	0.8295207746064948	0.5692821430907592	0.3560267857142857	110.0	4.0	34.40930106817051	66.0	220.0	3695.0	13722.0	0.7	0.2353909465020576	0.7692307692307693	-1.0	0.1631048319599573	45.13450898188823	19.0	4.0	0.27972027972027974	98.0	6415.0	82.0	6.064310722231723E-4	20.248456731316587	0.572942065210847
18	429	small	api	A1	819.0	103.0	92.01219323999995	28.727922040000003	8.175927045509064E-5	922.0	123.15432883999988	34.92849839314596	28.635642126552707	21.454633616046763	35.573554919103145	10.63014581273465	11.663598657396134	10.63014581273465	11.967305187159846	23.11804278997304	15.811388300841896	20.571300693162428	0.9113950269536967	1.2197560731756083	0.7471944981433047	0.31221864220829454	0.12576312576312576	87.0	4.0	33.61547262794322	67.0	74.0	4443.0	4539.0	0.6666666666666666	0.15292841648590022	0.524822695035461	-1.0	2.243883218468352E-4	28.130360537631876	9.508270432752164	2.0	0.3191489361702128	89.0	9150.0	130.0	5.79897236041105E-4	24.515301344262525	0.7018710357463629
18	430	small	api	A1	790.0	192.0	89.01219323999995	38.798989840000004	7.558155757015938E-5	982.0	130.22539663999987	33.06055050963308	30.01666203960727	28.241041582819104	47.242363878582495	14.212670403551895	15.97783777514755	12.041594578792296	17.664557637351983	22.121047274471948	15.264337522473747	24.058549320795095	0.8895240146735465	1.1014066276259957	0.8076254421955429	0.4358839887855349	0.2430379746835443	102.0	4.0	31.906112267087632	25.0	111.0	1671.0	8143.0	0.6	0.1384928716904277	0.8161764705882353	-1.0	0.11424866598226571	39.77867022903782	14.785891162962939	2.0	0.5441176470588235	85.0	7364.0	113.0	4.662848640014375E-4	20.024984394500787	0.6057063202461184
18	436	small	api	A1	894.0	104.0	95.01219323999992	27.899494920000002	8.502163606711553E-5	998.0	124.91168815999984	35.510561809129406	30.4138126514911	29.797591290823846	43.40252380275439	10.0	13.629030851343012	13.45362404707371	14.615370007088154	21.20746936239109	15.620499351813308	21.270491803278684	0.733727886382662	1.167580080013034	0.6284176125842016	0.2936412050769751	0.116331096196868	134.0	6.0	34.66987164671943	51.0	80.0	4681.0	7379.0	0.6363636363636364	0.1312625250501002	0.6106870229007634	-1.0	0.01909669304133124	71.49963729772873	32.92102281529286	3.0	0.5419847328244275	83.0	12485.0	211.0	7.937487211389578E-4	15.811388300841896	0.4452587482515399
18	444	small	api	A1	758.0	114.0	86.01219323999996	29.142135600000003	7.749965682309924E-5	872.0	117.15432883999989	32.89376840679705	28.792360097775937	26.565051177077976	38.457961853788134	9.433981132056603	15.426848446204557	13.038404810405298	12.251560691256206	20.491546993592042	14.142135623730951	19.69893469543425	0.6115300325244091	1.1424477984817203	0.5352805032642319	0.3388140041806009	0.1503957783641161	89.0	6.0	31.400636936215164	37.0	73.0	3312.0	6210.0	0.6666666666666666	0.12614678899082568	0.6636363636363637	-1.0	0.025150548930240317	20.405491256523895	9.810249675906654	1.0	0.34545454545454546	86.0	6837.0	107.0	8.381457230325857E-4	20.0	0.6080179003104816
19	455	small	api	A1	743.0	105.0	84.59797967999997	26.556349160000003	8.717438727833366E-5	848.0	113.15432883999989	32.984845004941285	28.160255680657446	30.963756532073525	43.958373323990024	9.433981132056603	15.241298292757897	13.038404810405298	13.82453062707098	19.63760578991623	14.142135623730951	19.916182389897276	0.618974902980495	1.1713261903228287	0.5284393946744241	0.31391233290028864	0.14131897711978467	80.0	3.0	30.610455730027933	20.0	71.0	2158.0	8329.0	0.5	0.10731132075471699	0.7802197802197802	-1.0	0.08348365676962814	56.088064027941485	23.894593701963615	5.0	1.010989010989011	110.0	6324.0	73.0	4.2611255621789285E-4	15.132745950421556	0.4587787497001911
19	457	small	api	A1	1101.0	237.0	109.81118307999988	45.870057640000006	1.4827824289320046E-4	1338.0	158.50966783999993	41.48493702538308	32.01562118716424	68.83874018317171	78.20008312617115	16.0312195418814	17.5388629309323	12.041594578792296	31.071518783102142	9.089312941916873	16.1245154965971	31.74230720351017	0.9140398442596893	1.295771735393199	0.7054019001134687	0.41771754345440987	0.21525885558583105	116.0	3.0	35.34119409414458	83.0	206.0	5432.0	16460.0	0.7692307692307693	0.21599402092675635	0.71280276816609	-1.0	0.10621540434311252	28.571665829824433	11.045361017187261	2.0	0.3460207612456747	93.0	8913.0	142.0	9.531990034524258E-4	21.840329667841555	0.526464091158636
19	459	small	api	A1	930.0	170.0	102.9827559599999	37.798989840000004	1.4244470286747235E-4	1100.0	143.1959593599999	41.88078318274385	27.459060435491963	30.497947449308523	73.79209814449155	13.601470508735444	16.532289937569367	11.40175425099138	21.895483568173383	18.500268834522434	17.0	22.801733924150646	0.822721508036604	1.52520816512029	0.5394158822718588	0.36704193325998885	0.1827956989247312	103.0	3.0	37.44329045369811	137.0	125.0	5354.0	5988.0	0.5833333333333334	0.2381818181818182	0.4770992366412214	-1.0	0.06138928275950215	31.711782257377255	13.637822228491169	4.0	0.2824427480916031	77.0	5423.0	92.0	2.6852617298155133E-4	29.154759474226502	0.6961369214852493
19	462	small	E	A1	837.0	30.0	95.59797967999992	14.071067800000002	1.0379891618313389E-4	867.0	112.0832610399999	34.785054261852174	29.410882339705484	26.933507702415685	57.52880770915152	4.123105625617661	-1.0	10.198039027185569	10.751744044572488	16.796503902675735	16.278820596099706	12.744144661000039	-1.0	1.182727327255035	-1.0	0.1471900122481753	0.035842293906810034	76.0	5.0	33.97057550292606	114.0	19.0	9006.0	1603.0	0.8181818181818182	0.15340253748558247	0.14285714285714285	0.11219172998013535	-1.0	73.75114770629966	30.319604517012593	2.0	0.556390977443609	82.0	4886.0	60.0	0.0022189939652916798	21.587033144922902	0.6205835696682186
19	465	medium	iso	A1	797.0	220.0	91.25483391999994	44.627416960000005	1.0453551779170817E-4	1017.0	137.8822508799999	34.20526275297414	28.600699292150182	26.16156644201925	41.50536107274667	16.278820596099706	15.9478769689821	11.180339887498949	17.45345458420988	25.174209645902362	14.7648230602334	26.337278850600327	1.0207515788942487	1.1959589660229812	0.8535005028547394	0.4890416764017495	0.27603513174404015	77.0	3.0	32.64965543462902	15.0	143.0	839.0	10046.0	0.3333333333333333	0.1553588987217306	0.9050632911392406	-1.0	0.16950568156441093	93.41809818194501	41.24138884467945	1.0	0.5316455696202531	75.0	4393.0	71.0	0.0015200328159511566	20.518284528683193	0.599857532943498
19	467	medium	iso	A1	758.0	239.0	88.08326103999995	44.798989840000004	6.112669120861454E-5	997.0	135.29646443999985	32.449961479175904	28.844410203711913	32.73522627210758	37.266401900977144	16.0312195418814	19.178171928612414	11.045361017187261	17.750406279207333	25.238858928247925	15.0	29.31423001944027	0.8359096790640408	1.125	0.7430308258347029	0.5085982207181918	0.3153034300791557	116.0	3.0	31.016124838541646	54.0	173.0	2935.0	11940.0	0.6666666666666666	0.22768304914744233	0.762114537444934	-1.0	0.15741260712659866	51.034076800316974	18.152946437965905	4.0	0.5154185022026432	95.0	10846.0	146.0	4.65776469706762E-4	18.788294228055936	0.5789928052799982
19	469	medium	F	A1	799.0	202.0	88.42640679999995	40.041630520000005	4.3722454943593756E-5	1001.0	131.29646443999988	33.24154027718932	28.792360097775937	31.32869286780417	38.58230301964246	13.892443989449804	17.105859181146922	13.038404810405298	16.4252316663759	23.165867533433715	15.0	26.337758396665254	0.8121453498670937	1.1545264147956062	0.7034445807901878	0.4528243538218724	0.2528160200250313	89.0	3.0	32.01562118716424	53.0	123.0	2664.0	7751.0	0.5833333333333334	0.17582417582417584	0.6988636363636364	-1.0	0.06489423834298869	36.46390513713596	16.015310619869155	3.0	0.4034090909090909	116.0	9247.0	108.0	6.540270269255198E-4	21.633307652783937	0.6507913734559686
19	472	small	api	A1	1024.0	52.0	104.91168815999991	18.313708480000003	6.675191077520264E-5	1076.0	125.63961019999986	38.18376618407357	32.526911934581186	59.03624346792647	66.80140948635182	5.385164807134504	-1.0	12.083045973594572	19.09188309203678	9.899494936611665	16.492422502470642	20.77134997037594	-1.0	1.173913043478261	-1.0	0.17456309016846552	0.05078125	119.0	4.0	34.36568055487916	73.0	40.0	5200.0	3239.0	0.75	0.1050185873605948	0.35398230088495575	0.01244825366009592	-1.0	15.30056307974577	7.47213595499958	2.0	0.35398230088495575	79.0	5987.0	101.0	9.545774850121785E-4	14.866068747318506	0.38932955632645627
19	474	small	api	A1	889.0	100.0	97.42640679999992	27.142135600000003	7.280272607125257E-5	989.0	126.56854239999988	34.539832078341085	31.38470965295043	21.37062226934318	22.890551656248327	9.899494936611665	14.43891183885589	12.806248474865697	9.438378254433525	23.32345935630428	15.556349186104045	24.264927438612055	0.6856122571488795	1.1005305596349222	0.6229833884633944	0.27859115912709637	0.1124859392575928	72.0	5.0	33.97057550292606	78.0	70.0	4655.0	3966.0	0.7272727272727273	0.14964610717896865	0.47297297297297297	-1.0	0.005778671108552614	40.5340161008395	16.195036913004508	2.0	0.41216216216216217	87.0	5736.0	76.0	4.4887398244813995E-4	22.135943621178654	0.6408816224401813
20	486	small	api	A1	1067.0	90.0	104.7401152799999	24.727922040000003	4.480047614060263E-5	1157.0	131.88225087999987	38.8329756778952	33.83784863137726	59.067811387328945	61.831668758241506	9.055385138137417	-1.0	14.142135623730951	21.73410575075832	12.796321796843976	16.0312195418814	24.65401631157413	-1.0	1.147619522178666	-1.0	0.23608835997454544	0.08434864104967198	106.0	5.0	34.48187929913333	44.0	71.0	2548.0	5344.0	0.6666666666666666	0.09939498703543648	0.6173913043478261	-1.0	0.09083789757075347	25.475811041302443	9.857300762134084	1.0	0.3652173913043478	91.0	6307.0	69.0	6.441740023741633E-4	17.69180601295413	0.45558718342114574
20	489	small	E	A1	873.0	62.0	93.01219323999996	21.313708480000003	7.592874920145739E-5	935.0	116.3259017199999	35.510561809129406	30.4138126514911	32.26570920465241	53.7073702715204	6.708203932499369	-1.0	13.601470508735444	13.319980757905004	16.9330956924518	14.866068747318506	16.525939896209387	-1.0	1.167580080013034	-1.0	0.2291496172443123	0.07101947308132875	117.0	4.0	33.28663395418648	58.0	11.0	6365.0	870.0	0.6666666666666666	0.07379679144385026	0.15942028985507245	0.03779290512369974	-1.0	14.532997913802964	6.4031242374328485	1.0	0.7246376811594203	89.0	4512.0	63.0	6.758074409202892E-4	13.601470508735444	0.38302605804559936
20	490	small	api	A1	863.0	185.0	95.84062035999993	38.798989840000004	6.657164819320836E-5	1048.0	137.0538237599999	36.05551275463989	29.732137494637012	34.37145200631372	47.740790594182556	14.7648230602334	14.914878948633113	11.180339887498949	19.691856965995633	22.66907315767573	15.524174696260024	26.606660844583036	0.9899391816107589	1.2126781251816647	0.8163247617437327	0.4048282418692812	0.21436848203939746	93.0	4.0	33.734255586866	73.0	131.0	2869.0	6723.0	0.7272727272727273	0.1946564885496183	0.6421568627450981	-1.0	0.12643925692604627	24.58847113563092	8.94427190999916	2.0	0.28431372549019607	104.0	4288.0	46.0	0.0014088793340957385	21.840329667841555	0.6057417576187702
20	492	large	F	A1	743.0	369.0	85.84062035999995	57.284271200000006	9.454141082851113E-5	1112.0	145.53910511999987	33.301651610693426	26.90724809414742	19.198847283852	41.34777721969366	20.0	23.688401152103086	13.0	18.37746689426905	27.873530484268738	13.92838827718412	27.81818181818182	0.844295056959738	1.2376461351295471	0.6821780741644411	0.6673329125507271	0.49663526244952894	88.0	3.0	30.675723300355934	78.0	222.0	2701.0	8162.0	0.5714285714285714	0.2697841726618705	0.74	-1.0	0.13402411645862303	36.70908397714753	18.231546211727817	2.0	0.14666666666666667	91.0	14491.0	176.0	1.781879690872768E-4	22.47220505424423	0.6748075235712402
20	494	medium	iso	A1	929.0	235.0	97.32590171999992	45.041630520000005	6.593282079697278E-5	1164.0	145.1959593599999	37.8021163428716	30.610455730027933	36.2538377374448	52.4075967394989	15.524174696260024	19.139413695849942	13.0	21.63900011789291	22.21463169308324	16.0	27.309193336646672	0.8111102535824375	1.2349413114352579	0.6568006479917327	0.4627918131144754	0.2529601722282024	110.0	3.0	34.713109915419565	41.0	139.0	1790.0	7557.0	0.23076923076923078	0.15463917525773196	0.7722222222222223	-1.0	0.1291470293541252	89.3069391411884	30.871276501989147	2.0	0.55	131.0	5151.0	58.0	9.233953671673255E-4	22.47220505424423	0.5944694961101522
[truncated: 27 more columns]
