# Supplementary material for: Exploiting Single-Cell Quantitative Data to Map Genetic Variants Having Probabilistic Effects
Source: PLoS Genet. 2016 Aug 1;12(8):e1006213. doi: 10.1371/journal.pgen.1006213 (PMC4968810; doi:10.1371/journal.pgen.1006213)
Supplement: S1 Dataset — (ZIP) [file pgen.1006213.s007.zip › data/2014-10-07_morpho/JW1_gpa1/JW1-3_C.xls]

image_number	cell_id	Cgroup	Agroup	C11-1_C	C11-2_C	C12-1_C	C12-2_C	C13_C	C101_C	C102_C	C103_C	C104_C	C105_C	C106_C	C107_C	C108_C	C109_C	C110_C	C111_C	C112_C	C113_C	C114_C	C115_C	C116_C	C117_C	C118_C	C126_C	C127_C	C128_C	A7-1_C	A7-2_C	A8-1_C	A8-2_C	A9_C	A101_C	A102_C	A103_C	A104_C	A120_C	A121_C	A122_C	A123_C	D14-1_C	D14-2_C	D14-3_C	D15-1_C	D15-2_C	D15-3_C	D16-1_C
1	5	large	iso	988.0	644.0	98.08326103999993	78.01219323999997	5.5730558954057996E-5	1632.0	178.50966784000002	38.27531841800928	31.064449134018133	32.97772331381648	46.233635002833495	27.459060435491963	28.763316210086014	16.278820596099706	28.11211100189623	32.6096238059693	16.55294535724685	38.92746907587529	0.9546555840408727	1.2321260954244524	0.7748034779768264	0.7953670423762251	0.6518218623481782	88.0	3.0	34.66987164671943	105.0	171.0	7431.0	12043.0	0.4117647058823529	0.16911764705882354	0.6195652173913043	-1.0	0.09547508020169138	137.81943354047885	45.95253649838993	11.0	0.5253623188405797	64.0	93.0	157.0	7959.0	9828.0	17787.0	134.0
1	12	large	F	999.0	514.0	99.74011527999993	68.59797967999998	4.62327496453352E-5	1513.0	170.75230851999999	38.27531841800928	31.906112267087632	37.438571572333046	54.43450197252653	25.019992006393608	25.43775932541296	15.033296378372908	30.019345298493278	27.07945088287202	17.08800749063506	36.903685257183895	0.983576882158721	1.1996233855633902	0.8199047250956971	0.6877671986584858	0.5145145145145145	88.0	3.0	34.9857113690718	70.0	129.0	4534.0	7596.0	0.4375	0.13152676801057503	0.6482412060301508	-1.0	0.03191943508146008	86.2183368207594	35.51722821158494	2.0	0.46733668341708545	72.0	71.0	143.0	8030.0	7989.0	16019.0	105.0
1	14	large	E	1117.0	722.0	107.6396101999999	83.25483391999995	5.017555846704412E-5	1839.0	193.72287124000007	41.10960958218893	33.97057550292606	40.012278484934654	50.51713597898805	30.4138126514911	28.657221982593683	14.142135623730951	34.493151708605865	33.32295621257565	19.026297590440446	44.69097030032578	1.0612966138156854	1.2101534629181643	0.8769934114442598	0.7734590804008693	0.6463742166517458	114.0	4.0	37.656340767525464	93.0	45.0	9534.0	4401.0	0.6666666666666666	0.07504078303425775	0.32608695652173914	0.06677147588249269	-1.0	100.8854031643394	36.35601872976835	2.0	0.4927536231884058	86.0	72.0	158.0	4055.0	3436.0	7491.0	57.0
1	18	large	F	1004.0	687.0	99.74011527999994	82.66904747999996	3.688167189930632E-5	1691.0	185.23758987999997	38.01315561749642	32.202484376209235	33.190117042971735	38.69214221200809	29.120439557122072	29.236616900745474	14.560219778561036	28.06922978814442	36.86051008154327	17.08800749063506	44.90102457723881	0.9960263068734043	1.180441706714406	0.8437742424788632	0.8288445150471658	0.6842629482071713	92.0	3.0	35.35533905932738	60.0	81.0	4461.0	6300.0	0.4	0.0833826138379657	0.574468085106383	-1.0	0.03256413693807955	138.1491750837206	56.60779594017201	1.0	0.5886524822695035	116.0	93.0	209.0	9544.0	6694.0	16238.0	79.0
2	28	large	E	1024.0	883.0	99.98275595999993	92.08326103999993	5.729320761968687E-5	1907.0	194.89444412000006	40.0	30.0	46.00508600525416	58.65764250581215	31.144823004794873	36.63846319111554	16.1245154965971	38.2	27.4	16.1245154965971	44.726775894103916	0.8500581163116901	1.3333333333333333	0.6375435872337677	0.9209914265299872	0.8623046875	85.0	4.0	35.4682957019364	47.0	25.0	6640.0	2703.0	0.0	0.03775563712637651	0.3472222222222222	0.3910454870506344	-1.0	135.49125105115894	57.04834939252005	1.0	1.4305555555555556	95.0	73.0	168.0	5332.0	4370.0	9702.0	75.0
2	36	large	F	1022.0	706.0	103.66904747999992	85.84062035999996	6.53683503906304E-5	1728.0	191.9238814	37.05401462729781	33.13608305156178	22.452822332359517	30.501633496735508	30.4138126514911	33.1276147444606	12.529964086141668	22.372744447217684	42.55180063998371	18.027756377319946	44.07875994420651	0.9180803654623735	1.1182376193842671	0.8210065101976216	0.828025552916945	0.6908023483365949	108.0	4.0	36.68787265568828	109.0	128.0	4224.0	5925.0	0.0	0.1371527777777778	0.540084388185654	-1.0	0.03690729613300774	48.955297863441096	19.27767689555451	2.0	0.24050632911392406	77.0	57.0	134.0	11496.0	7344.0	18840.0	202.0
3	69	large	api	962.0	529.0	98.74011527999993	71.52691187999999	7.760546304043295E-5	1491.0	173.09545427999998	38.01315561749642	31.304951684997057	42.99746686817309	51.66665989090137	24.515301344262525	26.490341566414553	14.317821063276353	29.516097302997224	27.280029325497434	16.15549442140351	37.62813694700759	0.9254430065690034	1.2142857142857142	0.7621295348215322	0.724395669147937	0.5498960498960499	66.0	5.0	33.28663395418648	77.0	395.0	1885.0	10995.0	0.4	0.3165660630449363	0.836864406779661	-1.0	0.25441866735406937	6.324555320336759	3.1622776601683795	1.0	0.04025423728813559	68.0	71.0	139.0	3112.0	3352.0	6464.0	59.0
3	73	large	api	879.0	504.0	94.49747459999995	68.18376612	6.839815614645586E-5	1383.0	165.09545427999996	35.17101079013795	30.083217912982647	26.3975201354761	27.091253698248067	23.53720459187964	25.913016127222313	13.601470508735444	17.48599162161264	36.56523724229935	17.26267650163207	38.39623560744292	0.908315901025245	1.169123957811695	0.7769200989819618	0.7215406169171852	0.5733788395904437	103.0	3.0	34.36568055487916	72.0	336.0	2698.0	13777.0	0.5714285714285714	0.2950108459869848	0.8235294117647058	-1.0	0.2121831140189393	65.70464257112117	23.94035629071149	2.0	0.19117647058823528	64.0	69.0	133.0	6012.0	5522.0	11534.0	75.0
4	78	large	E	1197.0	967.0	115.98275595999988	107.74011527999991	3.9388904627625545E-5	2164.0	226.55129836000012	40.26164427839479	36.138621999185304	8.797410709991064	12.790254319896007	36.013886210738214	34.06395839520495	8.94427190999916	5.066857145461158	55.86820659751541	20.615528128088304	22.887329554487856	1.0572431363645556	1.114089083952964	0.948975402050696	0.9289321881362891	0.8078529657477026	163.0	5.0	40.85339643163099	72.0	85.0	4665.0	7973.0	0.0	0.07255083179297597	0.5414012738853503	-1.0	0.06509205631240314	77.06153114322089	33.648255729133254	5.0	0.5286624203821656	75.0	95.0	170.0	1914.0	2886.0	4800.0	15.0
4	86	large	E	779.0	570.0	87.42640679999995	74.59797968	5.224572960627553E-5	1349.0	164.8528135999999	33.54101966249684	28.442925306655784	9.645844256611966	14.318718317397582	26.40075756488817	26.580998096470033	12.529964086141668	8.854829190899167	40.71311187281508	14.866068747318506	35.80376710854697	0.9932191962496021	1.1792394523726462	0.8422540428504417	0.8532659914830222	0.7317073170731707	106.0	3.0	31.622776601683793	124.0	330.0	3258.0	9418.0	0.5833333333333334	0.3365455893254262	0.7268722466960352	-1.0	0.11724913406036624	0.0	0.0	0.0	0.0	61.0	72.0	133.0	1889.0	2288.0	4177.0	30.0
4	95	large	iso	899.0	577.0	97.3259017199999	73.355339	7.132479711268914E-5	1476.0	173.09545428	36.0	31.0	25.01689347810003	48.17983011986422	25.495097567963924	29.84833899610732	13.45362404707371	26.0	32.0	16.55294535724685	34.88802825089801	0.8541546506587477	1.1612903225806452	0.7355220602894772	0.7537082904306235	0.6418242491657397	96.0	3.0	33.83784863137726	96.0	182.0	3358.0	6341.0	0.7272727272727273	0.18834688346883469	0.6546762589928058	-1.0	0.11853960809715237	89.30841780022388	43.954995913575985	2.0	0.08992805755395683	86.0	87.0	173.0	2888.0	2926.0	5814.0	40.0
5	104	large	iso	1154.0	635.0	106.56854239999993	76.76955255999998	2.593368950464769E-5	1789.0	186.16652208000002	40.26164427839479	35.17101079013795	54.70039194394579	65.12712839657782	27.459060435491963	29.204775970783075	15.297058540778355	39.04460506208304	21.153784986146025	17.08800749063506	43.036533404380215	0.9402249982318799	1.1447394707713168	0.8213440894095871	0.7203772410797281	0.550259965337955	98.0	3.0	35.84689665786984	42.0	435.0	2527.0	30617.0	0.5	0.26662940190050305	0.9119496855345912	-1.0	0.2469086212109844	92.3022636691535	27.317932635104064	2.0	0.38784067085953877	106.0	102.0	208.0	2743.0	3245.0	5988.0	33.0
5	106	large	iso	786.0	432.0	89.01219323999993	63.11269832000001	1.4678872691266937E-4	1218.0	154.95331867999994	33.60059523282288	29.410882339705484	20.823905724923605	41.20637090512244	23.53720459187964	23.217064904186756	13.341664064126334	21.487714577589127	31.008930281862895	15.264337522473747	32.61777680486967	1.0137889818981878	1.14245451206546	0.8873779841486591	0.7090343021863513	0.549618320610687	91.0	4.0	31.400636936215164	2.0	298.0	91.0	20433.0	0.14285714285714285	0.24630541871921183	0.9933333333333333	-1.0	0.24222410785446893	47.74168443509081	15.811388300841896	3.0	0.43666666666666665	106.0	67.0	173.0	3857.0	2666.0	6523.0	44.0
5	111	medium	F	1206.0	548.0	114.56854239999986	71.76955256	6.915064044400374E-5	1754.0	188.75230852	42.44997055358225	34.20526275297414	53.99379239875557	77.46554905443287	25.942243542145693	26.377173746152042	13.416407864998739	39.92935631982348	15.523926941734416	18.439088914585774	40.90428167808089	0.9835111142614437	1.2410362364455518	0.7924918591243676	0.6264333215432448	0.45439469320066334	86.0	4.0	38.01315561749642	58.0	396.0	2871.0	23253.0	0.8461538461538461	0.2588369441277081	0.8722466960352423	-1.0	0.10046125937200098	75.91316520354398	24.795585312952316	2.0	0.3964757709251101	92.0	153.0	245.0	3770.0	6376.0	10146.0	39.0
5	112	large	iso	887.0	602.0	93.08326103999993	74.76955255999998	1.071462318523268E-4	1489.0	170.26702716	36.40054944640259	30.610455730027933	22.097892115688722	38.280838466226754	27.892651361962706	26.026246213388898	14.560219778561036	23.90073812707189	36.817485173683544	16.1245154965971	38.57966086630772	1.0717124218863978	1.1891541167319097	0.9012392984281374	0.8032545457111764	0.6786922209695603	84.0	3.0	33.61547262794322	77.0	447.0	2400.0	17312.0	0.6	0.3519140362659503	0.8530534351145038	-1.0	0.16464970339474744	52.11696732904562	22.135943621178654	2.0	0.11259541984732824	128.0	105.0	233.0	5578.0	4979.0	10557.0	55.0
5	115	medium	F	1228.0	564.0	114.39696951999986	73.18376612	3.716491912694501E-5	1792.0	190.40916276000004	40.80441152620633	35.73513677041127	35.96051719664487	42.743734793357646	27.730849247724095	25.012872360017496	13.892443989449804	29.702670732589834	34.89562690109856	18.973665961010276	43.7627464690646	1.1086631254733952	1.1418568729249252	0.9709300278882567	0.6397351820338684	0.4592833876221498	102.0	3.0	38.47076812334269	124.0	87.0	5187.0	3590.0	0.5384615384615384	0.11774553571428571	0.41232227488151657	0.006558582113281139	-1.0	19.048627177541054	9.47213595499958	2.0	0.15639810426540285	96.0	103.0	199.0	6353.0	8117.0	14470.0	79.0
5	119	large	F	953.0	628.0	96.49747459999992	78.01219323999999	3.5996492761736667E-5	1581.0	177.33809495999995	35.34119409414458	33.1058907144937	45.0	52.35635740470393	27.65863337187866	27.262838736491616	14.317821063276353	32.90777320375513	27.729204083855123	15.811388300841896	41.559419394696235	1.0145177337992053	1.0675198078471357	0.9503502664228596	0.8084376670309261	0.6589716684155299	54.0	3.0	34.0147027033899	100.0	119.0	6231.0	7335.0	0.5333333333333333	0.13851992409867173	0.54337899543379	-1.0	0.018838754468246323	69.21362201449108	28.241864603009006	4.0	0.3744292237442922	65.0	82.0	147.0	3666.0	5940.0	9606.0	49.0
6	145	large	F	808.0	708.0	95.66904747999993	89.91168815999994	7.730536413830259E-5	1516.0	187.58073564000003	32.802438933713454	30.0	4.8333657567199	0.4784505029985979	29.206163733020468	31.67584435105651	8.246211251235321	1.1584504456144153	45.8	16.64331697709324	138.7292777318454	0.9220326823599362	1.0934146311237818	0.843259872434939	0.9398200413649609	0.8762376237623762	121.0	3.0	33.28663395418648	33.0	66.0	2352.0	6643.0	0.0	0.06530343007915568	0.6666666666666666	-1.0	0.1193401280729868	44.388346874966274	22.14213562373095	2.0	0.37373737373737376	108.0	66.0	174.0	3685.0	1882.0	5567.0	34.0
8	198	large	E	859.0	714.0	92.42640679999995	82.35533899999997	8.195542351160297E-5	1573.0	177.19595936000002	36.124783736376884	29.732137494637012	9.722018013811038	16.361077455346333	28.30194339616981	31.71674749736745	15.620499351813308	11.377230739962377	43.38739521276215	16.401219466856727	40.38923172161727	0.8923343542246546	1.2150079604230593	0.7344267554543005	0.891036900073454	0.8311990686845169	116.0	6.0	34.058772731852805	63.0	58.0	4055.0	4073.0	0.0	0.07692307692307693	0.4793388429752066	0.07721094425636926	-1.0	91.82401428087022	43.1740065936161	2.0	0.5206611570247934	70.0	75.0	145.0	1884.0	2248.0	4132.0	34.0
9	204	large	iso	929.0	510.0	93.42640679999994	65.2842712	6.362553658350856E-5	1439.0	161.53910511999993	36.76955262170047	31.11269837220809	5.194428907734789	5.194428907734789	23.430749027719962	26.332470838144857	17.804493814764857	3.5355339059327378	38.890872965260115	15.620499351813308	39.051248379533405	0.8898044232817871	1.1818181818181819	0.752911435084589	0.6987775023795526	0.5489773950484392	121.0	5.0	35.0	57.0	405.0	2072.0	19069.0	0.5333333333333333	0.32105628908964556	0.8766233766233766	-1.0	0.22596238612134215	34.55887395620316	16.0	3.0	0.1038961038961039	72.0	65.0	137.0	5958.0	7146.0	13104.0	80.0
9	212	large	iso	839.0	523.0	91.84062035999993	72.01219323999999	7.032815401999704E-5	1362.0	166.26702715999994	33.734255586866	29.832867780352597	32.26570920465241	37.922960009584415	24.839484696748443	25.23145120086348	12.206555615733702	23.35904516911284	32.68207425375706	14.866068747318506	38.00682318648111	0.9844651621107857	1.1307748163950495	0.8706111489547458	0.7840995951216813	0.6233611442193087	122.0	4.0	32.202484376209235	12.0	339.0	405.0	16490.0	0.2727272727272727	0.2577092511013216	0.9658119658119658	-1.0	0.2333018093563369	48.21075227622038	18.384776310850235	4.0	0.24216524216524216	73.0	64.0	137.0	4408.0	3690.0	8098.0	60.0
9	225	large	iso	961.0	635.0	99.25483391999994	79.01219323999996	4.661464674851889E-5	1596.0	181.09545427999998	36.87817782917155	30.805843601498726	27.707550600122318	44.35985033047646	27.459060435491963	27.954756571158825	13.038404810405298	27.116307227332022	35.48028140825934	17.029386365926403	38.78398366594911	0.9822679144279054	1.1971163103411133	0.8205283863754327	0.7960538557112927	0.6607700312174818	117.0	3.0	36.05551275463989	63.0	259.0	2016.0	9324.0	0.5	0.20175438596491227	0.8043478260869565	-1.0	0.20821758801983364	36.14821942137472	16.76305461424021	1.0	0.12111801242236025	85.0	79.0	164.0	6654.0	7727.0	14381.0	80.0
10	240	large	F	1103.0	705.0	109.49747459999993	85.84062035999995	6.067739714985328E-5	1808.0	198.16652208	40.01249804748511	33.015148038438355	61.92751306414704	71.77827212611135	29.732137494637012	29.141297737084592	12.083045973594572	43.936272059637	17.1739348053161	17.0	46.255838686346785	1.0202749981446615	1.2119436205738041	0.8418502154923712	0.7839506862928143	0.6391659111514053	131.0	5.0	36.61966684720111	158.0	155.0	8581.0	9151.0	0.5	0.17311946902654868	0.4952076677316294	-1.0	0.025677330126383402	47.161042864456924	19.657367684656204	2.0	0.23961661341853036	79.0	67.0	146.0	4148.0	3226.0	7374.0	50.0
10	242	large	E	1199.0	848.0	113.1543288399999	94.66904747999993	6.995183391615796E-5	2047.0	210.6518034400001	40.607881008493905	36.40054944640259	65.6589100633075	61.19732295615286	30.463092423455635	35.04401468025063	12.083045973594572	42.45481313441085	23.26887953290792	17.88854381999832	48.44868204616006	0.8692808943669169	1.1155842872175963	0.7792157924122523	0.8366365516060977	0.707256046705588	168.0	3.0	36.68787265568828	114.0	8.0	9207.0	440.0	0.5	0.05959941377625794	0.06557377049180328	0.056940974798694054	-1.0	80.49258787981441	32.730849247724095	1.0	0.32786885245901637	121.0	62.0	183.0	6312.0	2913.0	9225.0	52.0
11	258	large	E	958.0	723.0	101.15432883999992	85.84062035999996	7.839370536232318E-5	1681.0	189.82337632	36.87817782917155	32.7566787083184	33.084852928734975	31.622299709637126	27.51363298439521	34.50416077732191	12.649110640673518	23.75388513114285	38.31279755725964	17.08800749063506	45.3044031848312	0.7974004399631343	1.1258216425893788	0.7082830972489754	0.8486104484542396	0.7546972860125261	131.0	3.0	35.22782990761707	96.0	104.0	5538.0	4833.0	0.0	0.1189767995240928	0.52	0.25683929986401377	-1.0	98.44039318476655	46.49046058030937	2.0	0.375	90.0	76.0	166.0	6407.0	5243.0	11650.0	98.0
11	263	large	iso	830.0	598.0	87.25483391999994	73.59797967999998	4.308065811100872E-5	1428.0	163.68124071999995	34.9857113690718	30.528675044947494	23.36911316348207	37.545701187251524	26.1725046566048	28.785408538051904	16.1245154965971	21.951818898241132	34.393893559221965	15.132745950421556	36.022372000488346	0.9092281814241732	1.1459950789728737	0.7933962353826958	0.8434831214907667	0.7204819277108434	83.0	4.0	31.78049716414141	30.0	402.0	977.0	14360.0	0.23529411764705882	0.3025210084033613	0.9305555555555556	-1.0	0.2310531137435419	41.23105625617661	20.615528128088304	1.0	0.04398148148148148	48.0	54.0	102.0	4233.0	6027.0	10260.0	93.0
12	277	large	iso	973.0	529.0	96.08326103999993	66.76955256	4.984728662336268E-5	1502.0	164.8528136	37.64306044943742	32.57299494980466	2.91083782616775	2.3699493033545114	23.769728648009426	27.900369267185788	17.46424919657298	1.06261285672371	39.3884566640899	15.811388300841896	25.69700394379395	0.8519503243982331	1.1556524202777727	0.7372029075952251	0.6949134723081839	0.5436793422404933	125.0	3.0	35.4682957019364	106.0	387.0	5483.0	25488.0	0.8333333333333334	0.32822902796271636	0.7849898580121704	-1.0	0.14872253951666148	92.9386462730163	28.896705378725276	1.0	0.281947261663286	77.0	102.0	179.0	1891.0	2897.0	4788.0	22.0
13	296	large	iso	976.0	669.0	98.25483391999994	80.84062035999997	4.6449326610652236E-5	1645.0	181.9238814	37.05401462729781	32.0624390837628	59.322719978203565	69.13156908433892	29.546573405388315	28.054485222490815	14.317821063276353	40.049641447130334	17.52829840960573	14.422205101855956	42.86130492042645	1.0531853702202782	1.155682963809914	0.9113099381064386	0.822764816088552	0.6854508196721312	177.0	3.0	32.202484376209235	109.0	483.0	3687.0	15169.0	0.5	0.35987841945288757	0.8158783783783784	-1.0	0.19499249488537554	76.81074809432977	31.385501753873335	2.0	0.08277027027027027	86.0	104.0	190.0	3271.0	4019.0	7290.0	45.0
13	298	large	E	930.0	750.0	101.7401152799999	90.08326103999993	6.631116570667891E-5	1680.0	194.65180344000004	38.2099463490856	29.732137494637012	71.17965936934492	60.12036300227851	30.364452901377952	31.607376047262786	10.295630140987	40.30364203944646	20.314718378688635	14.7648230602334	46.48236328839171	0.960676167992361	1.2851395684544304	0.7475267212787756	0.8854251913523093	0.8064516129032258	135.0	3.0	31.575306807693888	81.0	59.0	4956.0	3789.0	0.0	0.08333333333333333	0.42142857142857143	-1.0	0.1125105685053665	110.46490393792308	49.773143353264246	2.0	0.4642857142857143	101.0	37.0	138.0	8154.0	2219.0	10373.0	81.0
13	300	large	api	933.0	671.0	97.49747459999992	82.18376611999994	3.626534759967469E-5	1604.0	182.50966784	34.0	33.1058907144937	9.496105092974545	9.97455559597313	29.206163733020468	27.81911703463351	12.806248474865697	7.764705882352941	44.46338606910103	16.401219466856727	44.82806526463606	1.0498594796039051	1.0270075586613008	1.022250976392415	0.8429322549858128	0.7191854233654876	61.0	4.0	33.83784863137726	77.0	220.0	4135.0	10342.0	0.36363636363636365	0.18516209476309228	0.7407407407407407	-1.0	0.22898916934324734	61.81886940211808	28.186773244895647	1.0	0.18181818181818182	65.0	116.0	181.0	3384.0	7948.0	11332.0	45.0
14	323	large	F	801.0	647.0	89.25483391999994	79.76955255999997	9.601515134473513E-5	1448.0	171.43860003999998	32.802438933713454	30.0	7.431407971172511	23.182581634625535	28.653097563788805	28.051605649643108	12.529964086141668	13.108781358268384	40.2	14.142135623730951	33.29954581737617	1.0214423345906887	1.0934146311237818	0.9341765744810622	0.8937280935562355	0.8077403245942572	116.0	4.0	30.805843601498726	134.0	285.0	6272.0	12620.0	0.6666666666666666	0.2893646408839779	0.6801909307875895	-1.0	0.07557456958254367	89.96875374947854	33.51756607143149	2.0	0.29594272076372313	80.0	64.0	144.0	1909.0	1657.0	3566.0	23.0
14	342	large	api	801.0	490.0	90.08326103999994	67.52691188	5.6337954133094107E-5	1291.0	160.02438647999995	33.97057550292606	29.0	24.29096240835096	37.92362182236319	24.331050121192877	24.914546103072773	13.152946437965905	21.16537589827022	33.10344827586207	15.231546211727817	34.43705715971984	0.9765801078829234	1.1713991552733125	0.8336868807584775	0.7496055438092525	0.6117353308364545	82.0	3.0	31.76476034853718	29.0	218.0	1096.0	10580.0	0.07142857142857142	0.19132455460883036	0.8825910931174089	-1.0	0.2130059286055473	43.209379549730116	19.4164878389476	3.0	0.19433198380566802	88.0	72.0	160.0	3275.0	2983.0	6258.0	51.0
15	363	large	iso	978.0	509.0	97.74011527999991	68.18376612	3.8870525155608384E-5	1487.0	168.75230851999999	37.53664875824692	32.55764119219941	39.30256922834121	44.146243734286685	24.020824298928627	26.064106836767756	14.142135623730951	27.01359960316705	29.48616560802966	16.0312195418814	38.78521630432107	0.9216055032832838	1.152929001725114	0.7993601530573838	0.6976026775154839	0.5204498977505112	131.0	4.0	34.92849839314596	60.0	358.0	3144.0	20269.0	0.8	0.28110289172831204	0.8564593301435407	-1.0	0.12275268005965795	65.60185723909143	23.707520016670923	3.0	0.34210526315789475	92.0	87.0	179.0	4760.0	4646.0	9406.0	54.0
15	369	large	F	765.0	412.0	88.01219323999996	62.52691188000001	1.2364841470058338E-4	1177.0	152.95331867999994	32.69556544854363	28.231188426986208	28.113208876055978	45.71684915167626	22.47220505424423	21.966785314100107	11.40175425099138	23.061231382789423	28.054079340242254	15.0	32.21300876596986	1.0230083616203824	1.1581363474337454	0.8833229039803594	0.7104346520429927	0.538562091503268	111.0	3.0	31.622776601683793	57.0	48.0	3704.0	3209.0	0.3333333333333333	0.08920985556499575	0.45714285714285713	0.010688613123427268	-1.0	24.823541835687415	9.508270432752164	1.0	0.49523809523809526	75.0	52.0	127.0	4954.0	3404.0	8358.0	68.0
15	371	large	E	860.0	598.0	93.49747459999995	75.84062035999999	6.071725481560775E-5	1458.0	172.16652208	35.0	30.0	27.89727103094762	35.38543072909903	26.248809496813376	27.885594122944553	13.341664064126334	22.6	35.4	15.652475842498529	39.02783517289359	0.9413035770758632	1.1666666666666667	0.806831637493597	0.8111515384181299	0.6953488372093023	103.0	3.0	34.0	98.0	103.0	4674.0	5712.0	0.42857142857142855	0.13786008230452676	0.5124378109452736	-1.0	0.01635284540796874	66.96150492008603	27.212670403551897	1.0	0.417910447761194	85.0	62.0	147.0	6226.0	3779.0	10005.0	53.0
15	372	large	iso	966.0	482.0	98.49747459999992	64.94112544000001	5.359854592880002E-5	1448.0	166.26702716	37.589892258425	31.76476034853718	32.72421420622107	48.59356618786519	23.40939982143925	24.911051259955027	13.0	26.33686718743153	29.68698613346934	17.029386365926403	35.11409973215888	0.9397194673622744	1.1833834679050579	0.7940954837115128	0.6593176698562794	0.4989648033126294	87.0	3.0	35.35533905932738	12.0	334.0	435.0	16396.0	0.0	0.23895027624309392	0.9653179190751445	-1.0	0.18253934721246792	49.52894947397161	17.029386365926403	2.0	0.26878612716763006	102.0	82.0	184.0	5040.0	4305.0	9345.0	39.0
15	373	large	iso	868.0	594.0	92.91168815999994	74.59797967999997	6.735121978397296E-5	1462.0	169.92388139999997	37.013511046643494	29.206163733020468	38.659808254090095	55.520784313874366	27.202941017470888	26.744800707729357	13.601470508735444	31.042718388754288	26.877888077867603	14.0	37.65804726394464	1.0171300700554156	1.2673184806122293	0.802584421844815	0.8028912309884781	0.684331797235023	88.0	3.0	32.38826948140329	39.0	406.0	1423.0	17616.0	0.5714285714285714	0.30437756497948015	0.9123595505617977	-1.0	0.21590153177249083	62.72511977133989	23.08679276123039	2.0	0.18202247191011237	75.0	81.0	156.0	6726.0	7722.0	14448.0	102.0
16	383	large	F	661.0	484.0	78.59797968	66.94112544	6.512753435521236E-5	1145.0	148.36753223999995	30.066592756745816	27.073972741361768	16.808691626206862	23.797181356190336	23.40939982143925	24.6933110783967	13.0	13.303802104754785	34.12871870807404	13.341664064126334	32.97098566399894	0.9480057067729286	1.1105349423216389	0.8536477967915775	0.8516901542831107	0.7322239031770046	88.0	4.0	29.120439557122072	62.0	136.0	4844.0	9805.0	0.7692307692307693	0.17292576419213973	0.6868686868686869	-1.0	0.036111422179127065	64.66278252128343	25.663764854155676	3.0	0.4696969696969697	70.0	60.0	130.0	2930.0	2691.0	5621.0	51.0
17	406	large	F	771.0	547.0	88.42640679999995	72.355339	1.0134922221872253E-4	1318.0	163.19595935999993	33.13608305156178	28.160255680657446	26.565051177077976	35.773655780223805	25.553864678361276	25.68451438427747	12.206555615733702	21.63804330416193	33.27384561510218	15.231546211727817	37.01438580683847	0.9949132888416153	1.1766968108291043	0.8455137123560285	0.8182548813009106	0.7094682230869002	101.0	4.0	31.953090617340916	66.0	309.0	3680.0	17522.0	0.7272727272727273	0.2845220030349014	0.824	-1.0	0.08242301164022806	47.83521516091717	20.591260281974	1.0	0.16	85.0	75.0	160.0	3426.0	2753.0	6179.0	49.0
17	408	large	F	1050.0	602.0	104.91168815999991	75.18376611999999	3.9234087195765505E-5	1652.0	182.50966784000002	38.05259518088089	34.0147027033899	58.9147255599637	62.36364770965305	26.40075756488817	28.638272045484833	13.92838827718412	37.94747751463537	20.6381342245287	17.0	42.83448755471744	0.9218697805145882	1.118710209308652	0.8240469898672789	0.7166386075623706	0.5733333333333334	158.0	4.0	35.84689665786984	135.0	108.0	10832.0	8066.0	0.5	0.14709443099273609	0.4444444444444444	0.016294360466733784	-1.0	141.92933216789095	53.17001067421304	3.0	0.6049382716049383	66.0	65.0	131.0	8695.0	8421.0	17116.0	135.0
17	409	large	iso	721.0	468.0	85.84062035999995	66.94112544	1.3453026160071608E-4	1189.0	155.19595935999993	33.61547262794322	26.419689627245813	32.48963315906048	54.85723229790548	24.08318915758459	23.59266851871672	12.041594578792296	27.189860161008944	25.359873997499562	14.317821063276353	33.25080799098537	1.020791231753997	1.272364403300053	0.8022789926427004	0.7798304014959478	0.6490984743411928	115.0	3.0	30.805843601498726	39.0	362.0	2150.0	24459.0	0.46153846153846156	0.33725820016820857	0.9027431421446384	-1.0	0.2651360540149141	81.06422997068512	32.35731305492998	3.0	0.3516209476309227	132.0	55.0	187.0	5509.0	2258.0	7767.0	38.0
18	438	large	iso	937.0	505.0	97.32590171999992	69.18376611999999	6.734065886523525E-5	1442.0	169.33809496	36.796738985948195	31.144823004794873	30.963756532073532	47.202598161765806	24.0	24.936301536586985	13.0	25.92621048197532	29.956824601519195	16.492422502470642	35.333333333333336	0.9624522692263234	1.1814720854340122	0.8146212518197312	0.7108463923513089	0.5389541088580576	108.0	3.0	34.785054261852174	78.0	344.0	3019.0	14642.0	0.5	0.2926490984743412	0.8151658767772512	-1.0	0.14957134961499643	81.84608897305782	34.06915217516202	1.0	0.12085308056872038	85.0	65.0	150.0	6568.0	4587.0	11155.0	100.0
18	441	large	E	992.0	849.0	96.49747459999992	89.49747459999993	6.785429405207935E-5	1841.0	188.40916276000002	38.27531841800928	31.906112267087632	42.10316635625986	51.70983680775694	28.460498941515414	37.2943078213269	16.76305461424021	32.65812151707276	29.8375431024238	15.132745950421556	41.60891658116288	0.7631325154998629	1.1996233855633902	0.6361434135776421	0.927459241508482	0.8558467741935484	92.0	4.0	34.36568055487916	91.0	99.0	6570.0	9506.0	0.0	0.10320478001086367	0.5210526315789473	-1.0	0.0970986796757777	116.47460041418813	51.614495648183535	2.0	0.5210526315789473	84.0	68.0	152.0	12285.0	7501.0	19786.0	213.0
19	450	large	F	722.0	530.0	83.59797967999997	70.35533899999999	9.748223224470674E-5	1252.0	156.36753223999997	32.28002478313795	27.892651361962706	33.356568501238314	52.440171473629874	24.698178070456937	26.454244236151002	13.0	27.29242018612719	25.34717803715634	14.212670403551895	34.428947595051525	0.9336187361839535	1.1572949578812115	0.8067249665489195	0.8415913789939572	0.7340720221606648	119.0	4.0	30.0	73.0	91.0	6052.0	7457.0	0.6153846153846154	0.13099041533546327	0.5548780487804879	-1.0	0.02432658091097332	64.51474783619041	25.567159064728568	4.0	0.5304878048780488	58.0	60.0	118.0	3946.0	5030.0	8976.0	78.0
19	471	large	F	888.0	690.0	95.74011527999991	81.59797967999997	7.386794712886456E-5	1578.0	179.33809496	36.05551275463989	28.844410203711913	81.08507304285213	75.40342447450583	27.51363298439521	31.636819598659613	14.317821063276353	40.77046442255434	9.152553237716281	14.317821063276353	42.130250507355164	0.8696712670056412	1.25	0.695737013604513	0.8522862066894311	0.777027027027027	99.0	4.0	29.154759474226502	86.0	118.0	5054.0	6589.0	0.0	0.12927756653992395	0.5784313725490197	0.1242832077044934	-1.0	106.72443316940414	40.3851750601567	3.0	0.39215686274509803	76.0	88.0	164.0	4113.0	5539.0	9652.0	63.0
20	480	large	iso	1107.0	630.0	103.3259017199999	74.59797967999997	4.4888399726080565E-5	1737.0	180.75230852000004	38.47076812334269	35.510561809129406	23.008870082822853	19.858153669555122	26.476404589747453	28.89430017436205	17.46424919657298	15.44029477382808	39.790978458604165	16.492422502470642	45.45371192575143	0.9163192889246717	1.0833612920607818	0.8458113610295593	0.7219678554768487	0.5691056910569106	75.0	3.0	36.87817782917155	80.0	297.0	2329.0	9596.0	0.3333333333333333	0.21704087507196315	0.7877984084880637	-1.0	0.2249925254754817	20.09975124224178	10.04987562112089	1.0	0.06631299734748011	74.0	66.0	140.0	6428.0	7001.0	13429.0	95.0
20	481	large	F	904.0	591.0	97.49747459999995	76.42640679999997	1.3998469040020053E-4	1495.0	175.92388140000003	35.90264614203248	30.805843601498726	30.963756532073518	40.42781313633026	25.942243542145693	27.844566649290876	12.529964086141668	24.928524668052038	32.65614190000813	15.811388300841896	38.44090723546426	0.931680635180809	1.1654492117296145	0.7994176200935644	0.7838808862850281	0.6537610619469026	94.0	5.0	33.83784863137726	142.0	159.0	7401.0	7003.0	0.9166666666666666	0.20133779264214047	0.5282392026578073	0.005723473176681372	-1.0	35.23351825834342	10.20586815591588	2.0	0.26245847176079734	103.0	106.0	209.0	4481.0	4180.0	8661.0	50.0
20	484	large	iso	1308.0	788.0	112.81118307999989	80.01219323999999	3.5273913015847127E-4	2096.0	195.23758988000006	45.17742799230607	37.12142238654117	25.769327624338715	53.59169927218125	26.92582403567252	37.8469826415126	24.698178070456937	29.350940479077828	31.033293606165042	17.4928556845359	36.469502217877185	0.7114391202784772	1.217017697271366	0.5845758215953397	0.7092576378997768	0.6024464831804281	186.0	5.0	38.948684188300895	0.0	78.0	0.0	5127.0	0.0	0.03721374045801527	1.0	-1.0	0.24014192588673006	8.94427190999916	4.47213595499958	1.0	0.4358974358974359	127.0	156.0	283.0	5972.0	8128.0	14100.0	60.0
20	493	large	api	850.0	557.0	91.91168815999993	72.18376611999997	5.8202711066280444E-5	1407.0	166.50966784	35.22782990761707	29.410882339705484	38.51692630710277	55.40771131249005	26.0	25.35443052951907	13.0	30.373713135495787	26.79280379617101	14.560219778561036	36.896551724137936	1.0254618012315173	1.1977821508625244	0.8561338140604959	0.7853600294485118	0.6552941176470588	90.0	3.0	32.69556544854363	41.0	333.0	1076.0	10455.0	0.42857142857142855	0.2658137882018479	0.8903743315508021	-1.0	0.307420418033575	20.8806130178211	10.44030650891055	1.0	0.0481283422459893	68.0	110.0	178.0	4618.0	6278.0	10896.0	88.0
20	497	large	E	1007.0	778.0	95.59797967999992	83.01219323999996	1.4903475233188414E-4	1785.0	180.61017292000002	39.319206502675	31.25699921617557	69.44395478041653	70.74070835623283	29.068883707497267	33.47208856707028	20.615528128088304	41.78619423279109	14.780689496287728	15.652475842498529	44.26336972327898	0.8684514457246965	1.2579328626763129	0.6903798060232118	0.8683467319902678	0.7725918570009931	112.0	3.0	32.01562118716424	115.0	76.0	8713.0	6477.0	0.0	0.10700280112044817	0.39790575916230364	-1.0	0.06319064511512314	98.21886206349798	43.63675385317778	3.0	0.4607329842931937	83.0	62.0	145.0	6318.0	3652.0	9970.0	87.0
20	498	large	E	761.0	733.0	91.01219323999995	90.42640679999992	8.38567678300129E-5	1494.0	184.26702716000003	33.24154027718932	28.160255680657446	43.228530259965936	35.63155391689418	32.01562118716424	29.07812607827485	10.198039027185569	29.210439465294872	38.74254596166113	16.64331697709324	50.14059382699431	1.1010207845231157	1.180441706714406	0.9327193187604772	0.9935636487909341	0.9632063074901446	90.0	5.0	31.400636936215164	209.0	134.0	7463.0	4381.0	0.0	0.22958500669344042	0.39067055393586003	0.21381544096239605	-1.0	69.02216296283012	34.51108148141506	1.0	0.06997084548104957	71.0	98.0	169.0	4733.0	6095.0	10828.0	73.0
20	499	large	api	921.0	496.0	98.25483391999994	69.18376612	5.837739519684233E-5	1417.0	169.43860003999998	37.33630940518894	29.732137494637012	53.13010235415598	58.66659840607945	24.20743687382041	26.78096950451196	12.806248474865697	32.649183045140106	21.458262128482367	14.422205101855956	38.223919105164605	0.9039044262285587	1.255755978254962	0.7198089771267923	0.7041258262807722	0.5385450597176982	74.0	3.0	32.202484376209235	160.0	90.0	4421.0	2837.0	0.45454545454545453	0.17642907551164433	0.36	-1.0	0.20725373867160019	0.0	0.0	0.0	0.032	83.0	70.0	153.0	3235.0	2812.0	6047.0	50.0
[truncated: 67 more columns]
