# Supplementary material for: Exploiting Single-Cell Quantitative Data to Map Genetic Variants Having Probabilistic Effects
Source: PLoS Genet. 2016 Aug 1;12(8):e1006213. doi: 10.1371/journal.pgen.1006213 (PMC4968810; doi:10.1371/journal.pgen.1006213)
Supplement: S1 Dataset — (ZIP) [file pgen.1006213.s007.zip › data/2014-10-07_morpho/JW1_gpa1/JW1-4_A.xls]

image_number	cell_	Agroup	C11-1_A	C12-1_A	C13_A	C103_A	C104_A	C115_A	C126_A	C127_A	A7-1_A	A8-1_A	A101_A	A120_A	A121_A	A122_A	A123_A	D14-1_A	D15-1_A	D16-1_A	D17-1_A	D102_A	D105_A	D117_A	D127_A	D135_A	D147_A	D148_A	D154_A	D155_A	D173_A	D176_A	D179_A	D182_A	D188_A	D191_A	D194_A
1	0	B	679.0	94.08326103999993	1.046700493685397E-4	30.066592756745816	27.073972741361768	1.1105349423216389	80.0	4.0	44.0	5865.0	0.06480117820324006	18.110770276274835	9.055385138137417	1.0	0.4772727272727273	54.0	3958.0	105.0	5.146552969434277E-4	18.384776310850235	0.6114685644493382	6.324555320336759	18.788294228055936	7.280109889280518	0.46499055497527714	0.5352443241048769	67.75097634278764	70.2405292647868	4.47213595499958	8.602325267042627	3.605551275463989	2.385855756810896	1.0	73.29629629629629	1.4325416877210713
1	2	B	692.0	96.32590171999993	1.3607212687076524E-4	32.0	26.0	1.2307692307692308	106.0	3.0	58.0	6206.0	0.0838150289017341	16.0	8.0	1.0	0.7068965517241379	108.0	7629.0	88.0	6.205491048689958E-4	17.08800749063506	0.5340002340823456	6.0	19.6468827043885	5.830951894845301	0.46153846153846156	0.4472135954999579	90.0	59.03624346792648	6.4031242374328485	11.661903789690601	4.47213595499958	2.6076809620810595	3.1622776601683795	70.63888888888889	1.2457727093983484
1	4	B	1007.0	118.22539663999986	1.0240312782470757E-4	40.496913462633174	29.732137494637012	1.3620585963568168	87.0	3.0	148.0	12084.0	0.14697120158887786	37.58347969842557	15.264337522473747	2.0	0.39864864864864863	105.0	6758.0	81.0	0.0012564192844106193	23.08679276123039	0.570087712549569	6.4031242374328485	22.090722034374522	5.830951894845301	0.4099180245918029	0.3819983596576246	71.56505117707798	79.26110289909455	7.810249675906654	13.92838827718412	5.385164807134504	2.58643677139299	1.0	64.36190476190477	1.2585084344480615
1	5	B	1063.0	119.15432883999988	4.232433140156762E-5	39.01281840626232	33.015148038438355	1.1816641973206083	131.0	4.0	114.0	12397.0	0.10724365004703669	15.442387549448899	7.280109889280518	1.0	0.5263157894736842	176.0	9501.0	68.0	0.001532528736164893	23.345235059857504	0.5983990906975882	5.0	27.202941017470888	10.0	0.2688016652852352	0.5376033305704704	53.13010235415598	53.13010235415598	10.770329614269007	19.72308292331602	5.830951894845301	3.3824808159970745	5.0	53.98295454545455	1.2596568782233448
1	8	B	895.0	109.15432883999989	8.654099973584102E-5	36.40054944640259	30.0	1.2133516482134197	101.0	3.0	70.0	6353.0	0.0782122905027933	0.0	0.0	0.0	0.22857142857142856	88.0	13739.0	200.0	3.7225852503941536E-4	22.360679774997898	0.6142951168339512	5.0990195135927845	21.470910553583888	4.123105625617661	0.3561309707013459	0.2831760569774271	47.563770211465	50.29008120537128	6.324555320336759	11.40175425099138	5.0	2.2803508501982757	1.0	156.125	1.2810248198558847
1	14	B	900.0	109.98275595999988	6.041839189801741E-5	35.38361202590826	31.827660925679098	1.111725178565044	96.0	3.0	42.0	3322.0	0.04666666666666667	0.0	0.0	0.0	0.4523809523809524	90.0	10570.0	161.0	0.0014890164372413591	20.518284528683193	0.5798810057508963	3.1622776601683795	20.518284528683193	2.8284271247461903	0.18864566947613626	0.16666666666666669	28.855661219716517	2.2906100426385265	7.211102550927978	11.661903789690601	4.47213595499958	2.6076809620810595	1.4142135623730951	117.44444444444444	1.370860927152318
1	15	A	826.0	105.1543288399999	8.385916293626596E-5	33.83784863137726	28.844410203711913	1.1731163297290357	82.0	3.0	278.0	13178.0	0.3365617433414044	66.18842497447713	28.178005607210743	3.0	0.20863309352517986	118.0	4408.0	52.0	6.047508820704269E-4	17.204650534085253	0.508443982993992	1.0	19.209372712298546	3.1622776601683795	0.06666666666666667	0.2	57.26477372789239	38.82982490497039	6.708203932499369	12.806248474865697	6.4031242374328485	2.0	2.23606797749979	37.355932203389834	1.3920145190562612
1	17	A	704.0	95.84062035999995	7.984415412630409E-5	31.144823004794873	27.65863337187866	1.1260434521851945	94.0	3.0	341.0	10855.0	0.484375	0.0	0.0	0.0	0.0	129.0	5912.0	54.0	0.003981182437160171	17.029386365926403	0.5467806435536544	3.0	16.1245154965971	3.605551275463989	0.21428571428571427	0.25	47.48955292199915	81.17962044797893	8.48528137423857	15.652475842498529	5.385164807134504	2.906591794880899	2.0	45.82945736434109	1.1782814614343706
1	19	A	560.0	85.84062035999996	7.829428420102624E-5	26.92582403567252	24.698178070456937	1.0901947487325072	72.0	3.0	164.0	6129.0	0.29285714285714287	0.0	0.0	0.0	0.036585365853658534	63.0	6232.0	77.0	0.0010467563020713625	13.601470508735444	0.5051459331649651	1.4142135623730951	14.866068747318506	3.1622776601683795	0.11111111111111112	0.25	77.47119229084848	75.96375653207352	5.0990195135927845	9.219544457292887	4.123105625617661	2.23606797749979	2.0	98.92063492063492	0.7784017971758664
2	24	B	779.0	102.91168815999988	1.2085645440324551E-4	34.0147027033899	27.313000567495326	1.2453667483121624	113.0	4.0	144.0	11519.0	0.18485237483953787	31.319601396188723	14.560219778561036	1.0	0.4444444444444444	72.0	11428.0	197.0	2.1274472061141332E-4	19.79898987322333	0.5820715249482444	7.280109889280518	19.849433241279208	8.54400374531753	0.5	0.5747318871277701	82.31601817026603	86.92666748892665	5.385164807134504	9.899494936611665	5.0	1.9798989873223332	1.4142135623730951	158.72222222222223	1.241162058102905
2	27	B	522.0	83.25483391999995	1.2318301239324666E-4	26.92582403567252	23.769728648009426	1.1327779308884705	123.0	3.0	36.0	3690.0	0.06896551724137931	10.198039027185569	5.0990195135927845	1.0	0.5277777777777778	68.0	3414.0	58.0	4.6006630378370747E-4	14.317821063276353	0.5317505248607237	3.0	14.142135623730951	2.23606797749979	0.25	0.2	72.89727103094764	80.53767779197437	5.385164807134504	10.0	5.0	2.0	1.4142135623730951	50.205882352941174	1.1552431165787933
2	36	A	750.0	98.91168815999994	8.130162636628474E-5	32.38826948140329	27.294688127912362	1.1866143818760868	94.0	4.0	425.0	6543.0	0.5666666666666667	0.0	0.0	0.0	0.0	126.0	5242.0	49.0	0.002100650925897704	18.973665961010276	0.5858190716828691	3.605551275463989	20.615528128088304	4.47213595499958	0.2650854018430103	0.2857142857142857	45.6902771978651	15.945395900922847	9.055385138137417	17.029386365926403	5.0	3.4058772731852804	2.23606797749979	41.6031746031746	1.177794734834033
2	38	B	529.0	83.01219323999996	9.764781141722273E-5	27.459060435491963	23.021728866442675	1.192745366553131	120.0	2.0	19.0	2237.0	0.035916824196597356	14.142135623730951	7.0710678118654755	1.0	1.0	52.0	3274.0	67.0	1.438880714512061E-4	16.15549442140351	0.588348405414552	4.47213595499958	15.652475842498529	3.1622776601683795	0.3701166050988026	0.25	56.82148834060726	48.69138598645128	4.47213595499958	7.615773105863909	4.123105625617661	1.8470962903655979	1.4142135623730951	62.96153846153846	1.0641417226634087
2	40	B	799.0	102.6690474799999	1.1267855377302977E-4	32.64965543462902	29.068883707497267	1.1231822922119372	114.0	3.0	106.0	11302.0	0.13266583229036297	39.73632060234223	18.439088914585774	3.0	0.5754716981132075	132.0	3524.0	30.0	0.001080321452084357	21.095023109728988	0.6461024727187502	6.082762530298219	18.867962264113206	4.0	0.40196026221723297	0.25	30.7740361012482	40.23635830927382	8.06225774829855	13.152946437965905	6.082762530298219	2.1623310744832014	2.23606797749979	26.696969696969695	1.12372304199773
3	42	B	690.0	95.84062035999995	2.3018015389291718E-4	32.31098884280702	25.632011235952593	1.260571733734503	78.0	4.0	28.0	3954.0	0.04057971014492753	58.49948124082535	27.80287754891569	2.0	1.6071428571428572	93.0	6245.0	72.0	6.114012584427802E-4	19.4164878389476	0.6009252125773317	4.47213595499958	20.396078054371138	5.385164807134504	0.31234752377721214	0.362245385694578	48.36646066342979	43.60281897270363	6.082762530298219	11.180339887498949	5.0990195135927845	2.1926450482675732	1.0	67.15053763440861	1.0722177742193755
3	44	B	856.0	107.7401152799999	1.4411976146397315E-4	34.539832078341085	29.154759474226502	1.1847064664990674	106.0	3.0	107.0	8455.0	0.125	15.43397840021018	6.4031242374328485	2.0	0.2897196261682243	135.0	6355.0	61.0	4.990067778691625E-4	18.027756377319946	0.5219410545028278	4.123105625617661	19.4164878389476	5.0	0.26559258100921596	0.3125	83.480198248343	69.44395478041653	7.615773105863909	14.422205101855956	7.211102550927978	2.0	1.4142135623730951	47.074074074074076	1.2958300550747441
3	45	B	810.0	104.91168815999988	5.343887436942437E-5	36.345563690772494	27.294688127912362	1.3315984238561216	107.0	4.0	79.0	6826.0	0.09753086419753086	8.94427190999916	4.47213595499958	1.0	0.3037974683544304	164.0	7809.0	38.0	5.177821102807771E-4	19.026297590440446	0.5234833541808815	2.23606797749979	20.8806130178211	4.47213595499958	0.15617376188860607	0.2857142857142857	72.89727103094762	53.9726266148964	8.602325267042627	16.15549442140351	6.324555320336759	2.5544079548889598	3.605551275463989	47.61585365853659	0.7980535279805353
3	46	B	1035.0	118.46803731999985	1.0657873099647647E-4	37.12142238654117	34.132096331752024	1.0875810857245316	96.0	3.0	78.0	8990.0	0.07536231884057971	69.14395751279913	28.0178514522438	3.0	0.9487179487179487	76.0	6639.0	75.0	9.134698956239957E-4	23.021728866442675	0.6201736729460423	5.830951894845301	24.08318915758459	7.211102550927978	0.30903983234775434	0.3821876708246056	37.30394827798343	40.03025927188969	5.385164807134504	10.295630140987	4.47213595499958	2.3021728866442674	1.4142135623730951	87.35526315789474	0.8585630366018978
3	48	B	593.0	88.42640679999995	7.54561017971551E-5	29.966648127543394	24.596747752497688	1.218317495836433	93.0	3.0	122.0	6578.0	0.2057335581787521	42.28931646378751	18.681541692269406	2.0	0.4098360655737705	76.0	3103.0	39.0	6.9677305920395E-4	18.384776310850235	0.6135079316379113	4.123105625617661	18.681541692269406	5.0990195135927845	0.26559258100921596	0.3561309707013459	10.738897100905447	36.085073042852116	6.324555320336759	10.44030650891055	4.123105625617661	2.5321462647095156	2.23606797749979	40.828947368421055	0.955204640670319
3	50	B	890.0	108.91168815999991	7.298069316711683E-5	34.88552708502482	30.01666203960727	1.1622054124137133	109.0	3.0	117.0	6139.0	0.13146067415730336	32.55764119219941	16.278820596099706	1.0	0.26495726495726496	98.0	5800.0	69.0	4.760659504249152E-4	24.041630560342615	0.6891577272645789	7.0710678118654755	26.68332812825267	10.198039027185569	0.4130961923860138	0.6264605575682153	34.695153531233956	37.874983651098205	6.708203932499369	12.083045973594572	5.385164807134504	2.243765308275509	3.1622776601683795	59.183673469387756	1.1658620689655173
3	51	B	1067.0	119.15432883999989	5.9135254501623533E-5	39.05124837953327	32.64965543462902	1.1960692344126416	130.0	4.0	149.0	10610.0	0.13964386129334583	61.025965294803456	28.319604517012593	2.0	0.37583892617449666	102.0	7776.0	74.0	5.36361326098353E-4	21.93171219946131	0.5616136003210516	4.0	22.627416997969522	4.123105625617661	0.23529411764705882	0.23608834134288123	49.08561677997488	35.0493733120484	6.4031242374328485	11.40175425099138	5.830951894845301	1.955384722187607	1.0	76.23529411764706	0.970679012345679
3	52	A	730.0	98.91168815999991	1.0275011991607162E-4	33.015148038438355	27.459060435491963	1.2023407762257197	114.0	3.0	469.0	20147.0	0.6424657534246575	58.097003680057966	23.53720459187964	1.0	0.14072494669509594	96.0	4823.0	58.0	5.179061367897278E-4	18.35755975068582	0.556034452104009	3.0	17.0	2.23606797749979	0.2	0.15617376188860607	35.53767779197438	62.10272896905237	7.0710678118654755	11.40175425099138	5.385164807134504	2.1172526114494827	1.4142135623730951	50.239583333333336	1.1544681733360977
3	56	B	819.0	108.0832610399999	4.061144513445109E-4	35.4682957019364	27.65863337187866	1.2823589374447564	110.0	9.0	117.0	9691.0	0.14285714285714285	0.0	0.0	0.0	0.1452991452991453	107.0	9133.0	102.0	4.449773261449439E-4	20.518284528683193	0.5784964888392704	2.23606797749979	19.79898987322333	2.0	0.14285714285714285	0.15384615384615385	23.198590513648185	49.76364169072619	6.708203932499369	12.083045973594572	5.385164807134504	2.243765308275509	1.0	85.35514018691589	1.1950071170480674
3	57	A	831.0	104.91168815999991	5.6615744719279204E-5	34.36568055487916	29.274562336608895	1.1739092854653421	152.0	3.0	209.0	20082.0	0.25150421179302046	61.36040357701463	23.769728648009426	4.0	0.49282296650717705	80.0	5106.0	87.0	0.0015099688716479203	21.213203435596427	0.6172787238047182	4.123105625617661	22.561028345356956	5.830951894845301	0.23608834134288123	0.33333333333333337	7.326406660169544	24.25391972431659	6.708203932499369	12.529964086141668	5.830951894845301	2.148871112659745	2.23606797749979	63.825	1.36310223266745
3	58	B	657.0	92.66904747999993	6.401170319076593E-5	31.016124838541646	26.019223662515376	1.1920465130258695	152.0	3.0	138.0	3103.0	0.2100456621004566	0.0	0.0	0.0	0.0	103.0	2566.0	23.0	0.002802962429103602	18.24828759089466	0.588348405414552	5.0	16.278820596099706	4.123105625617661	0.36760731104690386	0.3090398323477543	56.94417718844633	79.77783136636387	8.06225774829855	13.601470508735444	4.242640687119285	3.205897343611891	2.0	24.9126213592233	0.9232268121590024
3	60	B	1141.0	123.88225087999986	8.775662530118035E-5	39.293765408777	35.4400902933387	1.1087377341180937	74.0	3.0	47.0	2178.0	0.04119193689745837	0.0	0.0	0.0	0.23404255319148937	177.0	8645.0	59.0	7.89829571853085E-4	25.317977802344327	0.6443255702007393	6.082762530298219	24.186773244895647	5.385164807134504	0.3333333333333333	0.2929143502255349	24.205885044496352	36.544972322822545	8.94427190999916	17.88854381999832	6.708203932499369	2.6666666666666665	1.4142135623730951	48.84180790960452	1.2079814921920184
3	62	B	801.0	103.49747459999992	7.662954578566647E-5	34.48187929913333	28.653097563788805	1.203425885189838	136.0	3.0	159.0	10915.0	0.19850187265917604	56.17078837883237	23.706539182259394	1.0	0.34591194968553457	89.0	7201.0	79.0	8.871809334223951E-4	21.400934559032695	0.6206429288084245	5.385164807134504	19.849433241279208	5.0	0.33333333333333337	0.3333333333333333	40.126103577795234	61.92751306414705	6.4031242374328485	11.40175425099138	4.242640687119285	2.68741924943285	2.0	80.91011235955057	0.9763921677544785
3	63	B	686.0	94.66904747999992	6.336691287670574E-5	30.265491900843113	27.294688127912362	1.1088418288206312	100.0	3.0	44.0	2654.0	0.0641399416909621	0.0	0.0	0.0	0.36363636363636365	76.0	6304.0	83.0	5.532639826092916E-4	16.1245154965971	0.5327689881738851	4.123105625617661	15.811388300841896	3.0	0.3090398323477543	0.23076923076923078	83.55839990066497	82.40535663140855	6.4031242374328485	10.63014581273465	4.242640687119285	2.505549396395485	1.4142135623730951	82.94736842105263	1.0006345177664975
3	64	A	1026.0	117.39696951999989	4.521525548173905E-5	37.36308338453881	34.20526275297414	1.092319730281566	126.0	3.0	569.0	9131.0	0.5545808966861598	0.0	0.0	0.0	0.0	102.0	8067.0	88.0	3.4750750316752007E-4	21.93171219946131	0.5869888192508452	4.47213595499958	21.93171219946131	4.47213595499958	0.2324952774876386	0.2324952774876386	47.91083782616775	47.91083782616775	7.211102550927978	11.661903789690601	5.0	2.3323807579381204	0.0	79.08823529411765	1.1126812941613982
3	67	B	839.0	107.15432883999989	1.0177900821213302E-4	36.013886210738214	29.017236257093817	1.2411204806568694	95.0	3.0	141.0	6559.0	0.16805721096543505	13.65973668286322	6.708203932499369	1.0	0.19858156028368795	102.0	6163.0	72.0	8.516312602484386E-4	21.0	0.583108412047419	3.1622776601683795	20.024984394500787	2.0	0.16666666666666669	0.10526315789473684	21.614778942786245	3.1798301198642207	6.4031242374328485	12.206555615733702	5.0	2.4413111231467406	1.4142135623730951	60.42156862745098	1.191627454161934
3	68	A	997.0	116.22539663999987	5.666894354095405E-5	38.948684188300895	31.89043743820395	1.2213280004005633	121.0	3.0	258.0	9836.0	0.2587763289869609	0.0	0.0	0.0	0.22093023255813954	93.0	8026.0	101.0	0.0010183578218225069	24.20743687382041	0.6215213011250237	4.47213595499958	27.202941017470888	7.615773105863909	0.23802777946288958	0.4053467022297068	14.349332042947132	17.715792706376934	7.0710678118654755	12.041594578792296	4.0	3.010398644698074	3.1622776601683795	86.3010752688172	1.1703214552703713
3	69	N	806.0	102.91168815999991	5.375368266625136E-5	33.12099032335839	28.653097563788805	1.1559305324537064	115.0	4.0	-1.0	-1.0	-1.0	-1.0	-1.0	-1.0	-1.0	105.0	3575.0	35.0	0.0023520002754111647	17.88854381999832	0.5400968885698603	2.0	17.46424919657298	1.4142135623730951	0.125	0.09513029883089882	29.744881296942225	74.74488129694222	8.54400374531753	13.341664064126334	6.082762530298219	2.193356061110647	3.1622776601683795	34.04761904761905	1.027972027972028
4	73	B	712.0	96.66904747999993	1.292634081240775E-4	32.55764119219941	26.476404589747453	1.2296851365085582	160.0	3.0	173.0	7746.0	0.24297752808988765	10.770329614269007	5.385164807134504	1.0	0.24277456647398843	95.0	9545.0	150.0	6.20267854292785E-4	17.88854381999832	0.5494422557947561	5.0	19.697715603592208	5.385164807134504	0.4166666666666667	0.4142434467026541	79.38034472384487	57.578935237493056	6.708203932499369	10.770329614269007	6.324555320336759	1.70293863659264	2.0	100.47368421052632	1.4929282346778419
4	77	A	767.0	100.91168815999993	8.131113102148802E-5	32.57299494980466	28.460498941515414	1.1444983806060525	120.0	3.0	483.0	7872.0	0.6297262059973925	0.0	0.0	0.0	0.0	101.0	5527.0	74.0	6.814952999635547E-4	18.35755975068582	0.5635821876058685	4.123105625617661	18.788294228055936	3.605551275463989	0.28797018815893544	0.25	57.52880770915152	37.874983651098205	6.708203932499369	11.180339887498949	5.385164807134504	2.0761369963434992	1.4142135623730951	54.722772277227726	1.3522706712502262
4	79	A	749.0	100.3259017199999	1.1123342890574635E-4	33.1058907144937	27.730849247724095	1.1938289526856354	115.0	3.0	218.0	9554.0	0.2910547396528705	37.632638282741084	18.027756377319946	1.0	0.1743119266055046	113.0	9896.0	97.0	0.0010077137571815938	18.35755975068582	0.554510371250906	2.23606797749979	18.35755975068582	2.23606797749979	0.14285714285714285	0.14285714285714285	38.41805534482199	38.41805534482199	7.615773105863909	14.422205101855956	5.0	2.884441020371191	0.0	87.57522123893806	1.1076192400970089
4	82	B	959.0	113.39696951999989	4.0500721951953185E-5	36.76955262170047	32.31098884280702	1.1379890847842622	88.0	3.0	83.0	4059.0	0.08654848800834203	6.324555320336759	3.1622776601683795	1.0	0.30120481927710846	167.0	8584.0	61.0	0.002220751520911145	21.02379604162864	0.5717718748968657	2.8284271247461903	20.12461179749811	2.23606797749979	0.15384615384615385	0.125	22.61986494804043	41.054813770962426	11.704699910719626	19.924858845171276	6.324555320336759	3.1503968004046725	1.0	51.40119760479042	1.1867427772600188
4	83	B	916.0	110.56854239999987	5.874482245456341E-5	36.71511950137164	30.01666203960727	1.2231579731592304	146.0	4.0	109.0	8700.0	0.11899563318777293	50.24534476274461	21.93171219946131	1.0	0.42201834862385323	222.0	12993.0	75.0	0.001450243290389324	19.313207915827967	0.5260287363386206	2.8284271247461903	18.788294228055936	1.4142135623730951	0.2102353324910547	0.10511766624552735	74.35775354279127	74.35775354279127	11.704699910719626	22.360679774997898	6.708203932499369	3.3333333333333335	1.4142135623730951	58.527027027027025	1.2814592472870008
4	84	B	759.0	100.66904747999995	1.4417934531776142E-4	31.827660925679098	27.586228448267445	1.15375180718762	119.0	3.0	73.0	8333.0	0.09617918313570488	62.657098145097365	26.076809620810597	1.0	0.821917808219178	152.0	12886.0	128.0	0.0010277804963313006	17.029386365926403	0.5350498865025549	2.23606797749979	16.64331697709324	3.605551275463989	0.1514456332038457	0.25	71.56505117707799	78.69006752597979	9.055385138137417	16.1245154965971	6.082762530298219	2.6508540184301035	2.0	84.77631578947368	1.5098556573024988
4	89	B	849.0	106.3259017199999	5.14663896184027E-5	36.124783736376884	29.068883707497267	1.2427303401079624	117.0	3.0	205.0	9401.0	0.2414605418138987	64.40318487568935	29.154759474226502	1.0	0.17560975609756097	118.0	8550.0	100.0	5.067013681086288E-4	21.095023109728988	0.5839487722243927	4.242640687119285	21.02379604162864	3.605551275463989	0.2853908964926964	0.22803508501982758	48.179830119864235	36.86989764584402	7.810249675906654	13.45362404707371	5.656854249492381	2.378287198805056	1.0	72.45762711864407	1.3801169590643274
4	90	N	995.0	115.1543288399999	4.9788508376794897E-5	36.87817782917155	31.78049716414141	1.160402797939296	105.0	3.0	-1.0	-1.0	-1.0	-1.0	-1.0	-1.0	-1.0	111.0	7497.0	74.0	8.543848446607601E-4	20.396078054371138	0.5530663187549721	2.0	20.615528128088304	2.23606797749979	0.1111111111111111	0.125	12.528807709151511	14.036243467926482	8.0	13.152946437965905	6.082762530298219	2.1623310744832014	1.0	67.54054054054055	1.0956382553021207
4	92	B	682.0	96.91168815999994	1.217190220845756E-4	32.202484376209235	25.495097567963924	1.263085355541982	55.0	4.0	140.0	6065.0	0.20527859237536658	24.08318915758459	12.041594578792296	1.0	0.15	58.0	9698.0	208.0	5.723956079290466E-4	19.6468827043885	0.6101045644448275	5.385164807134504	18.973665961010276	4.123105625617661	0.3866323008783335	0.28797018815893544	46.818302964451846	39.053136946026484	5.0990195135927845	8.94427190999916	4.47213595499958	2.0	1.4142135623730951	167.20689655172413	1.2439678284182307
4	93	B	829.0	107.1543288399999	2.512991460040074E-4	38.07886552931954	26.40075756488817	1.4423398811844224	87.0	3.0	139.0	8074.0	0.16767189384800965	25.982178886988407	12.165525060596439	2.0	0.3597122302158273	94.0	10226.0	124.0	6.482710696121184E-4	23.769728648009426	0.6242236557627346	4.123105625617661	23.769728648009426	4.123105625617661	0.20986055078837967	0.20986055078837967	9.92624550665171	9.92624550665171	5.830951894845301	11.180339887498949	5.385164807134504	2.0761369963434992	0.0	108.7872340425532	1.1398396244866027
5	96	B	1008.0	116.81118307999989	9.563456236898451E-5	37.44329045369811	32.449961479175904	1.153877808999144	49.0	3.0	59.0	3645.0	0.05853174603174603	11.498473502456159	5.656854249492381	1.0	0.3559322033898305	156.0	8869.0	74.0	4.7955892595879054E-4	26.40075756488817	0.705086471968456	9.0	25.942243542145693	8.06225774829855	0.5	0.44516371337668237	32.005383208083494	24.880366859181695	8.602325267042627	14.560219778561036	7.280109889280518	2.0	1.4142135623730951	56.8525641025641	1.3016123576502425
5	98	A	799.0	103.74011527999991	1.0329692359274965E-4	35.4682957019364	27.85677655436824	1.2732376135735846	55.0	4.0	204.0	10625.0	0.2553191489361702	38.98951299871032	16.1245154965971	1.0	0.2647058823529412	98.0	7442.0	71.0	0.0020846106080228874	22.360679774997898	0.6304413373258617	5.656854249492381	21.93171219946131	5.0	0.33333333333333337	0.2808279781508652	24.443954780416533	16.313852426260553	7.280109889280518	12.206555615733702	5.0	2.4413111231467406	1.0	75.93877551020408	0.9349637194302607
5	99	B	955.0	114.46803731999987	2.2432162971552168E-4	37.44329045369811	31.622776601683793	1.1840608092492548	58.0	4.0	80.0	7232.0	0.08376963350785341	44.46494215955455	21.2602916254693	1.0	0.4625	125.0	7455.0	63.0	0.0017066023475086308	19.4164878389476	0.5185571995323909	1.0	20.248456731316587	2.0	0.058823529411764705	0.11764705882352941	32.005383208083515	32.005383208083515	8.246211251235321	15.297058540778355	5.0990195135927845	3.0000000000000004	1.0	59.64	1.056338028169014
5	100	B	810.0	104.3259017199999	1.1418968755955508E-4	36.359317925395686	26.92582403567252	1.3503511676086593	80.0	3.0	177.0	12453.0	0.21851851851851853	39.720718886906546	16.15549442140351	1.0	0.3559322033898305	92.0	7205.0	83.0	0.0010882227321620322	18.35755975068582	0.5048928527304336	1.4142135623730951	18.788294228055936	2.8284271247461903	0.09090909090909091	0.18181818181818182	74.35775354279127	74.35775354279127	6.082762530298219	11.40175425099138	5.0990195135927845	2.23606797749979	1.4142135623730951	78.31521739130434	1.059819569743234
5	102	B	959.0	113.4974745999999	1.4185125876188016E-4	37.33630940518894	30.083217912982647	1.2411009192296603	68.0	3.0	170.0	11039.0	0.1772679874869656	24.089566160831374	12.041594578792296	1.0	0.34705882352941175	80.0	7377.0	99.0	0.0018387987636056709	24.698178070456937	0.6615056084526775	6.324555320336759	25.079872407968907	6.708203932499369	0.33333333333333337	0.34874291623145787	0.0	8.13010235415598	7.615773105863909	11.40175425099138	5.0990195135927845	2.23606797749979	1.0	92.2125	1.073607157381049
5	104	B	967.0	113.39696951999986	7.364700741694815E-5	35.73513677041127	32.57299494980466	1.0970786329436242	49.0	3.0	198.0	7930.0	0.2047569803516029	0.0	0.0	0.0	0.2878787878787879	306.0	10997.0	53.0	0.0026589218168634188	21.93171219946131	0.6137296280791288	4.242640687119285	21.02379604162864	3.605551275463989	0.23980823009322946	0.2095684110712273	25.55996517182382	36.86989764584405	13.601470508735444	23.53720459187964	9.219544457292887	2.552968283943913	1.0	35.93790849673203	1.4747658452305172
5	105	B	915.0	110.3259017199999	7.247634857239606E-5	37.107950630558946	30.083217912982647	1.233510016710836	75.0	3.0	70.0	5897.0	0.07650273224043716	0.0	0.0	0.0	0.18571428571428572	89.0	12727.0	189.0	6.114007903529275E-4	20.0	0.5389680556362955	5.385164807134504	19.72308292331602	6.082762530298219	0.33333333333333337	0.3736611319222725	80.72739822279969	86.9335144988741	6.324555320336759	12.083045973594572	4.47213595499958	2.701851217221259	1.4142135623730951	143.0	1.3216783216783217
5	106	A	755.0	99.25483391999995	7.329690142881745E-5	32.202484376209235	27.730849247724095	1.1612512869165783	85.0	3.0	207.0	5274.0	0.27417218543046357	0.0	0.0	0.0	0.0	68.0	11457.0	195.0	8.139286748071587E-4	17.88854381999832	0.5555019796303088	2.23606797749979	19.313207915827967	4.0	0.14285714285714285	0.25	1.5481576989779668	25.01689347810003	6.324555320336759	10.44030650891055	4.123105625617661	2.5321462647095156	2.23606797749979	168.48529411764707	1.1573710395391463
5	109	B	840.0	106.32590171999992	7.147348563739526E-5	35.4682957019364	29.832867780352597	1.1888999731127154	71.0	4.0	210.0	8817.0	0.25	0.0	0.0	0.0	0.06190476190476191	192.0	27904.0	192.0	4.091388782329393E-4	18.027756377319946	0.5082780556703128	2.8284271247461903	19.1049731745428	3.1622776601683795	0.18181818181818182	0.2	83.15722658736905	70.27772223555294	9.486832980505138	17.72004514666935	7.280109889280518	2.434035394542732	1.4142135623730951	145.33333333333334	1.3211009174311925
5	111	B	1013.0	116.56854239999988	1.2246584757866024E-4	35.35533905932738	34.36568055487916	1.0287978730078635	76.0	3.0	174.0	8251.0	0.1717670286278381	8.246211251235321	4.123105625617661	1.0	0.2471264367816092	136.0	10331.0	60.0	7.870896262948141E-4	22.0	0.6222539674441618	4.47213595499958	24.08318915758459	7.211102550927978	0.25	0.39999999999999997	32.905242922987895	40.03025927188969	8.06225774829855	15.264337522473747	5.830951894845301	2.6178122882419563	2.8284271247461903	75.96323529411765	0.7898557738844255
5	112	A	968.0	116.22539663999987	1.3088766544204025E-4	39.35733730830886	29.068883707497267	1.353933563611803	74.0	3.0	338.0	12534.0	0.34917355371900827	29.208096264818895	14.422205101855956	2.0	0.13609467455621302	105.0	5802.0	69.0	9.604378401464301E-4	20.615528128088304	0.5238039343615883	4.47213595499958	22.360679774997898	6.4031242374328485	0.2857142857142857	0.4099180245918029	88.66778014613035	79.23746277685754	7.280109889280518	13.038404810405298	5.0	2.6076809620810595	2.23606797749979	55.25714285714286	1.24870734229576
5	115	B	830.0	105.7401152799999	8.013218006761628E-5	34.539832078341085	29.154759474226502	1.1847064664990674	43.0	4.0	128.0	9851.0	0.15421686746987953	66.06751746972063	27.018512172212592	2.0	0.4453125	85.0	8790.0	128.0	5.291936339841494E-4	18.35755975068582	0.5314895483292551	2.0	17.72004514666935	1.4142135623730951	0.13333333333333333	0.09513029883089882	69.44395478041653	65.55604521958347	6.4031242374328485	12.529964086141668	4.47213595499958	2.80178514522438	1.4142135623730951	103.41176470588235	1.2377701934015928
6	118	A	829.0	104.3259017199999	3.519924080635592E-5	33.61547262794322	30.01666203960727	1.119893763789834	84.0	4.0	256.0	7832.0	0.3088057901085645	0.0	0.0	0.0	0.0703125	90.0	8177.0	104.0	4.92553074267946E-4	21.93171219946131	0.6524290894910798	6.082762530298219	21.02379604162864	5.0990195135927845	0.3523649724724399	0.295378269592824	20.2825590889166	18.434948822921996	6.4031242374328485	10.63014581273465	5.0	2.12602916254693	1.0	90.85555555555555	1.1446740858505564
6	119	B	821.0	103.49747459999995	6.718502142333151E-5	34.132096331752024	29.154759474226502	1.1707212457686575	136.0	4.0	23.0	3053.0	0.028014616321559074	0.0	0.0	0.0	0.43478260869565216	89.0	7836.0	108.0	9.125798079069555E-4	18.973665961010276	0.5558892655344954	4.123105625617661	20.248456731316587	5.385164807134504	0.26559258100921596	0.35355339059327373	69.2539197243166	61.488753705891256	6.708203932499369	10.816653826391969	5.0	2.1633307652783937	1.4142135623730951	88.04494382022472	1.226646248085758
6	120	B	651.0	92.08326103999991	6.853082450956725E-5	30.14962686336267	26.076809620810597	1.1561854115505665	83.0	3.0	90.0	5473.0	0.1382488479262673	44.40720662234904	22.20360331117452	1.0	0.3111111111111111	66.0	5339.0	88.0	3.794670340161816E-4	18.24828759089466	0.6052574936862545	5.830951894845301	18.24828759089466	5.830951894845301	0.41972110157675935	0.41972110157675935	62.850318302216834	62.850318302216834	5.385164807134504	9.486832980505138	4.123105625617661	2.3008949665421112	0.0	80.89393939393939	1.0878441655740776
6	121	B	1249.0	130.71067799999986	1.6696503484993515E-4	42.720018726587654	35.510561809129406	1.2030228909418372	85.0	3.0	74.0	3366.0	0.059247397918334666	15.231546211727817	7.615773105863909	1.0	0.3108108108108108	123.0	9193.0	83.0	4.2690890744520756E-4	24.186773244895647	0.5661695375110528	3.0	22.47220505424423	1.0	0.14285714285714285	0.047619047619047616	33.69006752597977	33.69006752597977	8.246211251235321	14.317821063276353	5.0990195135927845	2.8079557305298435	2.0	74.73983739837398	1.110518873055586
6	122	B	1035.0	116.81118307999986	3.965308584326234E-5	38.18376618407357	33.24154027718932	1.1486762004910962	82.0	3.0	236.0	10590.0	0.22801932367149758	10.0	5.0	1.0	0.13559322033898305	140.0	14189.0	141.0	5.654746913600986E-4	20.518284528683193	0.5373562269832188	1.0	20.0	3.1622776601683795	0.05555555555555555	0.18864566947613626	45.0	63.43494882292201	8.06225774829855	14.212670403551895	7.0710678118654755	2.009975124224178	3.0	101.35	1.391218549580661
6	124	A	585.0	87.01219323999996	8.979297799490102E-5	28.30194339616981	25.238858928247925	1.1213638253864802	107.0	3.0	164.0	4593.0	0.28034188034188035	0.0	0.0	0.0	0.0	68.0	5471.0	100.0	5.674507872362212E-4	16.278820596099706	0.5751838440289853	4.0	16.278820596099706	4.0	0.3333333333333333	0.3333333333333333	59.743562836470744	59.743562836470744	5.385164807134504	10.0	5.0	2.0	0.0	80.45588235294117	1.2429171997806616
6	125	A	1098.0	119.98275595999988	3.9587601120647595E-5	37.57658845611187	34.92849839314596	1.0758145979583695	65.0	4.0	452.0	10766.0	0.4116575591985428	0.0	0.0	0.0	0.0	166.0	12595.0	81.0	0.0012454410902811536	19.697715603592208	0.5242018079048992	1.0	20.615528128088304	2.0	0.05263157894736842	0.10526315789473684	25.201123645475075	25.201123645475075	9.486832980505138	18.439088914585774	7.0710678118654755	2.6076809620810595	1.0	75.87349397590361	1.0675664946407304
6	130	B	1140.0	124.22539663999986	5.546451409200172E-5	40.162171256046406	34.785054261852174	1.1545812449713833	87.0	3.0	174.0	7588.0	0.15263157894736842	10.770329614269007	5.385164807134504	1.0	0.1896551724137931	85.0	7269.0	94.0	6.735706568954126E-4	21.540659228538015	0.5363419993209424	1.4142135623730951	21.93171219946131	2.23606797749979	0.07402332101976053	0.1162476387438193	24.77514056883193	43.21008939175394	6.324555320336759	11.40175425099138	4.123105625617661	2.7653315937748606	1.0	85.51764705882353	1.0991883340211859
6	133	B	769.0	101.25483391999994	1.5168330313192666E-4	32.31098884280702	27.85677655436824	1.1598969026350006	107.0	3.0	131.0	6609.0	0.17035110533159947	54.10584248419055	26.92582403567252	1.0	0.31297709923664124	96.0	10074.0	153.0	0.0012699677966206146	17.804493814764857	0.5510352500006648	5.0990195135927845	17.26267650163207	3.605551275463989	0.3561309707013459	0.2650854018430103	79.5085229876684	78.11134196037203	7.0	12.649110640673518	5.385164807134504	2.3488808780588144	2.23606797749979	104.9375	1.4580107206670638
7	137	B	972.0	114.81118307999988	3.757865644930843E-5	37.656340767525464	31.400636936215164	1.1992221955248124	104.0	4.0	170.0	10989.0	0.1748971193415638	17.261704286634117	8.602325267042627	1.0	0.28823529411764703	98.0	6452.0	75.0	4.1764892022644963E-4	22.0	0.5842309569009592	5.656854249492381	21.02379604162864	5.830951894845301	0.33333333333333337	0.3616202853397895	53.97262661489639	68.00887008282288	6.708203932499369	11.704699910719626	4.123105625617661	2.8388067087090953	1.4142135623730951	65.83673469387755	1.139181649101054
7	138	B	1036.0	117.39696951999987	5.925870617960175E-5	39.395431207184416	31.78049716414141	1.2396102868911407	84.0	3.0	107.0	4460.0	0.10328185328185328	15.34712976162561	7.280109889280518	2.0	0.3644859813084112	271.0	9844.0	50.0	0.004964346817282316	23.323807579381203	0.5920434645509786	4.47213595499958	24.166091947189145	4.47213595499958	0.23802777946288958	0.2324952774876386	39.47245984834382	2.602562202499797	15.297058540778355	25.317977802344327	8.06225774829855	3.1403086570492498	2.8284271247461903	36.32472324723247	1.376472978464039
7	139	A	930.0	111.49747459999992	5.8390353114779646E-5	35.90264614203248	31.04834939252005	1.1563463708857225	138.0	4.0	671.0	14976.0	0.7215053763440861	0.0	0.0	0.0	0.013412816691505217	86.0	3371.0	45.0	0.001995904879637227	22.561028345356956	0.6283945828422929	9.848857801796104	23.53720459187964	10.295630140987	0.6466091928482474	0.6577636818983622	79.27803094060903	74.18591581611007	7.0710678118654755	12.041594578792296	4.0	3.010398644698074	1.0	39.19767441860465	1.148027291604865
7	140	B	846.0	106.3259017199999	5.57021239381199E-5	34.0147027033899	29.017236257093817	1.1722240671722952	115.0	4.0	79.0	7262.0	0.0933806146572104	13.170953173065218	6.4031242374328485	2.0	0.4430379746835443	82.0	4584.0	78.0	6.714089979049686E-4	17.11724276862369	0.5032307034368931	1.0	17.029386365926403	0.0	0.07142857142857142	0.0	90.0	-1.0	6.324555320336759	11.40175425099138	5.0990195135927845	2.23606797749979	1.0	55.90243902439025	1.3952879581151831
7	142	A	858.0	107.74011527999993	6.652525319568523E-5	34.92849839314596	28.635642126552707	1.2197560731756083	83.0	3.0	327.0	10575.0	0.3811188811188811	6.0	3.0	1.0	0.07339449541284404	92.0	5157.0	65.0	3.5559944380456765E-4	22.20360331117452	0.635687313587221	7.211102550927978	21.37755832643195	5.830951894845301	0.47241503539285884	0.3819983596576246	57.319445256636605	54.593134262730345	6.324555320336759	11.40175425099138	5.0990195135927845	2.23606797749979	1.4142135623730951	56.05434782608695	1.1595889082800077
7	145	B	726.0	98.08326103999993	5.903582500452767E-5	32.01562118716424	27.018512172212592	1.1849513023922527	157.0	4.0	111.0	6965.0	0.15289256198347106	0.0	0.0	0.0	0.10810810810810811	148.0	14735.0	123.0	6.774660195189773E-4	17.804493814764857	0.5561189555148492	1.4142135623730951	18.439088914585774	2.23606797749979	0.08687444855261388	0.14285714285714285	7.431407971172504	25.866356794094514	9.219544457292887	16.76305461424021	5.385164807134504	3.112821095471726	1.0	99.5608108108108	1.235425856803529
7	146	B	759.0	101.1543288399999	9.335842972455253E-5	34.92849839314596	26.832815729997478	1.3017082793177754	115.0	3.0	177.0	7641.0	0.233201581027668	57.02183540520164	25.553864678361276	2.0	0.3389830508474576	90.0	7984.0	117.0	4.24520919116413E-4	18.384776310850235	0.5263546146162954	1.0	17.88854381999832	1.0	0.0625	0.07142857142857142	23.629377730656813	66.37062226934319	5.830951894845301	10.0	5.0	2.0	1.4142135623730951	88.71111111111111	1.3188877755511021
7	147	B	816.0	103.74011527999993	6.183416917897164E-5	34.0147027033899	29.0	1.1729207828755137	135.0	3.0	149.0	5331.0	0.18259803921568626	0.0	0.0	0.0	0.087248322147651	67.0	11640.0	201.0	5.002357232244942E-4	18.681541692269406	0.5492196082139388	4.123105625617661	17.72004514666935	4.0	0.28797018815893544	0.2857142857142857	72.59729586864373	86.6335393365702	5.385164807134504	10.295630140987	3.605551275463989	2.8554940297339364	1.0	173.73134328358208	1.156958762886598
7	155	B	657.0	93.49747459999992	1.5510315175868396E-4	30.805843601498726	25.709920264364882	1.1982084457958053	122.0	4.0	118.0	3501.0	0.1796042617960426	0.0	0.0	0.0	0.0	177.0	8811.0	75.0	0.0018355758780900827	16.492422502470642	0.5353666893792928	1.0	18.439088914585774	3.0	0.0625	0.1875	14.931417178137536	14.931417178137536	11.045361017187261	21.587033144922902	6.082762530298219	3.5488863879525074	2.0	49.779661016949156	1.5066394279877424
7	157	B	1000.0	115.15432883999988	5.7576102341225486E-5	38.07886552931954	32.01562118716424	1.18938393563284	124.0	3.0	71.0	6905.0	0.071	0.0	0.0	0.0	0.22535211267605634	162.0	9350.0	77.0	0.002899588781264893	19.924858845171276	0.5232524280385862	2.0	21.587033144922902	2.23606797749979	0.13333333333333333	0.1162476387438193	74.47588900324574	11.040940180323734	11.180339887498949	17.26267650163207	7.0710678118654755	2.4413111231467406	2.23606797749979	57.71604938271605	1.3341176470588234
8	158	B	918.0	110.91168815999991	5.7027572112801654E-5	37.656340767525464	29.832867780352597	1.2622434103477396	90.0	3.0	110.0	8257.0	0.11982570806100218	19.918782399044403	8.246211251235321	1.0	0.4818181818181818	150.0	8195.0	75.0	0.0017856136880187326	21.02379604162864	0.5583069308677863	5.0990195135927845	22.360679774997898	6.324555320336759	0.3333333333333333	0.42543562981151706	66.16125981682828	59.03624346792648	9.848857801796104	16.278820596099706	7.0710678118654755	2.3021728866442674	1.4142135623730951	54.63333333333333	1.3727882855399633
8	161	B	686.0	95.25483391999992	1.4847769958897908E-4	30.805843601498726	26.627053911388696	1.1569377409914174	99.0	3.0	121.0	8876.0	0.17638483965014579	14.422205101855956	7.211102550927978	1.0	0.33884297520661155	96.0	4276.0	46.0	0.0010625731022956288	19.209372712298546	0.6235626253508603	4.242640687119285	18.439088914585774	3.605551275463989	0.2853908964926964	0.23620751769642942	10.304846468766044	21.614778942786245	7.0710678118654755	14.035668847618199	5.0	2.80713376952364	1.0	44.541666666666664	1.0327408793264734
8	170	B	879.0	108.56854239999991	8.329237932740133E-5	36.24913792078372	29.546573405388315	1.2268474392422464	81.0	3.0	69.0	7524.0	0.07849829351535836	12.649110640673518	6.324555320336759	1.0	0.34782608695652173	89.0	8505.0	93.0	4.7745917574231454E-4	22.360679774997898	0.6168610084980044	5.830951894845301	20.223748416156685	5.0	0.39492189449597953	0.35179877236514595	57.52880770915151	79.69515353123397	7.280109889280518	12.36931687685298	4.123105625617661	3.0	2.23606797749979	95.56179775280899	0.9731922398589066
8	171	B	777.0	101.4974745999999	9.790734416950704E-5	31.38470965295043	30.083217912982647	1.0432630493098318	87.0	4.0	36.0	4523.0	0.04633204633204633	63.24159335774459	24.515301344262525	2.0	1.7222222222222223	66.0	5632.0	73.0	9.088587896203052E-4	20.248456731316587	0.6451694775966506	5.0990195135927845	21.540659228538015	6.324555320336759	0.31323027878410764	0.3772913389522725	10.491477012331586	3.366460663429791	6.0	10.198039027185569	4.123105625617661	2.473387769603369	1.4142135623730951	85.33333333333333	0.85546875
8	178	B	891.0	109.39696951999989	1.6554945323354385E-4	36.40054944640259	30.083217912982647	1.2099952056888719	63.0	3.0	121.0	3779.0	0.13580246913580246	0.0	0.0	0.0	0.0	62.0	4417.0	46.0	4.3022971500538814E-4	19.4164878389476	0.5334119438921409	6.082762530298219	21.0	5.830951894845301	0.40196026221723297	0.350347944635714	83.07278187399083	75.42578380196127	5.0	9.219544457292887	4.123105625617661	2.23606797749979	2.23606797749979	71.24193548387096	0.6456871179533621
9	182	B	988.0	113.98275595999988	4.428608788431879E-5	38.07886552931954	31.38470965295043	1.2132935416765853	101.0	3.0	198.0	10157.0	0.20040485829959515	10.0	5.0	1.0	0.21717171717171718	76.0	5200.0	70.0	0.0012109011820055937	19.924858845171276	0.5232524280385862	2.23606797749979	21.18962010041709	2.23606797749979	0.1514456332038457	0.1350858067395748	87.39743779750019	50.52754015165617	6.324555320336759	10.44030650891055	4.123105625617661	2.5321462647095156	1.4142135623730951	68.42105263157895	1.0230769230769232
9	187	B	802.0	102.32590171999992	4.687135056959024E-5	33.734255586866	29.614185789921695	1.1391248716466973	137.0	3.0	149.0	10702.0	0.185785536159601	0.0	0.0	0.0	0.12751677852348994	203.0	11463.0	74.0	0.0026692587211430327	17.26267650163207	0.5117254316515308	1.4142135623730951	17.72004514666935	2.0	0.09513029883089882	0.14285714285714285	55.00797980144134	79.99202019855866	10.816653826391969	18.867962264113206	7.211102550927978	2.6165155925684536	1.4142135623730951	56.467980295566505	1.3104771874727383
9	189	N	905.0	110.81118307999989	5.689242299950226E-5	36.069377593742864	29.0	1.243771641163547	119.0	3.0	-1.0	-1.0	-1.0	-1.0	-1.0	-1.0	-1.0	123.0	6626.0	65.0	0.0020584789707908725	22.02271554554524	0.6105654440060432	4.123105625617661	20.615528128088304	3.0	0.25	0.1875	33.25436657471206	47.290610042638534	8.54400374531753	16.15549442140351	5.385164807134504	3.0	1.4142135623730951	53.86991869918699	1.2066103229701177
9	190	B	901.0	108.91168815999993	8.120275388128902E-5	35.77708763999664	30.870698080866262	1.1589335474785187	102.0	3.0	198.0	8465.0	0.21975582685904552	12.649110640673518	6.324555320336759	1.0	0.12121212121212122	65.0	6564.0	107.0	0.0011152635597171954	20.808652046684813	0.5816195062065921	4.123105625617661	20.808652046684813	4.123105625617661	0.26559258100921596	0.26559258100921596	49.39870535499554	49.39870535499554	5.385164807134504	9.486832980505138	4.123105625617661	2.3008949665421112	0.0	100.98461538461538	1.0595673369896406
9	191	B	757.0	99.49747459999995	1.1733102810195665E-4	32.2490309931942	28.284271247461902	1.1401754250991378	88.0	3.0	61.0	6848.0	0.08058124174372523	27.901689239237307	13.416407864998739	1.0	0.6721311475409836	69.0	6195.0	77.0	0.0010244180024507417	17.11724276862369	0.5307831659263218	1.0	17.029386365926403	1.4142135623730951	0.058823529411764705	0.10511766624552735	7.125016348901795	52.12501634890181	5.0990195135927845	10.04987562112089	5.0990195135927845	1.9709427654336857	1.0	89.78260869565217	0.8576271186440678
9	192	B	1011.0	116.56854239999986	3.348547008384101E-5	38.2099463490856	32.55764119219941	1.1736091728365272	136.0	3.0	120.0	7702.0	0.11869436201780416	0.0	0.0	0.0	0.10833333333333334	82.0	13095.0	204.0	5.229571467960634E-4	22.80350850198276	0.5967950934463552	5.0	23.430749027719962	5.0990195135927845	0.2777777777777778	0.27653315937748607	47.12109639666145	35.811163922641235	5.385164807134504	10.44030650891055	5.0990195135927845	2.047512562185564	1.0	159.6951219512195	1.277434135166094
9	194	B	913.0	110.91168815999988	1.0448014713869782E-4	37.05401462729781	29.017236257093817	1.2769656730571386	98.0	3.0	92.0	7165.0	0.10076670317634173	20.79669127533634	10.0	1.0	0.40217391304347827	92.0	7799.0	106.0	9.633112337152053E-4	19.0	0.5127649511425043	1.4142135623730951	19.4164878389476	3.0	0.08687444855261388	0.2	48.012787504183336	86.98721249581666	6.324555320336759	11.180339887498949	5.385164807134504	2.0761369963434992	2.23606797749979	84.77173913043478	1.2504167200923195
10	196	A	889.0	108.91168815999993	7.026349415128157E-5	36.0	29.0	1.2413793103448276	102.0	3.0	514.0	16586.0	0.578177727784027	63.207038278645896	27.294688127912362	1.0	0.07392996108949416	201.0	8436.0	55.0	0.002047059283346814	23.021728866442675	0.6394924685122966	5.0990195135927845	21.37755832643195	5.0	0.295378269592824	0.31622776601683794	11.309932474020213	53.13010235415598	9.899494936611665	17.88854381999832	8.06225774829855	2.2188007849009166	3.605551275463989	41.97014925373134	1.3104551920341394
10	197	B	826.0	105.15432883999992	7.859740882515081E-5	33.54101966249684	29.427877939124322	1.1397702454754342	129.0	3.0	101.0	9457.0	0.12227602905569007	5.656854249492381	2.8284271247461903	1.0	0.2376237623762376	104.0	4878.0	55.0	5.623664611443858E-4	18.35755975068582	0.5473166867139678	6.082762530298219	18.35755975068582	6.082762530298219	0.3736611319222725	0.3736611319222725	89.45434240658427	89.45434240658427	6.708203932499369	12.529964086141668	5.830951894845301	2.148871112659745	0.0	46.90384615384615	1.1726117261172613
10	198	B	1178.0	128.12489155999984	1.2978194363540908E-4	41.86884283091664	34.058772731852805	1.2293115538998745	128.0	5.0	113.0	10066.0	0.09592529711375213	16.91371442514352	6.082762530298219	1.0	0.37168141592920356	84.0	11398.0	153.0	5.675733628597657E-4	25.495097567963924	0.608927685699924	5.0990195135927845	25.495097567963924	5.0990195135927845	0.27653315937748607	0.27653315937748607	39.59620863975027	39.59620863975027	6.4031242374328485	10.0	5.0	2.0	0.0	135.6904761904762	1.1275662396911739
10	199	B	678.0	94.42640679999994	1.0984496576149577E-4	30.479501308256342	26.248809496813376	1.1611765216230692	110.0	3.0	143.0	11167.0	0.21091445427728614	36.47483269124784	16.278820596099706	2.0	0.44755244755244755	234.0	6886.0	38.0	0.002497487742984685	17.804493814764857	0.5841464935629358	3.1622776601683795	16.401219466856727	2.0	0.2	0.13333333333333333	23.838740183171723	42.27368900609372	11.661903789690601	22.67156809750927	7.810249675906654	2.902796842391269	1.4142135623730951	29.427350427350426	1.2913157130409527
10	202	B	806.0	102.91168815999993	9.311749853707032E-5	34.438350715445125	28.635642126552707	1.20263937380024	110.0	3.0	120.0	11682.0	0.1488833746898263	6.324555320336759	3.1622776601683795	1.0	0.275	80.0	5152.0	75.0	6.815161085382474E-4	22.360679774997898	0.6492958957227136	5.0	23.259406699226016	5.830951894845301	0.29061909685954823	0.33333333333333337	13.2405199151872	7.334378801416701	5.656854249492381	10.295630140987	4.47213595499958	2.3021728866442674	1.0	64.4	1.1645962732919253
10	203	B	813.0	104.32590171999988	8.171889652504399E-5	34.17601498127012	28.792360097775937	1.1869820627837329	129.0	4.0	128.0	5616.0	0.15744157441574416	0.0	0.0	0.0	0.1484375	80.0	4672.0	75.0	9.253667481143063E-4	21.633307652783937	0.6329967863321657	6.324555320336759	22.80350850198276	8.246211251235321	0.4	0.5311851620184319	51.00900595749452	55.407711312490065	6.082762530298219	10.198039027185569	5.0990195135927845	2.0	2.0	58.4	1.284246575342466
10	210	B	808.0	102.91168815999993	4.371394676917698E-5	34.36568055487916	29.274562336608895	1.1739092854653421	117.0	3.0	170.0	12134.0	0.2103960396039604	33.374737859543515	15.231546211727817	2.0	0.4823529411764706	79.0	5536.0	87.0	6.848782460668409E-4	21.02379604162864	0.6117671962891981	4.123105625617661	21.02379604162864	5.0	0.25	0.3333333333333333	24.044223269367816	46.87787744728536	6.708203932499369	11.704699910719626	4.123105625617661	2.8388067087090953	2.0	70.07594936708861	1.2415101156069364
11	214	A	802.0	104.56854239999988	1.0992875792862898E-4	34.0	28.653097563788805	1.1866081816916192	121.0	3.0	235.0	12078.0	0.29301745635910226	34.23448553724738	17.11724276862369	1.0	0.14468085106382977	99.0	5965.0	80.0	2.9212607785083627E-4	18.35755975068582	0.5399282279613477	1.4142135623730951	17.4928556845359	1.0	0.08687444855261388	0.07142857142857142	16.927513064147043	61.92751306414704	6.4031242374328485	10.816653826391969	5.0	2.1633307652783937	1.0	60.25252525252525	1.3277451802179379
11	216	B	749.0	99.25483391999995	1.0897095467790403E-4	32.89376840679705	28.460498941515414	1.1557692110174083	98.0	3.0	99.0	6826.0	0.1321762349799733	56.69922184541316	25.019992006393608	3.0	0.6363636363636364	94.0	5150.0	72.0	9.513818910844387E-4	22.02271554554524	0.669510263256871	8.246211251235321	22.20360331117452	7.615773105863909	0.6180796646955086	0.5858287004510699	54.1623470457217	45.0	6.4031242374328485	10.816653826391969	5.830951894845301	1.855040827202527	1.4142135623730951	54.787234042553195	1.3141747572815534
11	221	B	911.0	110.91168815999991	4.965166672887379E-5	35.22782990761707	31.25699921617557	1.1270381287717022	148.0	5.0	136.0	15606.0	0.14928649835345773	0.0	0.0	0.0	0.27205882352941174	85.0	7850.0	120.0	9.083549891553878E-4	20.396078054371138	0.578976284030514	6.708203932499369	20.396078054371138	6.708203932499369	0.42857142857142855	0.42857142857142855	69.77514056883192	69.77514056883192	6.708203932499369	12.36931687685298	4.123105625617661	3.0	0.0	92.3529411764706	1.2993630573248407
11	225	B	729.0	98.32590171999993	1.1284794343893587E-4	31.400636936215164	27.80287754891569	1.1294024109903613	90.0	3.0	56.0	7404.0	0.07681755829903979	16.619670018996068	7.615773105863909	2.0	0.8214285714285714	140.0	7793.0	68.0	0.001374897550235073	17.804493814764857	0.5670105944325758	2.8284271247461903	18.384776310850235	4.123105625617661	0.17374889710522776	0.26559258100921596	8.13010235415598	39.09385888622951	8.602325267042627	15.556349186104045	5.656854249492381	2.7499999999999996	2.23606797749979	55.66428571428571	1.2216091364044657
11	226	B	1174.0	126.81118307999986	5.364322676628855E-5	41.7612260356422	34.48187929913333	1.2111064386415804	126.0	3.0	180.0	9764.0	0.15332197614991483	0.0	0.0	0.0	0.11666666666666667	101.0	9622.0	127.0	4.9782829405618E-4	24.20743687382041	0.5796629833894231	9.055385138137417	24.839484696748443	10.04987562112089	0.5290212483716217	0.5871200027344677	79.64094751191628	79.01134890350602	6.082762530298219	12.165525060596439	5.0990195135927845	2.385855756810896	1.0	95.26732673267327	1.3330908335065474
11	227	B	833.0	105.98275595999992	1.3418609467320505E-4	34.23448553724738	29.274562336608895	1.1694277490337037	114.0	2.0	101.0	9445.0	0.1212484993997599	18.94427190999916	8.94427190999916	1.0	0.3465346534653465	75.0	6708.0	101.0	6.607606728200621E-4	18.384776310850235	0.5370250501018179	5.0	18.788294228055936	6.0	0.3125	0.375	83.29016319224307	83.29016319224307	6.324555320336759	10.770329614269007	5.385164807134504	2.0	1.0	89.44	1.1292486583184258
11	229	B	764.0	104.0832610399999	3.452484227549965E-4	33.28663395418648	27.459060435491963	1.212227710135418	84.0	3.0	68.0	9625.0	0.08900523560209424	64.31689317593253	26.90724809414742	2.0	1.0735294117647058	76.0	5477.0	84.0	4.645137075540702E-4	20.248456731316587	0.6083059272134642	5.385164807134504	18.384776310850235	3.605551275463989	0.35355339059327373	0.23620751769642942	54.53663575845941	66.42529379808738	5.385164807134504	10.0	5.0	2.0	2.0	72.0657894736842	1.165601606719007
11	230	A	502.0	81.59797967999997	2.109481129995579E-4	27.073972741361768	22.090722034374522	1.225581160236999	110.0	3.0	229.0	11588.0	0.45617529880478086	31.154397579686343	15.524174696260024	1.0	0.2096069868995633	93.0	4492.0	46.0	0.002585202903516885	15.132745950421556	0.5589407249163245	3.1622776601683795	18.24828759089466	5.656854249492381	0.3028912664076913	0.5	75.96375653207352	49.39870535499551	6.708203932499369	11.704699910719626	5.385164807134504	2.17350820818199	3.1622776601683795	48.30107526881721	0.9523597506678539
11	231	B	930.0	111.15432883999989	7.233692990878419E-5	37.12142238654117	31.064449134018133	1.1949808678850884	106.0	3.0	194.0	13081.0	0.2086021505376344	0.0	0.0	0.0	0.14948453608247422	82.0	9239.0	134.0	6.06238165835953E-4	23.08679276123039	0.6219264046735664	4.0	23.021728866442675	4.123105625617661	0.2222222222222222	0.23608834134288123	3.179830119864234	17.21607358779071	6.082762530298219	10.44030650891055	5.0990195135927845	2.047512562185564	1.0	112.67073170731707	1.18930620196991
11	232	B	757.0	100.08326103999994	1.3197005784364822E-4	32.2490309931942	27.784887978899608	1.1606680227642	115.0	3.0	35.0	3365.0	0.046235138705416116	21.128010435623654	10.198039027185569	1.0	0.8571428571428571	71.0	8239.0	105.0	7.630515804691001E-4	17.804493814764857	0.5520939162023907	3.0	17.69180601295413	4.123105625617661	0.2	0.2831760569774271	60.255118703057775	74.29136217098424	6.324555320336759	10.770329614269007	4.47213595499958	2.408318915758459	1.4142135623730951	116.04225352112677	0.9048428207306711
12	235	B	1010.0	116.81118307999988	6.963703301737305E-5	39.824615503479755	30.610455730027933	1.3010134790124346	108.0	3.0	155.0	7697.0	0.15346534653465346	7.211102550927978	3.605551275463989	1.0	0.23225806451612904	101.0	8409.0	106.0	5.13228948751971E-4	28.0178514522438	0.7035309970486893	8.06225774829855	28.42534080710379	8.48528137423857	0.40877269439290326	0.42857142857142855	7.125016348901795	8.13010235415598	6.4031242374328485	10.770329614269007	5.385164807134504	2.0	2.23606797749979	83.25742574257426	1.273159709834701
12	236	A	840.0	106.32590171999992	9.072245028062677E-5	35.510561809129406	28.30194339616981	1.2547040078503995	117.0	3.0	345.0	9920.0	0.4107142857142857	0.0	0.0	0.0	0.028985507246376812	94.0	5256.0	74.0	8.895734747429601E-4	21.93171219946131	0.6176109608556767	5.0990195135927845	21.93171219946131	5.0990195135927845	0.3561309707013459	0.3561309707013459	45.0	45.0	7.211102550927978	12.083045973594572	3.605551275463989	3.351233986275687	0.0	55.91489361702128	1.3234398782343988
12	238	B	741.0	99.49747459999992	8.964900439446432E-5	32.202484376209235	27.202941017470888	1.183786869056821	148.0	3.0	58.0	4591.0	0.07827260458839407	60.593615989151914	22.561028345356956	2.0	0.6896551724137931	85.0	5438.0	82.0	8.099601828813137E-4	20.0	0.621070094044537	4.242640687119285	19.849433241279208	4.47213595499958	0.25	0.2857142857142857	10.30484646876603	28.73979529168804	6.324555320336759	10.770329614269007	4.47213595499958	2.408318915758459	1.4142135623730951	63.976470588235294	1.281721221037146
12	240	A	553.0	85.01219323999996	8.894997848635728E-5	27.65863337187866	24.08318915758459	1.1484622402331646	80.0	3.0	216.0	7566.0	0.39059674502712477	28.071337695236398	14.035668847618199	1.0	0.125	53.0	4665.0	88.0	0.002072511390157879	18.027756377319946	0.6517949073958691	4.123105625617661	16.64331697709324	3.0	0.33333333333333337	0.25	27.950969027890196	41.987212495816664	5.385164807134504	9.848857801796104	3.1622776601683795	3.114482300479487	1.4142135623730951	88.01886792452831	0.9997856377277599
12	245	B	887.0	109.3969695199999	9.64537630740145E-5	35.805027579936315	28.600699292150182	1.2518934314925458	129.0	3.0	71.0	7722.0	0.08004509582863585	22.588564784052316	11.045361017187261	1.0	0.43661971830985913	83.0	10809.0	183.0	5.774825840699155E-4	23.600847442411894	0.6591489809558715	6.4031242374328485	24.08318915758459	7.211102550927978	0.3472581680740104	0.3821876708246056	3.122130462115713	20.772254682045833	6.0	11.045361017187261	5.0	2.209072203437452	2.23606797749979	130.2289156626506	1.405217873993894
12	246	B	724.0	97.25483391999994	8.55079141761004E-5	31.38470965295043	27.294688127912362	1.1498467945803525	133.0	3.0	41.0	3789.0	0.05662983425414365	18.691680412292467	9.219544457292887	1.0	0.7317073170731707	265.0	7537.0	18.0	0.005789476355491314	16.1245154965971	0.5137697839139084	0.0	18.867962264113206	2.8284271247461903	0.0	0.19026059766179765	-1.0	13.392497753751094	12.649110640673518	22.67156809750927	8.48528137423857	2.6718699236469	2.8284271247461903	28.441509433962263	0.632877802839326
12	247	B	686.0	96.08326103999994	1.595925769695987E-4	31.240998703626616	25.612496949731394	1.2197560731756085	139.0	4.0	70.0	4504.0	0.10204081632653061	34.75232099085089	16.1245154965971	3.0	0.6428571428571429	69.0	7236.0	129.0	4.5685138139721143E-4	20.615528128088304	0.6598869749223205	5.0	21.2602916254693	5.656854249492381	0.30485538042484617	0.3474977942104555	2.9356734464211627	5.194428907734803	6.082762530298219	10.198039027185569	4.123105625617661	2.473387769603369	1.0	104.8695652173913	1.2300995024875623
12	248	B	847.0	104.91168815999988	5.387880777118959E-5	34.539832078341085	30.463092423455635	1.1338255354451963	122.0	3.0	174.0	8312.0	0.20543093270365997	54.589376255824725	27.294688127912362	1.0	0.13793103448275862	192.0	7522.0	45.0	0.00229707969065355	18.681541692269406	0.5408694995938921	2.23606797749979	17.88854381999832	1.0	0.14285714285714285	0.07142857142857142	50.19442890773479	66.37062226934319	9.848857801796104	18.867962264113206	7.211102550927978	2.6165155925684536	2.0	39.177083333333336	1.1486306833289017
12	252	B	867.0	109.1543288399999	1.0810760367355888E-4	38.07886552931954	28.178005607210743	1.351368370782607	109.0	4.0	86.0	4253.0	0.09919261822376009	8.94427190999916	4.47213595499958	1.0	0.38372093023255816	69.0	4096.0	63.0	0.0014151421185961586	20.396078054371138	0.5356272507295888	5.830951894845301	21.213203435596427	7.211102550927978	0.41972110157675935	0.5301708036860207	86.9335144988741	84.20720350496785	5.830951894845301	11.40175425099138	4.242640687119285	2.68741924943285	1.4142135623730951	59.36231884057971	1.061279296875
12	253	A	786.0	102.32590171999989	1.288615016291746E-4	34.132096331752024	28.071337695236398	1.215905586770242	113.0	4.0	352.0	10650.0	0.44783715012722647	0.0	0.0	0.0	0.0	75.0	5577.0	94.0	8.215919200757108E-4	18.681541692269406	0.5473306271812713	3.1622776601683795	18.681541692269406	3.1622776601683795	0.25	0.25	68.19859051364818	68.19859051364818	5.385164807134504	10.198039027185569	4.123105625617661	2.473387769603369	0.0	74.36	1.2641204948897258
12	254	B	827.0	104.91168815999993	8.330731373192073E-5	35.4682957019364	28.42534080710379	1.2477702885825206	124.0	4.0	110.0	3951.0	0.13301088270858524	0.0	0.0	0.0	0.11818181818181818	113.0	11612.0	153.0	2.98712353723291E-4	20.0	0.563883874434601	2.0	20.591260281974	4.47213595499958	0.125	0.2857142857142857	40.23635830927381	66.80140948635182	7.0710678118654755	12.165525060596439	5.0990195135927845	2.385855756810896	2.8284271247461903	102.76106194690266	1.4888908026179815
13	257	B	885.0	108.32590171999989	4.054993312113651E-5	36.22154055254967	30.265491900843113	1.1967933867131575	67.0	4.0	122.0	5169.0	0.13785310734463277	47.19402379485729	22.20360331117452	1.0	0.32786885245901637	112.0	6354.0	72.0	3.223433431858962E-4	25.709920264364882	0.709796432514109	8.06225774829855	25.96150997149434	8.602325267042627	0.4608885989624768	0.5	23.404689551032305	29.197486046064483	7.211102550927978	12.206555615733702	5.830951894845301	2.0934070175616757	1.0	56.732142857142854	1.2691218130311614
13	258	B	828.0	106.32590171999989	5.607266393182113E-5	36.22154055254967	28.284271247461902	1.2806248474865698	77.0	3.0	79.0	11253.0	0.09541062801932366	57.121295526161774	20.615528128088304	3.0	0.9620253164556962	112.0	8123.0	120.0	4.7405033580472875E-4	25.079872407968907	0.6924021459436106	7.0	25.317977802344327	7.280109889280518	0.4117647058823529	0.41084036914256306	6.3401917459099195	9.605204155012947	7.615773105863909	12.083045973594572	5.830951894845301	2.072225288683357	2.0	72.52678571428571	1.654561122737905
13	266	A	690.0	96.08326103999991	7.574732071346938E-5	32.802438933713454	25.0	1.312097557348538	88.0	3.0	460.0	16483.0	0.6666666666666666	60.944140008092035	25.298221281347036	1.0	0.10652173913043478	101.0	5546.0	59.0	3.585501758692179E-4	17.029386365926403	0.5191500058986181	1.0	19.209372712298546	2.8284271247461903	0.07692307692307693	0.15987215339548633	52.431407971172504	7.4314079711725185	6.324555320336759	11.180339887498949	5.0990195135927845	2.1926450482675732	2.23606797749979	54.91089108910891	1.074468085106383
13	268	B	898.0	111.63961019999986	8.960845214753809E-5	36.359317925395686	29.68164415931166	1.224976545444809	83.0	3.0	53.0	3061.0	0.05902004454342984	0.0	0.0	0.0	0.37735849056603776	74.0	11783.0	164.0	9.577330280865507E-4	19.849433241279208	0.5459242464890984	4.0	19.209372712298546	3.0	0.26666666666666666	0.2	59.03624346792648	59.03624346792648	6.082762530298219	11.045361017187261	4.0	2.7613402542968153	1.0	159.22972972972974	1.0299584146651954
13	272	B	732.0	100.66904747999992	1.562616736049693E-4	30.805843601498726	28.0178514522438	1.0995077068634986	98.0	4.0	71.0	3315.0	0.09699453551912568	0.0	0.0	0.0	0.09859154929577464	77.0	5895.0	78.0	7.168438060774078E-4	23.430749027719962	0.7605942992770385	7.810249675906654	23.600847442411894	7.810249675906654	0.5	0.45863365291505465	15.499275376500833	5.110417561031227	6.082762530298219	9.848857801796104	4.47213595499958	2.2022715545545237	1.4142135623730951	76.55844155844156	1.0188295165394403
13	274	B	865.0	108.81118307999986	9.87220219030528E-5	36.069377593742864	29.0	1.243771641163547	61.0	3.0	102.0	7413.0	0.11791907514450867	12.165525060596439	6.082762530298219	1.0	0.37254901960784315	74.0	4161.0	50.0	0.0018397509320969038	22.47220505424423	0.6230272478597634	6.0	22.825424421026653	7.0710678118654755	0.375	0.43852900965351466	42.70938995736145	50.83949231151743	5.830951894845301	11.40175425099138	4.242640687119285	2.68741924943285	1.4142135623730951	56.229729729729726	0.889209324681567
14	280	A	596.0	87.84062035999995	7.315455189792908E-5	27.892651361962706	25.0	1.1157060544785082	70.0	4.0	215.0	5787.0	0.36073825503355705	0.0	0.0	0.0	0.0	82.0	7771.0	96.0	8.664035830236432E-4	18.24828759089466	0.654232806845315	5.0	18.681541692269406	5.385164807134504	0.3333333333333333	0.33333333333333337	12.994616791916513	8.806792694435302	6.4031242374328485	10.816653826391969	5.0	2.1633307652783937	2.0	94.76829268292683	1.0129970402779565
14	283	B	834.0	105.7401152799999	8.404997615414532E-5	36.069377593742864	27.586228448267445	1.3075139162783307	80.0	3.0	111.0	6686.0	0.13309352517985612	16.1245154965971	8.06225774829855	1.0	0.1981981981981982	89.0	6792.0	94.0	6.94176720130557E-4	20.808652046684813	0.5769063242803112	5.0990195135927845	20.615528128088304	4.0	0.3561309707013459	0.2857142857142857	58.60054251665875	47.29061004263855	6.708203932499369	10.770329614269007	5.385164807134504	2.0	1.4142135623730951	76.31460674157303	1.2317432273262663
14	284	A	737.0	98.91168815999994	7.149737124151631E-5	32.802438933713454	27.202941017470888	1.2058416372202672	100.0	3.0	332.0	14616.0	0.45047489823609227	56.27543665300311	25.059928172283335	2.0	0.1716867469879518	96.0	8528.0	123.0	7.482801363978864E-4	21.400934559032695	0.652419004644115	5.0	20.615528128088304	4.242640687119285	0.30485538042484617	0.2606233456578416	0.69869438298349	7.431407971172504	6.708203932499369	13.038404810405298	4.47213595499958	2.9154759474226504	1.0	88.83333333333333	1.3846153846153846
14	285	B	687.0	96.91168815999994	1.733199290239116E-4	31.827660925679098	25.45584412271571	1.2503086038807667	155.0	3.0	42.0	4541.0	0.0611353711790393	10.0	5.0	1.0	0.6904761904761905	61.0	7839.0	163.0	7.648197561825954E-4	16.278820596099706	0.5114677020756394	0.0	16.278820596099706	1.0	0.0	0.07142857142857142	-1.0	45.0	5.0990195135927845	9.0	4.0	2.25	1.0	128.50819672131146	1.2684015818344179
14	288	A	705.0	97.49747459999992	1.4124650634599986E-4	32.802438933713454	25.612496949731394	1.2807200718498266	73.0	3.0	331.0	12158.0	0.4695035460992908	38.05259518088089	19.026297590440446	1.0	0.08459214501510574	104.0	8465.0	111.0	8.476027326885767E-4	17.69180601295413	0.5393442252481713	2.0	18.439088914585774	2.23606797749979	0.14285714285714285	0.1514456332038457	52.431407971172504	25.866356794094514	6.708203932499369	11.313708498984761	6.4031242374328485	1.7669044171975448	1.0	81.39423076923077	1.363733018310691
14	290	B	861.0	107.4974745999999	1.0225679697319349E-4	35.510561809129406	29.68164415931166	1.196381225330104	105.0	3.0	141.0	8530.0	0.16376306620209058	17.36931687685298	8.246211251235321	2.0	0.375886524822695	60.0	9750.0	171.0	4.7436021910799434E-4	21.400934559032695	0.6026639250052848	3.605551275463989	22.02271554554524	4.47213595499958	0.2166365803419133	0.2701716134791496	25.346175941946683	32.47119229084848	5.385164807134504	8.54400374531753	4.47213595499958	1.9104973174542796	1.0	162.5	1.0523076923076924
14	294	B	682.0	94.91168815999993	1.1189668098052402E-4	30.01666203960727	27.073972741361768	1.1086907092046325	87.0	3.0	132.0	3363.0	0.1935483870967742	0.0	0.0	0.0	0.09848484848484848	90.0	8228.0	100.0	9.774964207126353E-4	17.46424919657298	0.5818184971243218	4.47213595499958	17.11724276862369	2.8284271247461903	0.3333333333333333	0.2102353324910547	67.24902365721236	48.81407483429035	6.708203932499369	11.704699910719626	5.385164807134504	2.17350820818199	2.0	91.42222222222222	1.0938259601361207
14	295	N	686.0	96.08326103999994	9.733530809968066E-5	30.886890422961002	26.419689627245813	1.1690860437326374	100.0	4.0	-1.0	-1.0	-1.0	-1.0	-1.0	-1.0	-1.0	115.0	4497.0	43.0	0.0011648373448472442	16.278820596099706	0.5270462766947298	4.47213595499958	17.46424919657298	4.242640687119285	0.3701166050988026	0.3333333333333333	84.95754893082909	76.60750224624891	8.246211251235321	14.866068747318506	5.385164807134504	2.760559663396612	1.4142135623730951	39.10434782608696	1.099621970202357
15	297	B	1116.0	122.32590171999986	1.0135949958221585E-4	38.3275357934736	35.22782990761707	1.0879902592349664	70.0	5.0	123.0	6780.0	0.11021505376344086	8.94427190999916	4.47213595499958	1.0	0.21138211382113822	103.0	8627.0	91.0	4.148229397060453E-4	21.540659228538015	0.5620152400250567	6.082762530298219	21.540659228538015	6.082762530298219	0.3523649724724399	0.3523649724724399	74.52867183447988	74.52867183447988	7.615773105863909	13.038404810405298	5.0	2.6076809620810595	0.0	83.75728155339806	1.086472701982149
15	302	A	853.0	105.49747459999993	5.217813489497272E-5	33.734255586866	29.614185789921695	1.1391248716466973	69.0	3.0	517.0	14232.0	0.6060961313012896	0.0	0.0	0.0	0.0	71.0	7921.0	86.0	7.729995443853797E-4	17.88854381999832	0.5302783034276587	5.0990195135927845	19.0	5.0	0.3333333333333333	0.30485538042484617	87.27368900609373	67.16634582208246	5.656854249492381	9.899494936611665	4.242640687119285	2.3333333333333335	2.23606797749979	111.56338028169014	0.7708622648655472
15	303	B	874.0	108.66904747999993	1.8922887515076674E-4	36.61966684720111	30.23243291566195	1.211270920516299	87.0	4.0	149.0	11314.0	0.17048054919908467	33.253424165322976	14.866068747318506	1.0	0.348993288590604	80.0	6339.0	80.0	0.0011473117711527873	20.248456731316587	0.5529394031847726	8.06225774829855	19.6468827043885	7.211102550927978	0.5	0.45607017003965516	83.49104355949743	87.436229788535	6.082762530298219	10.44030650891055	4.123105625617661	2.5321462647095156	1.0	79.2375	1.009622968922543
15	309	A	776.0	101.49747459999992	9.876799360418067E-5	31.78049716414141	29.154759474226502	1.0900620597551531	63.0	3.0	300.0	12241.0	0.3865979381443299	55.15549363862675	25.317977802344327	1.0	0.18	78.0	7845.0	123.0	0.0010266590174677235	21.095023109728988	0.6637725961546925	5.830951894845301	21.095023109728988	5.830951894845301	0.3819983596576246	0.3819983596576246	32.47119229084849	32.47119229084849	6.082762530298219	10.295630140987	4.47213595499958	2.3021728866442674	0.0	100.57692307692308	1.222944550669216
15	311	B	944.0	113.15432883999988	5.9526426181625844E-5	38.3275357934736	29.274562336608895	1.3092436823741558	96.0	3.0	222.0	5607.0	0.23516949152542374	0.0	0.0	0.0	0.0	65.0	7949.0	146.0	5.13410067696129E-4	24.73863375370596	0.6454532816043563	6.4031242374328485	24.73863375370596	6.4031242374328485	0.35963528668941347	0.35963528668941347	29.687181639193703	29.687181639193703	5.0	10.0	5.0	2.0	0.0	122.29230769230769	1.1938608630016354
15	312	B	631.0	91.25483391999994	1.1727943278966976E-4	29.427877939124322	25.495097567963924	1.154256337347858	77.0	3.0	132.0	7814.0	0.2091917591125198	40.487128561134845	19.1049731745428	1.0	0.4318181818181818	53.0	6936.0	188.0	8.096454536963294E-4	16.1245154965971	0.5479333416413141	5.0990195135927845	15.652475842498529	5.0	0.4191368221424547	0.4166666666666667	86.82016988013575	81.86989764584403	4.47213595499958	8.246211251235321	4.123105625617661	2.0	1.0	130.8679245283019	1.4365628604382927
15	313	B	1351.0	135.88225087999984	9.096404975448709E-5	45.34313619501854	36.124783736376884	1.2551808344629334	69.0	3.0	77.0	7595.0	0.05699481865284974	15.620499351813308	7.810249675906654	1.0	0.35064935064935066	177.0	11963.0	85.0	9.588915548610973E-4	26.90724809414742	0.593413917785058	5.0990195135927845	27.586228448267445	5.385164807134504	0.2626128657194451	0.26121886248440607	37.266401900977144	26.774924888645547	9.219544457292887	17.0	6.708203932499369	2.5342103744997617	1.0	67.58757062146893	1.2576276853632031
15	314	B	724.0	97.25483391999992	5.436714766052658E-5	32.0	28.0	1.1428571428571428	68.0	3.0	150.0	6699.0	0.20718232044198895	30.774351078014934	14.317821063276353	1.0	0.2733333333333333	83.0	6264.0	102.0	9.196673991216258E-4	17.0	0.53125	1.0	18.439088914585774	4.47213595499958	0.0625	0.3333333333333333	-0.0	63.43494882292201	6.708203932499369	12.529964086141668	4.47213595499958	2.80178514522438	5.0	75.46987951807229	1.3515325670498084
15	317	B	1054.0	119.05382375999984	7.155313944183484E-5	38.28837943815329	33.421549934136806	1.1456195033924954	41.0	3.0	81.0	5601.0	0.07685009487666034	12.165525060596439	6.082762530298219	1.0	0.2962962962962963	80.0	7097.0	72.0	7.419858673607507E-4	24.186773244895647	0.6317001032640783	7.0	24.596747752497688	8.06225774829855	0.3684210526315789	0.4219978575547771	40.60129464500447	47.72631099390627	6.324555320336759	11.40175425099138	4.123105625617661	2.7653315937748606	1.4142135623730951	88.7125	0.811610539664647
16	320	A	985.0	116.46803731999987	1.2686444139055632E-4	41.10960958218893	29.068883707497267	1.414213562373095	87.0	3.0	312.0	12015.0	0.31675126903553297	0.0	0.0	0.0	0.0	88.0	9115.0	104.0	4.0811413136107485E-4	25.238858928247925	0.6139406135149205	5.0	24.698178070456937	5.0990195135927845	0.2777777777777778	0.295378269592824	41.18592516570965	52.49585763972986	6.082762530298219	10.44030650891055	5.0990195135927845	2.047512562185564	1.0	103.57954545454545	1.004059243006034
16	321	A	668.0	93.84062035999995	8.375545014492542E-5	30.4138126514911	26.1725046566048	1.1620520485346815	105.0	4.0	256.0	15927.0	0.38323353293413176	56.12452736414761	24.20743687382041	2.0	0.26953125	79.0	8516.0	99.0	8.054879129130338E-4	19.1049731745428	0.6281676484781706	3.605551275463989	18.439088914585774	3.1622776601683795	0.22803508501982758	0.23249527748763857	11.30993247402023	26.565051177077976	6.324555320336759	10.770329614269007	4.47213595499958	2.408318915758459	1.0	107.79746835443038	0.9183889149835603
16	330	B	736.0	99.49747459999992	9.787247650576617E-5	34.132096331752024	26.1725046566048	1.3041203652298738	102.0	3.0	87.0	7823.0	0.11820652173913043	31.366293568968842	14.7648230602334	1.0	0.7471264367816092	60.0	7931.0	157.0	5.758282073733577E-4	21.095023109728988	0.6180406531345966	4.0	21.02379604162864	4.123105625617661	0.2222222222222222	0.23608834134288123	3.366460663429791	17.402704131356273	5.0	10.0	4.242640687119285	2.3570226039551585	1.0	132.18333333333334	1.187744294540411
16	335	B	700.0	96.91168815999994	1.5240335587695487E-4	32.69556544854363	26.0	1.2575217480209089	171.0	4.0	138.0	10435.0	0.19714285714285715	20.604774106418688	10.04987562112089	2.0	0.2898550724637681	80.0	10547.0	146.0	8.232785285172128E-4	21.95449840010015	0.6714824502623207	6.4031242374328485	22.360679774997898	6.4031242374328485	0.4268749491621899	0.4099180245918029	29.538782259558104	16.858398767738265	6.4031242374328485	11.40175425099138	3.605551275463989	3.1622776601683795	1.4142135623730951	131.8375	1.1074239120128946
16	337	A	652.0	92.08326103999993	9.45809094809216E-5	29.410882339705484	26.248809496813376	1.1204653812309464	94.0	3.0	265.0	9786.0	0.40644171779141103	16.0	8.0	1.0	0.07924528301886792	60.0	9446.0	138.0	5.904546718420567E-4	19.235384061671343	0.6540226790715169	5.830951894845301	19.72308292331602	6.708203932499369	0.39492189449597953	0.4685212856658182	43.090847567003635	47.48955292199916	4.47213595499958	8.94427190999916	3.605551275463989	2.4806946917841692	1.0	157.43333333333334	0.876561507516409
17	342	B	725.0	98.32590171999992	6.845716236357667E-5	32.31098884280702	27.85677655436824	1.1598969026350006	72.0	3.0	158.0	8664.0	0.21793103448275863	0.0	0.0	0.0	0.11392405063291139	163.0	5426.0	41.0	0.004213489037097193	17.0	0.526136791501647	2.0	17.46424919657298	2.8284271247461903	0.14285714285714285	0.2102353324910547	68.19859051364818	66.80140948635182	11.40175425099138	21.470910553583888	6.708203932499369	3.2006943691087475	2.0	33.28834355828221	1.2316623663840767
17	345	B	629.0	91.25483391999994	1.0338295600146207E-4	30.528675044947494	26.076809620810597	1.1707212457686575	96.0	3.0	119.0	7789.0	0.1891891891891892	40.204404036632376	16.55294535724685	5.0	0.5882352941176471	60.0	5843.0	98.0	6.480191702592517E-4	17.69180601295413	0.5795143741713786	4.0	17.69180601295413	4.0	0.3076923076923077	0.3076923076923077	58.392497753751094	58.392497753751094	5.385164807134504	9.486832980505138	4.123105625617661	2.3008949665421112	0.0	97.38333333333334	1.0063323635118946
17	349	B	711.0	96.32590171999993	1.2408151067288983E-4	32.14031735997639	27.16615541441225	1.183101431530692	113.0	3.0	113.0	9577.0	0.1589310829817159	31.74323933385275	14.422205101855956	1.0	0.4778761061946903	148.0	7246.0	62.0	0.003758933576564736	16.76305461424021	0.5215584658512072	4.0	21.18962010041709	7.211102550927978	0.2857142857142857	0.5	86.42366562500266	52.733598099022856	9.219544457292887	18.110770276274835	7.0710678118654755	2.5612496949731396	4.47213595499958	48.95945945945946	1.2663538504002207
17	351	B	647.0	92.91168815999994	1.1489186266165124E-4	30.083217912982647	26.570660511172846	1.1321968417131665	106.0	3.0	53.0	4096.0	0.08191653786707882	28.615510695603135	13.601470508735444	1.0	0.8113207547169812	94.0	6942.0	63.0	6.726617675169588E-4	15.297058540778355	0.5084914315026382	2.23606797749979	15.297058540778355	2.23606797749979	0.17845765256206242	0.17845765256206242	86.6335393365702	86.6335393365702	7.211102550927978	12.206555615733702	5.0	2.4413111231467406	0.0	73.85106382978724	0.8530682800345721
17	355	B	741.0	101.25483391999992	2.0877381199621464E-4	35.05709628591621	25.019992006393608	1.4011633687555825	96.0	4.0	147.0	7717.0	0.19838056680161945	47.65635973460206	22.47220505424423	2.0	0.17006802721088435	67.0	3855.0	72.0	4.8522063051140466E-4	18.110770276274835	0.5166078253763028	3.1622776601683795	19.1049731745428	3.605551275463989	0.2701716134791496	0.27653315937748607	74.93151184050778	59.676393137450006	5.385164807134504	9.486832980505138	4.47213595499958	2.1213203435596424	1.0	57.53731343283582	1.2513618677042802
17	356	B	665.0	94.08326103999995	1.2191241505595207E-4	30.0	26.40075756488817	1.1363310286178554	79.0	3.0	83.0	5452.0	0.12481203007518797	14.422205101855956	7.211102550927978	1.0	0.27710843373493976	215.0	9503.0	45.0	0.005988636984754319	15.620499351813308	0.5206833117271102	1.0	15.620499351813308	1.0	0.07142857142857142	0.07142857142857142	53.13010235415598	53.13010235415598	12.083045973594572	20.8806130178211	7.280109889280518	2.868172779722244	2.0	44.2	1.0180995475113122
17	357	B	871.0	108.3259017199999	1.3636758602609788E-4	34.20526275297414	30.083217912982647	1.137021406816077	76.0	4.0	113.0	6181.0	0.12973593570608496	0.0	0.0	0.0	0.1504424778761062	70.0	5355.0	63.0	7.861386077360815E-4	20.615528128088304	0.6027004755663158	4.242640687119285	19.697715603592208	3.605551275463989	0.2727272727272727	0.23620751769642942	27.64597536373867	38.9559078377589	5.0990195135927845	9.219544457292887	5.0990195135927845	1.8081014266989475	1.0	76.5	0.8235294117647058
17	358	A	724.0	96.66904747999993	6.21012755411628E-5	31.304951684997057	27.730849247724095	1.1288854302782052	62.0	3.0	475.0	13027.0	0.6560773480662984	32.0624390837628	16.0312195418814	1.0	0.05052631578947368	131.0	7853.0	63.0	0.00148736929483777	18.439088914585774	0.5890150893739514	5.0	17.69180601295413	6.324555320336759	0.3333333333333333	0.42543562981151706	63.43494882292201	81.86989764584402	9.055385138137417	16.0312195418814	5.0	3.2062439083762797	2.23606797749979	59.94656488549618	1.050935948045333
17	359	B	751.0	100.08326103999993	8.354251315745125E-5	33.734255586866	27.459060435491963	1.22852912852266	70.0	3.0	88.0	8897.0	0.11717709720372836	25.80692406828737	11.661903789690601	1.0	0.5795454545454546	89.0	6083.0	82.0	5.61297495939633E-4	17.26267650163207	0.5117254316515308	1.0	19.1049731745428	2.8284271247461903	0.06666666666666667	0.19026059766179765	76.75948008481281	58.24051991518719	7.0710678118654755	11.40175425099138	4.123105625617661	2.7653315937748606	2.23606797749979	68.34831460674157	1.1997369718888706
17	361	A	714.0	97.49747459999992	6.942905960839617E-5	31.400636936215164	27.459060435491963	1.143543749793731	86.0	4.0	187.0	10086.0	0.2619047619047619	64.9920638366231	24.515301344262525	2.0	0.36363636363636365	73.0	5415.0	80.0	9.564111024941194E-4	17.72004514666935	0.5643212009573081	2.23606797749979	16.76305461424021	2.0	0.16666666666666666	0.14285714285714285	52.81529354676688	79.38034472384487	5.830951894845301	10.295630140987	4.47213595499958	2.3021728866442674	1.0	74.17808219178082	1.0784856879039706
17	368	A	669.0	94.66904747999995	1.0045151687375841E-4	31.827660925679098	24.758836806279895	1.285507117103589	73.0	3.0	467.0	11856.0	0.6980568011958147	0.0	0.0	0.0	0.0	61.0	4678.0	75.0	9.99750674054332E-4	19.1049731745428	0.6002631867655905	2.8284271247461903	18.439088914585774	2.23606797749979	0.17374889710522776	0.14285714285714285	2.489552921999149	15.945395900922861	5.385164807134504	8.246211251235321	4.123105625617661	2.0	1.0	76.68852459016394	0.9779820436083796
17	369	B	826.0	104.81118307999992	1.1710612565472508E-4	34.88552708502482	28.178005607210743	1.238041029990342	128.0	3.0	64.0	4781.0	0.0774818401937046	28.38082171918422	14.035668847618199	1.0	0.640625	78.0	5262.0	65.0	7.246010227370641E-4	20.12461179749811	0.5768756696279623	3.1622776601683795	19.313207915827967	3.1622776601683795	0.17541160386140586	0.18864566947613626	9.637538112930947	46.50743575877496	6.324555320336759	11.180339887498949	5.0990195135927845	2.1926450482675732	2.0	67.46153846153847	0.9635119726339794
18	370	N	905.0	110.5685423999999	6.690151123980905E-5	36.069377593742864	29.0	1.243771641163547	53.0	3.0	-1.0	-1.0	-1.0	-1.0	-1.0	-1.0	-1.0	100.0	3442.0	41.0	0.004249403743522288	23.600847442411894	0.6543181229305729	6.082762530298219	20.808652046684813	4.123105625617661	0.3736611319222725	0.28797018815893544	37.828287834612915	61.326853510565	8.54400374531753	14.422205101855956	3.605551275463989	4.0	2.8284271247461903	34.42	1.1911679256246368
18	372	B	615.0	89.59797967999995	1.0475368537606283E-4	29.832867780352597	25.495097567963924	1.1701413458342413	52.0	3.0	89.0	7445.0	0.14471544715447154	53.781070070065596	21.2602916254693	3.0	0.7640449438202247	66.0	4175.0	62.0	6.574187063614776E-4	20.615528128088304	0.6910340728847171	6.324555320336759	21.400934559032695	7.280109889280518	0.46499055497527714	0.5352443241048769	29.291362170984257	31.780915092983435	5.385164807134504	9.219544457292887	4.242640687119285	2.173067468400883	1.0	63.25757575757576	0.9801197604790419
18	375	B	859.0	106.91168815999993	9.898477580734957E-5	35.6931365951495	29.427877939124322	1.2129021558736155	109.0	3.0	163.0	12359.0	0.18975552968568102	64.26491997506125	27.018512172212592	2.0	0.4723926380368098	76.0	7662.0	121.0	6.190491720548071E-4	23.53720459187964	0.6594322280737361	6.324555320336759	24.515301344262525	7.280109889280518	0.33333333333333337	0.37054783696827226	8.426969021480659	5.93741609948151	6.082762530298219	10.770329614269007	5.385164807134504	2.0	1.0	100.8157894736842	1.2002088227616812
18	376	B	846.0	107.7401152799999	8.528337068267346E-5	35.35533905932738	29.274562336608895	1.2077153759909247	78.0	3.0	52.0	7512.0	0.061465721040189124	7.211102550927978	3.605551275463989	1.0	0.5769230769230769	67.0	6846.0	86.0	5.392952899427527E-4	20.223748416156685	0.5720139858430037	2.0	20.223748416156685	2.0	0.11764705882352941	0.11764705882352941	9.462322208025626	9.462322208025626	5.385164807134504	9.486832980505138	4.123105625617661	2.3008949665421112	0.0	102.17910447761194	0.8416593631317557
18	380	B	909.0	109.1543288399999	4.30807836739171E-5	34.20526275297414	31.400636936215164	1.089317481758605	106.0	3.0	107.0	5739.0	0.11771177117711772	0.0	0.0	0.0	0.18691588785046728	83.0	8050.0	95.0	8.191231498935309E-4	22.80350850198276	0.6666666666666665	5.0	22.80350850198276	5.0	0.2808279781508652	0.2808279781508652	1.2873289415250326	1.2873289415250326	6.082762530298219	10.295630140987	5.385164807134504	1.9118505207764294	0.0	96.98795180722891	0.9795031055900622
18	384	B	748.0	101.1543288399999	1.4203534588305429E-4	33.24154027718932	27.16615541441225	1.2236380072961648	103.0	3.0	163.0	10394.0	0.2179144385026738	38.09705695157022	16.1245154965971	1.0	0.2822085889570552	63.0	8064.0	136.0	6.009920476032941E-4	17.11724276862369	0.5149353076268164	4.0	17.11724276862369	4.0	0.3076923076923077	0.3076923076923077	82.87498365109819	82.87498365109819	5.656854249492381	9.433981132056603	4.47213595499958	2.1095023109728985	0.0	128.0	1.0625
18	387	B	1050.0	118.81118307999986	1.1601713374611954E-4	37.64306044943742	34.058772731852805	1.1052383110161947	68.0	3.0	83.0	7363.0	0.07904761904761905	10.770329614269007	5.385164807134504	1.0	0.4578313253012048	91.0	7735.0	105.0	4.1123958089590997E-4	20.0	0.531306428361855	4.47213595499958	19.235384061671343	3.605551275463989	0.2701716134791496	0.22803508501982758	77.9052429229879	85.03025927188969	6.4031242374328485	11.661903789690601	4.47213595499958	2.6076809620810595	1.0	85.0	1.2352941176470589
18	389	B	653.0	93.49747459999993	1.0786370531295E-4	30.364452901377952	25.0	1.2145781160551181	71.0	4.0	88.0	7891.0	0.13476263399693722	27.27322008708606	12.165525060596439	2.0	0.5795454545454546	108.0	4876.0	40.0	0.0032628304932100153	15.652475842498529	0.5154868389474	2.23606797749979	15.811388300841896	0.0	0.1850583025494013	0.0	81.86989764584402	-1.0	8.06225774829855	15.033296378372908	5.0	3.006659275674582	2.23606797749979	45.148148148148145	0.88597210828548
18	390	A	861.0	107.49747459999992	5.462065734380443E-5	34.713109915419565	30.59411708155671	1.1346334925398431	91.0	4.0	220.0	10248.0	0.25551684088269455	15.620499351813308	7.810249675906654	1.0	0.11363636363636363	78.0	9458.0	134.0	4.006989890853315E-4	19.0	0.5473436418198935	4.47213595499958	19.0	4.47213595499958	0.3028912664076914	0.3028912664076914	76.67546873810922	76.67546873810922	5.830951894845301	10.0	4.242640687119285	2.3570226039551585	0.0	121.25641025641026	1.105096214844576
19	393	N	838.0	105.15432883999992	5.129212198906708E-5	34.132096331752024	29.068883707497267	1.1741798094210574	118.0	3.0	-1.0	-1.0	-1.0	-1.0	-1.0	-1.0	-1.0	160.0	4124.0	29.0	0.0029580626670975348	20.615528128088304	0.6039924394831361	5.0	20.615528128088304	5.0	0.29061909685954823	0.29061909685954823	49.76364169072619	49.76364169072619	10.04987562112089	17.0	8.06225774829855	2.108590488016544	0.0	25.775	1.1251212415130942
19	395	B	735.0	99.49747459999993	9.40771861889035E-5	32.01562118716424	27.0	1.1857637476727498	121.0	4.0	72.0	8145.0	0.09795918367346938	56.84564221074171	22.80350850198276	2.0	0.8611111111111112	126.0	5847.0	53.0	0.0011119073643782351	17.46424919657298	0.5454914991177736	3.1622776601683795	18.973665961010276	5.385164807134504	0.23249527748763857	0.3866323008783335	67.98871680208065	64.62225613865084	7.211102550927978	13.038404810405298	6.4031242374328485	2.036256728267493	2.23606797749979	46.404761904761905	1.142124166239097
19	401	B	709.0	96.08326103999994	5.844319857307283E-5	31.016124838541646	27.018512172212592	1.1479582828561683	139.0	3.0	169.0	8726.0	0.2383638928067701	56.384400352495234	20.248456731316587	2.0	0.42011834319526625	79.0	4601.0	56.0	7.298687565077568E-4	17.11724276862369	0.551882056760142	2.23606797749979	16.278820596099706	3.0	0.16666666666666666	0.23076923076923078	67.24902365721236	86.18592516570965	7.0710678118654755	11.704699910719626	4.123105625617661	2.8388067087090953	1.4142135623730951	58.24050632911393	0.9615301021517061
19	406	B	724.0	97.25483391999994	5.44078368121759E-5	31.38470965295043	26.92582403567252	1.1655988545186429	159.0	3.0	126.0	10211.0	0.17403314917127072	52.90935373041164	24.166091947189145	2.0	0.3333333333333333	101.0	5013.0	59.0	4.899490877205632E-4	18.601075237738275	0.5926795386488343	3.605551275463989	17.204650534085253	2.23606797749979	0.22803508501982758	0.14285714285714285	24.702430227771316	31.82744657667311	6.324555320336759	12.083045973594572	5.385164807134504	2.243765308275509	1.4142135623730951	49.633663366336634	1.1887093556752444
19	408	B	806.0	102.9116881599999	6.037024147937904E-5	33.61547262794322	28.635642126552707	1.173903224498427	117.0	3.0	88.0	8979.0	0.10918114143920596	13.65973668286322	6.708203932499369	2.0	0.5227272727272727	98.0	7819.0	100.0	5.18377958762779E-4	19.235384061671343	0.5722181649673349	5.0	20.223748416156685	5.830951894845301	0.36760731104690386	0.41972110157675935	58.671307132195835	52.76516601842533	6.4031242374328485	12.529964086141668	4.47213595499958	2.80178514522438	1.0	79.78571428571429	1.253357206803939
19	409	B	858.0	113.98275595999988	5.032860473789228E-4	37.21558813185679	27.784887978899608	1.3394183255343353	116.0	8.0	148.0	13745.0	0.17249417249417248	10.770329614269007	5.385164807134504	1.0	0.18243243243243243	133.0	10403.0	108.0	0.0014400937609917457	18.867962264113206	0.5069908393564283	0.0	18.867962264113206	1.0	0.0	0.07142857142857142	-1.0	60.64224645720873	8.54400374531753	14.560219778561036	6.324555320336759	2.3021728866442674	1.0	78.21804511278195	1.3807555512832836
