# Supplementary material for: Exploiting Single-Cell Quantitative Data to Map Genetic Variants Having Probabilistic Effects
Source: PLoS Genet. 2016 Aug 1;12(8):e1006213. doi: 10.1371/journal.pgen.1006213 (PMC4968810; doi:10.1371/journal.pgen.1006213)
Supplement: S1 Dataset — (ZIP) [file pgen.1006213.s007.zip › data/2014-10-07_morpho/JW1_gpa1/JW1-4_A1B.xls]

image_number	cell_id	Cgroup	Agroup	Dgroup	C11-1_A1B	C11-2_A1B	C12-1_A1B	C12-2_A1B	C13_A1B	C101_A1B	C102_A1B	C103_A1B	C104_A1B	C105_A1B	C106_A1B	C107_A1B	C108_A1B	C109_A1B	C110_A1B	C111_A1B	C112_A1B	C113_A1B	C114_A1B	C115_A1B	C116_A1B	C117_A1B	C118_A1B	C126_A1B	C127_A1B	C128_A1B	A7-1_A1B	A7-2_A1B	A8-1_A1B	A8-2_A1B	A9_A1B	A101_A1B	A102_A1B	A103_A1B	A104_A1B	A120_A1B	A121_A1B	A122_A1B	A123_A1B	D14-3_A1B	D15-3_A1B	D16-3_A1B	D17-3_A1B	D104_A1B	D107_A1B
1	1	small	api	A1	816.0	71.0	91.18376611999993	22.313708480000003	6.765570913031808E-5	887.0	115.49747459999989	35.05709628591621	28.071337695236398	40.23635830927381	48.270487923183566	8.48528137423857	-1.0	11.40175425099138	15.973941350783626	16.885550847134585	15.0	21.404313376457658	-1.0	1.2488573457568168	-1.0	0.24471141552362127	0.08700980392156862	83.0	7.0	31.38470965295043	112.0	54.0	7857.0	4302.0	0.6	0.1871476888387824	0.3253012048192771	0.02612108747743698	-1.0	34.44298669825317	17.19794650778658	2.0	0.22289156626506024	155.0	9587.0	76.0	5.260079520046821E-4	16.1245154965971	0.45995011580793527
1	10	small	api	A1	933.0	178.0	99.49747459999992	37.798989840000004	6.620359009346604E-5	1111.0	139.2964644399999	37.05401462729781	31.064449134018133	52.125016348901795	74.81118486407078	14.317821063276353	14.746660127902672	11.704699910719626	26.33992591132022	13.681234074567572	15.811388300841896	27.293346401870547	0.9709195803723111	1.1928109353376755	0.813976089259654	0.37989898730555355	0.1907824222936763	113.0	3.0	32.802438933713454	48.0	105.0	3195.0	9480.0	0.5	0.13771377137713772	0.6862745098039216	-1.0	0.07905419430783639	36.68667272856393	16.335495027417934	2.0	0.39215686274509803	121.0	5949.0	59.0	5.495193005360197E-4	16.15549442140351	0.43599848987757744
1	11	small	api	A1	873.0	124.0	94.25483391999994	29.556349160000003	5.421932196764027E-5	997.0	126.22539663999986	34.92849839314596	30.805843601498726	36.95390899254761	50.19442890773479	11.180339887498949	14.20334187921257	12.529964086141668	17.979587697455464	19.119749084597206	15.620499351813308	23.404178164497804	0.7871626257100829	1.1338270376548514	0.6942528265494612	0.3135791336186148	0.1420389461626575	94.0	4.0	32.55764119219941	62.0	87.0	4571.0	6835.0	0.5833333333333334	0.14944834503510532	0.5838926174496645	-1.0	0.023291181227178954	19.340909490640314	9.222125139210444	2.0	0.2684563758389262	79.0	8882.0	103.0	3.9606834266144904E-4	17.204650534085253	0.49256771191347104
1	12	small	api	A1	949.0	76.0	98.66904747999993	23.727922040000003	4.360377391269166E-5	1025.0	124.81118307999985	37.33630940518894	31.016124838541646	36.01426822075916	55.587321318237144	8.246211251235321	-1.0	13.601470508735444	16.498684787371868	17.442540059928305	16.64331697709324	19.998685554176994	-1.0	1.203770928816795	-1.0	0.24047989360401617	0.08008429926238145	122.0	7.0	34.655446902326915	231.0	54.0	8837.0	2339.0	0.7857142857142857	0.2780487804878049	0.18947368421052632	0.0800627579719908	-1.0	0.0	0.0	0.0	0.0456140350877193	111.0	7578.0	70.0	2.8172442613510015E-4	23.08679276123039	0.6183469424008422
1	16	large	iso	B	744.0	465.0	83.25483391999994	64.355339	6.0332606051475644E-5	1209.0	150.02438647999992	33.28663395418648	27.459060435491963	32.489633159060475	49.8333657567199	23.194827009486403	24.082474136658	15.132745950421556	25.415606791734437	27.349806879382577	14.317821063276353	33.25902313563643	0.9631413648724558	1.212227710135418	0.7945218186481344	0.7729922212305345	0.625	85.0	3.0	30.01666203960727	9.0	313.0	345.0	16430.0	0.125	0.2663358147229115	0.9720496894409938	-1.0	0.20564410395046204	48.3096642487401	17.69180601295413	2.0	0.22981366459627328	210.0	12346.0	85.0	0.008176389462845822	23.345235059857504	0.7013396155342214
1	18	medium	E	A1	1153.0	378.0	108.42640679999992	58.284271200000006	7.995738578734316E-5	1531.0	169.53910512	42.01190307520001	33.0	57.26477372789239	70.50946949202456	22.47220505424423	20.472681821860032	14.560219778561036	35.89458914300375	17.0	16.64331697709324	38.07650024921383	1.0976678702762417	1.273087971975758	0.8622089709737226	0.5375468294131467	0.32784041630529054	94.0	4.0	36.235341863986875	117.0	266.0	6159.0	13823.0	0.5333333333333333	0.25016329196603526	0.6945169712793734	-1.0	0.09543565618428587	56.483428166375276	22.135943621178654	1.0	0.23759791122715404	118.0	9931.0	117.0	5.698809625555779E-4	20.8806130178211	0.4970165950455862
2	20	large	iso	A1	667.0	340.0	83.01219323999996	56.284271200000006	1.168471176581794E-4	1007.0	142.12489155999992	30.4138126514911	26.476404589747453	20.70611239741492	27.40757543781841	20.0	21.371185168371742	10.0	13.480716959039297	31.575284218300816	14.7648230602334	29.28571428571428	0.9358395354507046	1.1487138500394551	0.8146846452826882	0.6780241432397074	0.5097451274362819	93.0	3.0	29.5296461204668	33.0	238.0	1571.0	15035.0	0.4444444444444444	0.26911618669314796	0.8782287822878229	-1.0	0.19709074770047766	33.04534492392213	13.92838827718412	3.0	0.2693726937269373	97.0	4962.0	50.0	7.656679731061105E-4	24.331050121192877	0.7999999999999999
2	21	small	api	A1	792.0	59.0	90.42640679999994	22.313708480000003	7.766502104497286E-5	851.0	115.15432883999988	34.058772731852805	28.0178514522438	29.931511840507795	43.172031755695	7.810249675906654	-1.0	10.63014581273465	13.153732917129357	19.059277293628266	15.652475842498529	19.225229971462532	-1.0	1.2156097261742467	-1.0	0.24676097690525525	0.07449494949494949	104.0	13.0	32.69556544854363	79.0	55.0	4405.0	3398.0	0.7777777777777778	0.15746180963572268	0.41044776119402987	-1.0	0.013423465842692512	19.529933058725987	9.688313805762208	1.0	0.39552238805970147	85.0	6263.0	85.0	0.0017053391597590944	21.095023109728988	0.6193712050581399
2	25	medium	iso	A1	804.0	205.0	91.01219323999995	40.213203400000005	6.51631411219687E-5	1009.0	133.63961019999988	35.014282800023196	28.0178514522438	28.241041582819093	46.08973395228955	14.866068747318506	16.15372881112506	12.041594578792296	18.849450773258813	23.163803302555703	15.264337522473747	26.164280995280567	0.9202871312956706	1.2497133429272675	0.736398580125611	0.44184413064255507	0.25497512437810943	100.0	3.0	33.1058907144937	49.0	124.0	4443.0	13464.0	0.4	0.17145688800792863	0.7167630057803468	-1.0	0.12940226128324855	71.77585795329689	32.74836602585328	4.0	0.5722543352601156	131.0	4680.0	41.0	0.0011565516200586652	19.6468827043885	0.5611105278550924
2	26	medium	iso	A1	837.0	215.0	93.66904747999993	42.384776280000004	7.87065127536286E-5	1052.0	138.46803731999992	34.785054261852174	29.410882339705484	38.91530613473125	33.996459148250494	16.401219466856727	15.8217226295325	13.038404810405298	18.02498266295976	26.52079563580379	15.811388300841896	32.23687964175288	1.036626658859671	1.182727327255035	0.8764713852224539	0.4524950068383041	0.25686977299880526	138.0	5.0	32.802438933713454	49.0	165.0	2873.0	12299.0	0.5833333333333334	0.20342205323193915	0.7710280373831776	-1.0	0.15262176182277964	17.204650534085253	8.602325267042627	1.0	0.11214953271028037	118.0	4847.0	41.0	5.221627754207423E-4	24.041630560342615	0.6911482839544804
2	30	large	iso	B	885.0	457.0	94.25483391999992	65.52691188	7.644499397219615E-5	1342.0	162.6101729199999	35.6931365951495	30.59411708155671	35.53767779197439	43.69804732742113	24.413111231467404	22.30966649351919	12.206555615733702	24.90674916254937	30.594117081556707	15.556349186104045	36.051920074376284	1.094284006377202	1.1666666666666667	0.9379577197518872	0.6952100932628756	0.5163841807909605	169.0	3.0	33.015148038438355	43.0	335.0	2248.0	19047.0	0.6363636363636364	0.2816691505216095	0.8862433862433863	-1.0	0.16435585287978088	59.696450973303435	24.37156235693425	5.0	0.29365079365079366	195.0	7152.0	46.0	0.0026649875344628864	25.0	0.7004147683506572
2	31	small	api	A1	687.0	94.0	84.59797967999997	26.899494920000002	9.40789712103886E-5	781.0	113.4974745999999	31.064449134018133	27.073972741361768	19.7594707352132	37.38145351243105	10.816653826391969	11.987508987930667	10.295630140987	11.427854344638796	22.161505654593533	14.560219778561036	18.82309857043701	0.9023270670564214	1.1473916085672935	0.7864159545171545	0.31796852621953786	0.13682678311499272	159.0	5.0	29.410882339705484	94.0	76.0	5420.0	4712.0	0.7	0.2176696542893726	0.4470588235294118	-1.0	0.0016232140333714124	61.334735896498955	26.420475263226525	5.0	0.5294117647058824	104.0	5283.0	52.0	8.898520936368824E-4	19.1049731745428	0.6150108470335396
2	32	small	api	A1	799.0	135.0	89.66904747999995	31.556349160000003	1.0003666602591622E-4	934.0	123.63961019999988	34.40930106817051	28.844410203711913	21.501434324047906	40.732106699709185	11.045361017187261	16.134477211010246	12.041594578792296	13.252230816795398	24.12945853579747	16.492422502470642	20.30921219289271	0.6845812772693901	1.192927878405448	0.5738664421058296	0.351920200412951	0.16896120150187735	133.0	3.0	33.24154027718932	70.0	87.0	8354.0	9740.0	0.6153846153846154	0.16809421841541755	0.554140127388535	0.00858317658214199	-1.0	37.22746963310688	12.53915582734467	2.0	0.445859872611465	89.0	7332.0	112.0	4.3873442180119914E-4	23.430749027719962	0.6809423121178713
2	33	medium	iso	A1	817.0	396.0	92.25483391999994	58.69848476000001	1.2407212058424336E-4	1213.0	153.78174579999992	35.22782990761707	28.160255680657446	24.063861444018244	47.70572691736663	21.2602916254693	22.544998492278225	12.041594578792296	22.453838402034737	29.296608999422943	16.76305461424021	30.35539833167187	0.9430158814493181	1.2509769196383453	0.753823565123761	0.6362645973749322	0.4847001223990208	136.0	3.0	33.24154027718932	35.0	295.0	1550.0	16512.0	0.7	0.2720527617477329	0.8939393939393939	-1.0	0.1563687183706902	40.4815520364136	16.0	2.0	0.24242424242424243	104.0	6184.0	62.0	7.633325409971744E-4	21.02379604162864	0.5967950934463553
2	34	medium	iso	A1	751.0	221.0	86.42640679999997	41.970562720000004	5.70796550851231E-5	972.0	130.8111830799999	31.25699921617557	29.274562336608895	24.482485897347118	27.342774171341603	15.811388300841896	16.699390805143263	12.206555615733702	13.468983285578211	28.010666413091357	15.264337522473747	29.324204734160528	0.9468242575634633	1.067718753803112	0.8867730890657918	0.4856219791379782	0.29427430093209056	87.0	5.0	31.304951684997057	41.0	168.0	1880.0	10960.0	0.45454545454545453	0.21502057613168724	0.8038277511961722	-1.0	0.11055837548218994	20.604774106418688	10.04987562112089	2.0	0.19617224880382775	92.0	10131.0	115.0	2.808847321956667E-4	19.026297590440446	0.6087051881997135
2	35	large	iso	A1	779.0	452.0	88.25483391999994	64.35533900000001	6.0305900651727703E-5	1231.0	154.6101729199999	33.95585369269929	27.892651361962706	18.366982331061713	36.90054529176464	22.02271554554524	26.164932845446625	12.806248474865697	17.817251937626253	33.01944974854454	15.264337522473747	29.674260367605495	0.8416882120673114	1.2173763351520248	0.6913952471091875	0.7291990267449371	0.5802310654685494	101.0	3.0	32.64965543462902	41.0	305.0	2079.0	18819.0	0.6363636363636364	0.28107229894394803	0.8815028901734104	-1.0	0.20665847792627742	56.68011572371704	21.46424919657298	1.0	0.22254335260115607	151.0	4446.0	42.0	0.0017376045041811274	18.439088914585774	0.5430312275892002
2	39	medium	iso	A1	864.0	400.0	93.66904747999993	58.69848476000001	4.688866219022141E-5	1264.0	154.36753223999992	33.83784863137726	30.675723300355934	25.156422441739522	22.215517357223106	21.2602916254693	22.55357036181539	12.727922061357855	14.067088164659891	34.457215226861024	16.278820596099706	37.205510344571266	0.9426574721607852	1.103082339740124	0.8545667337787918	0.6266582861593977	0.46296296296296297	176.0	3.0	33.015148038438355	9.0	275.0	401.0	17834.0	0.3	0.22468354430379747	0.9683098591549296	-1.0	0.20796235035687394	50.365494760139164	15.556349186104045	3.0	0.3908450704225352	98.0	7982.0	58.0	7.448076761448046E-4	23.08679276123039	0.6822772042257557
2	41	small	api	A1	823.0	54.0	89.59797967999995	19.899494920000002	9.072085239564633E-5	877.0	111.49747459999992	34.132096331752024	29.068883707497267	18.297877841567328	31.607502246248885	6.708203932499369	-1.0	14.317821063276353	9.316743891413857	20.43422120976731	15.524174696260024	17.77674042112334	-1.0	1.1741798094210574	-1.0	0.222097585136085	0.06561360874848117	86.0	10.0	32.28002478313795	93.0	30.0	6223.0	2428.0	0.5	0.1402508551881414	0.24390243902439024	0.019064476952916392	-1.0	10.79669127533634	5.39834563766817	1.0	0.18699186991869918	82.0	8053.0	117.0	2.7168199115084376E-4	17.26267650163207	0.5057608045472771
3	47	medium	E	A1	669.0	263.0	81.18376611999994	46.798989840000004	1.5840930116414536E-4	932.0	130.81118307999986	30.610455730027933	26.40075756488817	23.860175191342336	41.54731550472576	18.027756377319946	17.2121965106098	11.0	17.118333834081792	27.574966294459955	14.560219778561036	25.810230441846052	1.0473826722933024	1.1594536882054656	0.9033415331270194	0.5764574874590708	0.3931240657698057	72.0	4.0	30.083217912982647	91.0	168.0	4675.0	9723.0	0.75	0.2778969957081545	0.6486486486486487	-1.0	0.09352427076859544	90.91445238180258	39.723606949138755	1.0	0.44015444015444016	95.0	14055.0	181.0	3.1757611750106625E-4	21.400934559032695	0.6991380575245414
3	53	small	api	A1	924.0	123.0	97.49747459999992	31.798989840000004	4.514773750197729E-5	1047.0	132.12489155999984	36.40054944640259	31.400636936215164	54.68878656036679	63.74975763031111	11.180339887498949	13.703302647810624	11.661903789690601	22.774381502692638	13.757682714447212	15.811388300841896	25.39315552530583	0.8158865183704624	1.1592296525813748	0.7038178470966859	0.32615193337530846	0.1331168831168831	101.0	3.0	32.7566787083184	127.0	92.0	4707.0	4361.0	0.8181818181818182	0.20916905444126074	0.4200913242009132	-1.0	0.03656680908946113	23.905228289363045	10.442387549448897	3.0	0.2876712328767123	101.0	6481.0	76.0	8.142013467224776E-4	25.612496949731394	0.7036294050298363
3	54	small	api	A1	688.0	135.0	85.25483391999997	35.213203400000005	7.154101465809138E-5	823.0	122.46803731999985	30.364452901377952	27.202941017470888	12.131321066632495	25.987621661495155	13.152946437965905	12.692729724446599	8.06225774829855	9.583574614209311	26.467726395377078	15.033296378372908	21.871470933989045	1.0362582930157975	1.1162194882485907	0.9283642723724017	0.41303468414521566	0.19622093023255813	145.0	3.0	29.427877939124322	44.0	86.0	3045.0	6420.0	0.4444444444444444	0.15795868772782504	0.6615384615384615	-1.0	0.08659296377444868	31.550761098461564	12.087909060863488	3.0	0.49230769230769234	90.0	7577.0	91.0	7.134583678512842E-4	20.615528128088304	0.6789362612607047
3	55	medium	api	A1	892.0	418.0	95.25483391999994	60.69848476000001	4.1911695446689154E-5	1310.0	158.36753223999995	36.76955262170047	30.463092423455635	50.680890817965945	61.85259490030339	22.02271554554524	23.139605366154775	13.45362404707371	30.84073422559788	19.302045630379215	14.7648230602334	34.97725410174833	0.9517325467337848	1.207019698150837	0.7884979409961959	0.6372220942716441	0.46860986547085204	94.0	3.0	31.38470965295043	70.0	283.0	3916.0	17340.0	0.45454545454545453	0.2694656488549618	0.8016997167138811	-1.0	0.23643006032424324	88.60578744769603	33.18578332738956	2.0	0.3087818696883853	98.0	6529.0	64.0	0.002830464034593872	23.53720459187964	0.6401275760420476
3	61	small	api	A1	869.0	123.0	94.42640679999994	29.798989840000004	9.487210655211161E-5	992.0	126.22539663999987	37.013511046643494	28.0178514522438	44.54648087404203	68.46873577912206	11.704699910719626	14.051990939700781	13.0	22.127055143942354	14.276612204964993	14.866068747318506	23.786970786301175	0.8329566935351911	1.3210688588927928	0.6305172421014483	0.315578987381314	0.14154200230149597	90.0	3.0	32.2490309931942	49.0	85.0	3809.0	8830.0	0.46153846153846156	0.1350806451612903	0.6343283582089553	-1.0	0.1304165605063912	41.26040063317983	15.882435156323144	2.0	0.48507462686567165	97.0	7210.0	53.0	3.4685915486651553E-4	18.681541692269406	0.5047222261278428
3	66	small	api	A1	878.0	213.0	104.7401152799999	53.35533900000001	5.665233319241448E-5	1091.0	160.5096678399999	35.22782990761707	30.14962686336267	39.44506307986455	77.0797669234808	18.027756377319946	15.769265307296711	4.242640687119285	28.159554607861516	17.811165704758807	16.64331697709324	28.89100860468722	1.1432210712428177	1.1684333629490238	0.9784221398449523	0.509406914985401	0.24259681093394078	184.0	4.0	34.17601498127012	93.0	118.0	3658.0	5043.0	1.0	0.1934005499541705	0.5592417061611374	-1.0	0.014500012777071847	23.237005890498203	11.615773105863909	2.0	0.21800947867298578	113.0	9523.0	103.0	7.954518886325849E-4	18.24828759089466	0.5180077126166933
4	70	small	api	A1	1299.0	53.0	117.15432883999989	20.0710678	4.244625490641937E-5	1352.0	139.63961019999988	41.78516483155236	38.27531841800928	79.26110289909455	84.47245984834382	6.708203932499369	-1.0	12.529964086141668	23.620823418523585	4.624390006817502	17.4928556845359	23.73117305153003	-1.0	1.0916999925438016	-1.0	0.1713216062840621	0.04080061585835258	97.0	7.0	38.27531841800928	197.0	53.0	6445.0	2309.0	0.75	0.1849112426035503	0.212	0.040580619145319706	-1.0	20.25798040898392	10.12899020449196	0.0	0.208	126.0	9699.0	104.0	0.0010407773982614049	27.51363298439521	0.6584545758120215
4	75	small	api	A1	1065.0	97.0	104.98275595999988	26.142135600000003	5.003784456337458E-5	1162.0	133.53910511999985	38.948684188300895	33.12099032335839	63.110789455537486	60.80251395393553	10.0	12.621348873379333	13.038404810405298	23.620823634302454	11.925971903123575	16.0312195418814	27.058823529411764	0.792308342026087	1.1759516792235694	0.6737592675144733	0.24901361524516064	0.09107981220657277	138.0	4.0	33.95585369269929	53.0	47.0	2731.0	2923.0	0.7142857142857143	0.08605851979345955	0.47	-1.0	0.11520914635410306	30.82999692363053	12.534393703298129	1.0	0.33	84.0	7946.0	120.0	5.373519444961536E-4	28.653097563788805	0.735662787098605
4	76	medium	iso	A1	889.0	254.0	95.49747459999992	47.041630520000005	6.441965267664521E-5	1143.0	144.95331867999988	33.95585369269929	30.805843601498726	9.874059251757416	13.62699485989154	17.0	17.618485585411246	12.0	6.920750752631685	32.85091014195649	17.029386365926403	29.375000000000004	0.964895644270165	1.1022536545971207	0.8753843911026444	0.4925955447203003	0.2857142857142857	106.0	3.0	34.36568055487916	72.0	166.0	4306.0	11724.0	0.6923076923076923	0.20822397200349957	0.6974789915966386	-1.0	0.15262725263507643	48.59412892581733	17.361554160212005	2.0	0.3403361344537815	124.0	6773.0	64.0	0.0011619309795738919	23.194827009486403	0.6830877297151692
4	78	medium	iso	A1	1277.0	366.0	115.46803731999987	56.69848476000001	3.903181453213619E-5	1643.0	174.9949492	42.43819034784589	36.61966684720111	62.318938431514724	74.8510569103851	21.18962010041709	21.125354409012047	13.601470508735444	36.97141624418112	15.40156010575796	19.1049731745428	38.30243541192905	1.003042111869973	1.1588906727339465	0.8655191861227858	0.49103185674551547	0.28660924040720437	132.0	3.0	38.3275357934736	101.0	259.0	4965.0	16394.0	0.6428571428571429	0.21911138161898966	0.7194444444444444	-1.0	0.1458451131943558	99.43337737617442	40.69985937629105	6.0	0.3611111111111111	156.0	19806.0	149.0	0.0014814634134165364	27.65863337187866	0.651739226983381
4	85	large	iso	B	969.0	490.0	98.3259017199999	67.76955256000001	3.475846765651196E-5	1459.0	168.50966783999996	37.8021163428716	32.01562118716424	30.784146526326452	40.25904671074625	23.53720459187964	26.487723813269138	13.341664064126334	23.861097929510272	32.64031623471867	17.08800749063506	36.92271050760943	0.8886080494424582	1.1807397433234026	0.7525858720917722	0.6892339798010253	0.5056759545923633	96.0	3.0	35.84689665786984	76.0	323.0	3329.0	13939.0	0.5714285714285714	0.273474982864976	0.8095238095238095	-1.0	0.14964244191751314	52.16097820905482	18.027756377319946	2.0	0.23558897243107768	177.0	16799.0	93.0	0.00696637398756182	25.45584412271571	0.673397327594754
4	86	small	api	A1	957.0	141.0	99.7401152799999	32.970562720000004	4.579410523630011E-5	1098.0	135.53910511999987	37.589892258425	30.886890422961002	26.177923422927037	33.37410135669139	12.041594578792296	14.681016788984408	11.045361017187261	14.126137855076912	26.030461111174677	18.027756377319946	25.679063137906464	0.8202152992446309	1.2170176972713658	0.673955112636084	0.3305647143823919	0.14733542319749215	137.0	3.0	36.22154055254967	38.0	105.0	2132.0	7060.0	0.75	0.1302367941712204	0.7342657342657343	-1.0	0.04674660071447103	23.51450135506599	8.94427190999916	1.0	0.42657342657342656	124.0	7894.0	83.0	4.221492394610321E-4	23.53720459187964	0.6261578093936744
4	87	small	api	A1	973.0	101.0	102.6690474799999	27.313708480000003	9.044607433603198E-5	1074.0	132.81118307999986	40.024992192379	29.832867780352597	53.45502767717744	77.00538320808349	9.0	13.875658877590533	12.0	22.635857007675014	11.095145208198549	16.15549442140351	23.23076923076923	0.6486178479448771	1.3416407864998738	0.48345119980812246	0.2660364457488588	0.10380267214799589	79.0	10.0	33.60059523282288	91.0	49.0	3200.0	1688.0	0.6923076923076923	0.1303538175046555	0.35	0.024680526420522462	-1.0	0.0	0.0	0.0	0.05	100.0	9527.0	134.0	8.774173707069509E-4	24.041630560342615	0.6006654653369373
4	91	small	api	A1	1008.0	107.0	103.5685423999999	29.970562720000004	6.613538874553914E-5	1115.0	136.36753223999986	39.05124837953327	31.240998703626616	40.914383220025115	50.11041756103123	11.180339887498949	12.534267208659704	11.180339887498949	19.845716389598877	20.229827029397565	17.0	25.864965411378165	0.8919819325197287	1.25	0.713585546015783	0.2893790143753151	0.10615079365079365	121.0	10.0	36.138621999185304	99.0	87.0	4634.0	5784.0	0.8333333333333334	0.16681614349775784	0.46774193548387094	-1.0	0.05399113905093336	0.0	0.0	0.0	0.17204301075268819	105.0	16268.0	224.0	4.3050145336010094E-4	25.495097567963924	0.6528625492373731
5	95	medium	iso	A1	969.0	287.0	101.1543288399999	49.041630520000005	6.722001678191381E-5	1256.0	152.6101729199999	36.87817782917155	31.240998703626616	69.05252941304884	74.59982900047062	18.788294228055936	19.00206391281799	11.704699910719626	31.997242528251785	9.85883975483299	14.866068747318506	33.1889029777036	0.9887501859933301	1.180441706714406	0.8376103456606745	0.4848198893946618	0.2961816305469556	58.0	3.0	32.57299494980466	69.0	180.0	2667.0	7976.0	0.8333333333333334	0.1982484076433121	0.7228915662650602	-1.0	0.1080033153996553	22.438138638031546	10.770329614269007	1.0	0.18875502008032127	110.0	9154.0	108.0	4.437608607609334E-4	20.808652046684813	0.5642538018845566
5	97	medium	iso	A1	951.0	310.0	98.5685423999999	51.284271200000006	6.484614161841549E-5	1261.0	152.26702715999988	37.53664875824692	31.144823004794873	38.779050078840406	41.89950855019222	18.110770276274835	20.15772709833676	13.038404810405298	21.65883281792388	26.649693911319325	16.278820596099706	32.43184192645691	0.8984529946220562	1.2052291564626325	0.7454623793362505	0.5202904491768162	0.32597266035751843	56.0	4.0	34.785054261852174	47.0	264.0	2336.0	13172.0	0.6428571428571429	0.24662965900079303	0.8488745980707395	-1.0	0.09505927064182246	44.472822025823476	14.91925977444875	3.0	0.21543408360128619	157.0	10154.0	95.0	0.0017196628768020045	20.518284528683193	0.5466200422107544
5	101	small	api	A1	949.0	90.0	98.91168815999993	25.313708480000003	5.416107552496582E-5	1039.0	126.22539663999986	36.71511950137164	32.2490309931942	42.207297634286704	53.51723010830693	8.06225774829855	15.239910997685707	12.041594578792296	17.10466991606928	16.620654434953934	15.811388300841896	21.27352044509029	0.5290226268068667	1.1384875256909257	0.46467143018173457	0.25592231768456375	0.09483667017913593	60.0	3.0	34.539832078341085	24.0	34.0	2886.0	4806.0	0.46153846153846156	0.05582290664100096	0.5862068965517241	-1.0	0.01499106636636142	56.97066118211305	26.758836806279895	2.0	0.8103448275862069	116.0	9642.0	102.0	3.7799659151534876E-4	21.95449840010015	0.5979688667302295
5	103	small	api	A1	1057.0	198.0	104.3259017199999	38.041630520000005	9.519804272355422E-5	1255.0	144.36753223999995	39.824615503479755	33.421549934136806	57.094757077012105	74.9118698188182	13.601470508735444	17.101233374060456	13.601470508735444	26.516263538256382	11.669117703055823	15.811388300841896	27.463007375190493	0.7953502657513853	1.1915849379206334	0.6674725740821343	0.3646422402568814	0.18732261116367077	57.0	3.0	33.95585369269929	68.0	143.0	3998.0	10726.0	0.5	0.16812749003984065	0.6777251184834123	-1.0	0.08031804795774146	44.61009712487059	17.887721638257446	5.0	0.4597156398104265	123.0	6458.0	63.0	6.426027267316972E-4	28.42534080710379	0.7137630947025734
5	107	small	api	A1	1284.0	95.0	123.22539663999986	34.213203400000005	4.32419081853122E-5	1379.0	160.26702715999994	41.43669871020132	38.47076812334269	38.99631052940799	32.76960511084337	12.083045973594572	-1.0	6.708203932499369	18.82389341523415	25.317924427118772	19.72308292331602	34.777770698906885	-1.0	1.077095694511465	-1.0	0.27764733839691413	0.07398753894080996	52.0	3.0	40.24922359499622	156.0	96.0	5917.0	4751.0	0.8571428571428571	0.18274111675126903	0.38095238095238093	-1.0	0.01619264441382408	20.77032961426901	10.385164807134505	1.0	0.25396825396825395	128.0	12798.0	125.0	8.827428061107401E-4	26.68332812825267	0.6439540059614712
5	110	small	api	A1	558.0	107.0	71.52691187999999	27.142135600000003	1.227624354089224E-4	665.0	100.66904747999992	27.784887978899608	25.553864678361276	24.751542637912053	35.78107386189254	9.848857801796104	13.504360674317656	13.416407864998739	10.869217836305287	19.56651200487081	12.206555615733702	18.58971910089015	0.729309445987064	1.0873066883862597	0.6707486064207682	0.3794674603810116	0.1917562724014337	51.0	3.0	25.612496949731394	38.0	49.0	2446.0	3859.0	0.5384615384615384	0.13082706766917293	0.5632183908045977	-1.0	0.03796364499110301	48.17493700117411	23.858708272165245	2.0	0.5287356321839081	83.0	9452.0	112.0	4.878248575876279E-4	15.811388300841896	0.5690643170074818
5	113	medium	F	A1	843.0	260.0	92.08326103999994	48.041630520000005	6.900131414386114E-5	1103.0	142.95331867999988	35.22782990761707	28.844410203711913	34.80849814997231	55.407711312490065	17.0	18.291289484293507	12.0	22.96479806225803	21.35595755467132	14.866068747318506	27.896551724137932	0.9294041305615812	1.2213052601465115	0.760992489666414	0.5217194740652294	0.3084223013048636	75.0	4.0	32.202484376209235	90.0	131.0	2950.0	4897.0	0.46153846153846156	0.20036264732547598	0.5927601809954751	-1.0	0.04723748471738698	20.591260281974	10.295630140987	1.0	0.12217194570135746	109.0	11680.0	129.0	8.226225397757891E-4	22.02271554554524	0.6251510695747801
5	114	small	api	A1	734.0	58.0	84.76955255999992	23.142135600000003	1.3851444290192443E-4	792.0	110.32590171999986	33.24154027718932	27.65863337187866	33.6900675259798	47.72631099390628	6.708203932499369	-1.0	12.529964086141668	12.36404801260164	16.269784336399212	14.866068747318506	16.709526159134786	-1.0	1.2018504251546631	-1.0	0.27300056330508515	0.07901907356948229	38.0	4.0	30.479501308256342	101.0	54.0	6583.0	3131.0	0.8333333333333334	0.19570707070707072	0.34838709677419355	0.08229758838992936	-1.0	11.661903789690601	5.830951894845301	1.0	0.17419354838709677	143.0	9586.0	76.0	0.0015448818754530702	19.313207915827967	0.5809961799237349
6	126	medium	iso	A1	819.0	247.0	93.49747459999992	47.455844080000006	1.0436473012025563E-4	1066.0	143.7817457999999	33.94112549695428	29.0	26.56505117707799	41.820169880135765	18.027756377319946	18.382236104677528	10.0	19.091883092036785	28.379310344827587	15.811388300841896	28.632318952214032	0.9807161802656108	1.1703836378260095	0.837944199294595	0.5075628436278646	0.30158730158730157	88.0	5.0	32.89376840679705	0.0	76.0	0.0	7377.0	0.0	0.07129455909943715	1.0	-1.0	0.2351691171389258	17.53439370329813	8.06225774829855	1.0	0.618421052631579	109.0	8371.0	82.0	9.790668127305521E-4	21.2602916254693	0.6263873490988713
6	129	small	api	A1	736.0	173.0	85.59797967999997	37.384776280000004	1.3605561748156016E-4	909.0	125.39696951999987	30.364452901377952	28.160255680657446	29.577838681261326	44.45778483505366	14.7648230602334	15.924040393762056	12.529964086141668	17.553420169668602	22.016845551081484	13.45362404707371	25.062581818803825	0.9272033161896049	1.0782733383431071	0.8598963576474599	0.43674834873158797	0.23505434782608695	121.0	9.0	29.410882339705484	117.0	84.0	4262.0	3034.0	0.75	0.22112211221122113	0.417910447761194	0.013623114719752711	-1.0	0.0	0.0	0.0	0.13930348258706468	95.0	10975.0	119.0	5.684682860197937E-4	19.697715603592208	0.6487097155206217
6	134	medium	iso	A1	771.0	214.0	89.25483391999997	41.87005764	1.48098446406314E-4	985.0	133.53910511999987	32.7566787083184	27.65863337187866	24.075498255078834	40.79101507582979	15.0	16.398383314019956	12.206555615733702	15.325119022903857	25.923189709329414	15.811388300841896	23.457943925233643	0.9147243184134869	1.1843202181356896	0.7723623260045412	0.4691068909223288	0.2775616083009079	74.0	3.0	31.76476034853718	43.0	126.0	1878.0	6921.0	0.45454545454545453	0.1715736040609137	0.7455621301775148	-1.0	0.1926662760165735	0.0	0.0	0.0	0.0650887573964497	99.0	10630.0	137.0	4.2543091498429186E-4	19.72308292331602	0.6021087515904792
6	135	medium	iso	A1	1028.0	492.0	102.3259017199999	66.76955256	6.81071648928213E-5	1520.0	171.9238814	36.6742416417845	33.54101966249684	85.17478307289018	79.6329185824063	24.698178070456937	25.733492083777776	13.92838827718412	40.464367729671515	6.887089370699353	16.76305461424021	41.13591050118753	0.9597678383504936	1.0934146311237818	0.877771168439616	0.6525185846170725	0.4785992217898833	67.0	3.0	32.7566787083184	43.0	395.0	928.0	10123.0	0.5714285714285714	0.2881578947368421	0.9018264840182648	-1.0	0.2680267953274889	0.0	0.0	0.0	0.02511415525114155	124.0	10215.0	92.0	0.0012294784446759569	21.213203435596427	0.5784224154597742
7	141	small	api	A1	734.0	143.0	87.01219323999995	32.970562720000004	8.434568785478589E-5	877.0	122.81118307999985	32.28002478313795	27.892651361962706	26.565051177077976	34.624155079948935	12.649110640673518	13.539537967572354	10.770329614269007	13.630720637793374	24.020663769299503	14.142135623730951	23.989692594380816	0.9342350286227316	1.1572949578812115	0.8072574949545614	0.3789188789789437	0.19482288828337874	112.0	4.0	30.4138126514911	61.0	99.0	4117.0	8661.0	0.6363636363636364	0.18244013683010263	0.61875	-1.0	0.10133708550155542	33.830966723144364	14.57076657157208	1.0	0.3625	101.0	9146.0	111.0	4.654034885519619E-4	16.0	0.4956625686470318
7	144	medium	F	A1	761.0	204.0	87.42640679999995	40.04163052	7.219402839138884E-5	965.0	129.88225087999987	33.52610922848042	27.202941017470888	30.372286357644953	41.03847311748979	15.264337522473747	15.864367020477555	11.661903789690601	17.53856959639367	24.262082529095654	14.866068747318506	26.712590664329053	0.9621775330065614	1.2324442863346476	0.780706717273303	0.45800384558410123	0.2680683311432326	143.0	4.0	31.622776601683793	45.0	139.0	1603.0	5897.0	0.6363636363636364	0.19067357512953367	0.7554347826086957	-1.0	0.06755431364161481	24.070233608368042	9.055385138137417	1.0	0.31521739130434784	87.0	9297.0	130.0	5.839348565291753E-4	23.40939982143925	0.6982438571056426
7	148	large	iso	A1	861.0	453.0	93.25483391999994	63.52691188000001	7.228433053801637E-5	1314.0	159.19595935999996	35.4400902933387	30.364452901377952	28.610459665965223	42.646703133891705	23.323807579381203	23.10306665729884	13.892443989449804	23.250505096903733	31.78058248354634	15.556349186104045	34.31931686680377	1.0095546156428816	1.16715721532827	0.8649688340048844	0.681218433507667	0.5261324041811847	135.0	4.0	33.421549934136806	40.0	307.0	1532.0	15825.0	0.46153846153846156	0.2640791476407915	0.8847262247838616	-1.0	0.1662363485388915	32.5661653798294	15.297058540778355	2.0	0.14985590778097982	87.0	13163.0	206.0	5.189070298578001E-4	26.0	0.7336324423780305
7	149	large	iso	B	925.0	465.0	96.66904747999996	66.76955256	1.2327884615824492E-4	1390.0	166.26702715999994	37.94733192202055	29.732137494637012	29.054604099077153	46.080924186660695	23.706539182259394	24.562490925346754	13.416407864998739	24.981993515330196	30.135741171034798	16.278820596099706	34.68178880367578	0.9651520790098663	1.276306889434551	0.7562069021169844	0.6907024978581078	0.5027027027027027	119.0	4.0	35.12833614050059	56.0	337.0	1877.0	13435.0	0.5384615384615384	0.2827338129496403	0.8575063613231552	-1.0	0.13600127636742473	10.0	5.0	1.0	0.06870229007633588	219.0	9046.0	60.0	0.008064599676239532	28.442925306655784	0.749536894058962
7	150	small	api	A1	1013.0	58.0	103.66904747999993	20.0710678	4.858508121919604E-5	1071.0	125.74011527999988	40.049968789001575	31.016124838541646	44.6271476958874	68.70264595096624	6.324555320336759	-1.0	12.083045973594572	17.328353079530604	13.05772407443801	16.278820596099706	18.598480475905554	-1.0	1.2912628188558932	-1.0	0.19360714010488192	0.05725567620927937	126.0	4.0	34.9857113690718	63.0	26.0	5002.0	1684.0	0.5	0.08309990662931839	0.29213483146067415	0.050135766032998366	-1.0	10.47213595499958	5.23606797749979	1.0	0.3258426966292135	126.0	10431.0	113.0	0.0021744196764008667	16.492422502470642	0.41179613870260373
7	151	medium	iso	A1	828.0	277.0	88.59797967999994	47.041630520000005	4.914156130026382E-5	1105.0	138.4680373199999	35.22782990761707	29.154759474226502	49.600095666263286	62.92415302875955	17.08800749063506	19.17046253992443	14.866068747318506	26.28603585370944	16.25806587150984	14.422205101855956	29.521445776731472	0.8913716846970987	1.208304597359457	0.7377044551887322	0.5309560182964213	0.33454106280193235	136.0	4.0	30.805843601498726	37.0	195.0	1744.0	11164.0	0.4666666666666667	0.20995475113122172	0.8405172413793104	-1.0	0.1632889922606412	40.404541148687315	17.0	2.0	0.31896551724137934	83.0	5477.0	62.0	0.0013388541355698479	22.20360331117452	0.6302858668672516
7	153	medium	api	A1	1015.0	293.0	100.91168815999991	50.284271200000006	9.329489408752968E-5	1308.0	154.02438647999992	37.73592452822641	32.2490309931942	42.01336300952483	58.570434385161484	17.88854381999832	20.787301711166325	13.416407864998739	26.81794636416091	23.194495368181983	17.26267650163207	31.429177683747046	0.8605515072881788	1.1701413458342411	0.7354252632400206	0.49829977197757397	0.28866995073891627	136.0	3.0	34.713109915419565	48.0	216.0	1350.0	7321.0	0.6153846153846154	0.2018348623853211	0.8181818181818182	-1.0	0.1425484928254337	0.0	0.0	0.0	0.05303030303030303	88.0	7618.0	107.0	3.966682885648822E-4	25.059928172283335	0.6640867683932998
7	154	large	iso	A1	757.0	391.0	87.49747459999995	59.52691188000001	8.073323677415897E-5	1148.0	149.4386000399999	33.24154027718932	28.160255680657446	26.565051177077976	41.902847715265665	21.2602916254693	21.820362289448283	13.45362404707371	20.757160897068445	27.911678392177496	14.422205101855956	31.079663605029275	0.9743326597171204	1.180441706714406	0.8253966749692696	0.6803271997521176	0.5165125495376486	110.0	4.0	30.463092423455635	15.0	221.0	540.0	11835.0	0.36363636363636365	0.20557491289198607	0.9364406779661016	-1.0	0.1674723489008437	33.595483619568434	14.317821063276353	1.0	0.2330508474576271	113.0	5878.0	57.0	0.0016546753730718867	23.345235059857504	0.7022910149526747
7	156	small	api	A1	881.0	75.0	95.25483391999991	23.727922040000003	7.550952336399247E-5	956.0	121.39696951999987	35.12833614050059	30.14962686336267	11.013832890351416	18.299498059860422	7.615773105863909	-1.0	12.083045973594572	5.551074187518327	23.18436653189275	16.76305461424021	17.67947328146979	-1.0	1.1651333629998575	-1.0	0.24909940066588093	0.0851305334846765	100.0	11.0	34.92849839314596	91.0	60.0	5625.0	3732.0	0.6666666666666666	0.1579497907949791	0.3973509933774834	0.028752586052963373	-1.0	8.47213595499958	4.23606797749979	1.0	0.19205298013245034	109.0	7008.0	87.0	8.579891107256923E-4	19.1049731745428	0.5438621714996645
8	159	small	api	A1	888.0	91.0	95.01219323999992	25.313708480000003	7.909711569172541E-5	979.0	122.32590171999986	35.35533905932738	30.4138126514911	30.343248884239586	46.332219853869645	8.602325267042627	13.19416268573862	12.041594578792296	14.849242404917497	20.056676451253587	15.620499351813308	20.528276205442626	0.6519796270467967	1.1624763874381927	0.5608540819341687	0.2664258935277687	0.10247747747747747	88.0	5.0	33.83784863137726	90.0	53.0	10352.0	6250.0	0.6	0.14606741573033707	0.3706293706293706	0.025419836976268092	-1.0	41.677689330649784	18.03329637837291	3.0	0.5664335664335665	110.0	17053.0	187.0	6.242016263892242E-4	18.973665961010276	0.5366563145999496
8	160	small	api	A1	859.0	190.0	94.74011527999991	40.213203400000005	6.867773865461623E-5	1049.0	137.78174579999984	35.38361202590826	29.732137494637012	42.70938995736148	59.812118926413845	13.601470508735444	17.698000225880662	10.44030650891055	22.60933675776886	18.767570952497117	16.0	26.15667405526047	0.7685314914193153	1.1900796581574618	0.645781554328214	0.42445803745490274	0.22118742724097787	81.0	3.0	33.54101966249684	63.0	119.0	4105.0	9267.0	0.7272727272727273	0.17349857006673022	0.6538461538461539	-1.0	0.12607800629303698	43.19607850539366	16.45299985855374	2.0	0.5	108.0	8662.0	103.0	8.311979245252888E-4	23.600847442411894	0.6669993844927731
8	162	medium	iso	A1	837.0	242.0	92.84062035999995	45.69848476000001	6.260716732355159E-5	1079.0	140.95331867999988	34.36568055487916	29.274562336608895	29.661803859494654	36.43837305988555	17.0	16.837563260277047	11.661903789690601	17.57567405177563	26.883407886710852	14.866068747318506	29.590778097982703	1.0096472831140697	1.1739092854653421	0.8600726611629463	0.4922251120554666	0.2891278375149343	112.0	3.0	32.57299494980466	38.0	163.0	2616.0	15679.0	0.45454545454545453	0.18628359592215013	0.8109452736318408	-1.0	0.11519912589217546	80.59272831677012	38.175244671278634	3.0	0.373134328358209	124.0	7855.0	81.0	9.161773642320269E-4	20.223748416156685	0.5884867719660323
8	166	medium	E	A1	990.0	447.0	100.08326103999994	64.11269832	5.434593365131795E-5	1437.0	166.6101729199999	37.8549864614954	32.984845004941285	40.542749931544535	51.23448009554122	24.596747752497688	21.503592692442965	13.0	29.877173543580806	28.861739379323623	16.401219466856727	38.318073978064575	1.1438436406555335	1.1476478502725886	0.996685211743174	0.6405936182912375	0.45151515151515154	84.0	3.0	35.0	82.0	289.0	4679.0	19486.0	0.5384615384615384	0.2581767571329158	0.7789757412398922	-1.0	0.10450304588255799	79.65528741866751	39.05461704267408	1.0	0.19137466307277629	81.0	13929.0	181.0	6.465264355584031E-4	23.40939982143925	0.6183967294573033
8	172	medium	E	B	810.0	373.0	89.01219323999996	56.041630520000005	9.681091568700261E-5	1183.0	147.88225087999993	33.54101966249684	28.178005607210743	25.057615418303023	40.60129464500447	20.615528128088304	21.704600713362357	13.92838827718412	20.571825392998065	29.171688424593487	15.0	31.610476463068732	0.9498229615160084	1.1903262470042844	0.7979517917095797	0.6295949855869435	0.4604938271604938	57.0	4.0	32.202484376209235	47.0	114.0	2380.0	5247.0	0.2857142857142857	0.13609467455621302	0.7080745341614907	0.033490665252148645	-1.0	78.64685724602117	34.30657697341965	3.0	0.35403726708074534	153.0	13655.0	77.0	0.008457474199270678	24.839484696748443	0.7405703507732703
8	173	medium	F	A1	746.0	197.0	85.42640679999997	39.2132034	7.552720061010422E-5	943.0	127.05382375999987	32.7566787083184	27.459060435491963	29.98163936884933	46.02915480430599	14.422205101855956	16.178270963777365	13.038404810405298	17.76736906639451	22.79757537482489	14.560219778561036	24.68742167435343	0.8914552818497611	1.1929278784054478	0.7472834678332303	0.45902906219391654	0.2640750670241287	101.0	4.0	30.805843601498726	134.0	139.0	5738.0	5949.0	0.75	0.28950159066808057	0.5091575091575091	0.00486916702724336	-1.0	19.12310562561766	9.123105625617661	2.0	0.2857142857142857	112.0	7731.0	69.0	6.963158425710568E-4	22.20360331117452	0.6778343894045651
8	174	small	api	A1	874.0	83.0	94.91168815999994	23.313708480000003	6.9166574779376E-5	957.0	121.05382375999987	35.510561809129406	30.4138126514911	17.132996150343136	28.162527374323616	9.486832980505138	11.802170014767658	10.770329614269007	9.067724744282053	23.344656197360734	16.1245154965971	19.212328425928643	0.8038210743138409	1.167580080013034	0.6884504866722868	0.24563580031047694	0.09496567505720824	68.0	3.0	33.54101966249684	117.0	45.0	8515.0	3081.0	0.6363636363636364	0.16927899686520376	0.2777777777777778	0.05574412647511518	-1.0	24.600375449419786	10.831309558117031	2.0	0.2962962962962963	110.0	5603.0	64.0	0.0011658307135324962	18.027756377319946	0.5076730825668095
8	176	large	F	A1	1050.0	635.0	108.3259017199999	81.01219323999999	7.351673182090531E-5	1685.0	192.16652208	38.897300677553446	33.52610922848042	33.81462337218704	45.46580908276499	29.068883707497267	27.351813814981227	11.661903789690601	31.133265776944633	36.09127416944956	19.209372712298546	43.67545678632655	1.062777185605715	1.1602092092604113	0.9160220218241456	0.7478561632415467	0.6047619047619047	105.0	5.0	37.53664875824692	22.0	97.0	1460.0	7406.0	0.0	0.07062314540059347	0.8151260504201681	-1.0	0.053104660148456564	92.730930170673	42.33147674847925	3.0	0.5882352941176471	107.0	10444.0	118.0	5.449294879571636E-4	24.351591323771842	0.6260483606726076
8	177	medium	iso	A1	857.0	360.0	91.66904747999995	58.35533900000001	9.016573760512122E-5	1217.0	152.8528135999999	35.84689665786984	29.546573405388315	31.22402109924826	42.278763021269356	21.18962010041709	20.56348786822254	13.0	22.149755600271327	28.531227240254694	15.132745950421556	32.9247717411569	1.0304487369169573	1.2132336351169761	0.8493407263783984	0.6365871644159037	0.4200700116686114	90.0	3.0	33.06055050963308	36.0	105.0	2082.0	7870.0	0.0	0.11585866885784717	0.7446808510638298	-1.0	0.22067700249096553	56.88279004598992	22.647841308766573	3.0	0.5177304964539007	110.0	6829.0	53.0	0.0016923207357014945	23.40939982143925	0.6530383939469958
9	179	medium	iso	B	858.0	412.0	92.25483391999994	60.69848476000001	7.415632586784054E-5	1270.0	155.78174579999992	36.76955262170047	29.154759474226502	33.69006752597977	56.070202577939355	21.633307652783937	24.428931699027206	13.892443989449804	26.43491505051247	25.553289186233815	15.297058540778355	31.859962179554525	0.8855609373063745	1.2611852501889314	0.7021656312375311	0.6579436781885656	0.4801864801864802	130.0	4.0	33.13608305156178	44.0	289.0	2003.0	17562.0	0.38461538461538464	0.2622047244094488	0.8678678678678678	-1.0	0.1667061626315231	46.1281125091876	15.811388300841896	2.0	0.2822822822822823	265.0	7270.0	31.0	0.0029463537133475686	23.08679276123039	0.627877989127481
9	181	small	api	A1	780.0	127.0	90.32590171999993	29.727922040000003	1.5155730682807223E-4	907.0	122.46803731999985	34.828149534535996	27.018512172212592	22.882333673012493	44.88425110794387	10.04987562112089	15.804065651964052	12.041594578792296	13.006720312567854	22.021938003378757	16.76305461424021	18.431553264646812	0.63590444651639	1.2890476467595906	0.49331337605318726	0.3291184640719469	0.16282051282051282	142.0	3.0	33.24154027718932	42.0	88.0	2649.0	6018.0	0.6923076923076923	0.14332965821389196	0.676923076923077	-1.0	0.05901353595605402	25.028242637515376	8.639192214932638	1.0	0.46923076923076923	106.0	6892.0	78.0	7.998789783322096E-4	23.430749027719962	0.6727531993764343
9	183	small	api	A1	780.0	33.0	91.01219323999993	17.313708480000003	6.775149705224232E-5	813.0	111.15432883999989	34.20526275297414	27.892651361962706	24.550452389207408	37.05652818940959	5.385164807134504	-1.0	10.770329614269007	9.472226608515914	17.74660979970635	15.297058540778355	15.718859437041251	-1.0	1.2263180831787102	-1.0	0.1902350428402885	0.04230769230769231	149.0	7.0	32.01562118716424	93.0	19.0	10547.0	1549.0	0.5454545454545454	0.13776137761377613	0.16964285714285715	0.0949929738506502	-1.0	0.0	0.0	0.0	0.21428571428571427	105.0	5990.0	69.0	5.983097636771839E-4	18.681541692269406	0.546159865140783
9	185	medium	iso	A1	1016.0	366.0	101.7401152799999	54.870057640000006	7.077157107364335E-5	1382.0	159.43860003999993	40.607881008493905	30.610455730027933	47.48955292199915	70.00411565058816	18.867962264113206	25.1431313400406	14.422205101855956	29.550914014671125	16.62830519379319	16.278820596099706	31.44660377352201	0.75042213354173	1.326601647706238	0.5656725474744044	0.539315858734695	0.36023622047244097	134.0	3.0	34.713109915419565	86.0	242.0	4808.0	17728.0	0.6923076923076923	0.23733719247467439	0.7378048780487805	-1.0	0.1102346638912461	53.63592902223645	18.317821063276355	3.0	0.42073170731707316	132.0	7444.0	64.0	0.001372560294507735	24.186773244895647	0.5956177137102162
9	193	small	api	A1	908.0	164.0	98.08326103999991	36.384776280000004	6.262149413372727E-5	1072.0	136.4680373199999	36.71511950137164	30.4138126514911	44.28917072092884	55.92280471986926	13.416407864998739	14.521351076149255	11.180339887498949	21.952808841324586	19.13604212234359	15.524174696260024	26.50398220389457	0.9239090629132064	1.2071856929641342	0.7653412961220838	0.3709580604702949	0.18061674008810572	104.0	3.0	33.24154027718932	68.0	126.0	2494.0	4550.0	0.6363636363636364	0.18097014925373134	0.6494845360824743	-1.0	0.04019499969637126	15.477537765419708	7.738768882709854	1.0	0.1958762886597938	80.0	8052.0	135.0	4.2013431598136956E-4	21.95449840010015	0.5979688667302295
9	195	small	api	A1	767.0	99.0	88.01219323999996	25.142135600000003	1.1876424803494747E-4	866.0	115.98275595999988	33.13608305156178	28.160255680657446	27.747347833178765	50.19442890773479	9.899494936611665	12.950188779638047	12.041594578792296	14.214112128675408	18.110631017825092	13.92838827718412	18.502627441047995	0.7644286199269098	1.1766968108291043	0.6496394082926858	0.2856665045426155	0.1290743155149935	120.0	3.0	30.364452901377952	49.0	49.0	3751.0	5767.0	0.4	0.11316397228637413	0.5	-1.0	0.07997190890340222	21.02489870663963	8.704570789056774	1.0	0.47959183673469385	81.0	6038.0	99.0	6.751194374407951E-4	17.0	0.5130358942409383
10	201	large	iso	A1	691.0	345.0	82.01219323999997	55.52691188	6.306496411973039E-5	1036.0	139.53910511999985	29.274562336608895	28.160255680657446	31.159304508344377	33.06106991804691	19.849433241279208	21.778751071318116	12.806248474865697	18.309411216362154	27.698612144908964	14.212670403551895	33.56244863509669	0.9114128342933423	1.0395701895816534	0.8767208250364658	0.6770567849283873	0.4992764109985528	87.0	4.0	28.844410203711913	105.0	224.0	3456.0	9123.0	0.18181818181818182	0.31756756756756754	0.6808510638297872	-1.0	0.12054999862723734	36.86274965615015	14.7648230602334	1.0	0.11550151975683891	110.0	9305.0	118.0	7.39352196691411E-4	21.18962010041709	0.7238236342108763
10	204	small	api	A1	803.0	188.0	94.49747459999993	44.455844080000006	4.6109267421047385E-5	991.0	140.95331867999985	34.66987164671943	27.459060435491963	37.23483398157467	33.569698418372454	15.231546211727817	15.075968376881507	7.0710678118654755	16.98881397663706	26.038764206069963	16.15549442140351	30.723906570916732	1.010319591482089	1.2626022557533394	0.8001883307893155	0.470444784563587	0.23412204234122042	157.0	3.0	32.69556544854363	48.0	150.0	3151.0	12348.0	0.75	0.19979818365287588	0.7575757575757576	-1.0	0.14936032932908813	44.345798350858686	18.77244111428583	1.0	0.4444444444444444	88.0	6705.0	98.0	6.435515878304112E-4	23.706539182259394	0.6837792600972199
10	205	small	E	A1	1042.0	59.0	102.08326103999991	20.485281360000002	5.7117554863875145E-5	1101.0	124.56854239999986	38.3275357934736	33.24154027718932	80.53767779197439	88.03353543170425	6.082762530298219	-1.0	14.317821063276353	22.098994429593017	3.3692782905386465	15.811388300841896	22.112016580096963	-1.0	1.1530011989177993	-1.0	0.2006722860467117	0.05662188099808062	160.0	6.0	32.7566787083184	76.0	14.0	7091.0	1258.0	0.4	0.08174386920980926	0.15555555555555556	0.0733405175903525	-1.0	17.70549272471736	7.245165457218396	1.0	0.5222222222222223	117.0	4934.0	51.0	0.001563746526124029	22.80350850198276	0.5949641173087296
10	206	medium	iso	A1	863.0	246.0	95.32590171999993	48.11269832000001	6.341910560063404E-5	1109.0	145.43860003999987	35.4400902933387	30.364452901377952	50.41186915231704	66.9006228582083	17.11724276862369	18.292496100738038	11.045361017187261	27.482999956776986	16.203157079694094	15.231546211727817	29.878484689318054	0.9357521616709854	1.16715721532827	0.8017361751971	0.5047179984860891	0.2850521436848204	167.0	3.0	31.622776601683793	118.0	172.0	6064.0	9592.0	0.5833333333333334	0.26149684400360684	0.593103448275862	-1.0	0.06013337592563233	94.30222092041373	33.99609297889245	1.0	0.3310344827586207	79.0	5471.0	91.0	6.657720990489065E-4	25.632011235952593	0.7232490386958854
10	207	small	api	A1	909.0	80.0	100.08326103999993	27.384776280000004	1.0845633642954893E-4	989.0	129.88225087999982	36.22154055254967	30.14962686336267	0.0	12.68038349181981	9.055385138137417	-1.0	10.04987562112089	1.9877674693472376	26.46798925958571	18.110770276274835	9.05538513813742	-1.0	1.20139266454954	-1.0	0.2736199439889876	0.08800880088008801	121.0	4.0	36.49657518178932	148.0	55.0	7302.0	3030.0	0.9090909090909091	0.20525783619817997	0.270935960591133	0.0712091533104954	-1.0	46.68841026189159	22.82732825947379	3.0	0.30049261083743845	101.0	8405.0	80.0	4.564873425874036E-4	26.076809620810597	0.7199254703973386
10	208	medium	iso	A1	910.0	250.0	95.84062035999993	44.213203400000005	4.1966073632605504E-5	1160.0	142.46803731999995	36.40054944640259	30.083217912982647	31.100012587964365	50.42522636842033	17.46424919657298	17.851530702802485	13.0	22.11505079573893	24.93084357429501	16.278820596099706	28.691266537227037	0.9783054174637973	1.2099952056888719	0.808520077488101	0.46132008780749545	0.27472527472527475	146.0	4.0	33.421549934136806	32.0	157.0	2146.0	16359.0	0.3076923076923077	0.1629310344827586	0.8306878306878307	-1.0	0.21132526690916306	46.46065533880518	19.247359759844038	4.0	0.4656084656084656	84.0	8333.0	128.0	6.056676547092888E-4	18.867962264113206	0.5183427874322346
10	212	medium	iso	B	866.0	422.0	94.74011527999993	63.76955256000001	6.466560955083055E-5	1288.0	160.50966783999996	36.235341863986875	29.206163733020468	49.46715906138928	55.34605656440229	21.840329667841555	25.88213472975629	12.649110640673518	29.41879240442499	23.11155981217915	15.297058540778355	35.76312046992181	0.8438380332953009	1.2406744752656174	0.6801445907998089	0.6730997990822801	0.48729792147806006	109.0	3.0	32.2490309931942	57.0	302.0	2307.0	15058.0	0.7692307692307693	0.27872670807453415	0.841225626740947	-1.0	0.17629733380404125	44.94672591636049	17.4928556845359	5.0	0.2200557103064067	186.0	9105.0	54.0	0.0019052351253628684	21.93171219946131	0.6052574936862545
11	215	small	api	A1	768.0	185.0	86.01219323999995	38.041630520000005	5.965030234000736E-5	953.0	126.46803731999988	32.38826948140329	29.274562336608895	29.744881296942225	27.146714234583357	13.601470508735444	16.518125299582465	12.806248474865697	12.751530310600154	25.03880302536093	15.0	27.947300100038504	0.823427008940249	1.1063622099279207	0.7442653062001233	0.4422818333890451	0.24088541666666666	75.0	3.0	30.870698080866262	40.0	96.0	3581.0	9539.0	0.5454545454545454	0.14270724029380902	0.7058823529411765	-1.0	0.050832933848036714	42.805054768305965	16.224381799279676	2.0	0.49264705882352944	95.0	15527.0	173.0	5.234913347230906E-4	23.40939982143925	0.7227740227022771
11	222	small	api	A1	953.0	112.0	98.18376611999994	27.556349160000003	9.916962990329234E-5	1065.0	127.74011527999987	38.07886552931954	31.38470965295043	40.90432956518654	55.203973721731685	9.433981132056603	15.912163720255888	13.892443989449804	18.51420703322088	16.313676489655453	14.866068747318506	22.545615925762394	0.5928785863387844	1.2132935416765853	0.4886522230387193	0.28066095087777243	0.11752360965372508	103.0	10.0	33.37663853655727	68.0	76.0	6868.0	8170.0	0.6153846153846154	0.1352112676056338	0.5277777777777778	-1.0	0.003546446798628999	26.587361038063957	13.111328169932218	2.0	0.3680555555555556	87.0	8984.0	143.0	3.95319105039413E-4	28.792360097775937	0.7561244196103142
11	224	small	api	A1	841.0	168.0	94.66904747999993	36.384776280000004	5.481507907729646E-5	1009.0	133.05382375999986	33.83784863137726	29.732137494637012	52.0491781674953	60.957620304303205	13.45362404707371	14.42808172082832	10.63014581273465	24.026350163589267	15.606008820714449	15.811388300841896	27.481900377565136	0.9324610372598675	1.138090009084642	0.8193209937848761	0.3843365624618412	0.19976218787158145	101.0	3.0	32.31098884280702	93.0	101.0	7087.0	10655.0	0.5555555555555556	0.19226957383548068	0.520618556701031	-1.0	0.06423615640017229	65.97159206388059	28.690862693727755	4.0	0.5309278350515464	120.0	7720.0	72.0	3.9297335937004524E-4	20.615528128088304	0.6092446465101766
11	228	small	api	A1	849.0	114.0	92.01219323999993	27.727922040000003	7.035446498026716E-5	963.0	121.74011527999987	35.12833614050059	29.154759474226502	41.63353933657021	51.410840020232456	10.816653826391969	13.344244783241058	13.038404810405298	18.01964082409795	18.41894804430545	15.556349186104045	23.053676337057624	0.8105856870953482	1.2048919893012622	0.6727455193435395	0.30135051740018737	0.13427561837455831	123.0	10.0	32.202484376209235	125.0	90.0	11246.0	9270.0	0.8333333333333334	0.2232606438213915	0.4186046511627907	-1.0	0.0106628684102345	23.767624525767214	11.883812262883607	1.0	0.30697674418604654	117.0	8741.0	110.0	5.355192101790389E-4	17.029386365926403	0.48477634402651576
11	233	large	iso	B	745.0	387.0	89.08326103999995	61.69848476000001	9.306608216206823E-5	1132.0	153.1959593599999	31.400636936215164	29.427877939124322	21.929587750175358	35.72739822279971	22.360679774997898	20.865485065833674	9.433981132056603	18.82127426907014	31.704630620326782	15.297058540778355	32.23210182200915	1.0716587562880358	1.0670370796416844	1.004331317753178	0.6925934686236542	0.5194630872483221	77.0	3.0	31.575306807693888	11.0	274.0	458.0	15951.0	0.6666666666666666	0.25176678445229683	0.9614035087719298	-1.0	0.18674105694796075	40.945384585695535	15.0	1.0	0.2596491228070175	279.0	9442.0	30.0	0.006834369740589163	28.0	0.8917016574178748
12	237	medium	iso	A1	847.0	254.0	91.18376611999994	45.041630520000005	6.008654373605649E-5	1101.0	139.0538237599999	35.4682957019364	29.154759474226502	61.71372383426993	73.93284229522041	16.401219466856727	18.367974641533227	13.601470508735444	28.447941465225618	10.49571341072154	14.866068747318506	29.60434783910275	0.8929247664448905	1.216552506059644	0.7339796367170633	0.49396545499912975	0.29988193624557263	90.0	3.0	30.528675044947494	45.0	156.0	1662.0	8111.0	0.5833333333333334	0.18256130790190736	0.7761194029850746	-1.0	0.11313314834328733	23.947918913043054	10.198039027185569	3.0	0.23880597014925373	100.0	7968.0	110.0	3.891967789666691E-4	23.345235059857504	0.6582000797569466
12	241	small	api	A1	1144.0	255.0	110.39696951999989	48.455844080000006	5.432753434849965E-5	1399.0	161.68124071999995	41.7612260356422	33.52610922848042	49.67137803534956	66.59091895824945	17.11724276862369	18.558147328140322	13.152946437965905	29.022136442200885	18.43339457580151	17.46424919657298	31.625149749347425	0.922357305713823	1.24563294091299	0.7404727953306844	0.4389236796144262	0.2229020979020979	130.0	4.0	37.44329045369811	69.0	173.0	2618.0	8619.0	0.5714285714285714	0.1729807005003574	0.7148760330578512	-1.0	0.13141663606285522	32.56691267539424	11.045361017187261	1.0	0.21074380165289255	97.0	8222.0	103.0	5.182952887052881E-4	27.313000567495326	0.6540277467951812
12	242	medium	iso	A1	845.0	240.0	93.66904747999995	44.041630520000005	8.706215343435341E-5	1085.0	140.1248915599999	35.05709628591621	30.066592756745816	21.614778942786245	45.78093500118442	16.278820596099706	18.18926565721813	12.041594578792296	17.48576080005422	25.87589509374806	15.811388300841896	24.398330135474616	0.8949685436937751	1.1659816783879082	0.7675665581050664	0.4701833925385405	0.28402366863905326	109.0	4.0	33.52610922848042	33.0	152.0	1637.0	11539.0	0.7	0.17050691244239632	0.8216216216216217	-1.0	0.14618378823680328	21.783307199495272	9.055385138137417	2.0	0.22162162162162163	111.0	5434.0	61.0	7.948140581227009E-4	24.331050121192877	0.6940406564980569
12	243	small	api	A1	888.0	53.0	95.25483391999992	20.727922040000003	6.937437346507488E-5	941.0	117.98275595999986	36.87817782917155	28.861739379323623	47.22396124038548	63.86899945506141	6.4031242374328485	-1.0	13.601470508735444	17.354436625492493	12.611852501889315	15.811388300841896	19.330186377155773	-1.0	1.2777531299998799	-1.0	0.21760493601204967	0.059684684684684686	155.0	3.0	31.953090617340916	51.0	22.0	6000.0	2267.0	0.3333333333333333	0.077577045696068	0.3013698630136986	0.04554509549531264	-1.0	15.31370849898476	6.82842712474619	2.0	0.6301369863013698	134.0	7505.0	75.0	0.0013597125988422502	20.615528128088304	0.5590169943749475
12	251	small	api	A1	805.0	143.0	91.25483391999994	33.62741696	5.574978710365292E-5	948.0	127.29646443999984	34.785054261852174	28.460498941515414	30.74996730219641	49.39870535499551	11.661903789690601	14.31955329646515	11.661903789690601	16.76007159889241	20.23857702507763	15.297058540778355	22.074317887628645	0.8144041610969386	1.2222222222222223	0.6663306772611315	0.36850011682098976	0.17763975155279504	125.0	4.0	32.2490309931942	63.0	103.0	2263.0	4145.0	0.6363636363636364	0.1751054852320675	0.6204819277108434	-1.0	0.08641605727575713	0.0	0.0	0.0	0.060240963855421686	106.0	15826.0	203.0	0.0010249973187653307	23.769728648009426	0.6833316535624049
13	259	small	api	A1	1018.0	164.0	103.6690474799999	35.1421356	8.581487036973035E-5	1182.0	141.6396101999999	37.69615364994153	31.953090617340916	35.059426966886974	41.633539336570195	13.416407864998739	14.907182849923597	13.0	18.94092449405929	24.786334739406467	18.027756377319946	28.50986671312232	0.8999961964689728	1.1797341953984213	0.7628804861124034	0.3389838766173646	0.16110019646365423	72.0	4.0	36.89173349139343	117.0	98.0	4836.0	4322.0	0.5384615384615384	0.18189509306260576	0.4558139534883721	-1.0	0.011496735766912396	4.47213595499958	2.23606797749979	1.0	0.10697674418604651	109.0	5142.0	58.0	5.276625951005726E-4	19.72308292331602	0.5232120790484579
13	260	small	api	A1	927.0	227.0	96.91168815999993	43.970562720000004	3.40146902638495E-5	1154.0	143.2964644399999	35.4682957019364	31.240998703626616	26.200114841347343	40.426078740099136	17.0	16.294942101539032	13.0	18.410808500289722	27.912039825371323	16.492422502470642	28.391304347826093	1.043268512036896	1.1353124795533203	0.9189263139672013	0.45371784925885494	0.24487594390507011	63.0	4.0	34.20526275297414	73.0	147.0	5009.0	11164.0	0.5714285714285714	0.19064124783362218	0.6681818181818182	-1.0	0.11792539146788132	34.83979294863952	15.035668847618199	1.0	0.3181818181818182	109.0	8343.0	94.0	5.792964267648688E-4	19.79898987322333	0.55821655598023
13	261	medium	F	A1	790.0	225.0	90.25483391999995	43.455844080000006	1.1942850058953012E-4	1015.0	136.12489155999987	34.17601498127012	27.85677655436824	14.139108311650517	34.74880124918258	15.811388300841896	20.083563843386717	11.40175425099138	12.874526191574363	28.43114308126243	15.811388300841896	22.587697572631278	0.7872800078781038	1.2268474392422464	0.641709786152679	0.4814794088316464	0.2848101265822785	94.0	3.0	33.61547262794322	63.0	156.0	4072.0	10991.0	0.6	0.21576354679802956	0.7123287671232876	-1.0	0.061592213465847666	41.50172715250294	16.461097707579952	2.0	0.3333333333333333	111.0	5378.0	61.0	5.47964889113758E-4	22.360679774997898	0.6542799032377672
13	264	small	api	A1	817.0	113.0	91.01219323999993	27.142135600000003	5.5796160589307185E-5	930.0	120.56854239999986	34.058772731852805	29.068883707497267	29.931511840507795	40.23635830927381	10.0	13.417749197436624	12.206555615733702	14.269451334207293	21.01903898849802	15.652475842498529	22.090909090909097	0.745281481480548	1.1716574009021399	0.6360916432625308	0.29822526667856425	0.1383108935128519	60.0	4.0	32.89376840679705	45.0	64.0	5208.0	7454.0	0.5454545454545454	0.11720430107526882	0.5871559633027523	-1.0	0.02322487757516941	15.97060945745574	7.89292222699217	2.0	0.3486238532110092	90.0	6417.0	94.0	3.3073403986209573E-4	18.027756377319946	0.5293131528623707
13	265	medium	iso	A1	692.0	176.0	83.42640679999997	37.384776280000004	7.00432521709791E-5	868.0	123.63961019999988	30.610455730027933	26.40075756488817	33.09169993868244	43.50241226098248	14.142135623730951	14.662114393627597	10.04987562112089	17.83704250650507	21.43877873992354	13.601470508735444	25.91142969985604	0.964535894623586	1.1594536882054656	0.8318882456758045	0.4481168219269396	0.2543352601156069	97.0	4.0	29.068883707497267	51.0	137.0	2561.0	9125.0	0.8181818181818182	0.21658986175115208	0.7287234042553191	-1.0	0.16199129059855813	42.33529984695916	17.32455532033676	3.0	0.4095744680851064	77.0	4810.0	81.0	4.574536295977732E-4	16.97056274847714	0.5544041192379089
13	267	large	iso	A1	794.0	429.0	91.01219323999993	62.94112544000001	7.917492196919906E-5	1223.0	156.3675322399999	36.05551275463989	28.071337695236398	31.480585885870624	58.79948539601938	23.021728866442675	22.659580011492277	12.206555615733702	27.40218969352632	24.08150289591346	14.7648230602334	32.03587059161319	1.0159821521302128	1.2844244597847712	0.7910018719983417	0.6915680547772728	0.5403022670025189	69.0	3.0	32.01562118716424	54.0	291.0	2752.0	17767.0	0.45454545454545453	0.2820932134096484	0.8434782608695652	-1.0	0.16451809440244905	55.850987195055865	22.562194540203436	4.0	0.5304347826086957	166.0	7502.0	52.0	0.001662436887363673	17.029386365926403	0.47231019793873086
13	269	medium	iso	A1	1074.0	302.0	105.74011527999991	51.284271200000006	4.488234005150885E-5	1376.0	159.43860003999995	39.56008088970496	33.24154027718932	42.521210891421674	54.415626391540314	18.027756377319946	19.923348657490312	13.0	26.08690318094283	23.31420245685224	16.64331697709324	32.07697341619688	0.9048557392254587	1.1900796581574618	0.7603320777925064	0.48500298173686696	0.2811918063314711	77.0	3.0	36.40054944640259	25.0	203.0	1693.0	16134.0	0.3076923076923077	0.16569767441860464	0.8903508771929824	-1.0	0.17341807907624138	46.595618039855495	18.0	3.0	0.37280701754385964	87.0	6812.0	94.0	5.509051935506933E-4	26.570660511172846	0.6716533412874679
13	270	medium	iso	A1	876.0	270.0	93.84062035999995	47.041630520000005	4.09123791428872E-5	1146.0	143.2964644399999	35.22782990761707	30.265491900843113	46.789910608246075	47.942520456368634	17.204650534085253	19.489396858735194	13.038404810405298	23.61769096143224	22.269586835336526	15.0	31.809487209686516	0.8827697777817115	1.1639602628310732	0.7584191711447015	0.5012928339511675	0.3082191780821918	90.0	3.0	32.202484376209235	66.0	170.0	3516.0	10745.0	0.5833333333333334	0.20593368237347295	0.7203389830508474	-1.0	0.12095311639072089	51.63658104671156	18.038404810405297	3.0	0.3728813559322034	88.0	5165.0	52.0	7.012211690834709E-4	18.35755975068582	0.5211095829299576
13	275	small	E	A1	829.0	61.0	90.59797967999995	22.313708480000003	9.922091840129046E-5	890.0	114.9116881599999	34.52535300326414	29.427877939124322	24.687173729792626	40.186449106293466	7.810249675906654	-1.0	12.806248474865697	11.643617371906194	20.694662430631308	15.811388300841896	18.04436994088779	-1.0	1.1732192540245223	-1.0	0.2462936652540596	0.0735826296743064	157.0	7.0	32.7566787083184	65.0	15.0	7664.0	1140.0	0.36363636363636365	0.0898876404494382	0.1875	0.056036949498727215	-1.0	32.75318726998023	15.647145854256285	2.0	0.8875	78.0	7145.0	75.0	4.3925202506674626E-4	21.587033144922902	0.625251627199351
14	281	small	api	A1	981.0	132.0	103.56854239999991	33.627416960000005	5.610650086652999E-5	1113.0	140.02438647999983	38.2099463490856	31.89043743820395	69.44395478041653	69.44395478041653	13.416407864998739	12.443439043983641	9.433981132056603	27.218043974691113	10.630145812734648	15.652475842498529	29.068883707497267	1.0781913117086008	1.1981631303467488	0.899870213329442	0.32468755647950526	0.1345565749235474	71.0	4.0	32.01562118716424	124.0	130.0	3014.0	4192.0	0.7777777777777778	0.22821203953279426	0.5118110236220472	-1.0	0.10203414055127566	0.0	0.0	0.0	0.0	87.0	7597.0	114.0	6.549707784327511E-4	25.553864678361276	0.6687752043643684
14	286	small	api	A1	805.0	93.0	89.49747459999993	25.727922040000003	7.470642762625319E-5	898.0	117.63961019999985	34.655446902326915	29.0	45.0	64.38690589167604	8.54400374531753	13.722530270686114	13.601470508735444	17.746128097361407	14.931034482758621	15.0	19.68000862685499	0.6226259717982999	1.195015410425066	0.5210191988878472	0.2874709275874922	0.115527950310559	93.0	3.0	30.4138126514911	67.0	44.0	5152.0	3148.0	0.5	0.12360801781737193	0.3963963963963964	0.04656586029314485	-1.0	25.903065500727703	9.779959875110041	2.0	0.4774774774774775	89.0	5346.0	70.0	5.758651042989198E-4	17.46424919657298	0.5039395176693091
14	287	medium	iso	A1	973.0	406.0	98.59797967999992	59.11269832	8.353747471701198E-5	1379.0	160.12489155999998	38.3275357934736	30.805843601498726	49.4387163677047	63.93808214260092	21.2602916254693	23.041746862642	15.620499351813308	31.048173991990186	20.12605166799706	15.811388300841896	34.56249594850883	0.9226857560847087	1.2441644607846072	0.7416107638236472	0.5995325513955809	0.4172661870503597	89.0	4.0	33.61547262794322	13.0	221.0	641.0	14824.0	0.0	0.1696881798404641	0.9444444444444444	-1.0	0.1986505904727428	57.32856027814293	22.361583126397925	4.0	0.358974358974359	116.0	12659.0	132.0	9.56062974807197E-4	26.30589287593181	0.686344486576963
14	291	small	api	A1	779.0	120.0	90.01219323999996	30.798989840000004	3.513644281064339E-5	899.0	122.81118307999989	34.058772731852805	28.071337695236398	26.565051177077976	34.33021719550334	11.661903789690601	12.470443748250855	10.295630140987	13.388621004935239	23.084044196082726	15.231546211727817	23.740304143298715	0.9351634973956993	1.2132935416765853	0.7707644236723183	0.34216464160450466	0.1540436456996149	79.0	4.0	32.28002478313795	71.0	84.0	2795.0	4189.0	0.6	0.1724137931034483	0.5419354838709678	-1.0	0.06367810384895425	5.656854249492381	2.8284271247461903	1.0	0.18064516129032257	92.0	11012.0	117.0	9.140848601759667E-4	22.02271554554524	0.6466091928482474
14	293	small	api	A1	756.0	171.0	86.59797967999997	37.213203400000005	9.037800551700628E-5	927.0	126.22539663999984	31.76476034853718	28.653097563788805	18.43494882292201	25.794036504937225	13.601470508735444	19.25769000393308	13.601470508735444	9.979612517825855	27.08258673507931	15.556349186104045	22.93439442164434	0.7062877482168192	1.1085977799719926	0.637100092546336	0.42972369029290985	0.2261904761904762	84.0	3.0	31.240998703626616	34.0	119.0	1648.0	8632.0	0.5	0.1650485436893204	0.7777777777777778	-1.0	0.16807887599646154	16.616716169313545	7.280109889280518	1.0	0.3790849673202614	98.0	11049.0	148.0	7.707803851535437E-4	22.02271554554524	0.6933065228228432
15	299	medium	F	A1	1104.0	369.0	108.25483391999994	56.455844080000006	7.639360502108611E-5	1473.0	167.53910511999996	41.43669871020132	31.953090617340916	69.05368790991491	84.40066066347943	21.02379604162864	21.430562397880976	12.529964086141668	36.70659215970659	7.291939386719327	17.029386365926403	36.88257644673259	0.9810193335713598	1.29679783425124	0.7564936551099285	0.5215087588764926	0.3342391304347826	77.0	3.0	34.66987164671943	53.0	288.0	1798.0	10868.0	0.8333333333333334	0.23150033944331297	0.844574780058651	-1.0	0.12196245752495734	30.265491900843113	15.132745950421556	1.0	0.10263929618768329	128.0	8246.0	79.0	0.001078002435406047	22.0	0.5309303270963478
15	305	medium	iso	A1	754.0	352.0	87.42640679999995	55.69848476000001	9.706439488531668E-5	1106.0	145.53910511999987	31.953090617340916	28.792360097775937	13.172553423326896	26.838630582633826	20.518284528683193	20.12022887679485	11.313708498984761	11.82984158017127	33.13378954557086	15.264337522473747	26.202403891358955	1.0197838530727366	1.1097767084334684	0.9189090429841843	0.6370899456890413	0.46684350132625996	153.0	4.0	31.064449134018133	89.0	233.0	3810.0	11833.0	0.6666666666666666	0.2911392405063291	0.7236024844720497	-1.0	0.1341578292388933	48.774299096154394	20.040561792264647	1.0	0.2608695652173913	130.0	15379.0	136.0	0.001895522940148357	18.788294228055936	0.587996148887693
15	306	medium	iso	A1	883.0	300.0	95.08326103999994	51.69848476000001	6.0348779102582164E-5	1183.0	149.1959593599999	34.66987164671943	30.23243291566195	0.0	13.889385328682096	19.1049731745428	20.474351850449224	12.727922061357855	5.9706018559658265	35.690147829320836	17.204650534085253	24.8725122461029	0.9331173613744271	1.1467774275208482	0.813686543684139	0.5437180445278514	0.33975084937712347	68.0	3.0	34.66987164671943	99.0	227.0	5395.0	16718.0	0.2	0.27557058326289097	0.696319018404908	-1.0	0.19546028427785073	89.7536943799256	28.038404810405297	4.0	0.6809815950920245	97.0	10235.0	132.0	6.969838794484356E-4	21.93171219946131	0.6325870606889471
15	307	small	api	A1	838.0	117.0	93.25483391999992	28.556349160000003	9.473200582040194E-5	955.0	124.22539663999984	35.12833614050059	29.154759474226502	16.85839876773828	28.790975072192012	10.816653826391969	13.86888643760899	12.206555615733702	10.447406291380645	24.66149654349277	15.231546211727817	21.69241505074237	0.779922301264208	1.2048919893012622	0.6472964449838351	0.30621843350766675	0.13961813842482101	106.0	9.0	32.64965543462902	50.0	72.0	2980.0	3648.0	0.6363636363636364	0.12774869109947645	0.5901639344262295	0.010381408813409442	-1.0	0.0	0.0	0.0	0.10655737704918032	82.0	13671.0	181.0	5.38761910073365E-4	24.0	0.6832091307714864
15	310	small	api	A1	773.0	165.0	87.42640679999994	35.38477628	5.498037419975268E-5	938.0	124.81118307999985	33.37663853655727	28.284271247461902	33.81824578980331	47.275456438254196	12.806248474865697	17.021098043325807	12.806248474865697	16.86808572359223	21.778888860545663	15.231546211727817	22.961521946972574	0.7523749902778565	1.1800423721205946	0.6375830292651283	0.4047378541010795	0.21345407503234154	96.0	3.0	31.016124838541646	31.0	87.0	2265.0	8388.0	0.45454545454545453	0.1257995735607676	0.7372881355932204	-1.0	0.08176896517526816	29.007377716947808	12.18536337391621	3.0	0.3898305084745763	95.0	10157.0	115.0	0.0014831053765370238	20.024984394500787	0.5999700770515736
15	315	small	api	A1	822.0	184.0	91.18376611999994	39.455844080000006	6.325110756951419E-5	1006.0	133.0538237599999	35.510561809129406	28.442925306655784	66.31791227546155	80.0737544933483	14.866068747318506	15.65707458532761	12.083045973594572	27.90719012914135	8.719215668789412	14.422205101855956	28.331296401139692	0.9494793338501202	1.2484848666680484	0.7605052805999059	0.43270689245358873	0.22384428223844283	62.0	3.0	30.0	4.0	95.0	108.0	4027.0	0.0	0.09840954274353876	0.9595959595959596	-1.0	0.15024203217671805	11.661903789690601	5.830951894845301	1.0	0.18181818181818182	92.0	8272.0	57.0	3.266046541604663E-4	23.0	0.6476946245915752
15	316	medium	E	A1	889.0	236.0	95.74011527999991	44.041630520000005	7.28210756468495E-5	1125.0	142.61017291999988	36.069377593742864	29.732137494637012	25.355365321100148	43.87669728592457	16.0	19.044807045499073	12.0	18.935730127998756	27.04144631865176	16.76305461424021	27.320000000000004	0.8401240276036998	1.21314445018455	0.6925177191190179	0.4600122988278905	0.265466816647919	126.0	3.0	34.785054261852174	73.0	176.0	1745.0	4582.0	0.5384615384615384	0.22133333333333333	0.7068273092369478	-1.0	0.08200973649836187	0.0	0.0	0.0	0.0	112.0	7179.0	76.0	8.192830290102345E-4	22.627416997969522	0.6273303979022586
16	319	medium	iso	A1	827.0	337.0	93.66904747999993	54.69848476000001	6.894842046809307E-5	1164.0	150.3675322399999	35.90264614203248	28.861739379323623	30.963756532073518	47.38352454728087	19.4164878389476	20.546133903871453	11.661903789690601	22.616717352467322	26.678918753996626	15.811388300841896	30.733310185624664	0.9450190449352129	1.2439529603594481	0.7596903380190065	0.5839547452607452	0.407496977025393	105.0	4.0	32.57299494980466	28.0	243.0	1069.0	12415.0	0.7272727272727273	0.23281786941580757	0.8966789667896679	-1.0	0.16005534193303764	30.005540781940805	11.045361017187261	2.0	0.2915129151291513	133.0	10431.0	106.0	0.0015703447109047303	25.298221281347036	0.7046338919216745
16	322	large	iso	A1	716.0	351.0	88.66904747999993	56.870057640000006	5.067329109083364E-4	1067.0	147.53910511999993	31.016124838541646	28.792360097775937	6.340191745909905	7.379756928294739	21.587033144922902	19.658317401593855	12.36931687685298	2.4180970508218538	35.53025860075366	14.317821063276353	18.825900998479263	1.0981119443708174	1.0772345418442264	1.0193805542949346	0.6413744057962001	0.49022346368715086	132.0	3.0	30.066592756745816	31.0	234.0	2368.0	22679.0	0.46153846153846156	0.24835988753514526	0.8830188679245283	-1.0	0.11038937947084335	64.56179727708874	24.61577310586391	1.0	0.4490566037735849	111.0	8454.0	95.0	6.478218255304634E-4	20.615528128088304	0.6646713035688706
16	324	medium	api	A1	841.0	286.0	92.01219323999993	48.627416960000005	5.902229732185053E-5	1127.0	143.05382375999991	35.0	29.0	34.695153531233984	47.29061004263855	17.69180601295413	19.02165829579136	12.727922061357855	22.0	25.0	15.811388300841896	29.939979406537756	0.9300874686024895	1.206896551724138	0.7706439025563484	0.5284888366171505	0.3400713436385256	112.0	3.0	33.1058907144937	56.0	171.0	4731.0	15954.0	0.4	0.20141969831410825	0.7533039647577092	-1.0	0.1871061497130063	42.298796585848095	17.0	2.0	0.3524229074889868	96.0	9626.0	94.0	0.0013375870851920378	22.561028345356956	0.6446008098673416
16	325	large	F	B	820.0	414.0	93.84062035999995	61.69848476000001	1.1297809462172356E-4	1234.0	158.3675322399999	36.22154055254967	28.160255680657446	18.67670173219011	44.18734840574627	22.02271554554524	25.46055415768132	11.40175425099138	20.650695375996303	31.88891500785673	16.55294535724685	29.62768206487021	0.8649739282638944	1.2862646193027754	0.6724696577075694	0.6574816377311515	0.5048780487804878	125.0	3.0	34.438350715445125	49.0	313.0	2791.0	20694.0	0.8	0.293354943273906	0.8646408839779005	-1.0	0.11171812332579517	108.62378007788232	44.79579191414574	3.0	0.4281767955801105	177.0	11780.0	83.0	0.004632351915014169	29.614185789921695	0.8175849325612718
16	326	small	api	A1	909.0	139.0	95.66904747999995	31.970562720000004	3.596257104750364E-5	1048.0	129.63961019999988	35.17101079013795	31.04834939252005	50.19442890773479	55.19041350774437	11.704699910719626	14.20034868930734	12.649110640673518	20.869459919127934	17.070150599622018	15.652475842498529	25.417898622686995	0.824254401550935	1.1327819828841241	0.7276372806109952	0.33417875020323157	0.15291529152915292	130.0	3.0	32.7566787083184	43.0	66.0	2526.0	3438.0	0.23076923076923078	0.10400763358778627	0.6055045871559633	-1.0	0.00356092491953152	20.618420401562958	9.930106595800748	2.0	0.3119266055045872	133.0	9884.0	90.0	9.318488202906429E-4	20.12461179749811	0.5721931598036729
16	327	large	iso	B	844.0	422.0	90.66904747999995	61.35533900000001	6.234331490922345E-5	1266.0	154.85281359999988	34.48187929913333	30.083217912982647	28.66395711028153	37.712856807316626	22.47220505424423	23.011451729160886	13.416407864998739	21.112538376592994	31.911479775097614	15.297058540778355	34.51427274153967	0.9765661601335085	1.1462164519392193	0.8519910514993141	0.6766955284661389	0.5	95.0	3.0	32.55764119219941	26.0	308.0	1805.0	29016.0	0.5384615384615384	0.2638230647709321	0.9221556886227545	-1.0	0.17875915594168945	110.8029376619645	44.854046348874206	4.0	0.4221556886227545	264.0	14676.0	67.0	0.00416930375227784	23.345235059857504	0.6770290811975629
16	329	medium	iso	A1	691.0	209.0	82.59797967999995	41.627416960000005	9.192416761524709E-5	900.0	126.22539663999984	30.4138126514911	27.294688127912362	22.661793794937815	22.145180038223295	15.264337522473747	16.1703867741923	11.40175425099138	10.192737212932151	26.855042144643974	13.892443989449804	27.039683611239195	0.9439686097573997	1.1142758806754427	0.8471587926548249	0.5039762125087371	0.3024602026049204	143.0	3.0	29.5296461204668	226.0	153.0	12491.0	10339.0	0.6	0.4211111111111111	0.40369393139841686	-1.0	0.02817416968206193	53.53112356103505	22.432233403959607	3.0	0.2770448548812665	95.0	11733.0	144.0	6.485676449228451E-4	18.24828759089466	0.6
16	333	medium	iso	A1	713.0	337.0	84.01219323999995	53.870057640000006	5.382384879676008E-5	1050.0	140.7106779999999	29.154759474226502	29.154759474226502	14.036243467926482	18.74803739794266	19.849433241279208	21.91007561372132	12.041594578792296	8.609228974153943	33.20212608358971	14.422205101855956	26.786063137425177	0.9059500109095185	1.0	0.9059500109095185	0.6412171324477618	0.4726507713884993	122.0	4.0	29.410882339705484	124.0	195.0	7273.0	11653.0	0.7	0.3038095238095238	0.6112852664576802	-1.0	0.0391945912881648	92.94378327489721	40.32045115644232	4.0	0.27899686520376177	103.0	13665.0	167.0	4.885019048562988E-4	20.248456731316587	0.6945163361480208
16	334	small	api	A1	718.0	79.0	84.25483391999995	24.970562720000004	7.220759818893694E-5	797.0	111.63961019999985	32.64965543462902	27.294688127912362	25.930806462651844	27.34987578006985	9.0	11.884682618871762	12.165525060596439	9.464112128799592	21.139644362154943	15.033296378372908	20.600000000000016	0.7572772692902074	1.1961908222442925	0.6330739671362837	0.29636949665949824	0.11002785515320335	111.0	4.0	30.083217912982647	109.0	47.0	8787.0	5240.0	0.5384615384615384	0.19573400250941028	0.30128205128205127	-1.0	0.007150585442761054	80.34461760836982	32.17299225495455	3.0	0.6858974358974359	76.0	7770.0	100.0	0.0010707501770153413	20.248456731316587	0.6201736729460422
16	336	medium	F	A1	937.0	355.0	97.84062035999995	56.284271200000006	1.0034206762743021E-4	1292.0	156.12489155999995	38.27531841800928	31.016124838541646	49.09567043481346	73.00719085679069	20.024984394500787	21.102710621259707	15.0	31.090531684253264	15.508062419270821	14.866068747318506	32.5098655244965	0.9489294884386476	1.234045794478075	0.7689580829858799	0.5752648643569991	0.37886872998932764	108.0	5.0	33.12099032335839	68.0	213.0	5348.0	18842.0	0.5	0.21749226006191952	0.7580071174377224	-1.0	0.11204680948340585	51.66415935012887	19.416939576305886	3.0	0.34519572953736655	87.0	13623.0	118.0	2.2267673612371054E-4	19.235384061671343	0.5025532080909019
16	338	medium	iso	A1	1023.0	280.0	103.08326103999991	49.870057640000006	1.0225254321412271E-4	1303.0	154.95331867999997	36.22154055254967	34.23448553724738	63.60496547380231	76.90015691773371	18.027756377319946	18.829751796958284	12.649110640673518	32.466868666004885	11.27518039025383	16.64331697709324	33.334341980704814	0.9574080726986592	1.0580424967432434	0.9048862173737382	0.4837842452485926	0.27370478983382207	83.0	4.0	34.132096331752024	25.0	173.0	1573.0	13606.0	0.46153846153846156	0.15195702225633154	0.8737373737373737	-1.0	0.1557479807809439	35.019269170240015	13.806248474865697	2.0	0.35353535353535354	142.0	18516.0	129.0	0.0023942003549453604	21.18962010041709	0.5850005211588256
16	339	medium	iso	A1	940.0	264.0	99.08326103999993	46.627416960000005	5.735810131374748E-5	1204.0	148.1248915599999	35.77708763999664	31.76476034853718	58.17255342332689	73.85566121971652	17.69180601295413	18.66053421564532	11.313708498984761	29.96331089849718	12.561089572910145	15.264337522473747	31.19344744389281	0.9480867915411023	1.1263137907364766	0.8417607946726509	0.47058823529411803	0.28085106382978725	87.0	3.0	32.69556544854363	70.0	219.0	4725.0	18106.0	0.6666666666666666	0.24003322259136212	0.7577854671280276	-1.0	0.15500300170901543	50.177604944565175	19.96508826091129	4.0	0.4186851211072664	121.0	8774.0	85.0	5.779626309354206E-4	19.924858845171276	0.5569167352486366
16	340	medium	F	A1	690.0	269.0	83.42640679999995	47.870057640000006	8.017722530046379E-5	959.0	133.29646443999985	31.622776601683793	27.202941017470888	30.52970589993413	46.50743575877496	17.0	19.63385774193696	11.661903789690601	19.606121493043954	24.482646915723798	14.317821063276353	27.025641025641033	0.8658512363410289	1.1624763874381927	0.744833396787653	0.5737998252131367	0.3898550724637681	119.0	3.0	29.427877939124322	90.0	154.0	3605.0	8140.0	0.5454545454545454	0.25443169968717416	0.6311475409836066	-1.0	0.06143562836820965	15.620499351813308	7.810249675906654	1.0	0.13934426229508196	86.0	7844.0	96.0	4.5724510569522477E-4	19.313207915827967	0.6107372593840988
16	341	medium	F	A1	860.0	280.0	93.01219323999995	48.041630520000005	6.022929377910837E-5	1140.0	143.88225087999993	35.22782990761707	29.154759474226502	24.775140568831915	37.4835582837305	17.4928556845359	21.465746833646183	13.038404810405298	17.372628447591982	28.84606202096999	15.811388300841896	28.548340477162593	0.8149195003603122	1.208304597359457	0.674432177235094	0.516508952713736	0.32558139534883723	85.0	5.0	33.83784863137726	81.0	136.0	2912.0	5412.0	0.75	0.19035087719298247	0.6267281105990783	-1.0	0.013139092943197248	18.501820203654294	8.602325267042627	2.0	0.30414746543778803	90.0	6576.0	82.0	3.1655393961728406E-4	25.079872407968907	0.7119335046677416
17	344	medium	iso	A1	883.0	270.0	94.25483391999994	47.455844080000006	5.954995558719725E-5	1153.0	144.12489155999987	35.90264614203248	30.59411708155671	63.95111305268685	71.91124502753895	17.4928556845359	18.6277282128487	13.038404810405298	29.46857999865816	12.551432648843777	14.212670403551895	31.000739219830795	0.9390761709992091	1.1735147004348738	0.8002253151589939	0.5034844591660815	0.3057757644394111	79.0	3.0	31.064449134018133	40.0	208.0	1841.0	11475.0	0.5	0.21509106678230702	0.8387096774193549	-1.0	0.15325142239818657	42.172054718894145	14.806248474865697	3.0	0.25	97.0	6480.0	41.0	8.908223157250659E-4	22.0	0.6127682041308881
17	346	small	api	A1	919.0	118.0	97.66904747999993	28.142135600000003	4.6992149149970566E-5	1037.0	128.22539663999987	36.05551275463989	31.064449134018133	52.125016348901795	57.76556578105862	10.295630140987	16.184766229937487	12.083045973594572	21.189547495803755	15.355173302514663	15.811388300841896	25.05051410100022	0.6361309143868163	1.1606680227642001	0.5480730940375462	0.2881377091935168	0.12840043525571274	67.0	3.0	32.802438933713454	101.0	77.0	6028.0	4329.0	0.6666666666666666	0.171648987463838	0.43258426966292135	0.05115805896869426	-1.0	23.38532473503941	8.547442467302883	2.0	0.3258426966292135	110.0	6118.0	67.0	5.589709878622204E-4	21.840329667841555	0.6057417576187702
17	347	small	api	A1	837.0	55.0	90.91168815999994	19.1421356	6.208136304293656E-5	892.0	112.46803731999988	33.421549934136806	30.610455730027933	40.23635830927381	47.05764594694827	7.0710678118654755	-1.0	13.152946437965905	14.212386946029529	16.23628228156231	15.0	19.41478156437053	-1.0	1.091834444704176	-1.0	0.21055747602344393	0.06571087216248507	75.0	3.0	31.25699921617557	51.0	24.0	6010.0	3085.0	0.42857142857142855	0.08408071748878924	0.32	0.048770511307770145	-1.0	29.5593459028151	12.047971582039077	2.0	0.56	79.0	8063.0	132.0	8.909471222595034E-4	20.0	0.5984162924644012
17	348	large	iso	A1	922.0	521.0	94.91168815999991	67.76955256	6.63042830636206E-5	1443.0	165.09545427999996	37.20215047547655	30.0	65.05609473657543	72.92517028836593	24.351591323771842	26.728578828495877	15.231546211727817	37.1483901424195	14.0	15.297058540778355	38.861315484356446	0.9110694391955519	1.240071682515885	0.734690947338749	0.7140274698913337	0.5650759219088937	97.0	3.0	31.144823004794873	44.0	398.0	2229.0	24932.0	0.6666666666666666	0.3063063063063063	0.9004524886877828	-1.0	0.2360740001625624	65.09182008213301	24.385164807134505	1.0	0.2737556561085973	108.0	10646.0	128.0	3.441788761097215E-4	18.867962264113206	0.5071739677132606
17	352	medium	iso	A1	856.0	242.0	92.49747459999995	44.627416960000005	5.605522070818377E-5	1098.0	139.53910511999987	35.35533905932738	28.653097563788805	27.597295868643727	32.10625595511783	17.029386365926403	17.618363036244997	12.041594578792296	15.669486271093893	29.909506226756402	17.029386365926403	29.482125146010095	0.9665702954861961	1.23390984100821	0.7833394818347711	0.4824717339904546	0.2827102803738318	95.0	3.0	33.734255586866	39.0	165.0	2089.0	11748.0	0.6153846153846154	0.18579234972677597	0.8088235294117647	-1.0	0.19130606726480268	26.07331219178549	11.045361017187261	2.0	0.28431372549019607	132.0	6355.0	54.0	5.695983487471999E-4	23.323807579381203	0.6596969000988256
17	353	small	api	A1	1019.0	103.0	103.84062035999993	28.142135600000003	4.723193394697467E-5	1122.0	133.9827559599999	39.45883931389772	32.38826948140329	39.93638314696989	57.560237096845555	10.63014581273465	12.947965542063526	12.041594578792296	20.071548321520225	18.61785176099732	17.4928556845359	23.782699106457184	0.8209896588155823	1.2183065024994377	0.6738777615741743	0.27101278384542987	0.10107948969578018	67.0	5.0	35.35533905932738	69.0	76.0	4370.0	5059.0	0.5	0.12923351158645277	0.5241379310344828	-1.0	0.033474735522248576	19.7409631853355	9.87048159266775	1.0	0.20689655172413793	161.0	8162.0	65.0	0.0012380460912376713	21.02379604162864	0.5328032047365339
17	354	small	api	A1	690.0	154.0	84.84062035999996	38.213203400000005	8.082037971791008E-5	844.0	125.88225087999983	31.78049716414141	26.40075756488817	25.8870262663267	36.24029903743377	14.317821063276353	14.41237410523459	8.54400374531753	15.764385226965192	24.241728610514247	14.035668847618199	26.66627640409461	0.9934394540921683	1.2037721677505213	0.8252719914172796	0.45041164524554195	0.22318840579710145	90.0	3.0	29.274562336608895	62.0	135.0	2048.0	5127.0	1.0	0.2334123222748815	0.6852791878172588	-1.0	0.10114640852765287	0.0	0.0	0.0	0.0	72.0	11786.0	175.0	4.161940542868327E-4	17.26267650163207	0.5431845956491173
17	360	small	api	A1	1006.0	184.0	103.32590171999992	38.627416960000005	4.9305169203720774E-5	1190.0	144.36753223999986	37.48332962798263	32.526911934581186	64.68031308969037	72.21983157934568	14.7648230602334	15.080177549678023	11.661903789690601	29.132950856766563	11.313708498984761	16.15549442140351	30.594282318358395	0.979088144791017	1.1523789809303107	0.8496233973311482	0.37384059869785025	0.18290258449304175	68.0	3.0	33.54101966249684	185.0	140.0	5110.0	4004.0	0.45454545454545453	0.27310924369747897	0.4307692307692308	0.015538919115158997	-1.0	0.0	0.0	0.0	0.0	182.0	8042.0	58.0	9.600333545845718E-4	20.0	0.5335705285122081
17	362	small	api	A1	982.0	228.0	100.15432883999989	43.041630520000005	3.587504202214117E-5	1210.0	146.0243864799999	38.91015291668744	30.870698080866262	41.633539336570195	60.51715762548827	16.0312195418814	18.99508377936493	12.041594578792296	25.057727274617076	19.857017758206737	16.15549442140351	28.785338956416876	0.8439667720390216	1.2604234868535107	0.6695898488418991	0.42975307226870385	0.23217922606924643	93.0	4.0	34.48187929913333	40.0	153.0	1913.0	10146.0	0.6153846153846154	0.15950413223140497	0.7927461139896373	-1.0	0.19195744236434648	41.938966801226385	15.477537765419708	1.0	0.5647668393782384	112.0	9129.0	99.0	6.142639441059271E-4	24.413111231467404	0.62742264939795
17	363	small	api	A1	1027.0	190.0	103.66904747999993	38.384776280000004	3.1006792920802735E-5	1217.0	144.46803731999987	39.11521443121589	32.14031735997639	55.444195475355855	74.74488129694222	14.866068747318506	16.62099301941713	12.083045973594572	27.610739598505337	12.912131369206394	16.401219466856727	28.61916978093402	0.8944151970915052	1.2170139452302104	0.734926005241721	0.370262650357671	0.18500486854917234	79.0	3.0	34.20526275297414	145.0	140.0	4066.0	3829.0	0.75	0.2341824157764996	0.49122807017543857	0.008268388443070682	-1.0	0.0	0.0	0.0	0.0	104.0	10919.0	112.0	5.606634295059495E-4	28.071337695236398	0.7176577734119252
17	366	medium	iso	A1	834.0	213.0	92.08326103999993	41.870057640000006	9.544466517100185E-5	1047.0	136.3675322399999	35.510561809129406	28.844410203711913	24.341089936692512	35.85114701420615	16.15549442140351	16.67430853402777	11.704699910719626	15.206743359976114	28.012359909374073	15.811388300841896	25.964187462969935	0.9688854196523052	1.2311072252245132	0.7870032762382762	0.45469781551081395	0.25539568345323743	76.0	3.0	32.7566787083184	64.0	129.0	3862.0	9125.0	0.6666666666666666	0.18433619866284623	0.6683937823834197	-1.0	0.08644540388489527	80.1749454769179	36.207686525981444	2.0	0.47668393782383417	85.0	9878.0	159.0	3.27772287792658E-4	20.0	0.5632127170361524
18	373	medium	iso	A1	851.0	238.0	94.66904747999993	44.041630520000005	5.3739336404617956E-5	1089.0	140.71067799999992	34.785054261852174	29.732137494637012	31.175700495738596	35.78897345918335	16.76305461424021	18.326534865728878	11.180339887498949	17.076299364909246	27.445049995049548	16.278820596099706	29.20015965061196	0.9146876230043675	1.1699479819816718	0.781819052719813	0.46521679146823963	0.2796709753231492	112.0	3.0	32.7566787083184	71.0	107.0	4474.0	7664.0	0.5454545454545454	0.16345270890725436	0.601123595505618	-1.0	0.11328343908516063	42.21255094234139	16.601281509114308	1.0	0.3539325842696629	96.0	8485.0	122.0	7.446649778627297E-4	21.587033144922902	0.6205835696682186
18	374	large	iso	A1	746.0	385.0	85.84062035999995	59.11269832000001	9.497696489736591E-5	1131.0	147.78174579999992	32.64965543462902	27.018512172212592	26.995838394086604	47.367178525610484	22.02271554554524	21.149990237427954	13.038404810405298	23.001774138279913	27.388628777311396	15.231546211727817	31.264762523070846	1.0412636269955753	1.2084179627110563	0.8616750653553061	0.6886331677484634	0.5160857908847185	92.0	3.0	30.886890422961002	118.0	278.0	4058.0	10916.0	0.6428571428571429	0.35013262599469497	0.702020202020202	-1.0	0.14612656235688662	51.93246210092377	22.499892332319526	1.0	0.12878787878787878	104.0	6950.0	87.0	9.003086462623729E-4	22.67156809750927	0.6943891993868717
18	377	small	api	A1	864.0	75.0	93.91168815999993	24.142135600000003	6.923691907823282E-5	939.0	120.46803731999985	34.92849839314596	30.463092423455635	38.56079490879435	50.19442890773479	8.94427190999916	-1.0	12.083045973594572	16.548091861670795	17.98898130178199	15.524174696260024	21.54078818324798	-1.0	1.1465841322876367	-1.0	0.2570727464601465	0.08680555555555555	89.0	3.0	31.622776601683793	70.0	44.0	6768.0	4364.0	0.6666666666666666	0.12140575079872204	0.38596491228070173	0.011996027804974036	-1.0	13.416407864998739	6.708203932499369	1.0	0.2982456140350877	96.0	6801.0	87.0	5.978673752494366E-4	22.847319317591726	0.6541168492395044
18	378	medium	iso	A1	876.0	243.0	93.42640679999995	44.213203400000005	4.6895014935160155E-5	1119.0	139.63961019999988	35.12833614050059	31.064449134018133	26.378420633512405	32.97157938964074	17.0	17.538323634314338	13.038404810405298	16.966360080825243	28.006290929114794	15.231546211727817	31.175384615384598	0.9693058672231883	1.1308211515018358	0.8571699122676117	0.4732409702392624	0.2773972602739726	92.0	3.0	32.57299494980466	42.0	175.0	2134.0	9733.0	0.6666666666666666	0.193923145665773	0.8064516129032258	-1.0	0.09988240214967276	39.29857123452413	15.0	4.0	0.423963133640553	95.0	8146.0	92.0	4.144048622987163E-4	27.073972741361768	0.7707160576315287
18	385	small	api	A1	844.0	128.0	93.66904747999993	30.556349160000003	5.351228917712692E-5	972.0	127.05382375999984	34.92849839314596	29.614185789921695	16.60698057861697	23.545366383953223	11.180339887498949	13.649237478921131	11.180339887498949	9.333352849316054	26.912777736108996	17.029386365926403	23.364043611055514	0.8191182771026613	1.1794515858353543	0.6944908014367672	0.32621607651689155	0.15165876777251186	72.0	10.0	33.37663853655727	112.0	92.0	7637.0	7045.0	0.75	0.20987654320987653	0.45098039215686275	-1.0	0.008130448256285684	19.142310937184728	9.571155468592364	1.0	0.24019607843137256	86.0	7350.0	93.0	4.316494081694896E-4	21.02379604162864	0.6019095297195528
18	386	small	api	A1	1068.0	120.0	107.98275595999988	31.384776280000004	3.919934793101038E-5	1188.0	141.7817457999999	38.8329756778952	33.54101966249684	74.53500758537467	72.91691305263723	11.045361017187261	13.099045636099456	11.0	26.00882323254254	6.708203932499369	16.0312195418814	27.20930396916862	0.8432187599032042	1.1577756451249286	0.7283092915745498	0.29064618698587286	0.11235955056179775	97.0	4.0	33.95585369269929	84.0	75.0	7829.0	7479.0	0.5833333333333334	0.13383838383838384	0.4716981132075472	-1.0	0.011696736633380956	29.40224255080033	10.816653826391967	1.0	0.44654088050314467	82.0	8580.0	85.0	6.31978447943755E-4	17.4928556845359	0.45046395181333776
19	394	medium	iso	A1	1098.0	378.0	106.1543288399999	57.94112544000001	6.374441033153803E-5	1476.0	166.50966783999996	39.6232255123179	33.97057550292606	53.68477081863891	68.84681797523905	21.540659228538015	21.303272610865935	13.92838827718412	33.869024609892115	16.985287751463026	17.11724276862369	36.31603603605278	1.01114319954536	1.1663984176218902	0.8668934939117354	0.5458197143079413	0.3442622950819672	113.0	4.0	35.35533905932738	130.0	283.0	5810.0	14789.0	0.5714285714285714	0.279810298102981	0.6852300242130751	-1.0	0.14598261993796754	41.75865777968424	16.0312195418814	3.0	0.15980629539951574	140.0	5859.0	53.0	7.597748803007739E-4	26.40075756488817	0.666295013178087
19	397	small	api	A1	997.0	239.0	103.66904747999993	43.627416960000005	1.25923221689553E-4	1236.0	150.12489155999995	38.47076812334269	30.4138126514911	59.504773277196534	77.66091272167381	17.029386365926403	18.476792223558025	12.041594578792296	29.788851533345085	11.409289718991795	15.264337522473747	30.493244961486965	0.9216635744928618	1.2649110640673515	0.728639032952428	0.4208335855349371	0.23971915747241726	104.0	3.0	33.24154027718932	93.0	155.0	7606.0	16279.0	0.7	0.20064724919093851	0.625	-1.0	0.12597333335817046	90.7099191357012	40.547815538385464	3.0	0.6895161290322581	104.0	6740.0	89.0	6.422909114261339E-4	21.587033144922902	0.5611282071548933
19	399	small	E	A1	751.0	59.0	86.59797967999995	19.899494920000002	6.380030120230648E-5	810.0	108.9116881599999	33.734255586866	27.459060435491963	26.565051177077976	27.921528345126205	7.280109889280518	-1.0	12.083045973594572	10.612358084444665	18.973700910996435	14.560219778561036	22.663298611847186	-1.0	1.22852912852266	-1.0	0.2297916763593487	0.07856191744340879	122.0	7.0	30.083217912982647	45.0	18.0	5052.0	1821.0	0.5	0.07777777777777778	0.2857142857142857	0.04792380712662894	-1.0	9.478708664619075	4.414213562373095	2.0	0.5396825396825397	109.0	8211.0	109.0	4.881343981243404E-4	20.396078054371138	0.6046102900314804
19	400	medium	iso	A1	742.0	245.0	88.25483391999994	45.627416960000005	8.68496694317195E-5	987.0	136.71067799999983	33.37663853655727	27.294688127912362	29.661803859494626	48.852006493437926	17.029386365926403	18.70844485695095	10.63014581273465	19.444738249753744	24.436989236667845	14.866068747318506	25.822597550201486	0.9102513060886133	1.222825422299855	0.7443836949158603	0.5169962361649192	0.330188679245283	128.0	4.0	31.04834939252005	43.0	150.0	3315.0	12975.0	0.5555555555555556	0.1955420466058764	0.7772020725388601	-1.0	0.15792529414423112	40.271338246803566	17.305575129326485	2.0	0.46632124352331605	94.0	5194.0	66.0	5.392143990567999E-4	18.110770276274835	0.5426181625941209
19	402	small	api	A1	1023.0	133.0	103.49747459999992	31.313708480000003	4.252292070484583E-5	1156.0	137.63961019999988	37.73592452822641	32.7566787083184	42.625038484238644	47.26050191114126	11.40175425099138	13.366167505863093	11.40175425099138	19.39796120411639	20.392787863146964	16.278820596099706	26.411658581410414	0.8530309264783626	1.1520070415027626	0.7404737087072024	0.30255529036840895	0.1300097751710655	113.0	6.0	34.23448553724738	120.0	86.0	8674.0	6331.0	0.5	0.1782006920415225	0.4174757281553398	0.01120544712081231	-1.0	66.04267848462541	31.889238805175033	5.0	0.49514563106796117	142.0	8947.0	81.0	0.0010106297757253159	19.72308292331602	0.5226606521476156
19	403	small	api	A1	1018.0	204.0	101.84062035999992	40.041630520000005	4.485346790609652E-5	1222.0	144.71067799999992	38.897300677553446	31.622776601683793	45.59805530957584	54.83903738600104	15.0	15.943601145930327	12.806248474865697	24.34616242012103	20.23857702507763	17.0	29.779874213836475	0.9408163101112709	1.2300406497347962	0.7648660313088972	0.3931793657428192	0.20039292730844793	100.0	3.0	35.4400902933387	79.0	155.0	5472.0	12520.0	0.7272727272727273	0.19148936170212766	0.6623931623931624	-1.0	0.0682140724606018	72.26672818160144	29.629774257169416	4.0	0.48717948717948717	98.0	13793.0	199.0	4.543482426206122E-4	25.495097567963924	0.6554464480533077
19	404	small	api	A1	1089.0	240.0	106.98275595999993	45.870057640000006	4.356902555365926E-5	1329.0	154.85281359999988	39.319206502675	33.37663853655727	86.00102615605319	86.68610425715569	16.278820596099706	17.439312766625296	12.165525060596439	33.062722156195015	1.5579759460511473	17.26267650163207	33.11810136921692	0.9334553955161298	1.178045729788183	0.7923761972160185	0.42876122631529967	0.22038567493112948	91.0	3.0	33.61547262794322	116.0	173.0	7239.0	12760.0	0.7692307692307693	0.21745673438675697	0.5986159169550173	-1.0	0.07865729265658761	48.723847412324794	14.871997787639643	5.0	0.3633217993079585	103.0	11466.0	146.0	3.4114133310707674E-4	24.186773244895647	0.6151388951160586
19	407	small	api	A1	920.0	167.0	99.98275595999992	36.970562720000004	8.125552772264842E-5	1087.0	139.78174579999984	38.07886552931954	29.154759474226502	40.08620123762526	68.19859051364817	14.142135623730951	16.106550026640445	11.045361017187261	23.81898692075367	18.178850025105938	17.08800749063506	25.65383402144795	0.8780363020224489	1.3060943124220306	0.6722610256178301	0.36976939038158546	0.1815217391304348	86.0	4.0	34.48187929913333	42.0	136.0	1703.0	7335.0	0.75	0.16375344986200552	0.7640449438202247	-1.0	0.12102006484582412	22.781635836417486	10.0	2.0	0.23595505617977527	84.0	5541.0	75.0	4.392511312137366E-4	26.92582403567252	0.7071067811865475
19	410	small	api	A1	1001.0	86.0	101.01219323999995	24.556349160000003	4.886064682501411E-5	1087.0	127.98275595999988	38.07886552931954	31.78049716414141	68.96248897457818	77.66091272167381	8.602325267042627	-1.0	12.806248474865697	23.10993218331117	6.576360304262924	15.556349186104045	23.656394484367226	-1.0	1.1981834435329324	-1.0	0.24310282127678726	0.08591408591408592	115.0	5.0	32.802438933713454	56.0	28.0	4552.0	2315.0	0.36363636363636365	0.07727690892364306	0.3333333333333333	0.034064045267287485	-1.0	68.27206152137752	33.17893969977565	4.0	0.7261904761904762	154.0	11790.0	88.0	0.0018940705726669391	16.401219466856727	0.43071712454847944
19	411	medium	iso	A1	803.0	392.0	90.84062035999995	59.94112544000001	8.89312037511E-5	1195.0	153.19595935999993	33.95585369269929	28.861739379323623	28.171937093324743	41.38553546095156	21.470910553583888	21.90023633793925	11.661903789690601	21.73410236358376	30.074417504505288	15.524174696260024	32.87454769407658	0.9803962944631965	1.1765005998572997	0.8333155925140292	0.6598493625698973	0.48816936488169366	101.0	3.0	32.28002478313795	50.0	273.0	1872.0	10842.0	0.6363636363636364	0.2702928870292887	0.8452012383900929	-1.0	0.17055275348748794	27.784887978899608	13.892443989449804	1.0	0.10526315789473684	96.0	5427.0	62.0	0.0014716080276863555	24.0	0.7068000768645125
[truncated: 27 more columns]
