# Supplementary material for: Exploiting Single-Cell Quantitative Data to Map Genetic Variants Having Probabilistic Effects
Source: PLoS Genet. 2016 Aug 1;12(8):e1006213. doi: 10.1371/journal.pgen.1006213 (PMC4968810; doi:10.1371/journal.pgen.1006213)
Supplement: S1 Dataset — (ZIP) [file pgen.1006213.s007.zip › data/2014-10-07_morpho/JW1_gpa1/JW1-4_C.xls]

image_number	cell_id	Cgroup	Agroup	C11-1_C	C11-2_C	C12-1_C	C12-2_C	C13_C	C101_C	C102_C	C103_C	C104_C	C105_C	C106_C	C107_C	C108_C	C109_C	C110_C	C111_C	C112_C	C113_C	C114_C	C115_C	C116_C	C117_C	C118_C	C126_C	C127_C	C128_C	A7-1_C	A7-2_C	A8-1_C	A8-2_C	A9_C	A101_C	A102_C	A103_C	A104_C	A120_C	A121_C	A122_C	A123_C	D14-1_C	D14-2_C	D14-3_C	D15-1_C	D15-2_C	D15-3_C	D16-1_C
1	13	large	F	1195.0	746.0	110.49747459999992	87.66904747999995	5.6238002915568034E-5	1941.0	200.99494920000006	41.10960958218893	35.11409973215888	77.48963315906047	80.25635871296285	31.76476034853718	29.05135794399857	13.892443989449804	48.06662043455937	8.030961982537553	16.64331697709324	48.77013710078436	1.0934001918178542	1.1707436584096482	0.933936463344283	0.7934031777410414	0.6242677824267783	88.0	4.0	35.22782990761707	82.0	77.0	7435.0	6744.0	0.0	0.08191653786707882	0.48427672955974843	0.0128500964484452	-1.0	34.48619736370424	12.093368739633874	2.0	0.33962264150943394	105.0	68.0	173.0	14615.0	8336.0	22951.0	189.0
2	23	large	E	820.0	544.0	91.25483391999992	70.35533899999997	8.538914487769254E-5	1364.0	164.02438647999995	34.92849839314596	29.120439557122072	31.759480084812807	43.06941255883302	25.238858928247925	25.846498299755464	13.038404810405298	25.42336604353575	32.829174783736676	15.556349186104045	37.22941316990724	0.9764904566777123	1.1994495592908518	0.8141154824843495	0.7709765716266401	0.6634146341463415	143.0	3.0	32.202484376209235	94.0	76.0	8345.0	5236.0	0.75	0.12463343108504399	0.4470588235294118	0.07164676486074793	-1.0	126.81902788788929	47.444108564355716	1.0	0.6235294117647059	100.0	64.0	164.0	3931.0	1700.0	5631.0	46.0
2	29	large	F	849.0	438.0	92.15432883999992	63.94112544000001	4.074084173224915E-5	1287.0	158.5096678399999	34.132096331752024	30.528675044947494	47.72631099390627	52.97812451559209	22.090722034374522	23.311526287655948	12.041594578792296	28.53619040955062	23.649896333103104	15.297058540778355	35.74146721176209	0.9476308741771288	1.118033988749895	0.847586820895044	0.6938483112498794	0.5159010600706714	121.0	4.0	32.55764119219941	169.0	312.0	5674.0	12754.0	0.6923076923076923	0.37373737373737376	0.6486486486486487	-1.0	0.07962153985973705	30.6607650222467	13.601470508735444	1.0	0.11850311850311851	181.0	37.0	218.0	4876.0	1061.0	5937.0	26.0
2	37	large	E	1096.0	729.0	103.59797967999991	83.42640679999995	1.3791780821459482E-4	1825.0	189.43860003999998	39.0	34.0147027033899	54.462322208025626	74.05460409907714	29.120439557122072	30.82328259815257	16.76305461424021	42.0	18.727195870405673	17.204650534085253	43.68065933568311	0.9447546498135614	1.1465630124738166	0.8239884241295776	0.8052899009970348	0.6651459854014599	123.0	4.0	35.608987629529715	520.0	171.0	14596.0	5022.0	0.47058823529411764	0.3786301369863014	0.24746743849493488	0.07312592532798227	-1.0	0.0	0.0	0.0	0.017366136034732273	85.0	97.0	182.0	8783.0	9513.0	18296.0	110.0
3	49	medium	iso	864.0	322.0	92.84062035999995	54.11269832000001	6.836874054058478E-5	1186.0	149.7817457999999	35.4682957019364	30.083217912982647	26.56505117707799	35.59332275296419	20.248456731316587	20.259967506126358	12.529964086141668	19.933294961263144	29.684324415793927	15.620499351813308	34.247987820671845	0.9994318463340925	1.1790060426557551	0.8476901815387095	0.5828558459666893	0.3726851851851852	135.0	4.0	32.802438933713454	30.0	220.0	1893.0	16470.0	0.4166666666666667	0.21079258010118043	0.88	-1.0	0.1938580153672328	50.537456725305	18.028346407486886	4.0	0.476	132.0	39.0	171.0	7447.0	2072.0	9519.0	79.0
3	59	large	iso	869.0	540.0	95.42640679999995	72.355339	6.829809753788333E-5	1409.0	170.61017291999997	37.12142238654117	29.068883707497267	29.744881296942225	46.62267592271931	26.90724809414742	24.547214949330378	12.041594578792296	27.20800915123845	32.23377992180466	15.652475842498529	37.43294845053567	1.0961426031298684	1.2770157519659773	0.8583626329137656	0.7582318293891794	0.6214039125431531	126.0	4.0	33.734255586866	34.0	395.0	1638.0	23115.0	0.4	0.3044712562100781	0.9207459207459208	-1.0	0.21845252252979339	66.41781868357965	25.836915419911684	5.0	0.3473193473193473	87.0	89.0	176.0	5236.0	6297.0	11533.0	58.0
4	71	large	iso	802.0	397.0	90.84062035999995	60.35533900000001	6.839377574883962E-5	1199.0	153.19595935999996	34.36568055487916	27.294688127912362	27.985316723477034	32.82003904167706	21.2602916254693	22.82704548899043	12.727922061357855	18.04125482135909	31.984245282775156	15.811388300841896	33.28631517118931	0.9313641415277865	1.2590611181864282	0.7397290950175146	0.6644091460495619	0.49501246882793015	119.0	4.0	32.7566787083184	72.0	274.0	2813.0	14518.0	0.6	0.2885738115095913	0.791907514450867	-1.0	0.25129428021385436	64.98166497879839	26.174391117717988	1.0	0.2023121387283237	135.0	56.0	191.0	5602.0	1942.0	7544.0	48.0
4	72	large	E	872.0	586.0	94.25483391999995	73.76955255999998	7.474184956018644E-5	1458.0	170.85281359999993	35.05709628591621	30.01666203960727	21.83706335823578	28.0582049446206	26.92582403567252	27.104177583176718	13.892443989449804	18.76938108717076	39.17824035358285	16.55294535724685	39.90358607088405	0.9934197026655072	1.1679212112145594	0.8505879447402257	0.7826606816008277	0.6720183486238532	122.0	3.0	34.539832078341085	93.0	77.0	5950.0	6009.0	0.8461538461538461	0.11659807956104253	0.45294117647058824	0.010449766284660211	-1.0	47.99058731863471	17.05860850048376	2.0	0.3588235294117647	84.0	63.0	147.0	12720.0	10086.0	22806.0	156.0
4	74	large	F	923.0	528.0	97.32590171999992	70.59797967999998	4.526892831301806E-5	1451.0	170.75230851999996	35.608987629529715	31.400636936215164	54.102622488291914	63.71719175919287	25.495097567963924	25.88301709122993	12.529964086141668	34.65417250381677	20.477291632846196	14.560219778561036	38.64981621482491	0.9850125848196636	1.1340211888651517	0.8686015697867114	0.7253770931720276	0.5720476706392199	160.0	4.0	32.2490309931942	32.0	383.0	1349.0	15327.0	0.75	0.28600964851826327	0.9228915662650602	-1.0	0.14728490141797956	8.48528137423857	4.242640687119285	1.0	0.07951807228915662	149.0	90.0	239.0	6796.0	5768.0	12564.0	54.0
4	81	large	F	874.0	552.0	95.08326103999991	72.76955255999998	1.4969541637361103E-4	1426.0	170.26702716	35.4682957019364	29.154759474226502	20.13031202604128	47.94252045636863	25.632011235952593	29.275305711755315	13.92838827718412	25.1492207997832	33.30502523467522	16.278820596099706	33.87222818143661	0.8755505916257681	1.216552506059644	0.7196981529894135	0.7653245351922361	0.631578947368421	130.0	3.0	34.40930106817051	138.0	255.0	7522.0	12964.0	0.7857142857142857	0.2755960729312763	0.648854961832061	-1.0	0.007795162214173879	79.42685765869552	27.808415631427472	4.0	0.23918575063613232	126.0	57.0	183.0	13782.0	5805.0	19587.0	163.0
4	88	large	E	908.0	606.0	97.25483391999992	74.76955256	6.056533257179615E-5	1514.0	174.02438648	38.48376280978771	28.635642126552707	51.76617482255307	68.01901362162336	26.1725046566048	27.691055710488527	13.45362404707371	36.664813858616114	19.48620525197123	15.652475842498529	39.538976520845154	0.9451609548671507	1.3439112920783163	0.70329117735553	0.7688003726529838	0.6674008810572687	143.0	3.0	33.734255586866	341.0	362.0	7743.0	7002.0	0.8181818181818182	0.46433289299867897	0.5149359886201992	0.051135909356525906	-1.0	0.0	0.0	0.0	0.0	76.0	75.0	151.0	6493.0	6993.0	13486.0	103.0
5	108	large	api	965.0	550.0	99.1543288399999	70.76955256000001	4.769484998228059E-5	1515.0	172.75230851999996	37.73592452822641	30.528675044947494	47.374961515761356	64.83739020454743	25.179356624028344	26.242851067485393	13.038404810405298	34.76793046420861	21.487994452237725	16.278820596099706	38.41315801247115	0.9594748893433036	1.2360813062691929	0.7762231209848504	0.7137313457508959	0.5699481865284974	82.0	3.0	34.785054261852174	110.0	324.0	4205.0	13232.0	0.7142857142857143	0.2864686468646865	0.7465437788018433	-1.0	0.1319876158780953	59.09517478410916	24.326790011874312	1.0	0.14516129032258066	78.0	70.0	148.0	7911.0	7087.0	14998.0	89.0
5	116	large	E	877.0	532.0	98.3259017199999	73.76955255999998	7.27204016813755E-5	1409.0	174.50966783999996	36.61966684720111	29.206163733020468	51.185254915582334	60.55198537038247	25.495097567963924	26.189881800833497	10.770329614269007	34.4896638538516	20.372411982587547	15.524174696260024	39.60677518860816	0.9734712726787693	1.2538335120609811	0.7763959595230725	0.7502555407025059	0.6066134549600912	49.0	3.0	32.28002478313795	231.0	133.0	4265.0	2468.0	1.0	0.25833924769339955	0.36538461538461536	0.05403303347013361	-1.0	0.0	0.0	0.0	0.0	85.0	81.0	166.0	9475.0	11665.0	21140.0	125.0
6	117	large	E	990.0	751.0	105.9827559599999	89.84062035999995	8.937688830216671E-5	1741.0	197.82337632000005	39.0	31.38470965295043	36.74411128478326	45.578725565607755	32.31098884280702	31.1817940947566	11.180339887498949	33.53846153846154	37.725376882328234	18.867962264113206	46.958637118212884	1.0362132706225617	1.242643326360474	0.8338782727441859	0.8476909243038335	0.7585858585858586	100.0	3.0	35.805027579936315	163.0	166.0	7767.0	6299.0	0.25	0.18897185525560023	0.5045592705167173	0.2682231696038353	-1.0	96.68751714691645	45.27666755124481	2.0	0.2006079027355623	90.0	63.0	153.0	10510.0	5881.0	16391.0	157.0
6	123	large	iso	797.0	460.0	87.94112543999995	63.52691188000001	5.804633720978368E-5	1257.0	153.88225087999996	34.48187929913333	28.160255680657446	50.07960786001456	65.43473314273562	22.67156809750927	25.91039090678962	13.45362404707371	31.900813481115787	18.927384965687793	14.422205101855956	35.075562457468635	0.8749990758174304	1.2244874368387944	0.7145839552885714	0.7223800191565987	0.5771643663739021	86.0	3.0	30.083217912982647	58.0	294.0	2204.0	10130.0	0.45454545454545453	0.28003182179793157	0.8352272727272727	-1.0	0.17822142929351711	61.3255466467473	28.077631998440836	1.0	0.10227272727272728	72.0	54.0	126.0	8979.0	7289.0	16268.0	161.0
6	127	large	F	845.0	567.0	91.84062035999995	73.42640679999998	8.70308360912906E-5	1412.0	167.68124071999992	35.35533905932738	29.274562336608895	31.22840028291759	46.332219853869645	25.80697580112788	26.213686321093004	13.601470508735444	26.162950903902257	31.90483223149674	16.401219466856727	36.16886760006558	0.9844848025194434	1.2077153759909247	0.8151629283610621	0.7994981579194553	0.6710059171597633	76.0	3.0	33.61547262794322	59.0	124.0	2341.0	4323.0	0.5833333333333334	0.12960339943342777	0.6775956284153005	-1.0	0.005782901341941749	10.039529675674169	5.0197648378370845	1.0	0.13114754098360656	70.0	67.0	137.0	7696.0	8066.0	15762.0	146.0
6	131	large	E	794.0	489.0	86.91168815999994	66.355339	5.8249848722907774E-5	1283.0	155.6812407199999	33.015148038438355	28.600699292150182	45.170016650880314	52.37625402108522	23.021728866442675	25.392029090720428	13.038404810405298	28.653513802167602	25.104281285774857	14.317821063276353	36.17700250440992	0.9066517994363836	1.1543475808474295	0.785423571270269	0.763480038241154	0.6158690176322418	96.0	3.0	31.38470965295043	212.0	258.0	4551.0	5601.0	0.6428571428571429	0.36632891660171474	0.548936170212766	-1.0	0.080231809032827	0.0	0.0	0.0	0.0	61.0	52.0	113.0	9900.0	8838.0	18738.0	216.0
6	136	large	iso	746.0	366.0	86.84062035999995	57.284271200000006	8.554493557388484E-5	1112.0	146.12489155999992	33.1058907144937	26.40075756488817	25.177535429634787	35.928502422822845	20.591260281974	21.29333266669672	11.661903789690601	18.727784893235487	30.226405361234953	15.620499351813308	31.916453437059694	0.9670285344378817	1.253975028297031	0.7711704879411843	0.6596483415540635	0.4906166219839142	68.0	3.0	31.400636936215164	36.0	281.0	873.0	9505.0	0.7272727272727273	0.28507194244604317	0.886435331230284	-1.0	0.16628026900597617	12.806248474865697	6.4031242374328485	1.0	0.09779179810725552	104.0	74.0	178.0	11629.0	7962.0	19591.0	122.0
7	143	large	E	900.0	867.0	102.15432883999989	99.08326103999993	2.8699317814084434E-4	1767.0	204.06601700000007	36.6742416417845	29.614185789921695	56.915147071265025	73.28586601075087	30.14962686336267	35.165702824697924	10.04987562112089	42.94567329800043	18.031898759199755	17.08800749063506	44.840096609816996	0.8573588593880651	1.2384011467323706	0.6923110993964122	0.9699369783456748	0.9633333333333334	122.0	10.0	33.12099032335839	145.0	162.0	7054.0	6058.0	0.0	0.17374080362195812	0.5276872964169381	0.2027826796215232	-1.0	125.09684194715615	52.648909246352254	5.0	0.247557003257329	66.0	103.0	169.0	5318.0	10450.0	15768.0	90.0
7	152	large	F	881.0	579.0	91.76955255999994	71.94112544	1.0787476332579151E-4	1460.0	166.12489156	36.22154055254967	29.154759474226502	54.06650273981617	60.80251395393553	25.80697580112788	27.686061214465116	15.620499351813308	34.565067661426966	22.12331748338364	14.866068747318506	39.59599718506385	0.9321288283377965	1.2423885912888553	0.7502715614691898	0.7839323984168289	0.6572077185017026	125.0	4.0	31.906112267087632	146.0	194.0	5910.0	8238.0	0.5384615384615384	0.2328767123287671	0.5705882352941176	-1.0	0.04838717700957724	48.64440333783676	19.636770817345386	2.0	0.19411764705882353	116.0	55.0	171.0	9910.0	4196.0	14106.0	119.0
8	164	large	F	937.0	611.0	96.91168815999994	77.25483391999997	7.00511827591325E-5	1548.0	176.99494919999995	37.57658845611187	30.870698080866262	32.79576701406651	50.84212946978036	27.730849247724095	27.631974472855205	13.416407864998739	29.6993432840091	30.838304903446677	15.132745950421556	38.30151950551991	1.0035782739654027	1.217225096681631	0.8244804323385486	0.7971673529456348	0.6520811099252934	80.0	3.0	34.23448553724738	84.0	88.0	6904.0	7827.0	0.5384615384615384	0.1111111111111111	0.5116279069767442	-1.0	0.01124723981911173	74.18018685852806	30.82139628400418	2.0	0.46511627906976744	76.0	70.0	146.0	6975.0	5912.0	12887.0	121.0
8	165	large	F	876.0	581.0	93.84062035999993	73.94112543999998	6.922619418979409E-5	1457.0	170.61017292	35.73513677041127	30.675723300355934	31.320957512172328	44.49297093908524	26.832815729997478	26.078022983923272	13.416407864998739	26.752381168765215	31.81669069197385	15.524174696260024	38.1728747587464	1.0289436337462976	1.1649321654298739	0.8832648494743942	0.7879436981164479	0.66324200913242	73.0	4.0	33.06055050963308	150.0	242.0	6052.0	9854.0	0.8461538461538461	0.26904598490048043	0.6173469387755102	-1.0	0.07019761405927294	55.58832803513749	25.083387295091516	1.0	0.14285714285714285	75.0	68.0	143.0	7562.0	7564.0	15126.0	85.0
8	167	large	iso	690.0	486.0	83.66904747999995	68.59797967999998	8.150139933486355E-5	1176.0	154.2670271599999	30.805843601498726	27.65863337187866	32.34744349944202	41.74448197236154	25.059928172283335	23.288955677134695	12.083045973594572	24.021416506964233	30.58719455243052	13.92838827718412	36.0784958122367	1.0760434482207117	1.1137876259938397	0.9661118718755305	0.8198728412247968	0.7043478260869566	85.0	3.0	29.274562336608895	37.0	229.0	2087.0	16062.0	0.3333333333333333	0.2261904761904762	0.8609022556390977	-1.0	0.2998154937091457	59.985859419019995	23.470910553583888	2.0	0.3383458646616541	75.0	61.0	136.0	6892.0	5079.0	11971.0	126.0
8	168	large	F	1061.0	655.0	103.15432883999989	79.42640679999998	4.326717030977865E-5	1716.0	184.9949492	39.0	32.69556544854363	61.624478143964964	73.495638618245	28.160255680657446	31.350439753884043	15.132745950421556	40.53846153846154	17.035949443254257	16.1245154965971	42.28049784531759	0.8982411698760506	1.1928223129029012	0.7530385373912516	0.7699764778964953	0.6173421300659755	92.0	3.0	34.539832078341085	551.0	394.0	14230.0	11063.0	0.9375	0.5506993006993007	0.41693121693121693	0.010405381490622449	-1.0	26.471399326412097	12.310122064520762	1.0	0.025396825396825397	97.0	83.0	180.0	9179.0	8909.0	18088.0	109.0
8	169	large	iso	936.0	505.0	97.08326103999993	66.52691188	8.685045698983486E-5	1441.0	166.02438647999998	36.0	32.0	36.86989764584402	56.97613244420336	23.853720883753127	25.92637760579625	14.422205101855956	29.0	25.0	15.0	34.58789528144203	0.9200560620709408	1.125	0.8178276107297252	0.6852562549643836	0.5395299145299145	90.0	4.0	33.61547262794322	85.0	402.0	3786.0	19172.0	0.5384615384615384	0.3379597501734906	0.8254620123203286	-1.0	0.1326381710570849	60.32794585258705	24.22107940355229	3.0	0.14989733059548255	113.0	41.0	154.0	10254.0	2735.0	12989.0	108.0
8	175	large	iso	762.0	551.0	85.42640679999994	72.18376611999997	1.2591378680724545E-4	1313.0	160.02438647999992	31.11269837220809	29.0	20.224859431168078	24.443954780416536	25.632011235952593	25.92534973041521	13.341664064126334	15.556349186104047	37.48275862068966	14.317821063276353	37.59361647939714	0.9886852637471472	1.0728516680071756	0.9215488899631692	0.8449818835175451	0.7230971128608924	91.0	3.0	30.463092423455635	32.0	320.0	2068.0	18902.0	0.6428571428571429	0.26808834729626807	0.9090909090909091	-1.0	0.17062132341752934	58.89050407172081	21.0	4.0	0.32670454545454547	76.0	86.0	162.0	3631.0	5021.0	8652.0	56.0
9	180	large	F	945.0	560.0	97.91168815999993	74.18376611999997	4.339927101037833E-5	1505.0	174.50966784	35.805027579936315	32.202484376209235	29.744881296942225	39.02178876133013	26.92582403567252	25.123484959602507	12.649110640673518	24.884773458442474	34.500443724174026	15.652475842498529	39.52373841150611	1.071739214482708	1.1118715923169142	0.9639055641752853	0.7576599639337689	0.5925925925925926	107.0	4.0	34.0	154.0	356.0	4762.0	13728.0	0.46153846153846156	0.3388704318936877	0.6980392156862745	-1.0	0.10206498033872477	8.94427190999916	4.47213595499958	1.0	0.056862745098039215	104.0	123.0	227.0	4249.0	4479.0	8728.0	39.0
9	188	large	F	765.0	487.0	85.66904747999995	68.76955256	7.566770311681211E-5	1252.0	156.85281359999993	30.886890422961002	29.154759474226502	20.29756977222869	24.290962408350968	24.08318915758459	23.752554573641287	14.035668847618199	13.889387831708877	35.84320429478435	15.297058540778355	33.7636867601431	1.013919958921396	1.0594116013979036	0.9570595201935859	0.8027351135899432	0.6366013071895424	118.0	3.0	31.622776601683793	70.0	149.0	2861.0	5234.0	0.6666666666666666	0.17492012779552715	0.680365296803653	-1.0	0.05977095114070143	0.0	0.0	0.0	0.1552511415525114	52.0	63.0	115.0	3983.0	6315.0	10298.0	95.0
10	200	large	F	856.0	610.0	94.25483391999994	78.42640679999998	7.026022348781836E-5	1466.0	175.09545428	35.77708763999664	29.068883707497267	25.866356794094514	37.79394299861673	27.730849247724095	26.391551421005005	12.083045973594572	24.149534156997728	36.22430123549659	16.401219466856727	39.4069962993974	1.0507472185077056	1.2307692307692308	0.8537321150375108	0.8320677416562576	0.7126168224299065	166.0	4.0	34.058772731852805	93.0	60.0	10717.0	8091.0	0.5833333333333334	0.1043656207366985	0.39215686274509803	0.027674509019683838	-1.0	123.03918768064935	54.65308534670575	4.0	0.8562091503267973	96.0	118.0	214.0	6958.0	7069.0	14027.0	94.0
10	211	large	F	818.0	628.0	89.91168815999994	78.66904747999996	9.381947518173065E-5	1446.0	170.99494919999995	35.22782990761707	28.0178514522438	26.16156644201924	47.277608958334085	28.284271247461902	27.062116396418496	14.142135623730951	27.790528186589135	32.72913347988225	14.7648230602334	37.82828080773935	1.0451610965358626	1.2573351660337917	0.8312509860300632	0.8749590747312692	0.7677261613691931	92.0	3.0	32.2490309931942	87.0	155.0	6104.0	10463.0	0.5333333333333333	0.1673582295988935	0.640495867768595	-1.0	0.03776063984624608	77.6349476806296	30.176801451220864	5.0	0.4090909090909091	72.0	65.0	137.0	9730.0	7240.0	16970.0	121.0
10	213	large	E	954.0	503.0	100.15432883999993	68.76955256	7.429620894987938E-5	1457.0	171.33809495999992	39.05124837953327	30.479501308256342	45.784824602991876	68.41603075823042	25.059928172283335	24.47996241855046	12.529964086141668	34.69799446181481	19.816597190728558	16.1245154965971	37.31450843235596	1.0236914478795682	1.2812298988945399	0.7989912261357788	0.6866358484600479	0.5272536687631028	93.0	3.0	34.713109915419565	119.0	371.0	6117.0	17100.0	1.0	0.33630748112560055	0.7571428571428571	-1.0	0.10164344142989097	90.4896619873486	36.89177370840983	2.0	0.23673469387755103	109.0	84.0	193.0	6990.0	5991.0	12981.0	71.0
11	217	large	F	942.0	624.0	97.08326103999993	77.42640679999998	4.657469193059478E-5	1566.0	177.33809495999992	35.73513677041127	31.622776601683793	30.425783801961245	40.0942655840897	29.154759474226502	25.985358625590695	13.0	27.032217791869456	36.04996532591952	16.492422502470642	41.97242571103249	1.121968716857136	1.1300442469213319	0.9928537930384613	0.7975258141369912	0.6624203821656051	135.0	3.0	34.713109915419565	217.0	267.0	13592.0	17833.0	0.7692307692307693	0.3090676883780332	0.5516528925619835	-1.0	0.012510757421220535	125.97956406912397	55.91004600798582	5.0	0.32231404958677684	91.0	86.0	177.0	6158.0	5577.0	11735.0	82.0
11	218	large	iso	884.0	499.0	94.84062035999995	68.94112544	4.705391052713588E-5	1383.0	165.78174579999995	37.05401462729781	30.01666203960727	28.029680982283367	51.46051872234693	24.08318915758459	27.630708556938693	12.727922061357855	26.609802201395222	29.650198907048246	16.55294535724685	34.02009242031289	0.871609539362926	1.2344482067461295	0.7060721823723924	0.7269155893151101	0.5644796380090498	117.0	4.0	34.539832078341085	55.0	338.0	4578.0	36553.0	0.7	0.2841648590021692	0.8600508905852418	-1.0	0.14209166133409895	115.08237443793665	49.01488788922937	2.0	0.27989821882951654	137.0	67.0	204.0	8690.0	4633.0	13323.0	79.0
11	219	large	iso	880.0	526.0	95.25483391999994	70.35533899999999	8.310571137300168E-5	1406.0	168.02438648	36.345563690772494	30.265491900843113	28.141601232261735	44.77706034880248	25.0	26.98587132602544	12.806248474865697	25.11998459475798	31.917538401980835	16.15549442140351	35.6640625	0.9264107020287226	1.2008912265443803	0.7714359815039301	0.7386012457812706	0.5977272727272728	128.0	4.0	33.95585369269929	58.0	379.0	3861.0	25545.0	0.8181818181818182	0.3108108108108108	0.8672768878718535	-1.0	0.13526208805298984	64.34244935800353	24.629347317092627	2.0	0.26773455377574373	79.0	60.0	139.0	7665.0	5388.0	13053.0	134.0
11	220	large	F	1133.0	700.0	107.7401152799999	82.59797967999995	3.446915222610525E-5	1833.0	192.75230852000004	40.24922359499622	34.88552708502482	66.80140948635182	74.29136217098426	29.732137494637012	28.34138058981296	13.45362404707371	44.274145954495836	13.959943870507052	17.029386365926403	45.991900187016626	1.0490716004612686	1.1537513392559247	0.9092701041957915	0.7666409068278847	0.617828773168579	92.0	3.0	35.510561809129406	78.0	106.0	5915.0	9760.0	0.7272727272727273	0.10038188761593017	0.5760869565217391	-1.0	0.024408137418193674	143.50596504873954	52.45906043549196	2.0	0.5978260869565217	155.0	99.0	254.0	8309.0	5365.0	13674.0	66.0
12	234	large	iso	737.0	371.0	85.66904747999995	57.69848476000001	8.653813724853761E-5	1108.0	145.7817457999999	31.89043743820395	29.0	20.92450174492116	38.02977696672775	21.37755832643195	21.14785056422817	12.165525060596439	18.626273193995225	30.344827586206897	13.416407864998739	30.23397534738233	1.0108619909860879	1.0996702564897913	0.9192410043105245	0.6735044506415241	0.5033921302578019	108.0	4.0	30.083217912982647	80.0	262.0	2252.0	9442.0	0.5384615384615384	0.30866425992779783	0.7660818713450293	-1.0	0.2184764966877741	10.770329614269007	5.385164807134504	1.0	0.06432748538011696	102.0	60.0	162.0	4474.0	2500.0	6974.0	47.0
12	244	medium	iso	1117.0	527.0	109.91168815999987	71.52691188	4.436539415163931E-5	1644.0	184.26702716000003	41.0	33.734255586866	52.19347005529552	67.68836329326118	24.413111231467404	27.68472547028893	12.206555615733702	35.90243902439025	21.550794210590144	17.804493814764857	38.80788308069117	0.8818260183821363	1.2153817917939422	0.7255547387134482	0.6507671120097559	0.4717994628469114	106.0	3.0	36.71511950137164	3.0	303.0	125.0	19306.0	0.0	0.18613138686131386	0.9901960784313726	-1.0	0.2009614711304868	46.56658149048798	18.681541692269406	2.0	0.16013071895424835	126.0	70.0	196.0	6143.0	3976.0	10119.0	66.0
12	249	large	api	833.0	550.0	91.08326103999993	71.59797968	8.127322555100255E-5	1383.0	165.0954542799999	34.92849839314596	29.832867780352597	34.485791078719075	39.88958243896879	25.0	27.50650945400211	13.601470508735444	24.449948875202175	30.97255036971438	14.866068747318506	38.125	0.9088757714535306	1.1708059262123387	0.7762821754702118	0.7860717640374907	0.6602641056422569	134.0	4.0	31.240998703626616	68.0	399.0	1935.0	13108.0	0.75	0.3376717281272596	0.854389721627409	-1.0	0.2050463405837799	39.84971769034255	19.924858845171276	1.0	0.05353319057815846	85.0	69.0	154.0	4137.0	4490.0	8627.0	63.0
12	250	large	E	908.0	585.0	96.25483391999992	74.59797967999997	3.871530436562999E-5	1493.0	173.68124072	35.4400902933387	30.083217912982647	36.04186763713773	48.98689487980161	26.40075756488817	26.505183367599354	13.0	29.57103075431446	30.216182412045555	16.401219466856727	39.189793099154116	0.9960601742963666	1.1780684631494909	0.8455027916064091	0.775005022002328	0.6442731277533039	137.0	3.0	34.20526275297414	57.0	92.0	3269.0	5808.0	0.7692307692307693	0.09979906229068988	0.6174496644295302	-1.0	0.004608034315481069	62.836813069768716	24.242640687119284	1.0	0.4228187919463087	88.0	66.0	154.0	13592.0	9935.0	23527.0	221.0
12	255	large	F	936.0	611.0	99.84062035999993	77.18376611999999	9.67104011477659E-5	1547.0	179.43860003999998	40.049968789001575	29.017236257093817	20.766972504545066	45.0	28.319604517012593	27.00856017376352	14.212670403551895	26.21724889554342	35.46168183913247	17.46424919657298	37.07678895618856	1.0485418080347222	1.3802130717811072	0.7596956074916917	0.7730697770275757	0.6527777777777778	172.0	3.0	37.0	279.0	213.0	6708.0	4342.0	0.6666666666666666	0.31803490627020037	0.4329268292682927	0.05985784365080774	-1.0	0.0	0.0	0.0	0.028455284552845527	54.0	76.0	130.0	5950.0	10381.0	16331.0	117.0
12	256	large	api	803.0	499.0	90.66904747999993	68.76955256000001	1.0021152682942995E-4	1302.0	161.43860003999993	34.785054261852174	28.460498941515414	35.385430729099056	48.17983011986422	24.186773244895647	25.812050113746473	12.529964086141668	26.563132345414385	27.5118156434649	14.560219778561036	35.64366583458307	0.937034181256867	1.2222222222222223	0.7666643301192547	0.7584677954752906	0.6214196762141968	91.0	3.0	31.32091952673165	68.0	289.0	1606.0	7518.0	0.25	0.27419354838709675	0.8095238095238095	-1.0	0.2701553613486309	0.0	0.0	0.0	0.04481792717086835	73.0	78.0	151.0	7331.0	6312.0	13643.0	114.0
13	263	large	E	903.0	813.0	89.84062035999995	86.59797967999997	7.347200978839799E-5	1716.0	178.8528136	38.62641583165593	28.792360097775937	59.910313761223335	70.64921086212877	27.65863337187866	40.52684725347892	21.93171219946131	37.17663078703614	16.011191803467682	12.806248474865697	39.40257690676365	0.6824768084940133	1.341550873234585	0.5087222721927106	0.9639067421061163	0.9003322259136213	110.0	3.0	30.463092423455635	112.0	73.0	11335.0	7266.0	0.0	0.10780885780885781	0.3945945945945946	0.25393830794536215	-1.0	111.449108255411	41.38155544723493	2.0	0.5351351351351351	82.0	93.0	175.0	4180.0	5194.0	9374.0	68.0
13	271	large	iso	761.0	480.0	87.59797967999995	65.11269832	1.26275916757768E-4	1241.0	154.71067799999992	33.015148038438355	28.0178514522438	26.889976500099465	46.63075607450142	24.08318915758459	24.408127539568305	13.45362404707371	24.625059958945307	29.374129611715475	13.892443989449804	33.874797206083514	0.986687287607091	1.1783611635857376	0.8373386005056501	0.7433127859553398	0.6307490144546649	62.0	3.0	31.016124838541646	37.0	267.0	1332.0	11155.0	0.36363636363636365	0.24496373892022563	0.8782894736842105	-1.0	0.20960337141176877	32.2510975324294	16.1245154965971	1.0	0.14473684210526316	123.0	84.0	207.0	4515.0	2543.0	7058.0	47.0
13	273	large	F	809.0	534.0	92.25483391999992	70.52691188	1.2681381473743256E-4	1343.0	165.19595936	35.05709628591621	28.0178514522438	24.981239606216036	45.090657803319345	25.495097567963924	25.3524482728447	12.041594578792296	24.873708674791647	32.657750418857425	16.15549442140351	35.12120865602613	1.0056266477140205	1.2512414217653607	0.8037031305239197	0.7644793110912584	0.6600741656365884	84.0	4.0	33.52610922848042	131.0	300.0	5249.0	11878.0	0.9	0.3209233060312733	0.6960556844547564	-1.0	0.022860790416408844	31.395143280000326	13.54400374531753	2.0	0.07192575406032482	84.0	126.0	210.0	3930.0	6143.0	10073.0	51.0
14	276	medium	iso	847.0	407.0	93.25483391999994	61.284271200000006	8.014367774510744E-5	1254.0	156.9533186799999	34.20526275297414	29.832867780352597	26.20011484134735	35.2724214485984	22.02271554554524	21.959719129160685	12.206555615733702	19.55839383054675	32.21279318754926	17.029386365926403	33.86941770107992	1.0028687259620228	1.1465630124738169	0.8746738862596307	0.6571699141362863	0.4805194805194805	74.0	5.0	33.60059523282288	37.0	325.0	1341.0	14577.0	0.7272727272727273	0.2886762360446571	0.8977900552486188	-1.0	0.16930299791153255	39.23704498165412	16.76305461424021	2.0	0.14917127071823205	233.0	38.0	271.0	11493.0	1984.0	13477.0	69.0
14	277	large	F	938.0	598.0	101.08326103999993	80.84062035999996	9.469613780911223E-5	1536.0	184.75230852000004	38.01315561749642	30.4138126514911	6.804259562608422	15.572543596810277	28.319604517012593	29.237281171253933	9.219544457292887	8.94427190999916	45.965956850577896	18.867962264113206	33.31718178472067	0.9686127910161634	1.249864857559473	0.7749740183170749	0.7997429003404462	0.6375266524520256	92.0	3.0	37.589892258425	42.0	78.0	1868.0	3721.0	0.0	0.078125	0.65	-1.0	0.051280287778421946	51.613505575073866	25.605580795748295	1.0	0.4583333333333333	87.0	79.0	166.0	5577.0	5878.0	11455.0	52.0
14	278	large	E	746.0	516.0	84.18376611999994	69.35533899999999	6.785046931571256E-5	1262.0	156.36753223999995	33.24154027718932	27.202941017470888	42.389538200209415	60.25511870305779	24.73863375370596	25.958470514212603	14.560219778561036	31.617066815679618	23.01221767153618	13.892443989449804	36.4149917018837	0.9530081419920806	1.2219833236354918	0.7798863728817592	0.8238564535249855	0.6916890080428955	58.0	5.0	30.23243291566195	145.0	151.0	8492.0	7558.0	0.5333333333333333	0.23454833597464342	0.5101351351351351	-1.0	0.0019126763036598974	76.03655748725173	35.114525478635095	2.0	0.3277027027027027	72.0	76.0	148.0	7524.0	7388.0	14912.0	112.0
14	279	large	E	765.0	527.0	88.42640679999994	72.59797968	1.1044696279767478E-4	1292.0	163.43860003999998	36.40054944640259	26.92582403567252	22.61986494804043	49.27662190055389	26.570660511172846	24.19615415247042	11.704699910719626	26.950142646732786	32.12529350462997	15.556349186104045	35.560461066112644	1.0981356931246031	1.3518824678560455	0.8123011572641665	0.8209988656917816	0.6888888888888889	60.0	3.0	33.015148038438355	249.0	202.0	9224.0	8271.0	0.5833333333333334	0.34907120743034054	0.44789356984478934	-1.0	0.1073922287768079	117.87562744135232	51.368571420951554	3.0	0.11529933481152993	70.0	79.0	149.0	6546.0	9977.0	16523.0	85.0
14	282	large	api	825.0	532.0	90.84062035999995	70.76955255999998	8.765421895147804E-5	1357.0	164.02438647999992	34.52535300326414	28.442925306655784	37.71833119246493	55.36845541239505	26.40075756488817	24.419914260180988	13.416407864998739	30.817932546537786	26.333437644851895	14.866068747318506	37.45387473205468	1.0811158992452785	1.213846769663493	0.8906526970821774	0.7790518413408161	0.6448484848484849	78.0	3.0	31.400636936215164	117.0	354.0	3663.0	13331.0	0.6153846153846154	0.3470891672807664	0.7515923566878981	-1.0	0.24299290860501074	29.408693954827598	13.601470508735444	2.0	0.10828025477707007	70.0	69.0	139.0	4291.0	4490.0	8781.0	77.0
14	289	medium	iso	862.0	364.0	95.49747459999992	55.69848476000001	1.0507249704672832E-4	1226.0	154.02438647999992	35.22782990761707	30.14962686336267	37.947693992158804	59.649904105812965	20.0	21.51882157736221	12.806248474865697	26.740222218352365	22.98535909385075	15.264337522473747	30.98684210526316	0.9294189241775205	1.1684333629490238	0.7954402481556572	0.583245630246227	0.4222737819025522	129.0	3.0	32.64965543462902	55.0	261.0	1736.0	9119.0	0.5454545454545454	0.25774877650897227	0.8259493670886076	-1.0	0.1327258604055205	30.0	15.0	1.0	0.060126582278481014	85.0	43.0	128.0	6590.0	3288.0	9878.0	94.0
14	292	large	iso	895.0	498.0	95.84062035999993	68.35533899999999	7.367740954630021E-5	1393.0	166.61017291999994	35.05709628591621	30.01666203960727	28.427672126384664	40.09293503519973	24.758836806279895	24.41582328590972	12.041594578792296	23.16221495863626	32.31538532565932	15.264337522473747	35.96453575438152	1.0140488205682634	1.1679212112145594	0.8682510522381223	0.7132188704877038	0.5564245810055866	88.0	3.0	33.61547262794322	39.0	340.0	1619.0	18976.0	0.4	0.27207465900933236	0.8970976253298153	-1.0	0.24209732330730208	41.7005149460779	17.0	1.0	0.23746701846965698	195.0	44.0	239.0	13327.0	3079.0	16406.0	98.0
14	296	large	E	818.0	596.0	97.3969695199999	83.66904747999995	1.3570331833572674E-4	1414.0	183.48023056	34.17601498127012	29.732137494637012	13.846208411826531	16.741970385293108	30.066592756745816	27.58106815108691	7.280109889280518	12.757485044378233	45.607215432949985	17.11724276862369	44.28727852007156	1.0901170539169622	1.1494637742555402	0.9483700820610772	0.8590518564627311	0.7286063569682152	66.0	4.0	35.35533905932738	68.0	0.0	7192.0	0.0	0.0	0.04809052333804809	0.0	0.4134321651447315	-1.0	14.142135623730951	7.0710678118654755	1.0	0.36764705882352944	54.0	72.0	126.0	6072.0	11024.0	17096.0	128.0
15	298	large	E	746.0	507.0	87.42640679999994	69.76955256000001	7.888978347255605E-5	1253.0	159.19595935999993	31.144823004794873	29.0	5.19442890773481	5.527540151656183	25.0	27.171124260273746	11.40175425099138	2.4081048715047584	40.03448275862069	15.556349186104045	24.999999999999957	0.9200944267349255	1.0739594139584439	0.8567310968890375	0.7980375165092575	0.6796246648793566	57.0	4.0	30.805843601498726	110.0	37.0	4961.0	1385.0	0.6	0.11731843575418995	0.25170068027210885	0.042529210019446005	-1.0	0.0	0.0	0.0	0.17687074829931973	73.0	80.0	153.0	6515.0	7251.0	13766.0	99.0
15	301	large	F	908.0	539.0	96.25483391999994	70.355339	4.953067447827803E-5	1447.0	169.43860003999995	36.138621999185304	29.832867780352597	34.960745212847655	45.0	25.553864678361276	25.782296711275198	13.892443989449804	26.34300776663431	31.676471969026068	16.278820596099706	37.254638857274024	0.9911399657108894	1.2113693616470076	0.8181979808068706	0.7309278519816914	0.5936123348017621	69.0	3.0	33.83784863137726	63.0	374.0	3749.0	22561.0	0.6923076923076923	0.3020041465100207	0.8558352402745996	-1.0	0.1664554031403322	71.9079089995758	22.601075237738275	4.0	0.2929061784897025	102.0	88.0	190.0	7339.0	7318.0	14657.0	82.0
15	304	large	F	869.0	475.0	95.08326103999993	66.355339	9.863761098310441E-5	1344.0	163.43860003999995	35.6931365951495	29.427877939124322	21.45463361604677	48.94518622903756	24.186773244895647	24.399054330446244	13.416407864998739	25.102865297687554	29.325933789219736	15.811388300841896	33.2893223155553	0.9912996183099727	1.2129021558736155	0.817295619031999	0.6978656208697493	0.5466052934407365	79.0	3.0	33.12099032335839	35.0	351.0	1487.0	17805.0	0.7692307692307693	0.28720238095238093	0.9093264248704663	-1.0	0.15039405936425687	53.35434927738763	18.788294228055936	4.0	0.20725388601036268	209.0	26.0	235.0	14438.0	1461.0	15899.0	78.0
15	308	large	iso	866.0	515.0	91.59797967999995	69.355339	4.809327975714148E-5	1381.0	163.78174579999995	35.12833614050059	30.14962686336267	49.950272234291745	51.41084002023244	25.238858928247925	24.598548884445698	13.038404810405298	30.374339272215664	26.66699669762771	15.0	38.85983041333411	1.0260303990617556	1.1651333629998575	0.8806119811212385	0.7571710559806535	0.5946882217090069	103.0	3.0	31.622776601683793	140.0	367.0	6086.0	18038.0	0.5	0.36712527154236063	0.7238658777120316	-1.0	0.22984678740044537	74.36115774293033	32.42555029262002	2.0	0.14398422090729784	103.0	91.0	194.0	8661.0	9412.0	18073.0	109.0
16	318	large	iso	790.0	549.0	88.42640679999994	72.76955256	7.539259448865148E-5	1339.0	163.19595935999993	33.13608305156178	29.068883707497267	38.69735463109639	53.0460910074524	24.698178070456937	28.334834293750852	13.892443989449804	28.24715276526578	26.041591676420627	14.866068747318506	35.34785118340626	0.8716542265399461	1.1399159109441663	0.7646653741484973	0.8229391557726401	0.6949367088607595	96.0	3.0	30.610455730027933	62.0	446.0	4234.0	30800.0	0.6923076923076923	0.3793876026885736	0.8779527559055118	-1.0	0.19176089949370284	84.39996112699238	26.808652046684813	3.0	0.3543307086614173	82.0	98.0	180.0	8310.0	8579.0	16889.0	157.0
16	323	medium	E	1259.0	580.0	111.6690474799999	70.355339	1.1064772491281375E-4	1839.0	184.85281360000002	44.04543109109048	36.05551275463989	29.40282100558369	32.93511558947458	25.80697580112788	27.639096790880377	17.804493814764857	23.29413005126744	38.32978355916333	18.867962264113206	42.84459089313463	0.9337127040143725	1.2216004634526347	0.7643355843001245	0.6300343791559675	0.46068308181096107	105.0	4.0	40.24922359499622	70.0	46.0	5786.0	4502.0	0.6	0.06307775965198477	0.39655172413793105	-1.0	0.0014243538113446557	92.97976622296616	41.69969408172953	1.0	0.6896551724137931	114.0	80.0	194.0	7482.0	5831.0	13313.0	74.0
16	328	large	iso	833.0	453.0	91.42640679999994	64.94112544000001	4.1327354127247375E-5	1286.0	159.19595935999993	35.90264614203248	28.861739379323623	32.18263176720481	45.89886911540913	23.853720883753127	24.39659003717377	12.206555615733702	25.23490877011748	29.10427500435996	14.866068747318506	35.1406034482607	0.9777481544513615	1.2439529603594481	0.7860009064722472	0.7103103765421092	0.5438175270108043	140.0	3.0	32.01562118716424	36.0	296.0	2631.0	25751.0	0.5454545454545454	0.2581648522550544	0.891566265060241	-1.0	0.19904764002813718	88.62334206076977	31.065110557708557	6.0	0.48493975903614456	202.0	32.0	234.0	14232.0	1982.0	16214.0	94.0
16	331	large	F	957.0	619.0	97.42640679999994	75.59797967999997	6.498306056190969E-5	1576.0	175.43860003999993	36.68787265568828	31.32091952673165	64.44003482817618	74.33584646291015	27.459060435491963	27.139479511929895	14.422205101855956	39.604367733072124	14.654742163883617	15.556349186104045	41.13197403378332	1.0117754993577377	1.1713536259488189	0.8637660540284581	0.7759495824904015	0.6468129571577848	110.0	3.0	32.449961479175904	213.0	287.0	10953.0	13573.0	0.5384615384615384	0.31725888324873097	0.574	0.018630485278415678	-1.0	61.12063432352706	25.740559666059987	3.0	0.138	69.0	69.0	138.0	5057.0	5839.0	10896.0	68.0
16	332	large	iso	810.0	530.0	90.32590171999995	70.76955255999998	6.238725281592352E-5	1340.0	163.0954542799999	34.40930106817051	28.844410203711913	31.26373169437744	36.71765058296867	26.248809496813376	24.873251434472397	12.36931687685298	23.598270664995315	33.28201177351375	15.231546211727817	39.470432058171234	1.0553027040298624	1.192927878405448	0.8846324435308317	0.7834912379770929	0.654320987654321	112.0	4.0	31.76476034853718	65.0	351.0	5011.0	29471.0	0.5384615384615384	0.31044776119402984	0.84375	-1.0	0.2156214421765147	115.73082896573158	44.39054164690566	5.0	0.36538461538461536	166.0	97.0	263.0	7924.0	4909.0	12833.0	60.0
17	343	large	iso	824.0	526.0	92.66904747999995	72.59797967999998	6.726658469754777E-5	1350.0	167.6812407199999	35.4682957019364	28.792360097775937	28.150688588174916	46.12499911021152	26.40075756488817	24.207712134734653	11.180339887498949	26.671707260756623	31.883457864605923	15.132745950421556	37.0001728242729	1.0905928415683201	1.2318648273878785	0.8853185977238103	0.7834113078120097	0.6383495145631068	77.0	3.0	31.400636936215164	67.0	59.0	4579.0	4231.0	0.6363636363636364	0.09333333333333334	0.46825396825396826	-1.0	0.15210661770689993	66.36397031137294	27.745844582132403	3.0	0.5238095238095238	71.0	86.0	157.0	5798.0	5949.0	11747.0	87.0
17	350	large	api	789.0	572.0	87.59797967999994	75.01219323999997	4.0153989099224426E-5	1361.0	165.43860003999998	33.52610922848042	28.160255680657446	30.372286357644953	35.34202708575526	26.40075756488817	26.425080935359055	12.806248474865697	22.788209475586335	34.161621645387726	14.866068747318506	39.39488042885655	0.9990795346840986	1.1905470464711954	0.8391768621369393	0.8563233251956666	0.7249683143219265	94.0	3.0	31.400636936215164	35.0	378.0	1677.0	21926.0	0.5454545454545454	0.30345334313005146	0.9152542372881356	-1.0	0.3229190173178932	68.97139255703676	25.20360331117452	2.0	0.22518159806295399	75.0	90.0	165.0	3013.0	4852.0	7865.0	44.0
17	365	large	F	849.0	635.0	99.91168815999994	86.66904747999996	4.63989300857952E-5	1484.0	188.99494920000004	34.785054261852174	29.410882339705484	53.25943797987881	61.88679112394405	26.1725046566048	31.340408014327345	6.708203932499369	36.04996532591952	21.726651809331567	15.0	40.87213055962942	0.8351041455695145	1.182727327255035	0.7060834110493488	0.8674565416331167	0.7479387514723204	98.0	4.0	31.38470965295043	0.0	34.0	0.0	4730.0	0.0	0.022911051212938006	1.0	-1.0	0.10933712691165448	67.63920853826063	33.819604269130316	1.0	0.9411764705882353	110.0	54.0	164.0	5911.0	2392.0	8303.0	56.0
17	367	large	E	770.0	602.0	88.08326103999995	75.76955256	1.2862352283331017E-4	1372.0	166.26702715999997	33.13608305156178	29.068883707497267	25.55996517182382	32.66886053401194	28.178005607210743	26.12998298197789	13.038404810405298	21.004293081864297	38.701176533650205	15.811388300841896	38.912483933767206	1.0783782609673107	1.1399159109441663	0.9460156232700662	0.8602037625013893	0.7818181818181819	65.0	3.0	31.32091952673165	50.0	90.0	2653.0	5339.0	0.5	0.10204081632653061	0.6428571428571429	-1.0	0.024033490450697147	40.826648767736955	17.4845167812896	3.0	0.40714285714285714	151.0	125.0	276.0	6988.0	6453.0	13441.0	53.0
18	379	large	F	921.0	531.0	98.01219323999996	70.76955255999998	9.105506233728417E-5	1452.0	171.19595936	37.8549864614954	29.614185789921695	29.242682675889284	39.75328030409858	25.942243542145693	25.36926077143582	13.416407864998739	24.96368611731553	34.64555829014784	16.76305461424021	39.03729322822879	1.0225857101581382	1.2782720663006786	0.799975010889116	0.7220484535705509	0.5765472312703583	91.0	3.0	35.17101079013795	143.0	171.0	7962.0	8606.0	0.6923076923076923	0.2162534435261708	0.5445859872611465	0.002534922715428013	-1.0	71.61078493077105	32.524174696260026	2.0	0.28343949044585987	70.0	51.0	121.0	4466.0	2962.0	7428.0	73.0
18	381	large	E	1160.0	628.0	108.15432883999992	74.52691187999997	6.351360593758902E-5	1788.0	185.09545428	43.278170016764804	31.89043743820395	60.028505067927284	76.3414735456009	27.202941017470888	27.887501761917488	17.204650534085253	41.036855285517504	13.73452467840052	17.08800749063506	42.231139201947805	0.9754527762905811	1.357089256007465	0.7187830660161202	0.6890793246958494	0.5413793103448276	118.0	4.0	35.6931365951495	153.0	121.0	14172.0	9748.0	0.6	0.15324384787472037	0.4416058394160584	0.042799968537705735	-1.0	77.16339523262056	33.63102897910432	2.0	0.4781021897810219	155.0	90.0	245.0	12969.0	7214.0	20183.0	103.0
18	382	large	E	742.0	491.0	86.25483391999994	67.35533899999999	7.985701238464153E-5	1233.0	156.02438647999995	33.12099032335839	27.294688127912362	28.647616456808862	39.74279596374612	24.698178070456937	24.363476826442323	12.649110640673518	23.550020466927567	31.654510795323866	15.264337522473747	36.8347588813698	1.0137378275850741	1.2134591964613026	0.8354115495117947	0.7808877014646048	0.6617250673854448	101.0	3.0	30.805843601498726	351.0	90.0	12909.0	3067.0	0.5384615384615384	0.35766423357664234	0.20408163265306123	0.15194675785673875	-1.0	51.127507619561726	20.09975124224178	1.0	0.08843537414965986	59.0	77.0	136.0	9491.0	10404.0	19895.0	206.0
18	388	large	F	769.0	495.0	86.01219323999996	68.35533899999999	5.9945765871853766E-5	1264.0	156.36753223999992	33.24154027718932	27.85677655436824	36.73282666448935	48.80723518056695	23.706539182259394	27.233718179585225	13.416407864998739	26.803812114910123	28.21575563367711	15.524174696260024	35.61977472410307	0.8704848535897	1.1933017523514111	0.7294758864423037	0.7947168468227287	0.6436931079323797	74.0	3.0	30.59411708155671	103.0	343.0	3821.0	14384.0	0.6153846153846154	0.3528481012658228	0.7690582959641256	-1.0	0.11881746505275101	51.79860627239738	21.513964804614876	3.0	0.19730941704035873	79.0	43.0	122.0	3969.0	2013.0	5982.0	69.0
18	392	large	E	788.0	630.0	89.08326103999995	78.18376611999997	9.818074967576629E-5	1418.0	169.68124071999998	33.28663395418648	28.30194339616981	28.964017961886043	41.31937782696954	29.120439557122072	27.088014132236314	13.341664064126334	26.376953620736213	34.02593194820415	14.7648230602334	39.94960301742684	1.0750304328314364	1.176125380799513	0.9140440724956096	0.8776482271444248	0.799492385786802	68.0	4.0	31.064449134018133	76.0	29.0	6170.0	2070.0	0.5714285714285714	0.07404795486600846	0.2761904761904762	0.025077822477985838	-1.0	66.515012281909	32.13595980882856	1.0	0.38095238095238093	63.0	67.0	130.0	5371.0	6407.0	11778.0	112.0
19	396	large	E	1065.0	636.0	105.42640679999991	77.94112544	1.3666166388209415E-4	1701.0	185.7817458	39.81205847478876	32.55764119219941	61.07357416474639	66.76768625333428	28.0178514522438	29.976804899318847	15.0	40.59071703170893	19.903161785420018	17.029386365926403	44.17253458226925	0.9346510258963736	1.222817655608523	0.764342109070427	0.7392941465591149	0.5971830985915493	109.0	4.0	34.828149534535996	93.0	64.0	9302.0	6123.0	0.46153846153846156	0.09229864785420341	0.40764331210191085	0.03918933931912824	-1.0	117.48583520916948	47.62741699796952	5.0	0.8089171974522293	62.0	72.0	134.0	6217.0	9770.0	15987.0	122.0
19	398	large	E	878.0	838.0	94.91168815999993	93.84062035999995	6.429711462514855E-5	1716.0	191.58073564000006	35.0	30.0	55.4191077876283	69.51964268819077	35.4400902933387	29.284256758684702	11.40175425099138	46.2	21.2	16.0312195418814	49.317234082899034	1.2102096558359259	1.1666666666666667	1.0373225621450792	0.9887151116920985	0.9544419134396356	128.0	3.0	31.78049716414141	97.0	191.0	7841.0	11623.0	0.0	0.16783216783216784	0.6631944444444444	0.21860367503147932	-1.0	131.41608854764428	56.08739587970986	2.0	0.3541666666666667	93.0	93.0	186.0	5923.0	8038.0	13961.0	72.0
[truncated: 67 more columns]
