# Supplementary material for: Exploiting Single-Cell Quantitative Data to Map Genetic Variants Having Probabilistic Effects
Source: PLoS Genet. 2016 Aug 1;12(8):e1006213. doi: 10.1371/journal.pgen.1006213 (PMC4968810; doi:10.1371/journal.pgen.1006213)
Supplement: S1 Dataset — (ZIP) [file pgen.1006213.s007.zip › data/2014-10-07_morpho/JW1_gpa1/JW1-5_A.xls]

image_number	cell_	Agroup	C11-1_A	C12-1_A	C13_A	C103_A	C104_A	C115_A	C126_A	C127_A	A7-1_A	A8-1_A	A101_A	A120_A	A121_A	A122_A	A123_A	D14-1_A	D15-1_A	D16-1_A	D17-1_A	D102_A	D105_A	D117_A	D127_A	D135_A	D147_A	D148_A	D154_A	D155_A	D173_A	D176_A	D179_A	D182_A	D188_A	D191_A	D194_A
1	0	B	659.0	93.59797967999995	1.3202081336296064E-4	30.23243291566195	25.80697580112788	1.1714829799755404	127.0	3.0	92.0	5016.0	0.13960546282245828	8.0	4.0	1.0	0.25	75.0	7172.0	101.0	6.283203156315291E-4	15.811388300841896	0.5229942408191299	0.0	15.811388300841896	0.0	0.0	0.0	-1.0	-1.0	6.324555320336759	10.770329614269007	4.47213595499958	2.408318915758459	0.0	95.62666666666667	1.0561907417735639
1	4	B	904.0	109.1543288399999	3.40488039518061E-5	36.76955262170047	29.698484809834994	1.2380952380952381	136.0	4.0	123.0	10326.0	0.13606194690265486	26.06737753561682	13.0	2.0	0.3252032520325203	69.0	7466.0	123.0	0.001237953715806244	19.79898987322333	0.5384615384615384	1.4142135623730951	19.79898987322333	1.4142135623730951	0.07993607669774316	0.07993607669774316	0.0	0.0	6.082762530298219	9.848857801796104	4.47213595499958	2.2022715545545237	0.0	108.20289855072464	1.1367532815429948
2	12	B	930.0	111.98275595999989	1.1577806379727415E-4	36.49657518178932	31.575306807693888	1.155858133194648	122.0	4.0	110.0	6374.0	0.11827956989247312	18.502143751025635	7.0710678118654755	1.0	0.5636363636363636	93.0	7400.0	95.0	7.002026181749677E-4	19.4164878389476	0.5320084896249617	1.4142135623730951	18.439088914585774	1.0	0.08333333333333334	0.0625	35.537677791974374	80.53767779197439	6.4031242374328485	10.295630140987	5.830951894845301	1.7656860023298393	1.0	79.56989247311827	1.193918918918919
2	14	B	753.0	99.74011527999993	9.721464313008252E-5	33.0	27.018512172212592	1.2213847968260487	129.0	3.0	56.0	6053.0	0.07436918990703852	17.93452505699753	8.246211251235321	1.0	0.5535714285714286	87.0	9770.0	102.0	5.477566735823961E-4	18.027756377319946	0.5462956477975741	1.4142135623730951	19.0	2.0	0.09090909090909091	0.125	45.0	-0.0	5.830951894845301	10.295630140987	5.0	2.0591260281974	1.4142135623730951	112.29885057471265	0.9082906857727738
2	15	B	995.0	114.56854239999988	6.318445245300057E-5	37.107950630558946	32.01562118716424	1.1590576491902125	125.0	4.0	202.0	11274.0	0.20301507537688443	70.55257157905658	29.546573405388315	1.0	0.4158415841584158	113.0	6504.0	66.0	7.247662557225603E-4	21.95449840010015	0.5916386657586069	6.082762530298219	24.698178070456937	8.54400374531753	0.3736611319222725	0.5288605549575789	65.01356679522013	53.91984378366227	7.211102550927978	13.601470508735444	5.830951894845301	2.3326329481056884	2.8284271247461903	57.557522123893804	1.146678966789668
2	17	B	552.0	84.42640679999995	8.959835125468437E-5	27.892651361962706	23.53720459187964	1.1850452016543078	106.0	3.0	57.0	5991.0	0.10326086956521739	18.60470926442739	9.219544457292887	1.0	0.6491228070175439	71.0	6508.0	89.0	4.42220552458468E-4	17.0	0.6094795284747635	5.0	18.027756377319946	5.385164807134504	0.3904344047215152	0.3866323008783335	49.86451443776053	34.79602627826833	5.385164807134504	9.848857801796104	4.47213595499958	2.2022715545545237	1.4142135623730951	91.66197183098592	0.970958819913952
2	27	B	757.0	99.49747459999995	1.4137142969499733E-4	31.953090617340916	27.85677655436824	1.1470491050885905	116.0	3.0	127.0	10934.0	0.16776750330250992	56.44093065690039	23.53720459187964	3.0	0.5118110236220472	70.0	5764.0	52.0	6.994152790102581E-4	17.46424919657298	0.5465589981801368	2.23606797749979	20.12461179749811	5.0	0.1514456332038457	0.31622776601683794	41.633539336570195	31.32869286780417	5.656854249492381	10.63014581273465	4.242640687119285	2.505549396395485	2.8284271247461903	82.34285714285714	0.6315058986814712
3	29	B	840.0	106.6690474799999	1.0929664706294373E-4	34.713109915419565	28.319604517012593	1.225762524139988	122.0	5.0	140.0	10535.0	0.16666666666666666	36.237817364937555	16.55294535724685	2.0	0.29285714285714287	72.0	6720.0	122.0	6.729939925569674E-4	21.540659228538015	0.6205338352289103	7.615773105863909	23.40939982143925	9.486832980505138	0.5	0.6381534447172755	63.434948822921996	58.671307132195835	5.656854249492381	8.602325267042627	5.0	1.7204650534085253	2.0	93.33333333333333	1.3071428571428572
3	30	B	1254.0	128.81118307999986	6.9547032200306E-5	40.718546143004666	37.16180835212409	1.095709491776583	95.0	4.0	238.0	11623.0	0.189792663476874	40.5861160648124	19.697715603592208	2.0	0.1638655462184874	126.0	7814.0	75.0	3.678485163402573E-4	23.53720459187964	0.5780462914667023	5.656854249492381	25.709920264364882	6.708203932499369	0.2960932840790421	0.34874291623145787	70.3461759419467	51.91122711902469	8.246211251235321	14.866068747318506	6.324555320336759	2.3505318547086316	2.23606797749979	62.01587301587302	1.2093678013821345
3	32	B	1095.0	120.56854239999988	5.6466151920489336E-5	39.319206502675	33.24154027718932	1.1828334720595433	152.0	3.0	41.0	2461.0	0.03744292237442922	11.661903789690601	5.830951894845301	1.0	0.43902439024390244	101.0	6174.0	74.0	0.0010115353880296408	27.294688127912362	0.6941820691639702	7.0710678118654755	27.16615541441225	7.0	0.3496418006375328	0.35	2.1210963966614536	6.009005957494537	7.280109889280518	13.0	5.385164807134504	2.4140393963016744	1.0	61.12871287128713	1.2105604146420472
3	34	B	566.0	85.84062035999995	1.114148711398015E-4	27.459060435491963	23.853720883753127	1.1511436965875814	146.0	3.0	41.0	4594.0	0.07243816254416961	13.688507523218888	6.4031242374328485	1.0	0.7804878048780488	65.0	6061.0	118.0	7.807348814697585E-4	15.811388300841896	0.5758167996310983	5.0	16.492422502470642	6.4031242374328485	0.36760731104690386	0.4707670566443892	67.12633480937329	68.91624541761936	5.385164807134504	9.433981132056603	4.47213595499958	2.1095023109728985	1.4142135623730951	93.24615384615385	1.2654677445966012
3	35	B	941.0	115.39696951999989	2.1105228908634241E-4	37.0	30.083217912982647	1.2299216163318871	141.0	7.0	113.0	9675.0	0.12008501594048884	0.0	0.0	0.0	0.168141592920354	82.0	5843.0	76.0	6.077519729429924E-4	21.95449840010015	0.5933648216243284	5.0990195135927845	21.470910553583888	4.123105625617661	0.3333333333333333	0.26559258100921596	60.255118703057775	57.52880770915152	6.082762530298219	10.04987562112089	5.0	2.009975124224178	1.0	71.2560975609756	1.0665753893547836
3	38	B	552.0	84.66904747999993	1.1720293391253641E-4	27.65863337187866	24.515301344262525	1.1282191878237626	137.0	3.0	25.0	2159.0	0.04528985507246377	0.0	0.0	0.0	0.32	80.0	5614.0	103.0	5.357750937617094E-4	16.0312195418814	0.5796099657686199	2.8284271247461903	15.0	3.1622776601683795	0.2348880878058814	0.25	57.99461679191651	84.5596679689945	6.708203932499369	11.661903789690601	4.47213595499958	2.6076809620810595	1.4142135623730951	70.175	1.4677591734948343
3	43	A	881.0	109.15432883999992	1.2697236673293383E-4	34.785054261852174	30.364452901377952	1.145584752500962	129.0	3.0	258.0	11826.0	0.29284903518728717	36.778179367410466	17.0	1.0	0.1434108527131783	95.0	5001.0	65.0	7.462980849878239E-4	22.20360331117452	0.6383087156924349	8.246211251235321	20.808652046684813	7.0710678118654755	0.5	0.43852900965351466	56.523721703897344	62.42986281766784	6.4031242374328485	11.661903789690601	4.47213595499958	2.6076809620810595	1.4142135623730951	52.642105263157895	1.234753049390122
4	47	B	1090.0	121.05382375999986	4.9889141790173186E-5	38.3275357934736	34.20526275297414	1.120515754264774	63.0	3.0	32.0	4023.0	0.029357798165137616	14.456268008146374	7.211102550927978	1.0	0.75	108.0	5909.0	79.0	3.6887145249302075E-4	24.331050121192877	0.6348190567820423	6.082762530298219	24.331050121192877	6.082762530298219	0.3007732496038529	0.3007732496038529	24.98643320477987	24.98643320477987	6.708203932499369	12.529964086141668	5.830951894845301	2.148871112659745	0.0	54.71296296296296	1.4438991369097987
4	56	A	711.0	96.08326103999994	4.5810265995792175E-5	31.622776601683793	27.202941017470888	1.1624763874381927	68.0	3.0	275.0	14018.0	0.38677918424753865	34.03595058059287	15.033296378372908	1.0	0.19272727272727272	73.0	3789.0	57.0	4.1120101192894365E-4	18.384776310850235	0.5813776741499453	2.8284271247461903	17.46424919657298	2.23606797749979	0.18181818181818182	0.15617376188860607	26.565051177077976	45.0	5.830951894845301	10.816653826391969	5.0	2.1633307652783937	1.0	51.9041095890411	1.098178939034046
5	62	B	702.0	96.91168815999994	8.288714685651364E-5	31.016124838541646	27.51363298439521	1.127300231711782	103.0	3.0	99.0	8586.0	0.14102564102564102	53.23450647856981	22.80350850198276	4.0	0.6363636363636364	114.0	9860.0	131.0	0.0012896224193162731	15.652475842498529	0.5046560756374133	2.23606797749979	18.027756377319946	3.0	0.16666666666666666	0.2	86.6335393365702	23.198590513648185	8.94427190999916	15.264337522473747	5.0	3.0528675044947495	2.8284271247461903	86.49122807017544	1.514604462474645
5	66	B	977.0	113.98275595999988	3.039617687636992E-5	39.11521443121589	31.144823004794873	1.2559138456235228	113.0	3.0	131.0	17252.0	0.13408393039918118	52.281189448253286	22.360679774997898	3.0	0.648854961832061	88.0	9596.0	83.0	8.997884502249568E-4	24.186773244895647	0.6183469424008423	6.4031242374328485	25.495097567963924	8.602325267042627	0.37600440202852353	0.5	57.050784883409534	60.17291534552524	6.082762530298219	11.180339887498949	5.0990195135927845	2.1926450482675732	2.23606797749979	109.04545454545455	0.7611504793664027
5	67	A	986.0	114.81118307999989	6.440355437130656E-5	36.87817782917155	31.78049716414141	1.160402797939296	141.0	2.0	279.0	14024.0	0.2829614604462475	63.065316264608065	26.570660511172846	2.0	0.17204301075268819	104.0	9539.0	94.0	3.645171767342919E-4	21.02379604162864	0.570087712549569	5.0990195135927845	20.12461179749811	5.0	0.31323027878410764	0.3125	66.16125981682828	77.47119229084849	6.4031242374328485	11.40175425099138	5.830951894845301	1.955384722187607	1.0	91.72115384615384	1.0248453716322465
5	71	B	690.0	95.25483391999994	9.343708853638037E-5	30.528675044947494	27.459060435491963	1.111788770656112	124.0	4.0	87.0	8791.0	0.12608695652173912	20.680794948121505	10.295630140987	2.0	0.5632183908045977	105.0	10223.0	124.0	9.948622915621254E-4	16.401219466856727	0.5372398062709615	2.0	17.804493814764857	3.1622776601683795	0.14285714285714285	0.21271781490575853	58.392497753751094	39.957548930829084	7.280109889280518	13.92838827718412	5.385164807134504	2.58643677139299	1.4142135623730951	97.36190476190477	1.2735987479213537
5	72	A	871.0	107.15432883999989	7.402056088976077E-5	34.058772731852805	30.01666203960727	1.134662231493693	107.0	3.0	455.0	25435.0	0.5223880597014925	82.32238049003043	26.1725046566048	2.0	0.3516483516483517	70.0	6950.0	112.0	7.021062579672064E-4	22.561028345356956	0.6624146008718979	7.810249675906654	23.53720459187964	8.48528137423857	0.4761993272323109	0.5212466913156832	53.560889571164594	48.36646066342979	5.385164807134504	9.219544457292887	4.242640687119285	2.173067468400883	1.0	99.28571428571429	1.1280575539568345
5	73	A	737.0	98.08326103999993	5.25415511098938E-5	31.016124838541646	29.068883707497267	1.066987131347674	96.0	3.0	417.0	14850.0	0.5658073270013568	17.186928574456275	7.615773105863909	1.0	0.09832134292565947	88.0	10558.0	121.0	2.5243457414269167E-4	18.027756377319946	0.5812381937190964	2.8284271247461903	18.027756377319946	2.8284271247461903	0.2	0.2	45.0	45.0	5.830951894845301	10.770329614269007	4.47213595499958	2.408318915758459	0.0	119.97727272727273	1.0085243417313885
5	74	A	774.0	100.91168815999994	6.188381562735276E-5	32.89376840679705	28.792360097775937	1.1424477984817203	105.0	3.0	496.0	21779.0	0.6408268733850129	51.64190391436263	24.331050121192877	1.0	0.07661290322580645	88.0	14910.0	185.0	7.850301110174255E-4	19.697715603592208	0.5988281841104572	2.8284271247461903	21.93171219946131	5.0	0.19026059766179765	0.3333333333333333	26.565051177077976	18.434948822922024	6.4031242374328485	11.40175425099138	4.242640687119285	2.68741924943285	2.23606797749979	169.4318181818182	1.0918846411804157
6	80	A	797.0	102.08326103999995	7.333668294709959E-5	32.01562118716424	29.832867780352597	1.0731660604298046	96.0	3.0	310.0	10083.0	0.3889585947302384	0.0	0.0	0.0	0.0	139.0	11349.0	106.0	4.7236243887114986E-4	19.1049731745428	0.5967391062898507	3.1622776601683795	18.384776310850235	3.0	0.2	0.1875	33.996459148250494	52.431407971172504	8.48528137423857	16.97056274847714	5.656854249492381	2.9999999999999996	1.0	81.64748201438849	1.2982641642435457
6	81	A	792.0	102.08326103999994	5.404404021246787E-5	32.7566787083184	29.68164415931166	1.1036005462669778	52.0	3.0	504.0	15135.0	0.6363636363636364	0.0	0.0	0.0	0.025793650793650792	72.0	8989.0	102.0	5.223209793719622E-4	19.209372712298546	0.5864261417754915	3.1622776601683795	19.4164878389476	2.8284271247461903	0.21271781490575853	0.17374889710522776	41.820169880135765	15.255118703057775	6.4031242374328485	10.0	3.605551275463989	2.773500981126146	1.4142135623730951	124.84722222222223	0.816998553787963
6	83	A	1211.0	126.56854239999986	6.871324934313108E-5	39.21734310225516	36.68787265568828	1.0689456832317774	88.0	3.0	791.0	16938.0	0.653179190751445	0.0	0.0	0.0	0.0	144.0	11611.0	89.0	3.983430630805116E-4	22.0	0.5609762992520243	7.615773105863909	22.0	7.615773105863909	0.38663230087833356	0.38663230087833356	85.23635830927383	85.23635830927383	8.602325267042627	15.264337522473747	5.830951894845301	2.6178122882419563	0.0	80.63194444444444	1.1037808974248557
6	89	B	1107.0	122.22539663999986	4.586144603643705E-5	38.600518131237564	34.48187929913333	1.1194435719809432	112.0	4.0	116.0	9725.0	0.10478771454381211	16.266054645736794	7.615773105863909	2.0	0.33620689655172414	108.0	8652.0	97.0	2.2611361535443219E-4	23.08679276123039	0.5980954111221463	3.1622776601683795	23.53720459187964	4.123105625617661	0.16666666666666669	0.20986055078837967	0.9093804491991477	31.56181184164933	7.0710678118654755	13.341664064126334	5.0990195135927845	2.616515592568454	2.23606797749979	80.11111111111111	1.2108183079056865
6	90	A	914.0	110.3259017199999	6.523665932281252E-5	36.61966684720111	30.23243291566195	1.211270920516299	107.0	3.0	454.0	11295.0	0.49671772428884026	0.0	0.0	0.0	0.0	66.0	9494.0	185.0	0.0013978988211052325	23.706539182259394	0.6473717874380749	6.0	23.706539182259394	6.0	0.375	0.375	33.69006752597977	33.69006752597977	7.280109889280518	13.0	3.1622776601683795	4.110960958218893	0.0	143.84848484848484	1.2860754160522436
6	91	B	701.0	96.08326103999994	9.825813150687716E-5	30.083217912982647	27.85677655436824	1.0799245869050589	95.0	3.0	153.0	8752.0	0.21825962910128388	0.0	0.0	0.0	0.08496732026143791	60.0	10047.0	165.0	3.807762448705923E-4	16.278820596099706	0.5411263064738315	5.385164807134504	16.278820596099706	5.385164807134504	0.3866323008783335	0.3866323008783335	88.60281897270363	88.60281897270363	5.385164807134504	9.219544457292887	4.123105625617661	2.23606797749979	0.0	167.45	0.9853687667960586
6	93	B	1015.0	115.15432883999989	4.964632469454047E-5	37.64306044943742	33.421549934136806	1.126311033558284	108.0	3.0	74.0	4596.0	0.0729064039408867	10.0	5.0	1.0	0.43243243243243246	91.0	8446.0	97.0	5.860158444225634E-4	21.2602916254693	0.5647864804729775	4.123105625617661	21.400934559032695	5.385164807134504	0.23608834134288123	0.3083536398570881	63.434948822922024	71.20011484134736	6.082762530298219	10.44030650891055	5.385164807134504	1.9387162478442206	1.4142135623730951	92.81318681318682	1.0451101112952876
7	100	N	804.0	102.91168815999991	6.586840239654966E-5	32.89376840679705	28.792360097775937	1.1424477984817203	98.0	3.0	-1.0	-1.0	-1.0	-1.0	-1.0	-1.0	-1.0	87.0	3896.0	42.0	0.002995161883103151	19.235384061671343	0.5847728914421557	3.605551275463989	18.027756377319946	4.47213595499958	0.2650854018430103	0.3333333333333333	55.4914770123316	85.23635830927383	7.211102550927978	13.601470508735444	3.605551275463989	3.772369180073609	2.23606797749979	44.7816091954023	0.9378850102669405
7	106	B	721.0	97.49747459999995	7.292789120058378E-5	32.0624390837628	27.073972741361768	1.1842532084247832	145.0	2.0	105.0	7822.0	0.14563106796116504	20.242706743590304	9.486832980505138	1.0	0.42857142857142855	70.0	7526.0	117.0	6.933598348840219E-4	20.223748416156685	0.6307613829167004	4.47213595499958	19.026297590440446	3.0	0.2857142857142857	0.17647058823529413	22.98871680208066	3.5763343749973444	5.830951894845301	10.63014581273465	5.0	2.12602916254693	2.23606797749979	107.51428571428572	1.088227478076003
7	109	B	1157.0	123.98275595999986	4.4173316500066625E-5	40.311288741492746	35.22782990761707	1.144302355473123	144.0	3.0	66.0	8989.0	0.05704407951598963	14.422205101855956	7.211102550927978	2.0	0.6212121212121212	122.0	12937.0	112.0	6.122612772295358E-4	20.396078054371138	0.5059644256269407	1.0	22.0	2.8284271247461903	0.058823529411764705	0.15384615384615385	81.46923439005188	53.53076560994812	7.280109889280518	13.92838827718412	5.385164807134504	2.58643677139299	2.23606797749979	106.04098360655738	1.0561954085182037
7	110	B	727.0	98.08326103999993	9.60116778760825E-5	32.38826948140329	27.294688127912362	1.1866143818760868	155.0	3.0	83.0	7164.0	0.11416781292984869	21.23021550861984	10.04987562112089	1.0	0.46987951807228917	94.0	11312.0	134.0	7.953085443886808E-4	16.76305461424021	0.517565615040508	2.0	17.46424919657298	4.0	0.15384615384615385	0.3076923076923077	79.38034472384487	79.38034472384487	6.324555320336759	12.649110640673518	4.123105625617661	3.067859955389482	2.0	120.34042553191489	1.1135077793493635
7	111	A	1288.0	132.1248915599998	8.73545271759315E-5	41.78516483155236	37.33630940518894	1.1191562716625956	111.0	4.0	550.0	19210.0	0.42701863354037267	0.0	0.0	0.0	0.0	91.0	11259.0	152.0	5.18996149501715E-4	26.92582403567252	0.6443871681305559	7.0	26.92582403567252	7.0	0.35	0.35	21.801409486351815	21.801409486351815	5.830951894845301	11.40175425099138	5.0	2.2803508501982757	0.0	123.72527472527473	1.2285282884803268
7	112	B	914.0	110.56854239999991	9.520442852266666E-5	36.40054944640259	29.410882339705484	1.2376558114089924	108.0	3.0	125.0	14054.0	0.13676148796498905	34.16628779222684	15.556349186104045	2.0	0.488	90.0	14153.0	194.0	4.358646857519014E-4	18.439088914585774	0.5065607304015044	1.4142135623730951	18.384776310850235	2.23606797749979	0.08687444855261388	0.14285714285714285	60.52411099675426	78.95905981967627	5.830951894845301	11.313708498984761	5.0	2.262741699796952	1.0	157.25555555555556	1.2336607079771074
8	126	A	866.0	107.74011527999991	8.309909002771805E-5	34.92849839314596	30.870698080866262	1.131445045448931	169.0	4.0	359.0	16642.0	0.41454965357967666	63.87138644059304	25.059928172283335	2.0	0.13370473537604458	99.0	6760.0	78.0	9.217020105689145E-4	21.400934559032695	0.612706974063111	6.082762530298219	22.02271554554524	7.0710678118654755	0.4301162633521313	0.5	56.90830006131756	58.24051991518721	7.810249675906654	13.038404810405298	5.0	2.6076809620810595	1.0	68.28282828282828	1.1423076923076925
9	130	A	705.0	96.66904747999993	1.0622598827935143E-4	30.23243291566195	27.459060435491963	1.1010002686248248	125.0	3.0	320.0	23790.0	0.45390070921985815	68.24873333354218	23.259406699226016	2.0	0.540625	83.0	5694.0	93.0	4.6674606858227314E-4	17.029386365926403	0.5632820359986414	4.123105625617661	18.439088914585774	5.0	0.28797018815893544	0.35714285714285715	67.16634582208246	53.13010235415598	6.4031242374328485	10.816653826391969	5.0	2.1633307652783937	1.4142135623730951	68.60240963855422	1.3556375131717597
9	131	A	973.0	114.81118307999989	5.207765724431639E-5	36.235341863986875	31.76476034853718	1.140740287866065	136.0	3.0	489.0	25171.0	0.5025693730729702	77.00799827436902	26.1725046566048	2.0	0.3006134969325153	82.0	7158.0	77.0	4.970004854487629E-4	25.059928172283335	0.6915880155442822	7.211102550927978	26.40075756488817	8.54400374531753	0.4332731606838266	0.5	4.332313983188513	8.801708323207805	5.830951894845301	10.770329614269007	4.47213595499958	2.408318915758459	2.23606797749979	87.29268292682927	0.8820899692651578
9	133	B	716.0	97.49747459999992	8.620776659736412E-5	31.32091952673165	28.160255680657446	1.1122384640933918	126.0	4.0	148.0	13682.0	0.20670391061452514	55.7262152329461	22.360679774997898	1.0	0.41216216216216217	62.0	4787.0	106.0	3.9056128695678043E-4	20.09975124224178	0.6417356688741889	5.830951894845301	21.02379604162864	7.211102550927978	0.3616202853397895	0.45607017003965516	49.39870535499551	52.125016348901795	5.385164807134504	9.433981132056603	4.47213595499958	2.1095023109728985	1.4142135623730951	77.20967741935483	1.3728848965949447
9	134	B	929.0	111.98275595999989	8.364481932159939E-5	37.64306044943742	29.832867780352597	1.26179825307403	106.0	3.0	200.0	15791.0	0.21528525296017223	62.748067286166965	24.186773244895647	3.0	0.395	88.0	8486.0	117.0	3.7346941680425195E-4	21.02379604162864	0.5585038992742909	5.0	21.02379604162864	5.0	0.3333333333333333	0.3333333333333333	75.52970589993411	75.52970589993411	5.830951894845301	10.816653826391969	5.0	2.1633307652783937	0.0	96.43181818181819	1.2132924817346216
9	140	B	895.0	109.4974745999999	1.1942330306104287E-4	35.805027579936315	29.410882339705484	1.2174074604894993	93.0	3.0	101.0	11319.0	0.11284916201117319	67.94192695442166	23.08679276123039	3.0	0.7425742574257426	87.0	9480.0	139.0	5.922016792207933E-4	19.72308292331602	0.5508467457337761	2.0	20.591260281974	3.0	0.125	0.1875	33.69006752597977	33.69006752597977	6.4031242374328485	11.180339887498949	5.385164807134504	2.0761369963434992	1.0	108.96551724137932	1.275632911392405
9	143	A	822.0	104.9116881599999	6.503521360364644E-5	34.48187929913333	29.154759474226502	1.1827187025712262	112.0	4.0	382.0	14877.0	0.46472019464720193	48.33218389437829	24.166091947189145	1.0	0.11780104712041885	103.0	6627.0	96.0	8.954143747836986E-4	19.79898987322333	0.5741853482365434	6.082762530298219	21.93171219946131	7.0710678118654755	0.4301162633521313	0.46726931351599776	71.38983527217266	53.797410709991055	7.615773105863909	13.601470508735444	5.0	2.720294101747089	2.23606797749979	64.33980582524272	1.492077863286555
10	144	B	644.0	92.66904747999995	1.0810843830762369E-4	28.844410203711913	26.076809620810597	1.1061326375099443	140.0	3.0	63.0	3976.0	0.09782608695652174	17.59304134964112	8.602325267042627	1.0	0.5873015873015873	73.0	8419.0	156.0	6.301832087957024E-4	19.79898987322333	0.6864064729836441	6.324555320336759	19.79898987322333	6.324555320336759	0.5	0.5	37.874983651098205	37.874983651098205	5.385164807134504	9.055385138137417	5.0990195135927845	1.775907135479261	0.0	115.32876712328768	1.3526547095854613
10	147	B	874.0	107.49747459999989	1.1705174249715549E-4	35.84689665786984	29.154759474226502	1.2295384117148813	157.0	3.0	82.0	8943.0	0.09382151029748284	66.00462400299229	26.870057685088806	1.0	0.5	75.0	12268.0	223.0	5.106350425267346E-4	25.495097567963924	0.7112218893393863	8.06225774829855	26.0	8.54400374531753	0.4608885989624768	0.4739360554076727	7.364746244982651	1.824089832376103	5.656854249492381	10.0	4.242640687119285	2.3570226039551585	1.4142135623730951	163.57333333333332	1.3633029018584937
10	148	A	967.0	114.9116881599999	1.4242027773148701E-4	38.01315561749642	30.0	1.2671051872498809	95.0	4.0	411.0	10886.0	0.4250258531540848	0.0	0.0	0.0	0.0170316301703163	70.0	6497.0	77.0	4.8289115335956343E-4	24.08318915758459	0.6335488008393535	5.830951894845301	23.345235059857504	6.4031242374328485	0.30903983234775434	0.3904053750620288	33.97654403625688	54.352979250093256	5.0990195135927845	8.602325267042627	5.0	1.7204650534085253	2.23606797749979	92.81428571428572	0.8296136678466984
10	149	A	910.0	110.81118307999988	8.081447123645817E-5	36.76955262170047	30.4138126514911	1.2089754429357205	143.0	3.0	237.0	7227.0	0.26043956043956046	0.0	0.0	0.0	0.04219409282700422	94.0	5146.0	65.0	9.086859463817708E-4	20.518284528683193	0.5580237741748811	2.23606797749979	21.93171219946131	3.605551275463989	0.11901388973144479	0.1910938354123028	18.43494882292201	11.309932474020215	6.082762530298219	11.045361017187261	5.0	2.209072203437452	1.4142135623730951	54.744680851063826	1.187329965021376
10	152	A	904.0	109.39696951999991	9.936755125334518E-5	35.22782990761707	30.265491900843113	1.1639602628310732	151.0	2.0	443.0	10104.0	0.49004424778761063	0.0	0.0	0.0	0.0	101.0	5153.0	66.0	5.881133217087609E-4	18.384776310850235	0.5218821698374052	5.0990195135927845	21.095023109728988	5.656854249492381	0.3333333333333333	0.36363636363636365	85.39990433373671	51.709836807756915	7.280109889280518	13.0	5.385164807134504	2.4140393963016744	3.1622776601683795	51.01980198019802	1.2936153696875607
10	157	A	937.0	112.56854239999988	8.25871225275542E-5	36.71511950137164	30.528675044947494	1.2026437258517055	127.0	3.0	290.0	8872.0	0.3094983991462113	27.202941017470888	13.601470508735444	1.0	0.07241379310344828	81.0	8742.0	121.0	9.760728401276607E-4	22.80350850198276	0.6210931303418703	5.385164807134504	22.80350850198276	5.385164807134504	0.33333333333333337	0.33333333333333337	38.84083697085691	38.84083697085691	6.324555320336759	10.770329614269007	4.123105625617661	2.6121886248440607	0.0	107.92592592592592	1.1211393273850379
10	158	B	1257.0	129.63961019999988	9.445200307084957E-5	39.824615503479755	37.64306044943742	1.0579537112018993	110.0	3.0	145.0	4755.0	0.11535401750198886	0.0	0.0	0.0	0.10344827586206896	102.0	8564.0	98.0	6.412600146656068E-4	20.615528128088304	0.517657932599173	5.0	21.02379604162864	5.656854249492381	0.2602896031476768	0.28571428571428575	90.0	81.86989764584402	6.708203932499369	12.041594578792296	5.0	2.4083189157584592	1.0	83.96078431372548	1.167211583372256
10	159	A	1401.0	136.7106779999999	5.731798687465137E-5	42.44997055358225	40.311288741492746	1.0530541661866577	85.0	3.0	579.0	12978.0	0.4132762312633833	70.68238818828917	35.34119409414458	1.0	0.031088082901554404	153.0	11406.0	109.0	0.0027639348030229034	25.632011235952593	0.6038169379552036	10.816653826391969	25.632011235952593	10.816653826391969	0.5570860145311556	0.5570860145311556	78.69006752597979	78.69006752597979	10.816653826391969	20.248456731316587	6.4031242374328485	3.1622776601683795	0.0	74.54901960784314	1.4621251972645977
11	160	B	678.0	95.25483391999994	1.1176764966780514E-4	30.805843601498726	26.40075756488817	1.1668545315710608	78.0	3.0	88.0	3878.0	0.12979351032448377	8.94427190999916	4.47213595499958	1.0	0.3409090909090909	85.0	4082.0	56.0	4.7697321988925926E-4	19.72308292331602	0.6402383644626592	5.0990195135927845	19.72308292331602	5.0990195135927845	0.3333333333333333	0.3333333333333333	25.559965171823805	25.559965171823805	6.324555320336759	11.180339887498949	4.47213595499958	2.5	0.0	48.023529411764706	1.1660950514453698
11	165	B	954.0	114.81118307999988	1.4961262045799957E-4	38.07886552931954	31.016124838541646	1.227711899134527	90.0	5.0	116.0	12161.0	0.12159329140461216	65.06922341624168	26.90724809414742	1.0	0.39655172413793105	85.0	7751.0	93.0	6.092845863339165E-4	20.223748416156685	0.5311016527155996	5.385164807134504	21.095023109728988	6.708203932499369	0.33333333333333337	0.42857142857142855	87.83892051177364	87.39743779750019	6.708203932499369	11.180339887498949	4.47213595499958	2.5	1.4142135623730951	91.18823529411765	1.0198684040768933
11	167	B	697.0	95.49747459999995	9.608280511286073E-5	30.675723300355934	26.570660511172846	1.1544960761309238	83.0	2.0	57.0	5997.0	0.08177905308464849	46.9438747434362	21.540659228538015	1.0	0.8070175438596491	67.0	7188.0	68.0	5.393415643391814E-4	19.924858845171276	0.6495318349980059	4.123105625617661	20.396078054371138	5.0990195135927845	0.25	0.3333333333333333	4.398705354995542	29.744881296942225	5.385164807134504	9.486832980505138	4.123105625617661	2.3008949665421112	2.23606797749979	107.28358208955224	0.6338341680578742
11	170	A	622.0	89.84062035999995	6.657901226876166E-5	29.154759474226502	24.698178070456937	1.180441706714406	84.0	3.0	181.0	5943.0	0.2909967845659164	0.0	0.0	0.0	0.06629834254143646	61.0	8704.0	111.0	8.28230597813889E-4	16.97056274847714	0.5820855000871991	5.0	16.278820596099706	5.0990195135927845	0.38461538461538464	0.38218767082460553	58.39249775375109	69.70243022777132	5.0990195135927845	10.198039027185569	3.1622776601683795	3.2249030993194197	1.0	142.68852459016392	0.7779181985294118
11	171	A	778.0	101.49747459999992	6.772814554997417E-5	33.301651610693426	29.068883707497267	1.145611642531167	72.0	3.0	491.0	11271.0	0.6311053984575835	0.0	0.0	0.0	0.0	86.0	6501.0	64.0	3.254080531264144E-4	21.2602916254693	0.6384155318783784	5.0990195135927845	22.47220505424423	8.06225774829855	0.31323027878410764	0.5	36.17962044797895	54.614569270900944	6.4031242374328485	10.63014581273465	5.0	2.12602916254693	3.605551275463989	75.59302325581395	0.8466389786186741
11	173	A	1025.0	117.7401152799999	9.84152871941154E-5	38.948684188300895	31.38470965295043	1.241008268643944	52.0	3.0	628.0	10362.0	0.6126829268292683	0.0	0.0	0.0	0.0	151.0	12097.0	101.0	7.520184903608355E-4	21.02379604162864	0.5397819330683219	2.23606797749979	22.135943621178654	5.0	0.125	0.29061909685954823	54.46232220802562	64.76716867679164	9.433981132056603	16.278820596099706	5.656854249492381	2.8777161083053344	2.8284271247461903	80.11258278145695	1.2607257997850707
11	175	B	1026.0	117.39696951999987	6.174914935406278E-5	38.47076812334269	32.64965543462902	1.1782901721694636	78.0	4.0	143.0	8193.0	0.13937621832358674	0.0	0.0	0.0	0.055944055944055944	88.0	12496.0	204.0	5.430283451331268E-4	23.706539182259394	0.6162221431673238	4.47213595499958	25.495097567963924	6.324555320336759	0.23802777946288958	0.3174203325344759	1.3322198538696384	9.462322208025618	6.082762530298219	10.295630140987	5.385164807134504	1.9118505207764294	2.0	142.0	1.4366197183098592
11	176	B	670.0	94.08326103999994	1.1814679024439475E-4	31.622776601683793	25.632011235952593	1.2337220169960088	67.0	3.0	96.0	4801.0	0.14328358208955225	18.01631526876151	8.06225774829855	2.0	0.4479166666666667	142.0	8757.0	67.0	0.004866169972858501	16.76305461424021	0.5300943312279429	1.0	18.681541692269406	3.0	0.0625	0.1875	18.434948822922024	18.434948822922024	10.63014581273465	17.804493814764857	7.810249675906654	2.279631836827037	2.0	61.66901408450704	1.0864451296105972
11	177	A	850.0	106.91168815999988	1.8097417558816852E-4	37.64306044943742	27.202941017470888	1.3837864231393746	67.0	2.0	549.0	13783.0	0.6458823529411765	0.0	0.0	0.0	0.0	86.0	5432.0	75.0	0.002437958700594734	20.615528128088304	0.5476581309263977	2.0	20.223748416156685	2.8284271247461903	0.10526315789473684	0.2	15.524110996754246	60.52411099675426	8.06225774829855	13.601470508735444	5.0	2.720294101747089	2.0	63.16279069767442	1.1874079528718704
11	178	B	654.0	93.49747459999993	1.0023503337237982E-4	29.732137494637012	27.51363298439521	1.0806329179247272	65.0	3.0	120.0	4059.0	0.1834862385321101	0.0	0.0	0.0	0.08333333333333333	69.0	7762.0	103.0	7.738565122730529E-4	14.866068747318506	0.5	0.0	14.866068747318506	0.0	0.0	0.0	-1.0	-1.0	5.830951894845301	10.44030650891055	4.123105625617661	2.5321462647095156	0.0	112.4927536231884	0.9156145323370265
12	182	B	901.0	109.9827559599999	6.798911494097334E-5	35.35533905932738	30.886890422961002	1.1446713662390753	149.0	3.0	149.0	8493.0	0.16537180910099888	25.589485615392242	12.083045973594572	3.0	0.46308724832214765	88.0	5795.0	86.0	5.32069272771765E-4	19.72308292331602	0.5578530272392541	1.4142135623730951	20.248456731316587	2.23606797749979	0.07993607669774316	0.14285714285714285	15.642246457208728	34.07719528013075	5.656854249492381	10.63014581273465	5.0	2.12602916254693	1.0	65.85227272727273	1.3059534081104398
12	183	B	1060.0	118.81118307999986	4.50703039082797E-5	39.6232255123179	33.97057550292606	1.1663984176218902	102.0	3.0	162.0	6363.0	0.15283018867924528	8.94427190999916	4.47213595499958	1.0	0.18518518518518517	108.0	6357.0	62.0	4.051625500177504E-4	28.319604517012593	0.7147223415269086	8.602325267042627	29.068883707497267	9.433981132056603	0.47717115136217914	0.5233031185136907	13.54793898800051	17.08023357189137	7.280109889280518	13.0	5.385164807134504	2.4140393963016744	1.0	58.861111111111114	1.0533270410571023
12	184	A	768.0	100.32590171999992	6.49647255926783E-5	32.28002478313795	28.160255680657446	1.146297290379727	75.0	3.0	396.0	20704.0	0.515625	64.10500735841195	22.20360331117452	3.0	0.30303030303030304	116.0	8572.0	91.0	0.0011359684574198498	17.46424919657298	0.5410234135165765	3.1622776601683795	17.0	4.0	0.21271781490575853	0.26666666666666666	56.63363399894044	75.06858282186245	7.280109889280518	13.601470508735444	4.123105625617661	3.298841151249401	1.4142135623730951	73.89655172413794	1.2314512365842276
12	186	A	678.0	94.91168815999993	1.2175603155126569E-4	31.38470965295043	26.0	1.2071042174211704	107.0	3.0	238.0	9050.0	0.35103244837758113	8.246211251235321	4.123105625617661	1.0	0.08823529411764706	76.0	7776.0	127.0	3.0943873390233066E-4	17.4928556845359	0.5573687275737287	3.1622776601683795	19.72308292331602	5.0	0.2171861213815347	0.3333333333333333	48.36646066342979	29.931511840507795	5.656854249492381	9.433981132056603	5.0	1.8867962264113207	2.23606797749979	102.3157894736842	1.2412551440329218
12	187	B	758.0	99.74011527999994	1.36130028305226E-4	33.734255586866	27.459060435491963	1.22852912852266	115.0	4.0	73.0	5093.0	0.09630606860158311	19.950844619618657	9.0	1.0	0.6301369863013698	68.0	10050.0	204.0	4.8817605769303454E-4	20.024984394500787	0.5936097905861974	5.656854249492381	20.0	5.0	0.4444444444444445	0.3904344047215152	55.61965527615513	47.48955292199915	5.0990195135927845	9.486832980505138	4.123105625617661	2.3008949665421112	1.0	147.7941176470588	1.3802985074626868
12	191	A	777.0	100.91168815999994	5.39988838620222E-5	32.01562118716424	29.206163733020468	1.0961939910980985	142.0	3.0	386.0	10128.0	0.4967824967824968	0.0	0.0	0.0	0.02849740932642487	80.0	8435.0	111.0	6.994704106539022E-4	20.615528128088304	0.6439209162167847	7.280109889280518	19.697715603592208	6.324555320336759	0.5	0.42543562981151706	53.51398792975035	56.003540851749506	6.324555320336759	10.770329614269007	5.385164807134504	2.0	1.0	105.4375	1.052756372258447
12	194	B	1263.0	129.74011527999988	8.040566458528553E-5	41.43669871020132	36.345563690772494	1.1400758305124699	133.0	3.0	114.0	7295.0	0.09026128266033254	14.142135623730951	7.0710678118654755	1.0	0.21929824561403508	78.0	8534.0	127.0	3.9591598153877137E-4	28.792360097775937	0.6948516892994551	9.219544457292887	29.732137494637012	9.899494936611665	0.4644739396447739	0.5	40.86793974504741	36.469234390051895	5.385164807134504	10.295630140987	4.47213595499958	2.3021728866442674	1.0	109.41025641025641	1.160768689946098
13	201	A	710.0	96.91168815999991	1.336244896331226E-4	32.69556544854363	26.0	1.2575217480209089	157.0	3.0	360.0	14959.0	0.5070422535211268	41.23105625617661	20.615528128088304	1.0	0.07777777777777778	84.0	5148.0	78.0	7.3699685611614E-4	17.26267650163207	0.5279821977325981	3.605551275463989	18.24828759089466	4.242640687119285	0.295378269592824	0.35233213170882205	78.11134196037203	66.80140948635182	7.0710678118654755	13.152946437965905	5.0990195135927845	2.579505021093418	1.0	61.285714285714285	1.2727272727272727
13	207	A	764.0	100.32590171999992	8.734756453394763E-5	32.55764119219941	27.459060435491963	1.1856793595937216	127.0	3.0	464.0	16870.0	0.6073298429319371	0.0	0.0	0.0	0.017241379310344827	139.0	9202.0	77.0	0.0019417448070715793	18.027756377319946	0.5537181355029882	3.1622776601683795	17.08800749063506	3.0	0.21271781490575853	0.21428571428571427	60.94539590092285	79.38034472384487	9.433981132056603	17.4928556845359	5.830951894845301	2.9999999999999996	1.0	66.20143884892086	1.1631167137578788
13	209	A	697.0	96.6690474799999	1.1732467731607184E-4	30.805843601498726	27.202941017470888	1.1324453330878415	98.0	3.0	183.0	7170.0	0.26255380200860834	6.324555320336759	3.1622776601683795	1.0	0.15300546448087432	63.0	9793.0	217.0	7.772185842403247E-4	18.867962264113206	0.6124799732215503	3.1622776601683795	19.72308292331602	4.123105625617661	0.2	0.26559258100921596	16.26020470831196	20.658910063307502	5.385164807134504	9.219544457292887	5.0990195135927845	1.8081014266989475	1.0	155.44444444444446	1.3959971408148677
14	211	B	875.0	106.91168815999991	6.162903014695012E-5	35.510561809129406	29.427877939124322	1.2066980120886721	111.0	3.0	174.0	5947.0	0.19885714285714284	0.0	0.0	0.0	0.11494252873563218	90.0	6856.0	71.0	0.0012249464080167564	20.12461179749811	0.5667218644883358	6.0	21.470910553583888	7.0710678118654755	0.4	0.46726931351599776	80.53767779197439	72.40757543781842	7.0710678118654755	13.341664064126334	4.123105625617661	3.235828832817663	1.4142135623730951	76.17777777777778	0.9320303383897316
14	212	A	833.0	104.32590171999992	3.9402166191506486E-5	34.058772731852805	30.066592756745816	1.1327779308884707	112.0	3.0	219.0	8379.0	0.26290516206482595	0.0	0.0	0.0	0.1004566210045662	93.0	8884.0	123.0	5.894967393521646E-4	20.223748416156685	0.5937896992172832	3.605551275463989	20.615528128088304	5.0	0.2166365803419133	0.31622776601683794	30.323606862549983	49.76364169072618	6.708203932499369	11.704699910719626	4.123105625617661	2.8388067087090953	2.0	95.52688172043011	1.2875956776226924
14	214	A	826.0	105.4974745999999	1.0905231360727528E-4	33.83784863137726	28.844410203711913	1.1731163297290357	123.0	3.0	276.0	7209.0	0.3341404358353511	0.0	0.0	0.0	0.03985507246376811	75.0	7473.0	137.0	0.0013516062438711457	21.400934559032695	0.6324555320336758	4.242640687119285	22.80350850198276	5.656854249492381	0.23980823009322946	0.31974430679097265	9.462322208025626	9.462322208025626	6.708203932499369	12.529964086141668	4.47213595499958	2.80178514522438	1.4142135623730951	99.64	1.3749498193496588
14	215	B	934.0	111.98275595999988	1.109625324644763E-4	36.05551275463989	31.622776601683793	1.140175425099138	116.0	3.0	77.0	8329.0	0.08244111349036402	41.43453914890288	19.924858845171276	2.0	0.4675324675324675	147.0	4953.0	35.0	0.002083225460987941	21.37755832643195	0.5929067899244042	4.47213595499958	20.396078054371138	3.605551275463989	0.2701716134791496	0.2166365803419133	46.00508600525416	53.130102354155966	9.433981132056603	15.811388300841896	7.211102550927978	2.1926450482675732	1.0	33.69387755102041	1.0387643852210782
14	221	A	683.0	94.66904747999996	7.932835201354578E-5	30.23243291566195	26.627053911388696	1.1354028506597642	93.0	3.0	269.0	5768.0	0.3938506588579795	0.0	0.0	0.0	0.0	82.0	6329.0	74.0	0.0010889358956878742	17.69180601295413	0.5851929304633922	4.0	17.029386365926403	5.385164807134504	0.26666666666666666	0.3866323008783335	58.39249775375109	80.1939072401029	7.0	13.038404810405298	4.0	3.2596012026013246	2.23606797749979	77.1829268292683	0.9587612577026386
14	222	A	804.0	102.91168815999993	7.346943402691517E-5	34.438350715445125	27.730849247724095	1.2418786892461118	131.0	4.0	208.0	6995.0	0.25870646766169153	0.0	0.0	0.0	0.057692307692307696	117.0	5973.0	64.0	9.98890039799708E-4	20.591260281974	0.597916562616894	3.605551275463989	21.95449840010015	5.0	0.2166365803419133	0.2808279781508652	32.6805547433634	29.500724623499167	7.810249675906654	13.601470508735444	6.324555320336759	2.1505813167606567	1.4142135623730951	51.05128205128205	1.2536413862380713
14	226	A	735.0	98.3259017199999	6.383739568812703E-5	32.14031735997639	27.073972741361768	1.1871297081892458	111.0	3.0	379.0	6956.0	0.5156462585034014	0.0	0.0	0.0	0.0	73.0	5841.0	78.0	0.0015016123286581474	18.027756377319946	0.5609078521349482	5.0990195135927845	18.027756377319946	5.0990195135927845	0.3561309707013459	0.3561309707013459	75.11373315098244	75.11373315098244	6.4031242374328485	10.63014581273465	5.0	2.12602916254693	0.0	80.01369863013699	0.9748330765279918
14	227	B	610.0	89.84062035999995	1.0941264126573221E-4	29.0	24.758836806279895	1.1712989679969281	123.0	3.0	30.0	1764.0	0.04918032786885246	0.0	0.0	0.0	0.4	74.0	6470.0	101.0	7.731076096622023E-4	16.64331697709324	0.5739074819687324	4.123105625617661	17.88854381999832	6.324555320336759	0.33333333333333337	0.5	56.30993247402021	60.70863782901574	6.082762530298219	11.180339887498949	4.123105625617661	2.711630722733202	2.23606797749979	87.43243243243244	1.155177743431221
14	229	B	1395.0	136.95331867999985	6.0091714483968975E-5	43.278170016764804	39.05124837953327	1.1082403716303948	95.0	3.0	217.0	6587.0	0.15555555555555556	6.0	3.0	1.0	0.1152073732718894	90.0	7026.0	45.0	0.0011451117372057494	28.0178514522438	0.6473899298743555	9.055385138137417	29.154759474226502	11.180339887498949	0.45052224920607753	0.5758167996310984	56.86773189756609	60.83238662042221	6.4031242374328485	11.40175425099138	5.830951894845301	1.955384722187607	2.23606797749979	78.06666666666666	0.5764304013663536
15	232	A	893.0	109.9827559599999	6.0813585770188596E-5	35.34119409414458	29.546573405388315	1.196118196491087	78.0	3.0	523.0	17473.0	0.5856662933930571	52.696752558870934	22.847319317591726	1.0	0.06118546845124283	90.0	5011.0	59.0	8.998215153993391E-4	24.351591323771842	0.6890426865289895	7.0	25.079872407968907	7.280109889280518	0.4117647058823529	0.434294945450817	23.62937773065682	7.683981829733964	8.06225774829855	14.142135623730951	4.123105625617661	3.429971702850177	2.0	55.67777777777778	1.0596687287966473
15	239	A	871.0	107.74011527999993	7.053760167289292E-5	35.12833614050059	29.068883707497267	1.2084515007172605	88.0	3.0	501.0	15235.0	0.5752009184845006	0.0	0.0	0.0	0.041916167664670656	99.0	6716.0	94.0	0.0015491954795253796	22.561028345356956	0.6422458568809246	5.0	22.360679774997898	4.47213595499958	0.31622776601683794	0.2701716134791496	33.50343698241423	23.1985905136482	7.280109889280518	13.0	6.324555320336759	2.0554804791094465	1.0	67.83838383838383	1.3856462179868971
15	242	A	609.0	89.84062035999993	1.5706673948838847E-4	29.410882339705484	24.351591323771842	1.207760180789286	76.0	4.0	374.0	12204.0	0.6141215106732348	0.0	0.0	0.0	0.0	68.0	4311.0	52.0	0.002513220910207278	18.788294228055936	0.6388211686764402	5.0	20.12461179749811	6.4031242374328485	0.35179877236514595	0.4505222492060775	33.47627829610269	31.686367687856603	7.0710678118654755	10.816653826391969	3.605551275463989	3.0000000000000004	1.4142135623730951	63.39705882352941	0.8202273254465321
16	248	A	1012.0	117.63961019999986	8.944882217947171E-5	40.80441152620633	29.410882339705484	1.387391614263788	153.0	3.0	391.0	17301.0	0.38636363636363635	57.724479968233354	22.135943621178654	1.0	0.4961636828644501	73.0	9119.0	126.0	7.818791937508949E-4	23.706539182259394	0.5809798082012295	5.0990195135927845	23.323807579381203	4.0	0.31323027878410764	0.2222222222222222	48.17983011986422	36.86989764584402	6.4031242374328485	10.0	3.605551275463989	2.773500981126146	1.4142135623730951	124.91780821917808	1.0086632306173922
16	250	B	574.0	86.18376611999994	1.4849695269831867E-4	27.80287754891569	24.20743687382041	1.148526285283166	118.0	3.0	42.0	4331.0	0.07317073170731707	31.295432933850115	14.212670403551895	2.0	0.7619047619047619	71.0	8194.0	124.0	3.104561272171506E-4	18.867962264113206	0.6786334339284624	5.0990195135927845	19.72308292331602	6.082762530298219	0.3561309707013459	0.4301162633521313	27.979474388480128	29.82708465447473	5.385164807134504	10.44030650891055	4.123105625617661	2.5321462647095156	1.0	115.40845070422536	1.0744447156455943
16	251	A	461.0	77.01219323999996	9.6729561849497E-5	25.495097567963924	21.587033144922902	1.1810375884821471	99.0	3.0	198.0	6279.0	0.42950108459869846	14.560219778561036	7.280109889280518	1.0	0.17676767676767677	78.0	6858.0	115.0	7.910848734594991E-4	13.152946437965905	0.5159010042186836	1.0	13.038404810405298	1.4142135623730951	0.07692307692307693	0.1174440439029407	12.994616791916513	57.99461679191651	6.324555320336759	10.770329614269007	4.47213595499958	2.408318915758459	1.0	87.92307692307692	1.3079615048118987
16	252	B	730.0	98.32590171999993	8.09124454345513E-5	32.01562118716424	27.018512172212592	1.1849513023922527	131.0	4.0	63.0	7528.0	0.0863013698630137	38.800954460821224	17.0	2.0	0.6825396825396826	80.0	8953.0	116.0	0.0010893228402643657	17.26267650163207	0.5391954259051843	4.123105625617661	17.26267650163207	4.123105625617661	0.28797018815893544	0.28797018815893544	75.96375653207353	75.96375653207353	6.324555320336759	11.180339887498949	4.123105625617661	2.711630722733202	0.0	111.9125	1.0365240701440859
16	259	B	604.0	88.66904747999995	6.611023177772124E-5	28.160255680657446	25.0	1.126410227226298	137.0	3.0	70.0	3417.0	0.11589403973509933	30.944799449378284	14.422205101855956	2.0	0.5857142857142857	114.0	8691.0	58.0	0.001477134948294276	15.652475842498529	0.5558357147037486	3.0	17.204650534085253	6.0	0.23076923076923078	0.46153846153846156	72.89727103094762	72.89727103094762	8.06225774829855	15.231546211727817	5.385164807134504	2.8284271247461903	3.0	76.23684210526316	0.7607870210562651
16	261	B	1030.0	120.46803731999987	1.522909781518351E-4	41.14608122288197	29.966648127543394	1.3730625142911184	114.0	3.0	153.0	6670.0	0.14854368932038836	18.110770276274835	9.055385138137417	1.0	0.24183006535947713	86.0	8276.0	120.0	4.657448321187883E-4	25.80697580112788	0.6272037344537255	6.708203932499369	25.80697580112788	6.708203932499369	0.375	0.375	36.86989764584402	36.86989764584402	6.324555320336759	11.661903789690601	4.47213595499958	2.6076809620810595	0.0	96.23255813953489	1.2469792170130498
17	262	B	816.0	103.74011527999993	1.0694005170295541E-4	33.95585369269929	28.861739379323623	1.1765005998572997	115.0	3.0	47.0	5246.0	0.05759803921568627	59.75416027251045	26.0	3.0	1.1702127659574468	83.0	4109.0	59.0	6.174455528967726E-4	20.396078054371138	0.6006645640235049	3.0	21.840329667841555	4.47213595499958	0.17647058823529413	0.2701716134791496	13.240519915187178	13.324531261890797	6.324555320336759	10.816653826391969	5.0	2.1633307652783937	2.23606797749979	49.506024096385545	1.191774154295449
17	265	B	795.0	103.15432883999989	1.0044982441169364E-4	34.058772731852805	28.071337695236398	1.2132935416765853	149.0	3.0	74.0	5766.0	0.0930817610062893	14.565493175066557	7.280109889280518	2.0	0.5405405405405406	105.0	5687.0	63.0	0.0017337252727777058	20.248456731316587	0.594515160329885	6.324555320336759	19.697715603592208	7.0710678118654755	0.46499055497527714	0.5	68.1985905136482	78.50343698241423	7.211102550927978	12.806248474865697	5.656854249492381	2.263846284534354	1.4142135623730951	54.161904761904765	1.1631791805873044
17	266	B	1090.0	121.63961019999986	3.4150195162912235E-5	41.036569057366385	32.55764119219941	1.2604281991779696	125.0	3.0	97.0	11053.0	0.0889908256880734	27.81723317971455	12.041594578792296	3.0	0.5670103092783505	76.0	5513.0	81.0	4.215842038672113E-4	25.942243542145693	0.6321737937175052	8.246211251235321	26.832815729997478	9.219544457292887	0.47217668268576246	0.5279095799378564	57.06130945704449	55.55387369826953	5.830951894845301	10.63014581273465	5.0	2.12602916254693	1.0	72.53947368421052	1.1166334119354255
17	275	A	695.0	96.08326103999993	8.751633546491243E-5	30.886890422961002	26.92582403567252	1.1471103124658575	136.0	3.0	327.0	12359.0	0.47050359712230216	25.255394978801956	12.529964086141668	1.0	0.12844036697247707	62.0	4554.0	71.0	0.0013091675346816555	19.924858845171276	0.6450911235259648	5.0990195135927845	19.924858845171276	5.0990195135927845	0.38218767082460553	0.38218767082460553	42.917434720269114	42.917434720269114	5.830951894845301	10.295630140987	3.605551275463989	2.8554940297339364	0.0	73.45161290322581	0.9666227492314449
17	276	B	771.0	100.6690474799999	1.4332162105300706E-4	33.015148038438355	28.0178514522438	1.1783611635857376	138.0	3.0	52.0	4175.0	0.06744487678339818	56.17496741768886	22.360679774997898	1.0	0.46153846153846156	91.0	5450.0	83.0	7.783179516163945E-4	19.79898987322333	0.5996941116293671	4.0	21.93171219946131	5.385164807134504	0.3076923076923077	0.3866323008783335	54.462322208025626	32.66091272167381	6.324555320336759	11.704699910719626	5.385164807134504	2.17350820818199	2.23606797749979	59.89010989010989	1.3858715596330275
17	278	A	892.0	108.91168815999991	5.279424805483156E-5	35.35533905932738	30.4138126514911	1.1624763874381927	81.0	3.0	484.0	15100.0	0.5426008968609866	0.0	0.0	0.0	0.0	74.0	5393.0	75.0	5.818975755437824E-4	19.235384061671343	0.5440588203494177	5.0990195135927845	19.4164878389476	6.082762530298219	0.3561309707013459	0.4301162633521313	85.03025927188969	86.8778695378843	6.4031242374328485	10.816653826391969	4.47213595499958	2.418677324489565	1.0	72.87837837837837	1.0291118116076396
18	281	B	660.0	94.08326103999994	1.2519493705039018E-4	30.886890422961002	25.942243542145693	1.1906021301813103	129.0	3.0	89.0	6253.0	0.13484848484848486	50.046384071846134	20.8806130178211	4.0	0.6853932584269663	117.0	8934.0	103.0	0.002456771334793648	17.029386365926403	0.5513467407281287	3.0	17.029386365926403	3.0	0.25	0.25	58.39249775375109	58.39249775375109	8.602325267042627	14.422205101855956	5.830951894845301	2.473387769603369	0.0	76.35897435897436	1.3488918737407656
18	284	A	692.0	95.4974745999999	7.241645975476818E-5	30.870698080866262	26.40075756488817	1.1693110701460672	130.0	3.0	481.0	19089.0	0.6950867052023122	36.05551275463989	18.027756377319946	1.0	0.05197505197505198	97.0	5611.0	60.0	6.871779707413617E-4	15.652475842498529	0.507033427021852	0.0	15.811388300841896	2.23606797749979	0.0	0.15617376188860607	-1.0	86.6335393365702	9.219544457292887	15.811388300841896	3.605551275463989	4.3852900965351465	2.23606797749979	57.845360824742265	1.0372482623418287
18	285	A	776.0	102.3259017199999	1.6335026031277282E-4	34.48187929913333	26.92582403567252	1.2806248474865696	165.0	3.0	363.0	9240.0	0.4677835051546392	0.0	0.0	0.0	0.024793388429752067	153.0	8583.0	77.0	0.0032644749295361766	18.867962264113206	0.5471848590510968	1.4142135623730951	18.439088914585774	3.1622776601683795	0.08333333333333334	0.23249527748763857	14.036243467926482	77.47119229084849	11.045361017187261	21.02379604162864	6.0	3.5039660069381067	2.8284271247461903	56.09803921568628	1.3725969940580216
18	286	B	669.0	93.74011527999996	8.864361520659518E-5	30.4138126514911	27.294688127912362	1.1142758806754427	126.0	3.0	106.0	6577.0	0.15844544095665172	10.0	5.0	1.0	0.2641509433962264	147.0	7546.0	67.0	5.69862824013643E-4	18.0	0.5918363542992863	4.242640687119285	16.1245154965971	1.4142135623730951	0.3333333333333333	0.11111111111111112	56.309932474020215	56.309932474020215	8.246211251235321	15.524174696260024	7.280109889280518	2.132409391116245	2.8284271247461903	51.333333333333336	1.3051948051948052
18	288	A	784.0	101.74011527999993	1.0076943773530392E-4	32.202484376209235	29.068883707497267	1.1077991401473655	119.0	3.0	248.0	11293.0	0.3163265306122449	23.198475943853236	10.816653826391969	1.0	0.1532258064516129	122.0	7040.0	81.0	9.516299924197529E-4	18.027756377319946	0.5598250174337049	6.708203932499369	18.601075237738275	8.54400374531753	0.4685212856658182	0.6134237196211232	90.0	83.99099404250548	8.06225774829855	14.035668847618199	5.0	2.80713376952364	2.0	57.704918032786885	1.403693181818182
18	289	B	893.0	109.1543288399999	1.3696077054788214E-4	36.24913792078372	29.966648127543394	1.2096493997760753	125.0	3.0	109.0	6743.0	0.12206047032474804	17.091446212620415	8.54400374531753	1.0	0.30275229357798167	108.0	5577.0	77.0	3.1027213490096995E-4	20.808652046684813	0.5740454322571356	4.123105625617661	22.825424421026653	5.0	0.28797018815893544	0.2808279781508652	49.39870535499554	10.304846468766016	6.708203932499369	12.206555615733702	5.830951894845301	2.0934070175616757	3.1622776601683795	51.638888888888886	1.4911242603550297
18	292	B	1308.0	132.4680373199999	6.020832470036339E-5	42.190046219457976	38.118237105091836	1.106820499152156	114.0	3.0	95.0	6982.0	0.07262996941896024	0.0	0.0	0.0	0.14736842105263157	119.0	9925.0	107.0	3.902221581149507E-4	25.079872407968907	0.5944499865563577	5.656854249492381	25.079872407968907	5.656854249492381	0.27569820671823103	0.27569820671823103	50.44033203100548	50.44033203100548	7.0710678118654755	13.152946437965905	6.082762530298219	2.1623310744832014	0.0	83.40336134453781	1.2829219143576827
18	295	A	777.0	101.74011527999993	9.32485371246589E-5	33.95585369269929	26.68332812825267	1.272549418479263	124.0	3.0	497.0	11263.0	0.6396396396396397	0.0	0.0	0.0	0.0	76.0	8751.0	97.0	3.927946341094926E-4	20.223748416156685	0.5955894556261712	4.123105625617661	20.024984394500787	5.0	0.25	0.3333333333333333	28.072486935852936	50.9061411137705	6.4031242374328485	9.899494936611665	4.242640687119285	2.3333333333333335	2.0	115.14473684210526	0.8424180093703577
18	297	A	539.0	84.42640679999995	1.74643272329353E-4	27.730849247724095	23.259406699226016	1.1922423304394463	105.0	3.0	331.0	7440.0	0.614100185528757	0.0	0.0	0.0	0.021148036253776436	67.0	5532.0	95.0	0.0012286234739098778	15.652475842498529	0.5644427151391026	2.23606797749979	17.4928556845359	4.242640687119285	0.1514456332038457	0.3	0.0	18.434948822922024	5.385164807134504	10.770329614269007	3.1622776601683795	3.40587727318528	2.23606797749979	82.56716417910448	1.1505784526391902
19	298	A	1041.0	118.81118307999986	3.9760736116493606E-5	38.8329756778952	32.202484376209235	1.2058999928149794	57.0	3.0	426.0	14754.0	0.4092219020172911	0.0	0.0	0.0	0.03286384976525822	106.0	8478.0	96.0	7.888805731831745E-4	20.615528128088304	0.5308768583455022	5.830951894845301	20.615528128088304	5.830951894845301	0.3616202853397895	0.3616202853397895	86.45523354440512	86.45523354440512	7.211102550927978	12.806248474865697	5.0	2.5612496949731396	0.0	79.98113207547169	1.2002830856334041
19	299	B	1127.0	123.88225087999986	6.719005552697446E-5	39.824615503479755	33.61547262794322	1.184710860509369	70.0	3.0	110.0	9195.0	0.09760425909494233	13.416407864998739	6.708203932499369	1.0	0.21818181818181817	91.0	10776.0	155.0	6.084823556906473E-4	23.345235059857504	0.5862011412970872	8.246211251235321	22.627416997969522	7.280109889280518	0.47217668268576246	0.41084036914256306	73.57069854846658	75.47985098146296	7.280109889280518	13.152946437965905	4.123105625617661	3.1900580854014704	1.0	118.41758241758242	1.3089272457312546
19	304	B	972.0	112.81118307999986	4.149406791973846E-5	35.77708763999664	33.1058907144937	1.0806864539165983	81.0	3.0	98.0	7161.0	0.10082304526748971	12.165525060596439	6.082762530298219	1.0	0.30612244897959184	108.0	5106.0	65.0	8.423412282935588E-4	20.12461179749811	0.5625	2.23606797749979	19.4164878389476	3.0	0.125	0.16666666666666666	0.0	63.43494882292201	7.280109889280518	13.92838827718412	4.47213595499958	3.1144823004794873	2.8284271247461903	47.27777777777778	1.3748531139835487
20	316	A	845.0	106.08326103999993	1.0948284550460695E-4	34.92849839314596	29.546573405388315	1.1821505632452174	125.0	3.0	231.0	10998.0	0.2733727810650888	14.87048159266775	6.708203932499369	1.0	0.22510822510822512	75.0	5416.0	85.0	3.1746904406328863E-4	23.323807579381203	0.6677586684905427	6.4031242374328485	22.825424421026653	5.656854249492381	0.3904053750620288	0.31974430679097265	27.710814015253106	21.370622269343187	5.385164807134504	9.433981132056603	5.0	1.8867962264113207	1.0	72.21333333333334	1.1770679468242244
20	320	A	796.0	102.0832610399999	7.67665209121434E-5	33.301651610693426	29.068883707497267	1.145611642531167	84.0	3.0	292.0	14300.0	0.36683417085427134	49.05184166953393	21.633307652783937	2.0	0.13356164383561644	68.0	6205.0	106.0	0.0011276599300336337	24.758836806279895	0.7434717381503575	8.602325267042627	25.495097567963924	9.433981132056603	0.5	0.5668329903853248	11.951875130024774	15.484169713915662	5.385164807134504	9.433981132056603	5.0	1.8867962264113207	1.0	91.25	1.1616438356164382
20	321	B	604.0	89.25483391999994	1.0224782264677241E-4	29.017236257093817	25.019992006393608	1.1597620115017924	154.0	3.0	75.0	7908.0	0.12417218543046357	10.770329614269007	5.385164807134504	1.0	0.3466666666666667	68.0	6848.0	114.0	0.0011484018612614151	16.76305461424021	0.5776930120332243	6.324555320336759	16.15549442140351	7.0710678118654755	0.46499055497527714	0.5376033305704704	71.56505117707799	81.86989764584403	5.830951894845301	10.770329614269007	4.123105625617661	2.6121886248440607	1.4142135623730951	100.70588235294117	1.1320093457943925
20	325	B	1421.0	138.81118307999992	5.1401006845318926E-5	44.04543109109048	39.05124837953327	1.127887914440519	118.0	4.0	176.0	8486.0	0.12385643912737508	11.717301412217974	5.830951894845301	1.0	0.2897727272727273	113.0	10893.0	83.0	4.8454579728061123E-4	26.019223662515376	0.5907360427170062	4.0	23.021728866442675	1.0	0.19047619047619047	0.047619047619047616	2.6025622024998065	2.6025622024998065	7.211102550927978	11.704699910719626	5.385164807134504	2.17350820818199	3.0	96.39823008849558	0.8610116588634903
20	326	B	923.0	111.98275595999988	5.76256524339023E-5	36.6742416417845	30.59411708155671	1.1987350883184373	114.0	4.0	192.0	10753.0	0.20801733477789816	27.85677655436824	13.92838827718412	1.0	0.14583333333333334	90.0	11405.0	162.0	8.198682768869759E-4	18.973665961010276	0.5173567362710721	3.0	19.924858845171276	3.1622776601683795	0.1875	0.2	80.53767779197439	62.10272896905238	6.082762530298219	11.180339887498949	5.0990195135927845	2.1926450482675732	1.0	126.72222222222223	1.278386672512056
20	327	B	639.0	92.08326103999994	1.397908648758638E-4	30.364452901377952	25.96150997149434	1.1695950248933142	130.0	3.0	69.0	8488.0	0.107981220657277	51.323514452485824	22.360679774997898	2.0	0.855072463768116	66.0	3402.0	51.0	6.566354425218548E-4	18.027756377319946	0.5937125373499431	6.0	20.248456731316587	7.280109889280518	0.42857142857142855	0.5	75.06858282186245	59.1231869209396	5.385164807134504	9.848857801796104	4.47213595499958	2.2022715545545237	2.23606797749979	51.54545454545455	0.9894179894179894
20	330	B	890.0	108.32590171999992	5.3304251487691E-5	34.655446902326915	31.144823004794873	1.1127193401289057	94.0	3.0	186.0	11099.0	0.20898876404494382	36.211976294489894	14.866068747318506	2.0	0.24731182795698925	81.0	10329.0	137.0	0.0011154297454641937	20.12461179749811	0.5807055916554017	6.708203932499369	19.697715603592208	7.810249675906654	0.42857142857142855	0.4761993272323109	69.27444113443946	87.09618113490373	6.708203932499369	12.206555615733702	4.47213595499958	2.729468812791236	3.1622776601683795	127.51851851851852	1.0743537612547198
20	331	A	823.0	104.3259017199999	5.471281280206397E-5	33.24154027718932	30.265491900843113	1.0983314061471872	116.0	4.0	505.0	21541.0	0.6136087484811664	42.37924020083418	21.18962010041709	1.0	0.03762376237623762	77.0	5291.0	69.0	3.7160242517493395E-4	22.02271554554524	0.6625058695206566	5.830951894845301	22.090722034374522	6.4031242374328485	0.3819983596576246	0.4505222492060775	37.67359333983046	45.369645061847024	5.830951894845301	10.0	4.242640687119285	2.3570226039551585	1.0	68.71428571428571	1.0041580041580043
20	332	B	909.0	109.9827559599999	7.465774275748185E-5	35.0	30.805843601498726	1.136148078032092	118.0	4.0	101.0	6265.0	0.1111111111111111	15.213591931880694	7.0	2.0	0.4752475247524752	77.0	8153.0	98.0	0.001208056564523926	25.612496949731394	0.7317856271351827	7.810249675906654	26.90724809414742	9.219544457292887	0.45863365291505465	0.5663521139548541	4.267893300290808	13.861027563021167	5.830951894845301	10.63014581273465	5.0	2.12602916254693	2.0	105.88311688311688	0.925548877713725
21	335	B	1007.0	118.81118307999985	2.8014656879809564E-4	38.91015291668744	31.78049716414141	1.2243405984406865	126.0	4.0	68.0	7175.0	0.06752730883813307	11.661903789690601	5.830951894845301	1.0	0.5441176470588235	83.0	6755.0	105.0	0.0010554800369759123	23.853720883753127	0.6130461870665884	5.830951894845301	25.0	7.615773105863909	0.30903983234775434	0.4360778994930029	33.83511982245142	41.60028584087672	6.082762530298219	10.295630140987	4.47213595499958	2.3021728866442674	2.0	81.3855421686747	1.2901554404145077
21	336	B	967.0	114.22539663999987	6.002837397276896E-5	38.01315561749642	30.610455730027933	1.2418356640213841	189.0	3.0	68.0	5733.0	0.0703205791106515	12.93010659580075	6.324555320336759	2.0	0.5294117647058824	68.0	6842.0	123.0	4.8776053947282693E-4	25.632011235952593	0.6742931708662165	9.219544457292887	26.92582403567252	10.04987562112089	0.5279095799378564	0.554911550851388	48.78264544659629	41.96443087494441	5.385164807134504	10.0	5.0	2.0	1.4142135623730951	100.61764705882354	1.2224495761473253
21	338	B	1004.0	117.05382375999986	8.871306023431722E-5	37.12142238654117	33.54101966249684	1.1067469850371805	150.0	3.0	218.0	5878.0	0.21713147410358566	0.0	0.0	0.0	0.0	84.0	9261.0	166.0	7.86184963440618E-4	24.698178070456937	0.6653349059009002	6.082762530298219	24.166091947189145	5.385164807134504	0.3523649724724399	0.31514293343362576	19.895431334765647	7.556344056439457	7.615773105863909	13.416407864998739	3.605551275463989	3.721042037676254	1.4142135623730951	110.25	1.5056689342403629
21	340	B	916.0	110.3259017199999	7.253237154582236E-5	36.40054944640259	30.610455730027933	1.1891541167319097	138.0	3.0	142.0	8149.0	0.15502183406113537	8.48528137423857	4.242640687119285	1.0	0.33098591549295775	105.0	12121.0	144.0	3.690796257042062E-4	19.72308292331602	0.5418347586306893	2.23606797749979	18.867962264113206	1.4142135623730951	0.14285714285714285	0.1	64.72227776444704	83.15722658736905	6.324555320336759	12.36931687685298	5.0990195135927845	2.42582262018792	1.0	115.43809523809524	1.2474218298820228
21	342	B	708.0	97.49747459999989	1.2114796360250113E-4	32.0624390837628	27.018512172212592	1.186684110486945	138.0	3.0	56.0	3910.0	0.07909604519774012	18.743698943899627	9.055385138137417	2.0	0.6607142857142857	68.0	6958.0	98.0	7.858718378891593E-4	17.46424919657298	0.5446949669346055	5.0990195135927845	17.46424919657298	5.0990195135927845	0.38218767082460553	0.38218767082460553	82.26640190097713	82.26640190097713	5.830951894845301	9.848857801796104	4.47213595499958	2.2022715545545237	0.0	102.32352941176471	0.9577464788732394
21	344	B	880.0	108.5685423999999	8.349749141629983E-5	35.510561809129406	29.427877939124322	1.2066980120886721	143.0	3.0	162.0	8438.0	0.18409090909090908	24.089609076998386	11.180339887498949	2.0	0.2037037037037037	90.0	8978.0	78.0	5.938820825615683E-4	21.587033144922902	0.6079045795150753	4.47213595499958	19.924858845171276	3.605551275463989	0.25	0.22803508501982758	16.557071375636653	46.30195267257888	6.4031242374328485	11.313708498984761	5.0	2.262741699796952	2.23606797749979	99.75555555555556	0.7819113388282468
