# Supplementary material for: Exploiting Single-Cell Quantitative Data to Map Genetic Variants Having Probabilistic Effects
Source: PLoS Genet. 2016 Aug 1;12(8):e1006213. doi: 10.1371/journal.pgen.1006213 (PMC4968810; doi:10.1371/journal.pgen.1006213)
Supplement: S1 Dataset — (ZIP) [file pgen.1006213.s007.zip › data/2014-10-07_morpho/JW1_gpa1/JW1-5_A1B.xls]

image_number	cell_id	Cgroup	Agroup	Dgroup	C11-1_A1B	C11-2_A1B	C12-1_A1B	C12-2_A1B	C13_A1B	C101_A1B	C102_A1B	C103_A1B	C104_A1B	C105_A1B	C106_A1B	C107_A1B	C108_A1B	C109_A1B	C110_A1B	C111_A1B	C112_A1B	C113_A1B	C114_A1B	C115_A1B	C116_A1B	C117_A1B	C118_A1B	C126_A1B	C127_A1B	C128_A1B	A7-1_A1B	A7-2_A1B	A8-1_A1B	A8-2_A1B	A9_A1B	A101_A1B	A102_A1B	A103_A1B	A104_A1B	A120_A1B	A121_A1B	A122_A1B	A123_A1B	D14-3_A1B	D15-3_A1B	D16-3_A1B	D17-3_A1B	D104_A1B	D107_A1B
1	3	small	api	A1	1053.0	59.0	104.91168815999991	20.899494920000002	4.72580776919949E-5	1112.0	128.22539663999987	38.01315561749642	32.202484376209235	31.26373169437743	33.690067525979785	8.06225774829855	-1.0	12.36931687685298	13.416407864998739	21.426918244536523	17.029386365926403	24.186773244895654	-1.0	1.180441706714406	-1.0	0.1992103576498203	0.0560303893637227	135.0	3.0	35.35533905932738	118.0	43.0	7641.0	3358.0	0.6923076923076923	0.1447841726618705	0.2670807453416149	0.01887678550601652	-1.0	16.32455532033676	8.16227766016838	1.0	0.35403726708074534	86.0	13086.0	116.0	4.73899766143682E-4	24.186773244895647	0.6362737544936452
1	7	medium	api	A1	914.0	422.0	95.74011527999991	61.11269832000001	7.894077529826997E-5	1336.0	159.68124072	36.359317925395686	30.528675044947494	45.000000000000014	53.301304373061	22.090722034374522	23.34011908915635	13.038404810405298	29.09845564679927	25.02565207547198	16.492422502470642	36.29190048504386	0.9464699794371534	1.190989057725686	0.7946924224850004	0.6383186205831365	0.4617067833698031	178.0	3.0	32.64965543462902	286.0	285.0	7349.0	8597.0	0.7142857142857143	0.4273952095808383	0.4991243432574431	-1.0	0.10357971707004156	0.0	0.0	0.0	0.01576182136602452	101.0	12408.0	181.0	0.0011274870402732194	25.495097567963924	0.7011984553801685
1	8	small	api	A1	883.0	204.0	95.08326103999994	41.041630520000005	6.34621216768714E-5	1087.0	138.95331867999988	34.9857113690718	30.528675044947494	24.25391972431659	38.558399900664966	15.132745950421556	18.00094369984193	11.180339887498949	16.46386417368085	27.253066134545406	17.11724276862369	26.413520204372173	0.8406640342169639	1.1459950789728737	0.7335668796854082	0.43163886125797135	0.23103057757644394	153.0	3.0	33.734255586866	69.0	153.0	3024.0	8473.0	0.5833333333333334	0.20423183072677092	0.6891891891891891	-1.0	0.09384201807748394	42.27859052711908	15.647145854256285	2.0	0.35585585585585583	92.0	9305.0	123.0	3.947544763900438E-4	22.360679774997898	0.6391374907061421
1	9	small	api	A1	936.0	203.0	98.66904747999993	39.455844080000006	4.69295723838819E-5	1139.0	140.12489155999987	37.013511046643494	31.016124838541646	31.0852744400363	38.418055344821994	15.0	17.28231464721634	12.206555615733702	17.236948939969743	26.95372179316093	17.0	27.739130434782602	0.867939295528105	1.1933634920326766	0.727305051078552	0.39988066255527244	0.2168803418803419	109.0	3.0	34.539832078341085	41.0	108.0	2661.0	7074.0	0.7272727272727273	0.13081650570676032	0.7248322147651006	-1.0	0.06523064439905488	33.06286092029607	14.123105625617661	1.0	0.48322147651006714	86.0	9237.0	122.0	6.007194305196991E-4	23.021728866442675	0.6219817632926331
1	11	large	E	B	954.0	558.0	97.91168815999993	71.18376611999997	9.710489840725943E-5	1512.0	171.92388139999994	37.69615364994153	31.016124838541646	24.616966170563046	41.60028584087672	26.570660511172846	25.920295096262166	13.601470508735444	25.068870653902	36.01352541024014	17.029386365926403	37.758307042193	1.0250909726334276	1.2153727729100143	0.8434374995739063	0.7270201081986944	0.5849056603773585	128.0	4.0	35.05709628591621	279.0	438.0	6137.0	11447.0	0.7142857142857143	0.4742063492063492	0.6108786610878661	-1.0	0.05009006144139534	0.0	0.0	0.0	0.0	206.0	12164.0	62.0	0.005523405166871813	31.016124838541646	0.8227928272620927
2	13	medium	iso	A1	1072.0	292.0	103.39696951999993	50.284271200000006	3.193964664648739E-5	1364.0	156.5096678399999	38.600518131237564	34.20526275297414	47.40597051664531	53.42696902148067	18.0	19.643648969755585	14.0	27.61620961603976	22.978920105844164	18.110770276274835	34.387096774193544	0.9163266981462439	1.128496465880276	0.8119889834404306	0.4863224854019884	0.27238805970149255	120.0	3.0	35.90264614203248	108.0	180.0	4326.0	8020.0	0.6666666666666666	0.21114369501466276	0.625	-1.0	0.08242366789575178	44.724155424272986	16.20068247057368	3.0	0.22916666666666666	116.0	7301.0	50.0	2.152794365967225E-4	28.319604517012593	0.7336586628378671
2	16	small	E	A1	1215.0	57.0	113.74011527999987	19.899494920000002	5.8524057929541295E-5	1272.0	135.6396101999999	42.485291572496	36.6742416417845	61.448608127039805	65.22485943116808	6.4031242374328485	-1.0	13.45362404707371	21.019038988498025	12.106589805912503	18.027756377319946	23.14975685841107	-1.0	1.1584504456144153	-1.0	0.17495581810351077	0.04691358024691358	84.0	10.0	36.76955262170047	110.0	25.0	6375.0	1552.0	0.5454545454545454	0.10613207547169812	0.18518518518518517	0.0649442607132671	-1.0	16.443433543200513	5.841619252963779	3.0	0.2740740740740741	121.0	12069.0	124.0	3.4305534496254707E-4	23.345235059857504	0.5494898162584501
2	18	medium	F	A1	1034.0	432.0	102.3259017199999	61.284271200000006	4.629009599184472E-5	1466.0	166.02438647999998	37.8021163428716	33.421549934136806	49.27946353024521	55.12630378129148	23.08679276123039	24.350502318112966	13.92838827718412	30.659659091244354	23.667364366967067	16.278820596099706	37.370939679142495	0.9481033475049683	1.1310701154604585	0.8382356978099412	0.5989125936822486	0.41779497098646035	142.0	4.0	34.20526275297414	129.0	278.0	6252.0	13307.0	0.5714285714285714	0.2776261937244202	0.683046683046683	-1.0	0.08648541688646433	60.81204312031443	23.8309518948453	4.0	0.16953316953316952	117.0	16264.0	177.0	4.1832962575207727E-4	19.313207915827967	0.5109028219651487
2	20	medium	iso	A1	958.0	334.0	99.32590171999993	53.69848476000001	3.644097480836023E-5	1292.0	155.43860003999993	34.92849839314596	32.984845004941285	23.248499716628544	30.766088288910055	19.924858845171276	20.6928863674798	12.649110640673518	17.00617052912189	32.74230937990495	17.26267650163207	33.245410545032996	0.9628844662523479	1.0589256486702758	0.9093031861693692	0.5406292198723373	0.348643006263048	136.0	4.0	34.713109915419565	78.0	227.0	4076.0	13078.0	0.6153846153846154	0.23606811145510836	0.7442622950819672	-1.0	0.09613348599118368	48.57722026328606	19.884371871563694	3.0	0.22950819672131148	114.0	15333.0	183.0	3.365406093649966E-4	22.090722034374522	0.632455532033676
2	21	medium	F	A1	1099.0	304.0	105.56854239999988	50.870057640000006	4.2673041979312045E-5	1403.0	158.8528135999999	39.21734310225516	34.17601498127012	72.47443162627712	80.1033280323309	18.24828759089466	19.69993384607598	14.142135623730951	33.37808980549545	9.480332922886577	17.0	33.88228149855477	0.9263121253846001	1.1475107066680506	0.8072361503922435	0.48186757611233305	0.27661510464058237	116.0	4.0	34.36568055487916	72.0	229.0	3629.0	11761.0	0.8	0.21454027084818247	0.760797342192691	-1.0	0.08702003958324364	37.74815009797172	15.0	3.0	0.28903654485049834	96.0	8308.0	114.0	9.470852213594094E-4	17.804493814764857	0.4539954113755612
2	22	medium	F	A1	932.0	292.0	98.15432883999992	50.284271200000006	7.941121323050625E-5	1224.0	150.8528135999999	37.48332962798263	30.4138126514911	31.759480084812807	53.381398021364916	18.24828759089466	20.76953928051435	12.165525060596439	23.210317990281055	25.646242019635736	17.46424919657298	28.91805137354892	0.8786082033131525	1.2324442863346476	0.712898922129923	0.5122980493500978	0.3133047210300429	88.0	3.0	34.785054261852174	56.0	213.0	2813.0	12758.0	0.6153846153846154	0.21977124183006536	0.79182156133829	-1.0	0.12068929356482247	39.649371490038085	14.142135623730951	2.0	0.26765799256505574	96.0	9496.0	125.0	5.031311665256072E-4	20.591260281974	0.5493444815692654
2	23	small	api	A1	979.0	224.0	101.15432883999993	43.870057640000006	4.234841741491667E-5	1203.0	147.43860003999987	37.21558813185679	31.38470965295043	23.017561796881353	30.699722550814414	16.0	18.21174380680772	11.0	16.068535525523725	30.014615729014526	18.110770276274835	31.47368421052631	0.8785539797687605	1.1857872366315871	0.7409035555690662	0.43369431781205453	0.22880490296220635	150.0	3.0	35.90264614203248	33.0	140.0	1824.0	9754.0	0.5	0.14380714879467996	0.8092485549132948	-1.0	0.10000517170874743	37.638628600797674	14.242640687119284	2.0	0.45664739884393063	105.0	11248.0	146.0	5.710303005700287E-4	24.698178070456937	0.6636514243157998
2	24	medium	iso	A1	1081.0	408.0	104.98275595999989	60.52691188000001	4.93077204107381E-5	1489.0	167.92388139999997	38.897300677553446	33.94112549695428	31.75948008481282	40.84719776827518	22.090722034374522	22.506489801273645	14.035668847618199	24.269036245611673	31.81980515339464	17.46424919657298	37.10612384421627	0.9815267609222832	1.1460227116229222	0.8564636206313131	0.5765414646102616	0.3774283071230342	185.0	3.0	36.138621999185304	51.0	294.0	3470.0	19514.0	0.4666666666666667	0.23169912693082606	0.8521739130434782	-1.0	0.14500271928044436	64.5044770732466	22.631848865904434	3.0	0.3536231884057971	100.0	8490.0	108.0	5.156179294756432E-4	27.202941017470888	0.699352925360421
2	25	medium	iso	A1	949.0	332.0	97.91168815999994	54.284271200000006	5.923691319352845E-5	1281.0	154.6101729199999	35.4400902933387	31.622776601683793	23.099377141791706	27.699472808054992	20.396078054371138	19.748648980413428	12.36931687685298	16.19634699711498	33.20391543176798	17.11724276862369	34.8433000095507	1.03278346152184	1.1207140580897519	0.9215405607405436	0.5544207460838866	0.3498419388830348	112.0	3.0	34.52535300326414	48.0	237.0	3852.0	20886.0	0.6153846153846154	0.2224824355971897	0.8315789473684211	-1.0	0.19902003500200457	57.7345325029239	21.278820596099706	3.0	0.49473684210526314	144.0	11704.0	104.0	2.574906344796847E-4	21.213203435596427	0.5985651633507166
3	31	small	api	A1	941.0	110.0	98.25483391999994	28.142135600000003	6.82344764028615E-5	1051.0	128.81118307999986	37.0	31.32091952673165	18.43494882292201	35.623888650044876	10.44030650891055	15.0988334257342	12.36931687685298	11.756756756756756	25.478179186882628	17.0	20.184592583893718	0.6914644472543333	1.1813190851060866	0.585332494812134	0.28641985821189836	0.11689691817215728	109.0	4.0	34.713109915419565	66.0	72.0	5015.0	7731.0	0.6923076923076923	0.1313035204567079	0.5217391304347826	-1.0	0.09304888825689554	19.32114465280323	9.222125139210444	1.0	0.4057971014492754	90.0	6844.0	103.0	5.740626240620426E-4	23.08679276123039	0.6239673719251457
3	36	medium	iso	A1	1027.0	360.0	100.98275595999989	56.11269832000001	8.156515874230052E-5	1387.0	159.9238813999999	40.0	31.400636936215164	56.706436729153324	77.09259132873416	19.697715603592208	24.79431652382666	14.317821063276353	32.6	13.311831885738274	16.0312195418814	33.44507961859927	0.7944447907916011	1.273859510596964	0.623651811037862	0.5556661410808268	0.3505355404089581	139.0	3.0	34.20526275297414	65.0	251.0	4277.0	20672.0	0.5714285714285714	0.22782984859408795	0.7943037974683544	-1.0	0.1565949619658389	80.20792299547773	31.556349186104043	2.0	0.6012658227848101	102.0	8898.0	94.0	6.112330862299141E-4	22.67156809750927	0.5667892024377317
3	39	small	E	A1	1301.0	45.0	120.7401152799999	19.727922040000003	5.7723452735209866E-5	1346.0	142.46803731999992	43.04648650006177	36.05551275463989	33.068107121959684	47.66300076606714	5.656854249492381	-1.0	11.313708498984761	14.93733989181852	20.19108714259834	19.72308292331602	20.207540457908888	-1.0	1.1938947254195469	-1.0	0.16339161176258915	0.034588777863182166	97.0	7.0	41.23105625617661	132.0	25.0	9971.0	1911.0	0.6666666666666666	0.11664190193164933	0.1592356687898089	0.058514211278380864	-1.0	28.726417524246298	14.230181375737569	1.0	0.2356687898089172	120.0	5908.0	65.0	6.076224983291833E-4	21.37755832643195	0.496615637292518
3	41	medium	iso	A1	1061.0	423.0	102.3969695199999	61.35533900000001	3.3865058917555034E-5	1484.0	166.16652207999994	38.28837943815329	33.301651610693426	54.706652409339696	59.54124126782486	22.360679774997898	23.194351667799594	14.317821063276353	32.09851182093479	21.680606368729173	17.029386365926403	37.23750060091114	0.964057115941763	1.1497441594115587	0.8384970761105404	0.5991909651976199	0.3986804901036758	115.0	3.0	34.36568055487916	158.0	305.0	4872.0	10976.0	0.4666666666666667	0.3119946091644205	0.6587473002159827	-1.0	0.17094569163929643	0.0	0.0	0.0	0.019438444924406047	119.0	6929.0	71.0	3.6933693663771216E-4	21.633307652783937	0.5650097489168464
3	42	small	api	A1	1015.0	144.0	104.98275595999992	34.62741696	5.631819563786302E-5	1159.0	142.02438647999983	37.8021163428716	32.01562118716424	29.913645991534878	46.222341823916565	13.152946437965905	13.717872718961011	11.045361017187261	19.25818103401716	23.894585568956728	18.110770276274835	26.672270214036715	0.9588182298692524	1.1807397433234026	0.8120487476524568	0.3298390925571966	0.14187192118226602	130.0	3.0	36.68787265568828	78.0	105.0	4578.0	7077.0	0.5833333333333334	0.15789473684210525	0.5737704918032787	-1.0	0.08453135654916481	30.889324953363445	12.16227766016838	1.0	0.31693989071038253	96.0	7934.0	75.0	4.456985530562244E-4	24.839484696748443	0.6570924355517588
4	45	large	iso	A1	916.0	491.0	97.32590171999992	68.76955256	4.1661699115315925E-5	1407.0	168.50966783999996	36.235341863986875	31.240998703626616	31.032210238467258	43.97458192338027	25.079872407968907	24.045539935153737	12.041594578792296	26.410679485023188	31.49707246349241	16.1245154965971	38.037144048219105	1.04301556444998	1.1598650288916816	0.8992559810572458	0.7065904486335547	0.5360262008733624	58.0	3.0	33.54101966249684	57.0	357.0	3797.0	21740.0	0.6923076923076923	0.2942430703624733	0.8623188405797102	-1.0	0.13565582467699167	74.41748302849379	23.705302517705768	8.0	0.2898550724637681	133.0	2963.0	30.0	0.001803864609707802	22.80350850198276	0.6293167755275526
4	48	medium	iso	A1	825.0	290.0	91.66904747999995	49.870057640000006	9.649395558337599E-5	1115.0	143.53910511999987	34.0	29.5296461204668	24.496152560855613	37.53480914387856	18.24828759089466	19.038995073279686	12.165525060596439	17.764705882352942	28.987817751283924	16.0312195418814	29.15863943095338	0.9584690536794798	1.1513852845136139	0.8324485874286393	0.5440228627976144	0.3515151515151515	49.0	4.0	32.2490309931942	53.0	208.0	3309.0	14989.0	0.38461538461538464	0.23408071748878923	0.7969348659003831	-1.0	0.21704069431966413	68.10627709958123	27.489292894691907	1.0	0.4444444444444444	101.0	5358.0	69.0	7.551434570322336E-4	22.47220505424423	0.6609472074777715
4	49	small	api	A1	803.0	77.0	89.42640679999995	22.899494920000002	7.306048300733807E-5	880.0	114.3259017199999	32.2490309931942	29.274562336608895	19.44003482817618	24.88036685918169	9.433981132056603	12.501433368139125	11.661903789690601	9.178570359601427	23.3649949104323	15.652475842498529	21.816081367880905	0.7546319573321758	1.1016059137753742	0.6850289635301022	0.25607083790377694	0.0958904109589041	76.0	5.0	32.202484376209235	75.0	46.0	6476.0	3661.0	0.45454545454545453	0.1375	0.38016528925619836	0.043719641425473986	-1.0	27.20374042818075	13.54400374531753	1.0	0.39669421487603307	75.0	4140.0	42.0	4.691272705965909E-4	21.93171219946131	0.6800735254367722
4	50	small	E	A1	1170.0	46.0	110.2548339199999	18.485281360000002	8.671294253979841E-5	1216.0	131.1543288399999	39.6232255123179	36.49657518178932	70.3461759419467	73.61045966596521	4.47213595499958	-1.0	13.92838827718412	20.240654051515257	7.726752403351792	17.4928556845359	21.09795903476272	-1.0	1.0856696913328099	-1.0	0.16765960006264022	0.039316239316239315	61.0	4.0	36.359317925395686	75.0	8.0	8658.0	635.0	0.21428571428571427	0.06825657894736842	0.0963855421686747	0.07531263118391882	-1.0	34.23682203690181	15.23606797749979	2.0	0.6265060240963856	99.0	3607.0	47.0	3.523259567290832E-4	23.706539182259394	0.5982990752453913
4	51	small	api	A1	1031.0	217.0	103.98275595999992	42.213203400000005	5.1291751564491116E-5	1248.0	148.61017291999985	38.948684188300895	32.2490309931942	45.71318863501759	64.61658878822587	15.033296378372908	17.480071385435522	13.0	25.546434256664064	19.34941859591652	17.72004514666935	28.276237989567193	0.860024884732377	1.2077474264737005	0.712090016406344	0.40596349856546	0.2104752667313288	63.0	4.0	35.84689665786984	81.0	135.0	3253.0	6573.0	0.7857142857142857	0.17307692307692307	0.625	-1.0	0.04966493599295099	12.165525060596439	6.082762530298219	1.0	0.1527777777777778	94.0	8498.0	107.0	4.12189248686695E-4	19.1049731745428	0.49051652379777705
4	53	medium	iso	A1	1098.0	398.0	105.56854239999993	58.69848476000001	4.005336835732713E-5	1496.0	166.2670271599999	39.408120990476064	33.60059523282288	52.311646892467365	62.42341095355309	21.213203435596427	22.291905873235052	14.142135623730951	32.42986389299962	21.309146312401406	18.027756377319946	36.58633467029991	0.9516101295343357	1.1728399665961893	0.8113725287654497	0.5560224989901921	0.36247723132969034	51.0	3.0	35.6931365951495	94.0	262.0	4179.0	14987.0	0.6666666666666666	0.23796791443850268	0.7359550561797753	-1.0	0.14261878486035454	62.998396851651314	23.52036700605654	4.0	0.38764044943820225	100.0	4752.0	57.0	9.015172603595513E-4	23.430749027719962	0.5945665116431859
4	54	small	api	A1	866.0	86.0	94.49747459999993	25.142135600000003	4.5381739878223844E-5	952.0	122.46803731999984	35.0	30.479501308256342	38.15722658736905	43.21008939175391	9.055385138137417	12.641644302080508	11.180339887498949	15.4	18.537048696625224	16.0	22.492408246341334	0.7163138688095441	1.1483127511183766	0.623796842900076	0.2660614551491942	0.09930715935334873	41.0	4.0	32.38826948140329	48.0	44.0	3534.0	3719.0	0.5	0.09663865546218488	0.4782608695652174	-1.0	0.014938607954834536	22.13403974469018	9.8309518948453	1.0	0.42391304347826086	87.0	4815.0	72.0	4.319150705059512E-4	21.095023109728988	0.6027149459922568
4	55	medium	E	A1	965.0	273.0	99.08326103999993	48.455844080000006	6.191432530448866E-5	1238.0	150.3675322399999	37.64306044943742	31.622776601683793	57.12186436698441	66.29933990025691	17.11724276862369	19.192506382010272	13.152946437965905	29.035896309975374	17.07629936490925	16.76305461424021	31.71041753577236	0.8918711515796712	1.1903780911962383	0.7492335067116443	0.4890416763779946	0.28290155440414505	49.0	4.0	34.132096331752024	60.0	193.0	1898.0	6825.0	0.6428571428571429	0.20436187399030695	0.7628458498023716	-1.0	0.10214811239736618	0.0	0.0	0.0	0.0	99.0	4257.0	56.0	8.975291088176746E-4	24.186773244895647	0.6425294053171791
4	57	small	api	A1	1185.0	210.0	111.63961019999988	40.627416960000005	4.687179384587659E-5	1395.0	155.09545427999993	41.86884283091664	33.301651610693426	50.9061411137705	64.7754175532182	15.524174696260024	16.574101892564943	13.341664064126334	27.418956970845585	18.46755251629978	18.0	30.309102978412437	0.9366525436424455	1.2572602500433407	0.7449949551893945	0.363915790168175	0.17721518987341772	60.0	4.0	37.0	42.0	125.0	3347.0	12118.0	0.5714285714285714	0.11971326164874552	0.7485029940119761	-1.0	0.07532206559352583	34.553720098595306	13.16227766016838	2.0	0.5508982035928144	124.0	5209.0	41.0	5.576923387781836E-4	29.832867780352597	0.712531461660639
4	58	medium	iso	A1	731.0	237.0	84.42640679999995	42.798989840000004	7.966731982433318E-5	968.0	129.63961019999985	32.69556544854363	26.92582403567252	32.61153684669148	37.464936276671864	16.492422502470642	17.01994364932182	12.649110640673518	17.372386505867894	26.740128697495468	15.132745950421556	28.56004872379063	0.9690057054406171	1.2142828165714485	0.7980066029235462	0.5069384267577289	0.32421340629274964	55.0	3.0	30.4138126514911	23.0	159.0	1063.0	10667.0	0.38461538461538464	0.18801652892561985	0.8736263736263736	-1.0	0.2060595639255724	31.396513720351436	11.704699910719626	4.0	0.3901098901098901	76.0	12753.0	216.0	7.14880719916295E-4	19.235384061671343	0.5883178283594466
4	59	large	api	A1	771.0	386.0	87.49747459999993	59.94112544000001	7.827158222685002E-5	1157.0	150.26702715999994	33.28663395418648	28.844410203711913	32.735226272107596	48.68062217303043	21.840329667841555	22.07198942664664	12.649110640673518	24.514344139545273	26.625609418811	15.0	32.64049269040058	0.989504355301774	1.1540063991290384	0.8574513590640237	0.6850612056407861	0.5006485084306096	64.0	3.0	31.064449134018133	43.0	264.0	1627.0	13918.0	0.38461538461538464	0.26534140017286084	0.8599348534201955	-1.0	0.2943190904055364	60.55337090281805	27.87661417911605	1.0	0.16938110749185667	101.0	6256.0	89.0	4.86776156863913E-4	20.808652046684813	0.6251353644025547
4	60	small	api	A1	1006.0	98.0	103.49747459999992	26.727922040000003	8.094700658981619E-5	1104.0	133.05382375999986	38.27531841800928	31.622776601683793	31.675468738109203	51.86059757740455	9.433981132056603	12.829155857154927	11.661903789690601	17.426373641510022	20.871032557111302	17.46424919657298	22.156568362963924	0.7353547838297712	1.2103718436910205	0.6075445225058375	0.2582470938860959	0.09741550695825049	47.0	3.0	35.35533905932738	96.0	61.0	4872.0	2975.0	0.36363636363636365	0.14221014492753623	0.3885350318471338	0.03989289595510539	-1.0	29.160388611978963	9.857300762134084	1.0	0.3375796178343949	92.0	3556.0	48.0	4.4890778658845845E-4	25.059928172283335	0.6547281435676353
4	61	small	api	A1	1221.0	169.0	115.81118307999988	38.870057640000006	5.680453196791917E-5	1390.0	157.09545427999993	42.95346318982906	34.92849839314596	33.766871473962325	44.18734840574627	13.92838827718412	15.00426059843382	11.180339887498949	19.835420399856023	25.366106210104366	18.867962264113206	28.458001947627984	0.9282955455091201	1.2297540737754087	0.7548627528910757	0.3356330244303731	0.13841113841113842	49.0	3.0	39.408120990476064	91.0	135.0	4030.0	8299.0	0.6363636363636364	0.16258992805755396	0.5973451327433629	-1.0	0.10335065836013765	48.97315961576528	21.30259043088746	1.0	0.26991150442477874	87.0	5749.0	77.0	9.159828585876542E-4	24.596747752497688	0.572637126924889
5	68	medium	iso	A1	1021.0	278.0	102.5685423999999	48.870057640000006	4.183199763349177E-5	1299.0	154.2670271599999	38.948684188300895	32.2490309931942	38.978409860956646	57.622683834071296	18.027756377319946	18.955546618972033	13.038404810405298	26.70180063008103	22.946425899003565	17.08800749063506	31.616975771353694	0.9510544190414699	1.2077474264737005	0.7874613501088505	0.47646243669345595	0.2722820763956905	102.0	4.0	35.35533905932738	48.0	192.0	3324.0	15826.0	0.5	0.18475750577367206	0.8	-1.0	0.16804910840840745	43.0930637739827	17.14213562373095	2.0	0.29583333333333334	98.0	13507.0	126.0	6.507958509078747E-4	24.839484696748443	0.637749007813967
5	69	small	api	A1	773.0	82.0	86.42640679999995	23.48528136	9.494222533247326E-5	855.0	112.32590171999989	32.64965543462902	28.178005607210743	29.744881296942197	41.386119247996334	8.246211251235321	12.615122091175062	13.152946437965905	11.669342139393672	19.270348922815405	15.0	17.650598240003703	0.6536766898993374	1.158692914244931	0.564150071052527	0.2717373338723601	0.10608020698576973	157.0	10.0	30.59411708155671	39.0	43.0	2787.0	3809.0	0.5	0.09590643274853801	0.524390243902439	-1.0	0.04479910530068951	17.2892801989182	7.728656901081649	2.0	0.5121951219512195	78.0	6733.0	102.0	4.0152697481386887E-4	19.1049731745428	0.5851508360568975
5	70	medium	iso	A1	994.0	418.0	99.91168815999993	61.76955256000001	3.7644750196487384E-5	1412.0	164.5096678399999	37.69615364994153	31.953090617340916	32.38811485340091	39.451533706281936	23.08679276123039	23.102974153307315	13.0	23.583307948485587	32.7041916700502	17.26267650163207	37.11421114780076	0.9992995970142395	1.1797341953984213	0.8470548712684851	0.6182415060496367	0.42052313883299797	115.0	3.0	34.713109915419565	36.0	291.0	2320.0	24068.0	0.5384615384615384	0.23158640226628896	0.8899082568807339	-1.0	0.1753756573760941	60.84170003999884	20.82842712474619	7.0	0.3853211009174312	152.0	16521.0	149.0	7.379727580019641E-4	21.840329667841555	0.5793782005097338
5	75	small	api	A1	1079.0	162.0	108.15432883999989	35.213203400000005	6.446757386488721E-5	1241.0	145.7817457999999	39.293765408777	32.984845004941285	37.123697888430286	47.21475512731922	13.038404810405298	17.162483960650526	11.40175425099138	20.664855901507078	23.768491253560633	18.384776310850235	28.157406133109316	0.759703830768276	1.191267244181096	0.6377274574442895	0.32558293114733583	0.15013901760889714	112.0	3.0	37.33630940518894	71.0	128.0	3373.0	6730.0	0.5	0.16035455278001612	0.6432160804020101	-1.0	0.07645160486974913	19.6494267661335	8.246211251235321	1.0	0.23115577889447236	97.0	10089.0	110.0	5.460792372798836E-4	26.68332812825267	0.6790728211120344
5	76	medium	F	A1	1050.0	306.0	102.98275595999989	50.455844080000006	5.3059322139104334E-5	1356.0	156.26702715999988	37.589892258425	33.54101966249684	57.27578579377894	67.72973207994468	18.110770276274835	20.322807324000745	13.152946437965905	31.444623248024314	14.310835055998655	17.029386365926403	33.979254708820406	0.8911549466340928	1.120714058089752	0.795167099226951	0.48994458936016283	0.2914285714285714	100.0	3.0	34.48187929913333	107.0	206.0	3312.0	8017.0	0.6428571428571429	0.2308259587020649	0.65814696485623	-1.0	0.08288190057549395	7.211102550927978	3.605551275463989	1.0	0.07348242811501597	102.0	10584.0	122.0	3.7771005039254556E-4	24.20743687382041	0.6439879291857988
5	77	medium	iso	A1	1092.0	469.0	106.22539663999989	65.355339	3.332079625939702E-5	1561.0	174.40916276000002	40.607881008493905	33.60059523282288	34.51660077973572	52.00126755749533	23.0	24.20015893002908	14.0	28.83676692598324	28.1245017670661	17.72004514666935	36.59375	0.9504069814789585	1.2085464774393617	0.7864049908056968	0.6152515412250295	0.42948717948717946	189.0	3.0	36.76955262170047	59.0	350.0	3345.0	21487.0	0.5333333333333333	0.26201153106982705	0.8557457212713936	-1.0	0.19210072181315815	67.9523942546312	25.09975124224178	2.0	0.3105134474327628	101.0	10633.0	130.0	6.116093228569988E-4	25.80697580112788	0.6355164357315237
5	79	medium	iso	A1	994.0	366.0	99.7401152799999	56.284271200000006	5.3216811974177145E-5	1360.0	158.85281359999993	37.12142238654117	32.64965543462902	47.44485171826358	54.21390601510882	20.223748416156685	22.646093900664052	14.142135623730951	27.66596574091276	23.859363586844278	16.76305461424021	34.10474486599821	0.8930347328270887	1.1369621483713819	0.7854568721626292	0.5643092655547216	0.3682092555331992	115.0	3.0	34.438350715445125	109.0	250.0	4681.0	11629.0	0.4	0.2639705882352941	0.6963788300835655	-1.0	0.12339199190585426	55.9234371955732	20.735063189589926	2.0	0.3147632311977716	119.0	15976.0	138.0	0.0015544484931296532	25.553864678361276	0.688385924770656
6	84	medium	api	A1	2284.0	708.0	166.9238813999999	86.66904747999993	5.269332809735805E-5	2992.0	256.00714244000017	67.4166151627327	42.190046219457976	30.689817783220377	55.02662065736527	33.61547262794322	25.259798870481426	14.7648230602334	41.38445683256858	44.08622807201788	28.0178514522438	50.50466808398577	1.33078940178048	1.5979270279073614	0.8328223870919038	0.5192129894961811	0.30998248686514884	132.0	3.0	59.90826320300064	13.0	383.0	584.0	27224.0	0.5	0.1323529411764706	0.9671717171717171	-1.0	0.28468227560158776	54.78203755146714	19.235384061671343	2.0	0.16414141414141414	306.0	28523.0	118.0	3.938071514774825E-4	44.654227123532216	0.6623623422170366
6	86	medium	iso	A1	1036.0	421.0	101.74011527999991	59.69848476000001	4.032715223054982E-5	1457.0	164.26702715999994	38.07886552931954	33.61547262794322	39.36573334423261	54.15925715846197	21.93171219946131	23.18876360387281	15.231546211727817	29.044982948570627	25.166982162159265	17.26267650163207	35.82935552821891	0.9457904946600275	1.1327779308884707	0.834930191408493	0.5867742983748667	0.4063706563706564	141.0	3.0	35.17101079013795	43.0	327.0	1916.0	17389.0	0.4666666666666667	0.2539464653397392	0.8837837837837837	-1.0	0.12942572829233492	51.384170660407975	18.867962264113206	1.0	0.24324324324324326	130.0	14224.0	155.0	3.4535281804580893E-4	26.248809496813376	0.6893275083681947
6	87	medium	iso	A1	814.0	225.0	91.08326103999994	44.213203400000005	6.0350384802113144E-5	1039.0	137.29646443999988	34.66987164671943	29.410882339705484	22.38013505195957	36.80804544297669	16.0312195418814	17.281546567192137	11.045361017187261	15.171674281343114	26.860805836262813	15.297058540778355	25.32258702411297	0.9276495873532291	1.178811000848967	0.7869366562452724	0.4854152441971025	0.2764127764127764	108.0	3.0	32.57299494980466	37.0	137.0	3315.0	16690.0	0.4166666666666667	0.16746871992300288	0.7873563218390804	-1.0	0.19516001045344297	31.56546130122996	15.288001704306545	1.0	0.3735632183908046	87.0	8941.0	109.0	4.2389122662531175E-4	24.186773244895647	0.6976308851487852
6	88	small	api	A1	898.0	87.0	96.66904747999995	26.142135600000003	4.9787181257729E-5	985.0	125.63961019999986	36.124783736376884	31.25699921617557	0.0	4.7636416907261605	9.0	11.67591861849952	12.0	1.7439550769285395	26.841988067933777	18.027756377319946	21.000000000000078	0.770817294473109	1.155734224086432	0.666950306055368	0.2704292250878814	0.09688195991091314	76.0	9.0	35.12833614050059	48.0	65.0	4573.0	7780.0	0.6923076923076923	0.11472081218274112	0.5752212389380531	-1.0	0.05887868960680569	45.911068219441816	22.860338260771705	2.0	0.3008849557522124	91.0	5571.0	73.0	9.426538322020525E-4	24.0	0.6643638388299198
6	92	small	api	A1	1133.0	178.0	107.7401152799999	36.970562720000004	3.579113582606008E-5	1311.0	147.5391051199999	39.66106403010388	34.66987164671943	57.094757077012105	56.309932474020215	13.0	16.120561613741373	14.0	26.07090922258577	16.29657028319175	18.0	31.333333333333336	0.8064235174609943	1.1439633937570903	0.7049382190565362	0.34314575053051716	0.15710503089143865	102.0	4.0	35.90264614203248	132.0	123.0	4469.0	5773.0	0.6666666666666666	0.1945080091533181	0.4823529411764706	-1.0	0.07498059339218308	19.06225774829855	8.06225774829855	1.0	0.1843137254901961	123.0	11802.0	132.0	3.0550679708341385E-4	20.808652046684813	0.5246619715217538
6	94	medium	iso	B	951.0	440.0	98.15432883999992	61.52691188000001	5.050883569629817E-5	1391.0	162.50966784	36.235341863986875	32.64965543462902	29.357753542791272	35.74464040690549	22.20360331117452	23.87427092298634	13.152946437965905	20.504843111151754	33.93603960747556	17.0	35.10058991532482	0.9300222562941894	1.109823101702776	0.8379914374347387	0.6268384961430913	0.46267087276551	88.0	3.0	34.36568055487916	66.0	336.0	2496.0	16746.0	0.5	0.289000718907261	0.835820895522388	-1.0	0.15130292385257274	51.02241707609401	17.72004514666935	1.0	0.1890547263681592	275.0	16551.0	82.0	0.005879151054366977	21.95449840010015	0.6058863328103442
7	99	medium	iso	A1	1129.0	396.0	106.91168815999991	58.52691188000001	6.368522697114331E-5	1525.0	168.2670271599999	40.024992192379	34.713109915419565	59.250032697803604	60.30613897408986	20.8806130178211	22.873595139996908	14.560219778561036	32.75453480911914	19.704371105516167	18.027756377319946	37.705900366891825	0.9128697474105911	1.1530223679152383	0.791719027152211	0.5474323049918629	0.3507528786536758	107.0	3.0	36.6742416417845	36.0	275.0	2906.0	26713.0	0.2	0.2039344262295082	0.8842443729903537	-1.0	0.13512825425695354	57.822096615007	21.385164807134505	2.0	0.3858520900321543	113.0	10356.0	112.0	0.0016728719805045623	24.413111231467404	0.6099466831655199
7	101	medium	iso	A1	1163.0	468.0	107.9116881599999	64.2842712	5.628444773820266E-5	1631.0	174.61017292	42.01190307520001	34.0147027033899	68.83874018317172	86.14651954639793	23.021728866442675	25.968191977706738	17.029386365926403	38.34627527147151	7.614354364890218	15.811388300841896	38.43316601434109	0.886535685126113	1.235110106401521	0.7177786664777802	0.5957118482354402	0.40240756663800514	142.0	4.0	34.40930106817051	117.0	353.0	5479.0	19305.0	0.6666666666666666	0.28816676885346415	0.7510638297872341	-1.0	0.12884886533121484	58.5088540189129	20.235384061671343	2.0	0.2723404255319149	104.0	14127.0	164.0	4.4854859310834564E-4	28.160255680657446	0.6702923128774114
7	102	small	api	A1	907.0	85.0	95.66904747999993	25.142135600000003	5.6240220744162726E-5	992.0	122.81118307999985	35.22782990761707	31.25699921617557	20.224859431168085	30.350095894187035	10.0	11.945928909439008	13.038404810405298	10.361126443416788	23.54672612395621	15.652475842498529	20.505617977528093	0.8371052662215792	1.1270381287717022	0.7427479557713765	0.262803239524843	0.09371554575523705	137.0	9.0	33.54101966249684	84.0	44.0	8649.0	4632.0	0.5	0.12903225806451613	0.34375	0.022166954578673646	-1.0	23.141431622637793	8.704570789056774	1.0	0.421875	80.0	11571.0	182.0	6.454626912808712E-4	24.0	0.6812795469643915
7	103	small	E	A1	934.0	83.0	97.49747459999993	24.313708480000003	5.253547949846611E-5	1017.0	124.22539663999986	36.05551275463989	31.622776601683793	59.25003269780359	64.2197734259139	9.055385138137417	-1.0	12.041594578792296	21.3004875350488	11.384199576606166	15.297058540778355	23.654883626154884	-1.0	1.140175425099138	-1.0	0.24937782829505226	0.08886509635974305	154.0	7.0	32.31098884280702	87.0	31.0	7248.0	2382.0	0.5384615384615384	0.1160275319567355	0.2627118644067797	0.04292023777092259	-1.0	20.866848449225152	8.0	3.0	0.4661016949152542	83.0	12532.0	147.0	0.0010401148907188155	16.492422502470642	0.4574174999174925
7	105	small	api	A1	865.0	169.0	93.66904747999993	35.1421356	6.0012098608470565E-5	1034.0	131.63961019999985	34.52535300326414	30.4138126514911	24.04422326936782	32.62784474948177	13.0	15.82716602814798	12.529964086141668	13.729041378814767	26.63263594346788	16.492422502470642	25.46280991735537	0.821372567702899	1.1351866140193199	0.7235573055206234	0.37517340621514805	0.19537572254335261	137.0	4.0	33.52610922848042	53.0	103.0	3614.0	9380.0	0.6666666666666666	0.15087040618955513	0.6602564102564102	-1.0	0.09867846861023213	38.12396972807052	12.8309518948453	4.0	0.6474358974358975	86.0	12852.0	196.0	4.424734531530318E-4	23.08679276123039	0.6686909981499014
7	107	small	api	A1	1262.0	228.0	118.91168815999991	44.041630520000005	5.146964422262703E-5	1490.0	165.78174579999992	43.93176527297759	35.6931365951495	42.789681075646094	56.82148834060726	16.97056274847714	17.311306297257687	9.899494936611665	26.88259833543344	23.730052351720264	18.867962264113206	32.11896571466587	0.980316704994439	1.2308182878763219	0.7964755761680279	0.3703725950029439	0.18066561014263074	124.0	3.0	39.395431207184416	114.0	150.0	4157.0	5744.0	0.875	0.17718120805369128	0.5681818181818182	-1.0	0.05934040576584684	0.0	0.0	0.0	0.07196969696969698	108.0	15582.0	161.0	9.999587842800404E-4	29.017236257093817	0.6605069492835132
7	108	small	api	A1	1013.0	231.0	102.74011527999994	44.455844080000006	5.89599214682775E-5	1244.0	150.0243864799999	38.600518131237564	32.202484376209235	30.11678453189839	39.390725553554205	16.492422502470642	16.62367173942079	12.36931687685298	19.041195185543362	27.358137642661852	17.46424919657298	30.004778562663166	0.992104678255953	1.1986813712967783	0.8276633824572223	0.43270190965664673	0.228035538005923	170.0	4.0	36.359317925395686	187.0	163.0	7932.0	8289.0	0.5384615384615384	0.28135048231511256	0.4657142857142857	-1.0	0.03696230214447877	38.87728414448325	15.23606797749979	3.0	0.18285714285714286	90.0	14541.0	200.0	5.370579696772496E-4	21.93171219946131	0.5681714459089868
8	113	medium	iso	A1	951.0	360.0	96.66904747999993	56.52691188000001	5.4894324338013396E-5	1311.0	156.02438647999992	36.40054944640259	31.32091952673165	47.04540848888723	56.52903572535428	19.924858845171276	22.611679956463156	14.560219778561036	28.296276173429938	21.45530878895379	15.652475842498529	33.9216605132668	0.8811755200646249	1.1621801018752211	0.7582090922420847	0.5847467555909763	0.3785488958990536	91.0	4.0	33.28663395418648	64.0	248.0	5128.0	24733.0	0.4666666666666667	0.2379862700228833	0.7948717948717948	-1.0	0.1160968021963186	117.32471290133668	44.579869783761225	1.0	0.4583333333333333	107.0	6695.0	73.0	7.099178390733501E-4	24.596747752497688	0.6757246285173463
8	114	small	api	A1	1363.0	323.0	121.46803731999984	53.284271200000006	4.9184547429432665E-5	1686.0	176.75230851999999	42.485291572496	40.24922359499622	19.63558280444707	23.702645950966257	20.024984394500787	19.70621734420933	13.038404810405298	15.652475842498529	37.11872842649651	20.09975124224178	38.93746965597373	1.0161759633887895	1.0555555555555554	0.9626930179472744	0.43866907192734145	0.23697725605282466	90.0	4.0	41.30375285612676	104.0	240.0	7385.0	20131.0	0.6428571428571429	0.2040332147093713	0.6976744186046512	-1.0	0.12271579912086131	48.88236296010412	18.738297225885546	1.0	0.2063953488372093	112.0	14853.0	137.0	2.958599279097346E-4	32.69556544854363	0.7695737569024944
8	115	small	api	A1	940.0	106.0	98.74011527999993	30.627416960000005	3.9293345605226124E-5	1046.0	131.78174579999984	36.235341863986875	31.304951684997057	52.81529354676688	56.826096703785055	11.045361017187261	14.083506750017829	12.041594578792296	21.525945661774383	15.652475842498527	16.278820596099706	25.71755699524198	0.7842763321126166	1.1574955370831226	0.677563158549177	0.3101821065647841	0.1127659574468085	92.0	3.0	32.64965543462902	55.0	46.0	5427.0	4671.0	0.5384615384615384	0.0965583173996176	0.45544554455445546	0.004709870828681323	-1.0	22.399520045334395	10.233345472033855	2.0	0.48514851485148514	86.0	7676.0	108.0	5.501143428470238E-4	19.1049731745428	0.5272469415703405
8	117	small	api	A1	960.0	130.0	100.08326103999994	31.213203400000005	6.936748701083653E-5	1090.0	133.29646443999985	36.76955262170047	31.38470965295043	32.38811485340091	42.36324157385954	11.704699910719626	13.893591815071721	11.704699910719626	17.133741236443267	23.387184655091996	17.26267650163207	25.427451530184022	0.8424531299402654	1.1715753635542656	0.7190771982303162	0.3118723658247419	0.13541666666666666	112.0	3.0	34.713109915419565	115.0	86.0	9885.0	7776.0	0.75	0.18440366972477065	0.42786069651741293	0.017094659171296277	-1.0	28.594713377776948	10.755873763085166	2.0	0.31840796019900497	110.0	6530.0	68.0	5.832212364995533E-4	22.135943621178654	0.6020183016345587
8	118	medium	iso	B	1260.0	576.0	116.1543288399999	75.4264068	1.0708554432595857E-4	1836.0	193.58073564	42.15447781671598	36.76955262170047	48.03477782339263	42.86225027449109	25.632011235952593	27.494784259653247	13.92838827718412	31.47945529700738	31.439055348140347	18.788294228055936	46.27711416341374	0.9322499494409873	1.1464506585222216	0.8131618596151886	0.6493637176785573	0.45714285714285713	137.0	3.0	39.84971769034255	32.0	427.0	2576.0	47140.0	0.5714285714285714	0.25	0.9302832244008714	-1.0	0.1721104301433956	121.6112137146913	41.940948391495425	6.0	0.4422657952069717	241.0	17721.0	90.0	0.007191535641749024	30.805843601498726	0.730784609299156
8	120	small	api	A1	1039.0	97.0	105.49747459999992	26.384776280000004	4.310134984650126E-5	1136.0	133.88225087999984	39.35733730830886	32.202484376209235	48.45331625053109	49.017521043659286	10.770329614269007	11.270845727680399	11.180339887498949	20.555252345010885	18.849477354251697	17.08800749063506	27.228739556073837	0.9555919648352422	1.2221832591706971	0.7818728964457029	0.2500986528828248	0.0933589990375361	112.0	3.0	34.785054261852174	81.0	61.0	8669.0	7318.0	0.45454545454545453	0.125	0.4295774647887324	-1.0	0.0236180946820625	42.20541000995293	17.00383407348637	5.0	0.6901408450704225	79.0	12771.0	193.0	2.2122149454825303E-4	27.294688127912362	0.6935095205780115
8	122	large	F	B	921.0	507.0	96.66904747999993	68.11269832	5.128206277209271E-5	1428.0	167.19595935999996	36.138621999185304	31.78049716414141	35.041929401538994	49.41279332606962	24.413111231467404	24.813443259794173	13.601470508735444	28.446020991701754	29.137366706925686	16.15549442140351	37.45772887455001	0.9838663250345656	1.1371320534268186	0.865217300022124	0.7045967669650618	0.5504885993485342	177.0	3.0	33.24154027718932	14.0	112.0	1134.0	12431.0	0.16666666666666666	0.08823529411764706	0.8888888888888888	-1.0	0.1552793622584643	120.49823703761666	49.11019611064021	4.0	1.1666666666666667	235.0	16056.0	79.0	0.005450569154748605	28.071337695236398	0.7767683476107425
8	123	small	api	A1	772.0	191.0	89.25483391999994	38.798989840000004	5.33156267455429E-5	963.0	130.46803731999984	33.015148038438355	28.600699292150182	17.736254439938534	35.21198288503106	14.866068747318506	16.19975627424694	11.704699910719626	14.720515547413799	27.202132089600052	15.811388300841896	25.529715233910935	0.9176723708461823	1.1543475808474295	0.7949705843126562	0.4346990312566819	0.24740932642487046	117.0	3.0	31.622776601683793	33.0	130.0	3360.0	17107.0	0.5833333333333334	0.16926272066458983	0.7975460122699386	-1.0	0.14040149549498765	43.61162586511416	16.62018546132376	3.0	0.7239263803680982	84.0	6221.0	89.0	4.4474106214675163E-4	22.02271554554524	0.6670488201326549
8	124	small	api	A1	953.0	59.0	100.25483391999992	20.313708480000003	5.425009147421324E-5	1012.0	122.56854239999987	37.64306044943742	31.32091952673165	48.17983011986422	61.99082329198616	7.0710678118654755	-1.0	12.727922061357855	17.506546814523123	14.942090049449963	16.1245154965971	19.82907952348659	-1.0	1.2018504251546631	-1.0	0.20262073842952727	0.06190975865687303	178.0	10.0	33.1058907144937	72.0	29.0	6465.0	2506.0	0.5	0.09980237154150198	0.2871287128712871	0.04013195337226701	-1.0	12.32455532033676	6.16227766016838	1.0	0.32673267326732675	71.0	6178.0	91.0	6.167060048336923E-4	19.026297590440446	0.5054397108863341
9	127	medium	E	A1	867.0	285.0	95.32590171999993	51.284271200000006	6.33050074003841E-5	1152.0	148.61017291999994	36.235341863986875	29.206163733020468	34.467288176858005	50.59933933652056	18.0	19.79904543548317	12.0	23.347371833155293	23.79634676957705	15.524174696260024	30.21428571428572	0.9091347387758916	1.2406744752656174	0.7327745971248856	0.537988839073738	0.328719723183391	101.0	4.0	32.89376840679705	104.0	201.0	7247.0	13895.0	0.6923076923076923	0.2647569444444444	0.659016393442623	-1.0	0.08140555072821311	47.06807801383448	17.41640786499874	3.0	0.2819672131147541	89.0	6256.0	95.0	7.473069936766509E-4	22.02271554554524	0.6077689463565652
9	129	small	api	A1	892.0	115.0	95.91168815999994	30.798989840000004	3.194876376751692E-5	1007.0	128.71067799999983	36.05551275463989	30.23243291566195	37.26640190097714	45.0	10.198039027185569	13.861272777818314	11.40175425099138	16.91835598486949	19.68085074925477	16.0312195418814	23.926168486858455	0.7357216895338151	1.192610361700705	0.6169002996793099	0.32111821229359566	0.1289237668161435	94.0	3.0	33.37663853655727	120.0	82.0	8769.0	6198.0	0.5833333333333334	0.2005958291956306	0.40594059405940597	0.03571375775926863	-1.0	62.599761075822784	27.662328093839477	3.0	0.35148514851485146	90.0	14591.0	219.0	6.597542897429857E-4	26.40075756488817	0.7322252700869085
9	132	small	api	A1	820.0	74.0	91.25483391999994	23.142135600000003	6.196255508700219E-5	894.0	116.81118307999985	34.438350715445125	29.068883707497267	34.159694545669424	52.38604315126726	8.94427190999916	11.418308916334507	11.704699910719626	15.186557693235923	18.335757415498275	15.132745950421556	19.17153364315394	0.7833271963069677	1.1847152805032894	0.6611944736411228	0.25359901065940177	0.09024390243902439	152.0	3.0	31.575306807693888	82.0	47.0	9275.0	5979.0	0.6666666666666666	0.14429530201342283	0.3643410852713178	0.007886766372489135	-1.0	49.70800619713255	23.436313541445628	5.0	1.0155038759689923	73.0	5521.0	82.0	4.146503040481482E-4	21.02379604162864	0.610476274411125
9	136	small	api	A1	1165.0	126.0	112.56854239999988	32.384776280000004	3.172201232131402E-5	1291.0	146.9533186799999	40.162171256046406	35.73513677041127	47.27330798080206	51.13080610839074	11.704699910719626	12.870699360799092	11.704699910719626	22.13525743746141	19.560579954986284	18.788294228055936	28.430268362376353	0.9094066750070469	1.1238846380826146	0.8091637203605928	0.28768939873916355	0.10815450643776824	122.0	4.0	37.73592452822641	272.0	78.0	17152.0	4915.0	0.8333333333333334	0.2711076684740511	0.22285714285714286	0.09445383559259676	-1.0	75.31202907831894	34.1162557706866	2.0	0.19428571428571428	123.0	7798.0	75.0	4.070618337593457E-4	23.769728648009426	0.5918437152331723
9	139	large	iso	A1	1174.0	674.0	110.56854239999988	79.84062035999996	3.367855229180253E-5	1848.0	193.23758988000003	41.617304093369626	34.40930106817051	44.67991517621834	57.383938790275174	29.154759474226502	28.712527486370114	13.92838827718412	37.38829397764615	28.480671492235725	18.24828759089466	44.38826393531941	1.0154020571009055	1.2094783329344259	0.8395372033142138	0.7220916422246337	0.5741056218057922	120.0	4.0	37.48332962798263	0.0	281.0	0.0	29072.0	0.0	0.15205627705627706	1.0	-1.0	0.22298685340255958	74.91030295379991	26.24907042139877	4.0	0.4483985765124555	144.0	13067.0	127.0	0.002205218891839216	27.784887978899608	0.667628251858011
9	141	medium	iso	A1	986.0	400.0	100.25483391999994	59.11269832000001	3.1961744572211355E-5	1386.0	161.78174579999995	38.47076812334269	32.38826948140329	43.45878135627612	56.79962806714943	21.93171219946131	22.205748584528454	13.416407864998739	29.632888959872073	24.360671707175598	16.401219466856727	35.41381289998002	0.987659214278501	1.1877994329222141	0.8315033556201237	0.5896244201767866	0.4056795131845842	122.0	4.0	34.713109915419565	94.0	276.0	5983.0	18935.0	0.6153846153846154	0.26695526695526695	0.745945945945946	-1.0	0.12929423321326727	71.23632256423065	25.17950051692224	2.0	0.4594594594594595	94.0	7149.0	100.0	4.857391780355291E-4	25.0	0.6498440561375455
9	142	medium	E	A1	1045.0	325.0	105.81118307999992	53.69848476000001	4.98442338060912E-5	1370.0	161.92388139999997	37.57658845611187	33.1058907144937	44.24283113494147	48.09963212053128	20.8806130178211	19.14675812333554	10.44030650891055	27.463908843277235	26.098074431863644	17.08800749063506	36.89861752464279	1.0905560556683684	1.1350423639156433	0.9608064776597351	0.5074934727778307	0.31100478468899523	118.0	3.0	35.4682957019364	534.0	242.0	14576.0	7999.0	0.7272727272727273	0.5664233576642336	0.3118556701030928	0.03681872940139437	-1.0	0.0	0.0	0.0	0.0	105.0	12953.0	168.0	0.0010501958643645822	21.213203435596427	0.5645324471212361
10	146	small	api	A1	1130.0	210.0	106.8111830799999	42.627416960000005	3.4182420183357494E-5	1340.0	152.2670271599999	40.70626487409524	34.88552708502482	67.65523270867979	78.12129951666958	14.560219778561036	17.524329028774442	14.560219778561036	30.65867143202828	9.115528030433763	17.11724276862369	31.32957635111065	0.8308574756074013	1.1668525109247687	0.7120501244402514	0.3990913285556695	0.18584070796460178	152.0	3.0	35.05709628591621	71.0	135.0	4579.0	10639.0	0.4	0.1537313432835821	0.6553398058252428	-1.0	0.08200824799548453	48.41726626350253	17.409141578113548	3.0	0.3786407766990291	80.0	9344.0	113.0	0.0012642502327932154	29.068883707497267	0.7141132648108964
10	150	small	api	A1	1184.0	126.0	111.7401152799999	30.556349160000003	3.893718811005858E-5	1310.0	144.71067799999986	42.720018726587654	34.132096331752024	53.130102354155966	70.44904078567072	11.40175425099138	14.842186287413934	12.806248474865697	24.531824452308967	15.49860854892431	18.027756377319946	26.03276351860341	0.768199106937499	1.2516084072705067	0.6137695324472763	0.2734590803260896	0.10641891891891891	126.0	3.0	36.87817782917155	70.0	85.0	4764.0	6726.0	0.45454545454545453	0.1183206106870229	0.5483870967741935	-1.0	0.05645704789643285	38.454977130667075	13.604665209617277	1.0	0.45806451612903226	99.0	10050.0	118.0	0.001248582270264413	27.730849247724095	0.6491300817353165
10	153	medium	iso	A1	1564.0	455.0	130.2253966399999	64.18376612	7.184398505645251E-5	2019.0	197.23758988000006	45.17742799230607	42.1070065428546	69.62356478616361	70.63565307959804	24.166091947189145	22.491150565644073	13.92838827718412	42.565504178934134	16.529315597195037	21.02379604162864	45.11785904315021	1.0744711292851152	1.0729194901643397	1.0014461841126008	0.4928667354911736	0.29092071611253195	118.0	3.0	42.5440947723653	67.0	338.0	2803.0	19899.0	0.5	0.20059435364041606	0.8345679012345679	-1.0	0.20767763520851915	50.24364692605516	19.209372712298546	2.0	0.20246913580246914	226.0	22074.0	116.0	0.0013405211042023957	30.14962686336267	0.6673604099041958
10	154	large	iso	B	971.0	527.0	100.32590171999993	71.76955255999998	6.838409616008043E-5	1498.0	174.50966783999996	36.05551275463989	31.622776601683793	23.57470620191262	29.744881296942225	26.832815729997478	24.197348843233613	13.0	19.96920706410825	38.896015220071064	16.64331697709324	40.249223594996224	1.1089155222680864	1.140175425099138	0.9725832515392677	0.7153641415583982	0.5427394438722966	143.0	3.0	34.9857113690718	58.0	373.0	2357.0	14706.0	0.6153846153846154	0.287716955941255	0.8654292343387471	-1.0	0.15007177579710332	43.200268771698276	21.0	3.0	0.12761020881670534	106.0	16200.0	211.0	0.001280012495115019	27.586228448267445	0.7651043166683975
10	155	small	api	A1	944.0	129.0	97.84062035999993	29.970562720000004	5.008707333101915E-5	1073.0	130.22539663999987	37.36308338453881	31.04834939252005	42.08916217383225	56.71003616246391	10.63014581273465	14.641216678314295	12.727922061357855	19.37741573811325	17.649891563382766	15.652475842498529	23.18140231451773	0.7260425172505912	1.2033838872458729	0.6033340856110763	0.30632024418615433	0.13665254237288135	117.0	3.0	33.61547262794322	148.0	83.0	3739.0	2315.0	0.5	0.21528424976700838	0.3593073593073593	-1.0	0.0026565748696970783	0.0	0.0	0.0	0.0	79.0	10774.0	168.0	0.0010388439880614135	25.0	0.6691096594652365
10	156	large	E	B	983.0	819.0	96.32590171999993	87.84062035999996	4.496151282546251E-5	1802.0	186.99494920000004	38.28837943815329	32.64965543462902	30.59331484356312	48.11598456083351	31.25699921617557	32.67972867373737	16.1245154965971	32.15074699070035	35.40619294787161	17.26267650163207	43.18447366454785	0.9564644654254685	1.1727039360281795	0.8156060844009013	0.9119106989035516	0.8331637843336724	120.0	3.0	34.785054261852174	236.0	609.0	6315.0	18293.0	0.4117647058823529	0.46892341842397334	0.7207100591715976	-1.0	0.09497519196502205	0.0	0.0	0.0	0.0	184.0	10631.0	55.0	0.007581231755931053	35.11409973215888	0.9170954803370096
11	162	small	api	A1	788.0	172.0	89.25483391999995	37.213203400000005	5.269711061555142E-5	960.0	128.46803731999984	33.015148038438355	28.600699292150182	20.823905724923605	33.82829591766256	13.92838827718412	15.653009130627531	11.704699910719626	14.478202534287647	25.803564887049923	15.264337522473747	26.006912486304717	0.8898217691530682	1.1543475808474295	0.7708438809217518	0.41693207824860884	0.2182741116751269	79.0	3.0	31.906112267087632	39.0	123.0	2280.0	8314.0	0.5833333333333334	0.16875	0.7592592592592593	-1.0	0.089932046935631	25.6129092040878	10.295630140987	2.0	0.24691358024691357	100.0	14323.0	181.0	2.464042255535827E-4	21.400934559032695	0.648215617089354
11	166	medium	iso	A1	1310.0	440.0	119.39696951999987	62.11269832000001	4.6241426477901707E-5	1750.0	183.9238814	42.01190307520001	39.0	58.21778800623786	60.4001709995294	23.323807579381203	22.915095152988105	13.038404810405298	37.037122484425616	23.0	19.4164878389476	42.59606172948022	1.017835947163405	1.0772282839794873	0.9448655984071681	0.5202200572569446	0.33587786259541985	66.0	3.0	39.408120990476064	282.0	305.0	9308.0	11483.0	0.6666666666666666	0.3354285714285714	0.5195911413969335	-1.0	0.07830414405148586	44.592150638646565	20.620844288350025	1.0	0.0919931856899489	92.0	12898.0	103.0	4.331053452305144E-4	25.495097567963924	0.606854146129217
11	169	medium	E	A1	841.0	310.0	90.66904747999993	52.455844080000006	4.3513541843723286E-5	1151.0	145.53910511999993	33.734255586866	31.78049716414141	17.05459474947753	20.948759059099757	19.235384061671343	21.490545409732533	13.152946437965905	10.582714626108228	32.88180152131462	15.033296378372908	29.59927633627874	0.8950626284691741	1.0614766475374418	0.8432240412878252	0.578541911908481	0.3686087990487515	72.0	3.0	31.575306807693888	180.0	186.0	5673.0	6996.0	0.5714285714285714	0.317984361424848	0.5081967213114754	-1.0	0.09041174408673087	36.33154210805005	18.165771054025026	1.0	0.09016393442622951	93.0	9289.0	87.0	3.697599448084469E-4	23.53720459187964	0.6977241436755922
11	174	medium	api	A1	950.0	411.0	97.49747459999995	60.11269832000001	4.731032648676807E-5	1361.0	160.02438647999992	37.589892258425	31.76476034853718	35.537677791974374	51.08469386526875	22.360679774997898	22.2705643725503	14.317821063276353	26.097441122091244	27.13699050588608	15.652475842498529	33.54101966249685	1.0040463906051105	1.1833834679050579	0.8484539608978756	0.616556465350745	0.4326315789473684	85.0	3.0	33.83784863137726	59.0	297.0	2254.0	13935.0	0.4666666666666667	0.2615723732549596	0.8342696629213483	-1.0	0.23046535833078882	32.043622298397196	14.212670403551895	1.0	0.17415730337078653	97.0	9895.0	126.0	5.442981901333684E-4	26.419689627245813	0.7028402594403388
12	180	small	api	A1	1215.0	59.0	114.91168815999987	19.0710678	4.8660989943183876E-5	1274.0	135.9827559599999	41.97618372363071	35.6931365951495	44.50178838738634	57.38075692880717	7.0710678118654755	-1.0	12.041594578792296	18.772549815108402	18.238800567851115	19.72308292331602	22.28800574299998	-1.0	1.1760295599612574	-1.0	0.16596281984340855	0.048559670781893	98.0	13.0	39.0	69.0	21.0	7561.0	2326.0	0.4	0.0706436420722135	0.23333333333333334	0.05480965863388348	-1.0	29.139179815029816	11.44030650891055	2.0	0.45555555555555555	131.0	11333.0	126.0	3.596433448883849E-4	21.095023109728988	0.5025474266221451
12	185	small	api	A1	937.0	54.0	98.42640679999992	19.899494920000002	6.317078520504873E-5	991.0	120.32590171999988	35.34119409414458	31.78049716414141	13.671307132195835	19.885165113855436	7.0710678118654755	-1.0	12.041594578792296	7.300262671168377	22.718335596544648	17.029386365926403	21.462770534838743	-1.0	1.1120403155310228	-1.0	0.20217638301513224	0.0576307363927428	125.0	9.0	35.22782990761707	91.0	30.0	7836.0	2131.0	0.4	0.12209889001009082	0.24793388429752067	0.060551814732628696	-1.0	10.12899020449196	5.06449510224598	1.0	0.24793388429752067	87.0	9689.0	151.0	4.584817519762152E-4	23.53720459187964	0.6659991320377978
12	188	small	api	A1	946.0	103.0	98.6690474799999	27.556349160000003	6.769391408508232E-5	1049.0	129.05382375999986	37.656340767525464	31.575306807693888	23.008870082822853	42.71850623087454	9.433981132056603	14.875922156195042	11.661903789690601	13.888763202690983	21.757508301791074	16.492422502470642	20.472913411060592	0.6341779039310074	1.1925882778231571	0.531766004851715	0.2792805835648271	0.10887949260042283	111.0	3.0	34.785054261852174	59.0	72.0	3580.0	5457.0	0.6363636363636364	0.12488083889418494	0.549618320610687	-1.0	0.039214275072664125	20.18033988749895	8.23606797749979	1.0	0.31297709923664124	96.0	8864.0	100.0	5.374564673271701E-4	23.194827009486403	0.6159607263138388
12	189	small	api	A1	1113.0	43.0	106.8406203599999	18.899494920000002	7.352133528757845E-5	1156.0	128.56854239999987	39.81205847478876	34.438350715445125	44.518534194161646	56.241478767626475	5.830951894845301	-1.0	13.892443989449804	17.557494557651324	14.31543583702736	17.08800749063506	21.11831800257443	-1.0	1.156038475934726	-1.0	0.17689428287029857	0.03863432165318958	119.0	9.0	35.73513677041127	63.0	13.0	6278.0	1175.0	0.3076923076923077	0.0657439446366782	0.17105263157894737	0.06485807479283193	-1.0	16.05321222141841	7.324555320336759	1.0	0.5	91.0	9095.0	110.0	5.387407547013894E-4	26.832815729997478	0.6739871475620767
12	193	small	api	A1	935.0	205.0	99.32590171999992	40.213203400000005	5.616255913637148E-5	1140.0	141.5391051199999	37.20215047547655	30.805843601498726	30.11678453189839	46.151518893963754	15.132745950421556	16.192281290337718	12.165525060596439	19.676281898879214	25.125103211338267	17.46424919657298	27.28367003869109	0.9345654067565878	1.2076329074678105	0.7738820306877889	0.40486119636105766	0.2192513368983957	102.0	4.0	35.22782990761707	66.0	145.0	3894.0	10563.0	0.6153846153846154	0.1850877192982456	0.6872037914691943	-1.0	0.10654309779560056	46.91973018102182	18.626903502298624	3.0	0.5545023696682464	91.0	14771.0	194.0	4.333617206477112E-4	24.698178070456937	0.6638911394850101
13	195	medium	F	A1	1000.0	309.0	100.9827559599999	50.455844080000006	4.899112211735329E-5	1309.0	154.2670271599999	38.600518131237564	32.28002478313795	60.94539590092286	73.44292862436335	18.0	21.24502458316338	13.0	32.357078621419944	12.01981728969052	16.278820596099706	33.75675675675676	0.8472571980107261	1.195801998002221	0.7085263274573927	0.4996481191302204	0.309	126.0	4.0	33.52610922848042	45.0	206.0	2006.0	13231.0	0.7857142857142857	0.1917494270435447	0.8207171314741036	-1.0	0.11848663946656236	31.81677925494385	12.206555615733702	2.0	0.3107569721115538	113.0	5123.0	47.0	3.84348095074116E-4	22.80350850198276	0.590756539185648
13	197	medium	iso	A1	1022.0	315.0	101.84062035999993	52.284271200000006	3.4737323318340155E-5	1337.0	156.95331867999997	39.0	33.24154027718932	43.05191499348507	58.8737026854852	18.601075237738275	21.9674130456063	12.806248474865697	27.692307692307693	21.659646153462727	16.15549442140351	32.34969606563179	0.8467576586792807	1.1732308333125643	0.7217315081027138	0.5133930941816588	0.3082191780821918	133.0	3.0	34.48187929913333	16.0	206.0	1236.0	19755.0	0.18181818181818182	0.16604338070306657	0.9279279279279279	-1.0	0.23132697932169222	51.35976058214362	19.863842573826183	2.0	0.5045045045045045	109.0	8619.0	110.0	4.289319355083211E-4	24.331050121192877	0.6238730800305866
13	198	small	api	A1	1023.0	33.0	103.7401152799999	18.313708480000003	3.1392291614305674E-5	1056.0	124.46803731999984	36.05551275463989	34.40930106817051	49.600095666263286	56.309932474020215	6.0	-1.0	11.045361017187261	18.027756377319946	14.995945397952687	17.11724276862369	21.666666666666668	-1.0	1.0478420553561367	-1.0	0.17653449131582669	0.03225806451612903	135.0	7.0	34.713109915419565	187.0	24.0	7759.0	1084.0	0.6666666666666666	0.19981060606060605	0.11374407582938388	0.11332311179480135	-1.0	10.198039027185569	5.0990195135927845	1.0	0.13270142180094788	101.0	7328.0	95.0	3.9747178206026024E-4	23.345235059857504	0.6474803234313529
13	199	medium	iso	A1	793.0	272.0	89.42640679999994	46.627416960000005	1.0386625952431427E-4	1065.0	138.46803731999987	35.12833614050059	27.16615541441225	25.14478563067894	45.135450763061584	17.029386365926403	24.229587124742995	13.45362404707371	17.791904447174122	25.6201140493644	15.811388300841896	25.10227943090566	0.7028343602494231	1.2930919228218887	0.5435300830861597	0.5214054620832651	0.34300126103404793	141.0	3.0	31.953090617340916	47.0	196.0	1767.0	10421.0	0.6363636363636364	0.22816901408450704	0.8065843621399177	-1.0	0.14329992110920486	29.05272180389176	12.165525060596439	2.0	0.22633744855967078	82.0	10551.0	172.0	3.50434224400204E-4	25.079872407968907	0.7139499094878425
13	200	small	api	A1	838.0	202.0	91.42640679999994	39.627416960000005	5.725355944632643E-5	1040.0	133.88225087999984	35.05709628591621	30.01666203960727	29.744881296942225	42.55989478568392	14.212670403551895	18.912470864532555	12.041594578792296	17.428711009515705	24.95280784424622	15.652475842498529	25.76837274946649	0.7514972795123023	1.1679212112145594	0.6434486096290654	0.43343513484771484	0.24105011933174225	117.0	3.0	32.69556544854363	66.0	150.0	4225.0	9562.0	0.6	0.2076923076923077	0.6944444444444444	-1.0	0.08252446509489125	37.58098650611845	15.433981132056603	4.0	0.4027777777777778	90.0	7523.0	110.0	6.017160840219142E-4	25.019992006393608	0.7136926516200118
13	202	small	api	A1	816.0	120.0	89.42640679999995	28.384776280000004	4.465675347942104E-5	936.0	120.22539663999986	33.06055050963308	30.066592756745816	23.020284721483108	23.451335780817118	11.704699910719626	13.068874108699822	12.083045973594572	10.52614050992892	24.345957851701257	14.866068747318506	26.44958161643137	0.8956165476357234	1.0995775536360213	0.8145096675301792	0.31740933462172854	0.14705882352941177	117.0	3.0	31.622776601683793	51.0	61.0	2761.0	3774.0	0.5	0.11965811965811966	0.5446428571428571	-1.0	0.03764819626668468	11.683238505927559	5.841619252963779	1.0	0.25892857142857145	94.0	8301.0	94.0	8.849434577580382E-4	21.213203435596427	0.6416470115769969
13	203	medium	iso	A1	811.0	276.0	90.01219323999996	47.041630520000005	5.918399363776615E-5	1087.0	139.88225087999993	34.132096331752024	29.154759474226502	28.51124629410873	37.77767734127849	16.64331697709324	20.86201260189702	13.601470508735444	16.99280332396238	26.856678433316883	16.15549442140351	27.738861628488745	0.7977809856935774	1.1707212457686575	0.6814440145995474	0.5226139795813293	0.3403205918618989	96.0	5.0	32.202484376209235	57.0	175.0	3817.0	15344.0	0.5	0.21343146274149033	0.7543103448275862	-1.0	0.0993508811985243	50.44969309620952	17.161510436022958	2.0	0.4224137931034483	78.0	9391.0	155.0	5.391828993721786E-4	24.331050121192877	0.7128495678877614
13	204	small	api	A1	878.0	84.0	93.08326103999994	23.727922040000003	5.4564075290301576E-5	962.0	119.63961019999985	34.713109915419565	30.479501308256342	32.35919286450098	48.50353164478446	9.0	11.78200375073078	13.0	15.700120252202208	19.094800604311292	15.524174696260024	20.96153846153846	0.7638768574862976	1.138900192767144	0.6707144860783051	0.25491073018814403	0.09567198177676538	134.0	3.0	33.24154027718932	18.0	35.0	2077.0	6045.0	0.5	0.0550935550935551	0.660377358490566	-1.0	0.047550458569886045	17.404918347287666	7.82842712474619	2.0	0.9245283018867925	97.0	8809.0	92.0	4.902537639908834E-4	20.0	0.5761512019156774
13	206	medium	iso	A1	755.0	226.0	86.42640679999995	43.627416960000005	1.0356882310444445E-4	981.0	132.4680373199999	31.78049716414141	28.231188426986208	26.995838394086633	39.28940686250036	15.652475842498529	19.482853001041715	12.529964086141668	16.519565357598257	25.32659940438537	15.620499351813308	26.087459737497554	0.8033975230250733	1.1257229658019785	0.7136724997457286	0.5047926736206744	0.2993377483443709	96.0	3.0	30.610455730027933	91.0	128.0	4856.0	7815.0	0.5833333333333334	0.22324159021406728	0.5844748858447488	-1.0	0.08180756773910848	63.93385344455908	26.225181597325523	1.0	0.3881278538812785	91.0	10176.0	145.0	3.8452873882352957E-4	21.540659228538015	0.6777949104220681
13	208	small	api	A1	1195.0	83.0	111.98275595999988	23.727922040000003	4.524001132408669E-5	1278.0	138.1248915599999	40.718546143004666	35.34119409414458	63.43494882292201	77.85194453881445	9.219544457292887	-1.0	14.317821063276353	25.123686793904564	8.771633442101537	17.0	25.699166157522132	-1.0	1.152155358263659	-1.0	0.21188907021073486	0.0694560669456067	142.0	9.0	35.510561809129406	101.0	47.0	7105.0	3102.0	0.6	0.11580594679186229	0.31756756756756754	0.03401724121507109	-1.0	32.515886378651985	12.7183472062349	2.0	0.3716216216216216	100.0	9725.0	128.0	7.242695356504755E-4	22.20360331117452	0.545294599497606
13	210	medium	iso	A1	922.0	352.0	96.08326103999993	55.52691188000001	2.8347978548538245E-5	1274.0	154.02438647999986	35.510561809129406	31.400636936215164	8.972626614896399	10.497280879766464	20.248456731316587	21.038365270645432	13.0	5.998215436435023	36.05022414989408	15.811388300841896	32.92306323488884	0.9624539012814368	1.1308866721800206	0.8510613175996722	0.5779041144001543	0.38177874186550975	90.0	3.0	33.52610922848042	54.0	229.0	2564.0	12664.0	0.5384615384615384	0.22213500784929358	0.8091872791519434	-1.0	0.15900770787990612	41.57993437031038	14.035668847618199	2.0	0.3498233215547703	85.0	10300.0	141.0	3.1656629580886574E-4	24.08318915758459	0.6781979200169412
14	213	medium	E	A1	1129.0	406.0	107.08326103999988	59.11269832000001	6.711715012326247E-5	1535.0	168.61017292	39.05124837953327	35.12833614050059	59.0651078380353	66.20986851400049	22.47220505424423	22.24336001578277	15.811388300841896	35.107712477600074	19.556861368333795	17.0	38.36786192947552	1.0102882405490485	1.1116737275384307	0.9087992416499046	0.552025570998618	0.3596102745792737	102.0	3.0	35.510561809129406	68.0	322.0	1399.0	8130.0	0.4375	0.254071661237785	0.8256410256410256	-1.0	0.21596769041812103	0.0	0.0	0.0	0.0	105.0	15232.0	181.0	2.1410920685589635E-4	21.18962010041709	0.5426105689241565
14	216	small	api	A1	965.0	227.0	101.25483391999994	43.627416960000005	5.349658422437394E-5	1192.0	147.29646443999994	36.40054944640259	32.31098884280702	55.115361324067166	71.11893065265596	15.620499351813308	17.39524000403822	10.63014581273465	27.719361804845445	14.484236377810047	16.64331697709324	29.295694881003026	0.8979755006649568	1.1265687232133714	0.7970889677316922	0.43086749808378955	0.23523316062176167	149.0	4.0	33.61547262794322	192.0	142.0	3436.0	2654.0	0.6666666666666666	0.2802013422818792	0.4251497005988024	0.03315814599323327	-1.0	0.0	0.0	0.0	0.0	107.0	8731.0	80.0	4.3498942414988E-4	24.331050121192877	0.6684253532221743
14	217	medium	iso	A1	809.0	360.0	89.84062035999995	56.69848476000001	1.1246061169898879E-4	1169.0	148.9533186799999	33.24154027718932	28.284271247461902	25.14478563067894	32.2574030609714	21.02379604162864	21.099775840960763	12.529964086141668	18.049705127885606	31.678383797157327	15.811388300841896	33.818438672861056	0.996399023387508	1.1752659273543158	0.84780729211689	0.6311007708184089	0.44499381953028433	115.0	4.0	32.57299494980466	5.0	173.0	186.0	9970.0	0.08333333333333333	0.15226689478186484	0.9719101123595506	-1.0	0.17976866200330288	36.60929558864997	13.0	1.0	0.3595505617977528	85.0	11185.0	149.0	6.243401842449827E-4	24.186773244895647	0.7276068751089989
14	220	small	api	A1	874.0	216.0	95.08326103999995	43.455844080000006	2.833626352048183E-5	1090.0	140.95331867999985	33.83784863137726	30.23243291566195	27.89727103094762	41.80406198640409	16.492422502470642	15.787174589770668	11.40175425099138	19.06149551723872	26.660110426721587	15.652475842498529	28.59573256476764	1.0446722058269338	1.1192565522521187	0.9333626001338928	0.45702938250844016	0.2471395881006865	147.0	3.0	33.12099032335839	14.0	155.0	689.0	11792.0	0.4166666666666667	0.15504587155963304	0.9171597633136095	-1.0	0.14288579466040568	31.606527938589277	10.816653826391969	2.0	0.5207100591715976	98.0	7660.0	90.0	7.435943734227708E-4	19.849433241279208	0.5866044693773222
14	223	small	api	A1	1188.0	166.0	111.56854239999988	37.384776280000004	4.6141452751759055E-5	1354.0	151.78174579999992	40.85339643163099	35.84689665786984	60.82615407617256	72.54464086143645	14.035668847618199	14.708075702059244	12.041594578792296	28.932722937200623	13.222901957844595	18.110770276274835	30.32936120271428	0.9542831524625004	1.139663408566276	0.8373377133016945	0.33508348747594685	0.13973063973063973	103.0	3.0	37.107950630558946	72.0	123.0	2435.0	5686.0	0.5384615384615384	0.14401772525849335	0.6307692307692307	-1.0	0.10723481040508295	21.26759996345765	8.602325267042627	2.0	0.2153846153846154	153.0	9049.0	72.0	2.1095472712603857E-4	22.47220505424423	0.5500694438429846
14	225	medium	E	A1	971.0	419.0	100.91168815999991	62.94112544000001	3.376293266506808E-5	1390.0	166.26702715999997	38.05259518088089	32.0624390837628	63.78862198216848	64.7381888386043	23.769728648009426	22.083860652983365	12.36931687685298	35.1618593591289	17.216406978829827	15.231546211727817	38.88006959784427	1.0763393693483714	1.186827835570116	0.9069043858676693	0.6237248289831807	0.431513903192585	158.0	4.0	32.449961479175904	193.0	283.0	4929.0	7684.0	0.5384615384615384	0.3424460431654676	0.5945378151260504	-1.0	0.13278552357123158	0.0	0.0	0.0	0.0	93.0	8926.0	116.0	6.86924904744846E-4	23.769728648009426	0.6246546006920513
14	228	medium	E	A1	991.0	398.0	100.15432883999995	58.69848476000001	4.490780999044993E-5	1389.0	161.6812407199999	37.44329045369811	31.064449134018133	43.06941255883302	55.88552705465874	21.0	22.884729480015576	13.0	29.083982385219144	23.72486944225012	17.46424919657298	35.12903225806452	0.9176424837505096	1.2053421675742713	0.761312852430317	0.5860803565842161	0.40161453077699294	144.0	3.0	34.92849839314596	77.0	271.0	1928.0	7822.0	0.5	0.2505399568034557	0.7787356321839081	-1.0	0.15782469895859144	0.0	0.0	0.0	0.0	110.0	8442.0	101.0	5.767589086486219E-4	19.849433241279208	0.5301198960017887
15	233	large	iso	A1	789.0	533.0	90.08326103999994	70.76955256000001	9.302044181398229E-5	1322.0	162.85281359999993	33.24154027718932	28.160255680657446	14.250032697803618	29.531092067065117	26.0	25.34773868670885	12.36931687685298	16.665894401414377	37.99681409622127	16.1245154965971	33.81220657276995	1.025732524757057	1.180441706714406	0.8689395833124532	0.7856015839455012	0.6755386565272496	106.0	3.0	31.78049716414141	34.0	379.0	1623.0	21388.0	0.7692307692307693	0.3124054462934947	0.9176755447941889	-1.0	0.20915463756235791	50.78336260988675	19.235384061671343	1.0	0.18401937046004843	94.0	7811.0	112.0	7.167833642381421E-4	23.021728866442675	0.6925590292890373
15	236	small	api	A1	1081.0	78.0	106.15432883999989	23.72792204	3.5869995154995815E-5	1159.0	132.71067799999986	40.311288741492746	33.61547262794322	51.48307369289724	53.130102354155966	8.06225774829855	-1.0	13.0	20.34169647263019	16.777988108106175	18.24828759089466	25.427120590787744	-1.0	1.199188516182978	-1.0	0.2235228869070774	0.07215541165587419	135.0	9.0	36.40054944640259	129.0	48.0	10455.0	4191.0	0.5714285714285714	0.15271786022433131	0.2711864406779661	0.037562887423998534	-1.0	31.517083687451226	15.626883965924991	2.0	0.1977401129943503	77.0	8597.0	137.0	4.4023166227537866E-4	25.0	0.6201736729460423
15	237	medium	iso	B	895.0	425.0	95.49747459999993	61.52691188000001	5.3066386922071006E-5	1320.0	159.43860003999993	34.88552708502482	31.76476034853718	38.69214221200809	48.15403025091115	22.47220505424423	23.38136810721279	12.083045973594572	26.51529379921771	26.979583368380936	16.278820596099706	35.59381793694506	0.961115917220939	1.0982461917623552	0.8751370361490958	0.644277894653353	0.4748603351955307	112.0	3.0	32.38826948140329	33.0	317.0	1723.0	20726.0	0.5833333333333334	0.26515151515151514	0.9057142857142857	-1.0	0.1977171895247433	60.67629752137267	19.110770276274835	3.0	0.41714285714285715	183.0	11154.0	60.0	0.006210036307865097	25.298221281347036	0.7251781295919335
15	241	medium	iso	A1	964.0	304.0	98.74011527999991	50.870057640000006	2.974507706453909E-5	1268.0	152.0243864799999	36.235341863986875	32.64965543462902	32.72421420622106	36.95210100337653	19.235384061671343	19.906098867725685	13.152946437965905	19.980493152723916	30.811963759133945	17.029386365926403	33.23727460775671	0.9663060647638101	1.109823101702776	0.8706847634377307	0.515191394052422	0.3153526970954357	83.0	3.0	34.36568055487916	48.0	237.0	2689.0	16925.0	0.5	0.22476340694006308	0.8315789473684211	-1.0	0.17932580593147593	45.272625892527614	17.524174696260026	1.0	0.2771929824561403	137.0	7142.0	66.0	0.0012087811203295882	26.40075756488817	0.7285913753480279
15	243	small	api	A1	852.0	150.0	94.49747459999993	34.384776280000004	8.619784060395091E-5	1002.0	131.29646443999985	34.40930106817051	29.410882339705484	24.918022515819246	40.30131948270056	12.041594578792296	14.536013734029204	11.0	14.64720248172123	24.41273239295785	16.278820596099706	22.645386819818345	0.8283973033543987	1.1699513353843527	0.7080613340915187	0.363869790441998	0.176056338028169	93.0	3.0	33.24154027718932	93.0	103.0	4693.0	6818.0	0.5833333333333334	0.19560878243512975	0.5255102040816326	-1.0	0.10886304700084269	31.60436747712172	14.219544457292887	1.0	0.28061224489795916	74.0	12767.0	226.0	7.297701359676074E-4	21.095023109728988	0.6130616564380736
15	245	medium	iso	A1	795.0	341.0	89.59797967999997	54.284271200000006	7.536506033402851E-5	1136.0	145.8822508799999	34.36568055487916	28.284271247461902	33.20657031508952	41.27112904702048	20.248456731316587	20.42082528990152	12.206555615733702	20.834739438859852	28.2842712474619	15.231546211727817	31.58582792946118	0.9915591776464504	1.2150102880222866	0.8160911783392755	0.6058649022430729	0.4289308176100629	105.0	3.0	31.016124838541646	10.0	208.0	571.0	16562.0	0.5454545454545454	0.19190140845070422	0.9541284403669725	-1.0	0.1762554080804594	46.80588106743361	15.837538486235234	6.0	0.5321100917431193	90.0	6756.0	95.0	4.370812662503178E-4	22.090722034374522	0.6428134603386497
16	246	medium	api	A1	830.0	401.0	90.84062035999996	59.94112544000001	6.194408991476156E-5	1231.0	153.1959593599999	33.54101966249684	30.4138126514911	22.121941971881853	35.676408221862005	21.470910553583888	22.742207386748802	13.038404810405298	19.23018460649819	32.2550813093111	15.620499351813308	32.97318406443239	0.9440996728441734	1.1028219331407114	0.8560762571664539	0.6598493625698973	0.4831325301204819	127.0	3.0	32.64965543462902	72.0	270.0	2487.0	12315.0	0.6666666666666666	0.2778229082047116	0.7894736842105263	-1.0	0.21820199510737998	33.87888978801499	14.212670403551895	1.0	0.1023391812865497	101.0	9492.0	79.0	3.8827685418166866E-4	26.076809620810597	0.7774602526460401
16	247	small	api	A1	958.0	209.0	101.91168815999993	43.384776280000004	7.705746403768426E-5	1167.0	148.1248915599999	36.49657518178932	31.400636936215164	17.10272896905238	30.34324888423958	15.620499351813308	17.290770684380078	10.63014581273465	13.151918984428583	29.935698499028653	17.88854381999832	26.034165586355517	0.9034009898659034	1.1622877349884861	0.7772610539290021	0.4257095242293162	0.21816283924843424	114.0	3.0	35.77708763999664	37.0	135.0	2450.0	11868.0	0.4444444444444444	0.14738646101113967	0.7848837209302325	-1.0	0.09421308739453976	43.854450670659105	16.79021499655285	3.0	0.436046511627907	138.0	11606.0	117.0	0.0030226159406374275	23.194827009486403	0.635534345180419
16	253	small	api	A1	813.0	93.0	90.42640679999995	25.1421356	1.0305903737272233E-4	906.0	117.98275595999988	33.734255586866	28.635642126552707	25.346175941946683	35.93862141878154	9.848857801796104	12.561371606421138	13.0	11.234870709509856	22.000554316741713	15.297058540778355	19.14213900964474	0.784059106790659	1.1780513053550683	0.6655559933820889	0.2780397506627457	0.11439114391143912	132.0	4.0	31.32091952673165	70.0	50.0	6214.0	4401.0	0.46153846153846156	0.13245033112582782	0.4166666666666667	2.0667364979356213E-4	-1.0	19.95441518373469	8.595241580617241	1.0	0.36666666666666664	79.0	13547.0	191.0	5.957261515852481E-4	17.0	0.5039387917194394
16	254	medium	api	A1	1238.0	400.0	114.98275595999988	56.69848476000001	5.5988798548102866E-5	1638.0	174.50966783999996	41.97618372363071	36.87817782917155	31.568971129318335	34.59417708207481	20.518284528683193	23.367032015435313	14.866068747318506	20.96426882905507	33.40729050407305	19.1049731745428	36.92452021521719	0.8780868924701112	1.1382390940809042	0.7714432732422897	0.49310424234155803	0.32310177705977383	127.0	3.0	38.8329756778952	82.0	295.0	4407.0	18105.0	0.6666666666666666	0.23015873015873015	0.7824933687002652	-1.0	0.1525566698371212	62.24743380008939	21.44269870347672	1.0	0.33687002652519893	103.0	11781.0	125.0	4.0953967823451683E-4	27.51363298439521	0.6554581799418384
16	256	small	api	A1	1087.0	221.0	105.32590171999989	42.627416960000005	6.097999683141189E-5	1308.0	150.36753223999992	38.91015291668744	34.438350715445125	78.03939626971211	78.12973546841208	16.492422502470642	16.319302619579897	14.560219778561036	32.94769883698368	6.50437652635726	17.46424919657298	33.667652305998985	1.0106082892710768	1.129849487804791	0.8944627582516406	0.40471922161484486	0.20331186752529898	133.0	3.0	34.0147027033899	108.0	157.0	5000.0	10082.0	0.6	0.20259938837920488	0.5924528301886792	-1.0	0.08113407759659877	37.646295591237916	16.165525060596437	2.0	0.38113207547169814	114.0	12043.0	127.0	0.0010446625966968124	18.027756377319946	0.46331754120627894
16	257	medium	iso	A1	830.0	302.0	90.66904747999993	50.455844080000006	4.824183245281263E-5	1132.0	143.53910511999987	33.734255586866	29.614185789921695	29.054604099077153	41.33388598699463	18.35755975068582	20.03477245976742	12.529964086141668	20.513273168814827	27.419291746198876	15.811388300841896	31.059734345903635	0.916284913519748	1.1391248716466973	0.8043761806334576	0.5564836676058577	0.363855421686747	131.0	3.0	32.01562118716424	37.0	215.0	2005.0	12962.0	0.5833333333333334	0.2226148409893993	0.8531746031746031	-1.0	0.14364898249448887	40.61501602147126	16.55388904077614	2.0	0.2777777777777778	79.0	7167.0	108.0	6.245830667749213E-4	24.351591323771842	0.7218653828321863
16	258	small	api	A1	891.0	60.0	96.01219323999993	22.142135600000003	7.293828480451843E-5	951.0	120.56854239999987	36.49657518178932	30.4138126514911	33.04812486997524	41.877869537884294	6.4031242374328485	-1.0	13.038404810405298	13.151918984428583	17.919489616283943	16.278820596099706	19.701920730562616	-1.0	1.2	-1.0	0.23061795437431276	0.06734006734006734	120.0	10.0	34.058772731852805	68.0	41.0	5188.0	3203.0	0.5	0.11461619348054679	0.3761467889908257	0.009690541148175772	-1.0	14.57076657157208	7.28538328578604	1.0	0.26605504587155965	89.0	9955.0	101.0	6.097925177370668E-4	23.08679276123039	0.6325742250124883
17	263	small	api	A1	925.0	113.0	97.08326103999993	28.55634916	5.421332235790599E-5	1038.0	127.63961019999984	35.4682957019364	31.38470965295043	52.125016348901795	68.4985656759521	11.0	14.691151461608342	13.038404810405298	21.709529165732135	14.370054876630096	15.811388300841896	23.333333333333332	0.7487500233556066	1.130113870548491	0.662543875328428	0.2941428713260292	0.12216216216216216	133.0	4.0	32.64965543462902	82.0	70.0	4605.0	4929.0	0.5714285714285714	0.1464354527938343	0.4605263157894737	-1.0	0.055353894233902814	25.82712344914362	11.21110255092798	2.0	0.3815789473684211	129.0	7590.0	77.0	3.0139708856436603E-4	19.313207915827967	0.5445203253669039
17	267	medium	iso	A1	876.0	229.0	92.01219323999995	43.041630520000005	5.823771324857602E-5	1105.0	137.8822508799999	34.539832078341085	31.38470965295043	29.638383688151347	27.65419334697451	17.029386365926403	16.06083121887776	13.601470508735444	14.794513153421875	28.77197240265405	15.620499351813308	31.875518069554545	1.060305418433774	1.1005305596349222	0.963449319195196	0.4677818124357975	0.2614155251141553	167.0	5.0	32.202484376209235	18.0	115.0	1320.0	13227.0	0.25	0.12036199095022625	0.8646616541353384	-1.0	0.18866176739713386	88.62448605329473	40.38259220648203	3.0	0.8045112781954887	83.0	4935.0	64.0	4.6315356048047616E-4	24.166091947189145	0.699658640272979
17	270	medium	iso	B	1055.0	497.0	105.66904747999992	68.11269832	4.233374363040857E-5	1552.0	176.61017292	41.43669871020132	31.400636936215164	39.49452214202165	63.333630131868176	24.413111231467404	26.43935873894304	13.601470508735444	32.96594667334596	24.426256115696784	17.4928556845359	36.889723387372214	0.9233624564240609	1.3196133184932726	0.6997219893766692	0.6445851452658524	0.4710900473933649	184.0	3.0	37.36308338453881	41.0	370.0	2848.0	35651.0	0.5833333333333334	0.264819587628866	0.9002433090024331	-1.0	0.2116719716938399	118.08353747144429	52.82017724604174	4.0	0.2822384428223844	178.0	6534.0	46.0	0.0014404969233331355	30.066592756745816	0.7256029966823517
17	271	small	api	A1	852.0	59.0	93.08326103999993	21.313708480000003	5.9124542039314195E-5	911.0	116.81118307999986	36.069377593742864	29.0	24.274441134439456	43.876697285924564	7.0	-1.0	12.0	12.00464296548091	19.03448275862069	15.811388300841896	17.320000000000007	-1.0	1.243771641163547	-1.0	0.22897466463751234	0.06924882629107981	164.0	9.0	33.24154027718932	75.0	36.0	6191.0	3073.0	0.6923076923076923	0.12184412733260154	0.32432432432432434	0.01471417730634538	-1.0	8.47213595499958	4.23606797749979	1.0	0.2702702702702703	101.0	6656.0	81.0	4.1490407745148225E-4	19.209372712298546	0.5325673464249323
17	277	small	api	A1	1208.0	296.0	112.22539663999986	49.455844080000006	7.553800694033536E-5	1504.0	164.50966783999996	41.593268686170845	36.6742416417845	55.90126765303006	69.15908066043269	18.110770276274835	19.84396245374266	14.142135623730951	32.240793819742834	15.923982987956986	18.110770276274835	34.497930313188284	0.9126589671035717	1.1341275735823777	0.8047233735978649	0.44068317475986307	0.24503311258278146	127.0	4.0	37.64306044943742	101.0	214.0	4642.0	10346.0	0.6	0.20944148936170212	0.6793650793650794	-1.0	0.09416035872470735	52.535466739758974	20.720945300709204	2.0	0.24126984126984127	106.0	18317.0	225.0	4.0453771263743887E-4	26.40075756488817	0.6347363022629197
18	279	small	api	A1	845.0	110.0	94.25483391999994	29.798989840000004	7.075827290916636E-5	955.0	126.46803731999985	34.132096331752024	30.066592756745816	31.328692867804172	39.95754893082909	9.899494936611665	16.078858721737042	10.63014581273465	13.682136469466263	21.020007325512562	15.811388300841896	21.304443020265655	0.6156839305533868	1.1352166375451391	0.5423492839963823	0.31615343851003225	0.1301775147928994	118.0	10.0	32.7566787083184	75.0	79.0	5037.0	5564.0	0.7777777777777778	0.1612565445026178	0.512987012987013	-1.0	2.6003034245487177E-4	28.870481592667748	11.0	2.0	0.42207792207792205	81.0	13257.0	232.0	8.095103846191478E-4	23.08679276123039	0.6763953944356318
18	282	medium	api	A1	1324.0	350.0	118.81118307999985	54.455844080000006	6.274058074101077E-5	1674.0	175.68124072	42.42640687119285	38.47076812334269	69.98123960621606	76.15930450834439	20.09975124224178	21.609813655940474	14.035668847618199	37.759502115361634	12.00911815742184	19.4164878389476	38.888649142598226	0.9301214514043908	1.1028219331407116	0.8434012993879353	0.4583393807578949	0.26435045317220546	113.0	3.0	39.56008088970496	50.0	210.0	2855.0	16094.0	0.3333333333333333	0.15531660692951016	0.8076923076923077	-1.0	0.2491999785172138	55.14708648174924	23.55099704151465	2.0	0.3769230769230769	122.0	13763.0	139.0	5.57929514970377E-4	28.160255680657446	0.6637435917246626
18	283	small	api	A1	909.0	109.0	97.08326103999994	27.142135600000003	5.193317067551005E-5	1018.0	127.05382375999986	36.124783736376884	30.4138126514911	21.326218419142577	31.667216429436166	10.44030650891055	12.519932097547555	11.704699910719626	11.045048820547416	25.580482424713594	17.0	21.038799480077333	0.8338948188828941	1.1877755725770802	0.7020642940767152	0.27957585385205574	0.11991199119911991	137.0	3.0	35.0	41.0	34.0	4394.0	3844.0	0.5833333333333334	0.07367387033398821	0.4533333333333333	-1.0	0.0024341904218779108	39.435937189997546	17.207021784199434	4.0	0.84	98.0	7292.0	90.0	3.1479959637541443E-4	22.80350850198276	0.6312427686319991
18	291	small	api	A1	867.0	163.0	94.84062035999993	34.384776280000004	3.772655952157781E-5	1030.0	131.63961019999988	34.92849839314596	29.832867780352597	36.43911042883539	39.80557109226521	13.416407864998739	14.480838800595786	11.661903789690601	17.636028696867143	22.82717186339339	15.231546211727817	27.548357482797403	0.9264938343521059	1.1708059262123387	0.7913299835690069	0.362553261982902	0.18800461361014995	112.0	3.0	32.984845004941285	64.0	103.0	4788.0	9407.0	0.36363636363636365	0.16213592233009708	0.6167664670658682	-1.0	0.16129685109050335	37.81158846307032	14.947877315388888	1.0	0.3592814371257485	73.0	6790.0	117.0	0.001147245799832674	20.024984394500787	0.5733136354476178
18	293	small	api	A1	1022.0	85.0	104.9116881599999	26.142135600000003	6.22111965959408E-5	1107.0	133.88225087999987	38.01315561749642	32.202484376209235	34.93543179274815	54.63753811293094	9.0	-1.0	11.045361017187261	16.625823079763144	19.99845702823409	17.08800749063506	20.38709677419355	-1.0	1.180441706714406	-1.0	0.24918229854552393	0.08317025440313111	112.0	9.0	35.84689665786984	68.0	62.0	2205.0	2575.0	0.75	0.11743450767841011	0.47692307692307695	-1.0	0.045054668312418444	0.0	0.0	0.0	0.16923076923076924	126.0	8362.0	82.0	0.0015225499189694565	25.495097567963924	0.6706914265289047
18	296	medium	iso	A1	1048.0	466.0	103.98275595999989	66.76955256000001	5.9651080210766694E-5	1514.0	172.75230851999993	39.05124837953327	32.64965543462902	28.38557551087361	49.267893300290815	24.331050121192877	24.247588273078595	13.152946437965905	27.271855425706843	31.45515584555722	18.439088914585774	35.98967830426446	1.0034420680182428	1.1960692344126416	0.8389498192477186	0.6421213973755893	0.4446564885496183	142.0	3.0	37.33630940518894	45.0	326.0	2292.0	19308.0	0.5	0.2450462351387054	0.8787061994609164	-1.0	0.22771281781381067	73.61804939620774	28.23489859255662	4.0	0.2641509433962264	137.0	11219.0	113.0	6.407728233217638E-4	29.732137494637012	0.7613620237098387
19	300	medium	iso	A1	952.0	342.0	98.84062035999995	53.870057640000006	4.3914751123246385E-5	1294.0	155.53910511999993	36.22154055254967	32.14031735997639	41.035345277143875	53.31512575679187	20.518284528683193	19.985534156189278	12.041594578792296	26.83486083618771	24.144129981937738	15.811388300841896	33.46270564073836	1.0266567992794393	1.1269814217097784	0.9109793466886672	0.5450194205964415	0.3592436974789916	68.0	3.0	33.28663395418648	49.0	254.0	1867.0	12237.0	0.5	0.23415765069551778	0.8382838283828383	-1.0	0.18872443254379645	38.63487764343081	14.422205101855956	2.0	0.264026402640264	115.0	7562.0	84.0	5.104980266634576E-4	25.019992006393608	0.6907489749116269
19	302	medium	F	A1	859.0	280.0	94.08326103999994	49.041630520000005	4.1018478935811155E-5	1139.0	145.53910511999987	34.713109915419565	29.614185789921695	40.18644910629348	46.360982792976074	18.867962264113206	17.726852328095408	12.206555615733702	22.902010276148175	25.156862501130743	15.620499351813308	31.64563291132911	1.064371830649779	1.1721784337299976	0.9080288461397754	0.5212577665558353	0.3259604190919674	84.0	4.0	32.202484376209235	42.0	150.0	1910.0	8949.0	0.5454545454545454	0.16856892010535557	0.78125	-1.0	0.09279769937677644	18.94427190999916	8.94427190999916	2.0	0.18229166666666666	102.0	12326.0	168.0	5.357522128780778E-4	23.769728648009426	0.684747886488007
19	303	medium	iso	A1	851.0	241.0	91.42640679999994	45.870057640000006	5.837509756584109E-5	1092.0	139.2964644399999	34.0147027033899	30.463092423455635	26.565051177077976	30.15777294208891	17.204650534085253	17.067591064230463	13.038404810405298	15.25810778138233	28.624802363419516	15.620499351813308	30.371474922415793	1.008030393354223	1.1165873191915223	0.9027779341826117	0.5017156338687045	0.28319623971797886	82.0	4.0	32.01562118716424	16.0	133.0	928.0	11427.0	0.5833333333333334	0.13644688644688643	0.8926174496644296	-1.0	0.11572819837589458	57.28357504852045	23.40939982143925	2.0	0.4563758389261745	91.0	5495.0	70.0	7.425924651355797E-4	24.698178070456937	0.726103011566099
19	305	small	api	A1	904.0	152.0	97.91168815999993	36.2132034	5.57436598278902E-5	1056.0	136.12489155999987	35.11409973215888	31.016124838541646	31.87536275158905	41.40643381213482	12.529964086141668	14.248640358882898	11.661903789690601	17.25802468587857	23.18149039387884	16.401219466856727	26.093327272171297	0.8793796299539716	1.1321240133946378	0.7767520338316822	0.3698557759603031	0.168141592920354	59.0	4.0	33.421549934136806	60.0	81.0	3328.0	4201.0	0.6363636363636364	0.13352272727272727	0.574468085106383	-1.0	0.01348028127792553	26.534093802756495	12.055385138137417	1.0	0.3546099290780142	86.0	8231.0	117.0	3.90596372023268E-4	23.40939982143925	0.6666666666666666
19	306	small	api	A1	1206.0	212.0	114.05382375999987	42.627416960000005	4.320982414355075E-5	1418.0	159.0954542799999	41.88078318274385	35.510561809129406	46.847610265994604	56.6893691754392	15.0	16.50909496231557	12.0	25.787483373639315	19.76876636796895	18.24828759089466	30.857142857142854	0.9085900852978132	1.179389484397758	0.7703901868870524	0.3737482493326978	0.175787728026534	57.0	3.0	38.600518131237564	78.0	169.0	3707.0	10302.0	0.46153846153846156	0.17418899858956277	0.6842105263157895	-1.0	0.15280733909351724	41.5162578149038	18.0	1.0	0.2874493927125506	98.0	15153.0	203.0	3.0022161543473446E-4	21.633307652783937	0.5165449642712869
19	307	small	api	A1	1067.0	191.0	105.74011527999988	38.627416960000005	7.72667857258858E-5	1258.0	147.19595935999993	40.45985664828782	31.89043743820395	67.47943439710312	79.27629310746455	14.212670403551895	15.901738686281806	12.806248474865697	28.645677370412695	8.654631989129095	15.652475842498529	29.15484070392327	0.8937809055944904	1.268714382695106	0.7044776332525281	0.3653052283678203	0.1790065604498594	132.0	4.0	34.23448553724738	57.0	118.0	5332.0	13220.0	0.45454545454545453	0.13910969793322733	0.6742857142857143	-1.0	0.07772685952879223	90.83203248545509	39.35279850141207	3.0	0.64	118.0	4428.0	47.0	4.932653159415841E-4	23.323807579381203	0.5764678748650045
19	309	medium	E	A1	948.0	295.0	97.15432883999993	49.455844080000006	3.4457653828491334E-5	1243.0	149.43860003999993	37.8021163428716	31.400636936215164	40.72053646975479	52.52382043863862	18.0	19.66466281650706	14.0	25.554124833599694	23.661940409338605	16.278820596099706	32.2	0.9153475026731861	1.2038646356014977	0.7603408851825295	0.5090441637597755	0.3111814345991561	74.0	3.0	34.17601498127012	177.0	194.0	4927.0	6450.0	0.6	0.29847144006436044	0.522911051212938	-1.0	0.029733100628587094	0.0	0.0	0.0	0.0	100.0	4026.0	52.0	5.560246190461321E-4	27.65863337187866	0.731668912952126
19	310	small	api	A1	1013.0	225.0	102.7401152799999	43.213203400000005	3.653021423828488E-5	1238.0	148.36753223999992	36.61966684720111	33.015148038438355	45.6902771978651	51.193904967150985	15.033296378372908	17.391031590432107	12.041594578792296	23.51195611889646	20.99036476205301	16.278820596099706	30.171720703447725	0.8644280990578882	1.1091777266776495	0.7793413789935482	0.4206069195292424	0.22211253701875616	67.0	3.0	35.17101079013795	103.0	132.0	3568.0	4783.0	0.5384615384615384	0.18982229402261713	0.5617021276595745	-1.0	0.04325101530803315	25.30439715323214	12.594553449872045	1.0	0.14893617021276595	92.0	15100.0	214.0	5.183125343802488E-4	20.518284528683193	0.5603077880063082
19	311	small	api	A1	990.0	177.0	99.3969695199999	36.798989840000004	4.3297471733409824E-5	1167.0	138.61017291999985	37.64306044943742	32.01562118716424	45.82237097999818	58.519414114129376	14.142135623730951	15.834452906505275	14.317821063276353	24.06818120479203	17.647635093412486	16.0312195418814	28.221971090529173	0.8931243603573402	1.1757716718777689	0.7596069727815213	0.37022245263318204	0.1787878787878788	47.0	3.0	33.52610922848042	130.0	149.0	4083.0	5975.0	0.6	0.2390745501285347	0.5340501792114696	-1.0	0.06421774879476659	14.422205101855956	7.211102550927978	1.0	0.14695340501792115	94.0	8919.0	108.0	4.565857614580521E-4	16.55294535724685	0.43973431383138867
19	312	small	api	A1	1031.0	52.0	101.91168815999991	19.313708480000003	4.7715899785413224E-5	1083.0	123.63961019999985	39.293765408777	32.984845004941285	8.0337260287138	14.743562836470744	6.0	-1.0	14.035668847618199	3.9191968089065146	22.7983487534153	17.11724276862369	15.399999999999993	-1.0	1.191267244181096	-1.0	0.18951416494718204	0.0504364694471387	74.0	4.0	36.49657518178932	187.0	32.0	5437.0	1345.0	0.6	0.20221606648199447	0.1461187214611872	0.028021967518743345	-1.0	20.28538328578604	7.123105625617661	1.0	0.1598173515981735	92.0	4495.0	48.0	2.984367611129088E-4	21.95449840010015	0.5587272731871148
20	313	small	api	A1	913.0	109.0	98.01219323999995	28.142135600000003	1.5234104339021472E-4	1022.0	128.5685423999999	37.8549864614954	29.614185789921695	37.665621198583295	66.489598798599	10.198039027185569	14.753901602154391	12.165525060596439	19.072784525610384	16.30975112489416	15.620499351813308	20.799390332282435	0.6912096408245283	1.2782720663006786	0.5407374995097015	0.2871289241644565	0.11938663745892661	163.0	3.0	33.421549934136806	71.0	72.0	4547.0	5836.0	0.7692307692307693	0.13992172211350293	0.5034965034965035	-1.0	0.04556744006491916	49.559293627537926	21.621613861115115	4.0	0.44755244755244755	147.0	5997.0	51.0	0.0021645114411163488	19.6468827043885	0.5190038232974283
20	315	medium	iso	A1	1009.0	349.0	103.32590171999992	56.284271200000006	7.118338549448511E-5	1358.0	162.02438647999995	39.20459156782532	31.144823004794873	52.38349179625658	72.83405394055083	20.396078054371138	20.436045255780698	13.341664064126334	31.654455520931176	14.673385683702328	15.264337522473747	33.13027861973113	0.9980442790711547	1.258783572531127	0.7928640799341821	0.5447256715215827	0.3458870168483647	135.0	3.0	33.60059523282288	32.0	240.0	1689.0	16044.0	0.5	0.20029455081001474	0.8823529411764706	-1.0	0.1929022289875123	54.928137766897876	23.607774771518102	3.0	0.23529411764705882	94.0	8153.0	118.0	8.464566265330316E-4	24.515301344262525	0.6253170958776652
20	319	small	api	A1	917.0	187.0	96.66904747999992	37.798989840000004	3.694722705016926E-5	1104.0	137.29646443999985	36.6742416417845	30.870698080866262	45.0	56.12279395762377	13.892443989449804	17.071057846412703	13.038404810405298	22.359017209117685	18.98240196787789	15.811388300841896	26.93097889207764	0.8138010025177878	1.1879952162311251	0.6850204372872343	0.3910144024934178	0.2039258451472192	124.0	4.0	32.55764119219941	50.0	125.0	3033.0	10395.0	0.5	0.1585144927536232	0.7142857142857143	-1.0	0.09841032375808555	81.11900472574462	37.294688127912366	3.0	0.56	84.0	7450.0	126.0	4.1968772152671096E-4	25.942243542145693	0.7073695973194606
20	322	medium	iso	A1	1000.0	268.0	104.49747459999992	50.284271200000006	4.311260417274281E-5	1268.0	157.1959593599999	37.16180835212409	33.61547262794322	62.616493361233395	68.80594351845772	18.384776310850235	17.665236294839705	9.899494936611665	31.99521370794754	14.427879844736694	17.029386365926403	34.316325013502244	1.0407319779934514	1.1054971251908843	0.941415363530457	0.48120082702936484	0.268	95.0	3.0	33.61547262794322	105.0	164.0	5163.0	9471.0	0.5	0.21214511041009465	0.6096654275092936	-1.0	0.12001358688460892	48.76452198062806	21.08276253029822	2.0	0.36059479553903345	157.0	12986.0	128.0	0.002700099596604543	21.095023109728988	0.567653299049513
20	323	large	E	A1	833.0	414.0	93.01219323999993	62.69848476000001	5.8560121828783954E-5	1247.0	158.12489155999992	34.058772731852805	30.066592756745816	43.172031755695	57.52880770915152	22.20360331117452	22.310301542264607	10.816653826391969	29.41973299768664	23.082096651749556	15.620499351813308	34.87148983980699	0.9952175352319663	1.1327779308884707	0.8785636690956614	0.6740888756189065	0.4969987995198079	117.0	3.0	32.2490309931942	265.0	289.0	6445.0	7719.0	0.7	0.4442662389735365	0.5216606498194946	0.00698550768221705	-1.0	0.0	0.0	0.0	0.0	104.0	6684.0	84.0	6.536524708936083E-4	26.30589287593181	0.7723676094567475
20	324	small	api	A1	1088.0	76.0	108.49747459999992	24.727922040000003	6.597267230543987E-5	1164.0	135.63961019999988	40.36087214122113	33.301651610693426	53.644721265273176	56.023455963743146	8.246211251235321	-1.0	11.40175425099138	19.399977217051042	15.044298879132016	16.278820596099706	23.39414278883064	-1.0	1.2119780908482307	-1.0	0.2279124203689071	0.06985294117647059	132.0	4.0	34.23448553724738	254.0	56.0	10159.0	2391.0	0.9166666666666666	0.2663230240549828	0.18064516129032257	0.13251772674552	-1.0	0.0	0.0	0.0	0.11935483870967742	107.0	7567.0	88.0	5.500714615399614E-4	22.360679774997898	0.5540187460954448
20	329	medium	iso	A1	1058.0	339.0	105.42640679999992	53.69848476000001	5.28640569869088E-5	1397.0	161.53910512	39.81205847478876	32.7566787083184	39.96114497548092	56.59217541029106	19.79898987322333	20.151564954158285	12.727922061357855	27.47911165389206	24.11721917947021	17.0	32.91807738800354	0.9825038362163431	1.2153875192688166	0.8083873008729121	0.5093456790372186	0.32041587901701324	147.0	3.0	36.76955262170047	85.0	250.0	4644.0	17254.0	0.5	0.23979957050823192	0.746268656716418	-1.0	0.15434262779356903	86.6044371545209	38.247957942126774	3.0	0.25671641791044775	114.0	11674.0	124.0	3.8595223341201216E-4	22.090722034374522	0.5548751529229169
20	333	medium	iso	A1	960.0	258.0	99.15432883999992	47.455844080000006	4.3477347012983734E-5	1218.0	148.61017291999988	38.28837943815329	31.89043743820395	41.96060043107306	55.94623160681576	17.11724276862369	18.600319950761623	13.152946437965905	25.04676390258459	22.106940407014534	16.1245154965971	30.231005184364864	0.920266039182987	1.2006225851353411	0.7664906945584813	0.4786058726349405	0.26875	117.0	3.0	34.20526275297414	56.0	149.0	2698.0	9515.0	0.6428571428571429	0.1683087027914614	0.7268292682926829	-1.0	0.10624875989903107	52.022821843694274	20.109472622270772	4.0	0.5317073170731708	110.0	9231.0	99.0	4.920177241327971E-4	24.758836806279895	0.646641021886876
20	334	medium	iso	A1	869.0	236.0	94.08326103999993	45.870057640000006	6.188331268214982E-5	1105.0	142.36753223999992	34.132096331752024	30.528675044947494	23.838740183171694	38.537283384430026	17.11724276862369	16.95514754444111	11.045361017187261	17.666655869567787	28.10472445124995	16.1245154965971	28.356311509560687	1.0095602367220757	1.118033988749895	0.9029781266765363	0.48754748860690683	0.2715765247410817	100.0	4.0	33.24154027718932	235.0	170.0	6576.0	5918.0	0.6666666666666666	0.3665158371040724	0.41975308641975306	-1.0	0.05609316074746154	0.0	0.0	0.0	0.05185185185185185	95.0	15112.0	182.0	3.9445151526169744E-4	19.313207915827967	0.5658371442559621
21	341	small	api	A1	1020.0	90.0	104.08326103999993	25.142135600000003	7.950683730847621E-5	1110.0	131.63961019999988	40.44749683231337	30.4138126514911	38.958787312051015	54.90418321297388	8.94427190999916	-1.0	13.416407864998739	17.55362026341228	17.590691641673228	16.278820596099706	21.45416573006555	-1.0	1.329905503653793	-1.0	0.24155791573764876	0.08823529411764706	136.0	8.0	36.05551275463989	54.0	63.0	3932.0	5187.0	0.6153846153846154	0.10540540540540541	0.5384615384615384	-1.0	0.034794604753067226	12.0	6.0	2.0	0.5555555555555556	90.0	15181.0	187.0	5.443477986528713E-4	25.495097567963924	0.6303257201220911
21	343	medium	E	A1	997.0	385.0	99.25483391999991	58.284271200000006	5.322670334018955E-5	1382.0	160.36753223999995	38.07886552931954	32.7566787083184	59.10263483973348	74.9315118405078	21.213203435596427	22.69510498893248	14.142135623730951	34.58611441525092	12.424947096258705	16.1245154965971	35.817678108564735	0.9347039128455796	1.162476387438193	0.8040627086675138	0.5872184648153009	0.38615847542627885	95.0	5.0	33.54101966249684	236.0	260.0	5989.0	7172.0	0.45454545454545453	0.3589001447178003	0.5241935483870968	-1.0	0.0474214627260916	0.0	0.0	0.0	0.0	87.0	8265.0	99.0	6.616458276419971E-4	24.351591323771842	0.6395041182364499
21	345	small	api	A1	1130.0	155.0	107.4974745999999	36.455844080000006	5.2580557362789414E-5	1285.0	146.3675322399999	40.049968789001575	34.0147027033899	57.32472743413737	57.870385027553084	12.206555615733702	15.235246007971488	13.038404810405298	24.81899562111444	15.787290710216398	17.204650534085253	29.307527251302663	0.8012050221799442	1.1774310990820507	0.6804687109118996	0.3391320978995356	0.13716814159292035	104.0	3.0	35.805027579936315	58.0	118.0	2910.0	8203.0	0.5	0.1369649805447471	0.6704545454545454	-1.0	0.1328914844567077	30.616465881356174	12.315260105251328	1.0	0.3352272727272727	83.0	6796.0	106.0	5.681208198414681E-4	18.110770276274835	0.452204354307721
21	346	small	api	A1	1212.0	282.0	111.56854239999987	48.455844080000006	4.706330547129103E-5	1494.0	162.85281359999996	41.012193308819754	36.013886210738214	86.15256841835482	88.21735090743213	18.027756377319946	18.816166070404886	14.035668847618199	35.57478599141975	2.526803118872149	17.11724276862369	35.59201157579134	0.9580993444607723	1.1387883292803653	0.8413322474653601	0.4343145750374172	0.23267326732673269	90.0	3.0	35.4682957019364	351.0	241.0	6081.0	5708.0	0.6	0.3962516733601071	0.40709459459459457	-1.0	0.10805673820482792	0.0	0.0	0.0	0.0	111.0	7597.0	84.0	4.7861540251810316E-4	23.53720459187964	0.5739074819687324
[truncated: 27 more columns]
