# Supplementary material for: Exploiting Single-Cell Quantitative Data to Map Genetic Variants Having Probabilistic Effects
Source: PLoS Genet. 2016 Aug 1;12(8):e1006213. doi: 10.1371/journal.pgen.1006213 (PMC4968810; doi:10.1371/journal.pgen.1006213)
Supplement: S1 Dataset — (ZIP) [file pgen.1006213.s007.zip › data/2014-10-07_morpho/JW1_gpa1/JW1-5_C.xls]

image_number	cell_id	Cgroup	Agroup	C11-1_C	C11-2_C	C12-1_C	C12-2_C	C13_C	C101_C	C102_C	C103_C	C104_C	C105_C	C106_C	C107_C	C108_C	C109_C	C110_C	C111_C	C112_C	C113_C	C114_C	C115_C	C116_C	C117_C	C118_C	C126_C	C127_C	C128_C	A7-1_C	A7-2_C	A8-1_C	A8-2_C	A9_C	A101_C	A102_C	A103_C	A104_C	A120_C	A121_C	A122_C	A123_C	D14-1_C	D14-2_C	D14-3_C	D15-1_C	D15-2_C	D15-3_C	D16-1_C
1	5	large	E	996.0	614.0	100.32590171999993	76.59797967999997	7.126077083161336E-5	1610.0	179.33809495999998	38.8329756778952	31.622776601683793	31.142062324238623	42.93549200914907	27.294688127912362	27.210828701714934	14.142135623730951	27.39939397962897	34.46882649583534	17.029386365926403	40.22375092534453	1.003081840215772	1.2280065146407002	0.8168375560363061	0.7634915646587225	0.6164658634538153	147.0	3.0	35.6931365951495	148.0	113.0	8337.0	7272.0	0.7333333333333333	0.16211180124223604	0.4329501915708812	-1.0	0.0014532402453522654	88.38734362862756	35.50781527856809	2.0	0.3793103448275862	83.0	85.0	168.0	6076.0	5672.0	11748.0	85.0
1	6	large	F	1126.0	638.0	107.6396101999999	76.18376611999997	4.386606581820164E-5	1764.0	186.65180344000004	41.617304093369626	33.60059523282288	42.25359932265576	54.78240703180728	27.0	27.988601013267058	14.0	34.45682105651965	30.297082326850045	18.439088914585774	42.1764705882353	0.9646784413126457	1.2385882989571442	0.7788531848111897	0.707767019765741	0.566607460035524	127.0	3.0	38.07886552931954	107.0	54.0	10070.0	6010.0	0.7333333333333333	0.09126984126984126	0.33540372670807456	0.0055508265456354075	-1.0	86.3942627414556	33.10235086697888	2.0	0.515527950310559	92.0	79.0	171.0	7949.0	7251.0	15200.0	106.0
1	10	medium	E	1137.0	513.0	122.05382375999986	81.42640679999995	9.92241320202856E-5	1650.0	205.48023056000005	40.311288741492746	34.92849839314596	47.92497794915636	57.07528858319354	28.844410203711913	23.940222990474922	5.0990195135927845	38.50038161649031	28.85895604941896	19.697715603592208	45.86734081573863	1.2048513589530145	1.154108839371207	1.0439668407785991	0.6671352383036562	0.45118733509234826	170.0	4.0	38.62641583165593	342.0	311.0	8440.0	6702.0	0.0	0.39575757575757575	0.4762633996937213	0.19910695649013177	-1.0	0.0	0.0	0.0	0.0	105.0	75.0	180.0	6358.0	5553.0	11911.0	67.0
2	19	large	iso	760.0	495.0	85.08326103999995	66.355339	7.843248985459083E-5	1255.0	154.2670271599999	32.802438933713454	27.80287754891569	33.75451719453714	45.0	23.194827009486403	26.279544463047262	13.152946437965905	24.75425689049751	29.2415775514469	15.033296378372908	35.00780582100922	0.882619066784114	1.1798217244240874	0.7480952829673919	0.7798871151495305	0.6513157894736842	118.0	3.0	30.805843601498726	86.0	373.0	3336.0	18367.0	0.5714285714285714	0.36573705179282867	0.8126361655773421	-1.0	0.1979126369739671	61.623974493998524	21.854724715186638	1.0	0.25054466230936817	83.0	69.0	152.0	6922.0	5182.0	12104.0	84.0
2	26	large	E	996.0	737.0	99.74011527999991	83.42640679999995	8.883813115215716E-5	1733.0	185.58073564000006	38.600518131237564	32.202484376209235	30.116784531898396	43.96464681345506	30.4138126514911	29.229681362074235	15.132745950421556	29.68872065664312	36.42576101571209	17.46424919657298	42.76592551976539	1.0405112623277954	1.1986813712967783	0.8680465778842725	0.8364378421440303	0.7399598393574297	105.0	3.0	34.92849839314596	290.0	181.0	10729.0	6125.0	0.625	0.27178303519907676	0.3842887473460722	0.012627883159237532	-1.0	12.806248474865697	6.4031242374328485	0.0	0.055201698513800426	85.0	94.0	179.0	6137.0	7937.0	14074.0	78.0
3	33	large	iso	1104.0	603.0	107.3969695199999	76.18376611999997	3.1520199464454675E-5	1707.0	186.40916276000002	39.6232255123179	34.655446902326915	55.425808525884776	59.57421619803873	27.65863337187866	26.659402610505985	13.341664064126334	37.67992082158638	25.046567786194636	18.110770276274835	43.69771388805803	1.037481363553844	1.1433477001174506	0.9074067000329546	0.7093660692708161	0.5461956521739131	97.0	4.0	36.05551275463989	57.0	443.0	3631.0	34344.0	0.42857142857142855	0.29291154071470415	0.886	-1.0	0.19585785155818886	74.12487341959589	26.562857989374102	3.0	0.27	91.0	79.0	170.0	4643.0	4550.0	9193.0	66.0
3	37	large	iso	1001.0	516.0	99.98275595999989	68.76955256	3.6116831580588716E-5	1517.0	171.58073563999994	38.948684188300895	31.89043743820395	40.41125958890452	57.58445267014133	24.331050121192877	25.708725061486344	14.142135623730951	32.19620960588617	25.117247185842047	17.11724276862369	38.13892106496983	0.946412164080539	1.2213280004005633	0.7749041729741238	0.6878141325441423	0.5154845154845155	100.0	3.0	34.92849839314596	71.0	377.0	3179.0	21495.0	0.4	0.2953197099538563	0.8415178571428571	-1.0	0.19475888076746936	74.36282121844849	29.924858845171276	3.0	0.16517857142857142	113.0	29.0	142.0	7744.0	1357.0	9101.0	95.0
3	40	large	iso	1070.0	618.0	103.98275595999989	77.01219323999996	7.134406219157454E-5	1688.0	183.82337632	39.20459156782532	34.20526275297414	59.83993916191291	60.680163634206	27.294688127912362	27.759342432793186	14.142135623730951	38.15879569646498	22.978920105844164	17.11724276862369	43.765116226534715	0.9832613360346781	1.146156714273931	0.8578768712772021	0.740624659627458	0.577570093457944	111.0	3.0	35.12833614050059	30.0	493.0	1400.0	22492.0	0.6	0.30983412322274884	0.9426386233269598	-1.0	0.1886055931131535	69.95621787694296	26.699482252048018	1.0	0.2045889101338432	107.0	113.0	220.0	5402.0	5536.0	10938.0	68.0
4	46	large	iso	961.0	581.0	100.56854239999991	73.76955256	8.450251487017411E-5	1542.0	176.75230851999999	35.90264614203248	32.7566787083184	19.238644516908437	34.6764110459643	26.92582403567252	26.497659822990713	13.0	21.168356142703406	38.95388819367594	17.11724276862369	37.20659321292929	1.0161585670410906	1.096040488772605	0.9271177273560672	0.7335251242539641	0.6045785639958376	38.0	3.0	35.05709628591621	88.0	393.0	4296.0	22131.0	0.6153846153846154	0.3119325551232166	0.817047817047817	-1.0	0.16816562290065296	68.7684767281722	25.389455470103147	5.0	0.23284823284823286	75.0	94.0	169.0	4841.0	6996.0	11837.0	72.0
4	52	large	F	977.0	586.0	98.49747459999993	72.94112543999998	1.0766287962530781E-4	1563.0	174.26702715999997	37.589892258425	31.76476034853718	24.53081036751783	41.60507645788172	26.68332812825267	26.63455710252149	14.317821063276353	25.21954554917686	35.983271633674924	17.029386365926403	37.98167427264794	1.0018311183303499	1.1833834679050579	0.8465819791313209	0.7405380263424544	0.5997952917093142	83.0	4.0	35.6931365951495	120.0	160.0	8137.0	9001.0	0.7333333333333333	0.17914267434420986	0.5714285714285714	0.032000363490061745	-1.0	98.20525099547842	43.131116629202246	3.0	0.2785714285714286	75.0	97.0	172.0	1936.0	2981.0	4917.0	32.0
5	63	large	E	936.0	485.0	95.66904747999993	66.94112544000001	3.411170669918937E-5	1421.0	164.61017291999994	36.124783736376884	31.89043743820395	7.171712165387085	7.253194612725331	23.021728866442675	25.40317933527051	14.422205101855956	4.401410432248219	39.60434855894945	17.204650534085253	34.861475140613216	0.9062538417968273	1.1327779308884705	0.8000278051727457	0.6997156050288299	0.5181623931623932	126.0	4.0	34.66987164671943	127.0	232.0	5846.0	11271.0	0.7692307692307693	0.2526389866291344	0.6462395543175488	-1.0	0.1318050252557858	53.13171621842475	23.08276253029822	2.0	0.28969359331476324	72.0	79.0	151.0	6555.0	6775.0	13330.0	109.0
5	65	large	F	863.0	620.0	92.91168815999994	76.76955255999998	6.239923143320154E-5	1483.0	171.68124071999995	34.713109915419565	30.479501308256342	32.40961705446486	40.0765626233038	27.294688127912362	27.43417607140746	13.152946437965905	25.869188966013915	34.67904508377497	16.76305461424021	40.18136055551687	0.9949155409977676	1.138900192767144	0.873575706911119	0.8262636712379807	0.7184241019698725	94.0	4.0	32.89376840679705	99.0	134.0	8061.0	11177.0	0.7857142857142857	0.15711395819285232	0.575107296137339	-1.0	0.012122029093143489	112.11331872573692	50.20072115275598	1.0	0.4678111587982833	114.0	68.0	182.0	10012.0	5587.0	15599.0	92.0
5	78	medium	iso	1258.0	592.0	116.5685423999999	75.01219323999999	2.943811961392115E-5	1850.0	194.40916276	42.579337712087536	35.510561809129406	43.21008939175394	52.98486621525659	25.942243542145693	27.94765941567158	13.416407864998739	34.03059037220896	30.16004099728596	19.209372712298546	42.61940010495365	0.9282438703113236	1.1990612241212364	0.7741421802640741	0.6435028841880762	0.47058823529411764	95.0	3.0	39.824615503479755	79.0	426.0	4156.0	24450.0	0.6153846153846154	0.27297297297297296	0.8435643564356435	-1.0	0.15172034294103318	69.7354283590879	23.49635960296909	3.0	0.31485148514851485	81.0	69.0	150.0	8179.0	9036.0	17215.0	131.0
6	82	large	E	1059.0	587.0	103.74011527999993	73.59797967999997	1.920061293137741E-4	1646.0	180.16652207999996	42.01190307520001	31.400636936215164	31.46610628559432	62.257651834884655	27.459060435491963	26.334647369948616	15.297058540778355	34.25219746470981	26.71920323477132	18.027756377319946	38.70086970291179	1.0426970997464904	1.3379315572655344	0.7793351566335392	0.709445709418726	0.554296506137866	95.0	3.0	36.71511950137164	319.0	100.0	15142.0	4978.0	0.8125	0.25455650060753343	0.2386634844868735	0.08128265999483254	-1.0	27.66217925055831	13.637822228491169	1.0	0.12171837708830549	82.0	59.0	141.0	9692.0	6980.0	16672.0	108.0
6	85	large	F	931.0	649.0	97.32590171999992	79.84062035999997	5.5220149407056195E-5	1580.0	179.58073564000003	37.8021163428716	30.0	36.392137626293874	50.478411949751404	28.0178514522438	28.187388574519694	14.0	30.87128745425553	31.2	16.76305461424021	40.02060299237272	0.993985355478118	1.2600705447623866	0.7888331011384409	0.8203429811490067	0.6970998925886144	106.0	3.0	34.48187929913333	146.0	236.0	4712.0	9213.0	0.4	0.2417721518987342	0.6178010471204188	-1.0	0.0671895949466975	64.30751977710071	30.172852885442275	1.0	0.10209424083769633	82.0	56.0	138.0	7763.0	5210.0	12973.0	128.0
6	97	large	E	1018.0	594.0	99.91168815999991	75.01219323999999	6.822591349083555E-5	1612.0	177.33809495999998	39.20459156782532	31.400636936215164	41.332211944468554	60.680163634206	27.294688127912362	26.616793243154657	15.132745950421556	35.71010292449931	25.126878846525116	17.26267650163207	40.9566595702865	1.0254686910840414	1.2485285456935955	0.8213418064176998	0.7507849644165201	0.5834970530451866	94.0	3.0	35.11409973215888	365.0	188.0	9089.0	4564.0	0.5625	0.34305210918114143	0.3399638336347197	0.11409126620808752	-1.0	0.0	0.0	0.0	0.0	97.0	89.0	186.0	10118.0	7385.0	17503.0	139.0
6	98	large	E	875.0	537.0	93.15432883999993	68.94112544	6.251054717906525E-5	1412.0	164.5096678399999	36.359317925395686	29.154759474226502	43.315315682103716	49.93921554212619	25.298221281347036	26.11383679548042	14.866068747318506	29.59351443852175	28.46876513365647	15.297058540778355	38.66603139024065	0.9687669215166979	1.247114316190404	0.7768068323327553	0.7400743078554292	0.6137142857142858	100.0	3.0	32.14031735997639	90.0	176.0	3119.0	6279.0	0.26666666666666666	0.18838526912181303	0.6616541353383458	-1.0	0.1999460532773388	56.2929886225817	26.40384815446089	1.0	0.12781954887218044	80.0	69.0	149.0	9740.0	8871.0	18611.0	119.0
7	104	large	E	1117.0	718.0	106.56854239999991	84.25483391999995	4.2016000904617776E-5	1835.0	193.23758988000003	39.6232255123179	34.655446902326915	59.414606323152796	64.40232783821811	30.083217912982647	30.89321098580544	14.317821063276353	42.34889962399327	21.72818610945226	17.72004514666935	46.95780433300919	0.9737808713637776	1.1433477001174506	0.8516926839173645	0.7906163678560365	0.6427931960608774	112.0	3.0	36.138621999185304	168.0	145.0	9358.0	9862.0	0.7857142857142857	0.17057220708446866	0.46325878594249204	-1.0	0.008535620792935288	44.85094552055734	17.08986471785413	3.0	0.17891373801916932	70.0	55.0	125.0	9428.0	7392.0	16820.0	141.0
8	116	large	iso	881.0	576.0	94.08326103999993	74.18376611999997	7.635348658267772E-5	1457.0	171.09545427999993	36.235341863986875	29.5296461204668	26.56505117707799	47.07296638896577	27.51363298439521	26.06270900434281	12.649110640673518	28.094118825238876	32.71288778941621	16.0	38.36832654536208	1.0556704976374724	1.2270835118092527	0.8603085996004924	0.7884905912058088	0.6538024971623155	101.0	3.0	33.37663853655727	62.0	382.0	3893.0	26756.0	0.6153846153846154	0.304735758407687	0.8603603603603603	-1.0	0.1839423999283925	69.93084783437803	25.266436728747923	1.0	0.2702702702702703	111.0	77.0	188.0	5233.0	3697.0	8930.0	47.0
8	119	large	iso	923.0	564.0	98.32590171999992	72.76955255999997	7.804915964151048E-5	1487.0	173.9238814	37.16180835212409	29.546573405388315	31.910960453232008	42.899435518943335	27.51363298439521	25.67982057265662	12.083045973594572	26.963165799296412	35.02944269710986	17.11724276862369	39.610144037879316	1.0714106395934555	1.257736653325323	0.8518560994153735	0.7400852805522588	0.6110509209100758	103.0	3.0	34.132096331752024	48.0	422.0	3580.0	34711.0	0.6666666666666666	0.3160726294552791	0.8978723404255319	-1.0	0.20052777329841776	65.2585887017369	25.77327256937943	3.0	0.2404255319148936	89.0	86.0	175.0	7189.0	7405.0	14594.0	88.0
8	121	large	F	1325.0	795.0	119.08326103999991	90.66904747999993	4.258036735594467E-5	2120.0	212.1665220800001	43.32435804486894	36.40054944640259	57.949854473278805	63.853158764419106	33.94112549695428	28.942201801265718	12.727922061357855	46.50963317017097	23.104046856169493	19.209372712298546	51.81164233057794	1.1727209190929608	1.1902116507516238	0.9853045198745807	0.7613920435849025	0.6	115.0	4.0	38.47076812334269	138.0	21.0	15025.0	1825.0	0.6	0.075	0.1320754716981132	0.034962072184292335	-1.0	96.32721872110164	34.713109915419565	2.0	0.710691823899371	65.0	70.0	135.0	7073.0	10361.0	17434.0	126.0
8	125	large	F	817.0	575.0	90.25483391999994	73.76955255999998	7.33090519838029E-5	1392.0	166.85281359999993	34.0	28.653097563788805	28.072486935852957	47.165978936338576	27.51363298439521	27.824387108722625	13.0	27.235294117647058	31.619618018017857	15.0	37.13939379526233	0.9888315913981085	1.1866081816916192	0.8333261194848985	0.8173473857963975	0.7037943696450428	105.0	3.0	31.575306807693888	134.0	157.0	10615.0	12910.0	0.3076923076923077	0.20905172413793102	0.5395189003436426	-1.0	0.02103886619621843	98.200713700468	36.592173744712426	3.0	0.47766323024054985	94.0	66.0	160.0	6841.0	5569.0	12410.0	64.0
9	135	large	iso	781.0	424.0	89.66904747999995	62.35533900000001	8.089029191011042E-5	1205.0	154.02438647999992	32.802438933713454	28.600699292150182	25.866356794094514	34.78128375124237	23.08679276123039	23.579444978405725	12.649110640673518	19.99851295586991	32.76143671973683	15.652475842498529	35.05772234112764	0.97910670850707	1.1469103814086283	0.8536906844495881	0.6953942386184924	0.5428937259923176	153.0	3.0	31.622776601683793	44.0	284.0	3466.0	29053.0	0.3076923076923077	0.2721991701244813	0.8658536585365854	-1.0	0.16547310940233995	103.25670499652415	33.3248149180983	4.0	0.5975609756097561	99.0	64.0	163.0	5486.0	4313.0	9799.0	76.0
9	137	large	iso	923.0	496.0	96.08326103999994	68.35533899999999	6.928971591990462E-5	1419.0	166.8528135999999	36.05551275463989	32.0624390837628	3.1798301198642207	6.282492088161376	24.331050121192877	25.546729466538945	14.142135623730951	1.6641005886756874	42.167721440902035	18.0	15.206906325745567	0.9524135037740012	1.1245405460403444	0.8469356726421069	0.7114177668422735	0.5373781148429035	72.0	3.0	35.12833614050059	67.0	395.0	4971.0	33765.0	0.6	0.32558139534883723	0.854978354978355	-1.0	0.203166956207836	131.5946484935552	50.637981831550334	5.0	0.4069264069264069	148.0	73.0	221.0	9964.0	4748.0	14712.0	99.0
9	138	large	F	933.0	604.0	97.08326103999993	76.59797968	4.780676454652009E-5	1537.0	176.50966784	36.124783736376884	32.14031735997639	60.46121774044191	62.304257871684044	28.231188426986208	26.710059628196998	13.0	38.94833005140405	20.161593077700584	15.231546211727817	43.98813080483898	1.0569496594153387	1.1239709717789612	0.9403709579282596	0.7889926528986325	0.647374062165059	98.0	4.0	32.2490309931942	139.0	184.0	11424.0	13791.0	0.46153846153846156	0.21014964216005205	0.5696594427244582	-1.0	0.0033503342640540494	115.87529470593942	46.170659480884154	3.0	0.3746130030959752	111.0	38.0	149.0	11099.0	3189.0	14288.0	140.0
10	145	large	iso	978.0	675.0	99.49747459999992	80.42640679999997	3.7000957575923006E-5	1653.0	182.75230851999996	37.57658845611187	31.78049716414141	39.23736711340155	48.133224083064874	28.231188426986208	29.944514016710716	13.92838827718412	31.455756058869856	32.850335682538244	16.492422502470642	42.239575595819865	0.9427833228895157	1.1823788741263088	0.797361441006939	0.8083261120277724	0.6901840490797546	129.0	3.0	34.36568055487916	40.0	508.0	2343.0	31554.0	0.5714285714285714	0.3315184513006655	0.927007299270073	-1.0	0.2286992750869687	87.22961248392342	26.627280141906663	1.0	0.25547445255474455	100.0	83.0	183.0	6280.0	6614.0	12894.0	79.0
10	151	medium	iso	1185.0	568.0	115.81118307999989	78.25483391999997	4.695713750110056E-5	1753.0	196.06601700000002	40.792156108742276	35.6931365951495	62.300527191945	71.56505117707799	24.186773244895647	34.46079292692582	11.045361017187261	38.63487862222226	16.27763921646927	17.72004514666935	40.724737856790114	0.7018635147538175	1.1428571428571428	0.6141305754095904	0.6757105129125847	0.47932489451476795	141.0	6.0	37.0	127.0	73.0	7361.0	4537.0	0.0	0.11409013120365089	0.365	0.10741760580750627	-1.0	102.55994419757931	47.78168354250055	4.0	0.385	107.0	45.0	152.0	13112.0	4170.0	17282.0	151.0
11	161	large	iso	981.0	589.0	98.32590171999995	73.18376611999999	3.610829472897696E-5	1570.0	173.92388139999994	37.8021163428716	31.400636936215164	51.185254915582334	62.09974434752499	26.40075756488817	27.213162011598875	15.652475842498529	36.02972880265298	21.2734538269693	15.524174696260024	40.76851678387493	0.9701466354272084	1.2038646356014977	0.805860232734958	0.7442979402152187	0.6004077471967381	52.0	3.0	32.7566787083184	59.0	468.0	2262.0	19262.0	0.5333333333333333	0.3356687898089172	0.888045540796964	-1.0	0.20791505979642197	31.231546211727817	15.231546211727817	1.0	0.06641366223908918	78.0	81.0	159.0	5930.0	5523.0	11453.0	72.0
11	163	large	iso	973.0	521.0	99.49747459999992	69.35533899999999	4.4672981092666027E-5	1494.0	171.68124071999998	37.013511046643494	32.01562118716424	71.56505117707799	70.01689347810002	25.298221281347036	26.190607761896985	13.341664064126334	38.121214661908006	14.711568369906692	15.811388300841896	40.56339798634167	0.9659272328209113	1.1561078521719583	0.8354992408417967	0.6970562748333318	0.5354573484069887	83.0	4.0	32.449961479175904	29.0	288.0	1307.0	16678.0	0.42857142857142855	0.21218206157965194	0.9085173501577287	-1.0	0.1888048898896119	54.292931487041415	19.849433241279208	2.0	0.25236593059936907	115.0	72.0	187.0	7291.0	4799.0	12090.0	72.0
11	164	large	iso	874.0	598.0	94.9116881599999	74.76955255999997	7.740384395186261E-5	1472.0	172.50966784000002	36.796738985948195	29.0	22.153344737778013	38.711785058259295	28.071337695236398	27.82320473322103	13.038404810405298	24.05104431504	37.03448275862069	17.08800749063506	38.4568635608115	1.0089182020689047	1.2688530684809722	0.7951418703481147	0.7877802408693354	0.6842105263157895	77.0	3.0	34.539832078341085	37.0	421.0	2022.0	22563.0	0.6428571428571429	0.3111413043478261	0.9192139737991266	-1.0	0.21691028057567008	63.86833337094393	22.47220505424423	2.0	0.21179039301310043	75.0	124.0	199.0	4338.0	7992.0	12330.0	67.0
11	172	large	iso	1173.0	582.0	108.98275595999988	74.01219323999996	4.315156773035233E-5	1755.0	184.99494920000004	42.15447781671598	34.539832078341085	75.32360686255	78.18527195742394	27.459060435491963	26.449729755076202	15.297058540778355	42.249366905780064	10.16218026781033	16.1245154965971	43.163801090565926	1.0381603400020392	1.220459836663474	0.8506304827205047	0.6791183851798057	0.4961636828644501	80.0	4.0	33.54101966249684	30.0	436.0	1332.0	24671.0	0.3125	0.2655270655270655	0.9356223175965666	-1.0	0.2367544263556105	58.854475799402515	20.615528128088304	4.0	0.27467811158798283	74.0	112.0	186.0	6548.0	11134.0	17682.0	99.0
12	181	large	E	1086.0	837.0	103.01219323999995	88.84062035999995	6.525965112660078E-5	1923.0	194.26702716000003	40.024992192379	33.734255586866	69.34108993669251	76.42956561483851	31.304951684997057	32.21518615347213	17.46424919657298	44.747041833052926	14.584581501527305	15.811388300841896	46.03215801956463	0.9717451743367632	1.1864791884710277	0.8190157769130495	0.8624281996696956	0.7707182320441989	166.0	5.0	33.97057550292606	80.0	93.0	6201.0	8786.0	0.47058823529411764	0.08996359854394176	0.5375722543352601	-1.0	0.023544436843361067	140.30910280696799	57.42238295329189	3.0	0.5895953757225434	121.0	87.0	208.0	10864.0	7509.0	18373.0	127.0
12	190	large	F	777.0	441.0	89.01219323999995	63.52691188000001	8.6149341404797E-5	1218.0	154.95331867999994	33.37663853655727	28.284271247461902	18.019769281777144	34.07899324603571	23.259406699226016	22.98333556710044	11.661903789690601	18.815555656156164	33.79970414071697	15.297058540778355	33.57909748761826	1.0120117957343302	1.1800423721205946	0.857606319606723	0.7136877495953278	0.5675675675675675	86.0	4.0	32.01562118716424	74.0	66.0	4793.0	3685.0	0.5454545454545454	0.11494252873563218	0.4714285714285714	0.020165665506191845	-1.0	38.9024660438997	14.486832980505138	4.0	0.4642857142857143	65.0	66.0	131.0	5414.0	5687.0	11101.0	47.0
13	205	large	E	1060.0	660.0	105.15432883999993	81.01219323999999	5.578852515100553E-5	1720.0	188.16652208	39.81205847478876	33.1058907144937	32.47119229084848	45.06845370639374	29.732137494637012	27.206750148319006	13.0	31.221696330701853	35.40155466914837	17.4928556845359	44.10148795445562	1.092822087627178	1.20256720527864	0.9087409691784887	0.7704123466306938	0.6226415094339622	122.0	3.0	36.61966684720111	191.0	192.0	7178.0	7468.0	0.6923076923076923	0.22267441860465118	0.5013054830287206	-1.0	0.006194350641176979	9.15298244508295	4.576491222541475	1.0	0.08877284595300261	105.0	60.0	165.0	7360.0	4684.0	12044.0	93.0
14	219	large	E	1247.0	836.0	113.5685423999999	92.25483391999994	4.623304368036184E-5	2083.0	207.82337632000005	40.0	37.8021163428716	10.251198750817423	19.44003482817618	32.449961479175904	35.19339888084504	14.422205101855956	14.2	49.94429367063791	19.1049731745428	42.665690092990566	0.9220468187526405	1.058141815055888	0.871383027901549	0.8123273572981952	0.6704089815557338	96.0	4.0	39.408120990476064	122.0	88.0	6660.0	4346.0	0.6923076923076923	0.10081613058089295	0.41904761904761906	0.024509879715973886	-1.0	73.41428428344513	34.53012824735744	2.0	0.24285714285714285	87.0	103.0	190.0	4945.0	6892.0	11837.0	45.0
14	224	large	E	911.0	540.0	93.25483391999992	68.52691187999999	4.883253713246746E-5	1451.0	164.61017291999997	35.73513677041127	30.675723300355934	47.04540848888723	53.637131415070755	25.298221281347036	26.070158905958575	15.811388300841896	31.06186516457049	26.40524534887174	15.652475842498529	38.57283739326265	0.9703899915840135	1.1649321654298739	0.8330012857237297	0.7348349570681434	0.5927552140504939	119.0	4.0	32.7566787083184	248.0	77.0	5116.0	1599.0	0.625	0.22398345968297725	0.23692307692307693	0.05028756580007499	-1.0	0.0	0.0	0.0	0.0	61.0	55.0	116.0	4750.0	4888.0	9638.0	58.0
15	230	large	F	926.0	652.0	96.08326103999993	80.59797967999997	5.8080095541619016E-5	1578.0	179.09545428	35.0	32.01562118716424	10.007979801441337	16.504361381755018	28.160255680657446	27.944213115062137	12.649110640673518	11.0	44.82186966202994	17.26267650163207	38.72035156090399	1.0077312094889106	1.0932163332202425	0.9218040188994233	0.8388347648446969	0.7041036717062635	100.0	3.0	35.17101079013795	90.0	40.0	11209.0	3977.0	0.6153846153846154	0.08238276299112801	0.3076923076923077	0.044080354245063846	-1.0	113.6781172823692	37.3606797749979	4.0	1.353846153846154	74.0	67.0	141.0	4570.0	3874.0	8444.0	77.0
15	231	large	iso	731.0	491.0	83.42640679999995	67.18376611999999	7.995696203037885E-5	1222.0	153.43860003999993	33.83784863137726	26.627053911388696	32.489633159060475	44.07201652230992	24.515301344262525	24.43976772612182	14.317821063276353	24.026350163589267	30.34507695402266	14.317821063276353	34.54235700673385	1.0030906029462783	1.2708070800466749	0.7893335020681788	0.8053057622517673	0.6716826265389877	122.0	3.0	30.23243291566195	86.0	316.0	6154.0	20059.0	0.6	0.32896890343698854	0.7860696517412935	-1.0	0.13229214091942745	65.42667683104483	24.242640687119284	3.0	0.30845771144278605	76.0	80.0	156.0	5960.0	6427.0	12387.0	93.0
15	235	medium	E	1165.0	532.0	114.98275595999988	77.42640679999997	3.209315258871087E-5	1697.0	195.23758988	40.19950248448356	36.124783736376884	11.421186274999286	1.6249763575247664	28.071337695236398	24.933231526455252	8.06225774829855	4.776178513007948	47.33592351663179	20.09975124224178	168.42802617141837	1.1258603869880035	1.1127956579018499	1.0117404565639543	0.673374073821426	0.45665236051502145	159.0	3.0	39.319206502675	99.0	301.0	6415.0	14484.0	0.0	0.2357100766057749	0.7525	-1.0	0.07372368379994748	89.58845037122049	39.602364253814685	2.0	0.2925	110.0	68.0	178.0	6128.0	3926.0	10054.0	69.0
15	238	large	F	921.0	482.0	97.08326103999994	67.355339	7.155012246608498E-5	1403.0	166.8528135999999	36.05551275463989	31.064449134018133	17.216073587790703	29.744881296942225	24.596747752497688	24.901496659895862	12.083045973594572	17.08476604373706	36.923236431832954	16.492422502470642	34.43544685349677	0.9877618236541992	1.1606680227642001	0.8510287216337584	0.6937894162027424	0.5233441910966341	94.0	3.0	34.48187929913333	198.0	224.0	8504.0	10572.0	0.6666666666666666	0.300784034212402	0.5308056872037915	-1.0	0.015150353212876317	52.49813268963696	21.1245154965971	3.0	0.16113744075829384	72.0	53.0	125.0	6518.0	4166.0	10684.0	113.0
15	240	large	iso	920.0	543.0	95.66904747999993	70.52691188	6.41144212356986E-5	1463.0	168.61017292	35.510561809129406	31.906112267087632	26.301017195818872	27.07332962806896	25.553864678361276	28.140322536420772	14.7648230602334	18.21993139611953	37.10887713578759	16.64331697709324	40.03232553728752	0.9080871281872495	1.1129705027008225	0.8159130237356814	0.7371967604751577	0.5902173913043478	106.0	4.0	33.61547262794322	80.0	320.0	6142.0	28084.0	0.5	0.2734107997265892	0.8	-1.0	0.23031491948239774	83.89229880754354	29.156432334401924	2.0	0.3825	94.0	76.0	170.0	5798.0	5093.0	10891.0	90.0
15	244	large	F	996.0	573.0	101.7401152799999	74.01219323999996	6.949669387638867E-5	1569.0	178.16652208000002	39.35733730830886	31.76476034853718	35.36246188706906	54.356919421211856	27.294688127912362	25.40622847757943	13.152946437965905	31.63323753960266	30.851798951007375	17.0	38.925414340493575	1.0743305781099886	1.2390251611050271	0.8670772893359523	0.7274632335171857	0.5753012048192772	87.0	3.0	35.84689665786984	69.0	227.0	4046.0	12869.0	0.35714285714285715	0.18865519439133205	0.7668918918918919	-1.0	0.10594302073778525	68.67322631649225	31.629226886055392	5.0	0.36824324324324326	69.0	56.0	125.0	4674.0	3554.0	8228.0	57.0
16	249	large	E	845.0	455.0	93.25483391999994	65.76955256000001	7.971511017640849E-5	1300.0	161.43860003999993	36.05551275463989	28.460498941515414	39.0938588862295	71.56505117707798	22.80350850198276	25.797400203686443	12.806248474865697	31.00774096899031	19.92234925906079	14.866068747318506	32.68502885284196	0.8839459915315088	1.2668615834434866	0.6977447284563117	0.7052669528790476	0.5384615384615384	125.0	4.0	32.01562118716424	77.0	272.0	2129.0	8979.0	0.7272727272727273	0.2684615384615385	0.7793696275071633	-1.0	0.07930872960675067	0.0	0.0	0.0	0.0	116.0	68.0	184.0	11684.0	6624.0	18308.0	117.0
16	255	large	iso	990.0	580.0	98.91168815999993	74.42640679999998	3.813337643720552E-5	1570.0	176.16652207999994	37.57658845611187	31.78049716414141	32.32613999437689	42.30385261452744	27.202941017470888	26.284219378765485	13.92838827718412	26.931662547864885	34.48655929890988	16.1245154965971	40.0136283570938	1.0349533545381842	1.1823788741263088	0.8753144843719731	0.7524531042237146	0.5858585858585859	107.0	4.0	34.36568055487916	54.0	400.0	2550.0	25711.0	0.35714285714285715	0.289171974522293	0.8810572687224669	-1.0	0.2841389860655355	119.74812515495091	50.289733778701276	2.0	0.34140969162995594	85.0	107.0	192.0	8834.0	13076.0	21910.0	135.0
16	260	large	iso	995.0	532.0	100.32590171999992	71.18376611999997	2.754338784384575E-5	1527.0	173.92388139999997	38.58756276314948	32.7566787083184	38.978409860956646	49.6913203148313	25.317977802344327	25.22471052425762	13.152946437965905	29.62094307473462	30.253372413740482	17.08800749063506	38.84355520547592	1.0036974568250057	1.178005960456252	0.8520308814365123	0.7095253060238333	0.5346733668341709	126.0	3.0	35.510561809129406	79.0	387.0	2680.0	17202.0	0.5	0.3051735428945645	0.8304721030042919	-1.0	0.18146216026794276	49.98707263681424	18.439088914585774	3.0	0.20386266094420602	104.0	60.0	164.0	9558.0	5436.0	14994.0	107.0
17	264	large	iso	934.0	536.0	97.32590171999993	70.35533899999999	4.627770630824668E-5	1470.0	170.50966783999996	36.40054944640259	31.400636936215164	37.806529944704465	52.81529354676687	25.0	25.823890625091007	13.0	30.548989422188438	27.89752328207351	16.492422502470642	38.344827586206904	0.9680957979162714	1.1592296525813748	0.8351199400054286	0.7228840191217294	0.5738758029978587	140.0	4.0	33.83784863137726	34.0	393.0	2032.0	29025.0	0.2857142857142857	0.2904761904761905	0.9203747072599532	-1.0	0.20433450260309777	79.51621389103981	29.21785339513093	6.0	0.4168618266978923	152.0	68.0	220.0	8199.0	3522.0	11721.0	56.0
17	268	large	iso	917.0	591.0	97.49747459999993	76.01219323999999	8.69733893232462E-5	1508.0	175.92388140000003	38.897300677553446	27.51363298439521	26.565051177077976	49.098759822253214	28.231188426986208	26.434649408025887	13.0	29.205111414210656	33.69238807996613	16.97056274847714	38.63931331693533	1.067961522440879	1.413746439796397	0.7554123514501534	0.779632432038399	0.6444929116684842	113.0	3.0	35.510561809129406	38.0	439.0	1988.0	26424.0	0.5384615384615384	0.3163129973474801	0.9203354297693921	-1.0	0.23086702063978537	89.96235119684631	34.53012433174628	5.0	0.2431865828092243	77.0	91.0	168.0	3516.0	4735.0	8251.0	40.0
17	269	medium	F	911.0	393.0	96.01219323999993	59.69848476000001	6.391384147342503E-5	1304.0	158.12489155999992	36.0	30.0	29.744881296942197	45.0	22.627416997969522	22.10454196458338	12.727922061357855	24.0	30.0	16.1245154965971	33.941125496954285	1.0236546423003883	1.2	0.8530455352503236	0.6217802421279222	0.4313940724478595	127.0	3.0	34.0	85.0	59.0	10464.0	6175.0	0.5	0.11042944785276074	0.4097222222222222	0.016176412799072833	-1.0	73.3293368557515	27.440306508910552	2.0	0.7291666666666666	64.0	63.0	127.0	3843.0	4092.0	7935.0	76.0
17	272	large	E	820.0	492.0	89.84062035999995	67.69848476	4.7667088862903855E-5	1312.0	160.36753223999992	34.0	30.0	21.801409486351815	33.02386755579664	23.853720883753127	26.44887800047433	13.038404810405298	19.0	35.0	16.15549442140351	34.86313052240842	0.9018802568231944	1.1333333333333333	0.7957766971969362	0.7535398184999803	0.6	139.0	3.0	32.69556544854363	91.0	213.0	2345.0	5463.0	0.6666666666666666	0.23170731707317074	0.7006578947368421	-1.0	0.0427126156106342	0.0	0.0	0.0	0.0	89.0	103.0	192.0	2131.0	2752.0	4883.0	22.0
17	273	large	F	719.0	503.0	84.25483391999995	67.35533899999999	7.25383807854811E-5	1222.0	154.02438647999992	30.4138126514911	28.319604517012593	19.425555227899906	24.96159758452646	24.698178070456937	24.998129737096047	13.416407864998739	14.631509870176798	35.311227577322434	14.7648230602334	34.6709439790326	0.9880010356857218	1.0739490600308503	0.9199701107400201	0.7994240314324748	0.6995827538247567	148.0	3.0	29.68164415931166	177.0	202.0	7722.0	7970.0	0.6153846153846154	0.31014729950900166	0.5329815303430079	0.003960919558987794	-1.0	14.142135623730951	7.0710678118654755	1.0	0.052770448548812667	76.0	85.0	161.0	5506.0	7107.0	12613.0	85.0
17	274	large	iso	792.0	429.0	88.01219323999995	63.11269832000001	4.8542418096426685E-5	1221.0	153.53910511999993	33.54101966249684	29.427877939124322	40.26441696497059	49.77730631710986	22.02271554554524	24.253887301531712	12.806248474865697	25.93838853899756	25.418074709543873	13.892443989449804	33.97121015004319	0.908007663751057	1.1397702454754342	0.7966585084630792	0.7170903939173332	0.5416666666666666	114.0	4.0	30.4138126514911	38.0	256.0	1944.0	14708.0	0.5454545454545454	0.24078624078624078	0.8707482993197279	-1.0	0.1746059686597373	59.446436334020525	22.867962264113206	2.0	0.3469387755102041	85.0	57.0	142.0	6266.0	4795.0	11061.0	86.0
18	280	medium	F	895.0	422.0	96.15432883999995	63.35533900000001	5.0025707368275326E-5	1317.0	161.9238813999999	34.713109915419565	30.479501308256342	56.745633425287934	61.47957487711551	23.40939982143925	22.03185411169106	12.649110640673518	33.79126799235448	21.12895462057813	16.492422502470642	38.458299706650195	1.062525182981182	1.138900192767144	0.9329396813952621	0.6588922180032352	0.47150837988826816	124.0	3.0	32.38826948140329	161.0	107.0	6751.0	4659.0	0.7692307692307693	0.2034927866362946	0.39925373134328357	0.024646655754511304	-1.0	37.936693052114045	13.042054445773278	2.0	0.20522388059701493	84.0	75.0	159.0	3649.0	4337.0	7986.0	51.0
18	287	large	E	778.0	497.0	86.59797967999997	66.11269832	7.627645508956828E-5	1275.0	155.53910511999993	32.01562118716424	29.017236257093817	36.86989764584402	44.84666643337066	24.758836806279895	25.218594875029904	14.866068747318506	25.581262197353674	29.396321291331386	15.0	36.2745748557124	0.9817690846366212	1.103331168533923	0.8898226685113678	0.7634438882327518	0.6388174807197944	119.0	5.0	30.528675044947494	108.0	94.0	7563.0	5978.0	0.5833333333333334	0.1584313725490196	0.46534653465346537	0.05036622002118582	-1.0	47.80636748451722	21.04536101718726	3.0	0.4207920792079208	75.0	76.0	151.0	4320.0	4885.0	9205.0	59.0
19	301	large	E	1019.0	691.0	101.74011527999994	82.42640679999998	5.3783212560835297E-5	1710.0	186.9949492	38.07886552931954	32.7566787083184	40.64059215565518	44.12309225856936	29.120439557122072	30.32728861634203	13.341664064126334	32.327643770063695	33.519881846909236	16.76305461424021	46.43427602955605	0.960205837241591	1.162476387438193	0.8260002935265158	0.8101662414393132	0.6781157998037292	54.0	3.0	34.20526275297414	132.0	95.0	9762.0	6756.0	0.8571428571428571	0.1327485380116959	0.4185022026431718	0.035940267608213776	-1.0	101.30556100039824	40.19205813522387	4.0	0.4008810572687225	71.0	83.0	154.0	4366.0	5367.0	9733.0	61.0
19	308	large	iso	838.0	457.0	90.42640679999992	63.52691188000001	7.787596176748626E-5	1295.0	156.36753223999995	35.17101079013795	30.083217912982647	28.61045966596521	45.428638732702126	24.186773244895647	22.974210830025083	13.892443989449804	24.82157835067941	29.584601041496747	14.142135623730951	34.843321852795206	1.0527792847311153	1.169123957811695	0.9004855966698796	0.7025261107687856	0.545346062052506	69.0	4.0	31.400636936215164	70.0	332.0	2242.0	11824.0	0.5384615384615384	0.3104247104247104	0.8258706467661692	-1.0	0.14424614848905942	0.0	0.0	0.0	0.03233830845771144	100.0	62.0	162.0	4995.0	3413.0	8408.0	66.0
20	328	large	iso	1042.0	536.0	105.49747459999992	71.355339	7.86466430455176E-5	1578.0	179.68124072	39.293765408777	32.01562118716424	38.37294056712756	53.403371090560825	25.612496949731394	25.379281961750262	12.806248474865697	31.404473131108045	28.985850206525285	17.46424919657298	39.11611539105018	1.0091891877923345	1.2273310325314168	0.8222632370916618	0.676370114740169	0.5143953934740882	105.0	3.0	35.90264614203248	46.0	407.0	1905.0	23105.0	0.5454545454545454	0.2870722433460076	0.8984547461368654	-1.0	0.26825163678130143	39.72561164397459	16.278820596099706	2.0	0.18543046357615894	90.0	82.0	172.0	4854.0	5480.0	10334.0	73.0
21	337	large	iso	874.0	530.0	94.25483391999994	69.94112544000001	8.717110212609034E-5	1404.0	166.61017291999994	36.05551275463989	30.01666203960727	26.565051177077976	49.950272234291745	25.0	25.860031699246232	12.806248474865697	26.348259320698382	29.416995095419775	16.1245154965971	34.42028985507247	0.9667428211516346	1.2011832863715592	0.8048254018517822	0.742042848426888	0.6064073226544623	144.0	4.0	33.54101966249684	21.0	343.0	1094.0	23463.0	0.5454545454545454	0.25925925925925924	0.9423076923076923	-1.0	0.28906161601328584	58.72326340360597	21.615528128088304	2.0	0.3269230769230769	85.0	59.0	144.0	10323.0	7854.0	18177.0	156.0
21	339	large	iso	1142.0	567.0	108.1543288399999	72.18376611999997	4.123698669833311E-5	1709.0	182.75230851999999	40.70626487409524	34.88552708502482	69.07549825507884	86.49540351644909	26.92582403567252	25.897963553117886	14.422205101855956	42.646998081731645	7.280956351352755	16.278820596099706	42.72690176044561	1.0396888535442737	1.1668525109247687	0.8910199393754454	0.6674144890380334	0.4964973730297723	110.0	3.0	34.48187929913333	1.0	360.0	42.0	23571.0	0.0	0.211234640140433	0.997229916897507	-1.0	0.2717834951298047	67.68248542109687	20.615528128088304	1.0	0.37950138504155123	144.0	107.0	251.0	8193.0	6187.0	14380.0	70.0
[truncated: 67 more columns]
