# Supplementary material for: Exploiting Single-Cell Quantitative Data to Map Genetic Variants Having Probabilistic Effects
Source: PLoS Genet. 2016 Aug 1;12(8):e1006213. doi: 10.1371/journal.pgen.1006213 (PMC4968810; doi:10.1371/journal.pgen.1006213)
Supplement: S1 Dataset — (ZIP) [file pgen.1006213.s007.zip › data/2014-10-07_morpho/JW1_gpa1/JW1-6_A.xls]

image_number	cell_	Agroup	C11-1_A	C12-1_A	C13_A	C103_A	C104_A	C115_A	C126_A	C127_A	A7-1_A	A8-1_A	A101_A	A120_A	A121_A	A122_A	A123_A	D14-1_A	D15-1_A	D16-1_A	D17-1_A	D102_A	D105_A	D117_A	D127_A	D135_A	D147_A	D148_A	D154_A	D155_A	D173_A	D176_A	D179_A	D182_A	D188_A	D191_A	D194_A
1	1	B	602.0	89.01219323999995	8.35279960062469E-5	27.65863337187866	25.709920264364882	1.0757961552379758	71.0	5.0	90.0	14623.0	0.14950166112956811	62.339467406952735	20.248456731316587	4.0	1.3888888888888888	91.0	14558.0	219.0	4.2405718502940253E-4	17.11724276862369	0.6188752183984365	3.1622776601683795	16.0312195418814	2.8284271247461903	0.23249527748763857	0.22222222222222224	31.429565614838516	57.994616791916506	6.708203932499369	11.661903789690601	4.47213595499958	2.6076809620810595	1.4142135623730951	159.97802197802199	1.3689380409396894
1	3	A	676.0	95.49747459999992	1.026875336938975E-4	32.0624390837628	26.076809620810597	1.2295384117148813	135.0	3.0	374.0	41922.0	0.5532544378698225	74.71694554477783	23.769728648009426	3.0	0.4197860962566845	114.0	8713.0	114.0	0.0011086439679661062	17.11724276862369	0.5338721338044515	3.1622776601683795	17.72004514666935	6.082762530298219	0.23249527748763857	0.46246387142126266	75.14138555207535	84.11401216697175	7.280109889280518	12.165525060596439	6.082762530298219	2.0	3.0	76.4298245614035	1.4915643291633192
1	4	N	1303.0	131.88225087999987	7.87685355613492E-5	40.36087214122113	38.948684188300895	1.0362576549721907	89.0	3.0	-1.0	-1.0	-1.0	-1.0	-1.0	-1.0	-1.0	320.0	12253.0	56.0	0.0010585612695109266	21.2602916254693	0.5267550104239661	3.1622776601683795	23.600847442411894	6.082762530298219	0.15144563320384566	0.3007732496038529	67.52056560289688	58.54793898800048	11.704699910719626	21.95449840010015	9.433981132056603	2.3271721760709183	3.0	38.290625	1.4624989798416714
1	5	B	680.0	95.25483391999994	1.4103449428912664E-4	30.463092423455635	26.0	1.1716574009021399	96.0	3.0	111.0	15158.0	0.16323529411764706	68.85907974526924	21.93171219946131	6.0	0.9819819819819819	142.0	12381.0	119.0	8.067375369021298E-4	16.64331697709324	0.5463436458039435	3.0	15.524174696260024	2.23606797749979	0.23076923076923078	0.16666666666666666	66.80140948635182	86.6335393365702	8.602325267042627	16.278820596099706	5.656854249492381	2.8777161083053344	1.4142135623730951	87.19014084507042	1.3648332121799533
1	8	B	968.0	113.98275595999988	3.3575278479872805E-5	38.62641583165593	30.083217912982647	1.2839855079129152	110.0	3.0	126.0	19308.0	0.13016528925619836	85.61255212081113	30.610455730027933	2.0	1.2777777777777777	146.0	13002.0	126.0	2.848490014406898E-4	19.697715603592208	0.509954526701106	1.0	20.8806130178211	2.23606797749979	0.06666666666666667	0.1350858067395748	68.74949449286676	47.81555668421123	8.06225774829855	14.317821063276353	6.082762530298219	2.3538352832219465	2.0	89.05479452054794	1.4148592524227042
1	10	N	991.0	115.74011527999988	6.831393068890604E-5	38.0	31.0	1.2258064516129032	86.0	3.0	-1.0	-1.0	-1.0	-1.0	-1.0	-1.0	-1.0	417.0	8848.0	29.0	0.003564328262364987	20.024984394500787	0.5269732735394944	1.4142135623730951	25.179356624028344	6.708203932499369	0.07692307692307693	0.34874291623145787	45.0	26.565051177077976	14.560219778561036	27.85677655436824	5.385164807134504	5.17287354278598	5.385164807134504	21.218225419664268	1.3667495479204341
1	12	B	1055.0	119.98275595999988	5.259365140204066E-5	39.44616584663204	32.2490309931942	1.2231736778372262	118.0	5.0	180.0	22958.0	0.17061611374407584	84.19214371020878	31.400636936215164	3.0	0.5055555555555555	186.0	9980.0	71.0	4.027419639296872E-4	22.360679774997898	0.5668657344781477	3.0	23.259406699226016	4.0	0.15789473684210525	0.21052631578947367	30.465544919459884	30.465544919459884	9.219544457292887	16.492422502470642	7.280109889280518	2.2654084558194167	1.0	53.655913978494624	1.323246492985972
2	17	A	924.0	111.39696951999987	3.232156555907307E-5	35.608987629529715	31.400636936215164	1.1340211888651517	130.0	3.0	320.0	21087.0	0.3463203463203463	79.46909508302193	27.018512172212592	2.0	0.39375	113.0	8559.0	112.0	5.601313990272929E-4	24.20743687382041	0.6798125553489687	6.4031242374328485	25.0	7.211102550927978	0.3472581680740104	0.39999999999999997	0.5025816667210279	4.467159061389275	7.615773105863909	13.341664064126334	5.0990195135927845	2.616515592568454	1.0	75.7433628318584	1.478677415585933
2	24	A	759.0	100.08326103999993	8.85307049237802E-5	31.953090617340916	29.154759474226502	1.0959819663608683	132.0	3.0	221.0	28610.0	0.29117259552042163	55.36917017521385	21.587033144922902	1.0	0.4117647058823529	180.0	11200.0	76.0	6.958359402679473E-4	17.46424919657298	0.5465589981801368	1.4142135623730951	16.76305461424021	1.4142135623730951	0.09513029883089882	0.09090909090909091	26.56505117707799	63.43494882292201	8.94427190999916	15.811388300841896	7.280109889280518	2.171861213815347	2.0	62.22222222222222	1.2214285714285715
2	25	A	762.0	100.32590171999993	1.5453284231616666E-4	33.13608305156178	28.160255680657446	1.1766968108291043	126.0	4.0	216.0	27186.0	0.28346456692913385	62.0271614632361	22.847319317591726	4.0	0.5046296296296297	229.0	21004.0	108.0	0.0023497908469665473	20.0	0.6035716402834569	4.123105625617661	18.439088914585774	6.082762530298219	0.26559258100921596	0.40196026221723297	17.612577842923827	84.11401216697175	11.180339887498949	21.587033144922902	8.246211251235321	2.6178122882419563	8.602325267042627	91.72052401746726	1.177490001904399
2	26	B	1061.0	118.56854239999987	5.017458924794642E-5	39.293765408777	32.984845004941285	1.191267244181096	91.0	4.0	134.0	20437.0	0.12629594721960416	70.37296685301213	28.861739379323623	5.0	0.7164179104477612	100.0	15214.0	199.0	4.087372693789226E-4	21.18962010041709	0.5392616329837403	2.23606797749979	20.615528128088304	3.0	0.11901388973144479	0.17647058823529413	48.69138598645127	75.25643716352927	6.708203932499369	11.704699910719626	5.385164807134504	2.17350820818199	1.4142135623730951	152.14	1.3080057841461812
3	29	A	686.0	95.49747459999995	8.133023035027696E-5	31.622776601683793	26.248809496813376	1.2047318414773371	179.0	3.0	174.0	28582.0	0.2536443148688047	91.51433533973325	25.0	7.0	1.1494252873563218	103.0	4407.0	56.0	3.5068462932583063E-4	17.46424919657298	0.552268050859363	2.23606797749979	18.788294228055936	3.605551275463989	0.15617376188860607	0.25	45.0	37.874983651098205	6.4031242374328485	10.816653826391969	5.0	2.1633307652783937	1.4142135623730951	42.786407766990294	1.3088268663489901
3	36	A	845.0	105.49747459999992	4.687707777569426E-5	33.52610922848042	30.364452901377952	1.1041236058944106	121.0	3.0	412.0	53831.0	0.48757396449704143	76.55667648331332	25.553864678361276	4.0	0.5169902912621359	143.0	6497.0	70.0	9.075502603288438E-4	22.135943621178654	0.6602598431664768	5.385164807134504	22.135943621178654	5.385164807134504	0.3083536398570881	0.3083536398570881	4.4473848500904865	4.4473848500904865	8.94427190999916	15.652475842498529	6.708203932499369	2.3333333333333335	0.0	45.43356643356643	1.5407110974295828
3	43	B	1215.0	128.22539663999987	7.32416603112254E-5	40.718546143004666	36.6742416417845	1.110276431636212	78.0	3.0	291.0	25309.0	0.23950617283950618	53.63908136746967	21.633307652783937	5.0	0.35738831615120276	116.0	7821.0	90.0	0.0029603811095094963	24.166091947189145	0.5934910313918664	4.123105625617661	24.596747752497688	4.47213595499958	0.1909991798288123	0.21271781490575853	12.528807709151513	0.0	7.615773105863909	13.601470508735444	7.211102550927978	1.8861845900368046	1.0	67.42241379310344	1.3348676639815882
3	45	B	1075.0	121.39696951999984	7.941247771356448E-5	39.11521443121589	33.13608305156178	1.180441706714406	80.0	3.0	113.0	17239.0	0.10511627906976745	94.62953234484952	31.144823004794873	5.0	1.1858407079646018	133.0	6304.0	73.0	0.0011349036331962982	22.02271554554524	0.5630217260925973	4.242640687119285	22.090722034374522	5.0	0.23076923076923075	0.2688016652852352	47.86240522611175	55.99250758026773	8.94427190999916	15.297058540778355	6.082762530298219	2.5148209328547284	1.0	47.3984962406015	1.5401332487309645
4	50	A	1066.0	118.56854239999988	5.617563171794158E-5	38.07886552931954	33.95585369269929	1.121422711793187	108.0	3.0	277.0	29724.0	0.2598499061913696	112.41540117639667	30.463092423455635	3.0	0.703971119133574	181.0	10247.0	77.0	6.489392599489141E-4	21.587033144922902	0.5669032636568849	2.23606797749979	20.615528128088304	1.4142135623730951	0.125	0.07993607669774316	11.04094018032373	29.475889003245754	8.602325267042627	16.97056274847714	7.0710678118654755	2.4	1.0	56.613259668508285	1.3601053967014736
4	52	B	1035.0	117.15432883999989	5.034192691413955E-5	38.07886552931954	33.12099032335839	1.1496898238113562	70.0	3.0	133.0	25456.0	0.1285024154589372	87.96633511601225	28.792360097775937	3.0	1.3383458646616542	93.0	8752.0	125.0	3.3864833178823983E-4	20.808652046684813	0.5464619745738695	2.23606797749979	20.0	2.0	0.1162476387438193	0.11764705882352941	31.42956561483851	57.99461679191651	5.830951894845301	11.40175425099138	5.0	2.2803508501982757	1.0	94.10752688172043	1.3282678244972577
4	54	A	927.0	112.56854239999987	1.0666504163721143E-4	37.656340767525464	29.427877939124322	1.2796145493542845	95.0	3.0	435.0	25548.0	0.4692556634304207	82.09205792806546	27.459060435491963	3.0	0.31264367816091954	113.0	19309.0	203.0	0.002975726651120292	22.825424421026653	0.6061508886894056	7.280109889280518	23.021728866442675	9.055385138137417	0.5	0.6403124237432849	65.08197748418075	74.6871816391937	11.0	16.278820596099706	5.0990195135927845	3.1925393799149435	2.23606797749979	170.87610619469027	1.187995235382464
4	59	B	913.0	111.15432883999989	3.463072753514998E-5	38.27531841800928	28.792360097775937	1.3293567560293833	85.0	3.0	132.0	25243.0	0.14457831325301204	69.93067766127612	26.570660511172846	8.0	1.2196969696969697	104.0	11228.0	119.0	5.21655907651332E-4	26.832815729997478	0.7010474854043832	7.810249675906654	28.653097563788805	9.899494936611665	0.4235702594681104	0.5384615384615384	21.370622269343187	26.565051177077976	6.708203932499369	12.041594578792296	5.656854249492381	2.1286732957408	2.23606797749979	107.96153846153847	1.1022443890274314
5	61	A	869.0	107.7401152799999	7.387698216044567E-5	35.0	30.0	1.1666666666666667	151.0	3.0	500.0	43556.0	0.5753739930955121	76.5409819501215	28.231188426986208	3.0	0.178	148.0	9719.0	105.0	0.002312338340302496	21.02379604162864	0.6006798869036754	4.123105625617661	19.0	2.0	0.23608834134288123	0.1111111111111111	14.036243467926468	0.0	9.848857801796104	16.401219466856727	6.4031242374328485	2.5614401436996532	2.23606797749979	65.66891891891892	1.5989299310628666
5	64	A	798.0	102.91168815999988	6.070158625087263E-5	34.23448553724738	28.160255680657446	1.2157022267650135	152.0	4.0	244.0	37101.0	0.3057644110275689	79.92207064917578	24.20743687382041	10.0	0.7991803278688525	159.0	6376.0	64.0	0.001242877277388376	23.345235059857504	0.6819215972869729	6.324555320336759	20.8806130178211	5.0	0.3508232077228117	0.31622776601683794	11.725112015165077	46.42026554639905	8.54400374531753	15.811388300841896	6.324555320336759	2.5	3.605551275463989	40.100628930817614	1.5959849435382685
5	66	A	606.0	89.84062035999993	1.0058475862881021E-4	28.635642126552707	25.495097567963924	1.1231822922119372	176.0	3.0	189.0	25071.0	0.3118811881188119	66.39638436398097	20.615528128088304	4.0	0.5873015873015873	99.0	6072.0	92.0	4.2899684771525087E-4	15.264337522473747	0.5330537885274005	2.0	15.264337522473747	2.0	0.16666666666666666	0.16666666666666666	65.22485943116808	65.22485943116808	7.0	12.165525060596439	5.0990195135927845	2.385855756810896	0.0	61.333333333333336	1.5
5	67	B	904.0	110.56854239999988	3.96668527977659E-5	37.16180835212409	29.546573405388315	1.257736653325323	148.0	3.0	192.0	31673.0	0.21238938053097345	87.1200187109851	26.570660511172846	8.0	1.09375	122.0	5664.0	75.0	0.002267182644418011	19.6468827043885	0.5286847862253056	3.605551275463989	20.8806130178211	3.605551275463989	0.23620751769642942	0.22803508501982758	81.5110561194953	58.891191171454864	9.433981132056603	15.652475842498529	5.830951894845301	2.6843774609657967	1.4142135623730951	46.42622950819672	1.6154661016949152
5	68	A	822.0	105.15432883999992	6.330841629588902E-5	33.61547262794322	29.546573405388315	1.1377113740645428	158.0	2.0	458.0	52445.0	0.5571776155717761	82.5862977966095	25.0	6.0	0.38427947598253276	181.0	7985.0	65.0	0.001785922304807079	18.681541692269406	0.5557423481453649	2.23606797749979	19.209372712298546	5.0	0.14285714285714285	0.3333333333333333	51.581944655178006	64.98310652189997	11.180339887498949	20.12461179749811	6.708203932499369	3.0	4.47213595499958	44.11602209944751	1.4733876017532874
6	81	A	764.0	100.91168815999994	9.815414350132796E-5	33.24154027718932	28.160255680657446	1.180441706714406	144.0	3.0	328.0	53466.0	0.4293193717277487	75.77270236558189	25.709920264364882	11.0	0.8689024390243902	66.0	8807.0	146.0	5.44964664865346E-4	20.248456731316587	0.609131122158358	3.605551275463989	19.924858845171276	3.1622776601683795	0.2166365803419133	0.17541160386140586	16.336042889718442	1.0809241866606953	5.0	9.433981132056603	3.605551275463989	2.6165155925684536	1.0	133.43939393939394	1.0941296695810152
6	82	B	939.0	113.39696951999986	1.2285587421977418E-4	38.91015291668744	29.966648127543394	1.298448620315455	114.0	3.0	165.0	29665.0	0.1757188498402556	112.65956099715596	29.274562336608895	9.0	1.3272727272727274	148.0	6156.0	50.0	0.0024415518546941277	23.259406699226016	0.5977721739883147	4.123105625617661	23.345235059857504	7.810249675906654	0.2207047840876987	0.549527249569848	9.92624550665171	63.76806006684336	8.246211251235321	16.492422502470642	6.082762530298219	2.7113375576182603	6.324555320336759	41.5945945945946	1.202079272254711
6	83	B	756.0	100.66904747999993	9.507689378009519E-5	31.76476034853718	28.178005607210743	1.1272891627365065	106.0	3.0	83.0	15922.0	0.10978835978835978	97.49662970373315	24.08318915758459	6.0	2.0602409638554215	278.0	9040.0	52.0	0.0018993697360542613	17.0	0.5351842675174748	1.4142135623730951	16.76305461424021	2.8284271247461903	0.09090909090909091	0.19026059766179765	15.25511870305779	74.74488129694221	12.041594578792296	23.430749027719962	8.602325267042627	2.723769248471485	3.1622776601683795	32.51798561151079	1.5991150442477877
6	84	B	744.0	98.56854239999993	9.731527652450968E-5	32.0624390837628	28.071337695236398	1.142177100067578	110.0	3.0	144.0	27067.0	0.1935483870967742	64.51787483616913	24.166091947189145	7.0	0.9583333333333334	255.0	9273.0	53.0	0.0013763931716212565	17.0	0.5302154323190345	1.4142135623730951	21.0	5.0990195135927845	0.09513029883089882	0.3333333333333333	48.576334374997344	14.886266849017545	12.165525060596439	23.08679276123039	8.246211251235321	2.7996848562146504	4.0	36.36470588235294	1.4574571336137172
6	88	B	703.0	97.25483391999994	2.3482211632650408E-4	31.906112267087632	26.076809620810597	1.2235435519544906	103.0	4.0	86.0	15529.0	0.12233285917496443	68.49532359671012	25.0	4.0	1.4069767441860466	148.0	8573.0	73.0	4.929527045281548E-4	18.439088914585774	0.5779171326243465	4.123105625617661	17.72004514666935	5.0	0.2831760569774271	0.36760731104690386	43.228530259965936	85.86532862626359	8.54400374531753	14.866068747318506	7.280109889280518	2.042011586831651	4.0	57.92567567567568	1.2602356234690306
6	90	A	884.0	108.3259017199999	6.923195650654509E-5	34.92849839314596	30.805843601498726	1.1338270376548514	92.0	3.0	548.0	34874.0	0.6199095022624435	80.14901028776617	26.076809620810597	2.0	0.2737226277372263	104.0	9234.0	118.0	0.0018790826839856936	21.02379604162864	0.6019095297195528	5.0	20.0	5.0	0.30485538042484617	0.30485538042484617	50.11041756103123	66.37062226934319	6.4031242374328485	12.529964086141668	5.830951894845301	2.148871112659745	1.4142135623730951	88.78846153846153	1.3290015161360191
6	91	B	632.0	91.25483391999994	1.1299690960505899E-4	30.083217912982647	24.73863375370596	1.2160420099382425	103.0	3.0	52.0	10428.0	0.08227848101265822	62.603942084140996	21.213203435596427	4.0	2.6538461538461537	157.0	9139.0	61.0	3.4860723799999126E-4	17.46424919657298	0.5805312864830243	3.0	20.396078054371138	6.0	0.21428571428571427	0.42857142857142855	14.931417178137536	14.931417178137536	8.06225774829855	15.264337522473747	5.830951894845301	2.6178122882419563	3.0	58.210191082802545	1.0479264689791006
6	92	B	956.0	115.63961019999986	1.5818598240118712E-4	36.89173349139343	31.064449134018133	1.1875869207348648	84.0	5.0	86.0	16357.0	0.0899581589958159	75.05239966573443	29.0	4.0	1.2093023255813953	91.0	14023.0	237.0	2.740549254991671E-4	19.313207915827967	0.5235104476815543	3.605551275463989	19.1049731745428	4.47213595499958	0.23620751769642942	0.31234752377721214	90.0	82.8749836510982	5.830951894845301	10.816653826391969	5.830951894845301	1.855040827202527	1.0	154.0989010989011	1.5379733295300577
6	93	B	949.0	112.81118307999986	7.865370113614705E-5	37.64306044943742	30.610455730027933	1.2297451818892953	110.0	3.0	114.0	16327.0	0.12012644889357219	78.96009020550282	29.068883707497267	4.0	1.131578947368421	78.0	14312.0	242.0	4.019890587206529E-4	20.248456731316587	0.5379067612877688	2.23606797749979	20.0	1.0	0.1514456332038457	0.058823529411764705	67.16634582208245	40.60129464500446	5.385164807134504	10.198039027185569	4.123105625617661	2.473387769603369	1.4142135623730951	183.48717948717947	1.3188932364449415
7	95	A	812.0	103.49747459999993	5.648917125491091E-5	33.61547262794322	29.154759474226502	1.153001198917799	108.0	3.0	412.0	42900.0	0.5073891625615764	82.92183749790398	26.90724809414742	3.0	0.4223300970873786	140.0	7163.0	60.0	3.982593570828169E-4	19.849433241279208	0.590485026373812	5.0	19.209372712298546	4.0	0.3125	0.25	61.92751306414705	61.92751306414705	7.615773105863909	13.152946437965905	6.082762530298219	2.1623310744832014	1.0	51.16428571428571	1.1726930057238587
7	104	B	1017.0	116.56854239999987	6.415317348805086E-5	37.94733192202055	31.622776601683793	1.2	88.0	3.0	101.0	16367.0	0.09931170108161258	92.78852642479264	30.805843601498726	6.0	1.7920792079207921	161.0	9323.0	68.0	5.304123898154176E-4	21.095023109728988	0.5559026693385972	5.0	20.223748416156685	3.605551275463989	0.30485538042484617	0.2166365803419133	71.56505117707799	74.74488129694222	8.54400374531753	15.132745950421556	7.0710678118654755	2.1400934559032696	1.4142135623730951	57.90683229813665	1.1743001179877721
8	109	A	1207.0	127.98275595999988	9.707367746511451E-5	42.0	34.0	1.2352941176470589	184.0	3.0	604.0	60398.0	0.5004142502071252	106.09170458569912	32.89376840679705	10.0	0.35927152317880795	185.0	8572.0	72.0	0.0014664930525371813	27.294688127912362	0.6498735268550563	7.211102550927978	29.274562336608895	8.94427190999916	0.3713906763541037	0.4444444444444444	33.690067525979785	26.56505117707799	9.433981132056603	18.384776310850235	7.615773105863909	2.414039396301674	2.0	46.33513513513513	1.5538964069062062
8	110	A	905.0	109.74011527999991	6.33947812046074E-5	35.73513677041127	29.732137494637012	1.2019027147596457	103.0	2.0	411.0	42203.0	0.45414364640883975	86.02311145821399	28.653097563788805	3.0	0.559610705596107	62.0	9465.0	193.0	0.0011612855989122232	24.351591323771842	0.681446708325879	6.324555320336759	25.079872407968907	7.211102550927978	0.33333333333333337	0.39999999999999997	2.045408488887226	17.300527191945	5.385164807134504	10.295630140987	3.605551275463989	2.8554940297339364	2.0	152.66129032258064	1.2642366613840466
8	114	B	774.0	102.32590171999989	1.7177359610672413E-4	33.28663395418648	28.30194339616981	1.176125380799513	83.0	3.0	136.0	28416.0	0.17571059431524547	70.38508209266591	22.825424421026653	6.0	1.4044117647058822	186.0	10780.0	99.0	0.002964772386040702	18.788294228055936	0.5644395962029355	3.1622776601683795	17.72004514666935	5.0	0.21271781490575853	0.35179877236514595	51.170175095029606	85.86532862626358	10.295630140987	20.12461179749811	5.385164807134504	3.737046593418299	3.0	57.956989247311824	1.7081632653061225
8	117	N	537.0	83.59797967999997	9.884033132306193E-5	26.92582403567252	24.186773244895647	1.1132458126201237	125.0	3.0	-1.0	-1.0	-1.0	-1.0	-1.0	-1.0	-1.0	161.0	3486.0	32.0	5.160726495187317E-4	13.92838827718412	0.517287354278598	2.8284271247461903	14.560219778561036	4.242640687119285	0.2348880878058814	0.35233213170882205	77.47119229084849	77.47119229084849	7.615773105863909	15.231546211727817	6.708203932499369	2.270584848790187	1.4142135623730951	21.652173913043477	1.4779116465863456
8	121	A	728.0	98.08326103999993	8.867279720358499E-5	31.953090617340916	28.460498941515414	1.1227171625839225	108.0	2.0	352.0	23408.0	0.4835164835164835	70.9013536835791	25.495097567963924	5.0	0.3181818181818182	140.0	7960.0	87.0	0.0011631431331520145	18.973665961010276	0.5937975198778825	3.1622776601683795	18.384776310850235	2.8284271247461903	0.2	0.18181818181818182	0.0	26.56505117707799	9.219544457292887	15.231546211727817	6.708203932499369	2.270584848790187	1.4142135623730951	56.857142857142854	1.5301507537688444
8	122	A	816.0	104.91168815999991	6.268886982840949E-5	34.0	27.784887978899608	1.2236867762727808	111.0	3.0	310.0	22215.0	0.3799019607843137	87.52601720868245	28.42534080710379	2.0	0.4774193548387097	70.0	8978.0	192.0	2.7178552176102634E-4	22.02271554554524	0.6477269278101541	6.324555320336759	21.400934559032695	5.385164807134504	0.42543562981151706	0.35355339059327373	43.49256424122504	40.12610357779522	5.830951894845301	9.848857801796104	4.47213595499958	2.2022715545545237	1.0	128.25714285714287	1.4969926486968144
9	123	A	949.0	112.81118307999986	6.948953245883513E-5	36.0	31.0	1.1612903225806452	125.0	3.0	254.0	32513.0	0.26765015806111697	91.08896560456805	29.017236257093817	3.0	0.6496062992125984	75.0	8401.0	152.0	0.0012534666552823587	19.1049731745428	0.5306936992928555	2.23606797749979	19.235384061671343	3.1622776601683795	0.1315334104411641	0.2	63.43494882292201	71.56505117707799	7.211102550927978	11.661903789690601	4.47213595499958	2.6076809620810595	1.0	112.01333333333334	1.3569813117486014
9	124	B	594.0	87.84062035999995	8.114055122748605E-5	28.319604517012593	25.495097567963924	1.1107862773036736	137.0	3.0	93.0	17257.0	0.15656565656565657	66.08716307282893	21.2602916254693	4.0	1.6559139784946237	49.0	7687.0	175.0	6.475572673602492E-4	17.0	0.6002908688144813	6.324555320336759	18.788294228055936	8.246211251235321	0.46499055497527714	0.6180796646955086	66.44773632710535	62.04903097210981	5.0990195135927845	8.06225774829855	4.0	2.0155644370746373	2.0	156.87755102040816	1.1155197085989332
9	126	A	1183.0	124.81118307999986	5.1727376854841734E-5	38.948684188300895	36.87817782917155	1.056144486550296	99.0	3.0	657.0	36770.0	0.555367709213863	81.11143609123904	29.017236257093817	2.0	0.1689497716894977	156.0	10461.0	91.0	0.0012844928469421212	20.591260281974	0.5286766603570923	5.0	22.47220505424423	5.0990195135927845	0.2688016652852352	0.29196900801171394	79.74880124918258	54.18883607735876	8.94427190999916	17.0	6.708203932499369	2.5342103744997617	2.23606797749979	67.0576923076923	1.3570404359047892
9	127	B	834.0	105.49747459999992	9.50630945398481E-5	36.124783736376884	28.319604517012593	1.2756104596967603	135.0	3.0	192.0	26856.0	0.2302158273381295	95.75426196458518	27.018512172212592	4.0	0.9947916666666666	88.0	4072.0	53.0	5.350104063392535E-4	20.248456731316587	0.5605142685166258	7.0710678118654755	19.924858845171276	7.810249675906654	0.5	0.5253742471300923	87.70938995736148	87.09618113490372	6.4031242374328485	12.206555615733702	4.47213595499958	2.729468812791236	1.0	46.27272727272727	1.1453831041257367
9	129	A	597.0	88.42640679999995	7.059721656220009E-5	28.30194339616981	24.698178070456937	1.1459121930140899	131.0	2.0	349.0	37109.0	0.5845896147403685	64.43144426621554	22.360679774997898	5.0	0.36103151862464183	106.0	4610.0	53.0	7.214141696459634E-4	17.46424919657298	0.6170689041423377	4.123105625617661	19.697715603592208	6.0	0.3090398323477543	0.46153846153846156	44.29268063145575	30.256437163529274	8.602325267042627	14.212670403551895	5.0	2.842534080710379	2.23606797749979	43.490566037735846	1.218655097613883
9	132	B	1013.0	115.98275595999989	4.900545994573269E-5	38.600518131237564	32.28002478313795	1.195801998002221	124.0	3.0	153.0	24027.0	0.1510365251727542	75.20915735641918	29.154759474226502	3.0	1.0457516339869282	96.0	5025.0	61.0	7.118302294773322E-4	23.194827009486403	0.6008941882755696	4.47213595499958	23.194827009486403	4.47213595499958	0.2701716134791496	0.2701716134791496	41.30861401354872	41.30861401354872	7.615773105863909	12.649110640673518	5.385164807134504	2.3488808780588144	0.0	52.34375	1.1653731343283582
9	135	B	887.0	109.1543288399999	8.064202051660384E-5	35.22782990761707	31.064449134018133	1.1340239691886147	135.0	3.0	97.0	16494.0	0.10935738444193913	88.16914489906351	28.442925306655784	5.0	1.7422680412371134	95.0	5824.0	71.0	4.1017785473414274E-4	19.235384061671343	0.5460280724675638	3.1622776601683795	19.313207915827967	5.0	0.21271781490575853	0.3333333333333333	52.125016348901795	70.5599651718238	7.211102550927978	11.704699910719626	5.385164807134504	2.17350820818199	2.23606797749979	61.305263157894736	1.1581387362637363
9	136	B	718.0	97.49747459999995	1.1139733249265228E-4	32.69556544854363	26.0	1.2575217480209089	118.0	3.0	141.0	18300.0	0.19637883008356546	67.9806707456685	23.53720459187964	3.0	0.7304964539007093	104.0	5913.0	74.0	0.002108413653750376	18.439088914585774	0.563962991972268	5.0990195135927845	18.601075237738275	4.0	0.38218767082460553	0.3076923076923077	79.5085229876684	68.19859051364818	9.848857801796104	16.15549442140351	4.47213595499958	3.612478373637688	1.4142135623730951	56.85576923076923	1.3015389819042786
10	142	A	668.0	94.08326103999994	1.4944322176885022E-4	30.066592756745816	26.076809620810597	1.153001198917799	99.0	3.0	313.0	32487.0	0.468562874251497	84.63541348956907	25.96150997149434	2.0	0.5175718849840255	69.0	5228.0	108.0	7.265340351400219E-4	17.88854381999832	0.5949641173087297	7.0710678118654755	17.4928556845359	8.0	0.5	0.5714285714285714	78.05582281155367	86.18592516570965	6.708203932499369	11.40175425099138	4.123105625617661	2.7653315937748606	1.4142135623730951	75.76811594202898	1.4254016832440703
10	143	A	1095.0	120.91168815999988	7.629277133992075E-5	39.56008088970496	33.24154027718932	1.1900796581574618	108.0	5.0	303.0	53157.0	0.27671232876712326	73.99738451476412	30.083217912982647	3.0	0.9471947194719472	82.0	5621.0	82.0	3.1776976653697823E-4	22.20360331117452	0.5612628389987124	7.0710678118654755	22.80350850198276	8.06225774829855	0.43852900965351466	0.5	83.38653951768524	82.38145351243108	6.708203932499369	11.180339887498949	4.47213595499958	2.5	1.0	68.54878048780488	1.1962284291051415
10	148	B	821.0	104.32590171999989	3.6861952727658225E-5	34.52535300326414	28.442925306655784	1.213846769663493	108.0	3.0	191.0	33484.0	0.23264311814859928	63.90526273222579	23.600847442411894	6.0	0.9319371727748691	93.0	8011.0	123.0	5.30996659488733E-4	18.027756377319946	0.522159943610585	2.23606797749979	18.973665961010276	3.1622776601683795	0.1514456332038457	0.2	73.44292862436335	61.55707137563665	7.211102550927978	13.038404810405298	4.47213595499958	2.9154759474226504	2.23606797749979	86.13978494623656	1.4279116215204095
10	149	B	699.0	96.66904747999996	1.4601449221497524E-4	31.144823004794873	26.248809496813376	1.1865232596006259	74.0	4.0	36.0	6428.0	0.05150214592274678	75.09132779681786	24.20743687382041	3.0	3.5277777777777777	104.0	6099.0	77.0	8.599378378552726E-4	21.400934559032695	0.6871425968848156	6.708203932499369	24.08318915758459	9.219544457292887	0.3946002313234923	0.5211194634703906	15.708637829015743	1.6723943610892604	6.708203932499369	13.038404810405298	5.830951894845301	2.23606797749979	3.1622776601683795	58.64423076923077	1.3130021314969669
10	154	A	946.0	112.9116881599999	6.400161818414958E-5	38.3275357934736	30.265491900843113	1.2663774280967792	93.0	3.0	437.0	17551.0	0.4619450317124736	11.313708498984761	5.656854249492381	1.0	0.04576659038901602	93.0	6709.0	78.0	4.004765632988083E-4	23.40939982143925	0.6107723686589158	5.830951894845301	26.570660511172846	8.48528137423857	0.3616202853397895	0.5	50.06361685303009	36.02737338510361	6.324555320336759	11.40175425099138	4.123105625617661	2.7653315937748606	3.1622776601683795	72.13978494623656	1.0812341630645401
11	155	A	770.0	101.49747459999993	9.235119991873445E-5	34.0	27.294688127912362	1.2456636192604298	152.0	3.0	408.0	43723.0	0.5298701298701298	81.63730428468153	27.51363298439521	2.0	0.4583333333333333	125.0	7028.0	88.0	8.908020684582149E-4	22.47220505424423	0.6609472074777715	5.656854249492381	21.95449840010015	5.0	0.31974430679097265	0.2808279781508652	16.927513064147043	8.797410709991063	8.06225774829855	15.297058540778355	5.0990195135927845	3.0000000000000004	1.0	56.224	1.5651678998292544
11	156	B	888.0	108.5685423999999	9.687696918914907E-5	35.4400902933387	31.04834939252005	1.1414484501348945	120.0	3.0	146.0	29809.0	0.16441441441441443	93.18172304294154	30.364452901377952	11.0	1.4657534246575343	130.0	5939.0	59.0	3.003810063969778E-4	18.439088914585774	0.5202889936782011	1.4142135623730951	18.973665961010276	1.4142135623730951	0.08687444855261388	0.09090909090909091	61.389540334034784	28.61045966596521	8.54400374531753	14.866068747318506	5.385164807134504	2.760559663396612	2.0	45.684615384615384	1.291463209294494
11	157	B	935.0	113.15432883999989	9.871094439708543E-5	37.8549864614954	29.832867780352597	1.268902029138011	185.0	3.0	161.0	19987.0	0.17219251336898395	84.6959887210007	30.066592756745816	2.0	0.9875776397515528	103.0	8055.0	114.0	3.15189062254436E-4	20.396078054371138	0.5387950164799881	1.0	20.615528128088304	1.4142135623730951	0.05555555555555555	0.08687444855261388	12.528807709151511	32.47119229084848	7.0710678118654755	13.038404810405298	5.0	2.6076809620810595	1.0	78.20388349514563	1.457728119180633
11	161	A	989.0	115.15432883999988	4.6102726613017225E-5	37.12142238654117	32.14031735997639	1.1549799577513704	132.0	3.0	344.0	31126.0	0.34782608695652173	95.90092929229898	28.42534080710379	5.0	0.5377906976744186	114.0	8132.0	101.0	5.078928819457154E-4	23.08679276123039	0.6219264046735664	5.0990195135927845	22.090722034374522	4.123105625617661	0.27653315937748607	0.2207047840876987	5.300926516525692	8.027237510431945	7.615773105863909	13.0	5.385164807134504	2.4140393963016744	1.0	71.33333333333333	1.4158878504672898
11	165	B	837.0	108.42640679999992	2.3194043067758342E-4	35.05709628591621	29.068883707497267	1.20600077521637	132.0	11.0	119.0	23333.0	0.14217443249701314	87.90998264294674	26.68332812825267	4.0	1.4369747899159664	95.0	8945.0	126.0	3.470399102085002E-4	21.840329667841555	0.6229931164212154	6.4031242374328485	20.615528128088304	5.0	0.4099180245918029	0.3333333333333333	48.16036162604568	49.950272234291745	6.4031242374328485	11.40175425099138	5.0	2.2803508501982757	1.4142135623730951	94.15789473684211	1.3381777529346002
11	167	B	914.0	110.56854239999988	8.568326296907308E-5	36.05551275463989	29.732137494637012	1.2126781251816647	85.0	3.0	137.0	17138.0	0.14989059080962802	79.82597737108819	29.154759474226502	2.0	0.7591240875912408	74.0	11410.0	217.0	5.620440436018213E-4	23.259406699226016	0.645099873007154	5.656854249492381	22.135943621178654	4.123105625617661	0.33333333333333337	0.23608834134288123	25.55996517182382	5.4037913602497145	5.385164807134504	10.295630140987	4.47213595499958	2.3021728866442674	3.0	154.1891891891892	1.407361963190184
12	168	B	725.0	96.91168815999991	5.6716986678773004E-5	31.575306807693888	27.459060435491963	1.149904851328471	98.0	3.0	26.0	4988.0	0.03586206896551724	66.83643467873615	25.238858928247925	2.0	4.461538461538462	100.0	9717.0	129.0	4.850882698368461E-4	18.0	0.5700657196975827	4.242640687119285	17.0	3.605551275463989	0.3	0.25	55.619655276155136	66.92958775017534	6.708203932499369	12.529964086141668	5.385164807134504	2.326755918322392	1.0	97.17	1.3275702377276937
12	176	B	734.0	98.91168815999991	1.277246103344168E-4	31.304951684997057	26.832815729997478	1.1666666666666667	131.0	3.0	181.0	21347.0	0.24659400544959129	81.56868631847267	25.632011235952593	4.0	0.856353591160221	91.0	6413.0	97.0	7.380345015239943E-4	17.46424919657298	0.5578749768504753	4.242640687119285	17.46424919657298	4.242640687119285	0.3	0.3	71.56505117707799	71.56505117707799	6.324555320336759	11.40175425099138	5.0990195135927845	2.23606797749979	0.0	70.47252747252747	1.3764228910026508
12	177	B	916.0	110.56854239999988	6.750888520633998E-5	34.88552708502482	31.76476034853718	1.0982461917623552	100.0	3.0	119.0	19785.0	0.1299126637554585	80.01950351070472	29.068883707497267	4.0	1.0252100840336134	151.0	14876.0	113.0	0.0014150342746405834	21.18962010041709	0.6074043269798576	4.123105625617661	22.847319317591726	5.0990195135927845	0.25	0.31323027878410764	42.10873040377943	16.762554461832742	10.0	16.64331697709324	5.830951894845301	2.8543053136497876	2.23606797749979	98.51655629139073	1.147015326700726
13	178	B	1010.0	117.98275595999988	1.907969205500488E-4	39.395431207184416	30.870698080866262	1.2761431926154532	159.0	3.0	179.0	39105.0	0.17722772277227722	93.07375729292879	34.48187929913333	10.0	1.2793296089385475	103.0	15202.0	183.0	6.074206212839466E-4	20.248456731316587	0.5139798223004078	3.1622776601683795	21.095023109728988	3.0	0.21271781490575853	0.21428571428571427	84.47245984834383	66.03751102542182	6.4031242374328485	11.40175425099138	5.0	2.2803508501982757	1.0	147.59223300970874	1.2399026443888963
13	179	A	1379.0	136.12489155999987	7.37394453386452E-5	42.5205832509386	39.698866482558415	1.0710780185529956	132.0	3.0	400.0	54572.0	0.290065264684554	84.47751199105983	32.64965543462902	5.0	0.59	321.0	13590.0	63.0	3.958250522207377E-4	24.596747752497688	0.5784668476285479	6.708203932499369	25.495097567963924	7.615773105863909	0.31907672235863777	0.3694192580731196	67.75097634278765	64.38451567935785	12.206555615733702	22.47220505424423	9.433981132056603	2.3820489716567095	1.0	42.33644859813084	1.4880794701986755
14	195	B	987.0	114.56854239999991	7.64006095813831E-5	39.92492955535426	30.463092423455635	1.3106000205223192	117.0	3.0	236.0	28095.0	0.23910840932117527	98.25474677910208	30.870698080866262	2.0	0.75	70.0	7827.0	143.0	5.704696823497116E-4	26.248809496813376	0.6574541217516863	7.0710678118654755	27.51363298439521	8.246211251235321	0.3496418006375328	0.39999999999999997	13.120403152977275	7.214262039206773	6.4031242374328485	10.0	3.605551275463989	2.773500981126146	1.4142135623730951	111.81428571428572	1.2789063498147437
14	198	A	970.0	113.6396101999999	8.41347730478429E-5	37.21558813185679	32.14031735997639	1.1579097902188271	117.0	4.0	257.0	19804.0	0.2649484536082474	60.858641899302256	28.160255680657446	2.0	0.42023346303501946	99.0	7381.0	86.0	4.3465363611199474E-4	27.018512172212592	0.7259998707123633	8.06225774829855	29.0	10.198039027185569	0.4219978575547771	0.5530663187549721	13.465208094811707	17.65012421993012	7.615773105863909	13.0	4.47213595499958	2.9068883707497264	2.23606797749979	74.55555555555556	1.1535022354694486
14	199	B	718.0	97.49747459999995	1.0705710964839868E-4	32.28002478313795	27.202941017470888	1.1866373111056756	142.0	3.0	83.0	16551.0	0.11559888579387187	75.88349393509816	26.30589287593181	6.0	1.4096385542168675	130.0	7352.0	50.0	0.001929167754911711	20.8806130178211	0.646858642708616	5.385164807134504	20.248456731316587	5.0	0.33333333333333337	0.31622776601683794	4.4473848500904865	19.51587300958269	9.848857801796104	18.788294228055936	4.47213595499958	4.201190307520001	1.4142135623730951	56.55384615384615	0.8841131664853101
14	201	B	800.0	102.32590171999993	5.7538603120882464E-5	32.14031735997639	30.066592756745816	1.068971054352852	81.0	3.0	140.0	12164.0	0.175	68.3908423484776	22.20360331117452	3.0	1.1428571428571428	58.0	4285.0	77.0	9.199894689623722E-4	19.924858845171276	0.6199334817391458	5.0	20.8806130178211	5.656854249492381	0.3333333333333333	0.3805211953235953	46.00508600525416	37.874983651098205	5.0990195135927845	9.848857801796104	3.605551275463989	2.7315816776253388	1.0	73.87931034482759	1.0422403733955659
15	202	A	830.0	104.6690474799999	1.3891300747624443E-4	34.20526275297414	28.600699292150182	1.1959589660229812	120.0	3.0	239.0	32506.0	0.28795180722891567	85.58986768790012	27.80287754891569	11.0	0.7364016736401674	93.0	9837.0	151.0	0.0016777265097291222	17.88854381999832	0.5229763603684907	4.242640687119285	18.601075237738275	5.830951894845301	0.2853908964926964	0.3819983596576246	80.53767779197437	85.42607874009914	7.810249675906654	14.212670403551895	5.0	2.842534080710379	2.0	105.7741935483871	1.4275693809088135
15	203	B	948.0	112.32590171999989	6.463257062240388E-5	37.0	31.016124838541646	1.1929278784054478	175.0	4.0	173.0	33142.0	0.18248945147679324	64.07788813486891	28.160255680657446	3.0	0.5086705202312138	159.0	6626.0	65.0	0.0029740980435694073	24.08318915758459	0.6508970042590431	6.324555320336759	25.179356624028344	7.615773105863909	0.33333333333333337	0.41424344670265417	18.43494882292201	23.19859051364819	10.770329614269007	17.11724276862369	6.082762530298219	2.814057376621685	1.4142135623730951	41.672955974842765	1.5597645638394206
15	204	B	901.0	109.15432883999989	8.509435553961784E-5	35.77708763999664	31.304951684997057	1.1428571428571428	96.0	3.0	156.0	12980.0	0.17314095449500555	70.5352854583837	28.635642126552707	3.0	0.4551282051282051	139.0	6021.0	62.0	5.509802741927226E-4	22.80350850198276	0.6373774391990981	6.324555320336759	22.67156809750927	7.0710678118654755	0.4	0.43852900965351466	45.0	55.304846468766044	7.810249675906654	14.7648230602334	5.830951894845301	2.5321462647095156	1.4142135623730951	43.31654676258993	1.4313237003819963
16	212	A	916.0	110.3259017199999	4.7771270187084823E-5	37.0	30.01666203960727	1.2326487186076236	119.0	3.0	279.0	29502.0	0.30458515283842796	100.82363265242381	30.364452901377952	9.0	0.6845878136200717	81.0	14912.0	228.0	0.0011995356827740294	20.248456731316587	0.5472555873328807	7.0	21.540659228538015	8.246211251235321	0.4666666666666667	0.5311851620184319	90.0	75.96375653207353	6.324555320336759	11.180339887498949	4.47213595499958	2.5	2.23606797749979	184.09876543209876	1.2384656652360515
16	216	B	600.0	88.42640679999994	1.4133373124460374E-4	28.231188426986208	25.079872407968907	1.1256511982100834	109.0	4.0	66.0	13017.0	0.11	55.26455854283584	21.18962010041709	3.0	1.1818181818181819	88.0	4671.0	65.0	7.23739509185831E-4	16.492422502470642	0.5841915775216011	3.605551275463989	16.492422502470642	3.605551275463989	0.25	0.25	58.4652080948117	58.4652080948117	7.0	12.165525060596439	4.123105625617661	2.95057322446693	0.0	53.07954545454545	1.2245771783344037
16	220	B	763.0	100.3259017199999	3.854814312863576E-5	32.14031735997639	29.154759474226502	1.1024037906534332	31.0	3.0	45.0	7853.0	0.05897771952817824	64.2897390638465	26.1725046566048	7.0	2.7555555555555555	95.0	7937.0	125.0	0.001002708648831011	18.384776310850235	0.5720160166727034	5.0990195135927845	18.384776310850235	5.0990195135927845	0.3561309707013459	0.3561309707013459	75.11373315098244	75.11373315098244	6.4031242374328485	11.704699910719626	4.47213595499958	2.6172504656604803	0.0	83.54736842105264	1.4961572382512283
18	234	B	856.0	106.91168815999991	1.0320051557391047E-4	35.84689665786984	29.154759474226502	1.2295384117148813	171.0	3.0	194.0	27846.0	0.2266355140186916	87.43922752605988	26.92582403567252	5.0	0.9175257731958762	173.0	7584.0	66.0	0.0034223722027086714	18.35755975068582	0.5121101535202377	1.0	18.867962264113206	1.0	0.058823529411764705	0.06666666666666667	30.96375653207352	59.03624346792648	13.038404810405298	21.02379604162864	5.385164807134504	3.9040209157155945	1.4142135623730951	43.83815028901734	1.5055379746835442
18	237	B	736.0	98.66904747999995	1.0786886929086529E-4	33.24154027718932	26.248809496813376	1.266401826003761	143.0	2.0	75.0	14865.0	0.10190217391304347	79.11652702830501	26.476404589747453	6.0	2.533333333333333	150.0	8127.0	74.0	0.0021330791831808676	17.46424919657298	0.5253742471300923	1.4142135623730951	18.384776310850235	2.23606797749979	0.1	0.1514456332038457	62.35402463626133	46.08092418666068	10.0	17.0	6.708203932499369	2.5342103744997617	3.0	54.18	1.3658176448874124
18	242	A	796.0	102.32590171999993	6.861304712283516E-5	33.24154027718932	27.892651361962706	1.1917669584656592	164.0	3.0	501.0	41187.0	0.6293969849246231	79.08223273148599	27.730849247724095	2.0	0.23552894211576847	136.0	6459.0	59.0	0.0010388116948900098	21.02379604162864	0.6324555320336759	5.0	18.35755975068582	4.0	0.3333333333333333	0.2857142857142857	39.0938588862295	75.96375653207352	8.94427190999916	16.55294535724685	5.385164807134504	3.0738047859402142	3.0	47.49264705882353	1.2422975692831708
19	245	B	817.0	103.49747459999993	6.735611233300985E-5	32.64965543462902	29.068883707497267	1.1231822922119372	192.0	3.0	168.0	36996.0	0.20563035495716034	67.359556577137	23.853720883753127	1.0	1.2678571428571428	223.0	13061.0	84.0	8.918389272656293E-4	17.08800749063506	0.5233748186056232	2.23606797749979	18.788294228055936	3.1622776601683795	0.1350858067395748	0.17845765256206245	54.63753811293094	9.63753811293094	10.44030650891055	20.615528128088304	7.280109889280518	2.831760569774271	2.23606797749979	58.5695067264574	1.434193400199066
19	246	B	795.0	103.74011527999993	1.3022185109222035E-4	34.0147027033899	28.0178514522438	1.21403679940868	171.0	3.0	134.0	28015.0	0.16855345911949685	75.10644699892183	26.68332812825267	6.0	1.3805970149253732	87.0	7102.0	108.0	3.028530461448989E-4	19.6468827043885	0.5775997184426513	5.385164807134504	18.973665961010276	6.082762530298219	0.3866323008783335	0.3976426261351493	64.8321298502184	77.1712171285446	6.4031242374328485	10.0	5.0	2.0	1.4142135623730951	81.63218390804597	1.3230076034919742
20	253	A	822.0	105.1543288399999	7.504488208744434E-5	33.12099032335839	29.5296461204668	1.1216182607891956	121.0	3.0	406.0	46502.0	0.49391727493917276	70.55502757012725	23.0	5.0	0.35714285714285715	110.0	2383.0	31.0	0.0012473567125303377	16.64331697709324	0.5025005839078318	1.4142135623730951	17.204650534085253	2.23606797749979	0.09090909090909091	0.14285714285714285	74.74488129694222	86.82016988013577	7.810249675906654	14.212670403551895	5.0	2.842534080710379	1.0	21.663636363636364	1.4309693663449434
20	254	A	734.0	98.91168815999994	8.497456140962519E-5	32.89376840679705	27.51363298439521	1.1955443479766292	169.0	3.0	191.0	31053.0	0.26021798365122617	51.93924110218028	20.615528128088304	5.0	0.7905759162303665	152.0	3419.0	30.0	0.0011885043312326428	21.587033144922902	0.6562651283354398	6.0	25.0	9.219544457292887	0.375	0.5279095799378564	18.434948822922024	5.906141113770502	9.848857801796104	17.88854381999832	5.385164807134504	3.321819194149599	3.605551275463989	22.49342105263158	1.3337233109096227
20	256	B	849.0	105.49747459999989	5.31932011139473E-5	35.4400902933387	29.120439557122072	1.217017697271366	173.0	3.0	146.0	30731.0	0.17196702002355713	71.30653185357062	26.476404589747453	4.0	1.3630136986301369	170.0	3529.0	32.0	7.525277278431576E-4	20.0	0.5643326479831003	5.830951894845301	18.867962264113206	5.0990195135927845	0.3819983596576246	0.3333333333333333	75.42578380196127	84.92039213998544	9.433981132056603	18.35755975068582	6.708203932499369	2.7365834335698387	2.0	20.758823529411764	1.5415131765372627
20	258	B	763.0	100.32590171999993	8.782747409446803E-5	32.01562118716424	28.861739379323623	1.1092755279364779	145.0	3.0	150.0	22741.0	0.1965923984272608	78.27933152735702	26.076809620810597	8.0	0.92	246.0	12030.0	74.0	0.0011857458487689024	18.027756377319946	0.563092506371473	2.8284271247461903	17.0	4.0	0.16666666666666669	0.26666666666666666	30.068582821862464	75.06858282186246	11.704699910719626	22.47220505424423	7.615773105863909	2.950745084165038	2.8284271247461903	48.90243902439025	1.5132169576059848
20	260	A	876.0	108.32590171999992	5.2114207381366734E-5	35.4682957019364	29.832867780352597	1.1888999731127154	124.0	3.0	439.0	47061.0	0.5011415525114156	87.01910924990995	27.294688127912362	3.0	0.5011389521640092	289.0	6198.0	33.0	0.0017650352140938669	18.439088914585774	0.5198752449100363	1.0	22.20360331117452	5.0990195135927845	0.0625	0.295378269592824	42.70938995736145	31.39945748334125	13.152946437965905	24.331050121192877	10.198039027185569	2.385855756810896	4.123105625617661	21.44636678200692	1.5387221684414327
21	266	B	756.0	100.3259017199999	9.684296554868214E-5	32.55764119219941	28.442925306655784	1.1446657065397126	127.0	3.0	127.0	26159.0	0.167989417989418	77.29393626980215	24.515301344262525	8.0	1.5039370078740157	143.0	7655.0	81.0	9.4367456398256E-4	20.248456731316587	0.6219264046735664	5.0	18.788294228055936	5.0990195135927845	0.31622776601683794	0.3561309707013459	42.51044707800085	68.07041224982466	9.055385138137417	16.0312195418814	7.0	2.290174220268771	2.23606797749979	53.53146853146853	1.5131286740692358
21	274	A	696.0	96.08326103999994	7.72368399372316E-5	31.240998703626616	27.018512172212592	1.1562812380082377	132.0	3.0	370.0	22669.0	0.5316091954022989	63.55197133602593	24.413111231467404	1.0	0.25405405405405407	111.0	5371.0	75.0	4.7294327918532056E-4	17.69180601295413	0.5663009105691739	3.0	17.69180601295413	3.0	0.21428571428571427	0.21428571428571427	50.19442890773481	50.19442890773481	6.4031242374328485	12.529964086141668	5.385164807134504	2.326755918322392	0.0	48.387387387387385	1.5499906907466021
22	284	A	735.0	98.91168815999993	6.894741835380879E-5	32.202484376209235	28.178005607210743	1.1428234072026953	139.0	3.0	184.0	35561.0	0.2503401360544218	82.6546228254251	26.68332812825267	11.0	1.1576086956521738	75.0	5930.0	122.0	8.986693257637377E-4	17.804493814764857	0.5528919323975693	4.123105625617661	19.209372712298546	5.0	0.2831760569774271	0.3333333333333333	79.01934998982645	64.98310652189997	5.830951894845301	10.63014581273465	4.242640687119285	2.505549396395485	1.4142135623730951	79.06666666666666	1.5430016863406408
22	286	A	621.0	90.66904747999995	1.0567870211754572E-4	30.4138126514911	25.059928172283335	1.213643249190524	111.0	3.0	206.0	36542.0	0.33172302737520126	63.30200536823508	23.853720883753127	13.0	0.9854368932038835	62.0	4763.0	113.0	5.012847674942245E-4	17.204650534085253	0.565685424949238	3.1622776601683795	17.204650534085253	3.1622776601683795	0.23249527748763857	0.23249527748763857	45.0	45.0	4.47213595499958	8.94427190999916	4.47213595499958	2.0	0.0	76.8225806451613	1.4709216880117573
22	290	B	1002.0	115.39696951999987	6.743410484809119E-5	37.33630940518894	31.953090617340916	1.1684725541048777	129.0	3.0	139.0	14937.0	0.13872255489021956	82.11025116013815	29.0	4.0	0.9712230215827338	94.0	9323.0	155.0	3.797276481227706E-4	20.615528128088304	0.5521576303742327	2.23606797749979	21.93171219946131	3.605551275463989	0.125	0.19999999999999998	45.0	37.874983651098205	5.830951894845301	10.63014581273465	5.656854249492381	1.8791620472966135	1.4142135623730951	99.18085106382979	1.5628016732811325
22	292	A	660.0	92.08326103999994	1.0334156305179636E-4	30.01666203960727	26.019223662515376	1.153634037238813	76.0	3.0	386.0	25346.0	0.5848484848484848	60.12270433602261	21.095023109728988	1.0	0.2979274611398964	70.0	7462.0	154.0	7.911354675556862E-4	17.26267650163207	0.5751031370128299	3.605551275463989	16.76305461424021	5.0990195135927845	0.25	0.3561309707013459	52.49585763972986	74.87599269168943	7.211102550927978	12.206555615733702	3.605551275463989	3.3854893976408285	2.23606797749979	106.6	1.4446529080675423
22	294	B	510.0	81.25483391999995	1.5059476430691237E-4	27.018512172212592	23.021728866442675	1.1736091728365272	118.0	3.0	45.0	6109.0	0.08823529411764706	46.59888095326213	17.88854381999832	2.0	1.5333333333333334	88.0	9505.0	152.0	8.12743577304953E-4	14.035668847618199	0.5194834104171471	0.0	15.0	1.4142135623730951	0.0	0.125	-1.0	49.085616779974885	6.324555320336759	10.816653826391969	5.0	2.1633307652783937	1.4142135623730951	108.01136363636364	1.407259337190952
23	298	A	808.0	102.91168815999991	3.333343705880632E-5	33.06055050963308	30.066592756745816	1.0995775536360213	107.0	3.0	328.0	30299.0	0.40594059405940597	78.0289224513277	23.259406699226016	3.0	0.36890243902439024	166.0	10601.0	103.0	0.003358333813329937	17.46424919657298	0.5282504050101736	3.0	18.24828759089466	4.47213595499958	0.2	0.3028912664076914	86.63353933657021	66.8014094863518	12.529964086141668	20.12461179749811	6.708203932499369	3.0	2.23606797749979	63.86144578313253	1.6128667106876708
23	300	B	869.0	107.15432883999989	7.726125953066624E-5	34.828149534535996	30.610455730027933	1.1377860506784494	76.0	3.0	210.0	20664.0	0.24165707710011508	77.589098475545	25.0	2.0	0.6285714285714286	144.0	12170.0	133.0	0.0013253474202088614	19.4164878389476	0.557494098837895	2.0	20.808652046684813	3.1622776601683795	0.125	0.17541160386140586	38.15722658736905	19.72227776444703	8.246211251235321	13.601470508735444	6.4031242374328485	2.124192816566147	1.4142135623730951	84.51388888888889	1.5737058340180774
23	301	B	880.0	114.56854239999987	3.458328447707362E-4	37.21558813185679	29.154759474226502	1.2764841419719566	106.0	7.0	172.0	28788.0	0.19545454545454546	95.31958433515638	28.284271247461902	4.0	1.0232558139534884	158.0	14616.0	142.0	0.0021716603883783574	21.095023109728988	0.5668329903853248	2.8284271247461903	20.248456731316587	2.23606797749979	0.15987215339548633	0.1315334104411641	15.642246457208728	34.07719528013075	10.816653826391969	18.439088914585774	7.810249675906654	2.360883413428812	1.0	92.50632911392405	1.5350301039956211
23	302	A	935.0	112.22539663999987	8.54581650125712E-5	36.345563690772494	31.400636936215164	1.1574785493874558	96.0	3.0	278.0	26016.0	0.29732620320855613	71.07187091953956	26.076809620810597	4.0	0.37410071942446044	224.0	15843.0	121.0	0.001377293248118732	20.615528128088304	0.567208925509724	2.8284271247461903	20.615528128088304	5.0990195135927845	0.16666666666666669	0.3333333333333333	35.53767779197439	69.22774531795417	11.180339887498949	19.72308292331602	8.06225774829855	2.4463473556744524	3.1622776601683795	70.72767857142857	1.7107870984030802
23	303	A	630.0	90.42640679999995	9.474754073738211E-5	29.698484809834994	26.1725046566048	1.1347207766124283	90.0	3.0	272.0	17847.0	0.43174603174603177	58.70291588242733	23.345235059857504	1.0	0.3161764705882353	69.0	11312.0	250.0	5.449356683604922E-4	17.204650534085253	0.579310717171259	3.1622776601683795	15.811388300841896	2.8284271247461903	0.25	0.22222222222222224	63.43494882292201	90.0	5.385164807134504	8.94427190999916	4.47213595499958	2.0	1.4142135623730951	163.94202898550725	1.52492927864215
23	304	A	586.0	86.66904747999993	1.340405160600266E-4	27.65863337187866	24.515301344262525	1.1282191878237626	54.0	3.0	152.0	29301.0	0.2593856655290102	61.38553122740424	20.12461179749811	7.0	1.0526315789473684	155.0	9165.0	85.0	3.462579524646024E-4	14.317821063276353	0.517661913037023	0.0	14.142135623730951	1.4142135623730951	0.0	0.10511766624552735	-1.0	57.094757077012105	7.810249675906654	14.866068747318506	6.4031242374328485	2.3216898807633686	1.4142135623730951	59.12903225806452	1.437534097108565
23	306	A	789.0	102.32590171999992	5.718640977664835E-5	34.0	27.784887978899608	1.2236867762727808	99.0	3.0	459.0	50694.0	0.5817490494296578	101.29517034318253	27.85677655436824	6.0	0.42919389978213507	105.0	10008.0	147.0	0.0015798269735307804	22.847319317591726	0.6719799799291684	6.082762530298219	21.18962010041709	5.0990195135927845	0.3736611319222725	0.3333333333333333	18.61016472782734	39.382419409873165	7.211102550927978	13.0	6.324555320336759	2.0554804791094465	2.23606797749979	95.31428571428572	1.5422661870503598
23	308	A	796.0	103.49747459999992	5.6087000096643966E-5	35.90264614203248	27.892651361962706	1.2871722259789555	120.0	3.0	377.0	38468.0	0.47361809045226133	70.59528676678073	26.1725046566048	6.0	0.35278514588859416	108.0	14889.0	225.0	0.0015478873176485723	20.12461179749811	0.5605328286356454	5.0990195135927845	20.591260281974	6.082762530298219	0.3333333333333333	0.3976426261351493	65.44954761079259	67.2971578767872	8.602325267042627	13.892443989449804	4.47213595499958	3.106444913401813	1.0	137.86111111111111	1.632077372556921
23	310	A	830.0	104.3259017199999	5.3729439205708695E-5	34.828149534535996	29.068883707497267	1.1981247675346176	100.0	3.0	315.0	28563.0	0.3795180722891566	76.66891270346635	25.317977802344327	5.0	0.37142857142857144	75.0	9374.0	180.0	4.1904191068271185E-4	23.021728866442675	0.6610092460873944	5.385164807134504	24.20743687382041	6.4031242374328485	0.33333333333333337	0.3904053750620288	18.434948822922003	1.5765500551837306	5.830951894845301	10.0	5.0	2.0	2.0	124.98666666666666	1.4401536163857478
