# Supplementary material for: Exploiting Single-Cell Quantitative Data to Map Genetic Variants Having Probabilistic Effects
Source: PLoS Genet. 2016 Aug 1;12(8):e1006213. doi: 10.1371/journal.pgen.1006213 (PMC4968810; doi:10.1371/journal.pgen.1006213)
Supplement: S1 Dataset — (ZIP) [file pgen.1006213.s007.zip › data/2014-10-07_morpho/JW1_gpa1/JW1-6_A1B.xls]

image_number	cell_id	Cgroup	Agroup	Dgroup	C11-1_A1B	C11-2_A1B	C12-1_A1B	C12-2_A1B	C13_A1B	C101_A1B	C102_A1B	C103_A1B	C104_A1B	C105_A1B	C106_A1B	C107_A1B	C108_A1B	C109_A1B	C110_A1B	C111_A1B	C112_A1B	C113_A1B	C114_A1B	C115_A1B	C116_A1B	C117_A1B	C118_A1B	C126_A1B	C127_A1B	C128_A1B	A7-1_A1B	A7-2_A1B	A8-1_A1B	A8-2_A1B	A9_A1B	A101_A1B	A102_A1B	A103_A1B	A104_A1B	A120_A1B	A121_A1B	A122_A1B	A123_A1B	D14-3_A1B	D15-3_A1B	D16-3_A1B	D17-3_A1B	D104_A1B	D107_A1B
1	9	small	api	A1	988.0	196.0	100.4974745999999	40.798989840000004	4.056543961161114E-5	1184.0	143.2964644399999	37.64306044943742	32.28002478313795	49.458995525145724	64.87907435385786	14.142135623730951	17.535864308189996	13.038404810405298	24.62605295457198	16.109033481028533	16.55294535724685	27.198671624893343	0.806469266366641	1.1661410021314778	0.6915709720287451	0.40597029927755063	0.19838056680161945	82.0	3.0	33.28663395418648	45.0	136.0	7654.0	26046.0	0.5	0.15287162162162163	0.7513812154696132	-1.0	0.137940958899436	109.74677600086278	40.861984046810605	8.0	1.0939226519337018	100.0	7637.0	101.0	8.977754946920769E-4	18.027756377319946	0.4789131426105757
1	11	small	api	A1	923.0	218.0	98.56854239999991	43.041630520000005	6.881337581008133E-5	1141.0	144.0243864799999	36.87817782917155	29.732137494637012	42.27368900609375	63.43494882292202	16.492422502470642	16.800613957853102	11.40175425099138	25.59779402260143	20.045649261090112	16.1245154965971	28.61920375428729	0.9816559408986121	1.2403473458920844	0.7914363215673139	0.43666700827666943	0.2361863488624052	84.0	3.0	33.61547262794322	215.0	136.0	14579.0	10043.0	0.5	0.30762489044697633	0.38746438746438744	-1.0	0.026840408449693112	110.8880115607588	43.688709029119266	5.0	0.45584045584045585	142.0	9696.0	93.0	3.7407007495928027E-4	21.93171219946131	0.5947070460220186
1	13	medium	F	A1	963.0	368.0	97.66904747999992	55.69848476000001	5.305117970784027E-5	1331.0	155.7817457999999	36.40054944640259	32.28002478313795	21.17905169479271	29.054604099077146	19.79898987322333	21.807608803054762	15.556349186104045	15.521743726201858	32.96156081502762	16.401219466856727	31.961226509631945	0.9078936646391937	1.12764936492295	0.8051205391325063	0.5702777512128969	0.3821391484942887	116.0	4.0	35.84689665786984	27.0	175.0	3097.0	24409.0	0.5	0.1517655897821187	0.8663366336633663	-1.0	0.06533444759350869	102.34196336502828	41.131329294655	5.0	0.7425742574257426	222.0	22751.0	149.0	0.002188315367489875	22.47220505424423	0.6173589518843134
1	14	small	api	A1	934.0	63.0	97.42640679999994	20.727922040000003	3.721973698731584E-5	997.0	120.56854239999987	36.013886210738214	32.0	42.98540121212943	46.591140271194604	7.0710678118654755	-1.0	12.041594578792296	14.966449242550421	17.0	15.620499351813308	20.60165162484049	-1.0	1.1254339440855692	-1.0	0.21275465985880962	0.06745182012847965	78.0	3.0	33.015148038438355	85.0	25.0	11733.0	3816.0	0.5	0.11033099297893681	0.22727272727272727	0.04269306279073313	-1.0	83.85707258718044	32.2411934020167	4.0	0.9454545454545454	101.0	9863.0	104.0	3.005309978398379E-4	21.840329667841555	0.6064419024384392
2	18	large	iso	B	867.0	495.0	94.32590171999993	67.355339	7.273573528221967E-5	1362.0	164.50966783999993	34.058772731852805	30.066592756745816	13.374440464871128	31.01243602716849	23.706539182259394	25.038060151051905	12.083045973594572	16.207278058605816	36.9845698512183	17.26267650163207	31.456753914921105	0.9468201226149474	1.1327779308884707	0.8358391320992005	0.7140704490685896	0.5709342560553633	135.0	4.0	34.52535300326414	31.0	312.0	4494.0	49363.0	0.0	0.25183553597650515	0.9096209912536443	-1.0	0.16415390757863077	173.55026069080859	52.13761223399667	14.0	0.9446064139941691	613.0	22364.0	52.0	0.0032471736843296506	24.020824298928627	0.7052756858870495
2	19	small	api	A1	856.0	73.0	95.08326103999994	20.899494920000002	8.819461933678938E-5	929.0	117.98275595999988	34.92849839314596	28.635642126552707	20.365536264089002	36.43911042883539	7.615773105863909	-1.0	11.40175425099138	10.134990517355469	21.44181008012605	16.1245154965971	17.063187844783695	-1.0	1.2197560731756083	-1.0	0.2198020418253002	0.0852803738317757	127.0	4.0	34.23448553724738	85.0	50.0	18975.0	11327.0	0.8333333333333334	0.14531754574811626	0.37037037037037035	0.03974082857202794	-1.0	81.26250863314645	30.26186434963466	5.0	1.3407407407407408	123.0	13118.0	154.0	6.578020927975452E-4	19.026297590440446	0.5447213154223083
2	21	medium	iso	A1	752.0	202.0	88.42640679999995	41.627416960000005	7.206214357158419E-5	954.0	132.46803731999987	33.015148038438355	28.0178514522438	35.922946199070566	53.56914187983763	15.811388300841896	16.253545142966342	10.816653826391969	21.868749434635316	21.27215218539784	14.212670403551895	27.18052941239965	0.9727962830117842	1.1783611635857376	0.8255501904454979	0.47075775739877773	0.26861702127659576	172.0	3.0	30.01666203960727	18.0	137.0	2729.0	28844.0	0.7	0.16247379454926625	0.8838709677419355	-1.0	0.14568613411144826	110.37946335244436	38.58772782536312	9.0	1.5354838709677419	201.0	20662.0	144.0	0.001333045115206456	20.223748416156685	0.612559676928024
2	22	medium	iso	A1	1165.0	406.0	109.39696951999989	61.52691188000001	2.3515812502541123E-5	1571.0	173.33809496	40.45985664828782	34.713109915419565	50.9061411137705	63.405611508786905	21.587033144922902	25.104765406947536	13.341664064126334	33.4158376227765	21.720900312221037	18.0	37.369614355871654	0.859877907440986	1.1655497518623519	0.7377444901575811	0.562418795968125	0.3484978540772532	147.0	3.0	37.48332962798263	57.0	330.0	9143.0	59021.0	0.6428571428571429	0.24633991088478677	0.8527131782945736	-1.0	0.13357178354252852	145.81657966245896	52.11537242940602	11.0	0.9224806201550387	258.0	20330.0	111.0	9.19948122406958E-4	24.413111231467404	0.6033909473206331
2	23	medium	E	A1	693.0	268.0	83.18376611999996	49.041630520000005	7.603914520409597E-5	961.0	134.22539663999987	30.675723300355934	27.51363298439521	15.041329473180667	23.683783919792802	17.69180601295413	18.587409256508348	11.313708498984761	11.54007018950691	30.966466714273075	15.811388300841896	28.728896002686977	0.951816671640744	1.1149281273670457	0.8537022685834494	0.589557708282324	0.38672438672438675	68.0	3.0	30.23243291566195	147.0	186.0	11959.0	17606.0	0.5555555555555556	0.3465140478668054	0.5585585585585585	-1.0	0.07987400358860249	101.37015725661045	39.24213732856186	5.0	0.4894894894894895	226.0	17332.0	111.0	0.0013342935183648747	17.11724276862369	0.5580061666687767
3	30	small	api	A1	1101.0	110.0	107.32590171999992	27.556349160000003	1.191830548702016E-4	1211.0	137.29646443999988	37.21558813185679	36.124783736376884	29.52867183447986	22.884429004047536	10.295630140987	14.4983439816778	12.529964086141668	12.494764246435674	23.667961758315894	17.204650534085253	32.13065782254333	0.7101245600185817	1.0301954581497326	0.6893105132631729	0.25675394959076264	0.09990917347865577	154.0	3.0	37.12142238654117	104.0	68.0	21295.0	15742.0	0.6666666666666666	0.14203137902559868	0.3953488372093023	0.005803990923389718	-1.0	109.75071948315201	39.32009880505967	10.0	1.4186046511627908	289.0	7462.0	33.0	0.003504567345016922	24.020824298928627	0.6454506163874552
3	32	small	api	A1	784.0	86.0	88.66904747999995	24.313708480000003	6.526839559714307E-5	870.0	115.39696951999987	32.202484376209235	29.206163733020468	26.258659554807274	36.15818543980833	9.0	11.902497192662477	11.0	11.334529216312799	21.057198939985447	15.297058540778355	19.210526315789473	0.7561438456417552	1.1025920648318879	0.6857874909131007	0.274207394474201	0.1096938775510204	115.0	3.0	31.32091952673165	85.0	59.0	16726.0	13525.0	0.8333333333333334	0.16551724137931034	0.4097222222222222	-1.0	0.009139488852295246	83.16301400373108	29.202941017470888	5.0	1.1041666666666667	193.0	6150.0	49.0	0.0017525901310147982	19.1049731745428	0.5932763743115825
3	33	large	iso	B	723.0	408.0	89.25483391999994	64.52691188	1.0439893267987616E-4	1131.0	155.7817457999999	31.32091952673165	27.892651361962706	11.633633998940468	24.486680931716023	21.2602916254693	22.84976743939624	7.810249675906654	11.972828565264393	33.95159490974124	15.652475842498529	28.886265795474596	0.9304379872511763	1.1229093685028482	0.8285958006492635	0.7229514531149782	0.5643153526970954	122.0	3.0	32.202484376209235	183.0	303.0	23616.0	47564.0	1.0	0.4297082228116711	0.6234567901234568	-1.0	0.10859748139455606	137.9308046906911	46.33726588824781	13.0	0.742798353909465	150.0	5116.0	49.0	0.0016154393289709635	24.596747752497688	0.7853137176098856
3	34	medium	iso	B	1042.0	476.0	102.3259017199999	65.355339	6.481037692771397E-5	1518.0	170.50966784000002	38.01315561749642	33.60059523282288	31.142062324238623	49.9833358757007	23.769728648009426	25.52228427161698	14.560219778561036	26.93804245835041	29.46376375597401	17.029386365926403	35.173702508037074	0.931332336676598	1.1313238754878696	0.8232234436623839	0.6386979044546851	0.45681381957773515	123.0	3.0	35.510561809129406	50.0	304.0	8988.0	62964.0	0.5333333333333333	0.233201581027668	0.8587570621468926	-1.0	0.16543546876558676	155.03395787827043	50.389437295878736	18.0	1.1045197740112995	390.0	18412.0	75.0	0.0020233846610391	25.553864678361276	0.6722373942193719
3	38	medium	iso	A1	857.0	268.0	92.25483391999994	46.627416960000005	5.8233941970666476E-5	1125.0	141.2964644399999	34.539832078341085	30.083217912982647	34.763120023094274	38.532798113457055	18.35755975068582	18.154147920902297	13.92838827718412	20.932354226857175	26.892069935472886	15.264337522473747	33.601305568976834	1.0112047026756523	1.1481428675033847	0.8807307272434641	0.5054197702034087	0.31271878646441076	73.0	5.0	31.622776601683793	60.0	166.0	5073.0	18433.0	0.35714285714285715	0.2008888888888889	0.7345132743362832	-1.0	0.20497050567152417	101.57298654764332	37.66957724930126	3.0	0.8053097345132744	156.0	7138.0	56.0	0.0012600420905784018	20.248456731316587	0.5862349499960019
3	39	small	api	A1	872.0	116.0	95.66904747999993	28.556349160000003	6.950132868838984E-5	988.0	127.05382375999984	34.0147027033899	31.016124838541646	23.19859051364819	43.31531568210371	9.899494936611665	13.878949468973174	10.63014581273465	12.876784601629018	21.924079927451473	15.652475842498529	18.77047091877017	0.713274081640134	1.0966780305553234	0.6503951586218557	0.29849099486403735	0.13302752293577982	106.0	3.0	33.54101966249684	58.0	65.0	8750.0	11311.0	0.5555555555555556	0.12449392712550607	0.5284552845528455	-1.0	0.01787011082734226	97.77644663661367	31.102754536691826	5.0	1.5040650406504066	137.0	9397.0	100.0	9.381064977818757E-4	23.08679276123039	0.678729811709616
4	51	medium	iso	A1	721.0	253.0	85.84062035999995	47.870057640000006	4.832023641460934E-5	974.0	136.12489155999987	32.202484376209235	27.730849247724095	6.590608768148883	9.768350167635674	17.204650534085253	17.78705842852273	10.816653826391969	4.254330144205078	31.913916234376885	15.264337522473747	25.074863012443387	0.9672566491655783	1.1612512869165783	0.8329434464902891	0.5576620653397155	0.3509015256588072	218.0	3.0	30.886890422961002	75.0	150.0	9933.0	22060.0	0.4	0.23100616016427106	0.6666666666666666	-1.0	0.08868546899083975	100.28262828795314	39.81291863124028	8.0	0.8088888888888889	76.0	10550.0	138.0	3.5268699582686276E-4	20.591260281974	0.6394307979910565
4	53	small	api	A1	867.0	69.0	93.66904747999993	22.727922040000003	6.166388278191626E-5	936.0	118.81118307999989	33.54101966249684	31.304951684997057	14.397238201944901	19.44003482817618	8.06225774829855	-1.0	12.041594578792296	7.602631123499285	23.25510696599781	16.278820596099706	22.84306362017924	-1.0	1.0714285714285714	-1.0	0.24264068709413142	0.07958477508650519	110.0	9.0	32.55764119219941	39.0	50.0	5790.0	9096.0	0.5384615384615384	0.09508547008547008	0.5617977528089888	-1.0	0.0719175879545803	78.75577385331698	30.0	3.0	1.1685393258426966	106.0	7077.0	77.0	3.859072245867939E-4	18.867962264113206	0.5625339495927729
4	55	medium	iso	A1	821.0	355.0	90.42640679999995	55.69848476000001	5.238080696485991E-5	1176.0	148.9533186799999	32.984845004941285	30.083217912982647	29.9816393688493	34.26110289909454	20.248456731316587	21.019403251878487	12.083045973594572	18.67524312779764	29.019501920479392	14.560219778561036	33.17300358109315	0.9633221499524255	1.0964533481874097	0.8785801525846324	0.615953754340707	0.43239951278928135	81.0	3.0	31.953090617340916	43.0	218.0	4482.0	33635.0	0.3333333333333333	0.22193877551020408	0.8352490421455939	-1.0	0.18617866481306897	125.4005707408498	45.909602866399624	10.0	0.9348659003831418	87.0	8068.0	88.0	0.0012243837913404783	20.024984394500787	0.6070965133078828
4	56	small	api	A1	1121.0	163.0	109.49747459999992	36.627416960000005	8.738017873147425E-5	1284.0	148.12489155999987	43.56604182158393	31.400636936215164	23.7242251201058	44.72651386933315	13.601470508735444	15.389158106390477	13.601470508735444	18.431786924516278	26.782896210301168	19.4164878389476	26.191800524015733	0.883834607111309	1.3874254178372443	0.6370321573674598	0.3345046732246739	0.14540588760035683	77.0	4.0	39.44616584663204	57.0	131.0	9963.0	28290.0	0.5833333333333334	0.14641744548286603	0.6968085106382979	-1.0	0.09378860323048915	45.66125032009852	18.28931814603192	9.0	0.9468085106382979	156.0	8127.0	74.0	0.0013229031319631885	27.16615541441225	0.6235626253508603
4	57	small	api	A1	1246.0	128.0	115.7401152799999	29.970562720000004	3.7488131222817705E-5	1374.0	148.12489155999987	41.43669871020132	36.345563690772494	62.99308781797375	69.71519066446163	12.529964086141668	12.970142126694961	12.083045973594572	27.125713075286132	12.90391322556571	17.204650534085253	28.919260026331077	0.9660622037712813	1.1400758305124699	0.8473666206370075	0.25894706124574746	0.10272873194221509	86.0	4.0	36.124783736376884	72.0	91.0	8492.0	11763.0	0.5833333333333334	0.11863173216885008	0.558282208588957	-1.0	0.06064814654451816	111.7176619669319	41.906112267087636	5.0	1.0	108.0	8480.0	114.0	5.473507910915964E-4	22.80350850198276	0.5503215558137298
4	58	medium	iso	A1	891.0	291.0	95.42640679999994	49.455844080000006	4.082748221499063E-5	1182.0	147.29646443999994	36.49657518178932	30.4138126514911	51.97276928602647	70.10456866523434	18.35755975068582	18.965174200654655	11.661903789690601	30.085014676880384	15.7823027813143	16.278820596099706	31.994604136909572	0.9679615676850539	1.2	0.806634639737545	0.518261618963107	0.3265993265993266	118.0	4.0	32.2490309931942	49.0	197.0	6708.0	30427.0	0.5454545454545454	0.20812182741116753	0.8008130081300813	-1.0	0.12482815832319813	106.11574034542002	42.28284969468634	8.0	0.7479674796747967	92.0	10410.0	146.0	0.0010312782482440116	23.194827009486403	0.635534345180419
5	60	medium	api	A1	870.0	331.0	93.66904747999992	51.627416960000005	1.5379249923482504E-4	1201.0	148.12489155999995	35.34119409414458	29.966648127543394	23.629377730656813	43.63465960672221	19.313207915827967	20.418252276305946	14.317821063276353	20.401121650823253	28.097903923598594	15.620499351813308	29.56437984567295	0.9458795813900139	1.1793509218557299	0.8020340374192063	0.5511683779107865	0.38045977011494253	169.0	4.0	33.421549934136806	99.0	169.0	17357.0	34328.0	0.2857142857142857	0.2231473771856786	0.6305970149253731	-1.0	0.13027214099439854	152.64091098722037	45.7765598490347	20.0	1.2388059701492538	101.0	9352.0	135.0	7.307392354327642E-4	23.323807579381203	0.6599609372917468
5	63	small	api	A1	1283.0	66.0	117.7401152799999	22.72792204	1.5540559315065184E-4	1349.0	142.46803731999995	40.496913462633174	37.73592452822641	82.29588072248718	73.04015297793497	7.280109889280518	-1.0	12.36931687685298	25.58219655322437	4.23999152002544	18.788294228055936	26.745368245725594	-1.0	1.0731660604298046	-1.0	0.19303465081506263	0.05144193296960249	151.0	4.0	38.27531841800928	169.0	53.0	18289.0	5904.0	0.6923076923076923	0.16456634544106746	0.23873873873873874	0.04822309696430613	-1.0	114.90030028336959	36.84709155265331	5.0	1.009009009009009	108.0	8497.0	102.0	7.376958675865757E-4	20.518284528683193	0.5066629225364441
5	65	medium	iso	A1	1142.0	473.0	107.39696951999987	64.94112544000001	3.400346843748633E-5	1615.0	174.75230851999999	38.8329756778952	35.90264614203248	57.55529674078856	65.84656823247963	23.53720459187964	24.208891416107317	14.560219778561036	35.89732632293495	19.302198430122974	17.08800749063506	39.34156259122328	0.9722545401735838	1.0816187621455589	0.8988883830426221	0.6046830346354086	0.4141856392294221	149.0	3.0	35.84689665786984	30.0	363.0	5503.0	79346.0	0.4	0.243343653250774	0.9236641221374046	-1.0	0.19136582499844973	154.26457547933586	51.43786843788058	11.0	1.0814249363867685	240.0	8324.0	59.0	0.001250694709444007	24.73863375370596	0.6370522300146026
5	70	medium	iso	A1	1041.0	270.0	104.15432883999989	47.213203400000005	3.236755193445311E-5	1311.0	153.78174579999992	38.28837943815329	32.64965543462902	53.830933204418386	66.59041943532017	16.76305461424021	19.89872900108124	12.36931687685298	28.859931295470254	15.926661187623909	17.11724276862369	31.44851502331992	0.842418358143847	1.1727039360281795	0.718355530550214	0.4533004429660156	0.25936599423631124	137.0	3.0	35.12833614050059	51.0	208.0	7770.0	40229.0	0.6153846153846154	0.19755911517925248	0.803088803088803	-1.0	0.14308696306080626	123.27513527408917	47.04891756553715	15.0	1.0231660231660231	106.0	7747.0	105.0	5.140613650920172E-4	21.633307652783937	0.5650097489168464
5	71	small	api	A1	835.0	158.0	92.08326103999994	34.970562720000004	5.47387516839488E-5	993.0	129.88225087999984	34.40930106817051	29.410882339705484	24.227745317954167	35.53767779197438	13.0	14.621488640063252	12.0	13.833469010514495	24.174725252636534	15.297058540778355	23.799999999999997	0.8891023561294347	1.1699513353843527	0.7599481527471795	0.37977111502175387	0.18922155688622755	143.0	3.0	32.57299494980466	61.0	137.0	12377.0	32012.0	0.7692307692307693	0.19939577039274925	0.6919191919191919	-1.0	0.09236042940386115	110.52708070217729	40.86173937932362	11.0	1.1767676767676767	88.0	9399.0	159.0	4.4866704968049055E-4	24.20743687382041	0.7035143441554212
5	72	medium	iso	A1	1126.0	509.0	106.5685423999999	68.35533899999999	4.525534672423106E-5	1635.0	177.33809495999998	41.23105625617661	34.539832078341085	42.14945234398243	57.70402361405685	24.331050121192877	25.445040169141013	15.132745950421556	31.675152629745085	24.40660389106583	16.55294535724685	37.47211256872393	0.9562197567564013	1.193724861274916	0.8010386545314506	0.641421356251937	0.45204262877442275	103.0	3.0	35.84689665786984	65.0	368.0	7185.0	51976.0	0.375	0.26483180428134556	0.8498845265588915	-1.0	0.18393420139174688	138.02794586365252	51.64909366753175	8.0	0.5727482678983834	273.0	17721.0	101.0	0.0013247001590565135	21.93171219946131	0.5319221526413317
5	73	medium	iso	A1	755.0	340.0	86.25483391999994	54.284271200000006	5.011284416872301E-5	1095.0	142.95331867999988	32.202484376209235	28.0178514522438	13.657642505812156	21.414622603337598	19.6468827043885	20.81298649575726	12.649110640673518	10.402924075245993	32.26514358322088	13.92838827718412	28.492232493377255	0.9439722986604314	1.1493559536889582	0.8213054412174662	0.6293475824247468	0.4503311258278146	107.0	3.0	30.870698080866262	74.0	235.0	6012.0	21763.0	0.6153846153846154	0.2821917808219178	0.7605177993527508	-1.0	0.0856174454188296	112.92232016833837	39.83765756232815	5.0	0.4886731391585761	115.0	4843.0	63.0	6.944139484117185E-4	21.095023109728988	0.6550743993315531
5	76	large	iso	B	950.0	505.0	95.74011527999993	67.94112544	4.7325623747541605E-5	1455.0	165.68124071999998	36.235341863986875	32.64965543462902	40.60129464500446	51.66543439137183	23.53720459187964	25.49681081109496	14.317821063276353	29.00483191092933	25.94208081907202	16.0	36.97698359651047	0.9231430850809547	1.109823101702776	0.8317929980594182	0.7096411492852346	0.531578947368421	97.0	3.0	33.734255586866	31.0	345.0	3046.0	45945.0	0.13333333333333333	0.2584192439862543	0.9175531914893617	-1.0	0.17254091261982862	152.64884083196281	51.089433528518924	7.0	0.6622340425531915	312.0	9735.0	63.0	0.008135951766594348	22.360679774997898	0.6170958689704388
5	78	medium	iso	A1	805.0	392.0	88.84062035999995	58.284271200000006	3.9969066664878705E-5	1197.0	149.5391051199999	34.132096331752024	29.154759474226502	32.489633159060475	44.13630995540041	20.615528128088304	22.25084334231074	13.341664064126334	21.973452574089286	27.096776452516398	14.317821063276353	31.554379787890262	0.9265054726661605	1.1707212457686575	0.7913971630862879	0.6560543022304492	0.48695652173913045	103.0	3.0	31.906112267087632	85.0	267.0	8165.0	33133.0	0.21428571428571427	0.29406850459482037	0.7585227272727273	-1.0	0.13695694631708366	130.11808856350683	44.20026103392475	7.0	0.5255681818181818	108.0	10222.0	142.0	7.506418355238092E-4	22.847319317591726	0.6693793166269011
6	80	small	api	A1	754.0	49.0	85.18376611999997	18.485281360000002	5.663516239853148E-5	803.0	106.08326103999991	32.38826948140329	28.284271247461902	28.162527374323616	35.44571032759825	6.708203932499369	-1.0	12.529964086141668	10.343250978331843	17.67766952966369	13.92838827718412	17.83530410624832	-1.0	1.1450982490598787	-1.0	0.21700474400203718	0.0649867374005305	110.0	3.0	30.083217912982647	68.0	24.0	10134.0	3904.0	0.5833333333333334	0.11457036114570361	0.2608695652173913	0.05673404901233207	-1.0	77.33752825609086	29.100648843427912	3.0	1.2934782608695652	95.0	5475.0	77.0	9.822367275169744E-4	15.132745950421556	0.46722922195983585
6	87	medium	iso	A1	996.0	399.0	100.7401152799999	60.11269832000001	2.937569323165564E-5	1395.0	163.68124071999995	36.359317925395686	32.7566787083184	37.438571572333046	45.10323552704472	21.587033144922902	22.703099249090243	12.36931687685298	25.633044104741888	28.177459876773426	17.08800749063506	36.18545843717291	0.9508408040716263	1.1099818223073519	0.8566273653879174	0.5967106366011304	0.4006024096385542	107.0	4.0	35.4682957019364	108.0	273.0	12601.0	39290.0	0.5384615384615384	0.2731182795698925	0.7165354330708661	-1.0	0.12977754316975842	150.6839604941249	48.639445321222325	13.0	0.868766404199475	115.0	8217.0	96.0	7.167037466892612E-4	28.600699292150182	0.7866126463327744
7	96	small	api	A1	766.0	107.0	88.25483391999994	27.798989840000004	7.236942537110021E-5	873.0	118.46803731999984	33.015148038438355	28.0178514522438	18.50775155313488	25.698193563506578	9.848857801796104	14.956029713632875	11.180339887498949	9.238183625434585	24.198857687415664	15.524174696260024	21.304266876225608	0.6585208768887756	1.1783611635857376	0.5588446880622789	0.3149854643112111	0.13968668407310705	124.0	3.0	32.57299494980466	59.0	94.0	13194.0	22018.0	0.7272727272727273	0.17525773195876287	0.6143790849673203	-1.0	0.04047598189343108	109.363407787583	37.06282420855804	9.0	1.4313725490196079	123.0	17936.0	194.0	2.911652764243061E-4	17.46424919657298	0.5289768556009495
7	97	medium	iso	A1	955.0	447.0	95.42640679999994	62.284271200000006	5.693505684223353E-5	1402.0	160.12489155999992	37.0	31.32091952673165	9.63753811293094	15.45570030779362	23.021728866442675	25.983306926273567	16.64331697709324	9.0	38.121486151801825	17.0	33.7719634913014	0.8860199716597186	1.1813190851060866	0.7500259522008407	0.6526942938398478	0.4680628272251309	113.0	4.0	35.35533905932738	56.0	280.0	9612.0	50287.0	0.5333333333333333	0.2396576319543509	0.8333333333333334	-1.0	0.1466852809683024	135.51781287641236	50.119051517326696	11.0	0.9851190476190477	176.0	10737.0	74.0	4.2318855820343276E-4	25.079872407968907	0.6778343894045651
7	98	small	api	A1	700.0	64.0	83.01219323999996	21.727922040000003	7.454843042781893E-5	764.0	107.15432883999989	32.202484376209235	26.40075756488817	29.43848967467153	29.03316909090654	8.06225774829855	11.255607457333701	11.0	10.154496037628178	19.62064909413497	14.142135623730951	20.923478442012897	0.7162881060715658	1.2197560731756085	0.58723881095892	0.26174374139449025	0.09142857142857143	80.0	3.0	29.120439557122072	106.0	48.0	21247.0	10085.0	0.9166666666666666	0.20157068062827224	0.3116883116883117	0.026469919697558002	-1.0	71.75235902450034	27.96150997149434	4.0	1.1428571428571428	132.0	8511.0	91.0	5.663838072038261E-4	16.64331697709324	0.5168333220088168
7	100	small	api	A1	942.0	50.0	96.74011527999993	19.142135600000003	6.483665955526992E-5	992.0	118.71067799999987	35.6931365951495	31.400636936215164	12.528807709151522	11.3099324740202	6.0	-1.0	14.035668847618199	4.9029033784546	22.13330899662225	17.0	25.00000000000003	-1.0	1.136701037869193	-1.0	0.19787174684044906	0.05307855626326964	130.0	4.0	36.124783736376884	108.0	48.0	22249.0	10801.0	0.6666666666666666	0.15725806451612903	0.3076923076923077	0.04412587220246554	-1.0	91.2774998231522	33.955973405970255	6.0	1.0961538461538463	176.0	17982.0	155.0	0.0038948802491626322	16.1245154965971	0.45175395145262554
7	103	medium	F	A1	796.0	250.0	89.66904747999995	45.455844080000006	4.6126038217664166E-5	1046.0	137.53910511999987	33.60059523282288	28.600699292150182	38.51692630710277	49.89481025801749	16.0312195418814	18.293091339020453	12.041594578792296	21.428191822526554	21.747719999654542	14.560219778561036	28.01572347124904	0.876353769014736	1.1748172619697095	0.7459490061845305	0.506929039144066	0.314070351758794	82.0	4.0	31.78049716414141	46.0	148.0	3444.0	12989.0	0.38461538461538464	0.18546845124282982	0.7628865979381443	-1.0	0.07407454055324707	78.66723182572906	31.245673940822954	3.0	0.520618556701031	173.0	13316.0	107.0	0.0027515804634652918	22.80350850198276	0.678663825565419
7	105	medium	iso	A1	835.0	297.0	94.08326103999995	49.455844080000006	9.684141824397013E-5	1132.0	146.3675322399999	35.90264614203248	28.635642126552707	15.895268372581313	35.25513661157203	18.384776310850235	19.824762498054227	11.40175425099138	15.263498902896666	31.569049368784935	17.029386365926403	26.44319532374261	0.9273642654056852	1.2537747881945125	0.739657771186425	0.5256603941372059	0.35568862275449104	107.0	3.0	35.12833614050059	22.0	194.0	2771.0	31723.0	0.5	0.19081272084805653	0.8981481481481481	-1.0	0.1643720118794451	118.75586709408915	42.46320988805907	8.0	0.8935185185185185	146.0	13086.0	122.0	0.0012702486859745069	22.02271554554524	0.6134009024967794
8	108	medium	iso	A1	952.0	459.0	99.25483391999992	63.284271200000006	4.969247883032255E-5	1411.0	164.95331867999997	36.68787265568828	31.32091952673165	40.541004474854276	55.32217207438039	22.80350850198276	24.003222873740814	12.806248474865697	29.301235590538564	25.095048672794167	16.55294535724685	35.63048203434807	0.9500186129975685	1.1713536259488189	0.8110433877114055	0.6375938450615671	0.48214285714285715	89.0	3.0	34.20526275297414	60.0	330.0	3508.0	23562.0	0.5454545454545454	0.2763997165131113	0.8461538461538461	-1.0	0.23975869446831086	122.15566201716999	48.7191589644645	3.0	0.3282051282051282	104.0	9162.0	123.0	6.119885290408488E-4	24.186773244895647	0.6592579916498812
8	111	small	api	A1	833.0	142.0	93.08326103999993	32.970562720000004	5.010851294975256E-5	975.0	128.46803731999987	34.438350715445125	29.966648127543394	35.36246188706906	44.19590150391076	11.704699910719626	16.356737118906562	11.40175425099138	17.044950986480853	20.990001862165695	15.652475842498529	24.45074322986626	0.7155889237340801	1.1492226480876129	0.6226721383579329	0.3542050670724979	0.17046818727490998	133.0	3.0	32.449961479175904	70.0	95.0	15417.0	22560.0	0.6666666666666666	0.16923076923076924	0.5757575757575758	-1.0	0.04519487464759794	101.70558628817278	34.8488578017961	6.0	1.1757575757575758	112.0	10091.0	134.0	9.237665692460117E-4	23.706539182259394	0.6883761472243599
8	112	medium	api	A1	938.0	421.0	97.49747459999992	61.94112544000001	5.646423759922218E-5	1359.0	162.26702715999994	38.27531841800928	29.732137494637012	28.51313618359294	32.269801979580755	22.80350850198276	22.270406330854307	12.806248474865697	20.19578234615779	33.96997609681378	17.029386365926403	37.8264207554349	1.0239376939607012	1.287338269067041	0.7953913268676218	0.6353100497640999	0.4488272921108742	118.0	3.0	35.0	43.0	298.0	7037.0	59144.0	0.45454545454545453	0.2509197939661516	0.873900293255132	-1.0	0.18579283002462524	146.47409690110914	49.67380586561193	10.0	1.1173020527859236	115.0	12757.0	178.0	6.11079566407105E-4	25.059928172283335	0.6547281435676353
8	116	small	api	A1	1250.0	231.0	113.81118307999988	43.041630520000005	2.708512658326915E-5	1481.0	158.85281359999996	41.593268686170845	37.48332962798263	68.22871447486467	76.73487906463586	16.0312195418814	17.540182561306274	13.038404810405298	32.096539708692525	10.297911200285617	17.46424919657298	32.976391507568046	0.9139710767461648	1.1096471177715228	0.8236592175192332	0.37818454527219253	0.1848	102.0	3.0	37.69615364994153	28.0	155.0	4557.0	33204.0	0.35714285714285715	0.12356515867656989	0.8469945355191257	-1.0	0.15664990640811605	83.53526753771898	33.44407082436149	6.0	1.2459016393442623	345.0	11478.0	55.0	0.003742949699206377	24.331050121192877	0.5849756676921762
8	119	large	iso	A1	869.0	479.0	93.08326103999993	67.355339	3.873014864327025E-5	1348.0	162.85281359999993	34.88552708502482	30.4138126514911	33.69006752597977	39.201862112715105	25.079872407968907	23.246521671929887	12.649110640673518	24.39407029528029	32.78115806868824	16.1245154965971	38.59488502564473	1.0788655938257115	1.1470290648783386	0.940573893774996	0.7236031295793981	0.5512082853855006	97.0	3.0	32.7566787083184	17.0	335.0	1656.0	43281.0	0.38461538461538464	0.26112759643916916	0.9517045454545454	-1.0	0.2833854265472226	99.74442170228441	35.68358095713578	5.0	0.6789772727272727	221.0	12278.0	79.0	3.5486939052155114E-4	19.697715603592208	0.5646386123272242
9	125	small	api	A1	870.0	186.0	94.84062035999995	37.970562720000004	4.458890357256285E-5	1056.0	134.81118307999986	35.35533905932738	30.4138126514911	24.775140568831915	27.78392641220927	14.866068747318506	15.34905276186968	12.083045973594572	14.566399692442879	27.454630879994667	15.811388300841896	31.249083285179733	0.9685333015630118	1.1624763874381927	0.8331638492007712	0.40036181306986157	0.21379310344827587	205.0	3.0	33.24154027718932	78.0	120.0	14307.0	26265.0	0.5833333333333334	0.1875	0.6060606060606061	-1.0	0.06526827161803768	103.86832859151477	39.215275284279386	11.0	1.2171717171717171	105.0	6642.0	90.0	7.979279416397409E-4	22.360679774997898	0.6324555320336759
9	128	medium	api	A1	872.0	399.0	95.32590171999993	60.11269832000001	5.651858629915092E-5	1271.0	158.26702715999994	34.713109915419565	30.59411708155671	13.374440464871128	21.938480467706484	22.360679774997898	21.422916297892353	11.180339887498949	12.272020600803929	37.26206567625496	17.029386365926403	32.84706753154862	1.0437738477836374	1.1346334925398431	0.9199215911097255	0.6306019375150376	0.45756880733944955	113.0	2.0	34.36568055487916	98.0	300.0	12654.0	48785.0	0.4166666666666667	0.3131392604248623	0.7537688442211056	-1.0	0.17521892302265307	143.87918133511687	49.30197681841716	11.0	0.8492462311557789	111.0	8273.0	95.0	4.0059247799293713E-4	23.769728648009426	0.684747886488007
9	130	medium	iso	A1	901.0	313.0	94.66904747999993	51.455844080000006	5.74168279457377E-5	1214.0	148.9533186799999	34.92849839314596	31.04834939252005	29.03316909090654	38.09967183072271	19.209372712298546	19.22631917907746	12.806248474865697	19.067524532651813	28.664969874836974	14.866068747318506	30.902034363262878	0.9991185797644847	1.124971184508787	0.8881281525452981	0.5435339791590353	0.34739178690344064	134.0	4.0	33.28663395418648	76.0	216.0	15629.0	47128.0	0.5454545454545454	0.24052718286655683	0.7397260273972602	-1.0	0.1357227285889162	129.52774543017136	46.45309718442374	23.0	1.0856164383561644	125.0	5254.0	61.0	8.27956416474463E-4	21.18962010041709	0.6066570587121244
9	133	large	iso	A1	781.0	423.0	88.25483391999995	62.35533900000001	3.8726143570900165E-5	1204.0	152.6101729199999	32.202484376209235	29.206163733020468	28.73979529168804	28.378469498320044	23.259406699226016	22.47691874637166	12.083045973594572	17.82471169907821	34.65022004433378	15.652475842498529	37.50252653189815	1.0348129546440021	1.1025920648318879	0.938527482330267	0.7065373785250453	0.5416133162612036	104.0	3.0	30.528675044947494	15.0	310.0	1681.0	45110.0	0.5	0.26993355481727577	0.9538461538461539	-1.0	0.1781558984073319	121.67759265478654	46.885461667495406	10.0	0.8123076923076923	127.0	6106.0	70.0	5.44033045428616E-4	18.439088914585774	0.5725983343138682
9	137	small	api	A1	1185.0	141.0	111.32590171999989	31.97056272	2.9046802251473762E-5	1326.0	146.12489155999992	40.496913462633174	35.11409973215888	42.604994483127655	55.21687962972673	12.206555615733702	14.446092398263824	13.601470508735444	22.470848323778164	20.76089108251729	18.384776310850235	27.359521207678995	0.8449728327364654	1.153294937689788	0.7326597950989577	0.2871799125455135	0.1189873417721519	112.0	3.0	37.64306044943742	36.0	99.0	5805.0	20708.0	0.4166666666666667	0.10180995475113122	0.7333333333333333	-1.0	0.10238135256923582	99.00908911133908	42.05134217800534	10.0	1.2222222222222223	152.0	5023.0	47.0	3.8029615880897266E-4	26.0	0.6420242378222333
9	139	small	api	A1	901.0	174.0	97.15432883999992	36.970562720000004	7.868031810500497E-5	1075.0	136.95331867999985	34.66987164671943	31.064449134018133	23.682087724538462	37.63041642297489	13.038404810405298	18.38794850240113	11.045361017187261	14.912082896301122	25.785102338185002	17.26267650163207	24.42338872094036	0.7090733807908327	1.1160626572564283	0.6353347423467417	0.3805343844316555	0.19311875693673697	97.0	3.0	34.713109915419565	19.0	115.0	2157.0	20117.0	0.3333333333333333	0.12465116279069767	0.8582089552238806	-1.0	0.11312167812400982	55.32512885568005	23.80465404378149	7.0	1.171641791044776	119.0	8699.0	82.0	4.81384794830923E-4	23.08679276123039	0.6659036121183602
10	147	medium	iso	A1	810.0	341.0	90.66904747999995	55.69848476000001	7.678057698374814E-5	1151.0	149.1959593599999	34.539832078341085	29.154759474226502	20.05304335565947	32.89374621131427	21.37755832643195	21.106377348969385	11.40175425099138	17.168583757297792	32.481832025991174	16.0312195418814	31.613197225870696	1.0128482957060276	1.1847064664990674	0.8549360743333335	0.6143053920610134	0.42098765432098767	123.0	4.0	32.55764119219941	8.0	232.0	832.0	35269.0	0.25	0.20851433536055602	0.9666666666666667	-1.0	0.19495977318110408	118.6661340105107	46.45694036682957	10.0	0.7958333333333333	89.0	5587.0	74.0	9.235310807144573E-4	23.259406699226016	0.6734082159539886
10	152	medium	iso	A1	958.0	428.0	97.84062035999993	62.11269832000001	5.904337008565574E-5	1386.0	162.36753223999995	37.589892258425	31.76476034853718	20.836675364943545	35.92619527216317	23.259406699226016	22.89228064586122	14.317821063276353	19.154085227222932	33.65364599859886	15.620499351813308	32.644781332247035	1.016037111332163	1.1833834679050579	0.8585865350399494	0.6348354915520699	0.44676409185803756	146.0	4.0	35.0	32.0	305.0	3159.0	42470.0	0.42857142857142855	0.24314574314574314	0.9050445103857567	-1.0	0.2164388609780198	81.86633175045135	27.843679366193353	7.0	0.5934718100890207	113.0	18540.0	242.0	5.951542458954367E-4	25.059928172283335	0.6666666666666666
11	162	large	iso	A1	1189.0	585.0	110.3259017199999	72.18376612	4.29492411371193E-5	1774.0	184.50966784000002	41.0	34.92849839314596	47.72631099390628	62.251128348687985	26.92582403567252	26.661848944572785	15.524174696260024	36.97560975609756	24.965287376084657	17.4928556845359	41.780500755455	1.0099008546499724	1.17382658534343	0.8603492775336168	0.6542775993184066	0.4920100925147183	120.0	3.0	37.21558813185679	23.0	463.0	3131.0	82033.0	0.4375	0.27395715896279593	0.9526748971193416	-1.0	0.22145596820854574	182.90916480084866	57.97499140098357	22.0	0.9465020576131687	122.0	15120.0	185.0	2.776387391745377E-4	26.570660511172846	0.6480648905164109
12	169	large	iso	B	874.0	487.0	93.25483391999994	66.11269832	5.860201764440329E-5	1361.0	161.7817457999999	34.52535300326414	30.265491900843113	26.861917844402683	38.358480861988454	24.08318915758459	24.3805331698404	13.45362404707371	21.723166738630958	31.322801661571255	15.0	35.00463540346598	0.9878040397974711	1.1407497725917468	0.8659252568187781	0.7089466094241911	0.5572082379862701	183.0	3.0	33.12099032335839	44.0	334.0	4488.0	44177.0	0.5454545454545454	0.2777369581190301	0.8835978835978836	-1.0	0.18945075578602355	145.46814837200907	51.51597830122118	10.0	0.6640211640211641	287.0	34290.0	208.0	0.0038946588659271512	20.396078054371138	0.590756539185648
12	171	small	api	A1	996.0	100.0	102.6690474799999	27.142135600000003	4.7438765697738764E-5	1096.0	132.22539663999987	37.33630940518894	32.31098884280702	31.328692867804172	31.748581135065407	11.40175425099138	11.124169247994326	11.40175425099138	13.713192550542852	24.88317531572495	17.029386365926403	26.061152573694585	1.0249533243165194	1.1555297668799338	0.8869986336085602	0.26436532008624447	0.10040160642570281	174.0	4.0	34.828149534535996	120.0	99.0	19649.0	19733.0	0.9	0.19981751824817517	0.4520547945205479	-1.0	0.049224097126551576	84.40160683981446	31.92582403567252	3.0	0.7990867579908676	150.0	22744.0	167.0	7.979362402570766E-4	25.709920264364882	0.688603685633475
12	172	small	api	A1	955.0	61.0	101.66904747999993	21.485281360000002	8.933755034304367E-5	1016.0	125.15432883999988	37.107950630558946	30.805843601498726	25.53209079819561	37.23483398157464	7.615773105863909	-1.0	12.083045973594572	11.156638751671316	21.52189073529363	17.26267650163207	18.43818751946	-1.0	1.2045750511034088	-1.0	0.2113256875375618	0.06387434554973823	124.0	9.0	34.713109915419565	105.0	63.0	21623.0	14170.0	0.8333333333333334	0.16535433070866143	0.375	0.009972952277322826	-1.0	76.62939251141479	29.15489345514393	4.0	1.25	158.0	15537.0	141.0	8.974858831586201E-4	23.08679276123039	0.6221521902699223
12	173	medium	iso	A1	1037.0	387.0	102.74011527999991	57.69848476000001	3.5478936135021106E-5	1424.0	162.85281359999993	38.3275357934736	33.24154027718932	50.239543685429254	66.34522708174131	20.223748416156685	23.118187705124154	14.142135623730951	31.30908301713296	18.621279123601983	16.55294535724685	34.18098323857467	0.8747981751041014	1.1530011989177993	0.7587140203541698	0.5615964572626091	0.37319189971070393	126.0	3.0	34.88552708502482	64.0	290.0	8778.0	49535.0	0.4666666666666667	0.24859550561797752	0.8192090395480226	-1.0	0.1651491864106939	148.95585950494703	47.84290777091185	14.0	0.9548022598870056	210.0	12376.0	93.0	0.0010155985143174902	20.591260281974	0.5372445646630972
12	175	medium	iso	B	857.0	402.0	93.3259017199999	61.11269832000001	5.45436872967471E-5	1259.0	156.85281359999996	33.97057550292606	30.4138126514911	35.584373608459686	40.0114937671114	22.02271554554524	21.994855797524703	11.0	23.4909178954376	29.920615689575026	16.1245154965971	36.536646580759026	1.0012666483598256	1.1169456421722446	0.8964327452968566	0.6548310511196855	0.4690781796966161	146.0	3.0	32.57299494980466	62.0	281.0	5927.0	34254.0	0.5	0.27243844320889593	0.8192419825072886	-1.0	0.16108972619925704	135.10523447432155	47.24828759089466	9.0	0.6472303206997084	209.0	24775.0	194.0	0.005282313407671996	25.553864678361276	0.7522352594868518
13	180	small	api	A1	905.0	56.0	95.84062035999992	19.485281360000002	5.385403041926057E-5	961.0	117.74011527999987	35.12833614050059	31.064449134018133	43.484592099977874	51.41084002023245	7.211102550927978	-1.0	11.661903789690601	17.27949759909551	15.162026468520768	15.620499351813308	22.106763880875167	-1.0	1.1308211515018358	-1.0	0.20330921572511426	0.061878453038674036	171.0	6.0	32.202484376209235	134.0	35.0	21391.0	6583.0	0.7272727272727273	0.17585848074921956	0.20710059171597633	0.046191477830155876	-1.0	85.16483089335594	30.202941017470888	3.0	1.3372781065088757	303.0	10930.0	40.0	0.0015671015840828277	14.035668847618199	0.3995540463824025
13	181	small	api	A1	911.0	69.0	95.01219323999995	21.899494920000002	5.2208287810865105E-5	980.0	118.9116881599999	36.22154055254967	31.25699921617557	41.035345277143875	51.34019174590992	7.0710678118654755	-1.0	13.45362404707371	15.9021397547779	15.996417203774598	15.811388300841896	20.364675298172564	-1.0	1.1588297488840495	-1.0	0.23049141560896375	0.07574094401756312	112.0	7.0	33.61547262794322	75.0	32.0	14914.0	6628.0	0.36363636363636365	0.10918367346938776	0.29906542056074764	0.05363623884779088	-1.0	90.48015544333425	33.955973405970255	9.0	1.644859813084112	135.0	7921.0	75.0	3.939800007816746E-4	20.0	0.5521576303742327
13	182	medium	iso	A1	1044.0	362.0	105.08326103999993	55.870057640000006	5.5269105145530556E-5	1406.0	163.78174579999995	39.35733730830886	33.1058907144937	59.300277449185586	76.30172833728236	19.849433241279208	21.330393444101336	12.041594578792296	33.462629590085704	14.317693611925193	16.64331697709324	34.4422972052236	0.9305704225895716	1.188831850129871	0.7827603394777098	0.5316741894670843	0.34674329501915707	94.0	3.0	34.785054261852174	80.0	270.0	8059.0	30479.0	0.7	0.24893314366998578	0.7714285714285715	-1.0	0.10962937349684634	95.77520386554586	30.866068747318508	5.0	0.46	281.0	10222.0	50.0	8.464090128168464E-4	24.698178070456937	0.6275368142153972
13	183	small	api	A1	1089.0	232.0	108.3259017199999	44.798989840000004	5.228170404984315E-5	1321.0	155.53910511999993	40.024992192379	32.7566787083184	27.41276903638223	51.151843379285566	17.804493814764857	17.04909454612119	10.816653826391969	23.160529189972117	27.35320048709533	18.681541692269406	29.738316696012646	1.0443072954167838	1.2218879865318841	0.8546669636886012	0.4135575068259865	0.2130394857667585	150.0	3.0	37.64306044943742	92.0	183.0	7407.0	16718.0	0.8	0.20817562452687358	0.6654545454545454	-1.0	0.12217456827201928	102.82139176451821	37.82017866217356	5.0	0.4290909090909091	132.0	7101.0	64.0	3.783056060335141E-4	24.515301344262525	0.6124998407602534
13	185	small	api	A1	825.0	169.0	93.42640679999994	37.384776280000004	7.113865221275178E-5	994.0	133.63961019999988	34.36568055487916	28.284271247461902	46.30195267257888	65.68871797504455	14.560219778561036	13.951514383122433	9.219544457292887	24.472089201230634	15.556349186104045	14.422205101855956	26.853387793354898	1.0436300589830572	1.2150102880222866	0.8589475079110722	0.40015213643001873	0.20484848484848484	95.0	3.0	30.805843601498726	83.0	100.0	5241.0	5646.0	0.6	0.1841046277665996	0.546448087431694	-1.0	0.017767360040940237	38.9902232689046	18.391442438426928	1.0	0.29508196721311475	242.0	15889.0	97.0	7.854434305869824E-4	18.384776310850235	0.534974893964089
14	189	medium	iso	A1	1155.0	359.0	110.25483391999992	55.69848476000001	3.494894001832051E-5	1514.0	168.36753223999997	41.97618372363071	33.734255586866	54.01932243138168	65.51085928296315	20.0	21.828955605289345	12.806248474865697	32.327855455713326	19.23860446034801	17.69180601295413	35.52356020942409	0.9162142413791811	1.2443192533340977	0.736317660378738	0.5051795261912453	0.31082251082251083	186.0	3.0	37.21558813185679	63.0	268.0	11175.0	54724.0	0.45454545454545453	0.21862615587846765	0.8096676737160121	-1.0	0.15018331813726532	156.77950139018918	49.12594030705151	20.0	1.1661631419939578	118.0	10198.0	91.0	0.0013352850710856038	27.073972741361768	0.6449841395686557
14	192	small	api	A1	1363.0	41.0	122.6690474799999	18.899494920000002	7.387897047767199E-5	1404.0	143.9827559599999	43.73785545725808	37.656340767525464	51.21922968879116	49.198991982718326	6.4031242374328485	-1.0	12.041594578792296	20.27991520678929	16.092907267362783	19.849433241279208	26.79043018208932	-1.0	1.1615004157540785	-1.0	0.15406897916184925	0.03008070432868672	174.0	5.0	40.8166632639171	168.0	30.0	25232.0	4402.0	0.7	0.14102564102564102	0.15151515151515152	0.07774697968711243	-1.0	104.88290598612181	39.12142238654117	4.0	1.1464646464646464	168.0	17204.0	159.0	0.0038714498338357378	31.400636936215164	0.7179281336027276
14	193	small	api	A1	1013.0	217.0	102.5685423999999	42.870057640000006	6.553752949334973E-5	1230.0	148.2670271599999	39.824615503479755	30.4138126514911	46.90915243299639	65.31843621604537	15.033296378372908	18.71612414763544	13.038404810405298	25.612300008543095	16.7029371102243	16.492422502470642	28.187430709449206	0.8032270068197953	1.3094252917194606	0.6134194993018995	0.4179649689552383	0.21421520236920039	141.0	3.0	34.92849839314596	46.0	142.0	6897.0	27389.0	0.5	0.15284552845528454	0.7553191489361702	-1.0	0.09066805003580844	127.38640905847305	39.82709505809517	10.0	1.1329787234042554	89.0	10037.0	139.0	5.013644353856094E-4	25.942243542145693	0.6514122789177698
14	194	small	api	A1	1039.0	115.0	105.39696951999989	29.556349160000003	3.9742421935483826E-5	1154.0	137.78174579999987	37.48332962798263	33.24154027718932	45.0	51.79151732416034	10.04987562112089	15.993076721398976	11.045361017187261	19.795466607802922	18.32045070480389	17.0	25.19259361780979	0.6283891333850732	1.127605078327374	0.5572776723542167	0.28042883295986476	0.11068334937439846	127.0	3.0	36.22154055254967	84.0	75.0	11417.0	9843.0	0.8333333333333334	0.13778162911611785	0.4716981132075472	0.02170024405590879	-1.0	36.9804091715521	12.059978486925228	3.0	0.5283018867924528	144.0	7533.0	76.0	6.692359066379414E-4	18.027756377319946	0.4809539749067967
14	200	medium	iso	A1	770.0	309.0	87.32590171999992	50.284271200000006	8.397557264013844E-5	1079.0	140.0243864799999	36.124783736376884	26.248809496813376	42.70938995736148	70.99129287936148	18.35755975068582	20.29839128083598	13.416407864998739	26.98978095246549	17.410313410803646	15.0	28.54644458838704	0.9043849582315162	1.3762446537151507	0.657139670472211	0.5758230972664963	0.4012987012987013	88.0	4.0	30.805843601498726	100.0	208.0	6340.0	17430.0	0.46153846153846156	0.28544949026876737	0.6753246753246753	-1.0	0.1192632222391379	114.54435470031582	41.46956319738315	6.0	0.5064935064935064	73.0	9415.0	163.0	9.25268524964549E-4	18.788294228055936	0.520094303267386
15	207	small	api	B	900.0	196.0	96.91168815999991	40.041630520000005	7.31013554459112E-5	1096.0	139.78174579999987	36.24913792078372	30.463092423455635	27.814293855775247	45.90222116153018	14.866068747318506	15.516569448295986	12.083045973594572	18.12456896039186	24.029077213329227	15.620499351813308	25.23774461754071	0.9580770283570047	1.1899362486545524	0.8051498804581269	0.41317648345875274	0.21777777777777776	144.0	3.0	34.20526275297414	48.0	139.0	6913.0	26763.0	0.5	0.17062043795620438	0.7433155080213903	-1.0	0.09891755507314869	102.76022219584915	38.44955709394628	8.0	1.0160427807486632	200.0	9519.0	77.0	6.550319449527815E-4	24.186773244895647	0.6672371987921947
15	209	small	api	A1	1041.0	67.0	103.7401152799999	20.899494920000002	3.238203990665479E-5	1108.0	127.05382375999984	38.47076812334269	34.0	50.79279649503216	62.10272896905237	7.0	-1.0	13.0	18.039670998378263	13.0	15.297058540778355	20.411764705882355	-1.0	1.1314931800983143	-1.0	0.20146010888450616	0.0643611911623439	72.0	8.0	34.20526275297414	90.0	24.0	13095.0	3204.0	0.42857142857142855	0.10288808664259928	0.21052631578947367	0.06776606355663252	-1.0	87.98259209208787	29.56706124695833	4.0	0.9122807017543859	109.0	19254.0	178.0	3.817347822078881E-4	24.596747752497688	0.6393620130910062
15	210	small	api	A1	955.0	74.0	97.74011527999993	23.556349160000003	4.0185191939516475E-5	1029.0	123.29646443999985	37.73592452822641	31.064449134018133	39.55966796899449	49.86451443776053	7.0710678118654755	-1.0	14.035668847618199	15.475969048092857	16.642818862473966	15.811388300841896	20.242664716320775	-1.0	1.2147623917432504	-1.0	0.24101004068306253	0.0774869109947644	87.0	3.0	34.539832078341085	96.0	38.0	14673.0	6477.0	0.6	0.13022351797862003	0.2835820895522388	0.05242075756054692	-1.0	51.77097337017274	20.006770742320715	4.0	0.9552238805970149	100.0	6450.0	84.0	4.259213032520994E-4	24.166091947189145	0.6404001558014816
16	214	medium	E	A1	998.0	474.0	100.08326103999991	65.355339	4.177672060874168E-5	1472.0	168.26702715999997	37.16180835212409	32.202484376209235	32.9997903281147	52.616737261430785	22.825424421026653	25.797756215833676	13.416407864998739	27.797355559554084	26.115997454572778	16.278820596099706	34.98318015863581	0.884783321078803	1.1540043904059383	0.7667070666581842	0.653009687343018	0.4749498997995992	90.0	3.0	34.52535300326414	127.0	317.0	11574.0	28207.0	0.5384615384615384	0.3016304347826087	0.713963963963964	-1.0	0.07272149171090225	135.99147189537106	49.25117025464101	2.0	0.38288288288288286	108.0	14292.0	186.0	9.849325842108381E-4	25.0	0.672733677627156
16	217	medium	iso	A1	1045.0	489.0	103.91168815999991	66.11269832	4.309950436782251E-5	1534.0	172.85281359999996	38.01315561749642	34.40930106817051	69.20367651890237	71.74681370290494	23.600847442411894	25.39719598040416	13.601470508735444	36.987195016055345	12.670992623076302	15.811388300841896	38.946938385013055	0.9292698083923011	1.1047348954338272	0.8411699605337248	0.6362392863659551	0.46794258373205744	77.0	4.0	33.61547262794322	37.0	312.0	3636.0	40558.0	0.5	0.227509778357236	0.8939828080229226	-1.0	0.14281724820921105	142.90727628038758	49.24845673131659	3.0	0.7220630372492837	224.0	8855.0	62.0	0.0011613923165094393	21.93171219946131	0.5769505804818461
16	218	small	api	A1	1138.0	56.0	109.59797967999994	19.899494920000002	8.355939961449883E-5	1194.0	131.49747459999992	40.44749683231337	34.36568055487916	55.82137565258667	80.09581678702612	6.324555320336759	-1.0	12.529964086141668	20.866557045521077	11.581321643388577	17.69180601295413	21.182240834778668	-1.0	1.1769735439320645	-1.0	0.18156808162068133	0.0492091388400703	84.0	3.0	36.87817782917155	74.0	33.0	12062.0	5359.0	0.5	0.08961474036850921	0.308411214953271	0.036101667875274884	-1.0	127.15288660938646	37.449961479175904	6.0	1.794392523364486	125.0	9054.0	112.0	4.7554363676888473E-4	23.53720459187964	0.5819199316452099
16	221	small	api	A1	1602.0	169.0	133.39696951999989	35.798989840000004	4.826220227281997E-5	1771.0	172.02438647999992	49.76946855251722	39.92492955535426	46.33221985386963	58.47012675039796	13.601470508735444	14.908238106265795	12.806248474865697	26.7031181696792	22.066413386616752	20.615528128088304	31.328170374539692	0.912345939995342	1.2465762396277722	0.7318813811722968	0.2683643411751775	0.10549313358302122	86.0	5.0	43.965895873961216	46.0	121.0	4414.0	14153.0	0.45454545454545453	0.0942970073404856	0.7245508982035929	-1.0	0.08308673455953632	114.08176153413801	43.61499440703152	3.0	0.9760479041916168	173.0	8988.0	75.0	7.023130040083561E-4	33.52610922848042	0.6736280334820806
17	222	small	api	A1	1169.0	188.0	111.08326103999988	36.55634916	1.052464721573503E-4	1357.0	150.46803731999995	42.95346318982906	33.54101966249684	16.494891005062243	33.132268102433926	13.92838827718412	17.33060466851439	14.317821063276353	14.247978033699395	31.126066246797073	20.09975124224178	26.067809252711562	0.8036873809999663	1.2806248474865698	0.6275744083658308	0.3290896289661181	0.16082121471343028	107.0	4.0	40.607881008493905	91.0	148.0	16516.0	34451.0	0.5714285714285714	0.1761238025055269	0.6192468619246861	-1.0	0.06783710529721158	139.04015455695588	48.16637831516918	15.0	1.1422594142259415	227.0	19347.0	115.0	0.0015585696969991295	24.351591323771842	0.5669296376907288
17	226	medium	iso	A1	1006.0	264.0	102.91168815999993	48.870057640000006	3.72514086687443E-5	1270.0	154.6101729199999	37.33630940518894	33.37663853655727	26.816346844286954	40.43127799412417	16.64331697709324	19.42640125404294	10.295630140987	18.453886068992237	27.983644877149455	16.76305461424021	28.45470321890134	0.8567370126584564	1.1186359993770691	0.7658764898819137	0.4748737341089988	0.2624254473161034	138.0	3.0	36.05551275463989	51.0	179.0	7019.0	31527.0	0.4	0.18110236220472442	0.7782608695652173	-1.0	0.07110787981500741	126.57900218731127	44.66473182783776	8.0	1.0565217391304347	131.0	14909.0	165.0	3.4462679372989225E-4	26.30589287593181	0.704565965276575
17	228	small	api	A1	845.0	170.0	93.42640679999991	36.384776280000004	6.820136565619961E-5	1015.0	132.22539663999987	34.058772731852805	30.01666203960727	31.438947599282756	39.39383404853341	13.601470508735444	14.551346615445365	10.0	17.499162541538162	24.95280784424622	17.0	27.573049058524912	0.9347224602772032	1.134662231493693	0.8237891720840264	0.3894485245257237	0.20118343195266272	136.0	3.0	33.1058907144937	59.0	147.0	7929.0	23789.0	0.8888888888888888	0.20295566502463055	0.7135922330097088	-1.0	0.08734266083828925	90.49871837280497	40.041028152440134	5.0	0.7572815533980582	128.0	8413.0	94.0	3.0539291470569886E-4	22.090722034374522	0.6486059321131852
17	231	medium	iso	A1	1101.0	305.0	106.3259017199999	50.870057640000006	3.622216183453674E-5	1406.0	159.19595935999993	39.319206502675	34.23448553724738	59.22596389875179	67.17012946993492	18.681541692269406	19.65133608795914	13.601470508735444	30.773764468458438	14.780417817275746	16.15549442140351	33.38946151794088	0.9506499511611349	1.148526285283166	0.8277128380451083	0.47843523372096025	0.27702089009990916	93.0	3.0	35.0	49.0	225.0	5715.0	34843.0	0.5	0.19487908961593173	0.8211678832116789	-1.0	0.11547580037454232	95.80550813432332	34.99477414437057	7.0	0.7992700729927007	113.0	12470.0	136.0	4.769663706800921E-4	22.360679774997898	0.5686961097110806
18	232	medium	iso	A1	1205.0	339.0	111.7401152799999	54.284271200000006	5.6667401907684255E-5	1544.0	168.8528136	41.340053217188775	35.510561809129406	62.650124219930106	66.66081812895075	19.4164878389476	20.792037123225825	13.038404810405298	32.31732656416864	15.600992261901421	16.1245154965971	35.197323952284925	0.9338424957532582	1.1641621847436012	0.802158417436425	0.48580826200128524	0.2813278008298755	147.0	3.0	36.76955262170047	88.0	255.0	12455.0	43657.0	0.8333333333333334	0.22215025906735753	0.7434402332361516	-1.0	0.14218916593244468	146.64772679470087	48.05836627812969	14.0	0.9416909620991254	165.0	15214.0	129.0	0.0016707481569809858	29.154759474226502	0.7052424272667421
18	233	medium	iso	A1	827.0	343.0	91.25483391999994	53.870057640000006	5.1884469286088735E-5	1170.0	147.53910511999993	33.60059523282288	29.410882339705484	19.76716867679164	20.565901710026935	20.248456731316587	20.459584091879535	12.529964086141668	11.904551012514752	34.0690220859941	15.811388300841896	33.888630512663745	0.9896807599013342	1.14245451206546	0.8662758555805221	0.590325523875547	0.4147521160822249	167.0	3.0	32.202484376209235	76.0	231.0	13204.0	45397.0	0.6666666666666666	0.2623931623931624	0.752442996742671	-1.0	0.11131341907933603	129.0307395950603	46.93035909809582	15.0	1.0293159609120521	100.0	12645.0	163.0	3.949805127223547E-4	24.08318915758459	0.7167488846762698
18	235	medium	iso	A1	1000.0	445.0	102.49747459999993	63.11269832000001	1.0591731253917885E-4	1445.0	168.02438647999995	38.2099463490856	32.2490309931942	29.638383688151343	52.744710546422915	23.345235059857504	23.538129545832913	12.727922061357855	27.218043974691113	28.776058424696362	17.46424919657298	34.19583727077719	0.9918050206325949	1.1848401385191818	0.837079187638053	0.615748812995633	0.445	128.0	3.0	35.4682957019364	41.0	330.0	6753.0	63473.0	0.6	0.25674740484429065	0.889487870619946	-1.0	0.16621030800885647	150.59603802101213	49.1239955778881	14.0	0.9919137466307277	195.0	14559.0	98.0	0.0011916811513808217	22.090722034374522	0.578140619004119
18	239	large	iso	B	914.0	478.0	96.6690474799999	67.76955256	3.692391105342236E-5	1392.0	166.8528136	37.94733192202055	29.732137494637012	29.054604099077153	50.19442890773479	24.698178070456937	25.036065687474714	13.0	26.879360111431225	30.606612126832218	16.278820596099706	34.989085599814004	0.9865039650704056	1.276306889434551	0.7729363315647866	0.7010470706667613	0.5229759299781181	128.0	3.0	34.20526275297414	23.0	351.0	2548.0	46854.0	0.46153846153846156	0.2686781609195402	0.9385026737967914	-1.0	0.20689786492368767	136.71881314579514	49.64892075460955	8.0	0.6096256684491979	264.0	12922.0	59.0	0.005941500282469856	30.4138126514911	0.8014743359029727
18	240	small	api	A1	1020.0	59.0	104.0832610399999	21.727922040000003	9.043985139452062E-5	1079.0	128.22539663999984	38.8329756778952	33.28663395418648	30.93218861267104	41.63353933657021	8.06225774829855	-1.0	12.36931687685298	13.596691749289565	20.188283409037286	16.0312195418814	20.46573120721939	-1.0	1.1666236883952381	-1.0	0.2087552006239487	0.05784313725490196	164.0	12.0	34.36568055487916	112.0	51.0	18595.0	10159.0	0.7692307692307693	0.15106580166821132	0.3128834355828221	0.01703329638254319	-1.0	87.22263648451043	31.304951684997057	4.0	1.049079754601227	92.0	16001.0	242.0	0.0010320882501439665	17.204650534085253	0.4430422916026653
18	241	small	api	A1	908.0	127.0	97.01219323999993	30.970562720000004	6.797121409639146E-5	1035.0	129.9827559599999	33.94112549695428	31.11269837220809	12.26477372789239	20.556045219583467	12.083045973594572	13.236114459701545	13.0	7.778174593052023	27.577164466275356	16.64331697709324	22.152250951590045	0.9128846694687035	1.0909090909090908	0.8368109470129783	0.3192440216600553	0.13986784140969163	111.0	11.0	33.83784863137726	75.0	61.0	10480.0	9389.0	0.3076923076923077	0.13140096618357489	0.4485294117647059	-1.0	0.0270039803993523	99.48439822760778	38.15043564301963	7.0	0.9117647058823529	130.0	13247.0	168.0	0.0011183644922384377	18.601075237738275	0.5480394349152461
19	243	small	api	A1	808.0	165.0	93.08326103999993	38.041630520000005	8.579248519095686E-5	973.0	133.53910511999985	33.301651610693426	29.068883707497267	21.954401858417384	41.34777721969366	14.0	13.986571520983786	10.0	14.984241797778195	26.24799795126676	17.08800749063506	22.681818181818183	1.0009600979765534	1.145611642531167	0.8737342226768804	0.4086839040120509	0.2042079207920792	130.0	3.0	32.69556544854363	81.0	131.0	15760.0	27106.0	0.9090909090909091	0.21788283658787255	0.6179245283018868	-1.0	0.07307821769412806	103.05988942884287	39.63335710878398	8.0	1.0896226415094339	85.0	11071.0	124.0	3.5149925487789317E-4	17.88854381999832	0.5371668657495102
19	247	small	api	A1	851.0	182.0	93.25483391999994	39.627416960000005	6.351583482635937E-5	1033.0	135.2964644399999	34.132096331752024	31.064449134018133	61.220193695602795	76.82744657667311	14.142135623730951	15.658266258867876	11.313708498984761	26.309547215376238	9.528577143698827	13.892443989449804	27.02050593640509	0.9031737862882309	1.0987510573420909	0.8220003796610974	0.4249368670153333	0.21386603995299647	150.0	3.0	31.38470965295043	158.0	132.0	14286.0	12506.0	0.5555555555555556	0.2807357212003872	0.45517241379310347	0.09485492764673609	-1.0	93.49230137844722	38.533496455042616	6.0	0.5344827586206896	83.0	13081.0	157.0	3.7095869620812637E-4	15.297058540778355	0.4481722538251475
19	248	medium	iso	A1	771.0	308.0	87.59797967999995	50.455844080000006	6.94400000127948E-5	1079.0	140.4680373199999	33.54101966249684	28.442925306655784	32.26570920465241	45.18663054356557	19.4164878389476	19.679412458949752	13.601470508735444	21.555695303097973	26.72017704951594	14.866068747318506	30.38554265705436	0.9866396102754287	1.1792394523726462	0.8366745263570482	0.5759932393911124	0.39948119325551235	177.0	3.0	30.610455730027933	54.0	156.0	7603.0	25743.0	0.4166666666666667	0.19462465245597776	0.7428571428571429	-1.0	0.13361216101467757	116.68042620551518	40.632360030797706	7.0	1.0761904761904761	157.0	12535.0	94.0	0.0015076085044583769	21.587033144922902	0.6436009805945158
19	249	small	api	A1	1049.0	155.0	106.1543288399999	34.1421356	7.744615004358669E-5	1204.0	142.7106779999999	39.408120990476064	31.622776601683793	33.11134196037203	54.293308599397115	12.0	16.71977475530449	12.0	19.056985746199306	22.26243472758539	18.384776310850235	23.46875	0.7177130180053951	1.2461942063739504	0.5759238923873059	0.32162735116963914	0.14775977121067682	139.0	3.0	37.12142238654117	83.0	120.0	15063.0	23614.0	0.6923076923076923	0.1686046511627907	0.5911330049261084	-1.0	0.03463725299261554	83.09918659454257	34.23474176216576	11.0	1.0541871921182266	130.0	11110.0	116.0	4.747241458167452E-4	21.93171219946131	0.5565277320570966
19	250	medium	iso	A1	732.0	205.0	84.84062035999997	41.627416960000005	7.164679022858851E-5	937.0	129.29646443999982	32.202484376209235	27.202941017470888	18.749757630311116	36.15818543980833	16.0	15.933224334319657	12.041594578792296	14.87462875236666	26.61476931979584	14.560219778561036	25.210526315789476	1.004190970030875	1.183786869056821	0.8482869647227643	0.4906543208119467	0.28005464480874315	101.0	3.0	29.614185789921695	69.0	145.0	3710.0	10712.0	0.38461538461538464	0.22838847385272146	0.677570093457944	-1.0	0.2049535277429921	78.11456792813706	35.714551936710485	1.0	0.43457943925233644	101.0	8457.0	102.0	4.2185381120946915E-4	18.867962264113206	0.5859163548900781
19	251	small	api	A1	760.0	118.0	85.59797967999995	29.556349160000003	9.010219606086427E-5	878.0	117.15432883999989	32.55764119219941	28.442925306655784	31.65403372993859	41.505361072746666	11.40175425099138	13.354961758819378	13.601470508735444	15.35737792084878	20.56750470258793	14.866068747318506	23.17429725811256	0.8537466790919012	1.1446657065397126	0.7458480447298014	0.34529260235456083	0.15526315789473685	154.0	7.0	30.0	32.0	55.0	4562.0	9641.0	0.25	0.09908883826879271	0.632183908045977	-1.0	0.09075628706090294	71.26147886251854	27.853667440390538	3.0	1.7241379310344827	86.0	8373.0	123.0	7.720762217800196E-4	15.264337522473747	0.4688404000880438
19	252	small	api	A1	770.0	64.0	87.01219323999995	21.899494920000002	9.594800943078784E-5	834.0	110.9116881599999	34.713109915419565	27.65863337187866	37.470073222312465	51.801314823981556	6.708203932499369	-1.0	14.317821063276353	14.720663208945556	15.510527734033916	14.212670403551895	18.731651418072012	-1.0	1.2550551377102166	-1.0	0.25168305848349415	0.08311688311688312	141.0	6.0	30.479501308256342	75.0	39.0	12764.0	7978.0	0.5	0.1366906474820144	0.34210526315789475	-1.0	0.014241836664920118	74.55041360141404	30.026000633360855	5.0	0.9649122807017544	92.0	13023.0	197.0	4.111607682418016E-4	21.213203435596427	0.6111006327950329
20	257	medium	iso	A1	793.0	295.0	88.42640679999994	48.627416960000005	5.903810412179171E-5	1088.0	139.88225087999987	32.2490309931942	30.265491900843113	24.48248589734709	37.874983651098205	18.384776310850235	19.499117762421136	12.727922061357855	17.612932311667603	28.547363539659877	15.264337522473747	28.68833226528279	0.942851698976942	1.0655379763477701	0.8848597796660925	0.5499196305689992	0.3720050441361917	174.0	3.0	30.886890422961002	81.0	172.0	12508.0	28637.0	0.7	0.23253676470588236	0.6798418972332015	-1.0	0.06845305437006141	124.94148737468102	38.91150543296266	14.0	0.849802371541502	164.0	3329.0	32.0	5.763013521821079E-4	19.924858845171276	0.6178436446470654
20	261	small	api	A1	985.0	192.0	101.66904747999993	37.798989840000004	6.592999775511655E-5	1177.0	141.8822508799999	39.21734310225516	31.016124838541646	31.56181184164933	47.65974994170108	14.7648230602334	15.46338643626502	11.661903789690601	20.62862845885853	23.50390333398842	16.492422502470642	27.90827536385239	0.9548246835251212	1.2644178892884261	0.7551496159726638	0.37178463629686037	0.1949238578680203	108.0	3.0	35.22782990761707	65.0	107.0	12089.0	20240.0	0.7272727272727273	0.14613423959218352	0.622093023255814	-1.0	0.029268375624283294	49.61421405557809	21.60933863997176	4.0	0.9186046511627907	93.0	8879.0	146.0	4.5116424902697037E-4	24.331050121192877	0.6204155660864681
20	262	medium	iso	B	1031.0	453.0	102.74011527999991	63.11269832000001	5.5346617477414484E-5	1484.0	168.26702715999997	38.48376280978771	33.1058907144937	38.23382517744693	57.66766266097335	22.20360331117452	25.369483320322626	14.142135623730951	30.194552589448566	26.037662222530628	17.88854381999832	35.73488510745816	0.8752091255003199	1.1624445673935484	0.7529039663910406	0.614294602921143	0.4393792434529583	117.0	4.0	35.84689665786984	59.0	333.0	6776.0	45812.0	0.7333333333333333	0.2641509433962264	0.8494897959183674	-1.0	0.19735537706100556	130.90362302503732	51.21666099076853	7.0	0.5561224489795918	243.0	5180.0	30.0	0.0026097192773922905	27.784887978899608	0.7219898978234264
20	263	medium	iso	A1	954.0	336.0	96.91168815999993	53.52691188	3.9032302626808814E-5	1290.0	152.85281359999988	36.05551275463989	32.449961479175904	41.378515295882664	56.309932474020215	19.0	21.720830260074216	14.0	26.07090922258577	22.465357947121777	15.524174696260024	31.333333333333336	0.8747363600978244	1.1111111111111112	0.7872627240880419	0.5523266893424431	0.3522012578616352	110.0	4.0	33.61547262794322	70.0	238.0	5529.0	22147.0	0.4666666666666667	0.23875968992248062	0.7727272727272727	-1.0	0.11946982797757338	107.82071801577402	41.298812602493314	4.0	0.474025974025974	145.0	3417.0	39.0	0.0012932695521006596	24.08318915758459	0.6679474875720742
20	265	small	api	A1	632.0	78.0	78.76955255999995	23.727922040000003	1.5859837308549064E-4	710.0	104.9116881599999	32.14031735997639	24.08318915758459	24.61384540041917	40.893502834829576	8.602325267042627	12.070302960628188	12.206555615733702	11.325339321424403	19.100460366360192	13.92838827718412	17.29970385195313	0.7126851161153395	1.3345540389053643	0.5340249216883733	0.3012321546694846	0.12341772151898735	108.0	3.0	28.861739379323623	47.0	24.0	7547.0	4089.0	0.36363636363636365	0.1	0.3380281690140845	0.020560130484209703	-1.0	26.16600815218932	11.403215514898179	2.0	0.7464788732394366	75.0	11592.0	250.0	8.021935994901345E-4	22.02271554554524	0.6852052921222747
21	268	medium	F	A1	910.0	323.0	95.84062035999995	51.284271200000006	6.110402416855887E-5	1233.0	149.53910511999993	37.36308338453881	31.04834939252005	49.214178522734045	73.51872778867076	18.867962264113206	20.576200822592664	13.601470508735444	29.012594834412656	15.073265057779441	14.422205101855956	30.255726470856093	0.9169798850036586	1.2033838872458729	0.7620011325748316	0.5350995330306106	0.35494505494505496	145.0	4.0	32.64965543462902	84.0	221.0	8452.0	23106.0	0.5833333333333334	0.24736415247364152	0.7245901639344262	-1.0	0.06371524202393994	111.04246123206215	38.36954263047423	4.0	0.5836065573770491	103.0	17650.0	241.0	5.214638499336281E-4	23.345235059857504	0.6248208912414862
21	270	small	api	A1	783.0	74.0	90.66904747999995	24.556349160000003	1.382891161995999E-4	857.0	117.63961019999985	32.64965543462902	28.178005607210743	13.706961004079801	21.00968403415996	9.055385138137417	10.93015746256024	11.0	8.147099761361462	23.351546208494543	15.297058540778355	22.72389100702409	0.8284770982628019	1.158692914244931	0.7150100670139024	0.2708349744759006	0.09450830140485313	131.0	12.0	31.400636936215164	106.0	61.0	20208.0	13454.0	0.8333333333333334	0.19486581096849476	0.3652694610778443	0.028193006825760997	-1.0	81.5174421554983	29.861739379323623	8.0	0.9461077844311377	106.0	5359.0	78.0	6.689612034708335E-4	19.72308292331602	0.6040824217212791
21	272	small	api	A1	917.0	79.0	98.59797967999995	23.313708480000003	8.951636875757024E-5	996.0	124.3259017199999	38.47076812334269	29.274562336608895	38.717507911838595	53.972626614896384	8.48528137423857	-1.0	12.806248474865697	16.947932984067187	17.967817723519577	16.1245154965971	20.95607369698314	-1.0	1.314136405558952	-1.0	0.23645219258715763	0.0861504907306434	189.0	3.0	34.17601498127012	104.0	45.0	13246.0	6082.0	0.45454545454545453	0.1495983935742972	0.30201342281879195	0.03299900660907449	-1.0	102.44446553142596	35.364511414435896	3.0	0.8859060402684564	82.0	8316.0	142.0	2.9631832053001464E-4	20.024984394500787	0.5205246833205377
21	273	small	api	A1	797.0	117.0	84.18376611999996	28.970562720000004	9.803378158900952E-5	914.0	115.15432883999988	33.06055050963308	30.066592756745816	35.2933475906603	28.537153949166346	9.433981132056603	18.55132768288629	17.69180601295413	11.857031838770508	18.824879978228022	12.806248474865697	24.819601367558317	0.5085340140242096	1.0995775536360213	0.46248126141045526	0.3441347905331753	0.1468005018820577	157.0	7.0	29.410882339705484	65.0	81.0	11393.0	16024.0	0.5	0.15973741794310722	0.5547945205479452	-1.0	0.060002272628167416	77.0159020054361	28.222205832451714	1.0	1.1095890410958904	80.0	4063.0	73.0	8.3214411003903E-4	18.24828759089466	0.5519656300211192
21	275	small	api	A1	957.0	52.0	98.08326103999994	19.485281360000002	5.1437880466261215E-5	1009.0	119.98275595999989	37.48332962798263	30.4138126514911	54.462322208025626	62.35402463626134	6.324555320336759	-1.0	13.341664064126334	18.22143354869191	12.65872202251251	15.652475842498529	20.56986325614288	-1.0	1.2324442863346476	-1.0	0.1986606190841635	0.054336468129571575	104.0	2.0	32.449961479175904	43.0	24.0	6795.0	4509.0	0.42857142857142855	0.06640237859266601	0.3582089552238806	-1.0	0.015791423154831435	80.76769185921279	27.789932655861065	3.0	2.4776119402985075	139.0	3293.0	36.0	0.0010227079675581012	26.076809620810597	0.6956908545644072
21	276	medium	iso	A1	963.0	354.0	96.74011527999993	54.284271200000006	5.650917440294604E-5	1317.0	153.43860003999987	38.27531841800928	31.064449134018133	43.06319961377895	62.7341179726596	19.1049731745428	22.895240872895354	15.033296378372908	27.746340040905014	19.861932762372216	15.524174696260024	31.214586940560697	0.8344517221113982	1.2321260954244524	0.6772453933166148	0.5611350683517611	0.367601246105919	118.0	3.0	33.54101966249684	62.0	265.0	8498.0	43628.0	0.75	0.24829157175398633	0.8103975535168195	-1.0	0.12842856118167817	132.23261444710712	47.16814580282657	12.0	0.8134556574923547	175.0	9036.0	81.0	0.0013405607269614485	24.839484696748443	0.6489687277183038
22	280	small	api	A1	904.0	67.0	96.66904747999996	21.899494920000002	1.0110042479591167E-4	971.0	121.39696951999987	36.235341863986875	30.4138126514911	30.14138555207535	51.17806490212834	7.615773105863909	-1.0	12.649110640673518	14.764590934678584	18.34692698327787	16.0312195418814	18.950877263428794	-1.0	1.191410701420572	-1.0	0.226540919672668	0.07411504424778761	115.0	4.0	33.24154027718932	84.0	48.0	18232.0	10518.0	0.6923076923076923	0.13594232749742532	0.36363636363636365	0.021732129176496015	-1.0	83.10276114196029	29.120439557122072	3.0	1.4242424242424243	76.0	9368.0	172.0	5.821962501208186E-4	25.495097567963924	0.7035975447302919
22	281	medium	iso	B	831.0	405.0	91.49747459999995	60.69848476000001	6.875753292861784E-5	1236.0	154.61017291999994	34.20526275297414	29.206163733020468	27.89727103094762	28.92642583525361	22.847319317591726	23.581218847095197	13.0	17.102631376487068	33.86271504332619	15.652475842498529	35.358946562939565	0.9688777948984654	1.1711658903802453	0.827276308895828	0.6633897276985614	0.48736462093862815	107.0	3.0	32.2490309931942	28.0	287.0	4009.0	53411.0	0.46153846153846156	0.25485436893203883	0.9111111111111111	-1.0	0.2158316310830164	149.83455835727437	47.97930597904068	18.0	1.0317460317460319	118.0	13425.0	183.0	9.205975142071E-4	27.586228448267445	0.8064907627662888
22	283	small	api	A1	825.0	150.0	92.42640679999995	34.213203400000005	7.666414227771371E-5	975.0	129.05382375999986	34.17601498127012	29.732137494637012	31.865977693603668	37.658774188635846	13.601470508735444	13.856852467432716	12.083045973594572	16.38576060745828	24.014418745668355	15.297058540778355	26.819801003140306	0.9815699878960616	1.1494637742555402	0.853937296572729	0.370166974834729	0.18181818181818182	173.0	4.0	31.32091952673165	73.0	124.0	14352.0	26482.0	0.6666666666666666	0.20205128205128206	0.6294416243654822	-1.0	0.05584868920701765	89.74950857174075	37.290882152529285	5.0	1.0913705583756346	105.0	8123.0	111.0	4.2644941015142803E-4	21.02379604162864	0.6151623017824213
22	285	medium	iso	A1	791.0	228.0	87.49747459999995	43.455844080000006	4.601157552245144E-5	1019.0	132.95331867999985	33.24154027718932	29.0	51.575169701974026	60.255118703057775	16.492422502470642	17.066166221977632	12.36931687685298	25.480167072198512	17.413793103448278	14.035668847618199	29.346810629396284	0.9663812181339164	1.1462600095582525	0.8430733080414643	0.49665255230120703	0.28824273072060685	93.0	3.0	29.832867780352597	106.0	148.0	13696.0	23114.0	0.6153846153846154	0.2492639842983317	0.5826771653543307	-1.0	0.1262033139772179	111.41261038077464	38.72492270704497	11.0	0.7204724409448819	167.0	10717.0	97.0	5.482991382546058E-4	17.204650534085253	0.517564781614264
22	287	medium	iso	B	1024.0	501.0	102.63961019999992	69.01219324	7.997122389533199E-5	1525.0	174.06601699999996	41.400483088968905	30.805843601498726	54.720215948060854	76.35187897793031	25.079872407968907	24.807073456885195	13.92838827718412	37.63241111587721	13.568854189068986	15.033296378372908	38.72590803926219	1.0109968211912557	1.3439165511752045	0.7522764864434306	0.6723738828072835	0.4892578125	105.0	3.0	33.37663853655727	40.0	404.0	4477.0	60913.0	0.5	0.29114754098360657	0.9099099099099099	-1.0	0.18695353434369638	171.13418675628577	50.33301932631395	14.0	0.8085585585585585	260.0	14822.0	97.0	0.013400414950910251	30.4138126514911	0.7346245836342623
22	289	medium	iso	A1	1020.0	448.0	102.7401152799999	63.52691188000001	4.220247907325952E-5	1468.0	169.09545427999998	38.600518131237564	32.202484376209235	47.48955292199915	56.5561375004193	23.40939982143925	23.554878570380446	13.0	31.37263587713335	24.594375724163662	16.278820596099706	37.59785568138321	0.9938238378726295	1.1986813712967783	0.8290975914620862	0.6183262662969446	0.4392156862745098	109.0	3.0	34.132096331752024	6.0	316.0	744.0	55151.0	0.46153846153846156	0.21934604904632152	0.9813664596273292	-1.0	0.16620660235564835	141.8008063335036	49.64919671316244	10.0	0.8167701863354038	80.0	13170.0	240.0	4.7489700311787304E-4	25.079872407968907	0.6497289057804889
23	296	medium	iso	A1	973.0	388.0	100.74011527999993	58.11269832000001	5.7343902112660285E-5	1361.0	161.68124071999995	38.47076812334269	31.304951684997057	38.51692630710275	53.24344697289433	21.02379604162864	22.20111950132013	12.529964086141668	26.98152521083089	25.938388538997557	16.278820596099706	33.677006622238466	0.9469700859174474	1.2289036095775179	0.7705812551425446	0.5768575721645735	0.3987667009249743	103.0	3.0	35.12833614050059	44.0	298.0	6976.0	54417.0	0.5	0.25128581925055105	0.8713450292397661	-1.0	0.18238869985594947	159.66160333647866	48.355823618793416	14.0	1.0204678362573099	149.0	15611.0	160.0	7.546806179633818E-4	25.495097567963924	0.6627135046075259
23	299	medium	E	A1	680.0	296.0	82.59797967999997	50.041630520000005	9.171681617959E-5	976.0	135.0538237599999	30.4138126514911	27.294688127912362	31.442807070464358	41.34191905504835	19.313207915827967	18.374694504130115	12.649110640673518	20.418354223325373	26.158936004469027	13.892443989449804	30.911087927137032	1.0510764089975428	1.1142758806754427	0.9432820248791618	0.6058456963943991	0.43529411764705883	189.0	7.0	28.844410203711913	113.0	143.0	13204.0	21173.0	0.46153846153846156	0.26229508196721313	0.55859375	-1.0	0.1258177018529115	109.123703747578	37.647012539791426	8.0	0.81640625	150.0	19144.0	172.0	2.590038347069593E-4	19.72308292331602	0.6484909718265479
23	305	large	iso	A1	768.0	444.0	86.01219323999996	64.52691188	6.011338870919214E-5	1212.0	152.9533186799999	31.89043743820395	29.068883707497267	26.99583839408662	34.19320084565869	23.769728648009426	23.517896768762565	12.36931687685298	19.56699406237882	33.64422279991991	15.231546211727817	34.81763069567579	1.0107080952741214	1.0970643991388966	0.9212841981450153	0.7502065631549524	0.578125	80.0	3.0	30.870698080866262	90.0	324.0	10130.0	42751.0	0.5384615384615384	0.3415841584158416	0.782608695652174	-1.0	0.17472392291765196	143.23502428910695	47.0255752779143	10.0	0.6594202898550725	185.0	22910.0	187.0	0.0014621710423485138	15.556349186104045	0.4878060771743421
[truncated: 27 more columns]
