# Supplementary material for: Exploiting Single-Cell Quantitative Data to Map Genetic Variants Having Probabilistic Effects
Source: PLoS Genet. 2016 Aug 1;12(8):e1006213. doi: 10.1371/journal.pgen.1006213 (PMC4968810; doi:10.1371/journal.pgen.1006213)
Supplement: S1 Dataset — (ZIP) [file pgen.1006213.s007.zip › data/2014-10-07_morpho/JW1_gpa1/JW1-6_C.xls]

image_number	cell_id	Cgroup	Agroup	C11-1_C	C11-2_C	C12-1_C	C12-2_C	C13_C	C101_C	C102_C	C103_C	C104_C	C105_C	C106_C	C107_C	C108_C	C109_C	C110_C	C111_C	C112_C	C113_C	C114_C	C115_C	C116_C	C117_C	C118_C	C126_C	C127_C	C128_C	A7-1_C	A7-2_C	A8-1_C	A8-2_C	A9_C	A101_C	A102_C	A103_C	A104_C	A120_C	A121_C	A122_C	A123_C	D14-1_C	D14-2_C	D14-3_C	D15-1_C	D15-2_C	D15-3_C	D16-1_C
1	15	large	iso	1273.0	688.0	112.7401152799999	80.01219323999997	5.0659670885408686E-5	1961.0	195.58073564000003	43.01162633521314	37.013511046643494	66.37062226934319	79.23746277685754	28.635642126552707	28.744391315579897	16.278820596099706	44.77859044411918	11.293173443428453	17.46424919657298	45.58036920309133	0.9962166814446252	1.1620520485346815	0.8572909300412399	0.7097047314638868	0.5404556166535742	65.0	3.0	37.57658845611187	16.0	396.0	1445.0	52916.0	0.17647058823529413	0.21009688934217235	0.9611650485436893	-1.0	0.269848163143972	117.32415856907215	37.78824375363109	10.0	0.7524271844660194	150.0	123.0	273.0	11111.0	8012.0	19123.0	119.0
2	20	large	iso	1066.0	847.0	105.91168815999993	93.66904747999995	6.457371435357336E-5	1913.0	202.40916276000007	41.0	32.7566787083184	26.847294113348838	48.433034741269466	33.12099032335839	32.747474511798636	12.529964086141668	31.951219512195124	38.343325682803275	17.804493814764857	42.705213901180606	1.0114059425078774	1.2516531472889605	0.8080560854247436	0.8844070858213012	0.7945590994371482	138.0	3.0	36.89173349139343	42.0	565.0	4833.0	72944.0	0.5833333333333334	0.31730266596968115	0.9308072487644151	-1.0	0.1610755765008739	213.58046094145004	63.64966536830589	15.0	0.6227347611202636	161.0	25.0	186.0	15079.0	1718.0	16797.0	138.0
2	27	large	iso	891.0	521.0	94.91168815999993	70.18376611999999	4.857670502267598E-5	1412.0	167.9238813999999	36.87817782917155	29.832867780352597	33.47627829610265	49.69157156582679	25.317977802344327	26.411462201374956	13.341664064126334	28.200959516425304	29.631747323406397	16.1245154965971	36.981315891064746	0.958598112035853	1.2361593293910171	0.7754648525025474	0.7394638898602859	0.5847362514029181	115.0	3.0	32.89376840679705	49.0	373.0	4771.0	34265.0	0.6428571428571429	0.2988668555240793	0.8838862559241706	-1.0	0.12894752633808496	128.70986542772403	44.33954693235317	6.0	0.5450236966824644	46.0	64.0	110.0	3941.0	7523.0	11464.0	63.0
3	31	medium	api	1048.0	494.0	102.9116881599999	67.76955256	8.663963256832795E-5	1542.0	173.09545427999996	39.96248240537617	32.7566787083184	21.55707928503773	43.67769634186263	23.769728648009426	25.935363800142888	15.524174696260024	22.646240812063514	33.3061849681038	17.204650534085253	32.79207991836666	0.9164987555670405	1.2199796799065559	0.7512410007003064	0.6585214349475701	0.4713740458015267	140.0	3.0	36.61966684720111	21.0	341.0	2794.0	61721.0	0.5	0.23476005188067445	0.9419889502762431	-1.0	0.1932487222565572	168.64509225289618	50.81712477516277	12.0	1.069060773480663	177.0	22.0	199.0	7207.0	1034.0	8241.0	62.0
3	35	large	F	1349.0	789.0	119.63961019999988	88.84062035999995	4.24165315954985E-5	2138.0	210.89444412000006	43.382023926967726	37.57658845611187	32.96940390346214	40.59691322882327	32.69556544854363	30.074080729626193	14.317821063276353	31.948716877139884	40.8232908581272	19.72308292331602	49.096482894562826	1.0871675760428148	1.154496076130924	0.9416814820941203	0.7425686209733241	0.5848776871756857	119.0	3.0	41.182520563948	120.0	118.0	21435.0	23587.0	0.8571428571428571	0.11131898971000935	0.4957983193277311	0.012181817301657896	-1.0	225.86401945081417	67.06767851578522	12.0	1.911764705882353	182.0	167.0	349.0	4612.0	5108.0	9720.0	32.0
3	40	medium	iso	1408.0	578.0	121.81118307999986	77.25483391999998	2.363996676570326E-5	1986.0	201.48023056000005	44.01136216933077	40.01249804748511	57.094757077012105	57.015075695369916	26.627053911388696	26.19955599127476	14.422205101855956	39.080817207665945	24.517339528159212	20.248456731316587	46.590572459398324	1.0163169910305467	1.0999403765568445	0.9239746196170514	0.6342179097732155	0.41051136363636365	101.0	3.0	40.607881008493905	121.0	415.0	19286.0	69957.0	0.46153846153846156	0.26988922457200404	0.7742537313432836	-1.0	0.08929270095248341	191.60750530126208	59.09533680256795	22.0	0.8731343283582089	122.0	150.0	272.0	4611.0	4842.0	9453.0	46.0
3	41	large	iso	904.0	565.0	96.08326103999991	72.35533899999997	4.427773825261889E-5	1469.0	170.85281359999996	36.24913792078372	30.870698080866262	24.562518045251107	39.99608004775966	25.495097567963924	26.877643858935453	13.038404810405298	23.421246647447013	34.660699838957925	17.029386365926403	36.43996268552419	0.9485614774037605	1.1742247559750203	0.807819348533595	0.7530483272198485	0.625	98.0	3.0	34.828149534535996	92.0	342.0	8802.0	39867.0	0.5	0.29543907420013615	0.7880184331797235	-1.0	0.14504386208466827	146.18427314575223	51.03443174547925	7.0	0.5552995391705069	142.0	93.0	235.0	12504.0	6691.0	19195.0	124.0
3	44	large	iso	937.0	493.0	97.66904747999993	67.94112544	7.501972134634177E-5	1430.0	168.02438647999998	37.21558813185679	31.25699921617557	23.404689551032316	47.445473089134495	23.600847442411894	27.411694232964436	13.601470508735444	23.780357759345314	31.288992050583115	16.1245154965971	32.282457475323845	0.8609773347767122	1.1906321484820475	0.7231262282598228	0.6956259653695565	0.5261472785485592	83.0	3.0	35.35533905932738	37.0	328.0	4044.0	50169.0	0.4166666666666667	0.25524475524475526	0.8986301369863013	-1.0	0.17489089103818453	139.8733661982443	52.76731552187739	7.0	0.6465753424657534	274.0	26.0	300.0	7190.0	611.0	7801.0	31.0
4	46	medium	iso	968.0	426.0	97.49747459999992	62.11269832000001	4.345255891367107E-5	1394.0	162.02438647999995	37.21558813185679	32.2490309931942	24.88036685918169	40.565529493898765	23.345235059857504	22.711236441859363	14.142135623730951	22.060648271663844	32.86920466614024	16.1245154965971	33.92289908697879	1.0279156363688597	1.1540063991290384	0.8907365133717258	0.6370698171909374	0.44008264462809915	89.0	3.0	34.92849839314596	56.0	283.0	7361.0	45615.0	0.4666666666666667	0.24318507890961263	0.8348082595870207	-1.0	0.21874829942741592	145.79187564982402	50.24041045576395	10.0	0.775811209439528	98.0	25.0	123.0	11169.0	2218.0	13387.0	156.0
4	48	large	iso	907.0	699.0	96.84062035999995	83.01219323999996	1.3185089138415234E-4	1606.0	182.26702716000003	37.013511046643494	29.017236257093817	31.252317055717185	53.50111516715188	29.206163733020468	29.83873216113765	12.806248474865697	31.36692432492927	31.42959556587834	17.0	39.019972490260955	0.9788004254101303	1.2755698274881309	0.7673436642332605	0.857204269565875	0.7706725468577729	99.0	3.0	34.539832078341085	88.0	503.0	11555.0	77792.0	0.6363636363636364	0.3679950186799502	0.8510998307952623	-1.0	0.240680719765053	159.79121258283763	54.36384572956614	14.0	0.6328257191201354	92.0	87.0	179.0	7258.0	7500.0	14758.0	107.0
4	49	large	F	703.0	375.0	84.59797967999997	60.52691188000001	8.55014181918577E-5	1078.0	147.53910511999987	31.32091952673165	27.202941017470888	21.938480467706484	28.300755766006375	22.627416997969522	20.02827772506411	9.899494936611665	15.421003192060537	34.11395846515268	15.0	32.52691193458119	1.1297734787076952	1.1513799006738286	0.9812343241761572	0.7154652168875534	0.5334281650071123	73.0	3.0	30.01666203960727	70.0	72.0	11128.0	12776.0	0.375	0.13172541743970315	0.5070422535211268	-1.0	0.012716408701807064	119.68352418143246	42.67957816098787	9.0	1.3450704225352113	70.0	33.0	103.0	8249.0	2793.0	11042.0	94.0
5	62	large	F	942.0	614.0	97.98275595999992	76.84062035999999	5.1536859768610835E-5	1556.0	177.23758987999997	36.124783736376884	31.144823004794873	61.326853510565	72.99002544959342	26.40075756488817	28.883089341612504	13.92838827718412	39.529648410380226	15.925600216884803	16.492422502470642	41.33802829239069	0.9140558772171237	1.1598969026350006	0.7880492439807482	0.7842259549360817	0.6518046709129511	160.0	3.0	33.37663853655727	145.0	191.0	22935.0	33917.0	0.07142857142857142	0.2159383033419023	0.5684523809523809	-1.0	9.035572793332291E-4	177.44023672862042	49.5276291813661	18.0	1.0029761904761905	103.0	55.0	158.0	17914.0	6721.0	24635.0	252.0
5	75	large	iso	953.0	544.0	97.25483391999994	70.355339	3.635927895090631E-5	1497.0	170.02438647999998	36.345563690772494	32.2490309931942	33.04812486997523	43.80267410479847	24.20743687382041	30.609852999281706	15.0	25.505176034327103	30.51254470894528	16.278820596099706	36.84777336950989	0.7908380636257372	1.1270280864700346	0.7017021786056118	0.7234122579230666	0.5708289611752361	102.0	3.0	34.40930106817051	46.0	371.0	5586.0	41349.0	0.5384615384615384	0.2785571142284569	0.8896882494004796	-1.0	0.1142498997773821	115.70584778168183	42.847324770392206	10.0	0.4148681055155875	96.0	89.0	185.0	8276.0	6080.0	14356.0	133.0
7	99	large	F	1218.0	685.0	114.63961019999985	83.66904747999995	1.0723912725123553E-4	1903.0	201.13708480000005	43.56604182158393	33.61547262794322	61.750264505025726	82.09651128097451	29.546573405388315	29.7120958414248	13.0	44.92030761055835	10.858095140884316	18.027756377319946	45.351093454388185	0.9944291228420947	1.2960115808506942	0.7672995654786954	0.7298441379382853	0.5623973727422004	161.0	3.0	36.49657518178932	235.0	129.0	44146.0	23028.0	0.8461538461538461	0.19127693116132422	0.3543956043956044	0.033838969291107225	-1.0	169.19551861072014	59.45174366912553	13.0	1.1483516483516483	210.0	154.0	364.0	9752.0	8151.0	17903.0	67.0
7	102	large	F	986.0	542.0	101.66904747999992	70.76955256000001	5.4604516503199315E-5	1528.0	174.8528136	39.20459156782532	30.14962686336267	60.79240352885729	67.88378170625909	25.0	26.054173731054664	12.36931687685298	36.4243049829893	17.214143390632813	15.231546211727817	39.31718061674009	0.9595391609061789	1.3003342212326379	0.7379173332811267	0.6960776589740513	0.5496957403651116	156.0	4.0	33.015148038438355	86.0	61.0	11696.0	8782.0	0.6923076923076923	0.09620418848167539	0.41496598639455784	0.014060911635506448	-1.0	116.55928930692166	52.43885318178762	1.0	0.782312925170068	102.0	89.0	191.0	11209.0	12603.0	23812.0	94.0
7	106	large	iso	789.0	458.0	91.25483391999994	66.28427119999999	7.481930929691862E-5	1247.0	160.36753223999995	32.89376840679705	28.792360097775937	9.211026540816661	27.199049650800006	23.345235059857504	24.227235779419544	9.899494936611665	13.224389331752976	36.64166453938916	15.652475842498529	28.932128920336222	0.963594661496163	1.1424477984817203	0.8434474317135121	0.7263644932838209	0.5804816223067174	115.0	3.0	32.31098884280702	78.0	295.0	8570.0	37392.0	0.625	0.2991178829190056	0.7908847184986595	-1.0	0.19655606812301726	130.3504300409569	45.791676783424904	6.0	0.6193029490616622	98.0	84.0	182.0	11797.0	10953.0	22750.0	152.0
8	115	large	iso	911.0	614.0	96.49747459999993	75.35533899999999	9.299173347105621E-5	1525.0	174.26702715999997	36.013886210738214	31.016124838541646	25.01689347810003	35.712808006788855	26.40075756488817	28.153663839998398	13.601470508735444	22.491324464686162	37.23869458265655	16.55294535724685	38.53083536497192	0.937737898517498	1.1611342937975986	0.8076050320161833	0.7809047782064966	0.6739846322722283	93.0	3.0	34.785054261852174	27.0	279.0	3614.0	44201.0	0.25	0.20065573770491804	0.9117647058823529	-1.0	0.2887496898772992	179.88140246834305	54.06050771815833	8.0	1.0980392156862746	115.0	128.0	243.0	6136.0	5345.0	11481.0	80.0
9	131	medium	iso	1158.0	551.0	109.49747459999992	71.18376611999997	3.372354125121867E-5	1709.0	183.09545428	40.0	36.0	45.0	61.38954033403479	25.059928172283335	26.474652566776108	13.892443989449804	35.0	25.0	18.384776310850235	39.868067546814395	0.9465630609910948	1.1111111111111112	0.8519067548919853	0.6500950490414327	0.4758203799654577	164.0	3.0	37.44329045369811	72.0	427.0	11372.0	76705.0	0.6153846153846154	0.2919836161497952	0.8557114228456913	-1.0	0.19741778874422883	177.1050256112909	55.27464398795769	21.0	0.9739478957915831	177.0	60.0	237.0	13341.0	4479.0	17820.0	64.0
9	134	large	iso	839.0	519.0	90.49747459999993	69.76955255999998	4.46406078516987E-5	1358.0	163.09545427999993	34.058772731852805	30.0	23.198590513648185	29.207596471142722	25.632011235952593	24.876300890388503	13.0	18.67360298056757	35.6	15.652475842498529	38.26750973254893	1.0303787266802227	1.1352924243950935	0.9075888330966615	0.770955795931128	0.6185935637663885	93.0	3.0	31.78049716414141	38.0	134.0	2981.0	13595.0	0.6153846153846154	0.12665684830633284	0.7790697674418605	-1.0	0.23728854947245379	124.61507365870503	50.66262317116771	3.0	0.7674418604651163	103.0	97.0	200.0	5775.0	5343.0	11118.0	54.0
9	138	large	E	1020.0	633.0	100.08326103999991	77.01219323999999	4.52669791129946E-5	1653.0	179.9238814	39.20459156782532	32.14031735997639	52.681904616251444	69.60953133403093	27.892651361962706	28.181333381237103	14.560219778561036	38.311838994712836	18.17032462558201	15.264337522473747	40.87293887382243	0.9897562682585275	1.2197947869875705	0.8114121152319803	0.7694812543050611	0.6205882352941177	109.0	3.0	33.61547262794322	95.0	65.0	13232.0	9719.0	0.4666666666666667	0.09679370840895342	0.40625	-1.0	0.03585284440981595	158.73497877694044	53.213330703095465	5.0	1.7125	136.0	120.0	256.0	5742.0	5237.0	10979.0	52.0
10	140	large	E	1014.0	527.0	105.49747459999989	75.18376611999997	5.138942271673769E-5	1541.0	183.09545428	38.27531841800928	31.622776601683793	39.39174095007547	44.58482045885512	25.495097567963924	25.99776442691117	9.486832980505138	29.41843586257914	31.306548835666955	18.35755975068582	41.9087297248575	0.9806649967784569	1.2103718436910205	0.810217952350846	0.7126593921329758	0.519723865877712	121.0	4.0	36.89173349139343	147.0	121.0	25414.0	20796.0	0.7	0.17391304347826086	0.45149253731343286	-1.0	0.025275973163197248	196.30096898415928	57.91494229576639	13.0	1.2761194029850746	67.0	65.0	132.0	6480.0	7056.0	13536.0	135.0
10	144	large	F	852.0	731.0	91.49747459999993	83.42640679999995	5.621476342138913E-5	1583.0	177.33809496000003	35.4682957019364	29.068883707497267	33.00665127641301	44.37126496913669	29.068883707497267	30.550726483102775	14.035668847618199	28.476135658947346	33.6786238457276	15.132745950421556	40.720627662374824	0.9514956616031669	1.2201464651629754	0.779820856569113	0.9117891741243754	0.857981220657277	108.0	4.0	32.28002478313795	114.0	165.0	17939.0	24419.0	0.7333333333333333	0.17624763108022742	0.5913978494623656	-1.0	0.015232411188150398	165.63466207398184	53.80765886853469	8.0	1.086021505376344	84.0	90.0	174.0	6058.0	5285.0	11343.0	103.0
10	150	large	E	883.0	448.0	97.49747459999992	66.76955256	5.542802922245352E-5	1331.0	167.09545427999993	34.66987164671943	30.23243291566195	47.66664345024515	60.87768643171802	23.706539182259394	23.232530117313054	10.295630140987	32.13164477075329	22.029322015132227	15.524174696260024	36.781454942948436	1.0204028171943746	1.1467774275208482	0.8898002286287797	0.6848336619377426	0.507361268403171	92.0	4.0	33.24154027718932	181.0	80.0	20807.0	8093.0	0.5	0.1960931630353118	0.3065134099616858	0.07004851485106257	-1.0	145.7991899701524	46.760689720451396	6.0	0.8007662835249042	55.0	52.0	107.0	3144.0	3405.0	6549.0	75.0
10	151	large	E	752.0	482.0	89.25483391999994	68.76955256	1.1560539326332363E-4	1234.0	160.02438647999998	33.13608305156178	27.16615541441225	25.144785630678943	30.75439407955862	25.495097567963924	23.550964261193837	11.180339887498949	19.827328383311556	35.44851987002574	15.811388300841896	38.77379421794513	1.0825500512509179	1.2197560731756087	0.8875135570610623	0.7704854688502236	0.6409574468085106	94.0	4.0	31.32091952673165	83.0	147.0	9341.0	13021.0	0.45454545454545453	0.18638573743922204	0.6391304347826087	0.018160096961315788	-1.0	136.3169643830234	49.3635619155466	5.0	0.8956521739130435	73.0	71.0	144.0	3849.0	3708.0	7557.0	66.0
11	158	large	F	727.0	372.0	85.25483391999995	57.69848476000001	9.804813285587231E-5	1099.0	144.95331867999988	31.78049716414141	28.635642126552707	26.250242369688884	45.846078699739124	21.095023109728988	22.059658238425836	12.206555615733702	20.6730560760801	28.146740919514002	15.0	28.81378416443231	0.9562715288572992	1.1098231017027762	0.8616432000650497	0.6767766953149211	0.5116918844566712	100.0	3.0	30.01666203960727	51.0	44.0	9127.0	7880.0	0.6363636363636364	0.08644222020018198	0.4631578947368421	-1.0	0.017251869745653712	95.77677213488573	31.789481043248998	6.0	1.6	86.0	32.0	118.0	9659.0	2402.0	12061.0	166.0
11	159	large	F	783.0	541.0	86.01219323999997	71.18376611999999	4.527009481127593E-5	1324.0	160.02438647999992	31.622776601683793	29.732137494637012	1.2188752351312964	4.184916125118416	26.0	25.20731786675195	13.0	2.2135943621178655	40.83123859557617	14.866068747318506	30.33333333333333	1.0314465084083215	1.0635890745287926	0.9697791497767018	0.8276008719063331	0.6909323116219668	125.0	3.0	32.31098884280702	89.0	294.0	9761.0	38134.0	0.6153846153846154	0.2892749244712991	0.7676240208877284	-1.0	0.06150740588004567	140.87669266524048	48.916971895274045	7.0	0.5639686684073107	101.0	81.0	182.0	7287.0	6824.0	14111.0	94.0
11	160	large	iso	899.0	675.0	97.08326103999991	83.01219323999996	3.8670403141742375E-5	1574.0	182.50966783999996	36.05551275463989	30.23243291566195	3.8785245028477107	2.7791668640720815	28.600699292150182	28.26691511190039	11.40175425099138	2.4961508830135313	45.64634291423795	16.401219466856727	51.48125872587031	1.0118082988160697	1.192610361700705	0.8483980445828049	0.8550618546465756	0.7508342602892102	125.0	3.0	35.608987629529715	106.0	364.0	12344.0	45594.0	0.6	0.29860228716645487	0.774468085106383	-1.0	0.11755414411072376	159.35449493928908	56.32087111159552	10.0	0.6148936170212767	236.0	126.0	362.0	7476.0	5357.0	12833.0	49.0
11	163	large	iso	761.0	506.0	86.01219323999996	68.52691188	5.312264813979039E-5	1267.0	156.95331867999994	31.32091952673165	29.120439557122072	21.93848046770647	28.30075576600638	25.45584412271571	24.506957845592286	12.727922061357855	16.761959991370148	36.2631888824539	15.0	35.35533905932737	1.0387190561595587	1.0755647923958414	0.9657428948057997	0.7967115974916399	0.6649145860709592	94.0	3.0	30.23243291566195	47.0	139.0	5041.0	19098.0	0.5	0.1468034727703236	0.7473118279569892	-1.0	0.10560938704702816	144.63955312056356	50.27105909553002	7.0	1.2956989247311828	78.0	45.0	123.0	12924.0	5183.0	18107.0	241.0
11	166	large	F	909.0	568.0	96.08326103999993	73.35533899999997	6.069292530355787E-5	1477.0	172.26702715999997	35.84689665786984	30.083217912982647	10.35509122014803	23.559440896897335	26.1725046566048	27.91604212092471	12.806248474865697	13.473969716537846	39.55693847121475	16.64331697709324	33.71018599770698	0.9375435293883216	1.191591164268362	0.7867996654405994	0.763455967314242	0.6248624862486248	97.0	3.0	34.9857113690718	140.0	272.0	14501.0	28092.0	0.7272727272727273	0.2789438050101557	0.6601941747572816	-1.0	0.026598287313717515	128.15096175171954	51.80350850198276	4.0	0.6019417475728155	146.0	110.0	256.0	7106.0	5372.0	12478.0	77.0
12	170	medium	iso	1287.0	548.0	118.22539663999987	71.11269832	1.3230605960428684E-4	1835.0	191.33809496000003	42.05948168962618	37.12142238654117	7.815293546766881	19.78681069848124	25.495097567963924	26.012242679982887	13.45362404707371	11.341081269616556	44.206280215031974	20.0	33.50182242401871	0.9801191647186608	1.1330245175323714	0.865046739547415	0.6015010339659969	0.4257964257964258	99.0	3.0	41.88078318274385	92.0	248.0	15374.0	38360.0	0.5454545454545454	0.18528610354223432	0.7294117647058823	-1.0	0.04189290810461833	194.50209776644544	59.65636019705178	15.0	0.9852941176470589	244.0	189.0	433.0	9396.0	7565.0	16961.0	64.0
12	174	large	iso	1073.0	542.0	105.7401152799999	70.94112544	4.2533644251772726E-5	1615.0	179.09545427999998	39.05124837953327	34.828149534535996	63.67670173219011	76.6754687381092	25.0	25.9134066284119	12.806248474865697	38.92321149960038	13.552256043117058	16.55294535724685	40.0	0.9647515804652861	1.121255332294057	0.8604209520158369	0.6709007764191276	0.5051258154706431	126.0	3.0	34.785054261852174	72.0	365.0	6828.0	30863.0	0.7272727272727273	0.27058823529411763	0.8352402745995423	-1.0	0.05328394111100415	161.75633827551144	52.47220505424423	5.0	0.5789473684210527	114.0	96.0	210.0	14102.0	13632.0	27734.0	170.0
13	184	large	F	925.0	722.0	105.66904747999993	88.59797967999995	2.681100068542544E-4	1647.0	197.09545428000004	37.69615364994153	28.792360097775937	9.940573033113028	53.99714342106506	31.906112267087632	28.487238769459978	10.04987562112089	29.339863431974194	39.73276230621915	20.396078054371138	36.26737941150969	1.12001421146134	1.309241532195666	0.855467981971988	0.8384477933026601	0.7805405405405406	121.0	4.0	38.897300677553446	126.0	197.0	15823.0	23756.0	0.45454545454545453	0.19611414693381907	0.6099071207430341	-1.0	0.01177076032292695	158.8591705711387	56.2102287860034	6.0	0.8142414860681114	87.0	100.0	187.0	10479.0	12850.0	23329.0	137.0
13	186	large	iso	1005.0	663.0	100.84062035999989	80.18376611999996	3.7825010167651346E-5	1668.0	183.43860004	37.013511046643494	33.015148038438355	47.48955292199915	66.77301713014606	28.635642126552707	29.169815111082926	13.416407864998739	39.09383247043295	21.32354515510147	16.278820596099706	42.54186258431393	0.9816874744493234	1.121106923511292	0.875641255853359	0.7951534394943706	0.6597014925373135	94.0	3.0	34.058772731852805	67.0	327.0	5497.0	30653.0	0.5384615384615384	0.23621103117505995	0.8299492385786802	-1.0	0.14926879635571436	150.5172100117574	51.00901319325711	8.0	0.6192893401015228	118.0	140.0	258.0	15972.0	15514.0	31486.0	177.0
14	187	large	iso	789.0	500.0	89.66904747999996	68.355339	9.893340731882855E-5	1289.0	160.02438647999992	34.132096331752024	29.154759474226502	25.144785630678943	43.33261426141398	24.20743687382041	25.01925279327917	12.806248474865697	23.409051475596453	31.21274249593661	15.811388300841896	34.11241986275575	0.9675523515363802	1.1707212457686575	0.826458352091421	0.7623069601051151	0.6337135614702155	130.0	3.0	31.953090617340916	39.0	350.0	4570.0	51839.0	0.5454545454545454	0.30178432893716056	0.8997429305912596	-1.0	0.1837835023382759	136.7282686963889	47.830952136642146	12.0	0.7634961439588689	84.0	58.0	142.0	4805.0	4198.0	9003.0	59.0
14	188	large	iso	808.0	573.0	89.18376611999996	74.76955255999998	1.0868950471894398E-4	1381.0	166.36753223999997	32.55764119219941	29.732137494637012	15.882050675750243	26.45204189657734	27.85677655436824	26.24000169741081	13.92838827718412	16.58596815451668	39.55316028698317	15.264337522473747	37.23430529544269	1.0616148914775778	1.0950319733343106	0.9694830081034258	0.8383762630005428	0.7091584158415841	185.0	3.0	31.38470965295043	64.0	419.0	8159.0	57518.0	0.5	0.3497465604634323	0.8674948240165632	-1.0	0.21736038431669874	155.29815403095236	51.64627945168421	9.0	0.5797101449275363	78.0	75.0	153.0	9786.0	7461.0	17247.0	177.0
14	191	large	F	1219.0	731.0	112.22539663999987	83.42640679999995	2.4345115067244658E-5	1950.0	198.06601700000002	42.5205832509386	36.124783736376884	25.661814168955402	39.276772732713255	30.01666203960727	29.67815033936477	15.0	27.0927610094476	39.529648410380226	18.681541692269406	42.796033006964834	1.011406091564726	1.1770474132450317	0.8592738747680139	0.7433825969679375	0.5996718621821165	125.0	3.0	39.56008088970496	187.0	262.0	30856.0	40433.0	0.625	0.23025641025641025	0.5835189309576837	-1.0	0.010299737614042678	180.55484222313686	59.30589287593181	12.0	0.8596881959910914	104.0	74.0	178.0	17778.0	10769.0	28547.0	233.0
14	197	large	iso	1103.0	590.0	106.39696951999991	74.18376611999997	5.101620780695358E-5	1693.0	182.9949492	40.80441152620633	33.60059523282288	31.153029301150468	43.087099560237675	26.476404589747453	26.825365409154255	13.152946437965905	27.202941017470888	34.9398572217308	17.46424919657298	39.822234545555105	0.9869913861718462	1.2143954963734205	0.8127429565733101	0.697235705628395	0.5349048050770625	110.0	3.0	37.16180835212409	25.0	450.0	2382.0	42234.0	0.7142857142857143	0.2805670407560543	0.9473684210526315	-1.0	0.15957840404329443	76.86378138272738	22.0	3.0	0.4336842105263158	94.0	89.0	183.0	4341.0	4471.0	8812.0	58.0
15	205	large	iso	896.0	537.0	94.08326103999994	69.94112543999998	4.509155570686092E-5	1433.0	166.02438647999998	36.40054944640259	31.016124838541646	27.814293855775247	47.70487598573567	24.698178070456937	26.687176626273352	14.317821063276353	25.439176443297207	30.468022840355356	15.620499351813308	34.39174871164379	0.9254698770248232	1.1736008168618823	0.7885729659761638	0.7433960586279442	0.5993303571428571	148.0	3.0	33.60059523282288	94.0	392.0	12582.0	57269.0	0.5	0.33914863921842286	0.8065843621399177	-1.0	0.20730725957145635	125.48376736362594	39.589447822867925	11.0	0.6131687242798354	89.0	65.0	154.0	6492.0	5532.0	12024.0	104.0
15	208	large	F	1071.0	776.0	103.49747459999992	86.84062035999996	4.8992793431517185E-5	1847.0	192.75230852	38.58756276314948	33.61547262794322	58.53803185531282	66.97229001878311	30.805843601498726	30.19628272863708	15.0	42.70806140609156	20.675003076478355	17.0	46.40587774704744	1.0201866196028015	1.1479107609236217	0.8887333879350936	0.839060283312459	0.7245564892623716	83.0	4.0	35.17101079013795	101.0	90.0	14586.0	12581.0	0.6153846153846154	0.10341093665403357	0.4712041884816754	0.008169439530680523	-1.0	160.63535865089403	57.7854672178386	7.0	1.3403141361256545	79.0	70.0	149.0	8497.0	7238.0	15735.0	157.0
16	211	large	iso	904.0	486.0	95.25483391999991	65.52691188	9.461790091449896E-5	1390.0	163.19595936000002	37.0	30.01666203960727	29.744881296942197	49.89909245378777	24.839484696748443	23.556037450399682	13.45362404707371	27.0	31.382570079145445	16.1245154965971	35.298215095379355	1.0544848533651394	1.2326487186076236	0.8554625802526006	0.6879116700264576	0.5376106194690266	119.0	3.0	33.61547262794322	21.0	379.0	2434.0	49648.0	0.5454545454545454	0.28776978417266186	0.9475	-1.0	0.19272787404827793	131.5040790356177	50.88273743006114	10.0	0.5825	125.0	78.0	203.0	8252.0	6438.0	14690.0	96.0
16	213	large	iso	882.0	504.0	93.49747459999993	68.11269831999999	3.254601672638744E-5	1386.0	164.02438647999998	35.805027579936315	30.23243291566195	28.644182898982763	40.05403345289585	24.73863375370596	24.65454785746394	13.341664064126334	24.437908839660118	31.158590597979817	15.231546211727817	37.97597286753107	1.0034105633057298	1.1843250485271888	0.8472425408493708	0.7284977333494742	0.5714285714285714	71.0	3.0	32.31098884280702	31.0	366.0	4404.0	59927.0	0.7857142857142857	0.28643578643578643	0.9219143576826196	-1.0	0.1854806246244746	141.85944904991086	50.24978258395549	13.0	0.783375314861461	207.0	120.0	327.0	6959.0	4541.0	11500.0	39.0
16	215	large	iso	943.0	578.0	98.08326103999994	72.76955255999998	7.573295373156139E-5	1521.0	173.68124071999995	36.22154055254967	31.25699921617557	6.340191745909909	17.65012421993012	25.495097567963924	27.865593039568118	13.341664064126334	9.60754276851165	40.95082804166297	17.0	31.68676412018374	0.914931095554357	1.1588297488840495	0.789530210486427	0.7419161209405892	0.6129374337221634	83.0	3.0	35.35533905932738	36.0	437.0	4239.0	54289.0	0.5	0.31097961867192636	0.9238900634249472	-1.0	0.1958689990317681	157.4392906714807	54.151241895248525	8.0	0.4630021141649049	131.0	114.0	245.0	8354.0	7581.0	15935.0	91.0
17	223	medium	iso	987.0	455.0	99.84062035999995	63.69848476000001	3.8257349638492525E-5	1442.0	166.36753223999995	36.49657518178932	32.55764119219941	51.97276928602645	63.07797039218973	23.600847442411894	23.438812010379063	12.806248474865697	33.8661913849036	20.026020808786807	16.278820596099706	37.98261385263164	1.0069131247761651	1.1209833957668176	0.8982408915052468	0.6380016924005423	0.46099290780141844	153.0	3.0	33.61547262794322	46.0	243.0	7207.0	39402.0	0.5454545454545454	0.20041608876560332	0.8408304498269896	-1.0	0.16989772549608972	168.13001022379524	49.72444826170366	9.0	1.0380622837370241	262.0	29.0	291.0	12318.0	1193.0	13511.0	63.0
17	225	large	E	1022.0	642.0	101.49747459999992	78.18376611999999	5.624603372446181E-5	1664.0	182.50966784	37.94733192202055	32.57299494980466	32.47119229084848	45.90938044919915	28.178005607210743	27.89119952182643	13.416407864998739	29.09295447354909	33.64750467953432	16.492422502470642	40.50588306036544	1.0102830315763176	1.164993639071194	0.8672004701946516	0.7703025757844821	0.6281800391389433	143.0	3.0	35.510561809129406	139.0	247.0	19625.0	37418.0	0.6153846153846154	0.23197115384615385	0.6398963730569949	-1.0	0.1833785420377318	177.67926604961056	55.06659275674582	10.0	0.810880829015544	115.0	91.0	206.0	10889.0	12239.0	23128.0	95.0
17	229	medium	F	1096.0	403.0	106.7401152799999	61.11269832000001	8.897303129116762E-5	1499.0	170.26702715999997	37.013511046643494	36.235341863986875	24.211754310969695	33.223626437087205	22.090722034374522	24.156315066278424	13.038404810405298	18.047463780407192	34.19313676274162	17.72004514666935	32.93884446196913	0.9144905575938851	1.0214754199250433	0.8952643791085948	0.5725373085806552	0.3677007299270073	98.0	4.0	35.4400902933387	130.0	132.0	12743.0	12812.0	0.5714285714285714	0.17478318879252835	0.5038167938931297	-1.0	0.006828380208662193	151.24781499508612	49.91237460523161	6.0	0.9809160305343512	100.0	71.0	171.0	14769.0	9725.0	24494.0	188.0
17	230	large	F	1005.0	673.0	97.42640679999992	76.76955255999998	1.0594680199853133E-4	1678.0	176.61017292	38.05259518088089	33.06055050963308	46.750854186542824	56.73077533228738	27.784887978899608	29.526422345799496	18.867962264113206	35.63488885723377	27.162282120448765	17.029386365926403	42.620258030981766	0.9410177654947877	1.1509970219580357	0.8175675067290455	0.7879747912452011	0.6696517412935323	159.0	3.0	34.20526275297414	156.0	161.0	15932.0	14945.0	0.5882352941176471	0.18891537544696066	0.5078864353312302	-1.0	0.004289542748162195	166.78141940008788	57.38152560404038	5.0	0.8233438485804416	81.0	89.0	170.0	5774.0	5807.0	11581.0	83.0
18	238	large	iso	1026.0	526.0	102.08326103999993	68.76955256	4.323386495673069E-5	1552.0	173.68124071999995	39.319206502675	32.38826948140329	48.767123919221945	64.28189197751416	23.853720883753127	26.693044667209275	14.422205101855956	33.622245146530624	21.39663560592229	17.029386365926403	37.31907574949306	0.8936305760974477	1.2139952869433583	0.736107121426693	0.6736614001099905	0.5126705653021443	130.0	3.0	34.9857113690718	78.0	341.0	10086.0	46509.0	0.46153846153846156	0.2699742268041237	0.8138424821002387	-1.0	0.143272005852475	192.97759368976386	52.92990830871627	10.0	0.7541766109785203	90.0	89.0	179.0	5148.0	4787.0	9935.0	58.0
19	244	large	api	789.0	530.0	89.08326103999994	72.01219323999997	8.534149799523698E-5	1319.0	163.09545427999996	34.713109915419565	28.319604517012593	26.565051177077997	41.92158698960645	26.1725046566048	24.98292825569226	13.038404810405298	23.622199278542773	32.80413041933254	15.231546211727817	35.35659607646777	1.0476155712708137	1.225762524139988	0.8546643828957288	0.8083695230652281	0.6717363751584284	143.0	3.0	30.870698080866262	72.0	355.0	9691.0	64773.0	0.5714285714285714	0.3237300985595148	0.8313817330210773	-1.0	0.23174661264611535	132.13387419670266	48.89211134001772	10.0	0.9718969555035128	104.0	70.0	174.0	5688.0	5485.0	11173.0	66.0
20	255	large	iso	895.0	542.0	95.84062035999995	72.18376611999999	4.609532741050188E-5	1437.0	170.85281359999993	36.05551275463989	30.01666203960727	45.45351912595797	62.600603247375226	25.553864678361276	26.2341596858506	13.038404810405298	33.28201177351375	23.42032565354485	14.866068747318506	37.487332046495766	0.9740683515067479	1.2011832863715592	0.810923996827443	0.7531646378003477	0.605586592178771	141.0	3.0	31.906112267087632	125.0	284.0	20121.0	43340.0	0.9166666666666666	0.28462073764787754	0.6943765281173594	-1.0	0.04427105389201274	148.46749100993225	48.801642178615	10.0	0.7799511002444988	103.0	87.0	190.0	3326.0	2363.0	5689.0	34.0
21	267	large	iso	795.0	526.0	87.66904747999996	68.35533899999999	1.0856072064814518E-4	1321.0	158.85281359999988	35.22782990761707	26.627053911388696	29.87599269168942	50.85249339582191	25.0	25.648471811297078	13.601470508735444	27.36472846973639	29.25595909304907	15.033296378372908	35.28550512445095	0.9747169415757764	1.323008922611214	0.7367425305431682	0.7796975211301795	0.6616352201257861	157.0	3.0	32.28002478313795	148.0	388.0	17980.0	43331.0	0.8571428571428571	0.4057532172596518	0.7238805970149254	-1.0	0.046392680957581	130.50406000482064	47.23671590771123	7.0	0.40298507462686567	158.0	101.0	259.0	6147.0	3776.0	9923.0	57.0
21	269	large	iso	870.0	532.0	94.49747459999995	70.76955255999998	5.590069721070408E-5	1402.0	167.68124071999992	36.87817782917155	29.614185789921695	22.53678751059283	35.14867265719192	26.0	25.249158367393946	12.649110640673518	21.58458055295629	37.617107149341805	17.26267650163207	37.49275362318841	1.0297372934844304	1.245287582470761	0.8269072204521146	0.748904167646402	0.6114942528735632	134.0	3.0	34.36568055487916	60.0	394.0	7563.0	52192.0	0.6153846153846154	0.3238231098430813	0.8678414096916299	-1.0	0.19888521244417057	146.63463538466075	51.62053741694656	9.0	0.6321585903083701	84.0	64.0	148.0	5616.0	3445.0	9061.0	99.0
21	271	medium	E	738.0	343.0	86.25483391999994	55.284271200000006	7.14110890637459E-5	1081.0	144.3675322399999	32.2490309931942	27.784887978899608	37.339524665533645	47.27044967066507	19.924858845171276	20.66107159261242	11.704699910719626	23.814669041128024	25.337514426354048	15.132745950421556	32.42010930739734	0.964367155684975	1.1606680227642	0.8308725120110376	0.6409411355574035	0.46476964769647694	164.0	3.0	30.01666203960727	276.0	257.0	21277.0	21514.0	0.5	0.49306197964847365	0.4821763602251407	-1.0	0.02709531384803217	115.80896612608913	42.88536104220366	5.0	0.4596622889305816	172.0	42.0	214.0	9175.0	1655.0	10830.0	80.0
21	277	large	iso	929.0	465.0	98.74011527999993	63.52691188000001	8.400290833150375E-5	1394.0	165.09545427999993	36.71511950137164	30.886890422961002	51.15916302914309	60.32151007486479	23.323807579381203	24.530531967398414	13.892443989449804	32.84750305538145	22.048189075509896	16.15549442140351	37.80713970528728	0.9508072474897417	1.188695883547992	0.7998742661174145	0.6433749008683561	0.5005382131324004	123.0	3.0	32.7566787083184	159.0	350.0	13034.0	32206.0	0.6923076923076923	0.3651362984218077	0.68762278978389	-1.0	0.14313275918473095	123.35360844979908	46.92142100402012	3.0	0.33988212180746563	108.0	77.0	185.0	5501.0	3821.0	9322.0	72.0
22	279	large	F	833.0	523.0	90.01219323999995	69.76955256	5.400257059433304E-5	1356.0	161.7817457999999	34.52535300326414	29.274562336608895	66.31791227546155	76.50941412548924	25.079872407968907	25.57332412387857	13.92838827718412	37.59556056899065	13.117190125154977	14.422205101855956	38.662321122973445	0.9807044358598297	1.179363592400797	0.8315539348331396	0.7751122381161528	0.6278511404561825	157.0	3.0	30.0	113.0	26.0	19382.0	3906.0	0.5	0.10250737463126844	0.18705035971223022	0.07551295641898742	-1.0	155.52166171081802	46.10366844959755	8.0	2.0719424460431655	66.0	52.0	118.0	8470.0	6701.0	15171.0	192.0
22	282	large	iso	839.0	495.0	89.84062035999995	68.18376612	9.408375751097094E-5	1334.0	160.85281359999993	35.22782990761707	28.844410203711913	36.65610841596691	45.945389104464425	24.331050121192877	24.283368740558387	14.142135623730951	25.888622784646877	28.5670601055993	14.866068747318506	36.02259368592194	1.0019635406085503	1.2213052601465115	0.8204038525866594	0.7589413991887093	0.5899880810488677	141.0	3.0	32.2490309931942	48.0	381.0	6208.0	63396.0	0.4	0.32158920539730135	0.8881118881118881	-1.0	0.235501885461318	155.90554898682302	50.0353724920476	10.0	0.7972027972027972	113.0	73.0	186.0	7814.0	5477.0	13291.0	107.0
22	293	large	iso	787.0	564.0	87.25483391999994	73.76955256	9.037729081530304E-5	1351.0	163.43860003999993	34.66987164671943	27.459060435491963	30.73548770192011	48.02212666946544	26.30589287593181	25.396021419763617	13.341664064126334	27.285938916636095	30.37248859840888	14.7648230602334	36.704092419810465	1.035827322757734	1.2626022557533394	0.8203908380788542	0.8454494638960175	0.7166454891994918	93.0	4.0	32.2490309931942	16.0	279.0	1676.0	37486.0	0.21428571428571427	0.21835677276091783	0.9457627118644067	-1.0	0.3144888388876829	135.2745658573357	47.134558623175636	6.0	0.7084745762711865	90.0	67.0	157.0	5301.0	3894.0	9195.0	85.0
22	295	large	iso	944.0	586.0	96.32590171999993	73.76955255999998	6.603882204784575E-5	1530.0	172.50966784	38.91015291668744	29.966648127543394	47.602562202499826	64.09349200048561	26.0	28.893658157223907	15.0	34.027108627274885	22.525041743977496	15.811388300841896	37.828571428571436	0.89985144347323	1.298448620315455	0.693020447166106	0.7658329820200726	0.6207627118644068	99.0	3.0	33.28663395418648	56.0	446.0	6363.0	58133.0	0.5	0.3281045751633987	0.8884462151394422	-1.0	0.21092405687744534	149.60895152326145	49.71075659613018	11.0	0.50199203187251	80.0	110.0	190.0	4666.0	5490.0	10156.0	79.0
23	297	large	F	1040.0	578.0	101.42640679999994	72.76955255999998	7.662411114551556E-5	1618.0	176.61017292000002	39.56008088970496	32.28002478313795	69.20588504449634	78.59152720356569	25.942243542145693	27.885925052416397	17.0	41.177873335034754	10.470871762668546	17.204650534085253	42.0078675250053	0.9302988333140385	1.2255282068547197	0.7591003031269445	0.7174616044862197	0.5557692307692308	100.0	3.0	34.058772731852805	87.0	187.0	13524.0	29514.0	0.6875	0.16934487021013597	0.6824817518248175	-1.0	0.05425625617995331	153.8988275894185	50.91384800990722	8.0	1.0656934306569343	196.0	111.0	307.0	12490.0	6650.0	19140.0	98.0
23	307	medium	iso	953.0	341.0	100.91168815999991	53.870057640000006	9.166191900294695E-5	1294.0	157.19595935999993	38.58756276314948	30.01666203960727	52.26695440581169	69.87821101843646	19.209372712298546	20.64323730115007	12.041594578792296	31.20176330881932	17.423656211669925	16.15549442140351	33.230006818401506	0.9305407108423037	1.285538102545607	0.7238530767774664	0.533833677963911	0.3578174186778594	69.0	3.0	33.734255586866	43.0	240.0	2785.0	20084.0	0.8	0.2187017001545595	0.8480565371024735	-1.0	0.1972169637234066	92.56807085237489	38.119150263941265	1.0	0.3992932862190813	104.0	32.0	136.0	10220.0	2060.0	12280.0	134.0
23	309	large	F	733.0	580.0	87.59797967999995	75.01219323999999	1.267806704185416E-4	1313.0	164.61017291999994	34.0147027033899	26.019223662515376	30.32360686254998	60.84088405582658	28.178005607210743	25.13993003591959	12.206555615733702	32.750543484508505	25.750191807806942	14.422205101855956	37.50334318570222	1.1208466199766822	1.3072912222355513	0.8573809728944428	0.8563233251956666	0.791268758526603	76.0	3.0	30.886890422961002	62.0	121.0	11019.0	18365.0	0.5454545454545454	0.13937547600913938	0.6612021857923497	-1.0	0.033624629657035957	125.23169810317229	50.00140953889281	8.0	1.1475409836065573	181.0	140.0	321.0	11533.0	9539.0	21072.0	93.0
[truncated: 67 more columns]
