# Supplementary material for: Exploiting Single-Cell Quantitative Data to Map Genetic Variants Having Probabilistic Effects
Source: PLoS Genet. 2016 Aug 1;12(8):e1006213. doi: 10.1371/journal.pgen.1006213 (PMC4968810; doi:10.1371/journal.pgen.1006213)
Supplement: S1 Dataset — (ZIP) [file pgen.1006213.s007.zip › data/2014-10-07_morpho/JW1_gpa1/JW1-7_A.xls]

image_number	cell_	Agroup	C11-1_A	C12-1_A	C13_A	C103_A	C104_A	C115_A	C126_A	C127_A	A7-1_A	A8-1_A	A101_A	A120_A	A121_A	A122_A	A123_A	D14-1_A	D15-1_A	D16-1_A	D17-1_A	D102_A	D105_A	D117_A	D127_A	D135_A	D147_A	D148_A	D154_A	D155_A	D173_A	D176_A	D179_A	D182_A	D188_A	D191_A	D194_A
1	0	B	727.0	99.84062035999993	1.566412994710317E-4	32.55764119219941	26.90724809414742	1.2099952056888719	147.0	4.0	167.0	26813.0	0.2297111416781293	85.05578572096074	25.0	5.0	1.0119760479041917	71.0	11361.0	228.0	0.0011157963573751764	18.788294228055936	0.5770778698967136	5.830951894845301	18.788294228055936	5.830951894845301	0.41972110157675935	0.41972110157675935	73.47420361007437	73.47420361007437	5.385164807134504	10.295630140987	4.47213595499958	2.3021728866442674	0.0	160.01408450704224	1.4248745709004491
1	2	A	803.0	102.91168815999994	4.85047453576641E-5	34.20526275297414	28.861739379323623	1.1851421116177976	94.0	3.0	365.0	48034.0	0.45454545454545453	79.31746212395434	25.495097567963924	5.0	0.6356164383561644	101.0	11475.0	146.0	7.551769023687954E-4	21.840329667841555	0.6385078759829886	4.47213595499958	21.840329667841555	4.47213595499958	0.2630668208823282	0.2630668208823282	13.324531261890797	13.324531261890797	7.0710678118654755	13.152946437965905	5.0990195135927845	2.579505021093418	0.0	113.61386138613861	1.2850544662309369
1	6	B	809.0	105.15432883999989	9.900136436214508E-5	35.84689665786984	27.313000567495326	1.3124481350661465	112.0	3.0	113.0	20592.0	0.13967861557478367	77.64159467635682	27.202941017470888	6.0	1.336283185840708	90.0	9478.0	146.0	4.90287298382862E-4	24.351591323771842	0.6793221615859371	6.082762530298219	23.08679276123039	5.0	0.3523649724724399	0.3125	14.167055522631188	23.629377730656813	6.4031242374328485	10.816653826391969	5.830951894845301	1.855040827202527	1.4142135623730951	105.31111111111112	1.386368432158683
1	10	B	542.0	85.01219323999996	1.3480711070811485E-4	28.231188426986208	22.847319317591726	1.2356455492460803	86.0	4.0	114.0	9660.0	0.21033210332103322	61.767996290245875	22.47220505424423	1.0	0.9473684210526315	69.0	5590.0	128.0	0.0011332883198742502	15.297058540778355	0.5418496136052101	3.605551275463989	18.110770276274835	6.4031242374328485	0.295378269592824	0.5	81.08507304285213	63.434948822921996	6.082762530298219	10.770329614269007	3.1622776601683795	3.40587727318528	3.1622776601683795	81.01449275362319	1.579964221824687
1	12	B	1044.0	118.32590171999988	9.317398060430397E-5	39.05124837953327	33.06055050963308	1.1812038147445438	75.0	4.0	194.0	20398.0	0.18582375478927204	41.13910383737875	16.76305461424021	3.0	0.33505154639175255	96.0	11538.0	178.0	5.508774439775509E-4	22.360679774997898	0.5725983343138683	5.830951894845301	21.37755832643195	5.385164807134504	0.33333333333333337	0.31514293343362576	61.89864869403823	71.06099573975993	6.082762530298219	11.704699910719626	4.47213595499958	2.6172504656604803	1.0	120.1875	1.4810192407696308
2	15	B	486.0	80.42640679999997	1.5659687320365527E-4	26.1725046566048	22.090722034374522	1.1847736174435028	114.0	3.0	69.0	13936.0	0.1419753086419753	36.3211947369353	16.0312195418814	2.0	1.1304347826086956	57.0	6571.0	145.0	6.247460359750858E-4	16.1245154965971	0.6160860684966187	3.1622776601683795	15.132745950421556	2.23606797749979	0.2701716134791496	0.1850583025494013	9.688786560366793	17.818888914522773	5.0	8.602325267042627	3.605551275463989	2.385855756810896	1.0	115.28070175438596	1.2577994217014155
2	22	B	773.0	101.15432883999993	1.2676450530330101E-4	33.421549934136806	27.65863337187866	1.208358688036896	70.0	4.0	105.0	20033.0	0.13583441138421734	77.46211171994827	27.784887978899608	3.0	1.361904761904762	135.0	7980.0	62.0	5.065919130473023E-4	17.029386365926403	0.509533112602075	0.0	21.2602916254693	5.0990195135927845	0.0	0.3333333333333333	-1.0	38.45370921670597	7.615773105863909	14.422205101855956	5.830951894845301	2.473387769603369	5.0990195135927845	59.111111111111114	1.0488721804511278
3	24	B	1306.0	132.71067799999983	1.3704382946808745E-4	40.45985664828782	39.05124837953327	1.036070761555802	127.0	3.0	161.0	30787.0	0.12327718223583461	111.49156026573678	34.52535300326414	8.0	1.3229813664596273	249.0	10657.0	67.0	9.416099541911501E-4	21.95449840010015	0.5426242260556605	3.605551275463989	22.360679774997898	5.0	0.19999999999999998	0.2688016652852352	74.60445074600491	77.78428086586914	11.40175425099138	21.2602916254693	9.219544457292887	2.3060023978355986	1.4142135623730951	42.799196787148595	1.5654499390072252
3	26	B	718.0	98.08326103999991	8.334857290198485E-5	33.83784863137726	25.238858928247925	1.3407043768331834	151.0	3.0	169.0	34528.0	0.23537604456824512	72.44433223080367	26.1725046566048	7.0	1.2958579881656804	84.0	8817.0	148.0	8.344917578975209E-4	19.235384061671343	0.5684576543626565	3.1622776601683795	18.788294228055936	3.605551275463989	0.23249527748763857	0.27653315937748607	51.170175095029606	66.42529379808738	7.0710678118654755	11.40175425099138	4.123105625617661	2.7653315937748606	1.0	104.96428571428571	1.4100034025178634
3	30	A	804.0	104.32590171999989	1.0087768474749989E-4	36.68787265568828	26.248809496813376	1.3976966330660525	127.0	3.0	271.0	32392.0	0.3370646766169154	50.71346104016138	18.867962264113206	3.0	0.4797047970479705	108.0	9065.0	117.0	5.88814651606807E-4	19.924858845171276	0.5430911470982229	1.0	21.37755832643195	3.605551275463989	0.058823529411764705	0.25	16.38954033403479	50.07960786001456	7.615773105863909	13.0	5.385164807134504	2.4140393963016744	2.8284271247461903	83.93518518518519	1.3939327082184225
3	31	B	829.0	105.49747459999992	7.662541547900253E-5	34.48187929913333	29.154759474226502	1.1827187025712262	145.0	3.0	197.0	28862.0	0.2376357056694813	74.66780992679823	26.1725046566048	4.0	0.7106598984771574	138.0	9287.0	97.0	3.4856049578494807E-4	20.248456731316587	0.5872202195147035	4.47213595499958	20.248456731316587	4.47213595499958	0.2701716134791496	0.2701716134791496	57.52880770915151	57.52880770915151	7.810249675906654	13.601470508735444	5.830951894845301	2.3326329481056884	0.0	67.29710144927536	1.4413696565090988
4	41	B	679.0	94.91168815999994	8.509033354972171E-5	31.144823004794873	27.16615541441225	1.1464567779168287	109.0	3.0	138.0	21062.0	0.203240058910162	65.46091979576175	23.853720883753127	3.0	0.9420289855072463	118.0	9441.0	111.0	0.002700699932778687	18.681541692269406	0.599828154084976	5.0	18.973665961010276	5.830951894845301	0.36760731104690386	0.4472135954999579	46.00508600525417	51.91122711902467	8.54400374531753	14.317821063276353	5.830951894845301	2.455486054675506	1.0	80.00847457627118	1.3873530346361616
4	44	B	1233.0	129.05382375999986	9.086671282705588E-5	40.24922359499622	38.01315561749642	1.0588235294117647	77.0	3.0	193.0	23633.0	0.15652879156528793	81.53521086882083	28.284271247461902	5.0	0.7668393782383419	108.0	11381.0	158.0	0.0018037794418073272	21.02379604162864	0.5223404121574737	1.0	20.248456731316587	2.23606797749979	0.05263157894736842	0.1111111111111111	26.56505117707799	90.0	8.246211251235321	14.560219778561036	4.123105625617661	3.5313720046596786	2.0	105.37962962962963	1.4993410069413935
4	45	B	670.0	93.25483391999994	1.1435412194661861E-4	30.59411708155671	26.476404589747453	1.1555238543757476	110.0	3.0	155.0	23372.0	0.23134328358208955	61.08768424767361	22.090722034374522	6.0	0.7935483870967742	64.0	7040.0	169.0	2.481189479333108E-4	17.46424919657298	0.5708368425870047	7.280109889280518	18.867962264113206	7.0710678118654755	0.5885620007766131	0.5376033305704704	85.36453657309735	70.5599651718238	5.385164807134504	9.219544457292887	4.123105625617661	2.23606797749979	3.0	110.0	1.5363636363636364
5	47	B	1063.0	119.15432883999986	1.0724752821366999E-4	37.69615364994153	34.539832078341085	1.0913820763355615	174.0	3.0	252.0	36262.0	0.23706491063029161	95.30803722693445	27.85677655436824	5.0	0.873015873015873	101.0	12179.0	167.0	2.189997616882289E-4	24.413111231467404	0.647628706583046	7.615773105863909	23.853720883753127	6.708203932499369	0.38663230087833356	0.34874291623145787	44.421274434392245	41.05481377096244	7.0710678118654755	12.649110640673518	5.385164807134504	2.3488808780588144	1.0	120.58415841584159	1.3849248706790376
5	55	A	759.0	100.0832610399999	7.111555511625765E-5	33.24154027718932	26.92582403567252	1.2345598126597523	99.0	3.0	245.0	27097.0	0.3227931488801054	78.06120669466296	26.248809496813376	4.0	0.6653061224489796	197.0	14071.0	139.0	0.002312546972122614	21.93171219946131	0.6597682302498801	5.830951894845301	19.1049731745428	8.54400374531753	0.3616202853397895	0.6572310573321177	10.40771131249005	90.0	11.661903789690601	19.72308292331602	8.06225774829855	2.4463473556744524	9.433981132056603	71.42639593908629	1.9460592708407363
6	57	B	737.0	99.49747459999992	9.39010731285667E-5	32.202484376209235	27.730849247724095	1.1612512869165783	130.0	2.0	168.0	33116.0	0.22795115332428764	69.68055103431183	23.194827009486403	10.0	1.2857142857142858	78.0	10969.0	212.0	3.384481185260521E-4	16.64331697709324	0.5168333220088168	2.0	17.204650534085253	3.0	0.14285714285714285	0.21428571428571427	63.43494882292201	63.43494882292201	5.830951894845301	9.848857801796104	4.47213595499958	2.2022715545545237	1.0	140.62820512820514	1.5075211960980945
6	64	B	646.0	92.08326103999994	1.1630098191578084E-4	30.083217912982647	25.0	1.2033287165193058	116.0	3.0	65.0	11908.0	0.10061919504643962	63.709835985729086	23.08679276123039	4.0	1.5384615384615385	75.0	8888.0	172.0	6.218287922696614E-4	16.278820596099706	0.5411263064738315	2.23606797749979	16.278820596099706	2.23606797749979	0.16666666666666666	0.16666666666666666	41.49646835521554	41.49646835521554	6.082762530298219	11.045361017187261	4.0	2.7613402542968153	0.0	118.50666666666666	1.4513951395139515
7	72	B	805.0	104.0832610399999	9.569462103670972E-5	33.12099032335839	28.178005607210743	1.1754199635364804	150.0	4.0	151.0	31053.0	0.18757763975155278	67.04942705615557	23.53720459187964	4.0	1.218543046357616	99.0	7544.0	83.0	0.0012863848827405094	21.095023109728988	0.6369079820313175	4.242640687119285	22.80350850198276	6.708203932499369	0.25	0.42857142857142855	15.255118703057803	33.6900675259798	8.06225774829855	13.0	4.47213595499958	2.9068883707497264	3.0	76.20202020202021	1.0892099681866383
7	75	A	738.0	98.91168815999993	1.1806103846527742E-4	32.2490309931942	28.284271247461902	1.1401754250991378	131.0	3.0	524.0	49444.0	0.7100271002710027	71.70045853509873	24.515301344262525	5.0	0.31297709923664124	152.0	6754.0	59.0	0.0019333156176140475	19.235384061671343	0.5964639392027239	3.1622776601683795	16.492422502470642	2.0	0.2	0.15384615384615385	11.3099324740202	82.87498365109819	9.486832980505138	16.278820596099706	6.082762530298219	2.6762216205243847	3.1622776601683795	44.43421052631579	1.3278057447438556
7	77	B	1030.0	117.15432883999989	6.473172006018265E-5	39.0	31.38470965295043	1.242643326360474	98.0	3.0	229.0	25994.0	0.22233009708737864	66.77286391129189	26.90724809414742	4.0	0.62882096069869	100.0	8849.0	121.0	6.284648753085158E-4	25.553864678361276	0.6552272994451609	7.211102550927978	25.553864678361276	7.211102550927978	0.3821876708246056	0.3821876708246056	32.347443499442036	32.347443499442036	7.0710678118654755	11.661903789690601	5.830951894845301	2.0	0.0	88.49	1.3673861453271556
7	78	A	597.0	88.42640679999995	9.199153488309595E-5	29.068883707497267	24.839484696748443	1.1702691928751028	133.0	3.0	364.0	27529.0	0.609715242881072	56.821677072810346	21.2602916254693	5.0	0.3489010989010989	56.0	4094.0	63.0	0.0014538523714208238	19.79898987322333	0.6811059575747278	5.830951894845301	21.93171219946131	8.06225774829855	0.39492189449597953	0.5460449959615772	16.762554461832735	17.981429696964028	5.385164807134504	8.602325267042627	4.242640687119285	2.0275875100994067	2.23606797749979	73.10714285714286	0.8617489008304836
8	80	A	633.0	91.25483391999995	9.032220405582562E-5	30.59411708155671	24.515301344262525	1.247960065916826	193.0	3.0	420.0	43121.0	0.6635071090047393	72.11565742933404	21.840329667841555	6.0	0.3880952380952381	78.0	6937.0	135.0	7.068685590647713E-4	18.973665961010276	0.6201736729460423	4.242640687119285	18.027756377319946	3.605551275463989	0.3	0.27653315937748607	33.690067525979785	45.0	6.708203932499369	13.038404810405298	3.605551275463989	3.6162028533978954	1.0	88.93589743589743	1.5179472394406806
8	82	B	679.0	98.08326103999993	2.888836056512981E-4	31.400636936215164	25.80697580112788	1.2167499662956562	110.0	4.0	135.0	25612.0	0.19882179675994108	74.34972962605761	24.839484696748443	4.0	1.2148148148148148	75.0	6878.0	122.0	8.60518445474547E-4	18.601075237738275	0.5923789149730646	6.082762530298219	18.027756377319946	6.324555320336759	0.4301162633521313	0.45407660918649984	62.5924245621816	71.56505117707799	5.830951894845301	10.295630140987	4.47213595499958	2.3021728866442674	1.0	91.70666666666666	1.330328583890666
8	93	B	705.0	97.25483391999991	1.3155323567769502E-4	31.32091952673165	27.202941017470888	1.1513799006738286	67.0	3.0	105.0	10603.0	0.14893617021276595	72.22222913945365	25.179356624028344	5.0	1.5047619047619047	76.0	7913.0	143.0	7.023502040034501E-4	16.1245154965971	0.5148161593032162	4.123105625617661	17.0	4.0	0.3090398323477543	0.3076923076923077	85.60129464500446	71.56505117707799	5.830951894845301	11.661903789690601	4.47213595499958	2.6076809620810595	1.0	104.11842105263158	1.373436117780867
9	94	A	692.0	95.01219323999993	1.0311486316596148E-4	31.04834939252005	26.92582403567252	1.1531067480566546	171.0	3.0	393.0	54544.0	0.5679190751445087	76.01675258885909	20.615528128088304	5.0	0.6361323155216285	80.0	8650.0	118.0	8.614560916969494E-4	18.439088914585774	0.5938830654562265	3.0	18.027756377319946	2.8284271247461903	0.2	0.19026059766179765	14.931417178137536	30.068582821862464	5.830951894845301	10.295630140987	5.385164807134504	1.9118505207764294	2.23606797749979	108.125	1.091329479768786
9	102	B	742.0	101.59797967999994	2.4532745695284E-4	33.13608305156178	27.16615541441225	1.2197560731756087	137.0	3.0	101.0	19482.0	0.13611859838274934	71.44237865008974	25.495097567963924	6.0	1.3267326732673268	79.0	9256.0	148.0	9.1668880536138E-4	19.0	0.573393058269284	2.23606797749979	20.024984394500787	3.605551275463989	0.1514456332038457	0.23620751769642942	33.690067525979785	40.81508387488158	5.830951894845301	10.44030650891055	5.0990195135927845	2.047512562185564	1.4142135623730951	117.16455696202532	1.263180639585134
9	103	B	573.0	86.42640679999995	1.0033494247549373E-4	29.017236257093817	24.020824298928627	1.2080033514248734	137.0	3.0	134.0	21849.0	0.2338568935427574	66.84874948929041	22.360679774997898	7.0	0.8731343283582089	72.0	9787.0	161.0	0.0014286548827443187	19.4164878389476	0.6691363597455243	5.830951894845301	19.924858845171276	7.0710678118654755	0.41972110157675935	0.5255883312276367	30.963756532073518	45.0	5.656854249492381	10.295630140987	4.47213595499958	2.3021728866442674	2.0	135.93055555555554	1.1844283232859918
10	111	A	668.0	93.84062035999995	8.455870498904316E-5	31.622776601683793	25.612496949731394	1.234661995811987	143.0	2.0	382.0	31396.0	0.5718562874251497	66.22231422100384	24.166091947189145	4.0	0.306282722513089	66.0	11118.0	241.0	6.513111322133171E-4	19.235384061671343	0.6082762530298219	4.0	18.35755975068582	3.0	0.2857142857142857	0.21428571428571427	34.695153531233956	34.695153531233956	6.082762530298219	10.198039027185569	4.123105625617661	2.473387769603369	1.0	168.45454545454547	1.4306529951430111
10	113	B	748.0	99.74011527999993	8.532804978425256E-5	32.38826948140329	28.284271247461902	1.1450982490598787	149.0	3.0	156.0	31654.0	0.20855614973262032	78.73430578745354	26.076809620810597	4.0	1.3397435897435896	107.0	8145.0	114.0	2.8016419401678214E-4	16.278820596099706	0.502614707631931	0.0	17.029386365926403	1.4142135623730951	0.0	0.1	-1.0	52.12501634890181	6.4031242374328485	12.206555615733702	5.830951894845301	2.0934070175616757	1.4142135623730951	76.1214953271028	1.4976058931860037
10	115	B	690.0	95.25483391999994	5.939764690270966E-5	31.04834939252005	27.202941017470888	1.1413600232629066	142.0	3.0	123.0	20206.0	0.1782608695652174	64.64072520721183	23.53720459187964	3.0	1.0975609756097562	142.0	7686.0	81.0	0.0010996496118815162	16.15549442140351	0.5203334392164364	2.0	17.46424919657298	3.1622776601683795	0.15384615384615385	0.23249527748763857	75.06858282186245	56.63363399894044	8.54400374531753	15.524174696260024	6.324555320336759	2.4545875417267156	1.4142135623730951	54.12676056338028	1.4964871194379392
10	116	B	918.0	114.81118307999986	2.3665346754061148E-4	38.01315561749642	29.410882339705484	1.2924860661584994	173.0	3.0	141.0	29653.0	0.15359477124183007	88.49292171347729	34.0147027033899	7.0	1.4609929078014185	87.0	9413.0	143.0	5.509051935518929E-4	22.47220505424423	0.5911691541835817	3.1622776601683795	21.02379604162864	3.605551275463989	0.1492371097349751	0.23620751769642942	17.818888914522773	69.94390526342457	6.082762530298219	11.40175425099138	4.123105625617661	2.7653315937748606	3.0	108.19540229885058	1.3216827791352384
10	119	B	651.0	91.84062035999993	7.50695695994792E-5	30.083217912982647	26.92582403567252	1.1172626647610515	141.0	3.0	109.0	18942.0	0.1674347158218126	66.89130740926024	23.259406699226016	4.0	0.9724770642201835	77.0	10250.0	153.0	9.094007505671306E-4	16.76305461424021	0.5572227898866492	2.0	17.72004514666935	3.0	0.14285714285714285	0.21428571428571427	19.653824058053317	19.653824058053317	6.324555320336759	10.44030650891055	5.385164807134504	1.9387162478442206	1.0	133.11688311688312	1.1493658536585365
11	121	B	891.0	108.5685423999999	5.433079696739307E-5	36.138621999185304	29.832867780352597	1.2113693616470076	175.0	3.0	102.0	18199.0	0.11447811447811448	69.68203505968525	25.0	2.0	1.411764705882353	70.0	7707.0	149.0	5.00134817736346E-4	20.0	0.5534245329124855	4.47213595499958	19.026297590440446	5.0990195135927845	0.2857142857142857	0.3333333333333333	79.82448915695679	84.92039213998544	5.385164807134504	9.219544457292887	5.0990195135927845	1.8081014266989475	1.4142135623730951	110.1	1.3533151680290645
11	122	B	851.0	107.15432883999989	9.154422635293243E-5	34.438350715445125	29.068883707497267	1.1847152805032894	129.0	3.0	168.0	33511.0	0.19741480611045828	82.66321395175888	28.460498941515414	10.0	1.2619047619047619	75.0	8166.0	150.0	5.165964801479296E-4	17.804493814764857	0.5169961233590605	4.123105625617661	17.804493814764857	4.123105625617661	0.28797018815893544	0.28797018815893544	79.01934998982647	79.01934998982647	5.830951894845301	10.0	4.242640687119285	2.3570226039551585	0.0	108.88	1.3776634827332843
11	130	B	868.0	107.1543288399999	6.50838249204888E-5	33.54101966249684	30.59411708155671	1.0963225241337864	120.0	3.0	179.0	30342.0	0.20622119815668202	72.93794723024739	25.80697580112788	8.0	0.9664804469273743	73.0	12076.0	221.0	3.7300330429620705E-4	18.788294228055936	0.5601587076693335	5.0990195135927845	20.591260281974	7.280109889280518	0.31323027878410764	0.434294945450817	68.07041224982466	63.434948822922024	5.385164807134504	10.770329614269007	4.47213595499958	2.408318915758459	2.23606797749979	165.42465753424656	1.3359556144418683
11	131	A	673.0	94.08326103999995	7.229931246631155E-5	31.25699921617557	26.1725046566048	1.1942685511486828	87.0	4.0	425.0	40933.0	0.6315007429420505	88.20389877059071	24.166091947189145	4.0	0.3552941176470588	77.0	10285.0	165.0	0.001018000415913774	18.027756377319946	0.576759024519236	3.1622776601683795	17.11724276862369	2.0	0.22703830459324992	0.13333333333333333	25.55996517182382	7.125016348901795	6.708203932499369	12.041594578792296	4.242640687119285	2.838231060987734	1.4142135623730951	133.57142857142858	1.2352941176470587
11	133	B	1028.0	116.81118307999986	4.641970379966804E-5	37.013511046643494	32.64965543462902	1.133657018854357	80.0	3.0	94.0	13728.0	0.0914396887159533	71.93474916218702	30.886890422961002	2.0	0.8617021276595744	82.0	8838.0	146.0	4.1635403017560823E-4	21.02379604162864	0.5680032898023368	5.830951894845301	20.591260281974	4.47213595499958	0.3616202853397895	0.2701716134791496	67.21759426951832	62.81888891452277	5.830951894845301	10.0	5.0	2.0	1.4142135623730951	107.78048780487805	1.3546051142792488
12	139	A	834.0	104.91168815999991	7.747599734952926E-5	34.713109915419565	29.614185789921695	1.1721784337299976	151.0	4.0	464.0	59815.0	0.5563549160671463	84.76863836117334	23.345235059857504	9.0	0.5	76.0	9758.0	177.0	2.7938470487882597E-4	18.0	0.5185360817241096	3.1622776601683795	18.027756377319946	2.0	0.23249527748763857	0.14285714285714285	81.57303097851933	79.99202019855866	5.830951894845301	9.486832980505138	4.47213595499958	2.1213203435596424	1.4142135623730951	128.39473684210526	1.3785611805697888
12	140	B	685.0	95.25483391999994	1.0674946389150772E-4	31.064449134018133	26.92582403567252	1.1537046774450646	168.0	4.0	152.0	26686.0	0.22189781021897811	67.79076210902872	25.059928172283335	10.0	1.0986842105263157	103.0	10442.0	136.0	8.012939128581341E-4	16.401219466856727	0.527973935610403	2.0	16.278820596099706	3.1622776601683795	0.14285714285714285	0.22703830459324992	58.39249775375109	76.82744657667311	7.810249675906654	13.45362404707371	5.0	2.690724809414742	1.4142135623730951	101.37864077669903	1.3415054587243822
12	142	B	877.0	107.49747459999992	8.120767577527787E-5	35.73513677041127	28.460498941515414	1.2556047188014798	85.0	3.0	142.0	23780.0	0.1619156214367161	77.40641463861076	28.30194339616981	3.0	1.0633802816901408	78.0	11494.0	144.0	4.3688014617142805E-4	19.235384061671343	0.5382764919931203	4.0	20.591260281974	5.0990195135927845	0.2857142857142857	0.3561309707013459	70.5599651718238	59.25003269780359	5.830951894845301	9.433981132056603	5.0	1.8867962264113207	1.4142135623730951	147.35897435897436	0.9772054985209674
12	143	B	845.0	106.3259017199999	9.337706461771921E-5	35.84689665786984	27.784887978899608	1.2901580414897724	95.0	3.0	173.0	29707.0	0.20473372781065088	61.497353922284674	26.019223662515376	4.0	0.9421965317919075	136.0	8735.0	65.0	9.335776217087614E-4	19.1049731745428	0.5329603105363512	5.830951894845301	23.769728648009426	7.0	0.41972110157675935	0.4375	90.0	30.963756532073518	8.602325267042627	15.811388300841896	5.0	3.162277660168379	6.4031242374328485	64.2279411764706	1.0120206067544362
13	147	A	758.0	101.49747459999992	1.6139636295203478E-4	33.24154027718932	26.92582403567252	1.2345598126597523	103.0	3.0	434.0	12550.0	0.5725593667546174	0.0	0.0	0.0	0.0	44.0	5086.0	111.0	4.4675410271795935E-4	24.041630560342615	0.7232405706795789	7.280109889280518	24.041630560342615	7.280109889280518	0.41084036914256306	0.41084036914256306	1.909152432996379	1.909152432996379	4.242640687119285	7.810249675906654	2.8284271247461903	2.761340254296815	0.0	115.5909090909091	0.9602831301612269
13	148	B	786.0	102.56854239999987	1.173180417146951E-4	34.23448553724738	28.160255680657446	1.2157022267650135	97.0	3.0	103.0	21024.0	0.13104325699745548	68.58287895267648	27.073972741361768	4.0	1.5242718446601942	78.0	12546.0	219.0	4.7133878989965005E-4	18.027756377319946	0.5265963864917909	3.1622776601683795	18.110770276274835	4.123105625617661	0.21271781490575853	0.2831760569774271	78.27488798483492	82.67359333983045	6.082762530298219	10.198039027185569	5.0990195135927845	2.0	1.0	160.84615384615384	1.3615494978479197
13	154	B	758.0	100.08326103999991	1.7000969310107593E-4	31.575306807693888	28.442925306655784	1.1101286688083771	85.0	3.0	99.0	20665.0	0.13060686015831136	60.7762699108198	22.47220505424423	4.0	1.2222222222222223	103.0	12048.0	158.0	0.0012811446651522212	18.681541692269406	0.5916503616591087	2.8284271247461903	17.46424919657298	1.4142135623730951	0.2	0.1	34.38034472384487	34.38034472384487	8.06225774829855	14.142135623730951	5.0990195135927845	2.773500981126146	1.4142135623730951	116.97087378640776	1.3507636122177955
14	161	B	838.0	109.74011527999988	3.329760004691165E-4	35.0	28.600699292150182	1.2237463022313648	164.0	3.0	179.0	38531.0	0.21360381861575178	96.29982151597483	30.675723300355934	18.0	1.2849162011173185	87.0	7819.0	120.0	6.668747940712065E-4	19.79898987322333	0.565685424949238	4.0	19.1049731745428	4.123105625617661	0.2857142857142857	0.28797018815893544	51.84277341263095	65.8790168805574	6.0	10.44030650891055	5.0990195135927845	2.047512562185564	1.0	89.8735632183908	1.3352091060237883
14	163	B	877.0	107.7401152799999	6.035415588232447E-5	36.24913792078372	29.546573405388315	1.2268474392422464	125.0	3.0	199.0	37001.0	0.22690992018244013	90.235020251453	30.083217912982647	12.0	1.1407035175879396	61.0	11076.0	214.0	8.790376335908417E-4	19.6468827043885	0.5419958606277312	2.8284271247461903	19.924858845171276	2.23606797749979	0.2	0.1514456332038457	67.38013505195957	48.945186229037574	5.0	9.433981132056603	4.47213595499958	2.1095023109728985	1.0	181.5737704918033	1.1785843264716505
14	165	B	1031.0	117.39696951999987	6.527262222439582E-5	39.319206502675	31.25699921617557	1.2579328626763129	149.0	3.0	139.0	27501.0	0.13482056256062075	104.38806329910037	32.01562118716424	7.0	1.381294964028777	95.0	9734.0	143.0	5.946769178737958E-4	23.53720459187964	0.5986185044267954	4.242640687119285	23.53720459187964	4.242640687119285	0.23076923076923075	0.23076923076923075	39.28940686250036	39.28940686250036	7.211102550927978	12.529964086141668	4.47213595499958	2.80178514522438	0.0	102.46315789473684	1.395623587425519
14	167	B	741.0	101.49747459999993	2.65240564003792E-4	32.64965543462902	26.419689627245813	1.2358076834089085	107.0	2.0	79.0	16587.0	0.10661268556005399	59.33652294005763	18.681541692269406	7.0	1.6962025316455696	93.0	9333.0	132.0	7.499252468110919E-4	18.027756377319946	0.5521576303742327	2.23606797749979	18.384776310850235	2.0	0.16666666666666666	0.13333333333333333	51.581944655178006	25.01689347810003	6.082762530298219	11.045361017187261	5.0	2.209072203437452	1.0	100.35483870967742	1.3153326904532303
15	174	A	1074.0	120.22539663999987	4.922278385821607E-5	39.05124837953327	33.06055050963308	1.1812038147445438	133.0	3.0	356.0	43963.0	0.33147113594040967	123.07416451853126	31.622776601683793	5.0	0.6320224719101124	97.0	12260.0	170.0	4.494612210478363E-4	22.561028345356956	0.5777287354834263	6.324555320336759	25.0	8.94427190999916	0.3508232077228117	0.5	74.57783868126133	66.44773632710535	6.708203932499369	11.661903789690601	5.830951894845301	2.0	2.8284271247461903	126.3917525773196	1.3450244698205547
15	179	B	737.0	98.91168815999994	6.015568409090853E-5	32.202484376209235	27.202941017470888	1.183786869056821	129.0	3.0	61.0	11231.0	0.08276797829036635	68.89650623761487	23.769728648009426	4.0	2.1311475409836067	128.0	8136.0	86.0	7.079968061819016E-4	17.69180601295413	0.5493925812141564	3.1622776601683795	17.69180601295413	2.0	0.23249527748763857	0.14285714285714285	73.73979529168804	55.30484646876604	7.0710678118654755	13.45362404707371	5.656854249492381	2.378287198805056	1.4142135623730951	63.5625	1.3529990167158308
15	180	B	1025.0	118.32590171999988	1.0504290935085883E-4	40.792156108742276	30.59411708155671	1.3333333333333333	127.0	3.0	147.0	17927.0	0.14341463414634145	78.37270203531364	31.016124838541646	4.0	0.7210884353741497	186.0	14982.0	120.0	0.001814276032468944	23.345235059857504	0.5722971592289609	3.0	25.0	5.0	0.15789473684210525	0.2602896031476768	11.3099324740202	25.559965171823805	10.770329614269007	18.027756377319946	7.211102550927978	2.5	3.1622776601683795	80.54838709677419	1.4897877452943533
15	183	A	686.0	95.4974745999999	1.4556088893242776E-4	32.202484376209235	24.596747752497688	1.3092171656287046	93.0	3.0	352.0	35349.0	0.5131195335276968	70.09914912210603	25.238858928247925	5.0	0.38636363636363635	91.0	8963.0	126.0	2.576542952934025E-4	16.55294535724685	0.514026966486969	0.0	18.788294228055936	2.23606797749979	0.0	0.1315334104411641	-1.0	1.548157698977974	6.708203932499369	12.083045973594572	5.385164807134504	2.243765308275509	2.23606797749979	98.49450549450549	1.2792591766149728
15	184	B	636.0	91.25483391999994	1.8728121518534757E-4	30.083217912982647	24.351591323771842	1.2353696936271936	118.0	3.0	96.0	14111.0	0.1509433962264151	47.36780893646679	15.297058540778355	4.0	1.1041666666666667	157.0	8755.0	80.0	9.001600112563797E-4	16.1245154965971	0.5359970314092775	3.0	15.811388300841896	1.4142135623730951	0.25	0.11111111111111112	66.80140948635182	68.19859051364818	9.486832980505138	17.08800749063506	6.324555320336759	2.7018512172212588	2.23606797749979	55.76433121019108	1.4346087949743005
16	193	B	967.0	114.32590171999992	1.2050116867069017E-4	37.8021163428716	30.0	1.2600705447623866	152.0	3.0	163.0	30666.0	0.16856256463288521	97.22332468386126	32.449961479175904	5.0	1.4233128834355828	156.0	11929.0	103.0	8.973136263963493E-4	19.209372712298546	0.5081560126969157	0.0	20.248456731316587	2.0	0.0	0.11764705882352941	-1.0	38.65980825409008	9.055385138137417	15.524174696260024	7.280109889280518	2.132409391116245	2.0	76.46794871794872	1.3469695699555706
16	195	B	905.0	110.2253966399999	6.15645365020414E-5	36.069377593742864	30.4138126514911	1.1859538298291743	117.0	3.0	158.0	22357.0	0.17458563535911603	82.34140105135309	27.65863337187866	5.0	0.6962025316455697	91.0	7345.0	109.0	4.5692273924192257E-4	23.600847442411894	0.6543181229305729	6.324555320336759	24.698178070456937	8.06225774829855	0.3508232077228117	0.44516371337668237	24.274441134439456	35.58437360845966	6.324555320336759	11.40175425099138	5.0990195135927845	2.23606797749979	2.23606797749979	80.71428571428571	1.3504424778761064
16	196	B	707.0	105.9827559599999	5.561066840841573E-4	37.57658845611187	22.360679774997898	1.6804761230080003	118.0	4.0	156.0	15200.0	0.22065063649222066	86.2592134616708	33.1058907144937	3.0	1.0320512820512822	73.0	9020.0	106.0	0.004017805524369313	27.294688127912362	0.7263748320258395	8.602325267042627	27.294688127912362	8.602325267042627	0.5	0.5	10.336554146499306	10.336554146499306	6.708203932499369	12.806248474865697	3.605551275463989	3.5518142709585216	0.0	123.56164383561644	0.8578713968957872
16	197	B	644.0	92.66904747999995	9.983155405572872E-5	29.274562336608895	26.476404589747453	1.1056849595033376	93.0	4.0	37.0	7323.0	0.05745341614906832	46.07695282919937	17.46424919657298	2.0	1.6756756756756757	73.0	6857.0	136.0	9.694873103419515E-4	18.439088914585774	0.6298672787168206	4.47213595499958	17.08800749063506	4.47213595499958	0.3028912664076914	0.31234752377721214	18.970407808486527	55.84030545433056	5.830951894845301	10.198039027185569	4.123105625617661	2.473387769603369	2.8284271247461903	93.93150684931507	1.4478634971561908
17	202	B	681.0	94.08326103999993	8.094392118844153E-5	31.144823004794873	27.018512172212592	1.1527216156937767	117.0	3.0	158.0	20773.0	0.23201174743024963	89.47664659185241	24.73863375370596	4.0	1.1012658227848102	64.0	8604.0	169.0	6.434930716528296E-4	18.24828759089466	0.5859172032567102	3.1622776601683795	18.24828759089466	3.1622776601683795	0.2	0.2	10.840305454330576	10.840305454330576	5.0990195135927845	10.198039027185569	4.123105625617661	2.473387769603369	0.0	134.4375	1.2570897257089726
17	207	B	1162.0	125.39696951999987	5.872014333949185E-5	41.10960958218893	34.132096331752024	1.2044267419914065	145.0	2.0	150.0	18149.0	0.12908777969018934	93.62284525477762	34.0147027033899	4.0	0.98	91.0	15583.0	217.0	3.612145611083038E-4	26.476404589747453	0.6440441750441378	7.211102550927978	27.459060435491963	8.06225774829855	0.3713906763541037	0.40877269439290326	28.24973549497429	24.304549265936714	6.082762530298219	10.44030650891055	5.0990195135927845	2.047512562185564	1.0	171.24175824175825	1.2672142719630366
17	210	B	856.0	107.1543288399999	7.538329341330265E-5	35.38361202590826	29.732137494637012	1.1900796581574618	92.0	3.0	204.0	30866.0	0.2383177570093458	83.27023943021454	27.65863337187866	4.0	1.0833333333333333	196.0	10400.0	90.0	0.001963790449958446	17.69180601295413	0.5	0.0	17.804493814764857	1.4142135623730951	0.0	0.1	-1.0	87.70938995736147	9.848857801796104	17.46424919657298	7.280109889280518	2.3988991185817037	1.4142135623730951	53.06122448979592	1.6961538461538461
17	212	B	838.0	106.3259017199999	6.373323254665082E-5	33.83784863137726	28.792360097775937	1.1752370599863073	125.0	3.0	122.0	24278.0	0.14558472553699284	77.6242100071104	27.018512172212592	5.0	1.3278688524590163	72.0	6099.0	98.0	8.71747400484736E-4	23.769728648009426	0.7024598078604843	7.0710678118654755	23.769728648009426	7.0710678118654755	0.4130961923860138	0.4130961923860138	12.425942865427501	12.425942865427501	6.082762530298219	11.045361017187261	4.0	2.7613402542968153	0.0	84.70833333333333	1.1569109690113133
17	213	A	1131.0	122.56854239999987	6.418993525552181E-5	38.8329756778952	34.92849839314596	1.1117848594806876	97.0	3.0	675.0	35292.0	0.596816976127321	75.81564553024522	27.459060435491963	1.0	0.1437037037037037	122.0	8340.0	116.0	0.0046228928843902424	22.090722034374522	0.5688650341299797	3.605551275463989	25.079872407968907	6.324555320336759	0.1910938354123028	0.33333333333333337	45.578725565607755	30.32360686254998	8.54400374531753	16.0312195418814	7.0	2.290174220268771	3.0	68.36065573770492	1.6968824940047962
17	214	B	505.0	81.59797967999997	2.4307179521565792E-4	27.294688127912362	22.20360331117452	1.2292909283861881	105.0	3.0	44.0	8439.0	0.08712871287128712	51.20050438845874	19.697715603592208	4.0	1.4318181818181819	57.0	6733.0	129.0	7.274572782377155E-4	18.0	0.6594689749025805	4.47213595499958	18.0	4.47213595499958	0.35691530512412484	0.35691530512412484	35.3112134396332	35.3112134396332	5.385164807134504	8.94427190999916	3.605551275463989	2.4806946917841692	0.0	118.12280701754386	1.0920837665230951
17	217	B	1190.0	126.81118307999985	3.561106977345315E-5	41.19465984809196	35.12833614050059	1.1726903228017482	61.0	3.0	112.0	13286.0	0.09411764705882353	58.03287204040952	21.470910553583888	5.0	1.0089285714285714	84.0	6009.0	93.0	0.0014627885881980285	29.732137494637012	0.721747372214657	10.63014581273465	28.792360097775937	10.0	0.5564072619007506	0.5205792062953536	43.10348169679071	47.419509216656365	6.324555320336759	10.63014581273465	4.242640687119285	2.505549396395485	1.0	71.53571428571429	1.3000499251123314
18	221	B	596.0	89.25483391999995	9.061064287144129E-5	28.231188426986208	25.079872407968907	1.1256511982100834	154.0	3.0	124.0	20502.0	0.2080536912751678	58.797305118673854	21.633307652783937	2.0	1.032258064516129	112.0	5724.0	58.0	5.173573664706506E-4	16.401219466856727	0.5809610002524298	5.0	16.401219466856727	5.0	0.38461538461538464	0.38461538461538464	68.96248897457819	68.96248897457819	7.280109889280518	12.36931687685298	5.0990195135927845	2.42582262018792	0.0	51.107142857142854	1.1348707197763803
18	225	B	1089.0	120.56854239999988	5.62309178372198E-5	39.45883931389772	33.37663853655727	1.1822292790413462	121.0	3.0	196.0	25828.0	0.17998163452708907	101.39081031307978	31.016124838541646	1.0	0.8367346938775511	79.0	13258.0	232.0	5.331510449387403E-4	23.345235059857504	0.591635118158053	8.06225774829855	22.561028345356956	8.54400374531753	0.4391791642131167	0.5	68.7858843130059	77.97472039036465	5.385164807134504	10.44030650891055	5.0990195135927845	2.047512562185564	1.4142135623730951	167.8227848101266	1.382410620003017
18	226	A	743.0	99.74011527999993	8.861755281733082E-5	33.734255586866	26.476404589747453	1.2741252488613588	163.0	3.0	367.0	21586.0	0.4939434724091521	62.12691856004508	23.194827009486403	1.0	0.28337874659400547	80.0	5159.0	62.0	0.0023781028493419457	22.360679774997898	0.6628478792845733	6.0	24.331050121192877	8.0	0.35294117647058826	0.47058823529411764	10.007979801441337	10.007979801441337	6.324555320336759	11.180339887498949	4.47213595499958	2.5	2.0	64.4875	0.9614266330684241
18	227	B	914.0	110.5685423999999	6.792087890398507E-5	36.61966684720111	30.23243291566195	1.211270920516299	128.0	3.0	146.0	20375.0	0.15973741794310722	81.75329200301566	28.319604517012593	5.0	0.9657534246575342	114.0	8285.0	96.0	3.0849592608687515E-4	20.12461179749811	0.5495574790854838	3.1622776601683795	21.93171219946131	5.0990195135927845	0.18864566947613626	0.295378269592824	54.68878656036679	47.563770211465	7.0710678118654755	13.601470508735444	5.830951894845301	2.3326329481056884	2.0	72.67543859649123	1.3209414604707301
18	229	B	726.0	98.91168815999994	1.201431780686328E-4	33.24154027718932	25.96150997149434	1.2804162898725242	163.0	3.0	70.0	13786.0	0.09641873278236915	69.65311563543759	25.0	5.0	1.6571428571428573	150.0	11149.0	98.0	0.0021524726598157354	18.027756377319946	0.5423261445466404	4.47213595499958	18.0	5.385164807134504	0.3333333333333333	0.4142434467026541	77.47119229084848	82.23483398157465	10.44030650891055	19.6468827043885	6.324555320336759	3.106444913401813	1.0	74.32666666666667	1.3185039016952194
18	230	B	870.0	108.56854239999991	8.413139171276427E-5	33.734255586866	29.832867780352597	1.1307748163950495	98.0	3.0	109.0	22017.0	0.12528735632183907	77.34991132921104	28.635642126552707	4.0	1.1926605504587156	70.0	6440.0	101.0	9.600004557757993E-4	20.615528128088304	0.6111155491486433	3.1622776601683795	22.561028345356956	5.0990195135927845	0.18864566947613626	0.295378269592824	5.194428907734817	1.9305874411669919	5.830951894845301	10.44030650891055	4.123105625617661	2.5321462647095156	2.0	92.0	1.0978260869565217
18	231	B	1085.0	121.63961019999985	9.163779906459003E-5	39.84971769034255	33.52610922848042	1.1886174270556342	108.0	3.0	164.0	20182.0	0.15115207373271888	60.40638256192644	24.331050121192877	3.0	0.75	159.0	17238.0	155.0	0.002614107052614988	25.179356624028344	0.6318578419974724	6.708203932499369	23.194827009486403	5.0	0.34874291623145787	0.2688016652852352	44.09061955080085	54.395466019566896	11.40175425099138	18.973665961010276	7.280109889280518	2.6062334565784164	2.0	108.41509433962264	1.4296902192829795
18	232	A	798.0	103.49747459999995	6.315484389738899E-5	34.92849839314596	27.65863337187866	1.2628425245572248	123.0	3.0	350.0	30080.0	0.43859649122807015	90.37757621332506	26.419689627245813	3.0	0.4257142857142857	79.0	8069.0	111.0	4.167514888363199E-4	18.973665961010276	0.5432144762551112	2.23606797749979	19.313207915827967	3.1622776601683795	0.16666666666666666	0.23249527748763857	50.19442890773482	58.3245312618908	5.830951894845301	9.848857801796104	5.385164807134504	1.8288869801622232	1.0	102.13924050632912	1.0867517660180939
18	234	B	973.0	113.6396101999999	4.8843668347914955E-5	37.013511046643494	32.01562118716424	1.1561078521719583	145.0	3.0	113.0	22225.0	0.11613566289825282	69.26229389980236	28.160255680657446	6.0	1.2566371681415929	140.0	7534.0	68.0	0.005741461834108816	21.93171219946131	0.5925326071288811	4.0	23.600847442411894	7.0710678118654755	0.23529411764705882	0.43852900965351466	51.34019174590991	59.47029410006589	13.038404810405298	20.8806130178211	6.324555320336759	3.3015148038438356	3.1622776601683795	53.81428571428572	1.2636049907087867
18	236	B	1127.0	122.22539663999986	7.375120258674009E-5	38.948684188300895	34.713109915419565	1.122016560406185	89.0	3.0	186.0	16336.0	0.1650399290150843	95.21387275662349	31.144823004794873	3.0	0.6935483870967742	143.0	9976.0	108.0	3.672630393524022E-4	26.248809496813376	0.6739331518854697	7.280109889280518	24.758836806279895	5.385164807134504	0.38969534791087906	0.27883326429273	31.175700495738596	25.319686910309628	8.06225774829855	13.892443989449804	5.830951894845301	2.382534488362192	2.0	69.76223776223776	1.5481154771451484
19	239	B	677.0	94.66904747999993	1.260350400996869E-4	32.28002478313795	25.0	1.2912009913255178	159.0	2.0	136.0	21129.0	0.20088626292466766	80.42816207546169	25.553864678361276	5.0	1.2647058823529411	69.0	7594.0	175.0	3.8022651763408447E-4	19.1049731745428	0.5918512548516576	4.242640687119285	20.024984394500787	5.656854249492381	0.315352998736582	0.4204706649821094	62.35402463626133	62.35402463626133	5.830951894845301	9.219544457292887	4.242640687119285	2.173067468400883	1.4142135623730951	110.05797101449275	1.5900711087700816
19	242	B	930.0	111.98275595999988	5.6299329083264434E-5	36.71511950137164	30.528675044947494	1.2026437258517055	150.0	3.0	178.0	29056.0	0.1913978494623656	78.29402109363213	27.294688127912362	5.0	0.7247191011235955	74.0	12852.0	252.0	9.476961219757929E-4	22.847319317591726	0.6222863939401906	5.0	24.596747752497688	6.324555320336759	0.2777777777777778	0.33333333333333337	29.357753542791272	10.922804719869262	5.830951894845301	10.295630140987	4.47213595499958	2.3021728866442674	2.23606797749979	173.67567567567568	1.4509803921568627
19	245	B	1132.0	123.29646443999985	6.439927590320068E-5	40.607881008493905	34.20526275297414	1.1871822561855063	90.0	3.0	175.0	29559.0	0.15459363957597172	47.505869928588226	18.439088914585774	5.0	1.0	123.0	8509.0	106.0	6.69677238086191E-4	28.0178514522438	0.6899609326175709	7.615773105863909	31.400636936215164	10.816653826391969	0.3694192580731196	0.5198152096601208	15.895268372581317	5.40379136024972	7.615773105863909	14.866068747318506	6.324555320336759	2.3505318547086316	3.605551275463989	69.17886178861788	1.5322599600423084
20	262	B	1082.0	122.46803731999985	5.561800935609372E-5	40.311288741492746	32.69556544854363	1.2329283249416425	125.0	3.0	104.0	21095.0	0.09611829944547134	77.64209880232397	29.017236257093817	2.0	1.625	98.0	4812.0	83.0	0.0014897509247210321	23.53720459187964	0.583886184905138	5.0	24.73863375370596	5.385164807134504	0.3333333333333333	0.33333333333333337	59.70355182376156	44.63506366426935	7.211102550927978	12.206555615733702	5.830951894845301	2.0934070175616757	1.4142135623730951	49.10204081632653	1.6903574397339984
20	265	B	701.0	97.49747459999992	1.2187304333912194E-4	31.827660925679098	26.1725046566048	1.2160724142863866	102.0	3.0	151.0	28595.0	0.21540656205420827	57.05473846997434	19.026297590440446	4.0	1.1986754966887416	130.0	6967.0	96.0	0.001160462238029587	18.601075237738275	0.5844311110757942	3.0	19.72308292331602	5.0990195135927845	0.21428571428571427	0.38218767082460553	45.0	56.309932474020215	8.06225774829855	15.264337522473747	5.830951894845301	2.6178122882419563	2.23606797749979	53.59230769230769	1.7913018515860486
20	266	B	813.0	105.15432883999992	1.6983209033225496E-4	33.83784863137726	29.206163733020468	1.1585858704585776	113.0	3.0	80.0	15759.0	0.0984009840098401	77.39368892015594	26.419689627245813	5.0	1.875	74.0	6943.0	142.0	5.135458055421235E-4	19.1049731745428	0.5646036597263776	3.0	19.849433241279208	5.0990195135927845	0.2	0.3333333333333333	54.462322208025626	65.77225468204583	5.656854249492381	9.433981132056603	4.47213595499958	2.1095023109728985	2.23606797749979	93.82432432432432	1.5134668010946277
20	271	B	943.0	116.0832610399999	2.2547955213572302E-4	38.2099463490856	30.265491900843113	1.2624921634933406	105.0	3.0	96.0	19358.0	0.10180275715800637	75.19708459162928	26.419689627245813	2.0	1.1875	94.0	7213.0	105.0	5.808269684973668E-4	23.194827009486403	0.6070363668553405	6.4031242374328485	23.345235059857504	7.211102550927978	0.4505222492060775	0.5	57.34919770340443	62.31893843151474	6.708203932499369	10.816653826391969	5.0	2.1633307652783937	1.0	76.73404255319149	1.3683626784971579
20	273	B	778.0	102.08326103999993	1.2876646165575032E-4	33.015148038438355	29.017236257093817	1.1377771385917972	99.0	3.0	95.0	17341.0	0.12210796915167095	16.310706353481304	6.324555320336759	0.0	0.8315789473684211	121.0	6638.0	83.0	0.0012162132005626035	17.11724276862369	0.5184663339596326	1.4142135623730951	17.029386365926403	1.0	0.1	0.06666666666666667	45.0	0.0	8.06225774829855	13.601470508735444	6.324555320336759	2.1505813167606567	1.0	54.85950413223141	1.5129557095510695
