# Supplementary material for: Exploiting Single-Cell Quantitative Data to Map Genetic Variants Having Probabilistic Effects
Source: PLoS Genet. 2016 Aug 1;12(8):e1006213. doi: 10.1371/journal.pgen.1006213 (PMC4968810; doi:10.1371/journal.pgen.1006213)
Supplement: S1 Dataset — (ZIP) [file pgen.1006213.s007.zip › data/2014-10-07_morpho/JW1_gpa1/JW1-7_A1B.xls]

image_number	cell_id	Cgroup	Agroup	Dgroup	C11-1_A1B	C11-2_A1B	C12-1_A1B	C12-2_A1B	C13_A1B	C101_A1B	C102_A1B	C103_A1B	C104_A1B	C105_A1B	C106_A1B	C107_A1B	C108_A1B	C109_A1B	C110_A1B	C111_A1B	C112_A1B	C113_A1B	C114_A1B	C115_A1B	C116_A1B	C117_A1B	C118_A1B	C126_A1B	C127_A1B	C128_A1B	A7-1_A1B	A7-2_A1B	A8-1_A1B	A8-2_A1B	A9_A1B	A101_A1B	A102_A1B	A103_A1B	A104_A1B	A120_A1B	A121_A1B	A122_A1B	A123_A1B	D14-3_A1B	D15-3_A1B	D16-3_A1B	D17-3_A1B	D104_A1B	D107_A1B
1	1	small	api	A1	1173.0	77.0	109.8111830799999	24.384776280000004	3.922002271645406E-5	1250.0	136.61017291999985	41.036569057366385	35.38361202590826	56.26558590430524	58.97046189004089	7.280109889280518	-1.0	13.92838827718412	20.761969618097478	13.565602054661316	17.46424919657298	24.22911572526172	-1.0	1.1597620115017926	-1.0	0.22206095587036112	0.06564364876385337	107.0	3.0	37.21558813185679	127.0	50.0	24773.0	9799.0	0.5714285714285714	0.1416	0.2824858757062147	0.06037809365821169	-1.0	92.21017431951445	38.83784863137726	7.0	1.07909604519774	124.0	15711.0	189.0	5.209296080512507E-4	20.518284528683193	0.5
1	5	small	api	A1	763.0	67.0	88.01219323999996	23.142135600000003	1.0401527157826271E-4	830.0	113.15432883999989	32.984845004941285	28.861739379323623	33.97654403625686	52.76516601842534	7.615773105863909	-1.0	13.416407864998739	13.581995002034647	16.24988687743431	13.45362404707371	17.059331757135155	-1.0	1.1428571428571428	-1.0	0.2629423804596466	0.08781127129750983	110.0	7.0	30.805843601498726	75.0	43.0	15298.0	8659.0	0.46153846153846156	0.14216867469879518	0.3644067796610169	0.06308884608601681	-1.0	71.75261540090526	30.87289351988775	7.0	1.2033898305084745	90.0	11100.0	180.0	0.001756749238836811	21.213203435596427	0.6431196942844082
2	13	small	api	A1	868.0	200.0	96.84062035999995	42.041630520000005	9.411853111320879E-5	1068.0	141.2964644399999	36.05551275463989	29.017236257093817	37.874983651098205	45.45351912595797	14.866068747318506	16.863401450388213	9.899494936611665	20.302027181843386	23.847894881126987	15.811388300841896	28.48681236397159	0.8815581358870084	1.2425550260950655	0.7094721097845063	0.4341321891961497	0.2304147465437788	152.0	4.0	34.0147027033899	106.0	170.0	18321.0	35670.0	0.875	0.25842696629213485	0.6159420289855072	-1.0	0.09888239155834698	109.7171101202575	40.51987223200523	10.0	1.0797101449275361	208.0	20928.0	145.0	1.2004046257394593E-4	19.6468827043885	0.544906484566918
2	14	small	api	A1	796.0	74.0	90.08326103999995	25.727922040000003	5.734410435061987E-5	870.0	118.22539663999987	34.66987164671943	28.0178514522438	37.998732442504675	63.108480677930544	9.055385138137417	11.798106078554696	11.0	16.902283514956398	16.13257179161044	13.92838827718412	18.951627467673312	0.7675287099339871	1.237420781740311	0.6202649262561546	0.2856015839455007	0.09296482412060302	131.0	3.0	31.76476034853718	83.0	71.0	16909.0	16925.0	0.8333333333333334	0.17701149425287357	0.461038961038961	-1.0	0.033031636036951785	89.51293741759727	29.48149961536721	5.0	1.396103896103896	98.0	15329.0	216.0	3.9516508988530504E-4	17.804493814764857	0.5135436899273774
2	16	medium	iso	A1	878.0	381.0	95.74011527999991	58.284271200000006	7.419888920211257E-5	1259.0	156.85281359999993	35.4400902933387	30.083217912982647	66.01581629737377	81.7405620201212	21.213203435596427	21.62761246443462	11.045361017187261	34.81932438055729	8.742415813386117	15.132745950421556	35.184264838072565	0.9808388915087292	1.1780684631494909	0.8325822498350554	0.6087758619210225	0.43394077448747154	113.0	3.0	31.78049716414141	93.0	263.0	15036.0	46917.0	0.9166666666666666	0.28276409849086576	0.7387640449438202	-1.0	0.08138995119444214	162.79303986625524	46.01095809073672	18.0	0.9719101123595506	153.0	16094.0	151.0	3.707601845293768E-4	22.825424421026653	0.6440566102428048
2	17	small	api	A1	928.0	213.0	99.91168815999994	41.798989840000004	7.513562522767098E-5	1141.0	144.12489155999992	38.2099463490856	30.066592756745816	41.717305036411744	49.295840511271514	15.811388300841896	16.0466301540907	11.661903789690601	21.879119964270934	20.554374251846145	14.866068747318506	28.860962051318392	0.9853401087337434	1.270843911653831	0.7753431398600769	0.41835935924796436	0.22952586206896552	122.0	4.0	33.421549934136806	82.0	171.0	12005.0	33575.0	0.7272727272727273	0.22173531989482909	0.6758893280632411	-1.0	0.12395731756461915	115.29903622891105	42.05961020660847	12.0	1.0790513833992095	172.0	14510.0	140.0	4.212184406993458E-4	24.331050121192877	0.6367726847586935
2	18	medium	iso	A1	965.0	251.0	108.9116881599999	54.52691188000001	6.712560100935177E-5	1216.0	166.26702715999997	37.107950630558946	32.01562118716424	54.80249671524524	89.29268063145575	19.6468827043885	16.005046259634476	4.0	32.49977375486862	8.121035618207516	14.866068747318506	32.502250399852585	1.227543012727112	1.1590576491902125	1.0590871071725791	0.5006525268426255	0.2601036269430052	118.0	3.0	33.61547262794322	80.0	223.0	9144.0	30269.0	0.8	0.24917763157894737	0.735973597359736	-1.0	0.1322703139859834	155.8903934504097	44.88616292029464	9.0	0.7623762376237624	167.0	14992.0	127.0	3.3126656181694825E-4	20.0	0.5389680556362955
2	20	medium	iso	A1	888.0	353.0	95.66904747999993	57.284271200000006	4.7975489523875836E-5	1241.0	155.78174579999992	35.12833614050059	31.064449134018133	53.89042325736388	63.46952683894926	21.095023109728988	20.38216682392379	10.816653826391969	31.142949544333586	18.059228978429196	14.212670403551895	34.80837900760711	1.0349745094308853	1.1308211515018358	0.9152415552683488	0.5987753898352083	0.3975225225225225	133.0	3.0	31.622776601683793	71.0	272.0	9319.0	42161.0	0.7	0.2763900080580177	0.793002915451895	-1.0	0.1801784818169349	125.4502263202988	44.132068714580825	11.0	0.8542274052478134	186.0	16978.0	138.0	2.598838615805614E-4	23.194827009486403	0.660288233314425
2	21	medium	iso	A1	728.0	186.0	86.84062035999995	39.041630520000005	9.235458870883644E-5	914.0	128.71067799999983	32.0624390837628	28.071337695236398	30.113733150982455	52.73359809902287	14.422205101855956	14.870458071137563	10.816653826391969	18.71348584655416	21.374114996372892	14.422205101855956	23.51446483998254	0.969856142484835	1.142177100067578	0.8491293884525023	0.44957797811844225	0.2554945054945055	100.0	3.0	30.23243291566195	71.0	125.0	5909.0	14230.0	0.6	0.21444201312910285	0.6377551020408163	-1.0	0.11403586314906194	84.98728993916205	34.227178672018034	4.0	0.7091836734693877	103.0	11961.0	168.0	4.283656244022092E-4	21.37755832643195	0.6667477252926172
3	27	medium	api	A1	703.0	339.0	83.01219323999996	56.11269832000001	1.0204690385481936E-4	1042.0	141.53910511999993	32.31098884280702	26.0	23.19859051364819	41.633539336570195	20.12461179749811	20.135038033174357	12.529964086141668	18.940924494059292	28.307692307692307	14.142135623730951	28.509866713122324	0.9994821844558193	1.2427303401079624	0.8042631230593349	0.6759573037393468	0.4822190611664296	129.0	3.0	30.805843601498726	51.0	206.0	10579.0	41116.0	0.5833333333333334	0.24664107485604606	0.8015564202334631	-1.0	0.15528092822212453	117.23054009793127	42.04804292521077	13.0	1.1206225680933852	104.0	9942.0	147.0	3.119356555037161E-4	21.540659228538015	0.6666666666666667
3	28	medium	iso	A1	860.0	262.0	94.25483391999992	46.041630520000005	6.82553000638269E-5	1122.0	142.7106779999999	35.90264614203248	28.635642126552707	36.9539089925476	52.10810496228751	16.55294535724685	19.069228104946955	12.083045973594572	22.42174565115295	22.279926435049543	15.620499351813308	28.41177188184161	0.8680448556254183	1.2537747881945125	0.6923451195532803	0.48848031029451994	0.30465116279069765	132.0	3.0	33.60059523282288	78.0	185.0	16151.0	43793.0	0.6666666666666666	0.23440285204991088	0.7034220532319392	-1.0	0.07873614107181955	118.4252091025763	44.61045573002794	14.0	1.2167300380228137	134.0	11550.0	123.0	1.879420265453279E-4	18.681541692269406	0.5203388524167379
3	32	small	api	A1	1001.0	230.0	100.74011527999991	42.798989840000004	3.536768671953903E-5	1231.0	146.3675322399999	38.07886552931954	32.2490309931942	43.95837332399004	56.49215378449486	16.0312195418814	17.341193196588183	13.0	24.554302944768118	20.21766173804098	16.492422502470642	29.448310946285083	0.9244588512534122	1.1807754948468272	0.7829251667975503	0.42484555155653025	0.22977022977022976	99.0	3.0	35.34119409414458	106.0	153.0	11199.0	19975.0	0.7142857142857143	0.21039805036555645	0.5907335907335908	-1.0	0.07422818237143591	68.62404012129797	25.258031420739158	6.0	0.528957528957529	104.0	17378.0	246.0	5.885633533879406E-4	23.021728866442675	0.6045802191432583
4	33	medium	iso	A1	951.0	397.0	99.84062035999992	59.94112544000001	7.915645918245704E-5	1348.0	162.61017291999997	38.63935817272331	29.427877939124322	30.774036101248214	57.41240936200013	20.518284528683193	24.882737945288067	12.727922061357855	25.414500820907097	25.58798162605152	16.15549442140351	30.16310689695644	0.824599148767254	1.3130188405923875	0.628017758218324	0.6003681189466525	0.4174553101997897	138.0	3.0	35.6931365951495	46.0	310.0	6594.0	60631.0	0.5	0.26409495548961426	0.8707865168539326	-1.0	0.17366850632509953	156.08296239780148	50.18888179084486	17.0	1.0758426966292134	96.0	11183.0	166.0	3.991144382241287E-4	27.892651361962706	0.7218714978980414
4	34	small	api	A1	1268.0	81.0	116.25483391999988	24.313708480000003	6.847034438913308E-5	1349.0	142.56854239999996	44.28317965096906	35.22782990761707	46.14576283817511	60.31833579345458	7.615773105863909	-1.0	13.92838827718412	19.66886765731466	17.3442417998018	19.209372712298546	22.639380120161995	-1.0	1.2570510237814567	-1.0	0.20914148392944543	0.0638801261829653	129.0	11.0	39.408120990476064	107.0	56.0	22182.0	12246.0	0.7142857142857143	0.12083024462564863	0.34355828220858897	0.0077157615314268025	-1.0	112.42421313582152	38.30141341897209	8.0	1.478527607361963	102.0	14931.0	201.0	4.464508587963447E-4	25.059928172283335	0.5659017344689462
4	35	medium	iso	A1	1157.0	416.0	110.1543288399999	62.11269832000001	4.906229681958767E-5	1573.0	174.26702715999994	40.19950248448356	34.132096331752024	50.59933933652057	54.22082404063791	21.95449840010015	22.669926868438974	14.7648230602334	31.741686367698655	24.405181325621832	18.027756377319946	39.12561446721759	0.9684415184711141	1.1777624817930452	0.8222723456063422	0.5638697904484464	0.3595505617977528	166.0	4.0	38.01315561749642	57.0	272.0	7420.0	46581.0	0.5	0.20915448188175462	0.8267477203647416	-1.0	0.15924065760122727	158.52652850745972	52.02064015175034	11.0	0.9696048632218845	158.0	22307.0	217.0	5.132622698451883E-4	21.540659228538015	0.5358439258508835
4	38	small	api	A1	789.0	176.0	89.84062035999995	37.213203400000005	5.461842017771419E-5	965.0	129.05382375999986	32.64965543462902	29.832867780352597	11.003540851749499	13.4652080948117	13.416407864998739	15.183258959687924	11.180339887498949	6.064382529133719	28.257424200940715	15.652475842498529	26.043615267350503	0.8836316301144415	1.0944189366914134	0.8073979721017872	0.41421356231605644	0.22306717363751585	140.0	3.0	32.2490309931942	64.0	120.0	12183.0	27332.0	0.7272727272727273	0.19067357512953367	0.6521739130434783	-1.0	0.07081415359925523	97.35941221669118	37.004432436192495	9.0	1.315217391304348	107.0	9262.0	111.0	3.399627019769306E-4	19.4164878389476	0.5946919678164199
4	39	small	api	A1	1027.0	159.0	102.25483391999992	34.798989840000004	4.834945373836183E-5	1186.0	139.0538237599999	38.118237105091836	33.13608305156178	54.246112745563266	67.05106271907673	12.649110640673518	15.125414554821477	12.649110640673518	24.47647296562332	13.761433398462817	16.1245154965971	26.580225738172054	0.8362819144445468	1.1503543447117004	0.7269776641336841	0.340316330348014	0.15481986368062317	116.0	3.0	34.66987164671943	40.0	93.0	5690.0	17091.0	0.5384615384615384	0.112141652613828	0.6992481203007519	-1.0	0.08841642687937981	96.17245177893838	36.836923271961865	5.0	1.3458646616541354	118.0	16294.0	175.0	7.236339066168415E-4	25.019992006393608	0.6563785186973254
4	40	small	api	A1	1075.0	192.0	104.84062035999995	38.213203400000005	3.5430287292456377E-5	1267.0	145.05382375999991	39.45883931389772	32.38826948140329	46.54121864372388	53.7461622625552	14.142135623730951	16.111374509463182	14.142135623730951	23.34077778297996	20.130745187678695	16.401219466856727	28.944237576569346	0.8777733777726054	1.2183065024994377	0.7204864916765973	0.36448852809897686	0.1786046511627907	137.0	4.0	36.24913792078372	69.0	123.0	9310.0	23515.0	0.45454545454545453	0.1515390686661405	0.640625	-1.0	0.10722889477996961	100.45602667576375	43.266615305567875	11.0	0.9270833333333334	214.0	17321.0	131.0	9.039582562404942E-4	26.92582403567252	0.6823774977635754
4	42	small	api	A1	689.0	95.0	81.84062035999996	25.727922040000003	7.317514701128614E-5	784.0	109.98275595999988	31.78049716414141	27.313000567495326	29.931511840507767	44.701587180005106	8.54400374531753	15.73964249248407	12.083045973594572	12.900993898314828	17.866949432892383	14.142135623730951	18.340531599896277	0.542833406120719	1.1635666716883082	0.4665253992992772	0.31436616593115	0.1378809869375907	111.0	3.0	29.274562336608895	60.0	50.0	9788.0	9691.0	0.4166666666666667	0.14030612244897958	0.45454545454545453	-1.0	0.01911481733476475	75.30863922350653	29.61432085785531	7.0	1.2727272727272727	85.0	12534.0	204.0	4.3260532624957973E-4	20.615528128088304	0.6486848843683046
5	48	small	api	A1	970.0	124.0	100.66904747999993	30.556349160000003	6.351643173827381E-5	1094.0	133.63961019999988	38.07886552931954	31.78049716414141	60.255118703057775	81.869897645844	10.770329614269007	15.122313374663333	12.529964086141668	23.34628376245867	9.628546665571555	14.866068747318506	23.583307948485587	0.7122144176904935	1.1981834435329324	0.5944118336258066	0.3035327136284932	0.12783505154639174	101.0	3.0	33.12099032335839	108.0	97.0	18987.0	19404.0	0.6666666666666666	0.18738574040219377	0.47317073170731705	-1.0	0.033021992193616005	94.949871068188	37.756271490979906	6.0	1.0097560975609756	109.0	10042.0	143.0	5.931489506408712E-4	17.0	0.44644187172305666
5	49	small	api	A1	786.0	160.0	89.66904747999995	36.213203400000005	8.62581762988211E-5	946.0	127.88225087999986	34.0	27.294688127912362	35.66713030444441	50.692351883893366	13.0	16.031668666859634	12.083045973594572	18.88235294117647	19.967255073439244	15.132745950421556	24.403508771929832	0.8108950022696862	1.2456636192604298	0.6509742997480551	0.4038539988737709	0.2035623409669211	106.0	3.0	32.14031735997639	30.0	99.0	6055.0	22399.0	0.5	0.13636363636363635	0.7674418604651163	-1.0	0.07629591171246353	100.31224543281199	37.12384836248266	5.0	1.372093023255814	84.0	11189.0	200.0	3.261887767959221E-4	20.12461179749811	0.5919003469852385
5	50	small	api	A1	923.0	61.0	95.25483391999994	20.313708480000003	6.165624073648892E-5	984.0	117.98275595999986	36.124783736376884	31.89043743820395	15.584401166904456	32.17121712854458	6.082762530298219	-1.0	14.317821063276353	7.640184146544078	20.69585910443914	16.55294535724685	14.349080840703493	-1.0	1.1327779308884705	-1.0	0.21325645790386377	0.06608884073672806	109.0	4.0	34.88552708502482	121.0	23.0	25327.0	4796.0	0.5333333333333333	0.14634146341463414	0.1597222222222222	0.07669919044461943	-1.0	115.41316779091525	31.39082745172629	13.0	1.4791666666666667	90.0	14099.0	218.0	6.878472760068116E-4	18.35755975068582	0.508170786146469
5	51	medium	iso	A1	1072.0	272.0	105.84062035999993	47.041630520000005	4.638026199327558E-5	1344.0	155.29646443999997	42.190046219457976	32.14031735997639	47.950779109006355	62.70510575889791	16.64331697709324	19.425989385452404	13.892443989449804	26.878377760036706	19.07261814294824	16.278820596099706	30.24602796798675	0.8567551771420696	1.3126829379723637	0.6526748785700353	0.4444572448649245	0.2537313432835821	140.0	3.0	36.6742416417845	43.0	198.0	6357.0	37073.0	0.38461538461538464	0.1793154761904762	0.8215767634854771	-1.0	0.11689065250170579	117.68253934120476	41.2498099328237	9.0	1.0871369294605808	104.0	11017.0	142.0	4.390346694765332E-4	19.0	0.45034318998297834
5	52	large	iso	A1	717.0	378.0	84.66904747999995	57.284271200000006	9.324678771412363E-5	1095.0	144.3675322399999	32.38826948140329	27.294688127912362	26.565051177077976	39.346204069980104	19.72308292331602	24.07207014781958	13.038404810405298	19.11185777787287	28.54035174717279	14.560219778561036	30.144662542055862	0.8193347228635637	1.1866143818760868	0.690481031898637	0.6765668553615344	0.5271966527196653	108.0	3.0	31.04834939252005	20.0	250.0	2655.0	34087.0	0.16666666666666666	0.2465753424657534	0.9259259259259259	-1.0	0.1652916117505665	128.475102972007	43.643316977093235	7.0	0.9111111111111111	129.0	10585.0	130.0	4.812465363284859E-4	22.360679774997898	0.6903943968922749
5	53	medium	iso	A1	847.0	323.0	92.42640679999995	51.627416960000005	8.216306404648817E-5	1170.0	146.4680373199999	35.014282800023196	30.01666203960727	26.378420633512405	33.64196024970022	18.867962264113206	20.249137696330745	13.601470508735444	17.335782756618332	28.950587472162837	15.231546211727817	31.29194834512764	0.9317909012753756	1.1664948872003662	0.7987955296672672	0.5585786437821364	0.38134592680047225	99.0	5.0	33.1058907144937	31.0	222.0	2876.0	21402.0	0.3333333333333333	0.21623931623931625	0.8774703557312253	-1.0	0.10693810824149798	56.49657666504969	18.162277660168378	5.0	0.5098814229249012	198.0	17271.0	143.0	9.822394677745454E-4	19.1049731745428	0.5456337142090525
5	54	small	api	A1	1032.0	185.0	104.49747459999992	38.213203400000005	6.521583524814444E-5	1217.0	144.71067799999992	39.293765408777	32.28002478313795	42.521210891421674	55.60261310547597	14.866068747318506	15.33720755282416	12.649110640673518	23.515180853439087	21.871110841550276	16.64331697709324	28.498438843407257	0.9692813177442526	1.2172780433955184	0.7962694496982013	0.3656854248992543	0.17926356589147288	89.0	4.0	35.510561809129406	92.0	139.0	12813.0	21596.0	0.7692307692307693	0.18981101068200493	0.6017316017316018	-1.0	0.07892895061581585	42.85899060397407	20.307025177762252	3.0	0.5714285714285714	92.0	14883.0	241.0	6.144607152542949E-4	23.40939982143925	0.5957535394714379
6	58	small	api	A1	804.0	85.0	91.91168815999994	26.556349160000003	4.396262624787209E-5	889.0	120.46803731999985	33.60059523282288	29.410882339705484	40.336650894160414	53.47114463301483	9.0	11.613776354901043	10.0	16.39851901973907	16.15048452180359	14.317821063276353	20.40740740740741	0.7749417351404375	1.14245451206546	0.6783129892317632	0.2889333194900162	0.10572139303482588	156.0	4.0	30.805843601498726	98.0	54.0	19765.0	12539.0	0.8181818181818182	0.17097862767154107	0.35526315789473684	0.008665342001349042	-1.0	82.58886006671425	31.423116243826456	13.0	1.0526315789473684	217.0	15793.0	122.0	0.0035661632715169953	17.204650534085253	0.5120340998387677
6	59	small	api	A1	761.0	150.0	87.42640679999995	33.384776280000004	7.266223949303925E-5	911.0	122.81118307999986	32.14031735997639	29.154759474226502	24.613845400419166	33.96628470882041	12.529964086141668	13.998148254814343	11.661903789690601	12.694336382255925	22.29481606852615	13.92838827718412	22.721001542870226	0.8951158294692495	1.1024037906534332	0.8119673000567996	0.38186147071527615	0.19710906701708278	109.0	3.0	30.463092423455635	55.0	89.0	8739.0	18546.0	0.5454545454545454	0.15806805708013172	0.6180555555555556	-1.0	0.08104420852132879	106.79733251317946	36.385699871705135	8.0	1.2083333333333333	164.0	15113.0	150.0	3.9224960507965766E-4	18.110770276274835	0.5634907108548892
6	60	large	iso	A1	958.0	508.0	101.15432883999992	70.94112544	4.7146750898124034E-5	1466.0	174.50966783999993	38.07886552931954	31.04834939252005	54.27260177720031	54.95807059846098	24.698178070456937	24.940115616331674	10.44030650891055	32.77408564178675	24.02704216475099	15.231546211727817	40.03029380770164	0.9902992612545746	1.2264376778268682	0.807459913502732	0.7013157642735248	0.5302713987473904	130.0	4.0	34.132096331752024	66.0	378.0	6653.0	48710.0	0.7272727272727273	0.30286493860845837	0.8513513513513513	-1.0	0.17513633487324212	139.4980072722045	50.99044416917204	4.0	0.5	187.0	18699.0	167.0	4.372902657389932E-4	20.12461179749811	0.5284981975632331
6	62	medium	iso	A1	859.0	261.0	94.49747459999993	46.213203400000005	7.004450007312783E-5	1120.0	143.53910511999987	35.84689665786984	29.546573405388315	36.01236270179152	38.938796262066404	17.0	18.683575147546513	13.0	19.72276726623656	26.19593106044737	15.264337522473747	31.381201044386426	0.9098900968229522	1.2132336351169761	0.7499710447239814	0.48904167646401886	0.30384167636786963	117.0	4.0	33.28663395418648	121.0	159.0	12329.0	19386.0	0.6153846153846154	0.25	0.5678571428571428	-1.0	0.10545747798803862	111.15581013669353	42.979772606880914	4.0	0.5214285714285715	150.0	15277.0	178.0	9.815438044937423E-4	18.601075237738275	0.518903363247055
6	63	small	api	A1	675.0	123.0	83.59797967999997	30.970562720000004	1.0876702990346784E-4	798.0	116.56854239999988	30.265491900843113	26.30589287593181	23.540039269514295	41.28471089457122	10.816653826391969	13.240557457638362	9.433981132056603	12.95204456891976	21.211977203424784	14.560219778561036	19.630223610859506	0.8169334154546443	1.1505213696256658	0.7100549690097822	0.37047022952648484	0.18222222222222223	145.0	3.0	30.364452901377952	100.0	97.0	15112.0	14804.0	0.7777777777777778	0.24686716791979949	0.49238578680203043	0.014503893575402564	-1.0	81.34097694252584	34.56337991809029	6.0	0.7817258883248731	122.0	13215.0	169.0	1.8515186296808357E-4	18.439088914585774	0.6092446465101765
7	68	medium	api	A1	871.0	294.0	94.84062035999993	50.284271200000006	6.238438418739996E-5	1165.0	147.5391051199999	37.12142238654117	29.154759474226502	39.0938588862295	57.46726554214974	19.235384061671343	18.97353731965065	13.038404810405298	25.753323513449462	23.220908428295697	14.866068747318506	30.546556749099345	1.0138006286128578	1.273254283553853	0.7962279347556411	0.5301976200612026	0.3375430539609644	118.0	4.0	32.7566787083184	74.0	190.0	13017.0	37638.0	0.4166666666666667	0.22660944206008585	0.7196969696969697	-1.0	0.13500030953947	142.7013488821582	45.0	17.0	1.1628787878787878	72.0	11350.0	180.0	5.13212849104905E-4	24.73863375370596	0.6664247262969982
7	69	small	api	A1	1004.0	121.0	106.74011527999993	30.384776280000004	9.706771621695864E-5	1125.0	139.53910511999987	37.8549864614954	32.7566787083184	27.707550600122318	44.10946374663945	10.816653826391969	12.6680311051015	8.602325267042627	15.427293854510337	23.32348791533575	17.029386365926403	22.164652051273357	0.8538543785258019	1.155641779149066	0.7388573119557176	0.2846612653574045	0.1205179282868526	144.0	3.0	36.89173349139343	78.0	111.0	16497.0	25195.0	0.875	0.168	0.5873015873015873	-1.0	0.03875792271503585	109.3204889437828	39.529140882474714	6.0	0.9259259259259259	123.0	6537.0	65.0	3.9015699320457453E-4	22.360679774997898	0.5906931124580457
7	74	medium	iso	A1	806.0	279.0	89.49747459999995	48.455844080000006	5.910776810705086E-5	1085.0	140.3675322399999	33.28663395418648	28.844410203711913	25.140582903516147	32.735226272107596	18.0	18.92854343501345	12.0	16.16264356259235	28.5670601055993	15.132745950421556	29.888888888888893	0.9509448025833906	1.1540063991290384	0.8240377205023264	0.5414213562624932	0.34615384615384615	131.0	3.0	32.57299494980466	79.0	202.0	12753.0	41560.0	0.7692307692307693	0.2589861751152074	0.7188612099644128	-1.0	0.12313351523941857	124.27453858529823	40.294688127912366	15.0	1.0782918149466192	82.0	9975.0	124.0	3.6621619588036444E-4	19.72308292331602	0.5925226008271539
7	79	small	api	A1	1196.0	160.0	114.81118307999988	36.213203400000005	3.9009901800500125E-5	1356.0	153.43860003999993	41.14608122288197	35.77708763999664	7.820607568223835	7.5073466669496725	12.649110640673518	14.929267915259947	10.44030650891055	4.350353537445878	32.19937887599697	19.924858845171276	33.29692359824347	0.8472693177234922	1.150067932776147	0.7367124093950436	0.31541529691203357	0.13377926421404682	92.0	3.0	40.85339643163099	98.0	103.0	15337.0	16488.0	0.9090909090909091	0.14823008849557523	0.5124378109452736	-1.0	0.009893347342150149	96.2082214844871	38.88219651253617	10.0	0.9701492537313433	96.0	5941.0	83.0	6.40189345161828E-4	26.248809496813376	0.6379419064145533
8	81	small	api	A1	807.0	58.0	91.84062035999993	21.899494920000002	9.146003260279055E-5	865.0	115.74011527999988	34.23448553724738	28.071337695236398	30.160060838087077	43.484592099977874	7.810249675906654	-1.0	10.816653826391969	12.91095785619739	18.02550364694114	15.0	18.761578025819247	-1.0	1.2195530511913169	-1.0	0.23845107790166956	0.07187112763320942	137.0	6.0	31.400636936215164	129.0	49.0	23780.0	10737.0	0.8	0.20578034682080926	0.2752808988764045	0.020052539530087222	-1.0	92.21682624999373	31.271524170197587	6.0	0.9606741573033708	86.0	10298.0	168.0	7.408975294880756E-4	18.110770276274835	0.5290212483716217
8	83	small	api	A1	875.0	169.0	95.56854239999991	37.627416960000005	6.68500016019614E-5	1044.0	135.19595935999988	36.61966684720111	28.0178514522438	43.126506986400074	63.75414206399655	13.152946437965905	17.8047174937737	12.165525060596439	22.774647390429326	17.096243115445578	16.278820596099706	25.392493817739737	0.7387337902196698	1.3070119566312584	0.5652081348388809	0.3937217834976631	0.19314285714285714	117.0	3.0	32.89376840679705	68.0	109.0	13848.0	22412.0	0.5384615384615384	0.16954022988505746	0.615819209039548	-1.0	0.056969117575486956	118.37218523471765	39.892651361962706	14.0	1.3276836158192091	86.0	10910.0	211.0	2.432297071832758E-4	22.20360331117452	0.6063300194352143
8	85	small	api	A1	784.0	167.0	89.42640679999995	37.213203400000005	8.072897290920798E-5	951.0	129.05382375999986	34.20526275297414	27.80287754891569	26.16156644201924	36.17962044797894	14.560219778561036	14.16392847053816	12.36931687685298	15.260809535942307	24.81757504366342	14.7648230602334	25.85181879050633	1.02797891198386	1.2302777902321174	0.8355665038786977	0.41613215527295483	0.21301020408163265	115.0	4.0	31.906112267087632	80.0	103.0	13634.0	22376.0	0.38461538461538464	0.19242902208201892	0.5628415300546448	-1.0	0.0605309410418224	110.77850906473375	39.509190216407816	17.0	1.2349726775956285	86.0	13522.0	229.0	2.59392060649931E-4	22.627416997969522	0.6615185844757784
8	87	small	api	A1	754.0	46.0	87.01219323999996	19.727922040000003	5.360715185304834E-5	800.0	109.15432883999989	31.622776601683793	29.410882339705484	11.496563017585771	18.74975763031111	7.280109889280518	-1.0	10.198039027185569	5.375872022286245	22.1686650699283	15.231546211727817	16.724576772671465	-1.0	1.0752066611409408	-1.0	0.22672594846087588	0.0610079575596817	117.0	7.0	30.463092423455635	117.0	40.0	21851.0	6911.0	0.7272727272727273	0.19625	0.25477707006369427	0.08339657862449963	-1.0	69.0749384467284	27.731165545463714	5.0	0.9872611464968153	83.0	13869.0	246.0	6.294000324481007E-4	20.0	0.6324555320336759
8	90	medium	E	A1	960.0	331.0	100.84062035999995	53.69848476000001	1.1259772140037653E-4	1291.0	156.95331867999997	38.118237105091836	30.14962686336267	50.50234042618251	65.45938435892413	20.591260281974	19.826788839842933	13.416407864998739	31.061247579097543	17.41315082867481	16.278820596099706	34.14573133593447	1.038557501585674	1.2643021181602911	0.8214472527317267	0.5325084729575937	0.34479166666666666	106.0	3.0	33.83784863137726	144.0	206.0	15523.0	23415.0	0.5384615384615384	0.2711076684740511	0.5885714285714285	-1.0	0.09867261731072326	128.58261791355054	47.10466953024233	5.0	0.5628571428571428	107.0	12025.0	140.0	6.564899978334264E-4	26.30589287593181	0.6901130501761287
8	91	medium	E	A1	871.0	391.0	93.25483391999994	60.76955256000001	4.6130217543873005E-5	1262.0	156.02438647999995	34.0147027033899	31.0	65.06570489742342	73.24973549497427	22.135943621178654	21.61982882652989	13.0	34.896674251446676	14.0	14.7648230602334	36.44294740407637	1.0238722886656455	1.0972484743029	0.933127101695109	0.6516504293185711	0.4489092996555683	115.0	3.0	31.064449134018133	195.0	263.0	14347.0	22859.0	0.46153846153846156	0.3629160063391442	0.574235807860262	-1.0	0.10260868666048538	155.3655597533843	45.71794206077387	6.0	0.722707423580786	75.0	11968.0	222.0	4.99394363474578E-4	22.360679774997898	0.6573827785585624
8	92	medium	iso	A1	989.0	270.0	102.5685423999999	51.041630520000005	5.189518026439284E-5	1259.0	156.02438647999992	37.57658845611187	31.304951684997057	39.781982876424905	55.82624973962854	19.235384061671343	17.632650011481765	11.180339887498949	26.505865511535003	24.149534156997728	16.55294535724685	32.0375293067302	1.090895812549216	1.2003400878628574	0.9088222776025908	0.497634355774954	0.2730030333670374	81.0	3.0	34.9857113690718	73.0	218.0	6829.0	26567.0	0.5	0.23113582208101668	0.7491408934707904	-1.0	0.20609313824258144	113.4550050153992	41.31628220329373	5.0	0.6941580756013745	96.0	10053.0	142.0	6.887012821665736E-4	27.459060435491963	0.7307491596147206
9	95	medium	iso	A1	887.0	430.0	93.01219323999993	60.69848476000001	7.526842147083853E-5	1317.0	156.12489155999995	35.6931365951495	30.59411708155671	26.861917844402683	37.26640190097713	22.67156809750927	23.396250452189953	13.45362404707371	20.59219418950932	31.574697757247627	15.0	34.007352146263905	0.9690257053726807	1.1666666666666667	0.830593461748012	0.6525863184773993	0.48478015783540024	116.0	3.0	33.28663395418648	39.0	330.0	7148.0	74506.0	0.6363636363636364	0.28018223234624146	0.8943089430894309	-1.0	0.19767320971752594	129.08499500915661	46.06654942720906	13.0	1.08130081300813	121.0	15753.0	198.0	4.2283712662496135E-4	23.53720459187964	0.6594322280737361
9	96	medium	iso	A1	933.0	275.0	96.49747459999993	45.627416960000005	8.534562831045407E-5	1208.0	144.95331867999988	36.89173349139343	31.064449134018133	46.936800386221044	66.51860931739232	18.027756377319946	18.844888907863435	15.0	27.756895734891167	17.029112530461756	15.524174696260024	30.262987754714143	0.9566390370068713	1.1875869207348648	0.805531805970812	0.4728353477553084	0.2947481243301179	159.0	3.0	32.0624390837628	100.0	197.0	16912.0	37013.0	0.5384615384615384	0.2458609271523179	0.6632996632996633	-1.0	0.11295067039329346	133.53518804295527	41.71689322976832	12.0	1.0067340067340067	87.0	10270.0	167.0	7.576991531082199E-4	18.681541692269406	0.5063882860540471
9	99	medium	iso	A1	1166.0	443.0	112.39696951999989	65.355339	8.70990766474807E-5	1609.0	180.16652208	40.80441152620633	35.4400902933387	59.23391171108994	56.63706632263567	25.0	23.385959571420283	11.704699910719626	35.80495209596844	22.121839800937533	17.46424919657298	42.86971830985916	1.0690174984545948	1.151363080298808	0.928479918061258	0.5814688712614328	0.37993138936535165	147.0	3.0	37.12142238654117	92.0	335.0	16670.0	56775.0	0.5833333333333334	0.2653822249844624	0.7845433255269321	-1.0	0.14591318236521356	175.27206651062824	52.70097855115209	18.0	0.9531615925058547	111.0	17061.0	208.0	7.639682039232718E-4	21.633307652783937	0.5301708036860208
9	101	medium	iso	B	1212.0	519.0	112.74011527999991	69.94112544	6.285888222997535E-5	1731.0	185.09545428	41.23105625617661	34.92849839314596	89.20427644726072	86.26860300083955	24.596747752497688	25.42670818018998	14.7648230602334	42.007170256292866	1.25971633549051	17.46424919657298	42.09641018510474	0.9673587150247425	1.1804417067144062	0.8194887638435359	0.6203747908745268	0.4282178217821782	144.0	3.0	36.235341863986875	128.0	376.0	15124.0	45756.0	0.42857142857142855	0.29116117850953205	0.746031746031746	-1.0	0.1353068756004779	168.8216862752797	52.615733558378764	8.0	0.5337301587301587	204.0	15957.0	105.0	0.003402354021080898	22.20360331117452	0.5385164807134504
10	107	small	api	A1	688.0	156.0	81.18376611999999	34.384776280000004	1.4857034538293506E-4	844.0	117.98275595999988	29.274562336608895	28.160255680657446	16.26020470831196	26.28826212490023	12.649110640673518	15.344565211613597	13.0	9.42798040245514	24.715684683149536	14.142135623730951	21.287527663572508	0.8243381592265636	1.0395701895816534	0.7929605595542288	0.4235425125409298	0.22674418604651161	65.0	4.0	28.460498941515414	48.0	121.0	8933.0	24292.0	0.6153846153846154	0.20023696682464456	0.7159763313609467	-1.0	0.10810123499184891	106.7541432463295	35.31797780234433	11.0	1.272189349112426	100.0	10212.0	138.0	3.062744079599286E-4	18.027756377319946	0.6158164269043772
10	108	small	api	A1	934.0	112.0	98.25483391999994	28.384776280000004	5.810187350045878E-5	1046.0	129.05382375999986	36.124783736376884	31.064449134018133	50.6693830418634	65.70903759164904	10.295630140987	14.406456380526224	12.529964086141668	21.757915721679872	14.646968244537048	16.278820596099706	23.87128404370437	0.714653893299119	1.1628979345658914	0.6145456725451134	0.28888936195354187	0.11991434689507495	122.0	4.0	33.28663395418648	50.0	76.0	8321.0	16750.0	0.4166666666666667	0.12045889101338432	0.6031746031746031	-1.0	0.06341516386240036	102.5028306646701	36.60260977368259	6.0	1.1825396825396826	92.0	13542.0	204.0	2.6467429529347365E-4	21.095023109728988	0.5839487722243927
10	110	medium	iso	A1	833.0	254.0	92.25483391999994	45.870057640000006	7.001877734924325E-5	1087.0	140.12489155999992	34.52535300326414	29.274562336608895	24.04422326936782	39.75286109838356	16.1245154965971	19.927396965221305	11.661903789690601	17.030962723086674	28.010666413091357	16.492422502470642	26.63262671909858	0.8091631598817817	1.179363592400797	0.6861015255139352	0.49721034325178953	0.304921968787515	110.0	3.0	32.984845004941285	105.0	185.0	16487.0	33848.0	0.45454545454545453	0.2667893284268629	0.6379310344827587	-1.0	0.11466367525575599	125.37475767169036	44.924672679938986	12.0	0.9551724137931035	136.0	16158.0	158.0	2.3291320154506458E-4	23.345235059857504	0.6761765783437572
10	112	medium	api	A1	913.0	372.0	95.49747459999992	56.870057640000006	6.632274965947201E-5	1285.0	155.1959593599999	37.107950630558946	29.832867780352597	40.60129464500447	50.617580590126835	21.02379604162864	21.78782204834585	13.416407864998739	26.193847503923962	25.374697651378554	15.0	33.88910406710288	0.9649333464803466	1.2438613311924906	0.7757563663107562	0.5955137335118603	0.40744797371303393	160.0	3.0	33.015148038438355	38.0	264.0	5656.0	51220.0	0.38461538461538464	0.23501945525291829	0.8741721854304636	-1.0	0.1752165425005508	138.72824580271123	46.29270073470701	10.0	0.9933774834437086	152.0	13432.0	131.0	4.829407739746342E-4	21.840329667841555	0.5885620007766131
10	118	small	api	A1	862.0	185.0	93.49747459999995	37.798989840000004	6.026501103210897E-5	1047.0	133.29646443999985	35.4682957019364	29.832867780352597	41.971301421659405	61.46358976552095	13.92838827718412	17.4237780050902	11.704699910719626	23.42937498275767	17.832680515896158	15.033296378372908	26.669333314147472	0.7993896773199858	1.1888999731127154	0.672377572040031	0.40427819041863217	0.21461716937354988	123.0	3.0	31.575306807693888	69.0	120.0	11921.0	22163.0	0.5833333333333334	0.18051575931232092	0.6349206349206349	-1.0	0.06439993607517133	93.36556117374641	35.99211916326658	11.0	1.0052910052910053	128.0	14398.0	168.0	4.5603515760865256E-4	19.235384061671343	0.5423261445466404
11	120	medium	iso	A1	891.0	295.0	95.42640679999992	51.284271200000006	8.010857007190288E-5	1186.0	149.53910511999993	35.22782990761707	30.265491900843113	35.01059257376329	49.39870535499554	19.1049731745428	18.60542288485057	12.041594578792296	22.99318471004821	24.119878916610777	14.7648230602334	30.283812664148076	1.026849714343176	1.1639602628310732	0.8822034111762489	0.5374222180185878	0.33108866442199775	150.0	3.0	32.69556544854363	51.0	211.0	9359.0	44917.0	0.6	0.2209106239460371	0.8053435114503816	-1.0	0.1346511321632088	119.87125635956312	44.23232738339729	11.0	1.0916030534351144	103.0	12604.0	167.0	4.895441017599294E-4	23.0	0.6528928991742086
11	123	small	api	A1	821.0	185.0	90.49747459999993	38.213203400000005	5.288607410065389E-5	1006.0	131.53910511999987	34.48187929913333	30.01666203960727	43.09084756700363	56.375600960467025	14.035668847618199	15.758364178629858	12.041594578792296	21.46054725093244	18.756249420975465	14.560219778561036	25.772692176767915	0.8906805737268193	1.148757954952958	0.7753422467166227	0.42225712450985936	0.22533495736906212	136.0	3.0	30.870698080866262	54.0	132.0	7569.0	22321.0	0.46153846153846156	0.1848906560636183	0.7096774193548387	-1.0	0.14799865693859646	106.95203879022579	39.09134909626896	8.0	1.0053763440860215	100.0	15948.0	232.0	7.099990987562527E-4	22.360679774997898	0.648476249830151
11	125	small	api	A1	924.0	227.0	97.84062035999995	43.041630520000005	8.664819197344405E-5	1151.0	143.29646443999994	38.2099463490856	30.14962686336267	38.99099404250546	64.33716998445217	14.866068747318506	19.570935088405218	13.0	23.187679770746467	18.905706613989793	15.556349186104045	25.72526740258632	0.7595993078596379	1.2673439217756188	0.5993631995294516	0.4399157564785501	0.24567099567099568	133.0	3.0	33.421549934136806	60.0	153.0	8032.0	28026.0	0.38461538461538464	0.18505647263249347	0.7183098591549296	-1.0	0.12972596742851417	115.46243455660019	42.53838596950271	9.0	1.0328638497652582	100.0	10651.0	162.0	4.475287950222559E-4	21.095023109728988	0.5520819871612778
11	126	medium	iso	A1	1236.0	456.0	114.39696951999987	63.284271200000006	7.352226179969617E-5	1692.0	179.68124072000006	41.400483088968905	36.40054944640259	24.316862112347398	21.889556769904697	23.323807579381203	23.946216971642936	14.422205101855956	15.507065427723473	39.58731453001217	19.72308292331602	41.59412351656314	0.9740080283662848	1.1373587409697863	0.8563771423040912	0.5531988431646007	0.36893203883495146	96.0	4.0	40.8166632639171	70.0	324.0	9267.0	52474.0	0.5384615384615384	0.23286052009456265	0.8223350253807107	-1.0	0.15215986884882238	179.20225550794692	55.443677662624296	15.0	0.8959390862944162	139.0	19119.0	187.0	3.761922327819902E-4	25.612496949731394	0.6186521276742253
11	127	small	api	A1	1035.0	155.0	103.66904747999993	38.627416960000005	4.658460420612045E-5	1190.0	144.71067799999992	36.76955262170047	33.24154027718932	84.30764811610662	83.76967538599436	12.529964086141668	14.913360201162032	11.180339887498949	29.372127833902745	3.850603760615596	17.0	29.546640203128824	0.8401838296083901	1.1061326375099443	0.7595687905021578	0.37260318194253783	0.1497584541062802	114.0	3.0	34.17601498127012	47.0	133.0	6921.0	25366.0	0.18181818181818182	0.15126050420168066	0.7388888888888889	-1.0	0.11739627211240032	111.62568289382247	40.030906807538166	8.0	0.9666666666666667	113.0	14894.0	174.0	4.435391261486699E-4	21.37755832643195	0.5813929406858067
11	128	small	api	A1	889.0	183.0	94.66904747999992	38.213203400000005	7.38529684846648E-5	1072.0	135.29646443999988	35.4682957019364	31.016124838541646	43.28320178871013	57.52880770915151	13.601470508735444	16.442539423784652	12.806248474865697	21.906888521784246	19.054604760476206	14.866068747318506	25.96644369849494	0.8272122789658931	1.143543749793731	0.7233761533960578	0.4036504477144237	0.20584926884139482	114.0	3.0	33.24154027718932	61.0	110.0	10037.0	22457.0	0.6363636363636364	0.15951492537313433	0.6432748538011696	-1.0	0.06449604359948051	148.31469121730905	40.335099361725455	15.0	1.4853801169590644	112.0	9902.0	121.0	2.1659142147392862E-4	23.08679276123039	0.6509135075235646
11	129	small	api	A1	752.0	135.0	88.59797967999997	31.798989840000004	7.357011973122704E-5	887.0	122.81118307999988	32.7566787083184	28.635642126552707	33.69006752597977	47.33110747688485	12.206555615733702	12.946241675514644	10.0	16.363075291387386	20.952908873087345	14.866068747318506	22.254128605555326	0.9428648036765822	1.143912839933993	0.8242453190148544	0.35891326139548846	0.17952127659574468	166.0	3.0	30.364452901377952	63.0	112.0	13239.0	23492.0	0.6666666666666666	0.19729425028184894	0.64	-1.0	0.06541325723393347	90.79690445036489	29.995250191254165	10.0	1.08	81.0	8604.0	152.0	8.436827288935002E-4	18.681541692269406	0.5703124501302179
11	132	small	api	A1	821.0	88.0	93.01219323999996	24.727922040000003	8.455442117056174E-5	909.0	119.7401152799999	34.36568055487916	29.274562336608895	38.30873556744771	48.96718076903704	9.219544457292887	12.103862403569149	12.041594578792296	16.26622813732215	17.967817723519577	14.7648230602334	21.563704400111824	0.7617026821598911	1.1739092854653421	0.6488599175343853	0.2658567783279165	0.1071863580998782	131.0	4.0	31.622776601683793	66.0	71.0	13294.0	16058.0	0.7	0.15071507150715072	0.5182481751824818	-1.0	0.025159319682486525	88.25482033792356	35.82864348962144	7.0	1.2408759124087592	99.0	5859.0	81.0	6.079939490003451E-4	18.0	0.5237783657813929
11	134	medium	iso	A1	969.0	420.0	99.7401152799999	61.94112544000001	4.2283260134861285E-5	1389.0	164.50966783999993	38.3275357934736	31.04834939252005	56.82148834060726	69.68156378395463	22.090722034374522	23.17470735556223	13.038404810405298	34.02253687861782	16.297162647941022	15.811388300841896	36.279976741592414	0.9532255012088626	1.2344468077490522	0.7721883966365617	0.6210252040125782	0.43343653250773995	123.0	4.0	33.54101966249684	94.0	310.0	8654.0	31686.0	0.7142857142857143	0.2908567314614831	0.7673267326732673	-1.0	0.15787151781716577	134.4606080236071	47.40168930598101	5.0	0.4282178217821782	75.0	9769.0	167.0	5.31080453863836E-4	22.80350850198276	0.5949641173087296
12	135	small	api	A1	815.0	200.0	80.59797967999998	38.627416960000005	4.954601442166605E-5	1015.0	121.63961019999985	34.48187929913333	31.32091952673165	3.5935661878651786	7.104090206839885	9.848857801796104	27.998461150166914	24.166091947189145	2.0010510274518083	20.976395646343217	11.704699910719626	16.180266388665075	0.35176425407713485	1.1009216785511	0.3195179647475781	0.4792603625222782	0.24539877300613497	149.0	3.0	29.154759474226502	69.0	100.0	10304.0	21386.0	0.34782608695652173	0.1665024630541872	0.591715976331361	-1.0	0.07698359421452904	90.74009238245202	34.06225774829855	3.0	0.9704142011834319	201.0	19119.0	135.0	0.0012893374476497786	16.55294535724685	0.48004765673148475
12	136	medium	iso	A1	756.0	204.0	89.49747459999992	39.384776280000004	1.3100138529852502E-4	960.0	131.29646443999985	34.88552708502482	25.942243542145693	28.072486935852965	53.86462338841079	15.652475842498529	16.559380542420133	11.180339887498949	19.291667812836234	22.241715488585537	15.0	23.886884902497755	0.945233174779794	1.3447382462642405	0.7029123901292356	0.4400657834874822	0.2698412698412698	165.0	2.0	31.064449134018133	56.0	117.0	10302.0	22988.0	0.45454545454545453	0.18020833333333333	0.6763005780346821	-1.0	0.091578746744531	100.14633044314434	37.66620988221396	10.0	1.2369942196531791	120.0	16291.0	186.0	5.070186015000062E-4	25.495097567963924	0.7308216242749019
12	145	large	iso	B	924.0	459.0	95.42640679999992	64.355339	4.227974767343861E-5	1383.0	162.61017291999994	37.013511046643494	31.016124838541646	53.37425902759904	57.1678129751331	23.021728866442675	23.816305517942638	13.892443989449804	31.09675271145012	21.50494310530902	15.620499351813308	37.008393750384805	0.9666372833980759	1.1933634920326766	0.810010771949782	0.6743975924282632	0.4967532467532468	125.0	4.0	32.202484376209235	105.0	294.0	11175.0	35565.0	0.5384615384615384	0.2885032537960954	0.7368421052631579	-1.0	0.1447241016804304	140.64391208723373	46.117146820057926	6.0	0.581453634085213	280.0	20459.0	102.0	0.0019450760999119626	23.08679276123039	0.6237396050360366
13	149	small	api	A1	981.0	71.0	102.91168815999993	22.313708480000003	1.3239236919894396E-4	1052.0	127.63961019999985	40.52159917870962	30.083217912982647	48.69138598645128	81.37384268544876	8.06225774829855	-1.0	13.0	19.890626637052346	11.767358167067245	15.652475842498529	20.11820354528988	-1.0	1.3469835340062544	-1.0	0.21682385041928573	0.07237512742099898	84.0	4.0	34.40930106817051	169.0	44.0	25278.0	6956.0	0.7142857142857143	0.20247148288973385	0.20657276995305165	0.047037004471120726	-1.0	96.0910464366594	28.952740397345913	6.0	0.9765258215962441	102.0	10790.0	134.0	3.739444170544615E-4	14.560219778561036	0.35931996944017686
13	150	medium	iso	A1	1008.0	316.0	103.91168815999991	52.69848476000001	4.530691770367482E-5	1324.0	159.43860003999995	38.07886552931954	32.2490309931942	87.20729763428672	85.26961180496728	18.788294228055936	20.408263425484737	11.180339887498949	34.16593383009981	2.3566599571949607	15.652475842498529	34.28270798134751	0.9206218989017031	1.1807754948468272	0.779675647842885	0.5071468445287556	0.3134920634920635	91.0	3.0	32.7566787083184	12.0	215.0	1947.0	48819.0	0.2727272727272727	0.1714501510574018	0.947136563876652	-1.0	0.14803184655633378	157.22418419114317	45.35096065233353	13.0	1.2422907488986785	100.0	10480.0	95.0	3.975856803123101E-4	25.45584412271571	0.6685032174373866
13	152	medium	iso	A1	1182.0	455.0	112.22539663999986	65.18376612	1.0373082624026754E-4	1637.0	179.82337632	40.496913462633174	36.05551275463989	83.01566048401914	74.5387822595581	24.08318915758459	24.295485861610615	13.152946437965905	40.54629994246565	7.9876828256433	17.46424919657298	42.06871978378074	0.9912618868692198	1.1231822922119372	0.8825476449749575	0.5808290108262975	0.3849407783417936	150.0	3.0	36.22154055254967	76.0	354.0	8175.0	44876.0	0.6428571428571429	0.2626756261453879	0.8232558139534883	-1.0	0.16705879527816275	147.0658081521417	52.393683164973595	7.0	0.5744186046511628	100.0	14015.0	171.0	5.389784410850163E-4	19.1049731745428	0.47176368619230974
13	153	large	iso	A1	754.0	394.0	86.66904747999996	59.69848476000001	9.476756185438289E-5	1148.0	149.1959593599999	32.7566787083184	27.65863337187866	21.630886836517902	35.537677791974374	22.847319317591726	20.800253374405475	12.649110640673518	18.927437837052572	32.648033901707755	15.132745950421556	32.563995349211204	1.0984154330401161	1.1843202181356896	0.9274649003030605	0.6888097480680889	0.5225464190981433	74.0	3.0	31.575306807693888	37.0	278.0	5776.0	49675.0	0.5384615384615384	0.27439024390243905	0.8825396825396825	-1.0	0.1773822313941262	123.26619189445063	44.96079888466073	13.0	0.9047619047619048	81.0	12448.0	201.0	3.4569882211610086E-4	25.0	0.7632031385908296
14	157	medium	iso	A1	759.0	349.0	87.01219323999996	54.69848476000001	4.328462839552784E-5	1108.0	144.1248915599999	30.886890422961002	30.01666203960727	10.060689795322958	11.859779120947962	19.849433241279208	20.475896861467554	12.041594578792296	6.799001036500849	34.447534460548184	15.620499351813308	33.082388735465386	0.9694048263464712	1.0289915108550531	0.9420921515095225	0.6286301117491523	0.4598155467720685	110.0	3.0	30.805843601498726	94.0	251.0	11180.0	34516.0	0.6	0.31137184115523464	0.7275362318840579	-1.0	0.19269606705227185	126.60822133030098	44.42851394220811	6.0	0.7739130434782608	115.0	16453.0	197.0	2.049226154306548E-4	19.697715603592208	0.6377370895501066
14	162	small	api	A1	1208.0	205.0	113.15432883999989	39.627416960000005	6.196880885215928E-5	1413.0	155.1959593599999	42.190046219457976	34.9857113690718	60.787319157629796	73.70325462093226	14.866068747318506	16.15557394312846	13.45362404707371	30.291505094644542	13.37688964111569	18.35755975068582	31.55952800510473	0.9201820250800544	1.2059222056223495	0.7630525591036521	0.3502068137051401	0.1697019867549669	131.0	3.0	37.94733192202055	91.0	148.0	16880.0	30074.0	0.5454545454545454	0.16914366595895258	0.6192468619246861	-1.0	0.052724326682623904	135.93402947342406	46.41181836870784	13.0	1.1255230125523012	123.0	13519.0	157.0	9.520532264705736E-4	27.784887978899608	0.6585650045124924
14	164	small	api	A1	1148.0	173.0	111.39696951999993	40.041630520000005	4.385761653566224E-5	1321.0	154.26702715999988	39.20459156782532	35.608987629529715	39.882685150027356	46.49296764982989	13.152946437965905	15.613180674245157	11.045361017187261	21.65562670207137	23.308722186521813	19.026297590440446	29.857891780302275	0.8424258139574629	1.1009746184222842	0.7651637011983743	0.35944990866929316	0.15069686411149827	134.0	4.0	38.63935817272331	91.0	154.0	12539.0	27946.0	0.75	0.1854655563966692	0.6285714285714286	-1.0	0.11473823827034807	153.0985812421248	44.31642293906073	7.0	1.1673469387755102	101.0	13158.0	185.0	5.402416488999184E-4	23.021728866442675	0.5872202195147035
14	166	small	api	A1	886.0	189.0	95.91168815999993	38.627416960000005	3.7463244411642066E-5	1075.0	136.95331867999985	33.301651610693426	31.89043743820395	21.801409486351815	24.245048250641275	13.601470508735444	16.699576128638377	11.40175425099138	11.41084545722588	26.622400575255803	15.811388300841896	27.78795050171759	0.8144799846392543	1.0442519540606514	0.7799650088966444	0.40273941269349495	0.21331828442437922	111.0	3.0	33.24154027718932	62.0	138.0	8710.0	24706.0	0.5	0.18604651162790697	0.69	-1.0	0.10892140180060593	99.06160990493778	37.44370773778066	9.0	0.95	95.0	11571.0	181.0	0.0010069468983957381	18.35755975068582	0.5512507297022788
14	168	medium	iso	A1	1189.0	326.0	114.56854239999987	56.94112544000001	6.640415648996523E-5	1515.0	173.92388139999997	41.182520563948	35.84689665786984	58.412357641868425	63.56312708674554	19.4164878389476	20.264727907988004	10.816653826391969	33.02371932014698	17.881603702486046	18.35755975068582	36.88047969409041	0.958142044991088	1.148844792814353	0.834004776784429	0.4970048867445491	0.27417998317914216	94.0	3.0	37.8549864614954	130.0	247.0	15292.0	33610.0	0.7	0.24884488448844885	0.6551724137931034	-1.0	0.12664169945459475	131.60579680764747	51.053013889743056	7.0	0.596816976127321	98.0	15011.0	223.0	5.525489440857588E-4	27.51363298439521	0.6680900684957392
14	169	small	api	A1	908.0	64.0	98.3969695199999	21.727922040000003	6.55614806602357E-5	972.0	122.12489155999982	39.824615503479755	28.42534080710379	43.781124764868714	74.3140940799336	7.615773105863909	-1.0	12.649110640673518	18.455922064979582	13.79051187671372	16.1245154965971	19.169839838390317	-1.0	1.4010250844038137	-1.0	0.22081901654078528	0.07048458149779736	102.0	3.0	33.24154027718932	57.0	42.0	8794.0	7974.0	0.46153846153846156	0.10185185185185185	0.42424242424242425	-1.0	0.040598264347748214	98.75091876119754	32.489987407243376	5.0	1.5353535353535352	75.0	10760.0	215.0	5.315612279433755E-4	26.627053911388696	0.6686079344334688
14	170	medium	api	A1	814.0	205.0	90.66904747999993	39.384776280000004	5.229152635067453E-5	1019.0	132.4680373199999	34.17601498127012	28.792360097775937	29.638383688151336	46.24536426676835	15.231546211727817	15.85141790866534	12.529964086141668	18.72658355138089	24.207810600904498	15.620499351813308	25.926036105068626	0.9608948738523471	1.1869820627837329	0.8095277123218174	0.43437950849420387	0.25184275184275184	124.0	3.0	32.202484376209235	0.0	144.0	0.0	31983.0	0.0	0.14131501472031405	1.0	-1.0	0.16561464023400216	96.23263911998347	40.041028152440134	7.0	1.3055555555555556	126.0	16416.0	188.0	2.2107427638025322E-4	23.08679276123039	0.675526177463432
14	171	small	api	A1	1303.0	54.0	118.32590171999988	20.485281360000002	8.763789208220258E-5	1357.0	140.81118307999992	41.78516483155236	37.33630940518894	73.97102169372329	84.47245984834382	6.708203932499369	-1.0	13.601470508735444	24.338781577141322	6.45484258726724	18.601075237738275	24.45248530233641	-1.0	1.1191562716625956	-1.0	0.1731259264643111	0.04144282425172678	93.0	8.0	38.600518131237564	128.0	45.0	12941.0	4092.0	0.5833333333333334	0.12748710390567428	0.26011560693641617	0.08097526249799873	-1.0	82.04539138039557	37.960954256994924	1.0	0.5606936416184971	125.0	15506.0	183.0	6.775198003189149E-4	27.313000567495326	0.6536530531254727
15	173	small	api	A1	959.0	88.0	100.08326103999993	23.899494920000002	8.505272692236544E-5	1047.0	126.81118307999985	38.62641583165593	31.016124838541646	31.870160783288377	47.81555668421123	8.94427190999916	12.975379499890554	13.416407864998739	15.222742968507832	19.66718934668441	16.278820596099706	20.543874543279316	0.6893264208630355	1.2453656294179436	0.5535132852391401	0.2387961250627932	0.09176225234619395	149.0	4.0	34.713109915419565	213.0	62.0	39193.0	12378.0	0.6923076923076923	0.2626552053486151	0.22545454545454546	0.054802844697653855	-1.0	102.60416402339774	35.371358231585425	11.0	1.029090909090909	276.0	16396.0	102.0	0.0011866615997136083	16.15549442140351	0.41824989643909494
15	175	small	api	A1	942.0	176.0	97.91168815999991	36.798989840000004	5.380056016708247E-5	1118.0	137.53910511999987	36.235341863986875	30.479501308256342	60.255118703057775	65.96571184055742	13.416407864998739	15.790535846472729	12.529964086141668	24.61685067987532	12.72986706954086	14.866068747318506	26.95368426932179	0.8496486753485114	1.1888430029585615	0.714685348051905	0.3758385799646909	0.18683651804670912	109.0	3.0	32.55764119219941	40.0	119.0	8163.0	27910.0	0.5	0.14221824686940965	0.7484276729559748	-1.0	0.09391586744866064	123.76966679485096	39.77420744050018	9.0	1.4150943396226414	84.0	12456.0	190.0	2.372307939867264E-4	23.430749027719962	0.6466269620325293
15	177	medium	iso	A1	1000.0	368.0	103.74011527999991	58.94112544000001	5.506172968891772E-5	1368.0	165.09545427999996	40.52159917870962	30.083217912982647	39.71875937155488	56.598702116616856	23.08679276123039	19.650457455297662	12.36931687685298	29.687870774657533	25.82835394296963	17.204650534085253	35.56134659636384	1.1748730437319317	1.3469835340062544	0.8722252455734002	0.5681613643951993	0.368	137.0	3.0	34.828149534535996	90.0	275.0	15061.0	54997.0	0.7692307692307693	0.266812865497076	0.7534246575342466	-1.0	0.15015583697378065	156.40451623866971	49.63215474044395	13.0	1.0986301369863014	128.0	14337.0	160.0	4.42803277693179E-4	26.570660511172846	0.6557159897364881
15	178	medium	iso	A1	769.0	345.0	87.18376611999996	56.94112544000001	5.339365938544041E-5	1114.0	146.9533186799999	33.24154027718932	28.160255680657446	31.90015691773374	39.81647004201258	20.248456731316587	20.10772811732302	12.206555615733702	20.54658100390978	28.515366092771664	14.317821063276353	32.08746159510262	1.0069987326848888	1.180441706714406	0.8530694289747934	0.6531161473527778	0.4486345903771131	147.0	3.0	31.32091952673165	43.0	254.0	6148.0	40179.0	0.5454545454545454	0.2666068222621185	0.8552188552188552	-1.0	0.18110895089891205	127.83581569027888	44.04306680429621	11.0	0.8282828282828283	93.0	12148.0	149.0	3.50548500869676E-4	22.02271554554524	0.6625058695206566
15	182	medium	iso	A1	834.0	243.0	91.25483391999992	45.455844080000006	4.691859801483483E-5	1077.0	139.53910511999985	35.17101079013795	29.832867780352597	34.32105280346486	44.20976349757082	17.4928556845359	17.15797687236163	11.661903789690601	20.044917224775467	22.99477224418189	14.212670403551895	28.747000600461092	1.0195173833526783	1.1789349602286965	0.8647783107177571	0.4981198488602766	0.29136690647482016	98.0	3.0	31.400636936215164	81.0	163.0	10001.0	20423.0	0.6363636363636364	0.2265552460538533	0.6680327868852459	-1.0	0.09279447442705667	108.59167492203937	39.60430775698184	7.0	0.639344262295082	116.0	15218.0	204.0	0.0010867290835054788	24.698178070456937	0.7022311135107432
16	185	small	api	A1	736.0	73.0	85.66904747999995	22.727922040000003	1.478648395939835E-4	809.0	110.81118307999988	32.0624390837628	28.071337695236398	21.19880619383457	46.61809453273747	7.810249675906654	13.1383967219007	12.727922061357855	10.853821791001412	18.809221196808146	14.317821063276353	14.93388399568964	0.5944598752211194	1.142177100067578	0.5204620852457537	0.26529910987169547	0.09918478260869565	125.0	3.0	31.016124838541646	104.0	42.0	22245.0	9550.0	0.6	0.18046971569839307	0.2876712328767123	0.033129352823720946	-1.0	93.19675034863002	33.561801142569394	5.0	1.2328767123287672	96.0	10819.0	149.0	3.540751601765935E-4	15.811388300841896	0.49314365197029475
16	188	medium	iso	A1	828.0	268.0	91.91168815999994	49.69848476000001	3.121918851751221E-5	1096.0	144.02438647999986	34.20526275297414	29.206163733020468	27.943034423382937	37.8749836510982	18.0	18.20183027540794	11.0	19.382982226685343	26.9121274257375	15.132745950421556	31.571428571428573	0.9889115395345364	1.1711658903802453	0.8443821218302934	0.5407199645107686	0.32367149758454106	191.0	3.0	32.55764119219941	66.0	208.0	13360.0	49554.0	0.5	0.25	0.7591240875912408	-1.0	0.12823576568552633	120.55203294019556	42.730849247724095	11.0	1.1496350364963503	97.0	16719.0	162.0	2.5903798374761044E-4	17.88854381999832	0.5229763603684907
16	189	small	api	A1	847.0	76.0	90.42640679999995	23.313708480000003	7.504330170153938E-5	923.0	115.7401152799999	34.17601498127012	30.083217912982647	29.63838368815135	46.24536426676835	7.615773105863909	-1.0	14.317821063276353	13.225649633162755	19.512540237481563	15.620499351813308	18.310262999204717	-1.0	1.1360491779877444	-1.0	0.2578196934393728	0.089728453364817	177.0	3.0	32.802438933713454	105.0	36.0	21349.0	8285.0	0.6428571428571429	0.15276273022751896	0.2553191489361702	0.05158154843348371	-1.0	106.07767997799341	35.0	6.0	1.4609929078014185	94.0	7010.0	100.0	3.0291155076437687E-4	18.973665961010276	0.555174907648204
16	190	medium	api	A1	860.0	332.0	93.18376611999994	53.455844080000006	8.656370388547182E-5	1192.0	149.05382375999994	37.12142238654117	28.160255680657446	44.713523489722945	67.83896819937449	19.924858845171276	20.208891487952783	13.92838827718412	28.070045084743036	19.602094748704804	14.866068747318506	30.309055352800687	0.9859451646345456	1.3182203601950573	0.7479365320140064	0.5736604808520057	0.386046511627907	150.0	5.0	32.7566787083184	13.0	218.0	2327.0	41153.0	0.0	0.19379194630872484	0.9437229437229437	-1.0	0.20782089078419866	128.5136597776384	46.68416946635101	12.0	1.025974025974026	95.0	10070.0	135.0	6.905289707154421E-4	23.53720459187964	0.6340598791390425
16	192	medium	api	A1	709.0	188.0	84.84062035999995	38.798989840000004	6.176374611156446E-5	897.0	126.46803731999985	32.28002478313795	26.248809496813376	41.378515295882664	54.15696968491976	14.866068747318506	15.436915577437869	10.44030650891055	21.003701346417973	20.1532949547377	14.422205101855956	25.9105259914703	0.9630206677457188	1.2297710030261282	0.7830894250848246	0.45731619683314667	0.2651622002820874	141.0	3.0	28.844410203711913	62.0	112.0	6992.0	14867.0	0.36363636363636365	0.1939799331103679	0.6436781609195402	-1.0	0.18881551121599194	83.96012427014503	34.92131048891662	4.0	0.6781609195402298	79.0	7894.0	143.0	8.796357611993233E-4	19.697715603592208	0.610213769534702
17	201	small	api	A1	1269.0	228.0	114.74011527999986	41.213203400000005	3.505574426684979E-5	1497.0	158.36753223999995	42.7551166528639	36.6742416417845	55.7842978675626	60.97872677529741	15.620499351813308	18.359604052136117	14.212670403551895	28.86204264203176	18.296220179656057	18.384776310850235	33.0063291098247	0.8508080733906613	1.1658077914868512	0.7298013271171875	0.35918739753248097	0.17966903073286053	163.0	3.0	37.73592452822641	64.0	162.0	9308.0	31340.0	0.4166666666666667	0.1509686038744155	0.7168141592920354	-1.0	0.11414113654268163	177.07569673707604	47.713109915419565	16.0	1.252212389380531	213.0	11807.0	84.0	2.941182343715463E-4	28.071337695236398	0.6565608959309452
17	204	medium	iso	A1	952.0	271.0	98.42640679999994	45.87005764	7.876588416487198E-5	1223.0	146.71067799999992	37.48332962798263	31.400636936215164	49.26789330029081	66.47580026870907	16.64331697709324	19.238189787204764	13.601470508735444	27.132061374845783	17.48372178294333	15.620499351813308	29.591352037943746	0.8651186603930187	1.1937123983861657	0.7247295592829663	0.4660340566247312	0.2846638655462185	194.0	3.0	34.0	51.0	186.0	7176.0	31421.0	0.5833333333333334	0.1937857726901063	0.7848101265822784	-1.0	0.1677172996038148	133.3112040394221	44.34051447003471	5.0	1.1265822784810127	93.0	15020.0	221.0	3.904264213882603E-4	22.360679774997898	0.5965499862718936
17	206	small	api	A1	1191.0	98.0	113.1543288399999	26.313708480000003	1.0970555309362957E-4	1289.0	141.8822508799999	42.01190307520001	35.0	68.36911316348207	78.8351198224514	9.219544457292887	-1.0	13.45362404707371	25.08812795538856	8.2	17.4928556845359	25.572104889438695	-1.0	1.2003400878628574	-1.0	0.23254707751576661	0.08228379513014274	101.0	3.0	36.138621999185304	102.0	73.0	19353.0	14252.0	0.6363636363636364	0.13576415826221877	0.41714285714285715	0.002721648463734886	-1.0	92.19257376108996	34.484811000994206	7.0	0.96	113.0	11301.0	134.0	2.568129673970838E-4	23.600847442411894	0.5617657310159719
17	211	medium	iso	B	885.0	394.0	94.74011527999993	58.284271200000006	5.429635611264408E-5	1279.0	155.43860003999995	36.87817782917155	29.732137494637012	29.98163936884933	48.73139699916044	21.213203435596427	23.403803959455708	14.142135623730951	24.079280817870835	27.377782715649918	16.278820596099706	32.03626641294154	0.9063998088663606	1.2403473458920844	0.7307628882089141	0.6152016073417643	0.44519774011299434	99.0	3.0	33.95585369269929	69.0	264.0	7810.0	34208.0	0.5333333333333333	0.26035965598123534	0.7927927927927928	-1.0	0.15951497044468868	132.69551071090976	47.095544281984665	10.0	0.6906906906906907	170.0	13584.0	108.0	9.200763851632403E-4	20.518284528683193	0.5563801070575869
17	215	small	api	A1	834.0	122.0	93.08326103999994	30.798989840000004	4.726288811275991E-5	956.0	125.88225087999986	33.734255586866	29.832867780352597	20.658910063307495	36.83794239008699	10.63014581273465	13.489667316086944	11.313708498984761	13.072765126368987	23.061812396497285	15.811388300841896	21.80415955077201	0.7880213472765036	1.1307748163950495	0.6968861844560209	0.3308757073601557	0.14628297362110312	126.0	3.0	32.2490309931942	26.0	95.0	3735.0	20234.0	0.4444444444444444	0.12656903765690378	0.7851239669421488	-1.0	0.1322218409031069	82.69422736138495	33.11591468498435	2.0	1.0495867768595042	90.0	10333.0	155.0	1.7656985292513483E-4	22.090722034374522	0.6548453982478055
17	218	large	iso	B	939.0	535.0	97.25483391999992	69.52691188	6.220369278298396E-5	1474.0	169.19595936	38.3275357934736	30.364452901377952	42.08916217383225	66.46419905422049	25.612496949731394	25.755795465889186	14.212670403551895	34.02253687861782	20.978477763750277	15.652475842498529	37.109662247166376	0.9944362612932077	1.2622501685757124	0.7878281865593265	0.7148941505282049	0.56975505857295	108.0	3.0	33.52610922848042	50.0	388.0	3915.0	36789.0	0.4166666666666667	0.2971506105834464	0.8858447488584474	-1.0	0.2580728104817837	114.99957186823274	39.71452155849937	4.0	0.4497716894977169	122.0	10744.0	136.0	0.007030804046683328	31.064449134018133	0.8104995140153982
18	219	medium	api	A1	1028.0	274.0	102.49747459999992	47.870057640000006	3.5375125797568433E-5	1302.0	153.19595935999996	38.01315561749642	34.0147027033899	41.9335144988741	47.12109639666146	17.08800749063506	19.296294663091498	13.0	22.807893370497855	25.25378532602586	16.492422502470642	31.124585072228147	0.8855590044092619	1.117550723549556	0.7924105687091824	0.46703645945243655	0.26653696498054474	129.0	3.0	35.510561809129406	57.0	196.0	8946.0	35687.0	0.6923076923076923	0.19431643625192013	0.7747035573122529	-1.0	0.1540983663387556	118.48408364065313	46.07688020168501	13.0	1.0039525691699605	130.0	12776.0	143.0	1.84040942470497E-4	25.238858928247925	0.6639506380951747
18	220	medium	iso	A1	914.0	371.0	97.74011527999993	58.11269832000001	8.87753772089056E-5	1285.0	158.2670271599999	37.0	30.364452901377952	29.05460409907714	51.785309364760025	21.18962010041709	22.07627421421251	13.0	24.27027027027027	27.301661014362608	16.278820596099706	30.890063068465178	0.9598367865341789	1.2185301055867508	0.7877005107493795	0.5945634313354582	0.4059080962800875	156.0	3.0	34.20526275297414	65.0	280.0	12316.0	58211.0	0.5384615384615384	0.26848249027237353	0.8115942028985508	-1.0	0.12405764488926449	127.74028268306637	48.04254966850755	10.0	1.0898550724637681	131.0	12432.0	140.0	9.942831442486875E-4	23.259406699226016	0.628632613492595
18	222	small	api	A1	945.0	91.0	98.08326103999993	26.142135600000003	6.223470117640878E-5	1036.0	127.05382375999983	38.07886552931954	30.870698080866262	21.250505507133255	43.75463573323165	8.54400374531753	13.705668851542708	13.341664064126334	11.948885390234752	20.95838579047269	17.0	17.277874240531006	0.6233919583104344	1.2334954470278379	0.5053865093807399	0.26653004113860795	0.0962962962962963	117.0	3.0	35.510561809129406	82.0	62.0	17211.0	14362.0	0.6428571428571429	0.138996138996139	0.4305555555555556	0.00409506613154532	-1.0	107.10675082442874	38.71282480174005	14.0	1.5	127.0	11033.0	106.0	4.316255933599334E-4	23.40939982143925	0.6147609571880428
18	223	medium	iso	A1	1004.0	362.0	100.3259017199999	55.69848476000001	5.803757724800612E-5	1366.0	158.85281359999993	37.21558813185679	32.7566787083184	35.6253529791087	47.4116194095576	19.4164878389476	21.943346868340868	13.341664064126334	24.049062366795543	26.620525474048133	16.55294535724685	32.66495604484606	0.8848462340519743	1.136122146669469	0.7788301958956546	0.5551755210279515	0.3605577689243028	159.0	3.0	35.77708763999664	144.0	248.0	18742.0	45083.0	0.5	0.2869692532942899	0.6326530612244898	-1.0	0.13995064578600797	146.5072918617792	47.0	11.0	0.9158163265306123	138.0	13025.0	131.0	0.0016570180725725221	23.021728866442675	0.6186044617883096
18	224	medium	api	A1	1019.0	265.0	102.3259017199999	47.041630520000005	3.2626265867079534E-5	1284.0	151.78174579999992	36.05551275463989	34.40930106817051	16.33604288971846	23.682087724538448	17.26267650163207	18.76918207205527	13.152946437965905	11.648704120729812	31.503110099575025	16.76305461424021	29.001296522741878	0.9197351507039734	1.0478420553561367	0.8777421616193646	0.45972358639675276	0.26005888125613347	146.0	4.0	35.4682957019364	53.0	206.0	10387.0	43924.0	0.6428571428571429	0.20171339563862928	0.7953667953667953	-1.0	0.1435179385442356	129.31450757632234	45.5296461204668	16.0	1.0810810810810811	183.0	9726.0	75.0	8.358676141542601E-4	19.72308292331602	0.5470198983864931
18	233	medium	iso	A1	1118.0	441.0	108.74011527999991	63.94112544000001	6.0246811505376974E-5	1559.0	175.09545427999998	41.048751503547585	34.058772731852805	50.2158639159054	65.1467270019746	23.706539182259394	22.387449657684872	13.416407864998739	34.008342491959894	20.024209485451387	16.278820596099706	37.479420949529015	1.0589209376121018	1.2052328434358863	0.8786027889792005	0.5880178191402048	0.3944543828264758	106.0	3.0	35.608987629529715	64.0	269.0	6243.0	31573.0	0.38461538461538464	0.21359846055163567	0.8078078078078078	-1.0	0.20614928493555393	131.26390134521046	50.84253860838708	3.0	0.5945945945945946	94.0	8684.0	90.0	9.587774168880124E-4	27.459060435491963	0.6689377734940087
19	237	small	api	A1	1168.0	40.0	110.15432883999989	19.899494920000002	5.0395065636456896E-5	1208.0	132.4680373199999	40.24922359499622	35.34119409414458	42.87890360333853	52.125016348901795	5.0990195135927845	-1.0	13.601470508735444	15.652475842498527	15.704053420536624	17.08800749063506	19.829520330638605	-1.0	1.1388755990467454	-1.0	0.18065104775777074	0.03424657534246575	122.0	3.0	38.07886552931954	161.0	42.0	26820.0	6928.0	0.7857142857142857	0.16804635761589404	0.20689655172413793	0.058204965611768904	-1.0	89.58254492447792	34.20526275297414	3.0	1.0295566502463054	107.0	13542.0	202.0	4.2323243325370375E-4	23.600847442411894	0.5863677689759449
19	238	small	api	A1	1124.0	145.0	109.9827559599999	32.970562720000004	6.107765793905388E-5	1269.0	144.9533186799999	38.47076812334269	34.48187929913333	77.66091272167381	76.26373169437743	12.041594578792296	14.18942821591562	12.041594578792296	28.333200847596984	5.249133854619961	17.029386365926403	29.167417979741344	0.8486314173876154	1.1156807257981909	0.7606400269938153	0.29977938297882994	0.1290035587188612	111.0	3.0	34.48187929913333	77.0	116.0	11419.0	20429.0	0.6	0.1520882584712372	0.6010362694300518	-1.0	0.0759378399758168	128.457484961477	40.28399359131102	10.0	1.2590673575129534	161.0	14622.0	144.0	3.1415151699289146E-4	19.026297590440446	0.4945650559780731
19	240	medium	iso	A1	900.0	411.0	97.84062035999995	61.11269832000001	8.279751009900804E-5	1311.0	161.78174579999995	36.22154055254967	29.274562336608895	26.896236965493358	43.74554837731847	21.400934559032695	22.674357204802686	11.40175425099138	22.528031319268692	30.026068020862564	17.08800749063506	32.5805272391244	0.9438386440564558	1.2373042553484508	0.7628185549161076	0.6246147877552157	0.45666666666666667	141.0	3.0	35.73513677041127	86.0	282.0	14576.0	48702.0	0.8	0.2807017543859649	0.7663043478260869	-1.0	0.07925225118948391	160.53456183163073	49.33105468756884	14.0	1.0190217391304348	162.0	11790.0	105.0	7.962786032212596E-4	24.186773244895647	0.6677455700650236
19	246	small	api	A1	1159.0	93.0	111.15432883999989	24.727922040000003	1.1975993581341273E-4	1252.0	138.7106779999999	40.607881008493905	35.510561809129406	23.838740183171723	41.93162871473521	9.433981132056603	-1.0	11.661903789690601	13.839678063537644	24.021022381591898	18.439088914585774	20.71053670396801	-1.0	1.1435437497937313	-1.0	0.22246476856150504	0.08024158757549611	124.0	3.0	38.63935817272331	123.0	68.0	19864.0	14044.0	0.6363636363636364	0.152555910543131	0.35602094240837695	-1.0	0.012622637453229913	102.47249118418404	36.5296461204668	12.0	1.057591623036649	113.0	11811.0	153.0	4.840826221673378E-4	18.027756377319946	0.4439472321530173
19	249	small	api	A1	882.0	43.0	94.66904747999995	17.485281360000002	1.0605273471844614E-4	925.0	114.56854239999988	35.22782990761707	30.23243291566195	26.565051177077976	45.90222116153015	5.0990195135927845	-1.0	12.165525060596439	11.383045763863375	18.060074805198493	16.1245154965971	15.850440503493852	-1.0	1.1652330464402436	-1.0	0.18469903126144785	0.048752834467120185	120.0	3.0	33.24154027718932	200.0	27.0	20368.0	3981.0	0.6923076923076923	0.2454054054054054	0.11894273127753303	0.06576340089195773	-1.0	89.8804609346197	30.27595294169672	4.0	0.6828193832599119	145.0	11144.0	126.0	3.4372422941086824E-4	20.615528128088304	0.585205735980653
19	250	small	api	A1	774.0	131.0	87.66904747999996	31.142135600000003	6.0568956222799686E-5	905.0	121.63961019999986	32.984845004941285	28.861739379323623	22.166345822082462	38.480198248343015	12.083045973594572	13.630222992169854	11.704699910719626	12.854388126925647	23.040884378451633	14.142135623730951	20.65811085808104	0.8864892364956841	1.1428571428571428	0.7756780819337237	0.3552238389165172	0.16925064599483206	126.0	3.0	31.400636936215164	24.0	86.0	3981.0	18867.0	0.4166666666666667	0.12154696132596685	0.7818181818181819	-1.0	0.1172678877178088	95.98096410227163	37.51427925027232	7.0	1.3636363636363635	81.0	8000.0	152.0	3.601396395124068E-4	20.615528128088304	0.625
19	251	large	iso	B	940.0	491.0	96.84062035999993	66.94112544	8.390212995607141E-5	1431.0	166.61017291999994	38.118237105091836	30.14962686336267	41.717305036411744	54.52225500992522	23.323807579381203	25.249796465702172	13.892443989449804	28.673938854690554	25.472952069375722	14.866068747318506	35.21121779594427	0.9237225975687717	1.2643021181602911	0.7306185636332693	0.6912504813697998	0.5223404255319148	125.0	3.0	33.83784863137726	68.0	380.0	5305.0	40313.0	0.46153846153846156	0.31306778476589797	0.8482142857142857	-1.0	0.22597909477406913	121.87968199004072	37.05408377536446	7.0	0.5133928571428571	244.0	12062.0	119.0	0.006656268371643762	26.68332812825267	0.7000147476570554
19	253	medium	iso	A1	911.0	306.0	95.66904747999993	52.284271200000006	3.6611236012403386E-5	1217.0	150.36753223999992	35.17101079013795	32.01562118716424	28.61045966596521	45.81576648685308	18.35755975068582	20.125241065295018	13.038404810405298	21.466542559865925	26.23719199728582	15.556349186104045	29.935113632327834	0.9121659557331973	1.0985578129041198	0.8303304068466076	0.5465118821312638	0.3358946212952799	89.0	3.0	33.015148038438355	36.0	233.0	4363.0	33506.0	0.5833333333333334	0.22103533278553822	0.8661710037174721	-1.0	0.18389128906798335	107.8943819488222	43.35922673501973	7.0	0.6802973977695167	133.0	14346.0	178.0	3.7919050475693537E-4	22.20360331117452	0.6313040999492818
19	254	medium	iso	A1	1065.0	385.0	104.56854239999988	57.69848476000001	4.8610249055664144E-5	1450.0	165.09545427999998	39.66106403010388	32.449961479175904	34.5085229876684	47.72631099390626	20.615528128088304	21.896587279855613	13.341664064126334	24.961508830135312	29.12176030182453	18.0	33.734500573235415	0.9414950313766084	1.222222222222222	0.7703141165808615	0.5517766953209445	0.3615023474178404	117.0	3.0	37.48332962798263	138.0	268.0	13064.0	27097.0	0.5	0.28	0.6600985221674877	-1.0	0.09377352263778738	137.24938745721767	50.499039757678126	8.0	0.5	140.0	14759.0	153.0	2.635147657454513E-4	27.294688127912362	0.6881985845663373
20	256	small	api	A1	1958.0	426.0	144.02438647999995	60.69848476000001	2.749903607420835E-5	2384.0	207.13708480000003	50.35871324805669	47.38143096192854	4.640175250865141	6.842773412630947	22.0	24.575423806104357	16.0	4.726093751197749	47.80353725112166	26.019223662515376	39.666666666666636	0.8952032800563692	1.0628364788838993	0.8422775260747878	0.42144588318332427	0.21756894790602654	116.0	3.0	50.48762224545735	134.0	295.0	20273.0	46820.0	0.6470588235294118	0.1799496644295302	0.6876456876456877	-1.0	0.08435486250619412	198.60971254197864	62.52510570549806	14.0	1.055944055944056	327.0	14248.0	91.0	0.0014566708087574351	37.05401462729781	0.7358014579279922
20	258	medium	iso	A1	947.0	269.0	99.15432883999989	48.041630520000005	5.9421804445187844E-5	1216.0	150.02438647999992	34.88552708502482	31.76476034853718	72.54716834030218	69.41026459642413	17.11724276862369	18.436796503442125	11.045361017187261	31.38837482177664	11.616646747879306	16.278820596099706	33.53019826769757	0.92842825300089	1.0982461917623552	0.8453735236823736	0.4845136978086176	0.2840549102428722	118.0	3.0	33.24154027718932	51.0	191.0	6016.0	28533.0	0.5	0.19901315789473684	0.7892561983471075	-1.0	0.11229597374840773	124.96322294524235	42.46628274952962	7.0	0.8305785123966942	86.0	11988.0	245.0	4.931195713953055E-4	18.027756377319946	0.5167689263625503
20	260	small	api	A1	1047.0	174.0	106.4974745999999	38.627416960000005	6.692473049617323E-5	1221.0	147.5391051199999	40.19950248448356	32.2490309931942	46.132180275131304	67.18667789344799	13.601470508735444	15.018651974129076	11.704699910719626	25.373448350354725	18.233105984613644	17.804493814764857	27.526785553393157	0.9056385707695438	1.2465336553202861	0.726525567042831	0.36270735156005324	0.166189111747851	104.0	3.0	36.124783736376884	88.0	138.0	17342.0	27159.0	0.5	0.1850941850941851	0.6106194690265486	-1.0	0.016720315493754145	123.53606042191369	43.41998504889803	12.0	1.1150442477876106	123.0	5550.0	73.0	5.053819457443606E-4	23.53720459187964	0.5855098480625393
20	261	medium	iso	A1	1004.0	300.0	101.66904747999992	51.284271200000006	4.080201303536475E-5	1304.0	155.78174579999995	37.21558813185679	32.2490309931942	43.75463573323167	50.13975737899061	18.027756377319946	19.42272364605428	12.206555615733702	25.526937707771804	24.31080797948486	17.029386365926403	33.255084579522226	0.9281785966708268	1.1540063991290384	0.8043097485172958	0.504423641916076	0.29880478087649404	161.0	3.0	35.0	29.0	220.0	4014.0	43270.0	0.6363636363636364	0.19095092024539878	0.8835341365461847	-1.0	0.14593038067345768	128.95012641609821	46.95621130563677	12.0	1.0080321285140563	106.0	11570.0	152.0	4.3257226975534663E-4	25.179356624028344	0.6765809137508872
20	264	small	api	A1	825.0	92.0	93.08326103999994	25.142135600000003	4.577942275186942E-5	917.0	120.22539663999987	36.76955262170047	27.85677655436824	26.19420988624993	46.342624026537756	9.848857801796104	11.807489056984686	10.770329614269007	13.761385818476656	20.605399152329085	15.033296378372908	19.02107651797263	0.8341195790454737	1.3199500146737047	0.631932701824069	0.27010372562254636	0.11151515151515151	111.0	3.0	33.13608305156178	100.0	58.0	21286.0	13515.0	0.7272727272727273	0.1723009814612868	0.3670886075949367	0.04714570219581619	-1.0	96.83804376616294	35.364511414435896	11.0	1.1518987341772151	111.0	7997.0	105.0	2.1275186592861206E-4	22.360679774997898	0.60813031926315
20	268	large	iso	B	932.0	524.0	98.49747459999992	70.76955255999998	4.6621613201946E-5	1456.0	171.68124071999998	37.013511046643494	31.016124838541646	24.81419699053515	44.91158065736124	24.758836806279895	25.8808870711838	12.041594578792296	24.369479535819295	31.725433306782723	16.15549442140351	34.51695641308264	0.9566456025321786	1.1933634920326766	0.8016380666235294	0.7184910359112906	0.5622317596566524	113.0	3.0	34.539832078341085	70.0	369.0	8118.0	49573.0	0.5	0.301510989010989	0.8405466970387244	-1.0	0.19993940199505728	162.5073903114748	53.54226617837553	6.0	0.6651480637813212	230.0	14531.0	110.0	0.004514856335548766	29.068883707497267	0.7853587213292301
20	269	small	E	A1	798.0	103.0	88.84062035999996	26.727922040000003	6.393485436983476E-5	901.0	117.98275595999989	33.83784863137726	28.792360097775937	29.448781713273426	42.93289678306473	9.848857801796104	13.589898125341543	12.529964086141668	14.569484170540601	18.96336382796823	14.317821063276353	21.389810115795065	0.7247190310743099	1.1752370599863073	0.6166577414455885	0.30085249215610066	0.12907268170426064	110.0	3.0	31.400636936215164	40.0	40.0	6663.0	7416.0	0.5833333333333334	0.08879023307436182	0.5	0.0049517214903182765	-1.0	99.06856517717549	33.3851648071345	5.0	2.1125	73.0	6814.0	137.0	0.0010046420081807408	21.18962010041709	0.6262106179164214
20	270	medium	iso	A1	863.0	405.0	92.08326103999994	60.52691188000001	6.790880013787226E-5	1268.0	155.43860003999993	36.069377593742864	29.732137494637012	38.623773177386596	49.07112619365938	22.090722034374522	22.0927768747045	14.142135623730951	25.312330317515173	25.96516984825766	14.035668847618199	33.50303856708295	0.9999069904004538	1.21314445018455	0.8242274778146514	0.6573063464130336	0.46929316338354576	98.0	3.0	32.01562118716424	50.0	250.0	4188.0	28501.0	0.0	0.23659305993690852	0.8333333333333334	-1.0	0.23157754239393719	129.36599686503007	47.18655327109789	5.0	0.6333333333333333	162.0	11164.0	106.0	6.073980910633255E-4	17.69180601295413	0.49049379815256966
20	272	medium	iso	A1	1107.0	379.0	105.3259017199999	57.52691188000001	4.2134334935746374E-5	1486.0	165.68124072	40.0	33.60059523282288	50.906141113770495	58.671307132195835	21.540659228538015	21.4696454299597	14.317821063276353	31.2	22.082942128214864	16.492422502470642	36.52546564839055	1.0033076372318295	1.1904551012514752	0.842793345315665	0.5461801032848548	0.34236675700090335	113.0	3.0	35.6931365951495	36.0	282.0	3515.0	35640.0	0.5	0.21399730820995963	0.8867924528301887	-1.0	0.17608307543378318	140.6508443911476	48.33150550387731	5.0	0.660377358490566	156.0	9862.0	99.0	9.636924657892612E-4	23.706539182259394	0.5926634795564849
20	274	medium	iso	A1	1048.0	425.0	104.3259017199999	63.35533900000001	3.0341907513716993E-5	1473.0	170.50966784	38.897300677553446	32.526911934581186	65.55604521958347	72.60667785308796	22.360679774997898	22.651418043537785	12.083045973594572	35.96650604619781	14.849242404917499	15.811388300841896	37.689868680990436	0.9871646769318784	1.19584978604131	0.8254922051704722	0.6072829273984066	0.40553435114503816	123.0	4.0	34.36568055487916	61.0	318.0	6388.0	39106.0	0.75	0.2572980312287848	0.8390501319261213	-1.0	0.1343426039769621	106.46473980796914	37.67447297625712	6.0	0.5356200527704486	91.0	9270.0	149.0	5.922813683945354E-4	26.076809620810597	0.670401523153991
20	275	medium	iso	A1	883.0	249.0	93.66904747999993	45.455844080000006	6.13446124221725E-5	1132.0	141.53910511999993	36.359317925395686	29.154759474226502	41.28471089457122	53.30567620555601	16.15549442140351	18.68559467406325	13.0	23.18525341233628	21.780320313098624	15.132745950421556	28.915247977161695	0.8645962145282069	1.247114316190404	0.6932774351988147	0.48528137418826284	0.28199320498301245	99.0	3.0	33.13608305156178	28.0	177.0	3075.0	25853.0	0.7692307692307693	0.18109540636042404	0.8634146341463415	-1.0	0.14396770428604277	57.11915990990759	18.91475954823307	5.0	0.6731707317073171	105.0	9299.0	134.0	5.993538554106099E-4	27.730849247724095	0.7626889290009229
[truncated: 27 more columns]
