# Supplementary material for: Exploiting Single-Cell Quantitative Data to Map Genetic Variants Having Probabilistic Effects
Source: PLoS Genet. 2016 Aug 1;12(8):e1006213. doi: 10.1371/journal.pgen.1006213 (PMC4968810; doi:10.1371/journal.pgen.1006213)
Supplement: S1 Dataset — (ZIP) [file pgen.1006213.s007.zip › data/2014-10-07_morpho/JW1_gpa1/JW1-7_C.xls]

image_number	cell_id	Cgroup	Agroup	C11-1_C	C11-2_C	C12-1_C	C12-2_C	C13_C	C101_C	C102_C	C103_C	C104_C	C105_C	C106_C	C107_C	C108_C	C109_C	C110_C	C111_C	C112_C	C113_C	C114_C	C115_C	C116_C	C117_C	C118_C	C126_C	C127_C	C128_C	A7-1_C	A7-2_C	A8-1_C	A8-2_C	A9_C	A101_C	A102_C	A103_C	A104_C	A120_C	A121_C	A122_C	A123_C	D14-1_C	D14-2_C	D14-3_C	D15-1_C	D15-2_C	D15-3_C	D16-1_C
1	3	large	iso	953.0	471.0	100.08326103999991	65.11269832	1.0224714191184698E-4	1424.0	168.02438647999995	38.07886552931954	30.463092423455635	48.945186229037574	68.19859051364818	22.627416997969522	24.646112551127654	12.727922061357855	32.69530178207091	18.51420703322088	15.652475842498529	35.21391770309006	0.9180927398197015	1.25	0.7344741918557612	0.6505852991138713	0.49422875131164745	125.0	4.0	34.539832078341085	68.0	335.0	8389.0	49843.0	0.6	0.2830056179775281	0.8312655086848635	-1.0	0.1323282519654504	136.55140300134673	41.552386760172226	9.0	0.7617866004962779	63.0	68.0	131.0	7731.0	10335.0	18066.0	168.0
1	7	large	F	891.0	538.0	97.91168815999993	73.18376611999999	5.5893226778173377E-5	1429.0	173.09545427999996	36.359317925395686	29.68164415931166	58.4652080948117	63.975459010052674	26.076809620810597	25.615558948863395	11.661903789690601	36.02927873091403	18.42889824647387	14.317821063276353	40.094625121199385	1.0180066604389935	1.224976545444809	0.8310417568602007	0.7474466786887443	0.6038159371492705	116.0	4.0	31.78049716414141	118.0	126.0	13692.0	14598.0	0.6363636363636364	0.17074877536738978	0.5163934426229508	-1.0	0.010439016065423986	130.12561207919964	50.3746375061171	4.0	0.7786885245901639	69.0	63.0	132.0	4592.0	4890.0	9482.0	95.0
1	8	large	iso	811.0	420.0	89.42640679999994	61.94112544000001	5.6827084843124507E-5	1231.0	153.78174579999992	35.17101079013795	27.892651361962706	43.06941255883301	61.781022275893235	21.587033144922902	22.767882486079266	13.341664064126334	29.058021849248977	21.475190444493137	14.422205101855956	32.97750055920958	0.9481353023550452	1.260941827785535	0.7519262835623112	0.6926491587493824	0.5178791615289766	102.0	3.0	32.01562118716424	21.0	302.0	2104.0	41958.0	0.35714285714285715	0.26238830219333875	0.934984520123839	-1.0	0.18030933323297654	127.56802477454082	44.83984647947395	7.0	0.6625386996904025	103.0	50.0	153.0	14817.0	6355.0	21172.0	210.0
1	9	large	iso	762.0	456.0	89.25483391999995	66.76955256	1.3586372102830044E-4	1218.0	158.85281359999993	32.7566787083184	27.784887978899608	23.574706201912612	42.47606359731061	25.0	22.442109819463866	10.770329614269007	22.560284776744922	31.096040432343607	14.422205101855956	33.40867992766727	1.113977259763594	1.1789386638230992	0.9448984022214978	0.7480777189036758	0.5984251968503937	85.0	3.0	31.400636936215164	82.0	285.0	7712.0	26761.0	0.7272727272727273	0.3013136288998358	0.776566757493188	-1.0	0.12194684732753307	127.16294703327227	45.721974112085576	4.0	0.6811989100817438	111.0	28.0	139.0	13787.0	2842.0	16629.0	201.0
1	11	large	E	1012.0	730.0	114.22539663999986	95.08326103999991	1.013670846951083E-4	1742.0	211.72287124000007	37.64306044943742	31.89043743820395	43.78112476486871	72.34591451213419	33.28663395418648	29.159428477310048	3.605551275463989	44.28439080396061	22.483228754367975	18.027756377319946	46.47304757255348	1.141539313093463	1.1803870838203672	0.9670889564453959	0.8324178671024489	0.7213438735177866	172.0	4.0	37.48332962798263	60.0	129.0	6250.0	19175.0	0.0	0.10849598163030999	0.6825396825396826	-1.0	0.08730352512682456	172.31359102000187	60.87069808086626	4.0	1.2116402116402116	83.0	96.0	179.0	10964.0	11070.0	22034.0	196.0
2	19	large	F	768.0	530.0	89.66904747999995	71.355339	1.1882570490023027E-4	1298.0	163.43860003999998	34.52535300326414	28.284271247461902	13.58431417643869	37.56079137815914	25.942243542145693	24.690220675511416	11.180339887498949	19.579814287086037	36.76955262170047	16.0312195418814	32.118968195037525	1.0507092619012546	1.2206555615733703	0.8607745665345082	0.7957633208484266	0.6901041666666666	92.0	4.0	33.37663853655727	144.0	146.0	19815.0	17866.0	0.8181818181818182	0.22342064714946072	0.503448275862069	0.015389211516622975	-1.0	137.2149505471935	49.25117025464101	7.0	0.8206896551724138	244.0	184.0	428.0	10844.0	9045.0	19889.0	59.0
2	23	large	iso	923.0	472.0	99.66904747999993	69.35533899999999	7.066928150668165E-5	1395.0	171.43860003999995	39.05124837953327	27.65863337187866	48.433630362450515	72.74530438940177	25.553864678361276	22.67628817365543	11.661903789690601	35.44060836542561	17.788297541129808	14.422205101855956	37.11075416039036	1.1268980391618466	1.4119008648937013	0.7981424667847966	0.6958563441064003	0.5113759479956663	120.0	3.0	33.61547262794322	19.0	330.0	1599.0	38435.0	0.36363636363636365	0.25017921146953404	0.9455587392550143	-1.0	0.23223712642681837	142.29926262259656	52.08245043721475	7.0	0.6246418338108882	197.0	76.0	273.0	17128.0	4802.0	21930.0	129.0
3	29	large	F	1080.0	684.0	107.08326103999993	81.18376611999997	5.192949481814532E-5	1764.0	190.26702716000003	40.607881008493905	31.575306807693888	37.88851915273938	54.92624550665171	28.284271247461902	30.300772662905455	12.727922061357855	34.27906025701851	29.928450284123095	18.35755975068582	41.88479316645422	0.9334504952108968	1.2860644951389377	0.7258193494487639	0.758136849135315	0.6333333333333333	127.0	3.0	38.07886552931954	139.0	123.0	27420.0	24257.0	0.8	0.14852607709750568	0.46946564885496184	0.02598370813197176	-1.0	176.1588608606191	55.95278985271722	9.0	1.4312977099236641	113.0	104.0	217.0	7786.0	10210.0	17996.0	87.0
4	36	large	F	838.0	670.0	91.42640679999992	81.59797967999998	7.376899381999841E-5	1508.0	175.43860003999995	34.058772731852805	30.479501308256342	2.6677662804463296	9.2726017772003	29.154759474226502	27.655791065153764	13.038404810405298	5.461148041486742	44.75138835787045	16.401219466856727	33.892407888788306	1.0542008870959918	1.117432086155127	0.9434138326234198	0.892499033222424	0.7995226730310262	95.0	3.0	33.83784863137726	133.0	190.0	24395.0	35064.0	0.75	0.21419098143236073	0.5882352941176471	-1.0	0.004821663367865925	145.21097486160005	52.25820165729721	10.0	0.978328173374613	187.0	166.0	353.0	7825.0	7633.0	15458.0	57.0
4	37	medium	iso	891.0	424.0	95.01219323999995	64.355339	5.4590919660241425E-5	1315.0	161.78174579999995	35.05709628591621	31.064449134018133	34.973962909678704	53.79802807483975	22.02271554554524	23.8455685372339	12.041594578792296	26.52815260040852	25.36661753119823	15.264337522473747	32.8750007341205	0.9235559014312303	1.1285278594406427	0.8183722658729868	0.6773376848320825	0.47586980920314254	146.0	3.0	33.61547262794322	91.0	318.0	9955.0	38524.0	0.6	0.31102661596958175	0.7775061124694377	-1.0	0.11961419374621426	124.69948044884009	43.75588637471773	6.0	0.43765281173594134	168.0	58.0	226.0	13447.0	3540.0	16987.0	126.0
4	43	large	E	768.0	508.0	88.42640679999995	70.35533899999999	1.1371901494247533E-4	1276.0	161.19595935999993	34.36568055487916	27.294688127912362	26.363660865810232	46.65604931627564	24.20743687382041	26.22369545730799	12.806248474865697	24.093804825944073	29.78601536643322	14.866068747318506	33.130178068633555	0.9231131025461291	1.2590611181864282	0.7331757682071829	0.7956372032522758	0.6614583333333334	81.0	3.0	31.953090617340916	71.0	72.0	11994.0	10854.0	0.5454545454545454	0.11206896551724138	0.5034965034965035	-1.0	0.035975131256378544	128.4448022252941	46.557771670234	4.0	1.3356643356643356	93.0	87.0	180.0	9100.0	9049.0	18149.0	124.0
5	46	large	F	777.0	547.0	88.66904747999993	72.01219323999999	9.452450957833705E-5	1324.0	163.09545427999993	34.66987164671943	27.459060435491963	26.16156644201925	50.18634427684264	26.1725046566048	25.24733688967764	13.152946437965905	26.449477787056342	29.826220817861955	14.7648230602334	34.4335534721759	1.0366441724515276	1.2626022557533394	0.821037795337224	0.812145785779902	0.703989703989704	147.0	3.0	31.906112267087632	109.0	175.0	16042.0	28150.0	0.5714285714285714	0.21450151057401812	0.6161971830985915	-1.0	0.08057684035479723	144.61266856392126	48.1725046566048	12.0	1.056338028169014	85.0	109.0	194.0	4471.0	7986.0	12457.0	66.0
6	61	large	iso	777.0	464.0	88.84062035999996	67.76955256	5.182956055168861E-5	1241.0	159.43860003999993	33.301651610693426	28.319604517012593	22.714412353167234	31.724709716159303	24.041630560342615	24.12631194283277	10.44030650891055	18.10721002817686	34.49906934304402	14.317821063276353	34.43492453179714	0.9964900817542769	1.1759221987259016	0.8474115743660274	0.7628216944612072	0.5971685971685972	118.0	3.0	32.2490309931942	32.0	310.0	3530.0	41817.0	0.0	0.2755842062852538	0.9064327485380117	-1.0	0.21451213720219578	130.05804958285347	49.03172018092384	8.0	0.564327485380117	142.0	93.0	235.0	11148.0	6389.0	17537.0	123.0
6	66	large	iso	847.0	471.0	94.08326103999995	66.94112544	6.424130925801915E-5	1318.0	163.43860003999998	34.92849839314596	28.635642126552707	23.860175191342307	36.43911042883536	22.847319317591726	25.169815610219977	12.083045973594572	20.15546136784816	33.664340256093666	16.278820596099706	33.933571307140475	0.9077269246388431	1.2197560731756083	0.7441872556334939	0.7115094087941919	0.5560802833530106	89.0	3.0	34.52535300326414	44.0	379.0	4571.0	45072.0	0.6666666666666666	0.3209408194233687	0.8959810874704491	-1.0	0.18123549913306877	63.286070784392464	22.72004514666935	6.0	0.41371158392434987	76.0	87.0	163.0	9834.0	12739.0	22573.0	188.0
7	67	large	F	828.0	631.0	92.91168815999991	79.42640679999998	6.302796784288875E-5	1459.0	174.75230851999996	33.24154027718932	30.265491900843113	10.22900828735952	20.563204507252443	28.178005607210743	27.614474502746607	12.083045973594572	12.875456324558398	43.01929088962634	16.76305461424021	36.65710151941094	1.0204070913755061	1.0983314061471872	0.9290520927148664	0.8548591503710771	0.7620772946859904	99.0	3.0	34.17601498127012	129.0	136.0	25176.0	26029.0	0.75	0.181631254283756	0.5132075471698113	0.024372885496195946	-1.0	163.45935173075884	55.29862977651818	14.0	1.2641509433962264	65.0	66.0	131.0	5059.0	5353.0	10412.0	104.0
7	71	large	iso	938.0	558.0	96.74011527999993	71.76955255999998	8.807695565628932E-5	1496.0	171.33809495999998	36.87817782917155	30.479501308256342	32.044680718734185	44.824784095094685	25.079872407968907	26.235816954844818	14.035668847618199	26.57398108278538	31.857476609598393	16.76305461424021	37.69674073590417	0.9559402114725286	1.2099337668356773	0.7900764799486385	0.7418799569576039	0.5948827292110874	122.0	3.0	34.92849839314596	24.0	437.0	3520.0	76146.0	0.5333333333333333	0.30815508021390375	0.9479392624728851	-1.0	0.22378357343847244	141.12621598309784	53.406011952536005	17.0	0.8676789587852495	72.0	62.0	134.0	4860.0	5339.0	10199.0	88.0
7	73	large	iso	825.0	451.0	91.49747459999993	63.52691188000001	1.3706725076444712E-4	1276.0	157.4386000399999	36.61966684720111	28.0178514522438	21.614778942786245	35.02487327954135	23.40939982143925	23.942833509529958	13.601470508735444	19.333873324249353	34.22817776140357	15.811388300841896	33.68669730402234	0.9777205280286319	1.3070119566312584	0.7480578299747506	0.6943023526902901	0.5466666666666666	153.0	3.0	33.83784863137726	62.0	201.0	8111.0	32219.0	0.35714285714285715	0.2061128526645768	0.7642585551330798	-1.0	0.18124530462957875	148.81263958981606	49.855417302999044	9.0	1.1863117870722433	115.0	45.0	160.0	9360.0	3831.0	13191.0	106.0
7	76	large	E	676.0	456.0	81.84062035999995	64.355339	8.728914565237498E-5	1132.0	148.61017291999988	31.827660925679098	26.870057685088806	19.18879715599277	38.84162204888421	23.194827009486403	23.634560639221487	13.152946437965905	19.448491720627207	32.526911934581186	14.7648230602334	31.009930710306875	0.981394465653601	1.184502887887042	0.8285285546278802	0.7863495989755965	0.6745562130177515	80.0	3.0	29.68164415931166	108.0	302.0	12351.0	33809.0	0.5714285714285714	0.3621908127208481	0.7365853658536585	-1.0	0.10435143101796025	145.89895005560876	47.658633371878665	6.0	0.6170731707317073	52.0	60.0	112.0	3826.0	5444.0	9270.0	94.0
8	86	large	E	858.0	623.0	93.01219323999996	76.18376612	9.770219570356302E-5	1481.0	171.19595935999996	36.05551275463989	29.068883707497267	44.54648087404203	65.78265885471394	27.85677655436824	27.580128778818523	14.866068747318506	35.833632676149804	22.532685004036342	14.866068747318506	39.29143592603032	1.0100306919437656	1.2403473458920844	0.8143127772142971	0.8190728921252566	0.7261072261072261	115.0	3.0	31.906112267087632	133.0	128.0	22823.0	20715.0	0.5333333333333333	0.1762322754895341	0.4904214559386973	-1.0	0.029973546957137394	170.80471865313353	50.804295495349464	12.0	1.0919540229885059	72.0	70.0	142.0	6916.0	7765.0	14681.0	125.0
8	88	large	iso	921.0	489.0	100.91168815999991	70.18376611999997	9.893293434236001E-5	1410.0	173.92388139999997	36.87817782917155	30.59411708155671	16.828945833639764	35.83765295427829	24.08318915758459	27.067142584936338	9.899494936611665	19.415275974769727	36.67371727084041	18.35755975068582	33.160698916981865	0.8897573536627245	1.2054009511326316	0.7381422362631134	0.6954968983248059	0.5309446254071661	74.0	3.0	36.24913792078372	30.0	347.0	3025.0	41825.0	0.75	0.2673758865248227	0.9204244031830239	-1.0	0.18932213793412284	153.63221138357727	52.14767708276811	8.0	0.6259946949602122	125.0	47.0	172.0	12186.0	4570.0	16756.0	153.0
9	100	large	iso	829.0	552.0	92.84062035999995	73.35533899999997	8.943875098039707E-5	1381.0	168.61017291999997	35.12833614050059	28.071337695236398	26.378420633512434	39.18596943099672	26.627053911388696	25.38530605709612	11.40175425099138	24.53859461354255	34.412325144160356	15.231546211727817	38.83675206703394	1.0489160087926324	1.2513951604971694	0.8381972712567518	0.7901211637272176	0.6658624849215923	127.0	3.0	33.24154027718932	29.0	428.0	4211.0	78910.0	0.6	0.33091962346125997	0.936542669584245	-1.0	0.23760321023527964	163.03979827987098	51.48146137280801	27.0	0.9059080962800875	74.0	59.0	133.0	5562.0	3836.0	9398.0	62.0
9	104	large	E	982.0	630.0	100.74011527999991	80.01219323999996	5.551878089378139E-5	1612.0	183.58073564000003	36.87817782917155	32.01562118716424	67.83365417791754	78.6475316915425	28.653097563788805	26.93171517065079	12.529964086141668	42.73530019027527	9.838946998982182	15.811388300841896	43.58810980746251	1.063916552742022	1.1518807526357417	0.9236342827220271	0.7942436140519774	0.6415478615071283	103.0	3.0	32.7566787083184	45.0	126.0	6090.0	20156.0	0.3333333333333333	0.10607940446650124	0.7368421052631579	-1.0	0.06520882134345761	165.33088333865044	53.613984009591505	7.0	1.5380116959064327	89.0	130.0	219.0	9059.0	12292.0	21351.0	123.0
9	105	large	E	928.0	607.0	95.15432883999992	75.59797967999998	4.5715083272249195E-5	1535.0	173.58073563999997	36.61966684720111	31.622776601683793	35.31121343963321	46.58101077996068	27.294688127912362	26.96161504314584	14.142135623730951	28.836963602270224	31.306548835666955	15.811388300841896	39.7013645496907	1.0123536028621993	1.158015543937127	0.8742141745527069	0.7944775671437551	0.6540948275862069	90.0	2.0	33.54101966249684	96.0	154.0	13955.0	22601.0	0.26666666666666666	0.16286644951140064	0.616	-1.0	0.03261093589929983	162.80705610282862	53.29937476847623	8.0	1.08	94.0	64.0	158.0	8687.0	4377.0	13064.0	124.0
9	106	large	F	1335.0	841.0	116.39696951999986	89.25483391999994	6.739986218875147E-5	2176.0	208.0660170000001	44.04543109109048	37.05401462729781	81.05724605159028	88.91117621604853	31.064449134018133	32.507784600747044	16.0312195418814	48.949458470304684	2.671775271742522	18.110770276274835	48.9582984889935	0.9556003128341222	1.1886817537617655	0.8039160269853378	0.7668140698857608	0.6299625468164795	99.0	3.0	37.656340767525464	201.0	344.0	22847.0	44148.0	0.47058823529411764	0.25045955882352944	0.6311926605504588	-1.0	0.04304645780384177	184.45533746412605	62.032554155633704	11.0	0.6844036697247706	91.0	79.0	170.0	8446.0	9040.0	17486.0	100.0
10	114	large	F	916.0	695.0	97.25483391999994	83.42640679999997	4.177375991442123E-5	1611.0	183.09545427999998	37.36308338453881	30.083217912982647	34.23953069397192	49.571120195150556	30.870698080866262	27.358681208856733	12.529964086141668	33.080781563961295	33.90594726104121	17.029386365926403	43.45806700222176	1.1283693773540735	1.241990916417704	0.9085166102572222	0.8578124442495579	0.7587336244541485	172.0	3.0	34.828149534535996	116.0	237.0	20689.0	39184.0	0.9166666666666666	0.2191185599006828	0.6713881019830028	-1.0	0.0264641013385975	139.34363810561553	48.64345634120454	14.0	0.9631728045325779	85.0	59.0	144.0	8176.0	3937.0	12113.0	107.0
10	117	large	E	897.0	627.0	94.74011527999993	77.18376611999997	5.9917150724222595E-5	1524.0	174.75230852	36.069377593742864	29.698484809834994	36.6709547664834	46.12330271407543	28.0	28.196043407993848	13.0	29.997745239377238	33.23401871576774	16.278820596099706	41.61538461538462	0.9930471305793823	1.214519118557795	0.8176463551752038	0.8146893836036299	0.6989966555183946	100.0	4.0	33.95585369269929	176.0	94.0	27423.0	14433.0	0.5714285714285714	0.17716535433070865	0.34814814814814815	-1.0	0.036415374062483186	162.07934375752163	54.79420380805521	8.0	1.0777777777777777	64.0	74.0	138.0	9146.0	9808.0	18954.0	194.0
11	124	large	E	976.0	630.0	99.91168815999994	77.18376611999997	5.932228818729642E-5	1606.0	179.9238814	38.07886552931954	31.38470965295043	48.90049374238188	53.68100633337454	27.313000567495326	29.590285668122895	14.317821063276353	34.00836611066814	25.99992190538838	15.811388300841896	42.20803786981676	0.923039435098092	1.2132935416765853	0.7607717369224544	0.772519887727218	0.6454918032786885	115.0	4.0	33.95585369269929	212.0	121.0	28816.0	17640.0	0.42857142857142855	0.20734744707347447	0.3633633633633634	-1.0	0.010054811415385152	176.29097600170599	54.12043955712207	10.0	0.8168168168168168	78.0	92.0	170.0	6469.0	7214.0	13683.0	106.0
12	137	large	F	694.0	424.0	82.01219323999996	62.76955256000001	8.149575894422717E-5	1118.0	147.1959593599999	30.364452901377952	28.160255680657446	31.748581135065407	35.67640822186199	22.135943621178654	24.674790842936453	12.649110640673518	20.55034556449007	30.575006483034127	14.317821063276353	35.2368082133048	0.897107649749964	1.0782733383431071	0.8319853768511746	0.7653685394842641	0.6109510086455331	137.0	4.0	28.861739379323623	59.0	116.0	9589.0	19199.0	0.6923076923076923	0.15652951699463327	0.6628571428571428	-1.0	0.03213929430129835	123.29652228736043	44.14900917895066	6.0	1.262857142857143	76.0	58.0	134.0	10038.0	8612.0	18650.0	125.0
12	138	large	F	916.0	616.0	96.49747459999993	77.84062035999996	3.083909692069123E-5	1532.0	176.75230851999999	37.21558813185679	31.38470965295043	43.315315682103716	49.793214551300025	27.51363298439521	27.422399274532015	12.649110640673518	31.680273218382062	28.899423000229486	15.297058540778355	41.481551519951346	1.0033269776633995	1.1857872366315871	0.8461273208788329	0.806659663194958	0.6724890829694323	149.0	3.0	33.24154027718932	98.0	215.0	12630.0	33825.0	0.7692307692307693	0.20430809399477806	0.6869009584664537	-1.0	0.07366414133950727	171.27879744380473	53.69817807045693	14.0	1.0095846645367412	86.0	78.0	164.0	10632.0	9996.0	20628.0	160.0
12	141	large	iso	1004.0	529.0	101.6690474799999	70.18376612	1.2001070671470994E-4	1533.0	174.26702716	39.20459156782532	31.144823004794873	57.42594286542749	65.70903759164904	25.298221281347036	25.282277562035407	13.341664064126334	36.22024725199216	19.04008251736429	15.652475842498529	39.73835643751415	1.0006306282838842	1.258783572531127	0.7949187216288849	0.6903159600645062	0.5268924302788844	102.0	3.0	33.83784863137726	32.0	408.0	4867.0	72110.0	0.5	0.28701891715590344	0.9272727272727272	-1.0	0.2081187606214598	116.81182293803609	39.8535354595338	13.0	0.8568181818181818	77.0	82.0	159.0	7079.0	8053.0	15132.0	84.0
12	144	large	F	806.0	596.0	90.42640679999994	77.01219323999996	5.94311635899881E-5	1402.0	169.43860003999998	34.0147027033899	28.635642126552707	21.370622269343187	25.094156089058828	27.65863337187866	26.066167703836562	12.041594578792296	17.433637599922392	39.740683829289	15.556349186104045	41.1066907005615	1.0610932027345052	1.1878449434821439	0.8932926882055259	0.8516560147118443	0.739454094292804	154.0	3.0	32.01562118716424	104.0	152.0	15358.0	21813.0	0.3	0.1825962910128388	0.59375	-1.0	0.03163153654241972	153.52538797359867	51.13012303875711	7.0	1.13671875	64.0	46.0	110.0	6815.0	4039.0	10854.0	120.0
12	146	large	E	1262.0	662.0	112.63961019999985	78.01219323999996	2.401066093198933E-5	1924.0	193.48023056000005	42.04759208325728	36.6742416417845	64.6538240580533	72.78392641220928	28.284271247461902	28.14124176288683	15.132745950421556	43.28428596805896	16.251188117846514	18.0	45.31458949857453	1.005082557684562	1.1465156524286708	0.8766409386173574	0.6925822372918693	0.5245641838351822	114.0	3.0	37.656340767525464	240.0	348.0	24982.0	36926.0	0.5	0.30561330561330563	0.5918367346938775	-1.0	0.02791168761639231	198.69334530938283	60.18845653470942	7.0	0.5204081632653061	75.0	80.0	155.0	8859.0	8648.0	17507.0	109.0
13	151	large	iso	842.0	490.0	93.08326103999994	68.355339	8.308638429140391E-5	1332.0	163.43860003999993	34.713109915419565	29.832867780352597	23.198590513648185	39.041209436758834	24.331050121192877	24.10797384425574	12.165525060596439	21.548054951646332	32.61503410144166	15.652475842498529	34.20982235085014	1.009253215487053	1.163586088035459	0.8673644570562253	0.7343461996956273	0.5819477434679335	119.0	4.0	33.54101966249684	58.0	367.0	10351.0	70466.0	0.6923076923076923	0.31906906906906907	0.8635294117647059	-1.0	0.1752661202019709	131.49848448068036	45.35378267135617	11.0	1.0094117647058825	69.0	61.0	130.0	8736.0	8835.0	17571.0	114.0
13	155	large	F	921.0	633.0	97.84062035999993	76.76955255999995	9.756125639196838E-5	1554.0	177.43860004000004	36.40054944640259	31.32091952673165	41.40643381213479	53.63963636761201	27.80287754891569	27.204268979930813	14.212670403551895	33.378617039531434	29.02213644220089	16.55294535724685	41.44846162200315	1.0220042144645196	1.1621801018752211	0.8793854006065648	0.7846388573327726	0.6872964169381107	82.0	4.0	35.11409973215888	235.0	212.0	28575.0	28382.0	0.6666666666666666	0.2876447876447876	0.4742729306487696	0.013061707599684037	-1.0	162.24651172792795	51.55056142239536	9.0	0.7941834451901566	84.0	83.0	167.0	8465.0	8211.0	16676.0	107.0
13	156	large	iso	751.0	535.0	87.49747459999995	73.76955255999998	6.237954188824552E-5	1286.0	163.68124071999992	34.058772731852805	27.65863337187866	25.304941131136275	40.23635830927381	26.0	26.64622231928412	11.0	23.430086758636666	34.05808187752902	15.524174696260024	36.27272727272728	0.9757480699687608	1.2313975269103987	0.7923907987836654	0.8431049341394365	0.7123834886817576	72.0	4.0	31.32091952673165	86.0	261.0	7843.0	26260.0	0.5833333333333334	0.2698289269051322	0.7521613832853026	-1.0	0.20332553116371782	144.58539794937468	50.46132018758843	6.0	0.6311239193083573	67.0	74.0	141.0	6631.0	7283.0	13914.0	113.0
14	158	large	iso	926.0	532.0	95.25483391999994	70.18376611999999	6.228160480477909E-5	1458.0	167.43860003999993	37.57658845611187	31.304951684997057	36.498120588518546	55.3365541464993	24.331050121192877	26.090445937214536	15.132745950421556	28.79452458180811	26.385602134497518	14.7648230602334	35.008239669056785	0.9325655138185233	1.2003400878628574	0.7769177446026211	0.7368000471130319	0.5745140388768899	113.0	4.0	32.7566787083184	34.0	394.0	5250.0	74680.0	0.375	0.2935528120713306	0.9205607476635514	-1.0	0.18194122446630817	142.83323021949647	50.22267527147561	14.0	0.9672897196261683	147.0	72.0	219.0	9123.0	5469.0	14592.0	81.0
14	159	large	F	1000.0	698.0	101.1543288399999	83.66904747999995	4.037594109672901E-5	1698.0	187.23758988000003	38.01315561749642	31.622776601683793	51.91514263733427	62.49085141490917	29.274562336608895	29.035449863458645	13.152946437965905	38.72343603387871	23.14787247243254	16.0312195418814	43.65973227911681	1.0082351909226375	1.2020815280171309	0.8387411065086003	0.8271425300279815	0.698	141.0	3.0	34.20526275297414	98.0	152.0	17749.0	28777.0	0.7142857142857143	0.14723203769140164	0.608	-1.0	0.027057252303302137	184.4741237645669	58.34303752043241	14.0	1.228	110.0	101.0	211.0	9434.0	10611.0	20045.0	122.0
14	160	large	F	1096.0	673.0	107.7401152799999	82.01219323999997	4.502025572364901E-5	1769.0	192.16652208000002	38.28837943815329	35.4682957019364	77.9052429229879	84.54760823869205	29.410882339705484	27.69267262264977	12.206555615733702	45.91471422392462	6.963965849267321	17.88854381999832	46.12339977984143	1.0620456443647983	1.0795099871703995	0.9838219719936279	0.7612038749621064	0.6140510948905109	129.0	3.0	36.235341863986875	173.0	226.0	29670.0	36929.0	0.6363636363636364	0.2255511588468061	0.5664160401002506	-1.0	0.004585325535477623	170.00747650909182	54.99126972194185	10.0	1.005012531328321	87.0	53.0	140.0	9675.0	6512.0	16187.0	139.0
15	176	large	iso	1103.0	560.0	106.91168815999991	71.76955256	3.560384144339868E-5	1663.0	181.09545427999996	40.0	33.60059523282288	66.61477894278624	74.17384592382744	26.40075756488817	27.281042963339683	13.601470508735444	40.2	13.54142677673553	16.1245154965971	41.78387614600412	0.9677327073002876	1.1904551012514752	0.8129098747890207	0.6712975334613784	0.5077062556663645	154.0	3.0	35.11409973215888	68.0	427.0	10328.0	70009.0	0.6666666666666666	0.29765484064942876	0.8626262626262626	-1.0	0.18438028743363025	167.31504489641512	54.23622467708165	16.0	0.7818181818181819	100.0	105.0	205.0	5660.0	8464.0	14124.0	67.0
15	181	large	E	1079.0	662.0	105.91168815999993	79.18376611999996	3.9296897441579775E-5	1741.0	187.09545428	39.45883931389772	33.37663853655727	36.0273733851036	46.42934858048801	28.0178514522438	28.6373971534356	14.422205101855956	31.247751364184893	33.49648284009967	18.384776310850235	43.128602797274155	0.9783658515516493	1.1822292790413462	0.8275601601958235	0.7476395428649734	0.6135310472659871	122.0	4.0	37.20215047547655	91.0	107.0	11559.0	12213.0	0.6153846153846154	0.11372774267662263	0.5404040404040404	0.004347423849990167	-1.0	185.0277711225744	57.3284271971788	6.0	1.494949494949495	83.0	87.0	170.0	7002.0	9593.0	16595.0	101.0
16	186	large	E	983.0	705.0	99.91168815999991	83.08326103999995	4.147096492686556E-5	1688.0	184.99494919999998	39.293765408777	30.083217912982647	40.5612836322953	61.68600277836779	29.832867780352597	31.688260103269467	15.297058540778355	36.54523777655685	26.72586431164425	15.811388300841896	41.51162609746738	0.9414485895763827	1.3061689584683516	0.7207709105875172	0.8315669825030813	0.7171922685656155	169.0	3.0	34.058772731852805	165.0	163.0	20511.0	22382.0	0.5	0.1943127962085308	0.4969512195121951	-1.0	0.028326848479709513	172.2560855099169	54.72886014204981	7.0	1.1128048780487805	64.0	62.0	126.0	6126.0	7168.0	13294.0	129.0
16	187	large	F	949.0	553.0	98.59797967999994	71.94112544	1.1677147857284536E-4	1502.0	172.95331867999994	37.05401462729781	30.066592756745816	50.6693830418634	55.790109780933676	26.40075756488817	25.895943421247498	14.422205101855956	34.382239355555285	24.7450719148439	16.278820596099706	41.57548224680782	1.019493946809695	1.2323981944706481	0.8272439471136991	0.7296409690491139	0.5827186512118019	101.0	4.0	33.60059523282288	131.0	125.0	22128.0	23201.0	0.7692307692307693	0.170439414114514	0.48828125	-1.0	0.001616609589123713	145.19398156089164	51.7645799798139	10.0	1.10546875	122.0	88.0	210.0	8008.0	6537.0	14545.0	61.0
16	194	large	E	1067.0	589.0	106.2548339199999	77.01219323999999	8.751925592880796E-5	1656.0	185.68124072	37.69615364994153	34.17601498127012	67.38013505195957	75.77403610124821	27.202941017470888	26.373013237356584	11.40175425099138	42.152841766190775	14.27901995792793	16.97056274847714	43.48639162652036	1.0314688265859107	1.1030002670176904	0.9351483017994296	0.7247876675237483	0.5520149953139644	101.0	3.0	35.510561809129406	253.0	174.0	34836.0	22569.0	0.1	0.2578502415458937	0.40749414519906324	0.051177758482198694	-1.0	163.97661063944332	53.7590477113486	7.0	0.6908665105386417	73.0	74.0	147.0	6860.0	9811.0	16671.0	115.0
16	198	large	iso	833.0	486.0	91.08326103999993	67.94112544	6.49741469487021E-5	1319.0	161.43860003999998	36.069377593742864	28.284271247461902	72.06575061147043	75.86818401101763	24.186773244895647	24.68904174825859	13.038404810405298	36.623864566744295	11.31370849898476	14.317821063276353	37.76681732447654	0.9796562171799006	1.2752450744856847	0.7682101556636106	0.7459232867185456	0.5834333733493398	85.0	3.0	29.410882339705484	76.0	372.0	6215.0	38893.0	0.4166666666666667	0.33965125094768767	0.8303571428571429	-1.0	0.23748269266010294	128.1039543551579	45.468916791340945	5.0	0.4799107142857143	119.0	69.0	188.0	7566.0	4798.0	12364.0	83.0
17	205	large	F	983.0	556.0	99.32590171999993	70.94112543999998	8.515026358416819E-5	1539.0	173.09545427999996	39.293765408777	31.04834939252005	35.02007885425545	52.63657221548884	26.0	25.69484603855928	14.866068747318506	30.437398593845398	29.824451802358467	17.029386365926403	38.29556650246306	1.011876076664666	1.2655669682151727	0.7995436844339524	0.7142258384925945	0.5656154628687691	142.0	3.0	35.0	118.0	77.0	20720.0	13528.0	0.6666666666666666	0.1267056530214425	0.39487179487179486	0.027391076287075926	-1.0	191.84064058548478	55.17325247665063	16.0	1.594871794871795	131.0	86.0	217.0	7218.0	5195.0	12413.0	46.0
17	208	large	F	903.0	667.0	96.08326103999993	80.01219323999997	1.0327108815551226E-4	1570.0	178.50966783999996	36.6742416417845	29.614185789921695	28.106269820801877	43.68524570861731	29.410882339705484	30.251468894039576	13.601470508735444	27.158025780830748	36.16510032041749	16.401219466856727	39.3197836380492	0.9722133640095832	1.2384011467323706	0.7850552840449583	0.8327381104050008	0.7386489479512736	153.0	3.0	33.61547262794322	60.0	164.0	8820.0	27307.0	0.4166666666666667	0.14267515923566879	0.7321428571428571	-1.0	0.0669840100452652	174.68450008189006	56.5863173080959	9.0	1.28125	63.0	50.0	113.0	7327.0	6396.0	13723.0	167.0
17	209	medium	iso	1315.0	596.0	119.39696951999986	77.18376611999997	4.587852220332397E-5	1911.0	198.99494920000006	43.41658669218482	36.71511950137164	44.81214565833318	59.182862998782895	27.784887978899608	26.072809629969598	14.317821063276353	36.99047120830176	28.162784543336997	19.6468827043885	43.07194024528259	1.065665280160756	1.1825260895736107	0.901176971533041	0.6464466094097232	0.4532319391634981	106.0	3.0	40.19950248448356	107.0	452.0	11371.0	62981.0	0.5	0.2925170068027211	0.8085867620751341	-1.0	0.2147297380167701	177.55298918257097	61.47492558166924	14.0	0.6779964221824687	154.0	119.0	273.0	12945.0	10705.0	23650.0	79.0
17	216	large	F	880.0	670.0	94.84062035999995	82.01219323999996	7.106250587863765E-5	1550.0	179.68124072	35.6931365951495	29.832867780352597	30.594544551448536	41.29157184286953	30.01666203960727	27.858163407466197	12.206555615733702	27.260142784207577	35.765921260265415	16.76305461424021	41.31005963866744	1.077481727728059	1.1964366569765836	0.9005756564253675	0.8647369969607399	0.7613636363636364	100.0	3.0	33.24154027718932	94.0	109.0	11151.0	12530.0	0.7272727272727273	0.13096774193548388	0.5369458128078818	-1.0	0.016764018158627388	136.36594196552045	55.761003831661775	5.0	0.7438423645320197	140.0	76.0	216.0	6827.0	5126.0	11953.0	60.0
18	228	large	E	954.0	640.0	98.42640679999994	78.59797967999997	4.2318837521815765E-5	1594.0	179.43860004000004	37.8549864614954	30.59411708155671	51.69422913189317	61.385384852499215	29.068883707497267	26.676239410264998	13.45362404707371	37.72290346616569	24.122284621996634	15.620499351813308	42.97139330673509	1.08969196371478	1.2373289400894598	0.8806808993217231	0.7985456569567672	0.6708595387840671	122.0	2.0	33.54101966249684	190.0	173.0	22477.0	22008.0	0.2727272727272727	0.22772898368883313	0.4765840220385675	0.0189516584519495	-1.0	144.62066467359534	55.241388364102065	7.0	0.7245179063360881	76.0	52.0	128.0	9769.0	6930.0	16699.0	157.0
19	241	medium	iso	929.0	425.0	95.49747459999993	60.69848476000001	6.620054006237432E-5	1354.0	158.6101729199999	38.01315561749642	29.966648127543394	41.60028584087674	60.832386620422206	22.02271554554524	25.188667140524093	15.0	28.62167011199731	21.256965319872094	15.231546211727817	32.777995230578966	0.8743104755278853	1.2685154327472883	0.6892391317891551	0.6356030357267693	0.45748116254036597	126.0	3.0	33.54101966249684	39.0	314.0	4708.0	51182.0	0.4375	0.26070901033973415	0.8895184135977338	-1.0	0.16496692908153113	150.84194661126173	48.326927790670595	16.0	0.9036827195467422	192.0	55.0	247.0	21721.0	6554.0	28275.0	178.0
19	247	large	F	841.0	603.0	89.91168815999991	74.59797967999997	1.0117037107035672E-4	1444.0	167.33809496	35.0	28.600699292150182	31.26373169437743	44.70313333267531	27.294688127912362	27.267043104773737	15.132745950421556	26.4	31.712511317824227	15.231546211727817	37.530196175879496	1.0010138621570517	1.2237463022313648	0.8179913273950774	0.8296805588529397	0.7170035671819263	138.0	3.0	32.202484376209235	43.0	223.0	7015.0	34384.0	0.5625	0.18421052631578946	0.8383458646616542	-1.0	0.07292140654226234	147.22389188760243	53.52940970833325	8.0	1.018796992481203	74.0	81.0	155.0	4355.0	7000.0	11355.0	76.0
19	248	large	E	1119.0	752.0	106.91168815999991	85.66904747999993	5.535277246422077E-5	1871.0	194.99494920000004	39.824615503479755	34.48187929913333	49.610649318660606	63.80685205787818	29.410882339705484	33.318251354634725	15.811388300841896	39.096422660099606	23.896609371308553	17.08800749063506	43.57064110649043	0.8827258677731985	1.1549433010305998	0.7643023401975739	0.8013066574329173	0.6720285969615728	127.0	4.0	37.107950630558946	450.0	332.0	33289.0	24594.0	0.5714285714285714	0.4179583110636024	0.42455242966751916	-1.0	0.08097416266170546	159.0691218117346	57.94194887421416	7.0	0.26342710997442453	110.0	75.0	185.0	7492.0	5730.0	13222.0	103.0
19	252	large	iso	766.0	471.0	85.25483391999997	64.52691188	6.290225592265365E-5	1237.0	152.61017291999988	33.94112549695428	27.586228448267445	32.905242922987895	47.489552921999156	23.021728866442675	26.807862677035363	15.033296378372908	24.748737341529164	27.83997825002549	14.317821063276353	33.57335459689558	0.8587677855483782	1.2303648380424383	0.6979781598072271	0.7568710055848529	0.6148825065274152	107.0	3.0	30.675723300355934	17.0	346.0	1644.0	43444.0	0.375	0.29345189975747776	0.953168044077135	-1.0	0.2209602304639214	56.80483226219725	18.439088914585774	5.0	0.4986225895316804	95.0	53.0	148.0	6848.0	2509.0	9357.0	115.0
20	257	large	F	972.0	540.0	99.66904747999993	71.18376611999999	4.8749038731454435E-5	1512.0	173.68124071999995	37.12142238654117	32.64965543462902	60.965255789040185	68.88886771151327	24.08318915758459	26.600535831469042	13.45362404707371	36.20550920719255	16.722994247005104	15.264337522473747	38.81031921797805	0.9053648133318287	1.1369621483713819	0.7963016311745295	0.7142013284945264	0.5555555555555556	123.0	3.0	33.12099032335839	82.0	34.0	14591.0	5842.0	0.45454545454545453	0.07671957671957672	0.29310344827586204	0.04586164825187969	-1.0	147.65642814192077	50.3583756139607	5.0	1.793103448275862	100.0	92.0	192.0	8118.0	6288.0	14406.0	131.0
20	259	large	F	949.0	562.0	97.74011527999993	74.01219323999997	4.4098324808338046E-5	1511.0	174.16652208	39.05124837953327	30.479501308256342	35.083473879092736	57.550242717322135	26.248809496813376	25.996302124886196	13.341664064126334	31.24099870362662	26.673664761692578	16.0312195418814	37.021442296083606	1.0097132034669445	1.2812298988945399	0.7880812056744358	0.7572345605279301	0.5922023182297155	116.0	3.0	35.4400902933387	75.0	89.0	14667.0	16615.0	0.7857142857142857	0.10853739245532759	0.5426829268292683	0.014701733870561864	-1.0	167.68903685594142	51.940480032335515	13.0	1.8841463414634145	157.0	138.0	295.0	8998.0	8349.0	17347.0	96.0
20	263	large	iso	893.0	567.0	93.08326103999994	73.18376612	3.574288422080493E-5	1460.0	169.09545427999998	35.805027579936315	29.410882339705484	44.38394009160077	53.65439470423462	26.248809496813376	26.7809913534393	13.601470508735444	30.861587734656492	26.452793595711988	14.142135623730951	38.31563341344621	0.9801283735317147	1.2174074604894993	0.8050947651804444	0.7862183307968907	0.6349384098544233	102.0	3.0	32.2490309931942	77.0	372.0	11410.0	46729.0	0.6428571428571429	0.30753424657534245	0.8285077951002228	-1.0	0.12338577710865492	145.11067097304868	48.593376056718085	10.0	0.5055679287305123	86.0	95.0	181.0	7347.0	6569.0	13916.0	124.0
20	267	large	F	940.0	663.0	97.91168815999993	79.18376611999997	8.534088135434367E-5	1603.0	179.92388140000003	38.897300677553446	30.4138126514911	27.645975363738675	45.933307334872005	29.017236257093817	27.86268584401488	14.035668847618199	27.996801346897364	35.67458024526253	16.76305461424021	38.96395842660316	1.0414371543196703	1.2789353680603548	0.8143000657641704	0.8087263901588931	0.7053191489361702	123.0	3.0	36.24913792078372	149.0	74.0	22105.0	11626.0	0.6	0.13911416094822207	0.33183856502242154	0.046595349761321535	-1.0	150.93519321709184	53.48580959541938	8.0	1.0896860986547086	90.0	83.0	173.0	5173.0	6746.0	11919.0	77.0
[truncated: 67 more columns]
