# Supplementary material for: Exploiting Single-Cell Quantitative Data to Map Genetic Variants Having Probabilistic Effects
Source: PLoS Genet. 2016 Aug 1;12(8):e1006213. doi: 10.1371/journal.pgen.1006213 (PMC4968810; doi:10.1371/journal.pgen.1006213)
Supplement: S1 Dataset — (ZIP) [file pgen.1006213.s007.zip › data/2014-10-07_morpho/JW1_gpa1/JW1-8_A.xls]

image_number	cell_	Agroup	C11-1_A	C12-1_A	C13_A	C103_A	C104_A	C115_A	C126_A	C127_A	A7-1_A	A8-1_A	A101_A	A120_A	A121_A	A122_A	A123_A	D14-1_A	D15-1_A	D16-1_A	D17-1_A	D102_A	D105_A	D117_A	D127_A	D135_A	D147_A	D148_A	D154_A	D155_A	D173_A	D176_A	D179_A	D182_A	D188_A	D191_A	D194_A
1	0	B	821.0	104.91168815999988	6.912427235058434E-5	34.48187929913333	29.410882339705484	1.1724190692702159	151.0	4.0	85.0	12667.0	0.10353227771010962	49.544562872931195	21.2602916254693	1.0	0.8705882352941177	84.0	8161.0	146.0	2.056251481883306E-4	22.02271554554524	0.6386750372419162	7.810249675906654	23.08679276123039	9.219544457292887	0.5253742471300923	0.6201736729460422	66.58396924176958	65.7882456890303	5.830951894845301	10.0	5.0	2.0	1.4142135623730951	97.1547619047619	1.5027570150716825
1	2	A	915.0	110.56854239999988	3.895989606138057E-5	35.77708763999664	31.304951684997057	1.1428571428571428	152.0	3.0	230.0	20991.0	0.25136612021857924	69.37987926531756	26.832815729997478	3.0	0.2956521739130435	91.0	9866.0	160.0	4.084619313223883E-4	18.027756377319946	0.5038911092686593	2.23606797749979	18.027756377319946	2.23606797749979	0.14285714285714285	0.14285714285714285	90.0	90.0	5.830951894845301	10.816653826391969	5.0	2.1633307652783937	0.0	108.41758241758242	1.4757753902290696
1	4	B	945.0	112.91168815999988	4.886852399345281E-5	37.64306044943742	30.364452901377952	1.2397081736232818	145.0	3.0	173.0	16289.0	0.18306878306878308	18.44166959650333	9.219544457292887	2.0	0.32947976878612717	286.0	10655.0	61.0	0.0019267473681413676	19.6468827043885	0.5219257539056478	1.0	19.924858845171276	1.4142135623730951	0.05555555555555555	0.07993607669774316	18.434948822922024	26.56505117707799	13.892443989449804	26.248809496813376	8.246211251235321	3.1831357088846324	1.0	37.25524475524475	1.6373533552322854
1	6	B	1050.0	119.63961019999986	1.0498270891032341E-4	37.8021163428716	33.60059523282288	1.1250430559618314	164.0	4.0	160.0	17294.0	0.1523809523809524	63.333094833299285	25.179356624028344	3.0	0.55	216.0	9071.0	76.0	0.0020121003750408666	26.248809496813376	0.6943740731003584	7.0710678118654755	24.758836806279895	5.830951894845301	0.38461538461538464	0.30903983234775434	8.74616226255521	22.78240573048169	10.295630140987	20.248456731316587	8.54400374531753	2.3699026047845058	2.0	41.995370370370374	1.8097232940138903
1	12	B	988.0	113.98275595999988	2.833095995963753E-5	35.6931365951495	33.54101966249684	1.0641637300925288	164.0	3.0	205.0	9975.0	0.2074898785425101	0.0	0.0	0.0	0.1024390243902439	206.0	11591.0	93.0	5.102121588588606E-4	24.0	0.6723981776166309	7.211102550927978	23.021728866442675	7.0710678118654755	0.4191368221424546	0.41666666666666674	46.21887523513129	57.52880770915151	9.433981132056603	16.64331697709324	8.602325267042627	1.9347462994520093	1.4142135623730951	56.26699029126213	1.6528340954188596
2	15	A	802.0	102.91168815999988	7.15832445204399E-5	33.54101966249684	28.653097563788805	1.1705896574646537	128.0	4.0	472.0	32564.0	0.5885286783042394	48.90359632992124	19.924858845171276	1.0	0.1843220338983051	137.0	8864.0	108.0	0.0025047926265465204	19.72308292331602	0.5880287218986653	2.8284271247461903	19.209372712298546	4.0	0.18181818181818182	0.2857142857142857	19.983106521899984	64.98310652189998	8.602325267042627	16.401219466856727	5.0	3.2802438933713454	2.8284271247461903	64.7007299270073	1.6692238267148014
2	17	A	1117.0	121.63961019999985	4.844016078467662E-5	39.824615503479755	34.48187929913333	1.1549433010305998	49.0	4.0	727.0	13834.0	0.6508504923903312	0.0	0.0	0.0	0.0	118.0	16459.0	221.0	7.326030959212506E-4	31.38470965295043	0.7880731365807695	11.180339887498949	32.69556544854363	12.36931687685298	0.5812381937190965	0.629581652365139	18.74975763031111	15.01836063115067	7.810249675906654	14.212670403551895	5.0	2.842534080710379	1.4142135623730951	139.48305084745763	1.5844218968345585
2	20	A	775.0	100.32590171999993	4.063680539758217E-5	33.421549934136806	28.42534080710379	1.1757660237369751	152.0	4.0	517.0	21812.0	0.6670967741935484	43.174066289845804	21.587033144922902	1.0	0.06769825918762089	84.0	11427.0	159.0	4.132790272646221E-4	22.47220505424423	0.6723866816030305	6.082762530298219	21.95449840010015	6.0	0.3736611319222725	0.375	30.774036101248214	40.23635830927381	6.324555320336759	10.198039027185569	5.0990195135927845	2.0	1.0	136.03571428571428	1.1688107114728277
2	26	B	711.0	99.25483391999994	1.2197668468080729E-4	32.7566787083184	25.709920264364882	1.2740871372409754	115.0	4.0	116.0	6142.0	0.1631504922644163	17.134804996243414	7.810249675906654	1.0	0.22413793103448276	110.0	6440.0	83.0	0.0016096304522632524	20.615528128088304	0.6293534308425809	4.47213595499958	19.6468827043885	3.605551275463989	0.2701716134791496	0.2166365803419133	12.528807709151522	19.653824058053317	7.280109889280518	12.041594578792296	6.082762530298219	1.979625954295134	1.0	58.54545454545455	1.4177018633540373
2	27	B	827.0	104.91168815999991	3.8794726720755847E-5	33.60059523282288	30.0	1.120019841094096	135.0	3.0	124.0	8021.0	0.14993954050785974	41.63467944780794	19.1049731745428	2.0	0.4596774193548387	64.0	6711.0	125.0	5.284454155707515E-4	18.027756377319946	0.5365308635874836	5.0	18.027756377319946	5.830951894845301	0.3333333333333333	0.40430377003132	89.30130561701654	83.39516450324604	5.0990195135927845	9.219544457292887	4.123105625617661	2.23606797749979	1.0	104.859375	1.1920727164357026
2	30	B	1067.0	121.88225087999986	9.575613937890287E-5	40.607881008493905	32.01562118716424	1.2683771078842752	128.0	5.0	196.0	15594.0	0.1836925960637301	91.92637208453597	33.61547262794322	1.0	0.41836734693877553	103.0	9248.0	130.0	2.3945860673173534E-4	23.021728866442675	0.5669276085010997	3.0	23.323807579381203	4.123105625617661	0.16666666666666666	0.22360679774997896	39.0938588862295	53.13010235415595	6.708203932499369	11.40175425099138	5.385164807134504	2.1172526114494827	1.4142135623730951	89.7864077669903	1.4478806228373702
2	31	A	496.0	80.18376611999997	1.0303757074876944E-4	25.495097567963924	22.67156809750927	1.1245405460403444	71.0	3.0	235.0	13419.0	0.4737903225806452	42.2147373862694	16.401219466856727	2.0	0.3446808510638298	80.0	6059.0	91.0	5.57880242781505E-4	16.278820596099706	0.6385078759829887	3.605551275463989	15.620499351813308	3.1622776601683795	0.295378269592824	0.2701716134791496	11.30993247402023	26.565051177077976	5.830951894845301	10.0	4.242640687119285	2.3570226039551585	1.0	75.7375	1.2015184023766299
2	34	B	953.0	113.25483391999988	1.8874706547251433E-4	36.359317925395686	31.064449134018133	1.1704478572446093	99.0	4.0	117.0	8132.0	0.12277019937040923	18.439088914585774	9.219544457292887	1.0	0.1794871794871795	81.0	7174.0	102.0	0.0015142983704455747	21.470910553583888	0.5905201686577081	3.1622776601683795	20.591260281974	2.23606797749979	0.18864566947613626	0.1315334104411641	15.255118703057775	7.125016348901795	6.4031242374328485	12.806248474865697	4.242640687119285	3.0184617127124724	1.0	88.5679012345679	1.1516587677725119
3	38	A	988.0	115.74011527999988	1.1397727687310669E-4	36.89173349139343	31.906112267087632	1.156259126231705	137.0	3.0	633.0	42605.0	0.6406882591093117	61.72295475098393	22.67156809750927	2.0	0.15639810426540285	77.0	8014.0	114.0	6.628414403119635E-4	25.80697580112788	0.699532750531998	7.810249675906654	25.612496949731394	7.810249675906654	0.3934746942630246	0.3934746942630246	6.115503566285405	16.504361381755018	6.082762530298219	10.770329614269007	4.47213595499958	2.408318915758459	1.4142135623730951	104.07792207792208	1.0953331669578237
3	40	B	875.0	108.32590171999989	4.500920623761794E-5	34.88552708502482	29.5296461204668	1.1813730155352553	139.0	4.0	193.0	23300.0	0.22057142857142858	71.4677715330163	26.40075756488817	3.0	0.7098445595854922	91.0	12988.0	178.0	3.471942789832359E-4	20.591260281974	0.5902522335921115	3.605551275463989	20.12461179749811	3.1622776601683795	0.2095684110712273	0.18864566947613626	7.125016348901795	8.13010235415598	6.082762530298219	10.770329614269007	5.385164807134504	2.0	1.0	142.72527472527472	1.2471512165075456
3	41	B	757.0	109.15432883999989	4.5903725143808956E-4	32.55764119219941	26.90724809414742	1.2099952056888719	145.0	11.0	176.0	18312.0	0.23249669749009247	14.422205101855956	7.211102550927978	1.0	0.22727272727272727	78.0	10516.0	184.0	4.580092067729758E-4	19.235384061671343	0.590810124975516	6.708203932499369	21.02379604162864	8.54400374531753	0.4685212856658182	0.6134237196211232	74.05460409907714	68.04559814158262	5.656854249492381	10.63014581273465	5.0	2.12602916254693	2.0	134.82051282051282	1.3647774819322938
3	42	B	1140.0	122.81118307999985	9.53222095083167E-5	39.11521443121589	35.510561809129406	1.101509309862841	123.0	4.0	53.0	9422.0	0.04649122807017544	29.651689911357625	14.142135623730951	4.0	1.0943396226415094	106.0	13296.0	173.0	3.5173500860614996E-4	23.430749027719962	0.5990188055576926	5.385164807134504	20.518284528683193	4.123105625617661	0.3083536398570881	0.23608834134288123	35.29334759066029	71.13100054493859	6.708203932499369	11.704699910719626	5.385164807134504	2.17350820818199	3.1622776601683795	125.43396226415095	1.3792117930204573
3	51	B	802.0	102.32590171999989	6.368538067099834E-5	34.0147027033899	28.635642126552707	1.1878449434821439	135.0	3.0	69.0	8662.0	0.08603491271820449	14.560219778561036	7.280109889280518	1.0	0.5362318840579711	77.0	7777.0	130.0	4.204031395423615E-4	21.540659228538015	0.6332749521985761	4.123105625617661	22.47220505424423	5.0990195135927845	0.25	0.31323027878410764	9.59313426273036	12.319445256636584	5.830951894845301	9.433981132056603	4.47213595499958	2.1095023109728985	1.0	101.0	1.2871287128712872
4	56	A	543.0	83.59797967999995	6.318851476180362E-5	25.317977802344327	25.179356624028344	1.0055053502909481	138.0	3.0	206.0	19686.0	0.37937384898710863	38.42681956304038	16.1245154965971	1.0	0.7766990291262136	66.0	7429.0	158.0	6.555849798296805E-4	18.110770276274835	0.7153324178441243	7.211102550927978	19.1049731745428	8.06225774829855	0.5530663187549721	0.6183469424008422	43.1523897340054	39.20720350496784	5.830951894845301	10.295630140987	3.605551275463989	2.8554940297339364	1.0	112.56060606060606	1.4036882487548794
4	58	B	538.0	84.42640679999995	1.5498676779544335E-4	28.160255680657446	23.08679276123039	1.2197560731756085	131.0	4.0	48.0	5952.0	0.08921933085501858	42.28931646378751	18.681541692269406	1.0	0.8333333333333334	77.0	7651.0	147.0	0.0016243832116618854	18.0	0.6391987418055914	5.656854249492381	21.0	8.06225774829855	0.4697761756117628	0.6434382168114535	60.94539590092285	45.69027719786504	7.0	13.038404810405298	4.0	3.2596012026013246	3.0	99.36363636363636	1.4794144556267155
4	61	B	933.0	111.74011527999988	5.501736399441094E-5	36.71511950137164	31.38470965295043	1.1698409801258143	143.0	5.0	148.0	29593.0	0.15862808145766344	45.10412894433588	18.35755975068582	3.0	1.0067567567567568	88.0	7701.0	119.0	4.990633776531281E-4	21.93171219946131	0.5973482450095787	6.0	21.2602916254693	5.0	0.375	0.3125	60.64224645720873	60.64224645720873	6.082762530298219	10.44030650891055	5.0990195135927845	2.047512562185564	1.0	87.51136363636364	1.3598233995584987
4	62	B	828.0	106.56854239999988	5.54981467090044E-5	34.40930106817051	28.600699292150182	1.2030929984154117	149.0	4.0	162.0	11631.0	0.1956521739130435	38.39504485022876	17.0	2.0	0.35802469135802467	74.0	5163.0	96.0	7.589611704051968E-4	17.69180601295413	0.5141576685299054	3.605551275463989	19.849433241279208	5.0990195135927845	0.23620751769642942	0.3333333333333333	88.1523897340054	65.77225468204583	5.830951894845301	9.848857801796104	4.47213595499958	2.2022715545545237	2.23606797749979	69.77027027027027	1.3759442184776292
4	65	A	744.0	100.08326103999993	8.924259377906721E-5	32.89376840679705	27.51363298439521	1.1955443479766292	157.0	5.0	319.0	17166.0	0.42876344086021506	59.97527660451578	24.020824298928627	4.0	0.3103448275862069	78.0	7646.0	140.0	4.5908585808574013E-4	19.209372712298546	0.5839821231406612	7.0	19.849433241279208	8.0	0.5384615384615384	0.6153846153846154	69.44395478041653	69.44395478041653	5.830951894845301	10.0	5.0	2.0	1.0	98.02564102564102	1.4281977504577557
4	68	B	715.0	97.4974745999999	1.0921109524502463E-4	33.52610922848042	26.248809496813376	1.2772430396338743	99.0	3.0	128.0	10330.0	0.17902097902097902	62.8386487143667	25.709920264364882	2.0	0.7578125	144.0	13560.0	158.0	0.0016976977504708393	19.697715603592208	0.5875335986455298	3.605551275463989	17.46424919657298	2.0	0.22803508501982758	0.14285714285714285	38.955907837758886	72.64597536373867	10.04987562112089	19.0	6.0	3.1666666666666665	2.23606797749979	94.16666666666667	1.67787610619469
5	72	B	893.0	109.74011527999988	1.3894725796883954E-4	36.71511950137164	29.5296461204668	1.2433308327364152	155.0	5.0	137.0	13668.0	0.1534154535274356	8.0	4.0	1.0	0.30656934306569344	94.0	15083.0	227.0	2.613468616051318E-4	19.209372712298546	0.523200604360852	3.1622776601683795	19.313207915827967	2.8284271247461903	0.23249527748763857	0.18181818181818182	79.07719528013074	74.35775354279127	6.708203932499369	11.704699910719626	4.47213595499958	2.6172504656604803	1.4142135623730951	160.45744680851064	1.4147052973546377
5	73	A	924.0	111.15432883999989	6.502874147174212E-5	36.89173349139343	30.528675044947494	1.208428909445876	147.0	3.0	547.0	34209.0	0.591991341991342	77.72570507836804	28.0178514522438	1.0	0.24314442413162707	72.0	9933.0	201.0	9.544769310805642E-4	21.540659228538015	0.5838885080735848	4.47213595499958	21.18962010041709	5.0	0.3028912664076914	0.35179877236514595	60.255118703057775	70.5599651718238	5.656854249492381	9.486832980505138	4.47213595499958	2.1213203435596424	1.0	137.95833333333334	1.4569616430081545
5	74	B	774.0	101.49747459999989	1.307204089625608E-4	34.0147027033899	27.313000567495326	1.2453667483121624	154.0	3.0	103.0	12322.0	0.1330749354005168	62.104763639033756	25.079872407968907	1.0	0.6407766990291263	85.0	9814.0	166.0	3.795640605789549E-4	21.37755832643195	0.6284799403612445	5.830951894845301	21.587033144922902	5.385164807134504	0.41972110157675935	0.3866323008783335	54.59313426273033	45.43078721700863	6.082762530298219	10.44030650891055	5.0990195135927845	2.047512562185564	1.0	115.45882352941176	1.437742001222743
5	75	A	657.0	93.25483391999992	9.2754978995909E-5	30.528675044947494	26.076809620810597	1.1707212457686575	150.0	5.0	470.0	40464.0	0.715372907153729	66.94819726241742	22.090722034374522	1.0	0.2851063829787234	58.0	8087.0	184.0	9.154130278823753E-4	17.11724276862369	0.5606939293441954	7.211102550927978	17.26267650163207	6.4031242374328485	0.5530663187549721	0.4707670566443892	87.91743472026911	82.9476939921588	5.0990195135927845	9.055385138137417	4.0	2.2638462845343543	1.0	139.43103448275863	1.3196488190923703
5	79	B	644.0	92.08326103999993	7.227197668849163E-5	29.546573405388315	25.495097567963924	1.158911956568282	123.0	3.0	105.0	14811.0	0.16304347826086957	57.93371890769069	21.37755832643195	4.0	0.9904761904761905	66.0	10671.0	233.0	0.0017596737323431668	16.278820596099706	0.5509546021716003	3.605551275463989	16.1245154965971	4.47213595499958	0.27653315937748607	0.3333333333333333	81.08507304285213	88.21008939175393	5.0990195135927845	9.055385138137417	4.123105625617661	2.196253494422879	1.0	161.6818181818182	1.4411020522912565
5	80	A	867.0	107.74011527999987	9.499527733155257E-5	35.22782990761707	29.410882339705484	1.1977821508625244	154.0	4.0	313.0	24593.0	0.36101499423298733	73.3837196776061	28.653097563788805	1.0	0.30990415335463256	79.0	10625.0	197.0	4.7346395107142596E-4	22.20360331117452	0.6302858668672516	5.0	20.808652046684813	3.605551275463989	0.2602896031476768	0.18569533817705186	1.3322198538696384	1.8476102659946037	5.385164807134504	10.295630140987	4.47213595499958	2.3021728866442674	1.4142135623730951	134.49367088607596	1.4647529411764704
5	81	A	521.0	81.84062035999995	1.5748989406139195E-4	26.019223662515376	23.08679276123039	1.127017681997363	128.0	3.0	216.0	11887.0	0.4145873320537428	0.0	0.0	0.0	0.1527777777777778	102.0	7577.0	112.0	0.0010173988399563322	16.1245154965971	0.6197154729034786	4.242640687119285	16.278820596099706	5.0	0.3333333333333333	0.3904344047215152	45.0	53.13010235415598	7.0710678118654755	12.165525060596439	5.0990195135927845	2.385855756810896	1.0	74.2843137254902	1.507720733799657
5	83	B	892.0	109.15432883999989	5.330275037744226E-5	33.301651610693426	31.89043743820395	1.0442519540606514	64.0	4.0	168.0	10183.0	0.18834080717488788	24.81742907727127	12.0	1.0	0.2916666666666667	113.0	6473.0	90.0	5.139328530082174E-4	17.804493814764857	0.5346429667484628	3.605551275463989	17.804493814764857	3.605551275463989	0.22803508501982758	0.22803508501982758	81.17962044797893	81.17962044797893	7.280109889280518	12.165525060596439	6.082762530298219	2.0	0.0	57.283185840707965	1.5711416653792678
5	85	A	539.0	84.18376611999996	1.186646312649004E-4	27.313000567495326	23.769728648009426	1.1490665700040554	70.0	4.0	316.0	16469.0	0.5862708719851577	39.89878530686876	18.681541692269406	1.0	0.11392405063291139	61.0	9567.0	212.0	6.728734186061472E-4	16.55294535724685	0.6060463886544266	3.1622776601683795	16.15549442140351	3.0	0.23249527748763857	0.23076923076923078	2.602562202499797	21.037511025421793	5.0	8.602325267042627	5.0	1.7204650534085253	1.0	156.8360655737705	1.351729904881363
5	86	A	914.0	111.15432883999989	1.6364088531858477E-4	36.359317925395686	30.528675044947494	1.190989057725686	142.0	4.0	311.0	20003.0	0.3402625820568928	64.28858979417234	24.186773244895647	1.0	0.3762057877813505	73.0	10577.0	193.0	3.9151456389225297E-4	20.8806130178211	0.5742850583904033	5.656854249492381	21.540659228538015	4.47213595499958	0.3805211953235953	0.3028912664076914	77.0053832080835	58.57043438516149	6.082762530298219	10.44030650891055	4.123105625617661	2.5321462647095156	2.0	144.8904109589041	1.332041221518389
6	96	B	811.0	103.49747459999993	1.0477373788488843E-4	34.785054261852174	28.460498941515414	1.2222222222222223	126.0	3.0	99.0	13185.0	0.1220715166461159	72.62923395315507	23.600847442411894	2.0	1.202020202020202	86.0	6327.0	97.0	3.1986598014653535E-4	20.8806130178211	0.6002754188806974	3.1622776601683795	19.924858845171276	2.23606797749979	0.17541160386140586	0.11901388973144479	2.045408488887233	10.175510843043213	6.082762530298219	11.180339887498949	5.0990195135927845	2.1926450482675732	1.0	73.56976744186046	1.3184763711079501
6	98	B	715.0	96.91168815999991	1.0377827039190033E-4	31.78049716414141	26.68332812825267	1.1910244858283547	153.0	4.0	42.0	6998.0	0.05874125874125874	72.05322489359712	27.018512172212592	2.0	2.738095238095238	88.0	4289.0	68.0	8.294822693715925E-4	19.6468827043885	0.6182056436346907	4.47213595499958	20.8806130178211	5.830951894845301	0.2857142857142857	0.3819983596576246	12.528807709151522	16.92751306414705	7.0	13.038404810405298	5.0	2.6076809620810595	1.4142135623730951	48.73863636363637	1.395197015621357
6	100	A	710.0	97.25483391999992	1.059753558619656E-4	30.675723300355934	27.51363298439521	1.1149281273670457	141.0	3.0	190.0	18421.0	0.2676056338028169	68.0741680068638	23.0	1.0	0.5421052631578948	204.0	6028.0	44.0	0.0012790912425702603	15.652475842498529	0.5102561295536563	2.23606797749979	15.524174696260024	1.4142135623730951	0.15617376188860607	0.1	83.08877288097531	64.6538240580533	10.770329614269007	17.4928556845359	8.06225774829855	2.169721712038737	1.0	29.54901960784314	1.489051094890511
6	102	B	637.0	92.08326103999995	1.1160718007073244E-4	31.32091952673165	24.351591323771842	1.2861960070821492	154.0	3.0	83.0	13289.0	0.130298273155416	39.92831309081558	18.681541692269406	2.0	0.6987951807228916	63.0	3839.0	85.0	5.226292407626049E-4	17.46424919657298	0.5575905644043325	3.1622776601683795	18.788294228055936	4.47213595499958	0.23249527748763857	0.3028912664076914	56.633633998940454	48.50353164478447	5.0990195135927845	8.602325267042627	4.242640687119285	2.0275875100994067	1.4142135623730951	60.93650793650794	1.3948945037770253
6	105	A	613.0	90.42640679999995	1.469529424952119E-4	29.832867780352597	24.73863375370596	1.2059222056223495	128.0	3.0	308.0	19518.0	0.5024469820554649	55.59707920841447	21.02379604162864	2.0	0.16233766233766234	73.0	3895.0	79.0	0.001433750313851404	18.867962264113206	0.6324555320336758	6.324555320336759	20.248456731316587	7.615773105863909	0.5403432269582992	0.6302858668672515	60.255118703057775	55.4914770123316	7.280109889280518	12.165525060596439	4.123105625617661	2.95057322446693	1.4142135623730951	53.35616438356164	1.4806161745827986
6	106	A	655.0	92.66904747999993	8.10753186501558E-5	29.154759474226502	26.92582403567252	1.0827805840074194	123.0	3.0	303.0	22447.0	0.46259541984732827	65.50200888763769	21.213203435596427	3.0	0.7128712871287128	81.0	5870.0	98.0	6.593657836391474E-4	16.278820596099706	0.5583589400039664	2.8284271247461903	15.132745950421556	3.1622776601683795	0.22222222222222224	0.23249527748763857	69.77514056883192	83.6598082540901	6.4031242374328485	10.295630140987	4.47213595499958	2.3021728866442674	1.4142135623730951	72.46913580246914	1.3522998296422486
6	108	A	598.0	87.84062035999995	9.047674930051236E-5	27.892651361962706	24.73863375370596	1.1274936053323583	150.0	3.0	373.0	19360.0	0.6237458193979933	47.08777762883892	21.213203435596427	1.0	0.15013404825737264	59.0	3742.0	83.0	4.978621029199778E-4	17.26267650163207	0.6188969373192408	7.211102550927978	18.110770276274835	7.0710678118654755	0.5530663187549721	0.5555555555555556	69.30454926593673	57.99461679191651	5.830951894845301	10.0	3.605551275463989	2.773500981126146	1.4142135623730951	63.42372881355932	1.3086584714056655
6	109	B	753.0	99.84062035999992	1.0362731884591068E-4	32.7566787083184	27.784887978899608	1.1789386638230992	82.0	4.0	90.0	8344.0	0.11952191235059761	8.94427190999916	4.47213595499958	1.0	0.34444444444444444	77.0	5186.0	101.0	8.647387119661015E-4	21.470910553583888	0.6554666529159275	5.0990195135927845	20.12461179749811	4.0	0.3333333333333333	0.2857142857142857	18.434948822921996	29.744881296942197	5.385164807134504	10.0	4.242640687119285	2.3570226039551585	1.4142135623730951	67.35064935064935	1.4996143463170073
6	110	B	691.0	96.08326103999991	7.093730407481076E-5	30.083217912982647	27.202941017470888	1.1058810844629603	102.0	3.0	125.0	13677.0	0.1808972503617945	64.51478506962127	24.20743687382041	2.0	0.584	65.0	3859.0	89.0	5.436140187623458E-4	19.235384061671343	0.6394058015106876	5.385164807134504	20.591260281974	6.708203932499369	0.35355339059327373	0.42857142857142855	53.26717333551065	48.50353164478447	5.385164807134504	9.486832980505138	3.1622776601683795	3.0	1.4142135623730951	59.36923076923077	1.4990930292821976
6	111	B	1189.0	127.63961019999984	6.533702681734682E-5	40.718546143004666	35.84689665786984	1.1359015685968816	55.0	7.0	149.0	2993.0	0.12531539108494533	0.0	0.0	0.0	0.0	112.0	11758.0	150.0	1.7309826277298217E-4	32.31098884280702	0.7935201991085322	11.40175425099138	32.31098884280702	11.40175425099138	0.6103219123349723	0.6103219123349723	8.707370271520404	8.707370271520404	6.324555320336759	12.083045973594572	5.385164807134504	2.243765308275509	0.0	104.98214285714286	1.4288144242218064
7	116	A	1048.0	119.63961019999985	4.81941020832019E-5	39.81205847478876	32.202484376209235	1.236303945052183	150.0	4.0	281.0	28521.0	0.2681297709923664	78.84727799603542	27.073972741361768	2.0	0.3736654804270463	77.0	6488.0	121.0	4.886890516586547E-4	24.041630560342615	0.6038781083265797	5.0990195135927845	24.351591323771842	5.0	0.27653315937748607	0.2631578947368421	35.27242144859838	23.96248897457818	5.656854249492381	10.63014581273465	4.242640687119285	2.505549396395485	1.0	84.25974025974025	1.436035758323058
7	118	B	894.0	110.32590171999989	9.303756674479034E-5	35.73513677041127	29.732137494637012	1.2019027147596457	141.0	5.0	162.0	22737.0	0.18120805369127516	62.494994322447056	28.178005607210743	2.0	0.7839506172839507	83.0	5691.0	97.0	4.217786034480033E-4	21.02379604162864	0.5883228089121618	8.06225774829855	21.0	7.211102550927978	0.5460449959615772	0.47241503539285884	79.69515353123396	75.7499673021964	5.385164807134504	10.44030650891055	4.123105625617661	2.5321462647095156	1.0	68.56626506024097	1.4146898611843262
7	125	B	950.0	112.56854239999987	3.232464872033827E-5	37.16180835212409	31.78049716414141	1.1693274702465803	157.0	3.0	105.0	13006.0	0.11052631578947368	43.023495052340664	20.396078054371138	3.0	0.5523809523809524	57.0	6626.0	161.0	4.563411365118379E-4	24.351591323771842	0.655285423492583	6.082762530298219	23.40939982143925	5.0990195135927845	0.3333333333333333	0.29196900801171394	15.738801437449467	13.891191171454864	5.0990195135927845	8.246211251235321	4.123105625617661	2.0	1.0	116.24561403508773	1.3849984907938424
7	126	B	841.0	105.7401152799999	3.159573849044715E-5	35.34119409414458	29.546573405388315	1.196118196491087	157.0	4.0	165.0	20331.0	0.1961950059453032	59.29537373068721	23.769728648009426	2.0	0.4909090909090909	75.0	12812.0	250.0	4.995477100035201E-4	21.93171219946131	0.6205707747462615	4.123105625617661	23.259406699226016	5.385164807134504	0.23608834134288123	0.2929143502255349	12.528807709151522	4.7636416907261605	6.082762530298219	10.770329614269007	5.385164807134504	2.0	1.4142135623730951	170.82666666666665	1.4634717452388386
7	132	A	651.0	92.91168815999993	8.017308490454384E-5	29.614185789921695	26.476404589747453	1.1185123602994531	98.0	3.0	378.0	20614.0	0.5806451612903226	50.74056955156686	19.313207915827967	3.0	0.2328042328042328	95.0	2891.0	44.0	2.3269819863033558E-4	17.46424919657298	0.5897257929176771	3.1622776601683795	17.46424919657298	3.1622776601683795	0.21271781490575853	0.21271781490575853	7.125016348901795	7.125016348901795	6.708203932499369	10.816653826391969	5.0	2.1633307652783937	0.0	30.431578947368422	1.4458664821860947
7	134	A	634.0	91.25483391999992	9.555960635066976E-5	29.546573405388315	26.0	1.1364066694380122	87.0	3.0	452.0	22184.0	0.7129337539432177	57.67085470685571	22.825424421026653	3.0	0.13938053097345132	64.0	4643.0	100.0	8.647002172667156E-4	16.492422502470642	0.5581839313882324	2.8284271247461903	15.524174696260024	2.23606797749979	0.22222222222222224	0.16666666666666666	69.77514056883192	88.21008939175393	5.656854249492381	10.63014581273465	3.605551275463989	2.948271984113354	1.0	72.546875	1.3784191255653673
8	139	A	637.0	93.4974745999999	1.3257566821249734E-4	29.154759474226502	26.92582403567252	1.0827805840074194	103.0	3.0	392.0	26438.0	0.6153846153846154	53.06526991154709	19.4164878389476	3.0	0.34183673469387754	76.0	6108.0	109.0	0.0019325136302910883	22.135943621178654	0.7592566023652966	8.0	24.041630560342615	10.0	0.5714285714285714	0.7142857142857143	28.300755766006375	28.300755766006375	6.324555320336759	12.083045973594572	4.47213595499958	2.701851217221259	2.0	80.36842105263158	1.3562540929927964
8	142	B	1013.0	117.63961019999988	6.205046647232105E-5	37.16180835212409	32.69556544854363	1.1366008766726925	156.0	3.0	97.0	11112.0	0.09575518262586377	0.0	0.0	0.0	0.3917525773195876	87.0	13601.0	194.0	3.8781295315572776E-4	19.4164878389476	0.5224850108199267	4.123105625617661	19.6468827043885	3.605551275463989	0.26559258100921596	0.2166365803419133	78.8351198224514	81.5110561194953	6.708203932499369	11.180339887498949	4.47213595499958	2.5	1.4142135623730951	156.33333333333334	1.2409381663113006
8	146	B	924.0	111.49747459999989	9.593447763898223E-5	36.05551275463989	31.064449134018133	1.1606680227642001	156.0	3.0	227.0	17307.0	0.24567099567099568	15.26882723033592	6.324555320336759	2.0	0.19383259911894274	77.0	7686.0	137.0	4.310900073909585E-4	20.615528128088304	0.5717718748968657	7.0710678118654755	21.587033144922902	7.810249675906654	0.4545454545454546	0.4761993272323109	78.69006752597979	73.49563861824498	5.830951894845301	10.295630140987	4.47213595499958	2.3021728866442674	1.0	99.81818181818181	1.3724954462659382
8	150	A	775.0	100.66904747999993	7.884768801113359E-5	32.01562118716424	29.832867780352597	1.0731660604298046	102.0	3.0	504.0	21526.0	0.6503225806451612	59.46228402471626	21.37755832643195	1.0	0.1130952380952381	73.0	8538.0	137.0	7.357796723148844E-4	18.35755975068582	0.5733938330718932	4.123105625617661	18.35755975068582	4.123105625617661	0.26559258100921596	0.26559258100921596	53.841814560191665	53.841814560191665	6.324555320336759	10.44030650891055	4.123105625617661	2.5321462647095156	0.0	116.95890410958904	1.171351604591239
8	151	A	1235.0	128.71067799999986	5.316468735582892E-5	39.45883931389772	37.33630940518894	1.0568489479148626	91.0	4.0	639.0	20895.0	0.5174089068825911	21.633307652783937	10.816653826391969	1.0	0.04538341158059468	127.0	7142.0	82.0	8.528967453453313E-4	26.68332812825267	0.6762319569510141	7.615773105863909	25.709920264364882	6.708203932499369	0.38663230087833356	0.34874291623145787	14.225963898751795	17.5924245621816	8.602325267042627	14.7648230602334	5.830951894845301	2.5321462647095156	1.0	56.23622047244095	1.4581349761971436
8	152	B	924.0	111.98275595999986	7.543531876771558E-5	37.44329045369811	30.23243291566195	1.2385139680339974	124.0	3.0	101.0	10200.0	0.10930735930735931	0.0	0.0	0.0	0.2376237623762376	107.0	7128.0	94.0	6.433974103756334E-4	19.849433241279208	0.5301198960017887	2.23606797749979	20.615528128088304	2.0	0.16666666666666666	0.14285714285714285	82.8749836510982	56.309932474020215	7.615773105863909	13.341664064126334	5.0990195135927845	2.616515592568454	1.0	66.61682242990655	1.4110549943883275
9	154	B	611.0	91.25483391999994	1.8984639098520162E-4	28.844410203711913	25.238858928247925	1.1428571428571428	143.0	4.0	114.0	22160.0	0.18657937806873978	50.29844285122286	18.867962264113206	4.0	0.9736842105263158	71.0	5532.0	99.0	3.5975978571026467E-4	16.64331697709324	0.5770031995645192	2.23606797749979	16.64331697709324	2.23606797749979	0.14285714285714285	0.14285714285714285	7.125016348901795	7.125016348901795	5.0990195135927845	9.486832980505138	4.123105625617661	2.3008949665421112	0.0	77.91549295774648	1.2706073752711498
9	159	B	779.0	102.08326103999991	1.011986773860485E-4	34.66987164671943	27.459060435491963	1.2626022557533394	138.0	5.0	184.0	25213.0	0.2362002567394095	55.17069552334574	24.186773244895647	3.0	0.5108695652173914	102.0	5563.0	83.0	0.0015009507118586948	18.973665961010276	0.5472666917936405	4.242640687119285	19.924858845171276	5.0	0.315352998736582	0.36760731104690386	75.96375653207352	67.83365417791754	8.54400374531753	15.231546211727817	4.47213595499958	3.4058772731852804	1.0	54.53921568627451	1.521840733417221
9	160	B	870.0	107.9827559599999	5.52653224583554E-5	36.235341863986875	29.206163733020468	1.2406744752656174	148.0	4.0	123.0	20344.0	0.1413793103448276	84.33792848440942	26.68332812825267	2.0	1.1300813008130082	184.0	9232.0	76.0	0.0026597091510505797	19.1049731745428	0.5272469415703405	3.1622776601683795	21.095023109728988	4.123105625617661	0.21271781490575853	0.26559258100921596	67.83365417791755	54.637538112930926	11.180339887498949	19.924858845171276	7.280109889280518	2.736889847570751	3.605551275463989	50.17391304347826	1.51473136915078
9	161	B	832.0	105.1543288399999	1.0119731987216859E-4	35.34119409414458	28.635642126552707	1.2341680322011737	140.0	3.0	178.0	25227.0	0.21394230769230768	72.04407869789787	27.65863337187866	5.0	0.7078651685393258	90.0	5847.0	87.0	5.513576658617232E-4	19.235384061671343	0.5442765745387848	1.4142135623730951	18.027756377319946	1.4142135623730951	0.08687444855261388	0.09513029883089882	21.370622269343187	68.62937773065681	6.708203932499369	12.083045973594572	4.47213595499958	2.701851217221259	2.0	64.96666666666667	1.3391482811698305
9	162	B	888.0	108.9116881599999	7.483100342783213E-5	34.438350715445125	30.4138126514911	1.132325996417181	143.0	4.0	175.0	16421.0	0.19707207207207209	65.2345357469928	21.213203435596427	4.0	0.6571428571428571	91.0	12095.0	176.0	5.237967304031858E-4	17.4928556845359	0.5079469638100467	2.0	18.027756377319946	2.23606797749979	0.13333333333333333	0.14285714285714285	63.43494882292201	90.0	6.4031242374328485	11.40175425099138	5.0	2.2803508501982757	1.0	132.9120879120879	1.324183546920215
9	164	B	590.0	89.84062035999995	1.4090078152200256E-4	27.586228448267445	24.758836806279895	1.1141972728407985	148.0	4.0	92.0	14678.0	0.15593220338983052	48.205782676869674	20.615528128088304	2.0	0.9456521739130435	86.0	6448.0	116.0	9.694381754468703E-4	15.620499351813308	0.5662426591263278	2.0	14.212670403551895	2.23606797749979	0.15384615384615385	0.17845765256206242	41.987212495816664	74.57783868126133	6.324555320336759	12.649110640673518	4.123105625617661	3.067859955389482	2.23606797749979	74.97674418604652	1.5471464019851116
9	165	B	759.0	100.66904747999992	5.6323813727033945E-5	32.449961479175904	28.30194339616981	1.1465630124738169	144.0	5.0	180.0	18810.0	0.23715415019762845	59.36715658130113	20.09975124224178	1.0	0.5611111111111111	115.0	8675.0	121.0	9.282016865040009E-4	18.439088914585774	0.5682314577297319	3.0	16.55294535724685	2.8284271247461903	0.21428571428571427	0.19026059766179765	55.30484646876604	79.69515353123396	8.06225774829855	15.264337522473747	4.47213595499958	3.413209633175202	2.23606797749979	75.43478260869566	1.6040345821325648
9	166	B	638.0	91.01219323999995	1.003852286462401E-4	29.68164415931166	25.553864678361276	1.1615324935349502	119.0	4.0	116.0	19857.0	0.18181818181818182	62.55757055109261	23.323807579381203	6.0	1.0862068965517242	105.0	7788.0	96.0	0.0027172672185721584	16.97056274847714	0.5717527862469564	4.0	16.401219466856727	5.385164807134504	0.3333333333333333	0.4142434467026541	58.392497753751094	80.1939072401029	8.602325267042627	16.15549442140351	4.47213595499958	3.612478373637688	2.23606797749979	74.17142857142858	1.2942989214175653
9	169	A	632.0	91.25483391999992	8.766696435490166E-5	29.068883707497267	26.248809496813376	1.1074362710059764	115.0	3.0	410.0	21971.0	0.6487341772151899	55.763527541332515	20.615528128088304	2.0	0.2658536585365854	79.0	5594.0	89.0	8.847990014528561E-4	15.811388300841896	0.5439282932204211	2.23606797749979	16.64331697709324	3.1622776601683795	0.16666666666666666	0.23249527748763857	68.83874018317172	60.70863782901574	6.082762530298219	11.045361017187261	4.0	2.7613402542968153	1.0	70.81012658227849	1.2568823739721129
10	174	B	1058.0	119.39696951999987	6.380491597064964E-5	37.589892258425	34.0	1.1055850664242648	100.0	4.0	240.0	38026.0	0.22684310018903592	69.38735194575781	26.076809620810597	4.0	0.7083333333333334	62.0	4464.0	97.0	0.0010050989360013947	21.400934559032695	0.5693268395637956	8.54400374531753	21.400934559032695	8.54400374531753	0.5288605549575789	0.5288605549575789	81.1982916767922	81.1982916767922	5.830951894845301	9.848857801796104	3.605551275463989	2.7315816776253388	0.0	72.0	1.3472222222222223
10	175	A	502.0	80.76955255999998	8.185185484753499E-5	24.698178070456937	23.706539182259394	1.041829761846454	44.0	3.0	266.0	14495.0	0.5298804780876494	35.11565825641151	17.46424919657298	1.0	0.11654135338345864	58.0	4418.0	114.0	4.973567879253011E-4	13.038404810405298	0.5279095799378564	1.4142135623730951	12.529964086141668	1.0	0.1174440439029407	0.08333333333333333	12.528807709151515	57.528807709151515	4.47213595499958	8.602325267042627	4.242640687119285	2.0275875100994067	1.0	76.17241379310344	1.4966047985513808
10	176	A	534.0	83.01219323999996	7.018484767158069E-5	25.80697580112788	25.0	1.0322790320451152	76.0	3.0	212.0	18094.0	0.3970037453183521	57.602017561452115	19.209372712298546	4.0	0.5707547169811321	52.0	4175.0	107.0	8.558176133320993E-4	14.422205101855956	0.5588490961899395	5.830951894845301	15.264337522473747	6.708203932499369	0.4472135954999579	0.5353729576861873	88.49256424122503	84.0938588862295	5.385164807134504	8.94427190999916	3.605551275463989	2.4806946917841692	1.0	80.28846153846153	1.3326946107784432
10	178	B	559.0	85.84062035999995	1.1129165400016459E-4	27.294688127912362	24.186773244895647	1.1284964658802763	110.0	3.0	67.0	8452.0	0.11985688729874776	68.07071988528904	21.93171219946131	3.0	1.3582089552238805	71.0	4009.0	80.0	3.965202393853463E-4	16.278820596099706	0.5964098406184938	5.656854249492381	17.11724276862369	7.0710678118654755	0.4444444444444445	0.5555555555555556	75.25643716352926	75.25643716352926	6.082762530298219	10.198039027185569	4.123105625617661	2.473387769603369	1.4142135623730951	56.46478873239437	1.4168121726116238
10	181	A	637.0	91.25483391999994	5.473430953940985E-5	28.844410203711913	26.627053911388696	1.083274563521082	122.0	3.0	369.0	26939.0	0.5792778649921507	59.85032890660724	20.248456731316587	1.0	0.2086720867208672	65.0	4485.0	94.0	1.887483300982342E-4	18.867962264113206	0.6541288981421134	4.47213595499958	19.4164878389476	5.0	0.2857142857142857	0.31622776601683794	7.125016348901795	3.179830119864235	5.0990195135927845	9.486832980505138	4.123105625617661	2.3008949665421112	1.0	69.0	1.3623188405797102
10	182	A	596.0	88.42640679999994	1.215031112229547E-4	29.206163733020468	24.20743687382041	1.2064955032313243	92.0	3.0	334.0	17139.0	0.5604026845637584	49.91143410006165	17.08800749063506	2.0	0.2634730538922156	161.0	6501.0	56.0	4.0181009725689487E-4	16.64331697709324	0.5698563196876253	3.0	17.4928556845359	4.0	0.21428571428571427	0.2857142857142857	39.28940686250036	39.28940686250036	8.246211251235321	15.297058540778355	7.0710678118654755	2.1633307652783937	1.0	40.37888198757764	1.386863559452392
10	185	A	647.0	93.49747459999995	7.293349514131639E-5	30.23243291566195	25.80697580112788	1.1714829799755404	151.0	4.0	298.0	20920.0	0.4605873261205564	22.0776490616976	10.04987562112089	2.0	0.17114093959731544	146.0	5595.0	60.0	7.643943387321231E-4	20.518284528683193	0.6786845301508523	5.830951894845301	20.518284528683193	5.830951894845301	0.41972110157675935	0.41972110157675935	27.428741221677573	27.428741221677573	9.219544457292887	16.97056274847714	6.4031242374328485	2.650356625796317	0.0	38.321917808219176	1.5656836461126007
10	187	B	892.0	110.5685423999999	9.638138364909844E-5	35.510561809129406	29.427877939124322	1.2066980120886721	77.0	3.0	116.0	11255.0	0.13004484304932734	56.55532511258417	28.0	2.0	0.47413793103448276	71.0	11674.0	237.0	2.0634784757123142E-4	21.213203435596427	0.5973772972001453	4.0	21.213203435596427	4.0	0.2222222222222222	0.2222222222222222	9.462322208025617	9.462322208025617	5.385164807134504	10.44030650891055	4.123105625617661	2.5321462647095156	0.0	164.42253521126761	1.4414082576666094
10	188	A	834.0	104.3259017199999	6.685285232101673E-5	33.54101966249684	29.5296461204668	1.1358422490288425	116.0	3.0	228.0	23781.0	0.2733812949640288	61.442459509424204	21.470910553583888	4.0	0.5263157894736842	216.0	7757.0	53.0	0.001086086704362234	18.027756377319946	0.5374838498865699	2.23606797749979	17.08800749063506	1.4142135623730951	0.14285714285714285	0.09513029883089882	54.63753811293094	73.07248693585296	10.63014581273465	19.4164878389476	5.830951894845301	3.329900192816242	1.0	35.91203703703704	1.4758282841304629
11	197	A	745.0	99.25483391999992	6.222875838450691E-5	31.89043743820395	28.319604517012593	1.126090493920783	126.0	4.0	199.0	28386.0	0.26711409395973157	64.03517396578019	23.021728866442675	5.0	0.6130653266331658	76.0	8744.0	147.0	7.024217973454854E-4	19.235384061671343	0.6031709066062491	7.615773105863909	19.72308292331602	7.280109889280518	0.5319086662842529	0.5	70.68814343564733	63.434948822922	5.385164807134504	9.848857801796104	4.47213595499958	2.2022715545545237	1.0	115.05263157894737	1.277676120768527
11	202	A	764.0	100.66904747999992	9.192932892852607E-5	32.526911934581186	28.284271247461902	1.15	110.0	3.0	432.0	27181.0	0.5654450261780105	52.37507936735882	21.095023109728988	1.0	0.1527777777777778	65.0	7751.0	165.0	7.195512097982042E-4	18.788294228055936	0.5776230545907141	7.211102550927978	18.788294228055936	7.211102550927978	0.5	0.5	76.20051460398064	76.20051460398064	5.0	9.486832980505138	4.123105625617661	2.3008949665421112	0.0	119.24615384615385	1.3836924267836408
11	206	B	737.0	98.08326103999993	5.807731099820844E-5	31.89043743820395	27.65863337187866	1.1530011989177993	135.0	4.0	68.0	9211.0	0.09226594301221167	44.86929342731803	21.540659228538015	2.0	0.7647058823529411	73.0	6337.0	114.0	0.0017433159303615812	19.4164878389476	0.6088498433604781	6.082762530298219	21.095023109728988	8.06225774829855	0.40196026221723297	0.5327689881738851	59.65675111576043	57.319445256636605	6.324555320336759	10.0	5.0	2.0	2.0	86.8082191780822	1.3132397033296512
11	207	B	586.0	87.25483391999995	7.493001295838311E-5	28.635642126552707	24.73863375370596	1.157527226913368	94.0	3.0	50.0	5329.0	0.08532423208191127	50.745792127736394	21.470910553583888	2.0	1.36	65.0	10177.0	217.0	8.233960597524647E-4	16.0312195418814	0.5598344703091633	2.8284271247461903	15.0	3.1622776601683795	0.22222222222222224	0.25	57.094757077012105	83.6598082540901	5.385164807134504	8.94427190999916	5.385164807134504	1.6609095970747996	1.4142135623730951	156.56923076923076	1.3859683600275132
11	208	B	595.0	88.42640679999995	6.454287759000835E-5	27.586228448267445	25.45584412271571	1.0836894001739534	58.0	3.0	145.0	8241.0	0.24369747899159663	32.1440377327658	15.132745950421556	2.0	0.2206896551724138	96.0	8805.0	140.0	0.0034233409375701495	15.620499351813308	0.5662426591263278	2.0	16.64331697709324	4.123105625617661	0.15384615384615385	0.33333333333333337	41.987212495816664	56.02345596374314	9.219544457292887	14.142135623730951	6.082762530298219	2.324952774876386	2.23606797749979	91.71875	1.526405451448041
12	210	B	569.0	87.25483391999994	1.377109400656537E-4	27.294688127912362	24.186773244895647	1.1284964658802763	102.0	3.0	83.0	9241.0	0.14586994727592267	51.77055161518132	21.37755832643195	3.0	0.6746987951807228	91.0	5277.0	75.0	0.001888355387959538	14.422205101855956	0.5283887119086508	2.0	17.204650534085253	4.47213595499958	0.15384615384615385	0.3333333333333333	63.43494882292201	36.86989764584402	6.4031242374328485	12.727922061357855	4.242640687119285	3.0	2.8284271247461903	57.989010989010985	1.2933484934621946
12	213	A	821.0	105.98275595999989	1.260157730010428E-4	34.828149534535996	28.42534080710379	1.2252500249999492	114.0	3.0	268.0	33538.0	0.3264311814859927	63.685895879646914	25.079872407968907	6.0	0.6977611940298507	64.0	5705.0	123.0	0.0010513979234021862	23.40939982143925	0.6721402122793294	9.486832980505138	23.08679276123039	9.848857801796104	0.6381534447172755	0.6466091928482474	56.59217541029107	62.119715561947245	6.4031242374328485	10.63014581273465	4.242640687119285	2.505549396395485	1.0	89.140625	1.3798422436459246
12	214	B	1070.0	120.22539663999986	3.667553230787005E-5	39.6232255123179	33.97057550292606	1.1663984176218902	139.0	5.0	164.0	20440.0	0.15327102803738318	46.45879341660888	22.47220505424423	1.0	0.32926829268292684	92.0	9593.0	116.0	3.2103708342730893E-4	22.47220505424423	0.5671472921167957	5.0990195135927845	21.633307652783937	4.123105625617661	0.27942454809496975	0.23608834134288123	54.18883607735876	56.91514707126501	6.324555320336759	11.180339887498949	5.385164807134504	2.0761369963434992	1.0	104.27173913043478	1.1124778484311477
12	215	A	793.0	102.08326103999991	7.150317350665126E-5	34.785054261852174	28.460498941515414	1.2222222222222223	149.0	4.0	219.0	22749.0	0.27616645649432536	67.7850356970558	26.30589287593181	1.0	0.4931506849315068	84.0	11796.0	192.0	4.667113693625397E-4	20.248456731316587	0.5821022034029862	5.0	21.095023109728988	5.0990195135927845	0.35714285714285715	0.3561309707013459	70.5599651718238	59.25003269780359	5.830951894845301	10.63014581273465	5.0	2.12602916254693	1.0	140.42857142857142	1.367243133265514
12	218	B	772.0	100.91168815999991	6.76181979020842E-5	33.421549934136806	28.42534080710379	1.1757660237369751	99.0	3.0	159.0	19724.0	0.20595854922279794	41.381573578194626	15.132745950421556	2.0	0.4528301886792453	56.0	6476.0	128.0	0.0010043357478124642	18.867962264113206	0.5645448012224427	3.1622776601683795	17.204650534085253	1.4142135623730951	0.23249527748763857	0.1	56.003540851749506	82.5685920288275	5.385164807134504	9.433981132056603	3.605551275463989	2.6165155925684536	2.0	115.64285714285714	1.1068560840024706
12	223	A	636.0	91.84062035999993	8.31747470349264E-5	30.4138126514911	25.45584412271571	1.1947673982003648	88.0	3.0	247.0	14208.0	0.38836477987421386	40.82196587651171	18.867962264113206	4.0	0.3319838056680162	97.0	6235.0	93.0	8.882959378206125E-4	18.439088914585774	0.6062735088782681	3.1622776601683795	20.615528128088304	5.385164807134504	0.21271781490575853	0.35355339059327373	26.565051177077976	23.198590513648185	6.4031242374328485	11.661903789690601	5.0	2.3323807579381204	2.23606797749979	64.27835051546391	1.4468323977546111
12	228	B	854.0	106.56854239999988	6.719906184061422E-5	35.0	29.206163733020468	1.1983771754463262	82.0	4.0	105.0	10839.0	0.12295081967213115	18.715809951745833	9.055385138137417	2.0	0.41904761904761906	87.0	5363.0	76.0	3.799082991340549E-4	21.93171219946131	0.6266203485560374	4.47213595499958	22.67156809750927	5.0	0.2857142857142857	0.31622776601683794	27.89727103094762	17.592424562181606	5.830951894845301	10.770329614269007	4.47213595499958	2.408318915758459	1.0	61.64367816091954	1.2328920380384114
12	230	A	758.0	100.08326103999993	7.921512248290322E-5	32.449961479175904	28.0178514522438	1.1581887902606165	126.0	3.0	454.0	19133.0	0.5989445910290238	60.00511459710656	23.769728648009426	2.0	0.09691629955947137	137.0	8806.0	101.0	0.005273758303231009	18.384776310850235	0.5665577237325317	4.47213595499958	19.1049731745428	5.0990195135927845	0.3028912664076914	0.3561309707013459	59.30027744918559	68.57470620191262	12.206555615733702	20.615528128088304	5.0	4.123105625617661	4.242640687119285	64.27737226277372	1.571315012491483
13	231	B	870.0	110.3259017199999	2.7790444718950617E-4	36.05551275463989	29.68164415931166	1.2147410891767811	144.0	8.0	98.0	15977.0	0.11264367816091954	72.08120164073964	26.92582403567252	3.0	1.1326530612244898	87.0	8301.0	127.0	4.561520182950629E-4	18.027756377319946	0.5	0.0	18.601075237738275	1.0	0.0	0.06666666666666667	-1.0	56.309932474020215	6.082762530298219	11.180339887498949	4.123105625617661	2.711630722733202	1.0	95.41379310344827	1.3310444524756053
13	242	B	903.0	111.15432883999986	7.973884895993893E-5	35.805027579936315	30.0	1.1935009193312105	136.0	4.0	126.0	13951.0	0.13953488372093023	60.36976336773236	27.730849247724095	1.0	0.8333333333333334	169.0	11184.0	105.0	0.005063008927283355	18.439088914585774	0.5149860274068967	2.23606797749979	20.615528128088304	3.1622776601683795	0.1514456332038457	0.18864566947613626	78.40782458970892	33.40782458970892	14.212670403551895	22.20360331117452	5.0	4.440720662234904	2.23606797749979	66.1775147928994	1.5866416309012876
13	243	B	918.0	111.3969695199999	5.338109067744157E-5	37.8021163428716	29.206163733020468	1.294319811681825	160.0	3.0	125.0	13902.0	0.13616557734204793	60.9111635341753	27.892651361962706	1.0	0.4	101.0	10817.0	144.0	3.1333750205720897E-4	26.248809496813376	0.6943740731003584	7.810249675906654	24.839484696748443	6.4031242374328485	0.4235702594681104	0.3472581680740104	11.534620653644708	12.68038349181981	6.4031242374328485	11.40175425099138	5.0	2.2803508501982757	1.4142135623730951	107.0990099009901	1.3445502449847462
13	244	A	808.0	102.9116881599999	6.24593134773662E-5	32.449961479175904	29.410882339705484	1.1033317907422173	134.0	3.0	330.0	30347.0	0.4084158415841584	37.96955250800262	17.72004514666935	1.0	0.19393939393939394	250.0	11887.0	69.0	0.004000781376209284	19.72308292331602	0.6077998870961034	4.123105625617661	17.0	2.23606797749979	0.25	0.14285714285714285	18.698982804181128	59.30027744918559	12.041594578792296	23.021728866442675	12.041594578792296	1.9118505207764291	2.8284271247461903	47.548	1.4511651383864725
13	249	B	775.0	101.4974745999999	1.1413344361341092E-4	31.906112267087632	28.844410203711913	1.1061454209586064	89.0	3.0	118.0	15338.0	0.15225806451612903	60.02605680482105	24.515301344262525	2.0	0.711864406779661	90.0	11152.0	165.0	5.339328499665087E-4	17.69180601295413	0.5544958240244112	5.0990195135927845	17.69180601295413	5.0990195135927845	0.3333333333333333	0.3333333333333333	69.7024302277713	69.7024302277713	6.082762530298219	11.180339887498949	5.0990195135927845	2.1926450482675732	0.0	123.91111111111111	1.331599713055954
13	251	B	701.0	95.25483391999994	7.769316561941257E-5	30.805843601498726	27.202941017470888	1.1324453330878415	108.0	4.0	162.0	16274.0	0.23109843081312412	31.621246864185192	14.422205101855956	3.0	0.35802469135802467	177.0	8463.0	67.0	0.0011400005030299451	18.027756377319946	0.5852057359806528	2.23606797749979	17.88854381999832	3.1622776601683795	0.1350858067395748	0.22703830459324992	8.13010235415598	53.13010235415598	9.219544457292887	17.029386365926403	6.0	2.838231060987734	2.23606797749979	47.813559322033896	1.4012761432116272
14	255	A	697.0	95.84062035999993	6.494146445882848E-5	30.528675044947494	26.92582403567252	1.1338065273137699	132.0	3.0	467.0	42202.0	0.6700143472022956	70.62844343949908	22.80350850198276	10.0	0.30406852248394006	69.0	5098.0	96.0	9.526090566842271E-4	17.46424919657298	0.5720605028177702	5.656854249492381	17.26267650163207	6.4031242374328485	0.4	0.4505222492060775	76.60750224624891	82.94769399215882	5.0990195135927845	8.94427190999916	4.47213595499958	2.0	1.0	73.8840579710145	1.2993330717928597
14	260	B	642.0	91.84062035999993	1.6614054115225618E-4	29.068883707497267	26.1725046566048	1.1106649550317893	132.0	4.0	100.0	10547.0	0.1557632398753894	10.198039027185569	5.0990195135927845	1.0	0.29	70.0	6723.0	104.0	5.590210035262645E-4	15.0	0.5160156871153361	1.0	15.811388300841896	2.0	0.07692307692307693	0.15384615384615385	42.27368900609372	42.27368900609372	5.385164807134504	10.0	4.242640687119285	2.3570226039551585	1.0	96.04285714285714	1.0828499181912836
14	263	B	965.0	115.15432883999988	1.5599229556445058E-4	37.12142238654117	30.886890422961002	1.201850425154663	117.0	4.0	186.0	22605.0	0.1927461139896373	14.142135623730951	7.0710678118654755	1.0	0.43010752688172044	80.0	7089.0	112.0	4.688984979696102E-4	21.93171219946131	0.5908101249755161	4.123105625617661	21.93171219946131	4.123105625617661	0.20986055078837967	0.20986055078837967	12.528807709151513	12.528807709151513	6.324555320336759	10.44030650891055	4.123105625617661	2.5321462647095156	0.0	88.6125	1.2639300324446325
14	264	A	628.0	90.42640679999994	9.349682585383813E-5	28.635642126552707	26.40075756488817	1.0846522890932808	91.0	3.0	411.0	20594.0	0.6544585987261147	49.980878297098656	20.8806130178211	4.0	0.2822384428223844	68.0	5612.0	99.0	9.131254149360151E-4	17.08800749063506	0.5967391062898506	3.0	18.027756377319946	4.0	0.21428571428571427	0.2857142857142857	24.775140568831915	24.775140568831915	6.082762530298219	10.04987562112089	4.0	2.5124689052802225	1.0	82.52941176470588	1.1995723449750535
14	266	A	635.0	90.42640679999995	7.034135703201292E-5	29.068883707497267	26.1725046566048	1.1106649550317893	122.0	3.0	283.0	16431.0	0.4456692913385827	54.442272663934304	18.867962264113206	3.0	0.3250883392226148	177.0	5108.0	46.0	5.245199746382643E-4	20.518284528683193	0.7058504459664284	6.708203932499369	21.213203435596427	7.211102550927978	0.4685212856658182	0.5	21.161259816828277	14.036243467926482	8.94427190999916	17.46424919657298	7.615773105863909	2.2931682645752733	1.0	28.858757062146893	1.5939702427564604
14	267	A	797.0	102.0832610399999	4.470544545452655E-5	33.83784863137726	28.844410203711913	1.1731163297290357	109.0	4.0	445.0	26679.0	0.5583437892095358	72.59319406897885	26.076809620810597	3.0	0.2157303370786517	116.0	8670.0	93.0	0.0027731282506287666	20.518284528683193	0.606370834984377	4.123105625617661	20.0	2.8284271247461903	0.2831760569774271	0.18181818181818182	43.228530259965936	12.26477372789239	8.54400374531753	15.811388300841896	5.385164807134504	2.9361010975735176	2.23606797749979	74.74137931034483	1.2442906574394463
14	268	B	739.0	99.7401152799999	6.220335400495969E-5	32.57299494980466	27.51363298439521	1.1838856383771255	121.0	4.0	115.0	12922.0	0.15561569688768606	11.313708498984761	5.656854249492381	1.0	0.391304347826087	98.0	5720.0	81.0	9.261886279821321E-4	20.12461179749811	0.6178311766698259	4.47213595499958	20.12461179749811	4.47213595499958	0.31234752377721214	0.31234752377721214	45.0	45.0	6.708203932499369	12.806248474865697	5.0	2.5612496949731396	0.0	58.36734693877551	1.3877622377622376
14	271	B	902.0	110.32590171999989	1.0418701734500064E-4	36.069377593742864	29.0	1.243771641163547	130.0	4.0	145.0	13311.0	0.1607538802660754	0.0	0.0	0.0	0.19310344827586207	88.0	7596.0	103.0	3.573351094191325E-4	21.400934559032695	0.5933269711519842	4.123105625617661	21.400934559032695	4.123105625617661	0.25	0.25	30.963756532073546	30.963756532073546	6.4031242374328485	10.63014581273465	5.0	2.12602916254693	0.0	86.31818181818181	1.1932596103212219
14	272	A	771.0	101.25483391999991	1.0512885682939659E-4	32.7566787083184	28.635642126552707	1.143912839933993	73.0	6.0	463.0	14653.0	0.6005188067444877	0.0	0.0	0.0	0.019438444924406047	88.0	4293.0	48.0	5.514793075509104E-4	20.223748416156685	0.617393130611284	4.123105625617661	21.02379604162864	5.830951894845301	0.25	0.3819983596576246	28.072486935852954	45.0	5.830951894845301	10.198039027185569	5.0990195135927845	2.0	2.23606797749979	48.78409090909091	0.9839273235499651
15	275	A	713.0	96.91168815999991	9.11816227095932E-5	32.202484376209235	26.40075756488817	1.2197560731756085	141.0	3.0	236.0	24226.0	0.33099579242636745	62.0905580448215	23.08679276123039	3.0	0.4915254237288136	132.0	3679.0	42.0	0.003696634981231184	17.88854381999832	0.5555019796303088	1.4142135623730951	19.235384061671343	2.8284271247461903	0.08687444855261388	0.17374889710522776	19.98310652189997	19.98310652189997	10.198039027185569	16.76305461424021	6.324555320336759	2.650471656139714	1.4142135623730951	27.87121212121212	1.5069312313128567
15	276	B	798.0	104.08326103999993	1.027278954236326E-4	33.83784863137726	28.0178514522438	1.2077246069011967	107.0	5.0	126.0	21716.0	0.15789473684210525	69.33738043917641	25.495097567963924	7.0	0.8968253968253969	80.0	4119.0	74.0	7.143554013466399E-4	18.027756377319946	0.5327689881738851	1.0	17.029386365926403	2.23606797749979	0.06666666666666667	0.1514456332038457	32.7352262721076	83.8298249049704	6.082762530298219	11.180339887498949	5.385164807134504	2.0761369963434992	2.0	51.4875	1.4372420490410294
15	278	A	907.0	110.2253966399999	6.00434570172462E-5	35.805027579936315	30.805843601498726	1.1622803791094485	119.0	3.0	480.0	26556.0	0.5292171995589857	44.69237334751528	20.615528128088304	2.0	0.13541666666666666	142.0	5738.0	43.0	0.0010974041136600624	21.400934559032695	0.5977075289567689	2.8284271247461903	21.02379604162864	4.47213595499958	0.15987215339548633	0.2857142857142857	8.746162262555202	62.81888891452278	10.0	19.849433241279208	5.0	3.9698866482558417	4.47213595499958	40.40845070422535	1.0641338445451376
15	280	B	816.0	104.5685423999999	9.751514366671014E-5	34.438350715445125	28.635642126552707	1.20263937380024	95.0	3.0	170.0	18321.0	0.20833333333333334	75.19460063514948	27.730849247724095	3.0	0.5941176470588235	188.0	5835.0	45.0	0.005950175551358345	19.235384061671343	0.5585454489562574	2.23606797749979	21.95449840010015	5.0	0.1315334104411641	0.29061909685954823	39.80557109226518	29.500724623499167	12.649110640673518	22.360679774997898	5.0990195135927845	4.3852900965351465	2.8284271247461903	31.03723404255319	1.44987146529563
15	281	B	869.0	108.56854239999988	7.83689288137779E-5	35.35533905932738	29.698484809834994	1.1904761904761907	152.0	6.0	149.0	20418.0	0.1714614499424626	58.16525697299083	22.02271554554524	2.0	0.6577181208053692	147.0	4196.0	38.0	5.002289113876675E-4	18.788294228055936	0.5314132102234569	6.4031242374328485	19.313207915827967	7.810249675906654	0.4268749491621899	0.5253742471300923	83.65980825409008	84.80557109226518	8.06225774829855	14.866068747318506	6.4031242374328485	2.3216898807633686	1.4142135623730951	28.54421768707483	1.3312678741658723
15	282	A	458.0	77.59797967999998	1.1612891802542411E-4	26.0	20.024984394500787	1.298378040541198	169.0	4.0	223.0	15543.0	0.4868995633187773	47.166391565665506	16.401219466856727	2.0	0.4170403587443946	54.0	3157.0	50.0	0.001358633140275652	13.0	0.5	0.0	14.0	1.0	0.0	0.07142857142857142	-1.0	-0.0	5.0990195135927845	8.94427190999916	3.605551275463989	2.4806946917841692	1.0	58.46296296296296	0.8552423186569528
15	283	B	795.0	105.15432883999989	1.7039637417067712E-4	36.40054944640259	25.80697580112788	1.4104926407073133	155.0	3.0	148.0	19287.0	0.1861635220125786	71.54630195952059	27.313000567495326	2.0	0.5540540540540541	83.0	6084.0	75.0	7.150430976476216E-4	21.93171219946131	0.6025104712156696	5.0	21.93171219946131	4.123105625617661	0.35714285714285715	0.28797018815893544	53.7461622625552	39.70991879462875	6.708203932499369	12.083045973594572	4.47213595499958	2.701851217221259	1.4142135623730951	73.3012048192771	1.0231755424063118
15	286	A	668.0	93.84062035999993	6.199921673330639E-5	29.5296461204668	26.832815729997478	1.1005049346146119	111.0	4.0	399.0	29470.0	0.5973053892215568	66.32806201292229	21.633307652783937	4.0	0.2656641604010025	77.0	6222.0	83.0	5.550558902685379E-4	19.849433241279208	0.6721866276454189	6.324555320336759	19.849433241279208	6.324555320336759	0.46499055497527714	0.46499055497527714	43.2642954110716	43.2642954110716	7.280109889280518	12.083045973594572	4.47213595499958	2.701851217221259	0.0	80.8051948051948	1.0271616843458695
15	289	A	835.0	105.49747459999992	7.234655184839482E-5	35.510561809129406	28.844410203711913	1.2311072252245132	126.0	3.0	224.0	16565.0	0.2682634730538922	24.00959834613746	11.704699910719626	1.0	0.30357142857142855	115.0	5008.0	47.0	0.0012460221994366142	20.808652046684813	0.5859848728536623	2.8284271247461903	21.95449840010015	4.123105625617661	0.15384615384615385	0.23608834134288123	11.30993247402023	19.65382405805331	7.0710678118654755	12.529964086141668	6.708203932499369	1.86785676348292	2.23606797749979	43.54782608695652	1.079273162939297
15	292	B	863.0	106.32590171999988	5.5565312278608456E-5	35.35533905932738	29.5296461204668	1.1972828565264393	102.0	4.0	212.0	21573.0	0.24565469293163383	36.06547734923556	15.033296378372908	1.0	0.20754716981132076	160.0	4826.0	44.0	9.951184342045767E-4	22.47220505424423	0.635609943282828	5.0	23.600847442411894	6.4031242374328485	0.2688016652852352	0.35963528668941347	5.906141113770502	20.3764352138364	9.848857801796104	16.15549442140351	6.708203932499369	2.408318915758459	2.0	30.1625	1.4587650227932034
15	296	A	646.0	93.25483391999992	1.8592209757929337E-4	29.5296461204668	25.059928172283335	1.1783611635857376	142.0	3.0	167.0	11620.0	0.2585139318885449	32.731679267934	12.806248474865697	2.0	0.437125748502994	141.0	5356.0	47.0	0.003837851765414229	15.264337522473747	0.5169156941536843	1.0	16.401219466856727	3.0	0.07692307692307693	0.23076923076923078	61.699244233993625	61.699244233993625	11.180339887498949	20.0	5.830951894845301	3.4299717028501764	2.0	37.98581560283688	1.2373039581777445
15	297	A	738.0	100.91168815999991	1.584493050321099E-4	33.97057550292606	25.495097567963924	1.3324355952107463	95.0	4.0	392.0	19285.0	0.5311653116531165	20.591260281974	10.295630140987	1.0	0.0663265306122449	230.0	7238.0	38.0	0.005284770077764543	18.439088914585774	0.5427958944350978	2.0	17.804493814764857	2.23606797749979	0.14285714285714285	0.16666666666666666	49.76364169072618	76.32869286780416	14.7648230602334	26.40075756488817	6.708203932499369	3.9355925715054507	1.0	31.469565217391306	1.2075158883669521
15	300	B	708.0	97.49747459999992	1.1764655373587664E-4	32.2490309931942	27.784887978899608	1.1606680227642	93.0	3.0	102.0	7398.0	0.1440677966101695	24.12229493781881	10.198039027185569	2.0	0.7352941176470589	64.0	3370.0	64.0	4.1440372194769296E-4	17.69180601295413	0.5485996158051321	5.385164807134504	17.69180601295413	5.385164807134504	0.3866323008783335	0.3866323008783335	82.05652818940959	82.05652818940959	5.385164807134504	9.486832980505138	3.1622776601683795	3.0	0.0	52.65625	1.2154302670623145
16	303	B	1065.0	119.98275595999988	1.2547840082696347E-4	40.496913462633174	31.622776601683793	1.2806248474865698	123.0	5.0	162.0	21911.0	0.15211267605633802	29.7409631853355	13.416407864998739	2.0	0.5370370370370371	93.0	6558.0	96.0	4.009756822757123E-4	22.67156809750927	0.5598344703091633	6.324555320336759	23.430749027719962	7.280109889280518	0.3772913389522725	0.434294945450817	75.5297058999341	73.04015297793495	6.324555320336759	11.704699910719626	4.47213595499958	2.6172504656604803	1.0	70.51612903225806	1.3613906678865508
16	309	A	659.0	92.42640679999995	7.735098965732188E-5	29.68164415931166	26.627053911388696	1.1147175447230562	146.0	3.0	191.0	19211.0	0.2898330804248862	53.56499483859211	21.095023109728988	3.0	0.33507853403141363	59.0	7137.0	164.0	6.472390828697853E-4	22.135943621178654	0.7457788895509757	9.055385138137417	20.8806130178211	8.246211251235321	0.6403124237432849	0.6180796646955086	37.94769399215882	45.64374571417538	5.385164807134504	8.246211251235321	4.123105625617661	2.0	1.4142135623730951	120.96610169491525	1.3557517164074542
16	312	A	730.0	99.15432883999989	1.0218576113219663E-4	31.89043743820395	27.65863337187866	1.1530011989177993	116.0	4.0	492.0	32133.0	0.673972602739726	77.88788263121172	24.186773244895647	6.0	0.35772357723577236	87.0	6352.0	80.0	5.823416633432266E-4	20.615528128088304	0.6464485840947235	5.0990195135927845	18.601075237738275	4.123105625617661	0.3561309707013459	0.3090398323477543	38.88449643371459	64.23067237566127	7.280109889280518	13.601470508735444	4.123105625617661	3.298841151249401	2.23606797749979	73.01149425287356	1.0957178841309825
16	314	B	812.0	104.08326103999991	5.533861516234269E-5	34.058772731852805	28.42534080710379	1.1981834435329324	160.0	4.0	162.0	16403.0	0.19950738916256158	64.2075078956093	26.476404589747453	2.0	0.41358024691358025	85.0	7810.0	123.0	0.0011412104299664213	17.029386365926403	0.5	0.0	17.804493814764857	1.0	0.0	0.0625	-1.0	40.23635830927382	7.0710678118654755	12.806248474865697	4.242640687119285	3.0184617127124724	1.0	91.88235294117646	1.3386683738796417
16	315	B	1306.0	133.0538237599999	5.590144465722479E-5	42.37924020083418	37.94733192202055	1.1167910378500636	142.0	5.0	185.0	16165.0	0.1416539050535988	16.1245154965971	8.06225774829855	1.0	0.2756756756756757	137.0	17570.0	169.0	6.243517817440971E-4	25.179356624028344	0.5941436539377296	6.4031242374328485	26.076809620810597	7.810249675906654	0.3333333333333333	0.4065853577252028	57.94985447327883	59.095617311453935	7.615773105863909	14.212670403551895	5.656854249492381	2.5124689052802225	1.4142135623730951	128.24817518248176	1.3177575412635172
16	317	B	716.0	96.91168815999994	5.332523192310958E-5	30.0	28.0178514522438	1.0707459153723744	144.0	3.0	112.0	19117.0	0.1564245810055866	58.729142457169814	22.20360331117452	3.0	0.9375	81.0	8127.0	125.0	6.827142875823432E-4	18.601075237738275	0.6200358412579425	3.605551275463989	18.601075237738275	3.605551275463989	0.23620751769642942	0.23620751769642942	3.179830119864235	3.179830119864235	5.830951894845301	9.848857801796104	4.47213595499958	2.2022715545545237	0.0	100.33333333333333	1.2458471760797343
16	320	B	719.0	97.25483391999991	1.0523961381077441E-4	31.240998703626616	26.248809496813376	1.1901872619182707	134.0	3.0	88.0	9257.0	0.12239221140472879	56.08781007680858	23.853720883753127	4.0	0.9204545454545454	121.0	7380.0	91.0	0.0010976114037923913	16.64331697709324	0.532739594370304	2.23606797749979	16.278820596099706	1.0	0.15617376188860607	0.07142857142857142	66.37062226934319	50.19442890773479	7.211102550927978	14.212670403551895	5.656854249492381	2.5124689052802225	2.8284271247461903	60.99173553719008	1.4920054200542006
16	321	A	1101.0	122.22539663999989	7.305903752976203E-5	40.24922359499622	33.54101966249684	1.2000000000000002	123.0	4.0	296.0	20091.0	0.2688465031789282	35.00502476439805	16.55294535724685	2.0	0.36486486486486486	142.0	13130.0	139.0	4.638166618735964E-4	21.400934559032695	0.5317104939557954	4.123105625617661	22.80350850198276	5.0	0.23608834134288123	0.29411764705882354	77.47119229084848	63.43494882292201	8.06225774829855	14.035668847618199	6.0	2.3392781412696997	1.4142135623730951	92.46478873239437	1.5032749428789032
16	325	B	903.0	116.56854239999988	3.942234246515862E-4	37.69615364994153	29.154759474226502	1.2929674032559186	142.0	8.0	178.0	12331.0	0.19712070874861573	10.198039027185569	5.0990195135927845	1.0	0.2303370786516854	94.0	13406.0	175.0	2.9692706422041544E-4	20.396078054371138	0.5410652302559992	3.605551275463989	19.235384061671343	2.0	0.25	0.14285714285714285	78.69006752597979	67.61986494804043	6.4031242374328485	11.661903789690601	5.0	2.3323807579381204	2.23606797749979	142.61702127659575	1.2270625093241831
16	327	A	654.0	92.42640679999994	6.072484025155053E-5	29.410882339705484	25.80697580112788	1.1396485417876858	124.0	4.0	413.0	19588.0	0.6314984709480123	8.246211251235321	4.123105625617661	1.0	0.06053268765133172	68.0	4451.0	82.0	6.848781172645731E-4	19.209372712298546	0.6531382666600715	5.0	18.439088914585774	4.47213595499958	0.3333333333333333	0.31234752377721214	16.26020470831196	26.565051177077976	5.385164807134504	9.848857801796104	3.605551275463989	2.7315816776253388	1.0	65.45588235294117	1.2527521905189845
17	334	A	723.0	97.49747459999992	4.93469279812131E-5	29.427877939124322	28.442925306655784	1.0346290904275608	69.0	4.0	394.0	29851.0	0.5449515905947441	64.10121580644238	22.360679774997898	2.0	0.3883248730964467	78.0	4760.0	75.0	0.0026393949974173173	15.0	0.5097207495229387	3.1622776601683795	16.76305461424021	3.1622776601683795	0.21271781490575853	0.22703830459324992	83.6598082540901	59.470294100065885	6.324555320336759	11.704699910719626	4.123105625617661	2.8388067087090953	2.0	61.02564102564103	1.2289915966386553
17	337	B	801.0	104.32590171999989	6.254161901936373E-5	34.0	28.178005607210743	1.2066148496790494	145.0	4.0	73.0	10993.0	0.09113607990012484	70.76823670550849	26.40075756488817	3.0	2.041095890410959	79.0	5077.0	89.0	2.986698958771436E-4	21.095023109728988	0.6204418561684997	4.242640687119285	22.20360331117452	5.830951894845301	0.23980823009322946	0.3616202853397895	16.927513064147035	30.963756532073518	5.385164807134504	9.848857801796104	4.47213595499958	2.2022715545545237	2.0	64.26582278481013	1.3848729564703566
17	338	B	588.0	87.84062035999995	1.5387650137579302E-4	28.600699292150182	24.413111231467404	1.1715302904647877	167.0	3.0	76.0	13123.0	0.1292517006802721	60.62666342148265	20.8806130178211	3.0	1.2236842105263157	110.0	4115.0	59.0	7.183140835865793E-4	17.204650534085253	0.6015464992077059	3.1622776601683795	16.64331697709324	3.0	0.23249527748763857	0.23076923076923078	15.255118703057775	33.690067525979785	7.280109889280518	13.152946437965905	6.082762530298219	2.1623310744832014	1.0	37.40909090909091	1.5771567436208993
17	343	B	778.0	101.74011527999991	4.961574566785907E-5	32.57299494980466	28.460498941515414	1.1444983806060525	103.0	3.0	72.0	7509.0	0.09254498714652956	12.649110640673518	6.324555320336759	1.0	0.5555555555555556	89.0	3582.0	61.0	4.992609008178695E-4	21.02379604162864	0.6454363829309075	5.656854249492381	21.540659228538015	5.830951894845301	0.36363636363636365	0.3616202853397895	27.64597536373867	13.609731895812189	6.082762530298219	11.40175425099138	5.0990195135927845	2.23606797749979	1.4142135623730951	40.247191011235955	1.5156337241764377
17	348	B	850.0	105.49747459999989	5.720239415008731E-5	34.438350715445125	29.068883707497267	1.1847152805032894	113.0	3.0	154.0	10917.0	0.1811764705882353	67.17853189862139	26.92582403567252	3.0	0.5324675324675324	81.0	5454.0	100.0	3.249504543885569E-4	20.615528128088304	0.5986212376553365	5.0	19.4164878389476	5.0	0.3333333333333333	0.3333333333333333	61.88679112394404	78.14699583225601	5.830951894845301	10.0	5.0	2.0	1.4142135623730951	67.33333333333333	1.4851485148514854
17	349	A	770.0	100.66904747999992	5.8815479044139506E-5	31.89043743820395	29.0	1.0996702564897913	132.0	4.0	509.0	22762.0	0.6610389610389611	49.91377518351701	21.37755832643195	2.0	0.08840864440078586	88.0	5563.0	88.0	5.087710867031761E-4	16.97056274847714	0.5321520841901913	1.0	18.439088914585774	2.8284271247461903	0.07142857142857142	0.16666666666666669	50.19442890773479	5.194428907734789	7.211102550927978	13.038404810405298	3.605551275463989	3.6162028533978954	3.605551275463989	63.21590909090909	1.3920546467733237
17	350	A	457.0	77.01219323999997	1.2476592715914036E-4	24.698178070456937	22.135943621178654	1.1157499537009505	119.0	3.0	229.0	11309.0	0.5010940919037199	13.416407864998739	6.708203932499369	1.0	0.09606986899563319	62.0	3464.0	81.0	4.4043881841574677E-4	15.231546211727817	0.6167072797141762	2.23606797749979	14.317821063276353	1.4142135623730951	0.2	0.13303802104754786	6.58194465517802	25.01689347810003	5.385164807134504	8.94427190999916	4.47213595499958	2.0	1.0	55.87096774193548	1.449769053117783
18	353	A	1079.0	120.22539663999986	3.059892201922841E-5	38.27531841800928	32.89376840679705	1.1636039369116553	163.0	3.0	361.0	23091.0	0.3345690454124189	23.711876315512143	11.40175425099138	2.0	0.3462603878116344	86.0	5979.0	83.0	4.624084536784284E-4	23.08679276123039	0.6031770267485903	6.4031242374328485	23.08679276123039	6.4031242374328485	0.37600440202852353	0.37600440202852353	57.094757077012105	57.094757077012105	5.830951894845301	10.816653826391969	4.47213595499958	2.418677324489565	0.0	69.52325581395348	1.1938451246027764
18	354	A	943.0	112.81118307999986	4.5264527437688027E-5	36.71511950137164	30.886890422961002	1.188695883547992	137.0	4.0	484.0	20501.0	0.513255567338282	34.50023898044951	16.401219466856727	1.0	0.1652892561983471	256.0	7034.0	42.0	0.002269196210469391	19.209372712298546	0.523200604360852	3.1622776601683795	20.615528128088304	5.656854249492381	0.2	0.36363636363636365	79.07719528013074	74.35775354279127	14.142135623730951	24.186773244895647	7.0710678118654755	3.4205262752974135	3.1622776601683795	27.4765625	1.5285754904748365
18	357	A	659.0	93.25483391999995	9.508885325060028E-5	30.23243291566195	27.459060435491963	1.1010002686248248	158.0	3.0	241.0	21526.0	0.36570561456752654	65.1407131791166	22.360679774997898	1.0	0.3360995850622407	82.0	5725.0	93.0	6.299220998788156E-4	19.72308292331602	0.6523815988721984	4.47213595499958	21.095023109728988	5.830951894845301	0.2857142857142857	0.3616202853397895	5.042451069170909	0.6437457141753953	6.324555320336759	11.661903789690601	5.0	2.3323807579381204	1.4142135623730951	69.8170731707317	1.332052401746725
18	358	B	756.0	100.08326103999991	9.256961410569529E-5	32.449961479175904	28.0178514522438	1.1581887902606165	151.0	3.0	178.0	24827.0	0.23544973544973544	68.15556536923738	24.186773244895647	4.0	0.550561797752809	82.0	6604.0	116.0	3.8880375620610344E-4	18.35755975068582	0.5657189997734329	2.0	18.867962264113206	2.23606797749979	0.13333333333333333	0.125	32.7352262721076	6.170175095029613	5.830951894845301	11.180339887498949	4.47213595499958	2.5	1.0	80.53658536585365	1.4403391883706844
18	359	B	850.0	107.49747459999989	9.619592107601873E-5	34.828149534535996	28.42534080710379	1.2252500249999492	166.0	4.0	208.0	17994.0	0.2447058823529412	37.11269837220809	16.97056274847714	1.0	0.32211538461538464	82.0	6841.0	114.0	3.6613651936648366E-4	21.633307652783937	0.6211443312924823	4.123105625617661	21.095023109728988	4.0	0.25	0.26666666666666666	26.200114841347343	40.23635830927382	5.656854249492381	10.0	5.0	2.0	1.0	83.42682926829268	1.3664668908054378
18	360	A	828.0	104.66904747999989	8.112593884216671E-5	33.421549934136806	29.206163733020468	1.1443320745459775	134.0	5.0	388.0	23991.0	0.46859903381642515	51.09932421539372	18.439088914585774	3.0	0.23969072164948454	121.0	6057.0	68.0	0.002547444397839685	18.601075237738275	0.556559323980936	2.0	20.808652046684813	4.123105625617661	0.125	0.25	40.23635830927382	26.200114841347343	9.848857801796104	17.88854381999832	5.385164807134504	3.321819194149599	2.23606797749979	50.05785123966942	1.3584282648175665
18	361	B	656.0	93.25483391999994	1.517914459384665E-4	30.675723300355934	25.298221281347036	1.2125644312777775	137.0	4.0	29.0	4849.0	0.04420731707317073	52.51773112048774	22.47220505424423	1.0	2.5172413793103448	53.0	6204.0	126.0	8.229166071661829E-4	17.0	0.5541841616429871	3.1622776601683795	16.1245154965971	3.0	0.23249527748763857	0.23076923076923078	51.91122711902469	70.3461759419467	4.47213595499958	8.602325267042627	3.605551275463989	2.385855756810896	1.0	117.05660377358491	1.0764023210831721
18	363	A	834.0	106.5685423999999	1.1805961177026124E-4	35.77708763999664	28.653097563788805	1.2486289679622975	149.0	5.0	482.0	31700.0	0.5779376498800959	58.52169823658044	22.80350850198276	2.0	0.18672199170124482	179.0	8754.0	71.0	0.00213769288410471	23.769728648009426	0.6643841132959156	6.082762530298219	25.632011235952593	8.06225774829855	0.3736611319222725	0.5	17.10272896905237	19.44003482817619	12.649110640673518	22.561028345356956	6.082762530298219	3.709010212544144	2.0	48.90502793296089	1.4517934658441856
18	365	B	846.0	105.8406203599999	8.957393365620372E-5	34.17601498127012	28.792360097775937	1.1869820627837329	141.0	4.0	193.0	15917.0	0.2281323877068558	64.19674129788937	26.419689627245813	1.0	0.36787564766839376	79.0	11455.0	197.0	2.6247678402775183E-4	21.95449840010015	0.6423949197158337	5.830951894845301	21.470910553583888	5.0	0.3819983596576246	0.3333333333333333	38.480198248343015	32.57405713457251	5.830951894845301	9.486832980505138	4.123105625617661	2.3008949665421112	1.0	145.0	1.3586206896551725
18	371	B	839.0	108.6690474799999	2.1284307762822153E-4	34.9857113690718	30.01666203960727	1.165543034828717	158.0	8.0	169.0	18239.0	0.20143027413587605	66.74617798204417	25.612496949731394	2.0	0.6035502958579881	90.0	12171.0	185.0	6.923757084068196E-4	19.79898987322333	0.5659164584181103	5.0990195135927845	20.518284528683193	6.082762530298219	0.3333333333333333	0.40196026221723297	70.3461759419467	68.4985656759521	7.280109889280518	12.0	5.0	2.4	1.0	135.23333333333332	1.3680059157012572
18	372	B	905.0	109.7401152799999	4.6720986947902696E-5	35.4400902933387	31.04834939252005	1.1414484501348945	108.0	3.0	134.0	11794.0	0.14806629834254142	0.0	0.0	0.0	0.27611940298507465	90.0	6851.0	99.0	6.376357748694969E-4	19.6468827043885	0.5543688670590469	2.0	18.439088914585774	1.4142135623730951	0.125	0.09090909090909091	16.389540334034784	61.389540334034784	6.708203932499369	10.44030650891055	5.0990195135927845	2.047512562185564	1.4142135623730951	76.12222222222222	1.3005400671434828
20	379	B	590.0	88.66904747999995	1.1394812942926716E-4	28.071337695236398	25.019992006393608	1.1219563015073326	148.0	4.0	143.0	12610.0	0.2423728813559322	61.46175062435991	22.02271554554524	4.0	0.6083916083916084	73.0	5729.0	106.0	4.483786476818545E-4	16.55294535724685	0.5896742626574516	6.082762530298219	17.88854381999832	7.280109889280518	0.46246387142126266	0.5352443241048769	76.45206101199952	69.96898731910228	5.830951894845301	10.816653826391969	4.47213595499958	2.418677324489565	1.4142135623730951	78.47945205479452	1.3506720195496595
20	387	A	1032.0	118.22539663999986	5.555010294888487E-5	38.0	33.0	1.1515151515151516	114.0	4.0	430.0	27236.0	0.4166666666666667	94.34541385572459	29.732137494637012	4.0	0.29767441860465116	102.0	10886.0	158.0	0.001874394206448198	24.0	0.631578947368421	5.0	24.020824298928627	5.0990195135927845	0.2631578947368421	0.27653315937748607	0.0	11.309932474020213	7.810249675906654	13.601470508735444	6.4031242374328485	2.124192816566147	1.0	106.72549019607843	1.4804335844203564
20	389	B	519.0	81.84062035999996	8.182882383953059E-5	26.570660511172846	24.041630560342615	1.1051937781209376	143.0	4.0	112.0	7346.0	0.21579961464354527	26.683978669002464	12.165525060596439	1.0	0.3392857142857143	81.0	7211.0	115.0	6.584309928620226E-4	17.88854381999832	0.673244227875941	5.0	18.35755975068582	5.656854249492381	0.3904344047215152	0.4444444444444445	19.76716867679165	27.89727103094763	5.830951894845301	10.816653826391969	5.0	2.1633307652783937	1.0	89.0246913580247	1.2917764526417972
20	391	A	691.0	95.84062035999992	8.202020957803351E-5	30.59411708155671	26.476404589747453	1.1555238543757476	80.0	8.0	293.0	24231.0	0.4240231548480463	70.04076371725398	24.020824298928627	2.0	0.27303754266211605	137.0	13986.0	141.0	2.707877609601497E-4	16.0	0.5229763603684907	3.1622776601683795	16.1245154965971	5.0990195135927845	0.23249527748763857	0.38218767082460553	82.8749836510982	90.0	7.615773105863909	14.317821063276353	5.830951894845301	2.455486054675506	2.0	102.08759124087591	1.3811668811668811
20	392	B	848.0	106.9116881599999	7.701081237164895E-5	35.84689665786984	28.653097563788805	1.251065319484774	125.0	4.0	138.0	15184.0	0.16273584905660377	64.76047615740221	26.1725046566048	3.0	0.8260869565217391	91.0	11628.0	147.0	5.62472766912952E-4	22.67156809750927	0.6324555320336759	6.082762530298219	23.345235059857504	7.0710678118654755	0.4301162633521313	0.5	49.573921259900885	50.9061411137705	6.708203932499369	11.40175425099138	5.0	2.2803508501982757	1.0	127.78021978021978	1.1504127966976263
20	393	A	683.0	95.25483391999992	1.0520760547461468E-4	30.4138126514911	27.294688127912362	1.1142758806754427	105.0	3.0	336.0	27849.0	0.49194729136163984	65.04943327882262	23.08679276123039	5.0	0.40476190476190477	165.0	10756.0	88.0	5.574657447366072E-4	20.248456731316587	0.6657651562249584	5.0	20.12461179749811	4.47213595499958	0.35179877236514595	0.31234752377721214	24.829346588149605	1.7357045889283889	8.246211251235321	16.278820596099706	6.082762530298219	2.6762216205243847	2.23606797749979	65.18787878787879	1.3499442171811082
