# Supplementary material for: Exploiting Single-Cell Quantitative Data to Map Genetic Variants Having Probabilistic Effects
Source: PLoS Genet. 2016 Aug 1;12(8):e1006213. doi: 10.1371/journal.pgen.1006213 (PMC4968810; doi:10.1371/journal.pgen.1006213)
Supplement: S1 Dataset — (ZIP) [file pgen.1006213.s007.zip › data/2014-10-07_morpho/JW1_gpa1/JW1-8_A1B.xls]

image_number	cell_id	Cgroup	Agroup	Dgroup	C11-1_A1B	C11-2_A1B	C12-1_A1B	C12-2_A1B	C13_A1B	C101_A1B	C102_A1B	C103_A1B	C104_A1B	C105_A1B	C106_A1B	C107_A1B	C108_A1B	C109_A1B	C110_A1B	C111_A1B	C112_A1B	C113_A1B	C114_A1B	C115_A1B	C116_A1B	C117_A1B	C118_A1B	C126_A1B	C127_A1B	C128_A1B	A7-1_A1B	A7-2_A1B	A8-1_A1B	A8-2_A1B	A9_A1B	A101_A1B	A102_A1B	A103_A1B	A104_A1B	A120_A1B	A121_A1B	A122_A1B	A123_A1B	D14-3_A1B	D15-3_A1B	D16-3_A1B	D17-3_A1B	D104_A1B	D107_A1B
1	3	medium	iso	A1	926.0	449.0	95.01219323999993	64.11269832	4.9597098482454775E-5	1375.0	161.53910511999993	36.013886210738214	31.016124838541646	41.82016988013578	50.53387607770722	22.80350850198276	25.298643969992852	13.601470508735444	27.79483430759364	26.405619794974644	15.556349186104045	36.003646704234605	0.9013727585174282	1.1611342937975986	0.7762863979922633	0.6747839001890201	0.48488120950323976	154.0	4.0	33.421549934136806	57.0	277.0	3811.0	23049.0	0.6666666666666666	0.2429090909090909	0.8293413173652695	-1.0	0.28806558309708363	110.32351510714113	49.952912169796534	3.0	0.33532934131736525	105.0	9856.0	140.0	9.821021241642968E-4	22.80350850198276	0.6331865538905231
1	5	small	api	A1	900.0	203.0	93.42640679999994	39.384776280000004	5.968146760592956E-5	1103.0	134.8111830799999	35.12833614050059	31.144823004794873	16.858398767738265	29.796061077446183	15.811388300841896	16.228527761532085	14.7648230602334	13.094841673120156	28.865150393103704	15.231546211727817	26.35231383473651	0.9742959147730597	1.1279028985039485	0.8638118725161241	0.421559360238609	0.22555555555555556	160.0	12.0	32.31098884280702	71.0	130.0	6915.0	13363.0	0.6428571428571429	0.18223028105167724	0.6467661691542289	-1.0	0.05875831701139708	88.44682092952812	41.13389174562839	5.0	0.48258706467661694	114.0	17056.0	234.0	2.572309468052321E-4	21.213203435596427	0.6038772616713559
1	7	small	api	A1	1177.0	219.0	109.7401152799999	41.213203400000005	6.801851774389824E-5	1396.0	152.95331867999994	41.012193308819754	35.35533905932738	13.667312446326747	33.690067525979785	15.297058540778355	19.50387090623458	14.317821063276353	14.142135623730951	30.405591591021544	18.35755975068582	25.495097567963928	0.7843088489623112	1.16	0.676128318070958	0.3755527620400732	0.1860662701784197	156.0	4.0	38.01315561749642	17.0	138.0	2300.0	25163.0	0.5333333333333333	0.11103151862464183	0.8903225806451613	-1.0	0.1434965593466522	51.721595824598694	20.144487942783105	3.0	1.135483870967742	108.0	9478.0	133.0	5.340084255414E-4	25.238858928247925	0.6153989068129223
1	9	medium	iso	A1	992.0	369.0	100.08326103999993	55.870057640000006	7.667493189631203E-5	1361.0	158.36753223999992	37.48332962798263	30.4138126514911	61.157339864587925	68.91457836457823	20.615528128088304	22.24813775277044	15.231546211727817	33.18808687345935	15.848062376236442	16.492422502470642	35.56964908646581	0.9266181447263452	1.2324442863346476	0.7518539823671502	0.558235783481022	0.3719758064516129	144.0	16.0	33.13608305156178	106.0	268.0	5391.0	18289.0	0.4	0.2747979426891991	0.7165775401069518	-1.0	0.1600632685027925	79.00295566449812	33.73403101143171	5.0	0.42780748663101603	152.0	9923.0	105.0	0.001961520059656114	18.027756377319946	0.4809539749067967
1	10	small	api	A1	872.0	217.0	96.49747459999993	45.041630520000005	1.0306434469812185E-4	1089.0	143.53910511999993	35.4400902933387	30.083217912982647	19.14813745793961	31.100012587964386	16.278820596099706	20.02771911171081	11.40175425099138	14.051882934779199	29.81728891485683	17.204650534085253	27.204203546502182	0.8128145050017698	1.1780684631494909	0.6899552364119501	0.46676486308793036	0.24885321100917432	166.0	3.0	33.61547262794322	130.0	139.0	8628.0	9545.0	0.8	0.24701561065197428	0.516728624535316	-1.0	0.022736622652009816	99.06971984325838	42.886890422961	4.0	0.44609665427509293	78.0	9873.0	177.0	5.789065240038529E-4	25.0	0.7054158099788754
2	13	small	api	A1	782.0	67.0	87.25483391999994	24.556349160000003	9.522641512950679E-5	849.0	114.22539663999987	32.64965543462902	29.068883707497267	8.13010235415598	11.404479879147019	7.280109889280518	-1.0	13.341664064126334	4.104178075272315	22.360679774997894	15.811388300841896	20.756057982204037	-1.0	1.1231822922119372	-1.0	0.2814325356749246	0.08567774936061381	189.0	10.0	32.01562118716424	76.0	26.0	10489.0	3451.0	0.5	0.12014134275618374	0.2549019607843137	0.053551103370161966	-1.0	63.35051697317755	24.0	3.0	1.2941176470588236	75.0	7248.0	132.0	5.505472969894679E-4	21.02379604162864	0.6439209162167846
2	18	small	api	A1	925.0	211.0	93.42640679999992	39.213203400000005	4.875740425421035E-5	1136.0	135.0538237599999	35.4682957019364	31.953090617340916	11.065775800577143	14.52593906105568	13.601470508735444	18.921719661372936	15.811388300841896	6.37188778111099	28.854798774915107	15.811388300841896	25.404399462596814	0.7188284549264133	1.1100114266470293	0.6475865362014803	0.4197229107177869	0.2281081081081081	117.0	4.0	34.9857113690718	66.0	164.0	6287.0	19351.0	0.5	0.20246478873239437	0.7130434782608696	-1.0	0.07629943813183832	92.50028510721768	40.46301359308725	1.0	0.5608695652173913	89.0	10340.0	161.0	4.016611226606614E-4	21.840329667841555	0.6157704856015729
2	25	small	api	A1	1225.0	165.0	126.22539663999987	50.11269832000001	5.339287735986805E-5	1390.0	178.75230851999999	39.395431207184416	37.57658845611187	23.012445036303802	62.85768090555759	18.027756377319946	13.504449832555068	3.605551275463989	24.063704113666773	27.62358273190094	20.518284528683193	27.041634565979923	1.3349493389845901	1.0484036158097985	1.273316229411762	0.3970096324032439	0.1346938775510204	126.0	4.0	41.400483088968905	133.0	115.0	7480.0	8335.0	0.25	0.17841726618705037	0.4637096774193548	-1.0	0.09564242608165437	46.21506619168925	22.113982072179617	2.0	0.31451612903225806	124.0	10991.0	110.0	4.2619800085259976E-4	22.20360331117452	0.5636085868537294
2	29	small	api	A1	1131.0	179.0	108.15432883999989	40.69848476000001	6.791590987711536E-5	1310.0	151.68124071999995	38.05259518088089	36.05551275463989	0.1670426156808844	0.8012873301070158	15.033296378372908	15.33435188663757	13.0	0.26279416561381835	33.06013169502366	18.027756377319946	18.791620472966102	0.9803672492655524	1.055389100685692	0.9289154574636053	0.37630010001918707	0.15826702033598586	85.0	4.0	37.33630940518894	95.0	157.0	7000.0	15995.0	0.5	0.19236641221374046	0.623015873015873	-1.0	0.1296239459417462	69.05708825977402	29.591350167652145	3.0	0.5119047619047619	134.0	11256.0	89.0	2.525142040871017E-4	28.0178514522438	0.7362927894684319
2	32	small	api	A1	903.0	202.0	97.3259017199999	41.041630520000005	1.1332651705785136E-4	1105.0	141.19595935999988	37.8021163428716	29.206163733020468	32.905242922987895	56.60943721861351	14.035668847618199	17.367039735359135	12.041594578792296	20.18405512219106	20.714805461286495	15.811388300841896	24.174300972308544	0.8081785417374099	1.294319811681825	0.6244040572069058	0.42169278470261723	0.22369878183831673	104.0	3.0	34.438350715445125	22.0	147.0	2018.0	17020.0	0.7692307692307693	0.15294117647058825	0.8698224852071006	-1.0	0.08784222795266114	25.613436540054455	9.219544457292887	2.0	0.48520710059171596	129.0	9092.0	103.0	6.573526161480198E-4	26.40075756488817	0.6983936382140309
2	33	small	api	A1	834.0	151.0	91.59797967999994	33.970562720000004	8.065945141595486E-5	985.0	127.98275595999985	34.713109915419565	29.614185789921695	45.29686666732471	55.74650105301913	13.0	16.30192557416725	11.704699910719626	21.173556670401144	18.67348317198027	15.811388300841896	25.616621983914214	0.7974518065890556	1.1721784337299976	0.6803160539743751	0.37086585139407113	0.18105515587529977	101.0	4.0	31.400636936215164	121.0	98.0	5110.0	5233.0	0.5833333333333334	0.22233502538071065	0.4474885844748858	-1.0	0.06988319636313796	31.543203766865055	12.071067811865476	1.0	0.3013698630136986	90.0	9969.0	118.0	6.907394608793005E-4	23.08679276123039	0.6650741698880525
3	35	small	api	A1	747.0	176.0	85.59797967999995	37.041630520000005	4.429794076344309E-5	923.0	125.05382375999987	31.38470965295043	28.30194339616981	12.528807709151522	11.623021049040858	14.866068747318506	14.011767626728654	12.041594578792296	6.245079281196229	28.831942336172993	14.866068747318506	30.99733483483436	1.0609702603802964	1.10892418989142	0.9567563500298258	0.4327395419667226	0.23560910307898258	104.0	3.0	30.805843601498726	176.0	128.0	15638.0	12347.0	0.6	0.3293607800650054	0.42105263157894735	0.07610934272923288	-1.0	96.85862318506781	39.07661330082251	5.0	0.42105263157894735	86.0	10116.0	148.0	6.703792087730295E-4	20.518284528683193	0.6537669061008599
3	37	medium	iso	A1	961.0	256.0	97.84062035999992	44.798989840000004	5.336794386106997E-5	1217.0	145.0538237599999	36.71511950137164	32.2490309931942	20.405888147934917	32.56975952135576	17.0	18.51157917653598	13.892443989449804	15.08915148646876	30.388509974356072	17.029386365926403	28.029761904761912	0.9183441260131953	1.1384875256909257	0.8066352114450005	0.45787720555291095	0.2663891779396462	156.0	12.0	34.713109915419565	94.0	164.0	11173.0	22679.0	0.7692307692307693	0.21199671322925226	0.6356589147286822	-1.0	0.06247234736807252	106.00130143222589	43.22941517667048	3.0	0.7093023255813954	123.0	17157.0	203.0	0.0023775590522776362	24.186773244895647	0.6587687463196751
3	39	medium	iso	A1	763.0	294.0	86.01219323999996	50.284271200000006	4.2958572908944024E-5	1057.0	138.71067799999992	31.827660925679098	29.698484809834994	11.309932474020215	16.915276477265436	18.35755975068582	18.945822333129378	13.038404810405298	8.1375756957067	31.81980515339464	14.422205101855956	27.96828220839781	0.9689502745196285	1.071693089040657	0.9041303750376888	0.5846179396878268	0.3853211009174312	142.0	4.0	31.38470965295043	28.0	214.0	4723.0	42416.0	0.6666666666666666	0.22894985808893092	0.8842975206611571	-1.0	0.14373678991375813	95.70906677489438	39.7424216290145	5.0	0.9834710743801653	93.0	15009.0	165.0	7.734762650828943E-4	21.2602916254693	0.6679815923361222
3	43	medium	iso	A1	924.0	242.0	98.15432883999992	45.627416960000005	3.9196896152784266E-5	1166.0	145.7817457999999	34.48187929913333	33.12099032335839	69.65589874408161	78.89616656336392	15.811388300841896	18.470741335765876	11.40175425099138	30.47977724422972	7.729237486581355	16.278820596099706	31.061250662027724	0.8560234813220771	1.0410884144009178	0.8222389851631052	0.4648538429148312	0.2619047619047619	95.0	3.0	32.55764119219941	73.0	172.0	7855.0	20278.0	0.6666666666666666	0.21012006861063465	0.7020408163265306	-1.0	0.07383589381629858	103.02017509962924	35.790727708950925	11.0	0.563265306122449	131.0	15594.0	185.0	3.2256889929172016E-4	16.278820596099706	0.4720978359352026
3	52	small	api	A1	852.0	205.0	90.01219323999995	38.384776280000004	4.653524071984734E-5	1057.0	130.81118307999986	34.785054261852174	30.364452901377952	31.33677065987149	43.2642954110716	14.7648230602334	17.34377429292474	14.7648230602334	18.02498266295976	23.02033902176051	14.866068747318506	26.299841076040746	0.8513039209842922	1.145584752500962	0.7431173635348969	0.4264397399767217	0.24061032863849766	162.0	6.0	32.64965543462902	50.0	145.0	3531.0	13613.0	0.5714285714285714	0.18448438978240303	0.7435897435897436	-1.0	0.12841158859397894	34.81190570830089	15.53159453702136	2.0	0.41025641025641024	71.0	9186.0	161.0	4.8229187730945423E-4	23.08679276123039	0.6636986272161447
3	53	medium	iso	A1	938.0	360.0	97.74011527999993	58.11269832000001	5.4500702922536465E-5	1298.0	158.26702715999994	37.16180835212409	31.38470965295043	72.39351972311637	76.97835434910489	21.37755832643195	20.46498912105934	13.152946437965905	34.90142319529685	8.029387647252294	15.132745950421556	35.82260096819411	1.0445917268743397	1.1840736703654853	0.8822016340857474	0.5945634313354582	0.3837953091684435	77.0	4.0	31.400636936215164	207.0	267.0	8101.0	13114.0	0.5	0.36517719568567025	0.5632911392405063	-1.0	0.11239594277244969	28.71985337811535	13.416407864998739	1.0	0.09915611814345991	152.0	14860.0	115.0	2.199694803393292E-4	19.849433241279208	0.5341352889288192
3	54	small	api	A1	993.0	138.0	102.32590171999992	32.970562720000004	5.611562889996074E-5	1131.0	137.29646443999985	38.01315561749642	31.304951684997057	46.36392753160291	68.62937773065681	11.045361017187261	15.247988311220164	13.0	21.91346617949794	15.205262246998569	15.811388300841896	23.531421297485906	0.7243815244178526	1.2142857142857142	0.5965494906970552	0.32221130882598226	0.13897280966767372	132.0	4.0	34.66987164671943	70.0	114.0	5428.0	12325.0	0.5714285714285714	0.16268788682581786	0.6195652173913043	-1.0	0.14720739660191864	25.101787423972716	11.04987562112089	2.0	0.3967391304347826	107.0	16812.0	215.0	4.7163122763358226E-4	22.47220505424423	0.5911691541835817
4	64	small	api	A1	826.0	59.0	90.01219323999995	22.727922040000003	4.691395548990866E-5	885.0	115.1543288399999	33.24154027718932	30.083217912982647	23.198590513648185	30.178931929081614	6.4031242374328485	-1.0	12.806248474865697	8.75410698702452	18.980682241229935	14.142135623730951	17.414104234513648	-1.0	1.104986187758979	-1.0	0.25249825853482355	0.07142857142857142	145.0	4.0	32.202484376209235	139.0	48.0	11531.0	4159.0	0.9090909090909091	0.21129943502824858	0.25668449197860965	0.0520834168885637	-1.0	24.311014430364118	12.155507215182059	1.0	0.13903743315508021	93.0	15597.0	238.0	2.8187615339839086E-4	19.924858845171276	0.599396378116808
4	67	large	iso	B	719.0	390.0	84.01219323999996	60.52691188000001	5.438095277073545E-5	1109.0	146.9533186799999	31.827660925679098	27.586228448267445	5.710593137499643	8.398046368958504	22.80350850198276	20.19930302728244	12.806248474865697	4.712881677050212	37.01122108499482	14.212670403551895	32.2691158046926	1.128925511498239	1.15375180718762	0.978482117614275	0.7204538953898169	0.5424200278164116	122.0	3.0	30.805843601498726	27.0	275.0	2238.0	30789.0	0.6363636363636364	0.2723174030658251	0.9105960264900662	-1.0	0.20051007839986587	57.52119154102069	22.063811186417535	6.0	0.46688741721854304	138.0	11909.0	127.0	0.001500536543232432	25.495097567963924	0.8010358545510973
5	76	medium	iso	A1	859.0	287.0	93.91168815999994	50.870057640000006	4.1957686503913475E-5	1146.0	147.1959593599999	34.058772731852805	31.240998703626616	27.962232204374367	37.87498365109821	19.4164878389476	18.35246938763195	12.36931687685298	19.495711287888152	29.448482384566077	16.15549442140351	31.755044150397048	1.0579768547132251	1.0901947487325072	0.9704475791534131	0.5416797273767593	0.3341094295692666	136.0	4.0	32.202484376209235	52.0	193.0	6214.0	25267.0	0.8461538461538461	0.21378708551483422	0.7877551020408163	-1.0	0.11352385249814385	122.46770118902134	44.49876127107383	7.0	0.6285714285714286	233.0	14500.0	118.0	0.0036145790623594624	21.93171219946131	0.6439372426050485
5	78	small	api	A1	1043.0	51.0	105.56854239999988	22.142135600000003	5.6484310892421124E-5	1094.0	130.12489155999987	39.698866482558415	32.64965543462902	24.524842885990346	31.45206101199951	6.082762530298219	-1.0	12.041594578792296	10.529267886871459	22.174812884307133	17.72004514666935	20.179323314798854	-1.0	1.2159046076931284	-1.0	0.2097417952035684	0.0488974113135187	145.0	6.0	38.07886552931954	234.0	53.0	18916.0	5511.0	1.0	0.2623400365630713	0.18466898954703834	0.06023771625681615	-1.0	34.266737316587964	16.164700204409957	2.0	0.16376306620209058	87.0	13823.0	226.0	6.10246821454837E-4	23.323807579381203	0.5875182252276259
5	89	large	iso	B	643.0	370.0	77.18376611999997	57.284271200000006	6.774205075971811E-5	1013.0	137.29646443999988	29.0	26.90724809414742	3.0127875041833363	8.385226004510905	20.808652046684813	22.40554994013852	13.601470508735444	3.7586206896551726	34.11720131274493	13.45362404707371	25.774353103280067	0.928727574296539	1.077776512058391	0.8617070087404382	0.7421803065548576	0.5754276827371695	85.0	3.0	28.844410203711913	13.0	295.0	884.0	27093.0	0.4166666666666667	0.3040473840078973	0.9577922077922078	-1.0	0.23248651137757437	80.52307939920286	31.59203535255168	6.0	0.37012987012987014	157.0	12996.0	132.0	5.343091616102964E-4	21.213203435596427	0.7314897736412561
6	91	medium	iso	A1	735.0	352.0	85.84062035999995	56.11269832000001	7.607023832291833E-5	1087.0	144.3675322399999	32.0624390837628	28.071337695236398	24.72442139100903	37.6095907907123	21.2602916254693	19.844698058511305	12.041594578792296	19.150133849640422	30.422490344837417	14.7648230602334	31.37937273566862	1.0713335906036048	1.142177100067578	0.937975022034865	0.6536846784735892	0.47891156462585033	147.0	4.0	29.546573405388315	64.0	240.0	6513.0	30141.0	0.5	0.2796688132474701	0.7894736842105263	-1.0	0.23206959284089765	101.2278591158324	43.106195986737	1.0	0.46381578947368424	98.0	5671.0	79.0	8.05027656417113E-4	24.08318915758459	0.7511340324005764
6	92	medium	iso	A1	830.0	302.0	90.66904747999995	51.69848476000001	5.266171501958857E-5	1132.0	145.19595935999988	34.9857113690718	28.844410203711913	29.291362170984268	37.78573796079324	19.313207915827967	18.930786175613985	12.649110640673518	19.722337291388516	30.231160694274987	16.1245154965971	32.18867985971328	1.0202010490566211	1.21291131009396	0.8411175990910579	0.5701889034557666	0.363855421686747	172.0	3.0	32.449961479175904	42.0	194.0	5002.0	31651.0	0.38461538461538464	0.20848056537102475	0.8220338983050848	-1.0	0.17662467002330137	121.05565953881307	43.38670477077362	8.0	1.0635593220338984	83.0	6130.0	113.0	8.105434944384444E-4	24.20743687382041	0.6919235289644663
6	94	small	api	A1	967.0	77.0	103.32590171999989	26.727922040000003	8.859843951891067E-5	1044.0	132.46803731999987	38.27531841800928	31.622776601683793	28.92642583525361	56.72511201516508	9.0	-1.0	10.0	16.92997019445052	20.807787003907936	17.88854381999832	20.25	-1.0	1.2103718436910205	-1.0	0.2586759137358345	0.0796277145811789	137.0	4.0	35.84689665786984	117.0	57.0	10436.0	5096.0	1.0	0.16666666666666666	0.3275862068965517	0.06577445210800402	-1.0	55.44835257948952	26.162277660168378	3.0	0.2988505747126437	83.0	5646.0	82.0	6.789229928545987E-4	27.294688127912362	0.713114593321572
6	97	small	api	A1	857.0	202.0	92.66904747999995	39.384776280000004	9.85238750601054E-5	1059.0	134.46803731999984	34.40930106817051	30.23243291566195	21.501434324047914	35.53767779197438	15.0	16.243974326829814	12.0	14.763450120465048	28.57857991152289	16.492422502470642	25.4	0.9234193368075466	1.1381585188383805	0.8113275273377565	0.4250046520495435	0.23570595099183198	156.0	4.0	33.52610922848042	57.0	141.0	7239.0	22567.0	0.6153846153846154	0.18696883852691218	0.7121212121212122	-1.0	0.1095514159100663	93.64893538745687	40.506899265656365	4.0	0.8080808080808081	85.0	6083.0	104.0	8.513499757680387E-4	25.80697580112788	0.75
6	99	large	E	A1	643.0	331.0	79.18376611999999	63.94112544000001	5.1538245915072946E-5	974.0	145.53910511999993	29.274562336608895	26.1725046566048	43.74554837731847	32.747981343026254	18.439088914585774	27.08048037953934	11.661903789690601	18.85596080491028	23.880022496902193	12.806248474865697	34.85745575634023	0.6808996242369996	1.1185235314962976	0.6087485913918418	0.8075029589158422	0.5147744945567652	142.0	4.0	27.459060435491963	128.0	0.0	17025.0	0.0	0.0	0.13141683778234087	0.0	0.3514883813503408	-1.0	55.18012793260414	21.540659228538015	3.0	0.7109375	83.0	4991.0	88.0	5.615349263777266E-4	13.0	0.44407154069535076
6	101	medium	iso	A1	731.0	275.0	85.01219323999996	47.870057640000006	5.034773339278986E-5	1006.0	135.29646443999988	32.526911934581186	27.586228448267445	0.2367580719071185	2.2906100426385336	17.69180601295413	18.646297972039328	13.45362404707371	0.7071067811865476	32.18997485159197	14.866068747318506	17.6918060129541	0.9488106453883508	1.1790996364573367	0.8046908132709627	0.5630963725974802	0.3761969904240766	150.0	3.0	31.89043743820395	11.0	179.0	1149.0	24744.0	0.36363636363636365	0.18886679920477137	0.9421052631578948	-1.0	0.13256512829245834	89.74023519067572	39.58891252160354	3.0	0.6210526315789474	91.0	9333.0	140.0	8.920806547031158E-4	22.627416997969522	0.6956521739130436
6	107	small	api	A1	698.0	124.0	82.76955255999998	29.142135600000003	7.080603633743302E-5	822.0	114.32590171999989	31.89043743820395	26.1725046566048	18.768060066843383	24.486680931716023	10.44030650891055	13.600028456188026	12.36931687685298	8.748704075967455	22.542741237075667	13.92838827718412	21.107576202797418	0.7676679900004327	1.2184709815365795	0.630025664650912	0.3520876300361145	0.17765042979942694	124.0	4.0	30.528675044947494	94.0	85.0	11452.0	12725.0	0.6153846153846154	0.21776155717761558	0.4748603351955307	-1.0	0.03682304476862901	78.24179517266757	31.278504685685885	4.0	0.5810055865921788	74.0	8217.0	162.0	7.734654754996245E-4	17.69180601295413	0.5547683705260119
7	114	small	E	A1	942.0	38.0	98.66904747999995	20.313708480000003	7.881851450110447E-5	980.0	121.39696951999989	38.07886552931954	31.016124838541646	32.082187156066055	33.111341960372044	7.211102550927978	-1.0	12.529964086141668	12.605417554533364	19.53822417064058	17.204650534085253	23.075528162969515	-1.0	1.227711899134527	-1.0	0.20587721275121823	0.040339702760084924	157.0	9.0	34.828149534535996	268.0	0.0	29534.0	0.0	0.0	0.27346938775510204	0.0	0.5952638844162348	-1.0	8.0	4.0	1.0	0.3283582089552239	79.0	5328.0	92.0	5.266830924881988E-4	18.867962264113206	0.4954969640465119
7	119	small	api	A1	755.0	171.0	91.32590171999993	42.870057640000006	5.1387792563727546E-5	926.0	136.61017291999985	31.016124838541646	29.017236257093817	0.0	1.8476102659946037	14.0	15.138886299584945	7.0710678118654755	0.4513781161534127	29.499708118850723	15.0	13.99999999999994	0.9247708003714799	1.0688862496668394	0.8651723236777732	0.4694183887878511	0.22649006622516557	141.0	3.0	31.144823004794873	71.0	136.0	6289.0	13062.0	0.75	0.22354211663066956	0.6570048309178744	-1.0	0.1616680495057365	85.38286144295648	37.52996408614167	1.0	0.4444444444444444	109.0	8830.0	123.0	2.266486236750381E-4	21.0	0.6770671742301191
7	121	medium	iso	A1	770.0	369.0	87.01219323999996	58.11269832000001	5.9469914959686164E-5	1139.0	147.53910511999993	33.37663853655727	28.442925306655784	34.86219614691487	56.0381758738892	21.02379604162864	21.229862974965503	12.529964086141668	25.257186971559946	24.118475599957808	13.45362404707371	30.45199323555488	0.9902935344622874	1.1734601197559302	0.8439089814728941	0.6678684464338418	0.4792207792207792	162.0	3.0	31.064449134018133	55.0	244.0	4971.0	26707.0	0.8333333333333334	0.26251097453906935	0.8160535117056856	-1.0	0.18218571655688143	106.33569865618995	38.044251536125934	3.0	0.6321070234113713	115.0	10276.0	143.0	5.826921528291541E-4	21.587033144922902	0.6467707381999757
7	123	large	iso	A1	897.0	444.0	93.25483391999994	62.284271200000006	3.8892917560012595E-5	1341.0	158.36753223999995	34.0147027033899	32.01562118716424	18.434948822922024	28.24973549497429	22.360679774997898	24.635033854022886	15.231546211727817	16.522267000263717	35.01415741542548	15.811388300841896	34.90750564874671	0.9076780615564859	1.0624408161421879	0.8543328228412208	0.6678932188483817	0.49498327759197325	120.0	4.0	32.89376840679705	64.0	308.0	6141.0	34129.0	0.8666666666666667	0.27740492170022374	0.8279569892473119	-1.0	0.13888965165272235	111.66519823144677	45.13156064816162	7.0	0.3924731182795699	163.0	11562.0	106.0	0.0012936714544066587	22.02271554554524	0.6474469507372898
7	124	medium	iso	A1	932.0	385.0	98.91168815999991	58.284271200000006	7.00554976794366E-5	1317.0	159.19595935999993	36.6742416417845	31.575306807693888	29.981639368849358	53.65028320630381	21.02379604162864	22.388092434868938	12.529964086141668	24.94939115407644	26.223023106088807	16.278820596099706	30.97709078597456	0.9390615168661963	1.1614848864381633	0.8085008490691121	0.5892556510178975	0.4130901287553648	151.0	3.0	34.66987164671943	26.0	293.0	2541.0	39268.0	0.5	0.2422171602126044	0.9184952978056427	-1.0	0.22086157601075232	124.15261872256866	48.209372712298546	7.0	0.6833855799373041	97.0	7408.0	112.0	8.112751049564788E-4	25.298221281347036	0.689808981694763
7	128	small	api	A1	778.0	142.0	86.59797967999997	31.384776280000004	8.364741570176012E-5	920.0	120.81118307999988	32.984845004941285	28.861739379323623	16.220193695602802	16.927513064147035	11.661903789690601	14.545489998324738	13.601470508735444	7.276068751089989	24.981169378742297	13.892443989449804	24.989793835051298	0.8017539313583626	1.1428571428571428	0.7015346899385673	0.36241926654610396	0.18251928020565553	61.0	7.0	31.064449134018133	38.0	116.0	5749.0	20368.0	0.75	0.1673913043478261	0.7532467532467533	-1.0	0.11965684160314913	87.0604604149111	36.26679686205408	5.0	0.8376623376623377	84.0	8504.0	128.0	4.8014746429487603E-4	21.02379604162864	0.6373774391990982
7	130	medium	iso	A1	1031.0	365.0	102.66904747999992	56.11269832000001	4.872518270814506E-5	1396.0	161.19595935999993	36.069377593742864	34.655446902326915	14.036243467926482	21.04304310800702	20.615528128088304	21.34664105679375	13.0	11.671950781680053	35.95394408018262	17.4928556845359	32.50613236676098	0.9657504463226657	1.0407996669441597	0.9278927319011907	0.5465395822526827	0.35402521823472355	155.0	3.0	36.359317925395686	15.0	259.0	1795.0	39293.0	0.38461538461538464	0.19627507163323782	0.9452554744525548	-1.0	0.18619128020690323	128.69105103585906	43.6779478428337	6.0	0.9562043795620438	138.0	8541.0	85.0	6.477543326940222E-4	26.90724809414742	0.7459859273761118
7	131	medium	iso	B	930.0	429.0	97.91168815999994	61.94112544000001	5.713376405562272E-5	1359.0	162.2670271599999	35.014282800023196	32.01562118716424	79.33021719550334	83.87141102319138	22.20360331117452	23.285816014378288	13.341664064126334	37.67034177261875	5.309907904212606	16.492422502470642	37.88687292036117	0.9535248108747602	1.0936624529422274	0.8718638994230242	0.6326223825165844	0.4612903225806452	124.0	4.0	33.24154027718932	44.0	278.0	2974.0	22179.0	0.6428571428571429	0.23693892568064753	0.8633540372670807	-1.0	0.20518953995511785	60.961502656372346	21.262365567940236	3.0	0.30124223602484473	229.0	9539.0	71.0	0.005553088341787599	22.47220505424423	0.641801095358416
7	133	medium	iso	A1	927.0	417.0	97.32590171999993	61.11269832000001	8.140232101308337E-5	1344.0	160.8528135999999	35.34119409414458	32.202484376209235	30.699722550814414	40.65741979590126	21.93171219946131	23.01668896882992	13.92838827718412	22.69306458246914	30.774023159906804	16.64331697709324	34.83016472072866	0.9528613011698629	1.0974679369848304	0.8682361179386635	0.6279181311447504	0.44983818770226536	116.0	3.0	34.66987164671943	44.0	332.0	3394.0	30471.0	0.5714285714285714	0.27976190476190477	0.8829787234042553	-1.0	0.22140872081151727	117.08236183306003	46.926023940786905	2.0	0.425531914893617	140.0	5910.0	66.0	0.001037087939744393	25.059928172283335	0.7090854968150418
7	135	medium	iso	A1	992.0	349.0	101.66904747999992	57.284271200000006	6.605599484537687E-5	1341.0	161.78174579999992	37.21558813185679	32.2490309931942	44.18542295024031	66.30425653124752	19.924858845171276	24.335312752225153	11.704699910719626	29.154449908349903	19.721522799684145	15.620499351813308	31.83869196908812	0.8187632124575593	1.1540063991290384	0.7094962498262604	0.5634386533548357	0.35181451612903225	127.0	4.0	34.40930106817051	52.0	263.0	3072.0	20437.0	0.8333333333333334	0.2348993288590604	0.834920634920635	-1.0	0.17115037636955638	55.69029093906418	22.4164878389476	4.0	0.4666666666666667	134.0	7223.0	82.0	0.0012773324806874325	22.47220505424423	0.603838503764176
8	138	medium	iso	A1	960.0	431.0	100.15432883999992	63.35533900000001	1.0185687927278458E-4	1391.0	165.92388139999994	36.22154055254967	33.24154027718932	69.77514056883192	67.28558764683277	20.591260281974	27.147335103304833	13.038404810405298	33.6816154528282	12.965704850197826	15.652475842498529	36.513572011639944	0.7585002433431223	1.0896468770854537	0.6960972947235256	0.6325771410361344	0.44895833333333335	154.0	3.0	33.421549934136806	120.0	325.0	11131.0	35461.0	0.5	0.3199137311286844	0.7303370786516854	-1.0	0.13152714391154494	124.74712492727339	48.917028220983	8.0	0.4247191011235955	116.0	15962.0	174.0	0.0010313093657546952	22.20360331117452	0.6129944495033794
8	140	large	E	A1	854.0	829.0	91.84062035999996	93.84062035999992	4.735068705207403E-5	1683.0	188.50966784000005	35.608987629529715	28.42534080710379	66.45798235337543	78.97231046225063	29.068883707497267	35.00901178778985	14.212670403551895	42.06803112699961	10.624322925427407	14.7648230602334	42.85943680495168	0.8303257425174071	1.252719813323422	0.6628184001613112	1.021776856386208	0.9707259953161592	165.0	4.0	30.675723300355934	255.0	16.0	26841.0	1517.0	0.0	0.16102198455139632	0.05904059040590406	0.39506634195427986	-1.0	30.882993315661146	14.035668847618199	3.0	0.25830258302583026	74.0	8257.0	153.0	3.534949793626485E-4	14.317821063276353	0.4020844740725769
8	144	small	api	A1	996.0	164.0	103.49747459999992	35.384776280000004	7.192273293758048E-5	1160.0	141.2964644399999	36.6742416417845	33.734255586866	47.802451519866786	52.431407971172504	13.416407864998739	14.695619699204752	11.180339887498949	23.14976293968404	20.661490460497017	16.64331697709324	29.20648789072802	0.9129528485093258	1.0871513541286841	0.8397660960842268	0.3418902385469416	0.1646586345381526	147.0	4.0	35.608987629529715	83.0	109.0	8118.0	11503.0	0.5454545454545454	0.16551724137931034	0.5677083333333334	-1.0	0.05486020529790191	57.103747551069546	24.317821063276355	5.0	0.59375	108.0	12383.0	164.0	3.1418853207575387E-4	20.248456731316587	0.5521165762360761
8	148	small	api	A1	831.0	145.0	91.66904747999995	35.041630520000005	7.387532138845306E-5	976.0	128.71067799999986	34.0147027033899	30.463092423455635	24.09693326324947	37.08499106809808	12.529964086141668	13.940763149383905	11.661903789690601	13.670558994880121	23.372545049030613	14.866068747318506	22.67094669282441	0.8988004424058674	1.1165873191915223	0.80495311648054	0.38226240463167543	0.17448856799037304	154.0	3.0	32.202484376209235	49.0	100.0	5165.0	12040.0	0.5454545454545454	0.1526639344262295	0.6711409395973155	-1.0	0.058161702565571516	93.41315618890911	38.91802926712788	3.0	0.825503355704698	103.0	10115.0	128.0	4.8784635406361876E-4	19.235384061671343	0.5655020486113009
8	149	small	N	A1	905.0	110.0	115.63961019999988	59.94112544000001	0.0011105504023530034	1015.0	178.40916275999996	43.18564576337837	28.160255680657446	54.25440686529586	58.12040315297726	20.12461179749811	15.112873309055594	16.1245154965971	25.7492965624004	4.26132494537061	10.63014581273465	30.323263304631293	1.3316204924075883	1.5335672464451904	0.8683156839025385	0.5183442363419526	0.12154696132596685	133.0	12.0	32.202484376209235	-1.0	-1.0	-1.0	-1.0	-1.0	-1.0	-1.0	-1.0	-1.0	-1.0	-1.0	-1.0	-1.0	52.0	1140.0	15.0	0.0015168666504261623	19.235384061671343	0.4454115186111919
9	157	medium	iso	A1	769.0	333.0	85.76955255999995	52.041630520000005	6.969609506797524E-5	1102.0	140.22539663999993	33.24154027718932	27.85677655436824	47.12109639666147	55.66978280449668	19.4164878389476	20.90697215507867	14.212670403551895	26.141989593554317	20.031032625434893	13.416407864998739	31.65652520083577	0.9287087434241881	1.1933017523514111	0.7782681468406124	0.6067611287070008	0.43302990897269183	111.0	3.0	29.546573405388315	56.0	222.0	5647.0	25610.0	0.4166666666666667	0.25226860254083483	0.7985611510791367	-1.0	0.11358853585787035	105.81275081987667	41.612873529530184	2.0	0.6834532374100719	99.0	5980.0	82.0	0.0010209077488383003	16.278820596099706	0.4897131859822511
9	158	small	api	A1	852.0	68.0	93.84062035999993	21.485281360000002	8.335121451558391E-5	920.0	117.74011527999987	35.805027579936315	29.410882339705484	24.943905263424575	43.03473942807949	8.06225774829855	-1.0	12.041594578792296	11.758125281710754	20.332609987449572	15.297058540778355	17.22949498494258	-1.0	1.2174074604894993	-1.0	0.2289550226498526	0.07981220657276995	132.0	10.0	32.89376840679705	95.0	50.0	17345.0	8585.0	0.6923076923076923	0.15760869565217392	0.3448275862068966	0.03820656531687132	-1.0	71.76642751911606	30.428998501549472	4.0	1.0620689655172413	86.0	9193.0	155.0	4.34685132847202E-4	21.02379604162864	0.5871744127187748
9	163	medium	iso	A1	839.0	328.0	93.25483391999992	54.69848476000001	4.161053790171063E-5	1167.0	150.36753223999992	35.17101079013795	30.083217912982647	34.485791078719075	40.66499704197594	19.4164878389476	20.955503578920318	12.206555615733702	21.210649999549645	27.556892430787418	14.866068747318506	32.54988747832564	0.9265579214464283	1.169123957811695	0.7925232523510262	0.5865485193713811	0.3909415971394517	113.0	3.0	32.64965543462902	62.0	254.0	5664.0	28245.0	0.5454545454545454	0.2707797772065124	0.8037974683544303	-1.0	0.1949439615993943	130.4238171790684	45.69142136891401	9.0	0.6708860759493671	85.0	8454.0	118.0	6.236998275159054E-4	23.769728648009426	0.6758329690847136
9	171	medium	F	A1	750.0	198.0	85.59797967999997	41.384776280000004	8.1222947524689E-5	948.0	129.39696951999989	31.38470965295043	29.154759474226502	16.090816348852172	27.714994510631698	15.620499351813308	15.646827738358574	12.041594578792296	11.183789937244265	27.645571924972426	14.212670403551895	24.047347686344168	0.9983173339040015	1.0764866601178877	0.9273847701881175	0.4834784236113179	0.264	140.0	4.0	31.38470965295043	79.0	151.0	5176.0	11450.0	0.5	0.24261603375527427	0.6565217391304348	-1.0	0.0792485271170741	32.67336185064063	13.932607274437387	1.0	0.36086956521739133	90.0	6758.0	102.0	5.6907081307846E-4	22.47220505424423	0.7160239907502746
10	172	small	api	A1	1083.0	93.0	109.3259017199999	26.970562720000004	1.3147441835917315E-4	1176.0	138.71067799999992	40.496913462633174	33.28663395418648	33.46537934635529	45.784824602991876	10.198039027185569	-1.0	10.0	16.93956258254046	21.630303652539947	17.46424919657298	23.63464450219359	-1.0	1.2166118544269284	-1.0	0.24669874472268863	0.08587257617728532	150.0	9.0	37.21558813185679	170.0	75.0	11197.0	7250.0	0.6363636363636364	0.20833333333333334	0.30612244897959184	-1.0	0.03982678130182244	14.47213595499958	5.0	1.0	0.17959183673469387	79.0	10429.0	180.0	2.695981067386502E-4	25.298221281347036	0.6246950475544243
10	177	medium	iso	A1	793.0	329.0	88.42640679999995	53.69848476000001	8.125476426323646E-5	1122.0	144.95331867999988	33.83784863137726	29.410882339705484	23.574706201912612	30.63918180885549	18.788294228055936	21.274011221035355	13.416407864998739	15.426512651160637	29.410882339705488	14.422205101855956	30.27002958964568	0.8831571081187741	1.150521369625666	0.7676146931596051	0.6072675200005982	0.41488020176544765	177.0	6.0	32.449961479175904	69.0	266.0	6415.0	32787.0	0.6153846153846154	0.2985739750445633	0.7940298507462686	-1.0	0.1509694923561263	91.84619028162336	38.66139868101878	2.0	0.5014925373134328	105.0	8144.0	104.0	8.794240185339846E-4	22.02271554554524	0.6508308428664094
11	191	small	api	A1	833.0	70.0	92.01219323999993	24.142135600000003	8.566611005553327E-5	903.0	118.56854239999988	33.015148038438355	30.01666203960727	65.59602831114839	81.1392790621698	8.06225774829855	-1.0	12.165525060596439	20.32400397595609	6.196558423270757	13.92838827718412	20.56948649851075	-1.0	1.099894052006001	-1.0	0.26237974283504883	0.08403361344537816	155.0	10.0	30.083217912982647	159.0	72.0	12725.0	6102.0	0.8461538461538461	0.2558139534883721	0.3116883116883117	0.031185518718676	-1.0	66.80299569543126	32.35440685956987	3.0	0.2727272727272727	93.0	13978.0	206.0	4.097455171880463E-4	13.341664064126334	0.40410735243692114
11	192	small	api	A1	987.0	233.0	102.1543288399999	46.69848476000001	4.5283863190787416E-5	1220.0	150.85281359999993	37.21558813185679	32.7566787083184	47.374961515761356	59.300277449185586	17.0	17.947051551720755	12.0	26.413662912357562	19.263247218032536	16.278820596099706	30.718749999999996	0.9472308000569625	1.136122146669469	0.8337402829737632	0.45713662152430085	0.23606889564336372	119.0	4.0	34.539832078341085	601.0	162.0	39219.0	12146.0	0.46153846153846156	0.6254098360655738	0.21231979030144169	0.05229722439143255	-1.0	105.39744831269519	41.458247063103684	3.0	0.20969855832241152	146.0	13039.0	146.0	0.0010278181318203686	22.67156809750927	0.6091954805922375
11	194	small	api	A1	823.0	183.0	93.25483391999994	38.55634916	6.284838010416898E-5	1006.0	134.22539663999987	33.97057550292606	29.068883707497267	14.555383770530938	20.820892853310824	13.416407864998739	16.06213423939647	11.180339887498949	8.948921103023848	27.968050241651213	16.64331697709324	25.17646907999763	0.835281766733812	1.1686233239897197	0.7147570560906928	0.4134514806286197	0.22235722964763063	178.0	8.0	34.132096331752024	173.0	104.0	19138.0	14343.0	0.8181818181818182	0.2753479125248509	0.37545126353790614	-1.0	0.014694258741781699	97.87742010842115	36.24026335550929	4.0	0.5270758122743683	121.0	11611.0	150.0	4.4536289676570454E-4	20.0	0.5887448094094637
11	200	small	api	A1	884.0	215.0	94.66904747999992	42.213203400000005	6.22794596077092E-5	1099.0	139.29646443999985	35.510561809129406	30.4138126514911	25.23283132320835	32.546110454692126	14.866068747318506	16.78740367779121	12.041594578792296	14.756173186347192	26.303837968857167	15.811388300841896	27.428943745052457	0.8855490123815559	1.167580080013034	0.7584482020039861	0.4459029062156572	0.24321266968325791	153.0	3.0	33.61547262794322	94.0	165.0	9076.0	17096.0	0.7	0.2356687898089172	0.637065637065637	-1.0	0.05639252461566875	105.65341549285003	34.873945360781164	5.0	0.41312741312741313	92.0	13034.0	191.0	5.502126881625943E-4	24.698178070456937	0.6955163988452383
11	204	medium	iso	A1	760.0	236.0	86.42640679999994	43.041630520000005	7.26331805951969E-5	996.0	131.88225087999987	32.55764119219941	28.442925306655784	31.367557219661528	44.6851911926109	15.811388300841896	17.961308728510694	12.206555615733702	18.121705946601562	23.063731769055863	13.45362404707371	25.76994225827823	0.8803026850567885	1.1446657065397126	0.7690478364359452	0.49801480952000005	0.3105263157894737	122.0	3.0	30.805843601498726	20.0	191.0	2528.0	30770.0	0.6363636363636364	0.21184738955823293	0.9052132701421801	-1.0	0.14770366402452054	35.47472212949879	13.601470508735444	4.0	0.8199052132701422	88.0	12016.0	178.0	5.743347640529998E-4	22.135943621178654	0.6799001036500849
12	209	small	api	A1	662.0	165.0	71.35533899999997	35.798989840000004	5.2438611503305425E-5	827.0	109.15432883999989	30.805843601498726	29.410882339705484	2.174744114610064	14.440541653298055	7.810249675906654	26.724401965703485	21.93171219946131	2.434603024354483	17.136514103134758	10.0	9.76281209488332	0.29225161655366005	1.0474301058254891	0.2790177740053919	0.5017002279254817	0.24924471299093656	136.0	7.0	26.076809620810597	40.0	89.0	5196.0	14525.0	0.47058823529411764	0.15598548972188633	0.689922480620155	-1.0	0.077012400062036	57.76969861439649	27.19803902718557	3.0	0.6744186046511628	160.0	10581.0	115.0	0.002172594561615574	17.804493814764857	0.5779583265136962
12	211	small	api	A1	843.0	123.0	84.01219323999996	30.142135600000003	2.7266052356271306E-5	966.0	116.56854239999988	33.421549934136806	32.01562118716424	7.776429194909518	15.534778615233314	8.602325267042627	19.982796249925347	20.615528128088304	4.81725115433843	21.86432666440485	13.45362404707371	17.986680103816408	0.43048656251373046	1.0439138362724079	0.41237748514849226	0.35878286755223887	0.14590747330960854	129.0	6.0	30.0	78.0	64.0	10959.0	9978.0	0.47058823529411764	0.14699792960662525	0.4507042253521127	-1.0	0.02971522035116887	77.93263410945366	32.006267607740206	3.0	0.8802816901408451	80.0	9305.0	145.0	5.319500117012089E-4	21.400934559032695	0.640333395704481
12	216	medium	iso	A1	814.0	321.0	89.01219323999996	51.627416960000005	8.783849816870074E-5	1135.0	143.0538237599999	34.0	29.5296461204668	28.237445538167265	36.72638941867197	18.788294228055936	21.3350727045801	15.231546211727817	18.058823529411764	27.83643246677031	14.422205101855956	30.198986010540168	0.8806294915518411	1.1513852845136139	0.7648434484933081	0.5800038745343472	0.39434889434889436	164.0	7.0	32.01562118716424	83.0	214.0	7581.0	24007.0	0.5333333333333333	0.2616740088105727	0.7205387205387206	-1.0	0.1530853085122232	111.40394376331147	41.038522012855694	6.0	0.7037037037037037	88.0	10653.0	156.0	5.254469069222694E-4	21.400934559032695	0.6294392517362557
12	217	small	E	A1	1123.0	138.0	99.49747459999992	31.384776280000004	5.722157822911611E-5	1261.0	133.29646443999988	39.05124837953327	38.05259518088089	36.42700163638861	42.06432655357884	7.0710678118654755	30.84865568512995	23.430749027719962	13.187798633088287	16.71370893303885	14.212670403551895	19.68432390870659	0.22921802116887574	1.0262440234077421	0.22335625440013304	0.315432893208327	0.12288512911843277	58.0	3.0	34.66987164671943	325.0	5.0	15855.0	201.0	0.0	0.2616970658207772	0.015151515151515152	0.3344587930583933	-1.0	0.0	0.0	0.0	0.045454545454545456	163.0	10030.0	91.0	0.0030883957191021765	18.681541692269406	0.47838526212289767
12	219	small	api	A1	851.0	134.0	93.84062035999995	32.55634916	1.0114983307361448E-4	985.0	128.81118307999986	33.97057550292606	29.698484809834994	21.801409486351815	37.41962706187638	11.045361017187261	14.069765467842933	12.041594578792296	12.48138995948063	22.627416997969522	15.811388300841896	20.540495926699116	0.785042298141495	1.1438487761394587	0.6863165083683949	0.3469323735830429	0.15746180963572268	137.0	4.0	33.24154027718932	101.0	105.0	10315.0	13297.0	0.6923076923076923	0.20913705583756345	0.5097087378640777	-1.0	0.035953595160774635	88.91778377963206	36.22582728609198	5.0	0.6747572815533981	73.0	10880.0	209.0	4.385856137169866E-4	18.788294228055936	0.5530755352212859
12	220	large	iso	B	888.0	472.0	91.42640679999994	62.52691188000001	9.479875299513484E-5	1360.0	156.36753223999995	36.05551275463989	30.066592756745816	45.45351912595797	51.54629078329404	24.08318915758459	23.98344406879622	17.029386365926403	29.45458041955967	25.077666967462772	14.866068747318506	37.61227483140417	1.0041589143119833	1.199188516182978	0.8373653522869159	0.6839042905490195	0.5315315315315315	109.0	4.0	31.38470965295043	20.0	298.0	1779.0	36983.0	0.35714285714285715	0.2338235294117647	0.9371069182389937	-1.0	0.23762460448666953	113.56013503338522	42.804493814764854	3.0	0.6289308176100629	202.0	14414.0	120.0	0.010101539826668986	23.08679276123039	0.6403124237432849
12	224	small	E	A1	759.0	39.0	92.91168815999994	16.0710678	4.3221564963126096E-4	798.0	111.39696951999987	34.17601498127012	27.202941017470888	28.150688588174916	83.99099404250548	4.47213595499958	-1.0	10.816653826391969	11.587073572416926	14.483728055248012	15.132745950421556	11.6510910406568	-1.0	1.2563352969563413	-1.0	0.17297143253198222	0.05138339920948617	113.0	5.0	32.14031735997639	134.0	0.0	13873.0	0.0	0.0	0.16791979949874686	0.0	0.39930007118880134	-1.0	52.75398678622208	21.93171219946131	2.0	0.5298507462686567	99.0	7920.0	99.0	0.0010711129719373491	17.26267650163207	0.5051108653566758
12	226	large	F	B	197.0	166.0	43.798989840000004	45.455844080000006	5.7924363647774E-4	363.0	92.08326103999994	16.1245154965971	13.038404810405298	36.86989764584402	48.758555685472004	12.041594578792296	17.43995197761232	7.0710678118654755	13.891890273991349	15.492692774716883	8.06225774829855	18.47477524417448	0.6904603059830726	1.2366938848016844	0.5583114095318701	1.0378285948158297	0.8426395939086294	50.0	12.0	16.1245154965971	43.0	20.0	8219.0	3152.0	0.6666666666666666	0.17355371900826447	0.31746031746031744	0.0595008017527802	-1.0	0.0	0.0	0.0	0.1746031746031746	49.0	2186.0	39.0	0.003467475141335406	12.36931687685298	0.7671124679351382
12	227	small	api	A1	802.0	64.0	91.25483391999994	26.142135600000003	6.528568703545565E-5	866.0	120.22539663999986	32.802438933713454	29.206163733020468	14.370001515179304	17.01254680924402	8.54400374531753	-1.0	10.770329614269007	6.280020836751831	23.18003850791894	15.231546211727817	21.46420453091966	-1.0	1.1231341176324037	-1.0	0.2864739814541544	0.0798004987531172	130.0	11.0	32.7566787083184	494.0	56.0	17621.0	2189.0	0.9090909090909091	0.6351039260969977	0.10181818181818182	0.20632045913647695	-1.0	0.0	0.0	0.0	0.04	85.0	9530.0	151.0	4.0624542355368053E-4	20.808652046684813	0.6343629535820352
13	233	medium	E	A1	846.0	248.0	91.49747459999993	45.627416960000005	4.652741737572023E-5	1094.0	139.53910511999987	34.828149534535996	29.068883707497267	53.57771652501654	64.86258549748226	16.492422502470642	17.714494556747916	13.341664064126334	26.87481283126603	16.856512445767645	15.033296378372908	29.686360504447155	0.9310128747753769	1.1981247675346176	0.7770583665431797	0.4986740580488113	0.29314420803782504	148.0	4.0	32.01562118716424	484.0	174.0	26368.0	12354.0	0.5	0.6014625228519196	0.26443768996960487	0.032933355282685185	-1.0	104.45362083491122	41.170797890209705	1.0	0.2978723404255319	103.0	8674.0	109.0	3.8542071581385955E-4	22.67156809750927	0.6509552876195125
13	234	small	E	A1	706.0	16.0	90.42640679999994	10.82842712	4.738253200307426E-4	722.0	104.08326103999991	32.202484376209235	25.495097567963924	22.750976342787638	70.76932762433871	1.4142135623730951	-1.0	10.0	7.173359586214401	14.669486908336166	15.033296378372908	7.597286811818256	-1.0	1.263085355541982	-1.0	0.11974850603043101	0.0226628895184136	161.0	4.0	31.575306807693888	357.0	26.0	32065.0	2707.0	0.0	0.5304709141274239	0.06788511749347259	0.41848756707689144	-1.0	105.11242883225091	42.99002729430117	2.0	0.3028720626631854	69.0	9108.0	181.0	2.813280240898104E-4	21.2602916254693	0.6602065659622249
13	235	medium	iso	A1	828.0	291.0	91.49747459999993	50.87005764	5.099633422395321E-5	1119.0	144.3675322399999	34.828149534535996	29.206163733020468	28.644182898982763	41.36401982153015	18.24828759089466	20.02096587122943	13.152946437965905	18.80662650051202	27.117563512956867	15.231546211727817	28.45863898103811	0.9114589030451249	1.1924931275777009	0.7643305290124078	0.5559722589327076	0.35144927536231885	139.0	4.0	32.2490309931942	59.0	208.0	7878.0	32160.0	0.5714285714285714	0.2386058981233244	0.7790262172284644	-1.0	0.1283720211014601	122.6189778450881	42.758720109281214	6.0	0.9812734082397003	95.0	9516.0	123.0	4.477988080327812E-4	19.849433241279208	0.5699250033825737
13	240	small	api	A1	868.0	152.0	94.91168815999993	35.213203400000005	1.1448613587824849E-4	1020.0	132.95331867999985	36.61966684720111	28.600699292150182	34.508522987668414	46.261817538886135	13.152946437965905	14.409945875063467	11.045361017187261	17.941179059366984	22.3770752408021	16.15549442140351	24.83185577512528	0.9127686218951863	1.280376625520196	0.7128907258240077	0.3710101893945707	0.17511520737327188	123.0	3.0	32.64965543462902	32.0	100.0	3514.0	12937.0	0.6666666666666666	0.12941176470588237	0.7575757575757576	-1.0	0.08544820783546307	94.41390000841035	37.511039594680895	2.0	0.9545454545454546	103.0	7463.0	101.0	4.7935118450357885E-4	20.248456731316587	0.5529394031847726
13	246	medium	iso	B	744.0	354.0	87.01219323999996	56.284271200000006	1.3043962625870398E-4	1098.0	145.2964644399999	33.13608305156178	26.1725046566048	26.565051177077986	47.93567344642118	20.0	22.508232389285276	12.206555615733702	21.185364573949336	27.089497520485846	14.422205101855956	28.53658536585366	0.8885637776478936	1.2660646539688236	0.7018312807821062	0.6468549878377946	0.47580645161290325	145.0	3.0	31.78049716414141	67.0	265.0	3659.0	17414.0	0.6363636363636364	0.302367941712204	0.7981927710843374	-1.0	0.11215800270181805	57.80879325014508	24.016992572720635	2.0	0.3373493975903614	148.0	13122.0	125.0	0.0018642874690402967	23.08679276123039	0.6967266687890032
13	247	large	iso	A1	743.0	393.0	86.25483391999994	60.11269832000001	1.0201414328639938E-4	1136.0	149.1959593599999	32.2490309931942	28.284271247461902	29.74488129694222	39.7225939170928	21.93171219946131	21.38075491183739	12.041594578792296	21.458009083933064	30.26417023478423	15.0	33.576869119529256	1.0257688416473492	1.1401754250991378	0.8996587885220899	0.6969197619202842	0.5289367429340511	136.0	4.0	29.68164415931166	9.0	273.0	661.0	28237.0	0.2	0.2482394366197183	0.9680851063829787	-1.0	0.23584948016800236	113.84418201172537	46.223976893485386	8.0	0.48226950354609927	83.0	10000.0	158.0	4.1407687997199955E-4	21.37755832643195	0.6628899432960775
13	248	small	E	A1	717.0	121.0	77.59797967999997	31.384776280000004	4.898178402046074E-5	838.0	111.39696951999989	32.01562118716424	28.42534080710379	5.194428907734803	6.340191745909905	5.656854249492381	-1.0	19.1049731745428	1.5617376188860608	16.886341073527007	11.313708498984761	14.14213562373096	-1.0	1.1263056230151938	-1.0	0.40445352326729567	0.16875871687587168	102.0	9.0	28.600699292150182	59.0	79.0	6664.0	10342.0	0.5333333333333333	0.16467780429594273	0.572463768115942	-1.0	0.03828337326085038	42.38804144298848	16.20068247057368	1.0	0.5362318840579711	90.0	10756.0	134.0	4.4184670425037094E-4	20.248456731316587	0.6324555320336759
14	256	small	api	A1	943.0	218.0	99.91168815999991	43.870057640000006	9.032264674718575E-5	1161.0	146.6101729199999	36.87817782917155	30.4138126514911	27.36077472981725	40.60129464500449	15.0	18.770240986311094	12.041594578792296	17.788297541129808	25.547602627252523	17.46424919657298	27.33333333333333	0.7991373158682041	1.2125470177565363	0.6590567657712557	0.43908834339527836	0.23117709437963946	162.0	4.0	36.40054944640259	34.0	173.0	3792.0	24089.0	0.5384615384615384	0.17829457364341086	0.8357487922705314	-1.0	0.09070510222769636	118.21894144672991	42.18607426783825	4.0	0.9371980676328503	126.0	6389.0	69.0	0.0019134552566156344	24.758836806279895	0.6713682254304616
14	259	small	api	A1	803.0	86.0	89.66904747999995	27.384776280000004	6.114594680546763E-5	889.0	119.88225087999983	33.24154027718932	29.0	26.565051177077976	33.69006752597977	9.219544457292887	11.5641539059971	11.180339887498949	12.845373482678589	21.96551724137931	15.811388300841896	23.157326372141558	0.7972519677822418	1.1462600095582525	0.695524541669641	0.30539831803285283	0.10709838107098381	155.0	3.0	31.78049716414141	91.0	54.0	16790.0	11654.0	0.6666666666666666	0.16310461192350956	0.3724137931034483	-1.0	0.0010952979043011046	67.69094557388756	31.931196390491543	5.0	1.0689655172413792	78.0	8821.0	142.0	4.4145073252954903E-4	20.808652046684813	0.6259833892523903
14	261	small	api	A1	807.0	165.0	88.01219323999995	35.55634916	4.7508542075205476E-5	972.0	125.98275595999986	33.12099032335839	30.01666203960727	25.057615418303026	27.423350707109506	14.422205101855956	15.027855216821015	14.7648230602334	12.560010915694702	27.15158663960036	15.0	27.2710787380549	0.9596981667558827	1.1034201697595467	0.8697486171247139	0.4039934451246045	0.20446096654275092	160.0	12.0	30.805843601498726	98.0	100.0	12919.0	14195.0	0.5	0.2037037037037037	0.5050505050505051	-1.0	0.05341872701330848	95.94809099719028	36.80577290556033	5.0	0.803030303030303	76.0	7146.0	118.0	8.058451867386243E-4	20.808652046684813	0.6282617712674379
14	270	medium	iso	A1	784.0	274.0	88.42640679999995	47.627416960000005	5.312316465718184E-5	1058.0	138.46803731999987	33.24154027718932	28.160255680657446	30.160060838087087	40.37938292361385	17.69180601295413	18.41444928407443	12.041594578792296	18.892024700520267	26.704302990989156	15.0	29.161297050223613	0.9607567264178098	1.180441706714406	0.8138959517890482	0.5386107915446817	0.3494897959183674	118.0	3.0	30.886890422961002	162.0	188.0	10877.0	15256.0	0.6	0.33081285444234404	0.5371428571428571	-1.0	0.07710148261899452	100.43527050739044	42.443858830538105	4.0	0.3142857142857143	81.0	13701.0	218.0	7.38657007347192E-4	19.4164878389476	0.5841031335203016
15	274	small	api	A1	871.0	101.0	93.25483391999991	27.142135600000003	7.412828506854102E-5	972.0	122.81118307999984	34.40930106817051	30.805843601498726	14.981632572390907	24.227745317954174	10.198039027185569	13.03562286478242	13.152946437965905	8.602325267042627	25.482178321576924	17.08800749063506	20.962635778103667	0.7823208091373228	1.1169731792865583	0.700393548963291	0.2910533905758097	0.11595866819747416	95.0	4.0	33.61547262794322	79.0	57.0	12155.0	9633.0	0.5714285714285714	0.13991769547325103	0.41911764705882354	-1.0	0.0013981435430903356	83.81719891256817	34.35553854127961	3.0	0.9485294117647058	112.0	5267.0	65.0	0.0014906668427686319	23.345235059857504	0.6784571129069649
15	285	small	api	A1	937.0	183.0	99.08326103999993	39.627416960000005	6.941648516698802E-5	1120.0	140.7106779999999	36.76955262170047	31.11269837220809	24.443954780416533	45.0	14.0	16.339597043780817	13.038404810405298	16.970562748477143	25.45584412271571	17.08800749063506	24.000000000000004	0.856814275314622	1.1818181818181819	0.7249966944969878	0.3999405807203137	0.19530416221985059	63.0	6.0	35.77708763999664	18.0	97.0	1471.0	10707.0	0.0	0.10267857142857142	0.8434782608695652	-1.0	0.09453635753443598	84.61314136614055	29.303841869454004	4.0	0.8956521739130435	103.0	7778.0	105.0	5.047893048126717E-4	24.08318915758459	0.654976398689477
15	287	medium	E	A1	634.0	169.0	89.25483391999995	47.870057640000006	1.665335750417472E-4	803.0	139.53910511999985	30.066592756745816	25.079872407968907	27.012665347938544	65.7415878984374	17.0	13.808811512472667	3.1622776601683795	22.416906546511814	20.215413848712615	15.231546211727817	24.587982832618025	1.231097982954212	1.1988335613379126	1.0269131784901748	0.5363301407619719	0.2665615141955836	135.0	3.0	29.410882339705484	148.0	152.0	7915.0	10433.0	0.75	0.37359900373599003	0.5066666666666667	-1.0	0.11964056811265832	90.69819546320295	30.46424919657298	3.0	0.29333333333333333	124.0	6582.0	79.0	5.109848894401263E-4	17.11724276862369	0.5693110259320362
15	288	medium	F	A1	718.0	264.0	85.01219323999996	48.870057640000006	7.832013584638877E-5	982.0	136.71067799999992	31.400636936215164	27.80287754891569	21.893673141728442	37.24105502167109	18.681541692269406	17.689002195280104	11.40175425099138	18.120651538241813	28.05465004935865	14.7648230602334	29.94309076873602	1.0561105417949543	1.1294024109903613	0.9351056200321566	0.5748593910762163	0.36768802228412256	100.0	3.0	30.01666203960727	60.0	175.0	5032.0	15257.0	0.75	0.23930753564154786	0.7446808510638298	-1.0	0.08402969333765638	79.08801356954127	35.93171219946131	3.0	0.30638297872340425	89.0	8047.0	115.0	0.0011919468577414793	19.79898987322333	0.630528288755463
15	291	small	api	A1	1026.0	134.0	102.7401152799999	31.556349160000003	5.9114798193692454E-5	1160.0	136.7106779999999	37.013511046643494	34.20526275297414	33.47627829610269	43.181697035548154	12.041594578792296	14.676794147419773	13.152946437965905	17.31800042401349	22.80350850198276	16.1245154965971	25.307088934445456	0.8204512823332911	1.0820998895389329	0.7582029073885901	0.30714730146057156	0.13060428849902533	67.0	6.0	35.73513677041127	49.0	76.0	3599.0	8514.0	0.42857142857142855	0.10775862068965517	0.608	-1.0	0.09622010281524496	70.98434557528103	25.601075237738275	2.0	0.872	97.0	6965.0	91.0	3.856338642212835E-4	25.238858928247925	0.6818823239017382
15	294	medium	iso	A1	709.0	285.0	83.66904747999995	48.870057640000006	6.968802811601921E-5	994.0	134.95331867999985	31.89043743820395	26.90724809414742	29.156917882312996	33.289963837536106	18.681541692269406	19.018899207750273	12.36931687685298	16.368543109874594	28.170848142767603	13.92838827718412	29.821910591329136	0.982261985207672	1.1851987734539238	0.8287740480401863	0.5840876538206293	0.4019746121297602	91.0	5.0	28.792360097775937	27.0	185.0	2141.0	19049.0	0.6153846153846154	0.21327967806841047	0.8726415094339622	-1.0	0.14103823767662993	93.06473174593005	34.4132380634352	5.0	0.5849056603773585	78.0	6271.0	112.0	7.594760112575832E-4	19.4164878389476	0.6088498433604781
15	295	medium	F	A1	706.0	227.0	83.18376611999994	43.627416960000005	5.880712941042521E-5	933.0	129.63961019999985	31.04834939252005	26.92582403567252	30.06858282186245	44.10482628978893	17.4928556845359	16.48052239844149	11.180339887498949	19.26028312938484	25.328844127349875	14.142135623730951	27.673882802519756	1.061426043520935	1.1531067480566546	0.9204924394985718	0.5244703263021729	0.32152974504249293	82.0	3.0	28.844410203711913	43.0	162.0	3500.0	14929.0	0.5454545454545454	0.21972132904608788	0.7902439024390244	-1.0	0.12584321626811382	40.405284750506716	17.041097528298085	1.0	0.4292682926829268	190.0	4292.0	35.0	0.0011415985845944193	16.1245154965971	0.5193356752317952
15	298	small	api	A1	755.0	174.0	88.42640679999995	37.384776280000004	9.200404914001799E-5	929.0	128.22539663999987	32.57299494980466	29.410882339705484	32.27564431457763	43.51084373819345	12.529964086141668	18.415140425762957	11.180339887498949	16.179046501929367	21.488644669010252	14.212670403551895	23.49925648895608	0.6804164288973941	1.1075150542433825	0.6143631423251686	0.42277841691063744	0.2304635761589404	101.0	3.0	30.610455730027933	55.0	140.0	5014.0	16229.0	0.7272727272727273	0.20990312163616792	0.717948717948718	-1.0	0.11569360825790573	45.80849172519227	16.513730533791875	3.0	0.5692307692307692	110.0	8866.0	111.0	0.0010551698718947956	18.35755975068582	0.5635821876058685
16	306	small	api	A1	789.0	124.0	91.08326103999995	32.384776280000004	6.605758018387696E-5	913.0	125.88225087999984	32.55764119219941	29.0	27.579029899863315	37.316018170266034	11.045361017187261	13.507334244737425	10.04987562112089	13.883069640447298	22.620689655172413	15.524174696260024	22.901390732883684	0.8177306355982588	1.122677282489635	0.7283755076836236	0.35555134840613545	0.15716096324461343	121.0	3.0	32.31098884280702	48.0	100.0	6091.0	13549.0	0.8181818181818182	0.16210295728368018	0.6756756756756757	-1.0	0.07424930886960229	79.87845155646298	34.7133403714481	5.0	0.8648648648648649	110.0	11885.0	131.0	2.831269479134952E-4	19.72308292331602	0.6057896764352061
16	307	small	api	A1	1089.0	215.0	105.0832610399999	39.55634916	5.333098536050112E-5	1304.0	147.05382375999994	39.293765408777	32.984845004941285	9.218926138107447	8.455027677177453	15.231546211727817	17.387695479038328	15.231546211727817	5.395257944728448	34.440058755159285	19.697715603592208	36.69417951007155	0.8759956849997834	1.191267244181096	0.735347747769194	0.3764286411414554	0.19742883379247014	139.0	16.0	39.0	85.0	113.0	13995.0	20836.0	0.6666666666666666	0.15184049079754602	0.5707070707070707	-1.0	0.02497809027286896	107.5292747064379	43.61165199733057	5.0	0.9949494949494949	121.0	11135.0	102.0	3.06166768396008E-4	26.92582403567252	0.6852441794661434
16	308	small	api	A1	859.0	160.0	94.08326103999994	37.213203400000005	7.031048599401178E-5	1019.0	133.29646443999985	33.83784863137726	30.675723300355934	15.381201635846278	14.71965971749324	14.422205101855956	14.043055796095192	12.206555615733702	7.151754907243054	29.958543797053245	16.64331697709324	28.146561569751146	1.0269990599813887	1.103082339740124	0.9310266541148146	0.3955347953360018	0.18626309662398138	134.0	5.0	32.449961479175904	80.0	132.0	10175.0	21615.0	0.7272727272727273	0.20804710500490678	0.6226415094339622	-1.0	0.11787394221089931	87.7530693462373	38.288428164790155	5.0	0.7783018867924528	126.0	18149.0	228.0	5.588283684306837E-4	21.93171219946131	0.6481414477138007
16	311	medium	iso	A1	818.0	361.0	93.49747459999995	58.11269832000001	7.597821716823216E-5	1179.0	154.0243864799999	33.24154027718932	29.274562336608895	23.099377141791717	26.201273338213415	21.18962010041709	23.080392519949754	10.770329614269007	16.304900298856662	35.08165171493271	17.72004514666935	36.92853406567866	0.9180788447207578	1.1355093850752322	0.8085171789750829	0.6215429728836765	0.441320293398533	138.0	4.0	33.37663853655727	101.0	267.0	8602.0	27875.0	0.7272727272727273	0.31212892281594573	0.7255434782608695	-1.0	0.13924782475927916	125.84718239049077	47.83522996742513	3.0	0.5543478260869565	115.0	11979.0	132.0	3.4388103476212974E-4	20.0	0.6016568375961868
16	318	medium	iso	A1	643.0	206.0	81.42640679999997	42.627416960000005	7.622090158791764E-5	849.0	126.46803731999987	28.635642126552707	27.313000567495326	17.49854843726181	27.65626740234059	16.401219466856727	15.920728851422092	10.0	12.082844116813703	27.825576985652074	14.866068747318506	26.031293282258837	1.030180189608073	1.0484253480604921	0.9825975607265015	0.5235085107550149	0.3203732503888025	102.0	5.0	28.0178514522438	188.0	152.0	12683.0	12896.0	0.4444444444444444	0.4004711425206125	0.4470588235294118	-1.0	0.08975957222763416	71.52415908525792	31.843172001969634	4.0	0.38235294117647056	78.0	8660.0	155.0	4.6825834699487336E-4	20.591260281974	0.7190780004503735
16	319	large	iso	A1	771.0	378.0	87.25483391999994	58.284271200000006	4.063841932302386E-5	1149.0	147.53910511999987	33.015148038438355	28.0178514522438	28.73979529168804	39.610688240026604	22.80350850198276	20.556583577735754	12.36931687685298	21.838460307994545	30.944556954261625	15.652475842498529	34.252770062353264	1.1093043946602383	1.1783611635857376	0.9413959225239905	0.667977561603501	0.490272373540856	109.0	5.0	30.886890422961002	74.0	287.0	4848.0	23723.0	0.7692307692307693	0.31418624891209745	0.7950138504155124	-1.0	0.17420944858280532	106.1109419515854	44.42645889276691	4.0	0.48753462603878117	89.0	8280.0	117.0	3.5092641395233237E-4	22.02271554554524	0.6670488201326549
16	323	medium	iso	A1	730.0	283.0	85.59797967999994	49.627416960000005	7.167234813233485E-5	1013.0	137.63961019999988	32.449961479175904	27.459060435491963	9.536635758459425	24.227745317954174	18.24828759089466	18.286678255890955	11.180339887498949	9.984603532054123	31.57427771561211	15.231546211727817	24.331050121192874	0.9979006211812181	1.181757895737503	0.8444205236796455	0.5797732276570952	0.38767123287671235	107.0	3.0	32.202484376209235	24.0	193.0	2181.0	22757.0	0.25	0.21421520236920039	0.8894009216589862	-1.0	0.18405025110772544	102.57717681738299	42.37332499341048	7.0	0.7142857142857143	88.0	7428.0	115.0	0.0013251811049087338	24.186773244895647	0.7453559924999298
16	324	small	api	A1	903.0	124.0	95.66904747999995	29.727922040000003	5.577835371880701E-5	1027.0	127.39696951999989	34.17601498127012	31.953090617340916	12.17918105252414	13.134022306396322	10.816653826391969	14.423419840481582	14.422205101855956	5.969098507002659	27.22741316071165	16.64331697709324	26.26901643552336	0.7499368350932516	1.0695683679100145	0.7011583902379821	0.31073709651195974	0.13732004429678848	109.0	16.0	33.61547262794322	72.0	78.0	6376.0	7680.0	0.6153846153846154	0.1460564751703992	0.52	-1.0	0.03341623269061296	28.490567931827336	11.423574833929543	2.0	0.44	115.0	12252.0	159.0	3.218668765024421E-4	19.72308292331602	0.5771030628973299
16	326	medium	E	A1	774.0	237.0	88.01219323999995	44.627416960000005	8.927993497720587E-5	1011.0	135.0538237599999	33.24154027718932	28.792360097775937	20.70903759164904	40.766253247318765	17.0	17.297956734766988	11.661903789690601	17.207385555250944	27.611491287975717	16.278820596099706	26.352303523035236	0.9827750329512545	1.1545264147956062	0.8512365073303602	0.5070594802507166	0.3062015503875969	93.0	3.0	31.38470965295043	81.0	190.0	6170.0	14910.0	0.7272727272727273	0.26805143422354105	0.7011070110701108	-1.0	0.07975376159836484	94.2503944874636	41.0562562626491	3.0	0.3062730627306273	90.0	9075.0	127.0	4.895817582765867E-4	21.540659228538015	0.648004245558965
17	331	medium	iso	A1	866.0	342.0	89.59797967999995	52.455844080000006	5.062323105343666E-5	1208.0	144.4680373199999	33.54101966249684	32.38826948140329	21.59952244480757	28.35496178532406	19.209372712298546	21.426310467682836	16.401219466856727	14.57916321329863	31.245880567378585	15.264337522473747	30.69733090298689	0.8965319876827099	1.0355915953384123	0.8657196444219304	0.5854578894228035	0.394919168591224	157.0	4.0	31.906112267087632	45.0	210.0	5655.0	36378.0	0.5714285714285714	0.21109271523178808	0.8235294117647058	-1.0	0.13649839198140276	115.92426336538422	42.19438738561961	5.0	0.9019607843137255	89.0	5931.0	92.0	3.604652877858377E-4	22.847319317591726	0.6811754546370561
17	333	small	api	A1	757.0	89.0	86.42640679999995	24.313708480000003	7.49580251299429E-5	846.0	113.15432883999989	31.38470965295043	28.653097563788805	20.297569772228684	30.65066795705286	9.0	12.806248474865697	12.0	9.3994815711882	22.16165280512289	15.297058540778355	18.437500000000004	0.7027819284987273	1.09533391924138	0.6416143206680469	0.2813226811137081	0.11756935270805813	117.0	5.0	30.364452901377952	66.0	40.0	9081.0	6480.0	0.6153846153846154	0.12529550827423167	0.37735849056603776	0.0011954280381482132	-1.0	21.168675251937177	8.547442467302883	2.0	0.5660377358490566	96.0	7896.0	122.0	7.45597452755142E-4	19.849433241279208	0.6324555320336759
17	335	medium	iso	A1	886.0	309.0	95.49747459999992	51.284271200000006	9.36519478114226E-5	1195.0	149.1959593599999	35.510561809129406	30.4138126514911	20.95577673063218	39.671126803593936	18.439088914585774	21.97043016123929	12.806248474865697	18.191770760267723	29.920615689575026	17.4928556845359	28.496773777087103	0.839268452154224	1.167580080013034	0.7188101840045567	0.5370222763985012	0.34875846501128666	139.0	3.0	34.0147027033899	116.0	203.0	8010.0	16793.0	0.45454545454545453	0.2669456066945607	0.6363636363636364	-1.0	0.12928275378911147	71.34830210408441	33.553205124947695	4.0	0.3667711598746082	117.0	6943.0	92.0	2.5157346134419684E-4	22.20360331117452	0.6252675874439755
17	339	medium	iso	A1	854.0	384.0	89.01219323999993	58.284271200000006	5.949345705427857E-5	1238.0	149.29646443999994	34.132096331752024	30.528675044947494	1.959927259126367	7.599701258718937	21.93171219946131	21.80923014444545	15.652475842498529	1.8457700162235	37.53847811320797	15.811388300841896	13.956544126929927	1.005616065042399	1.118033988749895	0.8994503522802617	0.6547897437247784	0.4496487119437939	82.0	5.0	31.906112267087632	74.0	267.0	5426.0	27075.0	0.6	0.2754442649434572	0.782991202346041	-1.0	0.18373180144455617	116.15272300608027	45.31025389563001	6.0	0.530791788856305	106.0	7058.0	100.0	0.001045830058800574	24.839484696748443	0.727745651931758
17	340	small	api	A1	845.0	73.0	91.42640679999994	23.142135600000003	8.080401978538005E-5	918.0	117.39696951999987	33.60059523282288	30.0	20.606260613836838	36.52885536698517	8.0	-1.0	13.0	10.178391115700112	20.8	15.524174696260024	17.099999999999998	-1.0	1.120019841094096	-1.0	0.25312310097261764	0.0863905325443787	107.0	9.0	32.89376840679705	136.0	59.0	9526.0	5613.0	0.5	0.21241830065359477	0.30256410256410254	-1.0	0.04449227000714506	46.06629579030277	18.029255231056386	1.0	0.558974358974359	79.0	5466.0	94.0	2.991184268594166E-4	22.67156809750927	0.6747370973762528
17	344	medium	api	A1	690.0	233.0	84.01219323999996	44.455844080000006	1.6478518221179418E-4	923.0	131.29646443999988	32.01562118716424	26.0	26.680102788531922	45.9364003856602	14.866068747318506	19.424133932779355	12.041594578792296	16.804296779214013	22.0	13.892443989449804	23.385804052799287	0.7653401072482903	1.2313700456601633	0.6215354271006125	0.5291594275250232	0.33768115942028987	109.0	4.0	30.083217912982647	96.0	162.0	7559.0	13551.0	0.6	0.27952329360780065	0.627906976744186	-1.0	0.13750415969116578	90.01859421535926	37.166091947189145	1.0	0.49612403100775193	95.0	5373.0	73.0	4.347122033422863E-4	19.235384061671343	0.6008124580566697
17	345	medium	iso	A1	805.0	259.0	90.42640679999995	45.627416960000005	9.723498817008425E-5	1064.0	138.4680373199999	33.015148038438355	29.017236257093817	30.256437163529274	39.30429661775589	16.401219466856727	18.280483097909602	12.041594578792296	18.264343364383787	24.881763156320353	13.892443989449804	28.833630724532373	0.8971983606238627	1.1377771385917972	0.7885536896393491	0.5045806703446281	0.3217391304347826	114.0	3.0	31.78049716414141	75.0	180.0	5816.0	15928.0	0.7	0.23966165413533835	0.7058823529411765	-1.0	0.07997031968583379	101.52946921442707	39.853953960944146	2.0	0.34901960784313724	99.0	6809.0	101.0	3.598521329429513E-4	18.439088914585774	0.5585038992742908
17	351	small	api	A1	699.0	121.0	82.59797967999997	29.556349160000003	1.0078063818887071E-4	820.0	114.56854239999988	30.463092423455635	27.85677655436824	0.0	3.3664606634298018	11.180339887498949	13.795179893800636	13.416407864998739	0.6565321642986127	26.349064421270988	15.231546211727817	11.180339887498945	0.8104526344396016	1.0935612871073088	0.7411131355823806	0.35783380264876735	0.17310443490701002	68.0	14.0	29.966648127543394	91.0	79.0	7205.0	7265.0	0.6923076923076923	0.2073170731707317	0.4647058823529412	-1.0	0.03133617100066345	41.30778611153973	16.280801557483787	4.0	0.5058823529411764	72.0	5279.0	103.0	5.366819682584565E-4	18.24828759089466	0.5990293873396795
17	352	small	api	A1	792.0	65.0	89.08326103999993	20.899494920000002	1.2504429885251757E-4	857.0	112.81118307999986	33.301651610693426	29.068883707497267	30.109817632672872	40.522120426150366	7.0710678118654755	-1.0	12.041594578792296	12.131530433471726	17.88854381999832	14.866068747318506	18.671316313684	-1.0	1.145611642531167	-1.0	0.23460630735796445	0.08207070707070707	141.0	5.0	32.202484376209235	32.0	40.0	3897.0	6716.0	0.46153846153846156	0.08401400233372229	0.5555555555555556	-1.0	0.062232471946946324	15.412774721556143	7.335087491092574	2.0	0.5694444444444444	125.0	5330.0	62.0	0.0013244995787257245	19.209372712298546	0.576829429869186
18	373	small	api	A1	835.0	111.0	93.08326103999994	30.556349160000003	6.06752348917893E-5	946.0	125.63961019999984	33.24154027718932	30.265491900843113	13.431028870681665	19.65382405805331	11.180339887498949	12.574622882493339	11.661903789690601	7.851621730630238	27.2257263387497	17.08800749063506	23.344549685097807	0.8891192993997824	1.0983314061471872	0.8095182332249832	0.32826900152186617	0.13293413173652693	101.0	4.0	32.984845004941285	38.0	92.0	3662.0	12311.0	0.6363636363636364	0.13742071881606766	0.7076923076923077	-1.0	0.0790496982022185	61.249778572829314	25.950801568296868	3.0	0.6846153846153846	102.0	6444.0	76.0	4.803828758566477E-4	19.1049731745428	0.5747318871277701
18	375	medium	E	A1	802.0	201.0	92.66904747999992	45.627416960000005	6.363237124585185E-5	1003.0	140.7106779999999	33.61547262794322	28.653097563788805	36.54930110639796	9.82308079178489	17.08800749063506	15.80903130484777	10.198039027185569	12.048023375501776	29.246401654634617	15.033296378372908	70.61880646639995	1.0809016163688094	1.1731880838749442	0.921337022788946	0.49236954733831095	0.2506234413965087	146.0	8.0	32.55764119219941	370.0	0.0	21702.0	0.0	0.0	0.36889332003988035	0.0	0.461872735159215	-1.0	33.5390678586115	12.649110640673518	2.0	0.17027027027027028	108.0	10417.0	126.0	3.143688655046451E-4	18.867962264113206	0.5612880256941267
20	381	medium	iso	A1	738.0	247.0	86.66904747999995	47.284271200000006	1.1472200706723358E-4	985.0	136.36753223999986	31.016124838541646	29.017236257093817	21.037511025421818	29.75989198025431	15.264337522473747	22.979692721431825	10.816653826391969	12.638587252295556	26.949499706707083	13.92838827718412	25.462214080041313	0.6642533347818697	1.0688862496668394	0.6214443632228503	0.5455727572281384	0.3346883468834688	118.0	3.0	31.016124838541646	64.0	207.0	7364.0	28403.0	0.9	0.2751269035532995	0.7638376383763837	-1.0	0.1471669251329588	97.82971184889605	38.29964857919238	4.0	0.4132841328413284	104.0	11428.0	159.0	3.917337588590909E-4	17.029386365926403	0.5490494526500336
20	382	medium	iso	A1	737.0	206.0	87.25483391999997	42.041630520000005	8.828277015601177E-5	943.0	132.12489155999987	32.802438933713454	27.65863337187866	21.623196127904635	37.56859202882748	15.0	16.698334645709007	10.0	14.511116108222677	24.29621127568949	14.560219778561036	23.800000000000004	0.8982931722388597	1.1859746825764952	0.7574303106431785	0.48182580415597476	0.27951153324287653	173.0	4.0	31.32091952673165	59.0	152.0	7372.0	23432.0	0.8181818181818182	0.22375397667020147	0.7203791469194313	-1.0	0.10936191112735875	100.2723237016331	37.36945493159818	5.0	0.7251184834123223	96.0	11203.0	165.0	2.4166034971514593E-4	23.600847442411894	0.7194845325405236
20	384	medium	iso	A1	763.0	323.0	87.01219323999996	52.455844080000006	6.203986854562447E-5	1086.0	141.8822508799999	32.2490309931942	28.284271247461902	31.90015691773372	41.633539336570195	19.4164878389476	19.86673486616006	12.206555615733702	20.465731207219395	26.304372260139566	14.317821063276353	30.805004744484176	0.977336636833092	1.1401754250991378	0.8571809348970252	0.6028562449324146	0.4233289646133683	140.0	3.0	31.38470965295043	20.0	181.0	2263.0	27596.0	0.0	0.1850828729281768	0.900497512437811	-1.0	0.21716340984268284	109.9546053442225	44.37416622481733	4.0	0.8855721393034826	100.0	11427.0	152.0	4.59520297826012E-4	22.02271554554524	0.6828954194063348
20	385	large	E	B	846.0	732.0	91.49747459999993	84.66904747999995	4.1798644792326013E-5	1578.0	178.16652208	34.539832078341085	30.463092423455635	44.66881421158462	54.32011727108684	29.832867780352597	30.294712198244174	13.601470508735444	34.481927917270944	28.493495930559792	14.317821063276353	42.450353078136125	0.9847549494819646	1.1338255354451963	0.8685242294312069	0.9253703214230572	0.8652482269503546	138.0	4.0	32.202484376209235	284.0	437.0	25190.0	42600.0	0.6428571428571429	0.45690747782002533	0.6061026352288488	-1.0	0.1836617373562917	156.20230798501515	53.37544567407569	8.0	0.33703190013869627	197.0	15445.0	112.0	0.004869856247291572	25.612496949731394	0.7415350743929134
20	388	medium	iso	A1	888.0	240.0	97.32590171999992	45.041630520000005	4.7231224747232566E-5	1128.0	145.1959593599999	35.608987629529715	30.610455730027933	31.032210238467258	45.28224293627085	16.1245154965971	17.814508108049875	10.04987562112089	19.77028966182091	25.481489295007247	16.1245154965971	27.822693405893038	0.9051339166255667	1.1632949193434703	0.7780777699402297	0.4627918131144754	0.2702702702702703	139.0	3.0	34.785054261852174	165.0	176.0	12704.0	15390.0	0.7272727272727273	0.30230496453900707	0.5161290322580645	-1.0	0.05952497942239974	89.34424220047364	30.061122889807113	5.0	0.45161290322580644	103.0	10417.0	122.0	2.9728597554175957E-4	27.80287754891569	0.7807825888838076
20	390	small	api	A1	872.0	122.0	91.66904747999993	32.798989840000004	1.2225987174468877E-4	994.0	127.29646443999984	35.38361202590826	29.732137494637012	31.39945748334125	54.01932243138168	10.198039027185569	17.508063736555723	16.278820596099706	16.22219912369916	19.171174628894903	15.297058540778355	20.046830142481223	0.5824766907772166	1.1900796581574618	0.48944344757479086	0.35779786898250454	0.13990825688073394	124.0	7.0	32.01562118716424	134.0	101.0	13551.0	12027.0	0.7647058823529411	0.23641851106639838	0.4297872340425532	-1.0	0.023895771600536606	85.98119495775258	31.63673861001287	4.0	0.5574468085106383	95.0	9593.0	127.0	5.446338289010776E-4	18.35755975068582	0.5188153130676488
[truncated: 27 more columns]
