# Supplementary material for: Exploiting Single-Cell Quantitative Data to Map Genetic Variants Having Probabilistic Effects
Source: PLoS Genet. 2016 Aug 1;12(8):e1006213. doi: 10.1371/journal.pgen.1006213 (PMC4968810; doi:10.1371/journal.pgen.1006213)
Supplement: S1 Dataset — (ZIP) [file pgen.1006213.s007.zip › data/2014-10-07_morpho/JW1_gpa1/JW1-8_C.xls]

image_number	cell_id	Cgroup	Agroup	C11-1_C	C11-2_C	C12-1_C	C12-2_C	C13_C	C101_C	C102_C	C103_C	C104_C	C105_C	C106_C	C107_C	C108_C	C109_C	C110_C	C111_C	C112_C	C113_C	C114_C	C115_C	C116_C	C117_C	C118_C	C126_C	C127_C	C128_C	A7-1_C	A7-2_C	A8-1_C	A8-2_C	A9_C	A101_C	A102_C	A103_C	A104_C	A120_C	A121_C	A122_C	A123_C	D14-1_C	D14-2_C	D14-3_C	D15-1_C	D15-2_C	D15-3_C	D16-1_C
1	1	medium	E	997.0	468.0	100.49747459999992	65.76955256	5.0819425976749604E-5	1465.0	169.09545427999998	37.94733192202055	32.89376840679705	38.99099404250546	48.50353164478446	21.95449840010015	26.508803774186127	15.264337522473747	27.195587877448062	26.66158492861462	17.08800749063506	36.30936273862717	0.8281964960440467	1.1536328538805924	0.7179030081001574	0.6544398535562808	0.46940822467402205	168.0	3.0	34.713109915419565	459.0	226.0	22952.0	12357.0	0.7142857142857143	0.46757679180887374	0.32992700729927005	0.052475693766968805	-1.0	130.4411638914993	49.808253541461355	4.0	0.2510948905109489	86.0	79.0	165.0	5360.0	5886.0	11246.0	86.0
1	11	large	E	946.0	571.0	97.15432883999992	74.01219323999997	4.344823396710121E-5	1517.0	173.58073564000003	35.608987629529715	32.01562118716424	31.286728193047473	36.774285253138736	26.92582403567252	28.505485215379508	13.601470508735444	24.993690055427003	36.076138996268	17.08800749063506	41.74909998562463	0.9445839575165443	1.1122379110296985	0.849264305909208	0.7618002627745808	0.6035940803382663	148.0	3.0	34.0147027033899	534.0	224.0	23318.0	10538.0	0.7857142857142857	0.4996704021094265	0.2955145118733509	0.06951431054652915	-1.0	35.79752756421162	16.65306971175933	3.0	0.08047493403693931	87.0	62.0	149.0	6177.0	4466.0	10643.0	104.0
2	14	large	E	672.0	618.0	90.25483391999994	87.01219323999997	1.1829746865155277E-4	1290.0	179.68124072	31.38470965295043	25.553864678361276	82.31809538374856	47.15502933880788	28.160255680657446	35.581589907164705	4.47213595499958	34.44352399476083	20.897034821202023	14.212670403551895	46.977216652454786	0.7914276948874367	1.2281785963876786	0.6443913753383957	0.9640723877141675	0.9196428571428571	165.0	3.0	27.459060435491963	89.0	0.0	17546.0	0.0	0.0	0.06899224806201551	0.0	0.25562436162451324	-1.0	134.53968738628782	45.207999092589624	5.0	2.2134831460674156	78.0	117.0	195.0	2683.0	5137.0	7820.0	42.0
2	16	large	E	971.0	615.0	99.49747459999992	76.18376611999997	6.56551446176435E-5	1586.0	178.50966784000002	35.510561809129406	33.54101966249684	72.86700384965685	73.93222970268849	27.16615541441225	27.429300831990464	13.038404810405298	41.621419788971664	12.700866112198806	16.1245154965971	43.313460304747906	0.9904064117714837	1.0587204016589502	0.9354749471338961	0.7656854249444441	0.6333676622039135	110.0	3.0	32.984845004941285	469.0	174.0	31843.0	11728.0	0.5	0.40542244640605296	0.27060653188180406	0.02754706489331004	-1.0	152.4870421322648	53.04429098461832	7.0	0.32192846034214617	75.0	84.0	159.0	6182.0	8763.0	14945.0	68.0
2	19	large	iso	1157.0	868.0	122.05382375999986	107.3969695199999	5.7183955029438024E-5	2025.0	231.86500684000015	39.44616584663204	34.9857113690718	81.91459013249968	67.66455743469608	35.35533905932738	31.98232337453149	4.0	50.90482070696474	16.46386417368085	18.384776310850235	55.03373707839487	1.105464998439792	1.1274936053323583	0.9804623221024186	0.8799148294704767	0.7502160760587727	199.0	4.0	36.87817782917155	14.0	166.0	930.0	14673.0	0.0	0.08888888888888889	0.9222222222222223	-1.0	0.1590940484317786	80.37482362498817	36.16485116927619	2.0	0.35555555555555557	108.0	96.0	204.0	12418.0	15469.0	27887.0	113.0
2	24	large	iso	1171.0	587.0	109.25483391999988	76.59797967999998	3.9453280658294934E-5	1758.0	188.26702716	39.21734310225516	36.40054944640259	69.3683417863538	75.07211719848576	26.627053911388696	26.3998228117219	13.601470508735444	41.94572783043545	10.961373003105384	17.804493814764857	43.410806426396825	1.0086072963931372	1.0773832730189996	0.9361638719031332	0.7010946512086379	0.5012809564474808	121.0	4.0	37.20215047547655	1.0	445.0	61.0	41860.0	0.0	0.25369738339021614	0.9977578475336323	-1.0	0.22106477588830425	72.77542359128417	26.59302668788834	6.0	0.4910313901345291	91.0	61.0	152.0	6158.0	4668.0	10826.0	57.0
3	45	large	E	1292.0	703.0	117.3259017199999	84.25483391999995	4.24975551852121E-5	1995.0	204.40916276000004	40.85339643163099	37.69615364994153	78.21947622308457	89.90676040856692	30.083217912982647	29.54334174190844	13.0	48.172249357369566	3.3425160871869335	18.867962264113206	48.17231314300233	1.018274038725564	1.0837550380075545	0.9395795202923578	0.7181264553250605	0.5441176470588235	118.0	3.0	38.27531841800928	335.0	91.0	32976.0	9454.0	0.7692307692307693	0.21353383458646616	0.2136150234741784	0.0634686749642057	-1.0	150.20311027230653	60.548168109905305	3.0	0.5234741784037559	107.0	89.0	196.0	9804.0	9087.0	18891.0	133.0
3	46	large	iso	984.0	578.0	101.08326103999994	74.35533899999996	3.8694243133717856E-5	1562.0	177.43860003999998	37.013511046643494	32.01562118716424	61.85839876773828	67.89394434806773	26.419689627245813	27.310635307797988	13.416407864998739	37.79700872573303	17.335287569635273	15.231546211727817	40.79596665399216	0.9673773359531558	1.1561078521719583	0.836753538292956	0.7355850833757391	0.5873983739837398	86.0	3.0	33.52610922848042	34.0	456.0	2340.0	33768.0	0.6153846153846154	0.31370038412291934	0.9306122448979591	-1.0	0.15405742305992828	59.15256517450797	20.615528128088304	3.0	0.2612244897959184	85.0	91.0	176.0	10567.0	10573.0	21140.0	157.0
3	47	large	F	859.0	489.0	92.84062035999995	67.52691188	5.5431168686955306E-5	1348.0	162.36753223999995	34.36568055487916	30.265491900843113	38.290163192243085	47.253769152122544	23.021728866442675	25.50687302446344	13.038404810405298	26.683597856752073	27.75438121911377	15.556349186104045	36.33549977715652	0.9025696267967742	1.135474046398097	0.7948835375496848	0.7273423165221947	0.5692665890570431	109.0	3.0	32.802438933713454	67.0	142.0	5540.0	13844.0	0.5833333333333334	0.15504451038575667	0.6794258373205742	-1.0	0.02097880769625134	108.20749052338059	44.55634918610404	2.0	0.7751196172248804	83.0	63.0	146.0	7620.0	6349.0	13969.0	116.0
3	49	large	iso	675.0	518.0	81.01219323999996	69.11269832	4.9482410960295096E-5	1193.0	152.95331867999994	29.546573405388315	27.730849247724095	23.237646935351414	29.167613379577798	25.0	24.77576420005016	12.806248474865697	17.463954040298248	34.40211987298932	13.45362404707371	35.83333333333333	1.0090506108364314	1.0654766877654582	0.94704147206884	0.8531147665049938	0.7674074074074074	105.0	3.0	28.600699292150182	17.0	374.0	1215.0	33612.0	0.36363636363636365	0.32774518021793797	0.9565217391304348	-1.0	0.26552629213719814	90.71855709233213	35.02341138691311	1.0	0.25831202046035806	68.0	90.0	158.0	5276.0	8713.0	13989.0	79.0
3	50	large	iso	847.0	532.0	92.08326103999993	71.59797968	7.776773285805116E-5	1379.0	166.50966783999993	35.4682957019364	29.154759474226502	31.875362751589048	42.93860050412829	25.495097567963924	25.640835984502495	13.416407864998739	25.515745318165692	32.37893287490567	16.401219466856727	37.45627158929764	0.9943161597138777	1.216552506059644	0.8173228485915669	0.7775352313912801	0.628099173553719	131.0	3.0	32.64965543462902	60.0	421.0	5025.0	43935.0	0.46153846153846156	0.3488034807831762	0.8752598752598753	-1.0	0.25960212112977754	92.40680533311021	27.470910553583888	5.0	0.3367983367983368	107.0	131.0	238.0	9658.0	9527.0	19185.0	136.0
4	66	large	iso	919.0	519.0	96.08326103999991	71.59797967999998	1.131979527683602E-4	1438.0	170.50966783999996	35.35533905932738	31.400636936215164	54.989407426236696	48.84603009004738	23.853720883753127	27.09928477251065	13.038404810405298	30.26417023478423	25.57272967523405	14.7648230602334	40.19445881199345	0.8802343340053829	1.1259433727776125	0.7817749589252566	0.7451660039951538	0.5647442872687704	151.0	3.0	33.28663395418648	30.0	380.0	2443.0	37912.0	0.5	0.2851182197496523	0.926829268292683	-1.0	0.16836562664508103	142.734478773491	49.32554720743762	6.0	0.524390243902439	71.0	84.0	155.0	8769.0	10792.0	19561.0	166.0
5	88	large	E	1069.0	570.0	105.7401152799999	74.18376612	4.547071290850028E-5	1639.0	181.9238814	37.656340767525464	33.734255586866	78.25928030897114	72.27019439842768	27.294688127912362	25.46482366515611	12.529964086141668	42.622303901183614	11.857383334575045	17.46424919657298	44.74767563360505	1.071858516941552	1.1162641686448382	0.9602194059877462	0.7015669117019717	0.5332086061739943	85.0	3.0	34.132096331752024	339.0	85.0	20325.0	5192.0	0.8333333333333334	0.2586943258084198	0.20047169811320756	0.06840317156033997	-1.0	88.71864551385725	37.74256545766394	3.0	0.18632075471698112	87.0	73.0	160.0	7748.0	8817.0	16565.0	134.0
6	90	large	F	1047.0	612.0	114.63961019999988	86.49747459999995	8.059818755862098E-5	1659.0	203.96551192000004	38.948684188300895	31.89043743820395	0.14616238577946206	10.91411300581077	29.154759474226502	25.9091194727452	6.708203932499369	5.443059359208826	49.57598976381558	20.518284528683193	28.747948876911714	1.1252701777416834	1.2213280004005633	0.9213496926072475	0.7545164751441211	0.5845272206303725	154.0	3.0	40.607881008493905	122.0	110.0	20413.0	16425.0	0.0	0.1398432790837854	0.47413793103448276	0.06811225131208379	-1.0	148.3476687568222	58.728847085765764	3.0	0.7931034482758621	84.0	81.0	165.0	3717.0	3825.0	7542.0	61.0
6	93	large	E	811.0	511.0	91.25483391999994	70.59797968	6.259786094111442E-5	1322.0	164.26702715999994	32.7566787083184	29.614185789921695	30.963756532073546	43.97084519569404	25.238858928247925	24.031780860893424	12.206555615733702	25.42992857784644	30.863587014810065	15.556349186104045	36.62712454221344	1.0502284068892607	1.1061144459850778	0.9494753555577639	0.7736355067161799	0.6300863131935882	154.0	3.0	32.202484376209235	137.0	182.0	10834.0	15568.0	0.7272727272727273	0.24130105900151286	0.5705329153605015	-1.0	0.03523252567138391	119.75604810502509	49.32204808583252	8.0	0.5454545454545454	68.0	58.0	126.0	5022.0	5098.0	10120.0	102.0
6	95	large	iso	721.0	404.0	85.01219323999997	60.284271200000006	8.494852376921798E-5	1125.0	147.29646443999994	32.38826948140329	27.294688127912362	17.681100489851246	39.93341568377011	21.2602916254693	22.542024647289267	12.041594578792296	18.062094992012323	30.005838358067415	14.7648230602334	28.138621269003487	0.9431402883336791	1.1866143818760868	0.7948161616266062	0.7091249961027358	0.5603328710124826	157.0	3.0	31.304951684997057	361.0	285.0	25199.0	22532.0	0.6	0.5742222222222222	0.4411764705882353	-1.0	0.025561428180340004	120.25079181074213	46.0	3.0	0.3111455108359133	65.0	58.0	123.0	3634.0	3180.0	6814.0	82.0
7	113	large	iso	968.0	623.0	96.84062035999992	74.76955255999997	5.520252382942082E-5	1591.0	174.02438647999998	37.94733192202055	31.622776601683793	31.7594800848128	46.789910608246075	28.635642126552707	26.622844024125627	16.1245154965971	29.09295447354909	32.887687665751145	15.620499351813308	39.916349630952254	1.0756041728901347	1.2	0.896336810741779	0.7720887400560641	0.643595041322314	166.0	4.0	34.713109915419565	20.0	470.0	1934.0	58346.0	0.4666666666666667	0.3079824010056568	0.9591836734693877	-1.0	0.23657902076014226	134.40734131746817	54.61770370889708	8.0	0.4448979591836735	74.0	74.0	148.0	7544.0	6999.0	14543.0	150.0
7	115	large	api	824.0	532.0	88.08326103999995	70.59797967999998	3.2266285844445985E-5	1356.0	161.0954542799999	34.40930106817051	29.410882339705484	27.407575437818416	35.53767779197438	25.0	25.522598731675444	14.0	21.04082261263129	33.38900168507605	14.142135623730951	36.199999999999996	0.9795240783601373	1.1699513353843527	0.837234890661793	0.8014914394227566	0.6456310679611651	144.0	3.0	32.28002478313795	20.0	413.0	2108.0	56816.0	0.4	0.3193215339233038	0.953810623556582	-1.0	0.2652502626919785	118.93121344067337	41.92198090272987	6.0	0.558891454965358	73.0	57.0	130.0	4240.0	3407.0	7647.0	80.0
7	117	medium	iso	969.0	458.0	98.49747459999992	64.52691188	4.442812946367146E-5	1427.0	165.43860003999995	37.05401462729781	32.01562118716424	74.57783868126134	80.8292843310247	23.53720459187964	22.856569897844363	13.341664064126334	38.45737133568782	8.308444132473843	15.811388300841896	38.955303767048186	1.029778514321148	1.157372971484107	0.8897551089348977	0.6551123482307033	0.4726522187822497	103.0	4.0	33.54101966249684	0.0	319.0	0.0	20525.0	0.0	0.2235459004905396	1.0	-1.0	0.27211077030815806	46.63333322096939	18.027756377319946	1.0	0.25705329153605017	88.0	57.0	145.0	4488.0	2681.0	7169.0	79.0
7	120	large	iso	910.0	465.0	91.59797967999995	62.11269832000001	4.269972414208385E-5	1375.0	156.12489155999995	36.345563690772494	31.25699921617557	49.96974072811031	58.894246783393356	22.847319317591726	24.9346714559265	17.46424919657298	30.84282883978499	21.147263543390018	14.422205101855956	36.022285450098906	0.9162871609507952	1.162797600607917	0.7880022804241729	0.6781011823294839	0.510989010989011	168.0	4.0	32.64965543462902	38.0	345.0	3070.0	34977.0	0.47058823529411764	0.27854545454545454	0.9007832898172323	-1.0	0.2367319836911972	118.6593001747529	45.18988798881779	5.0	0.4804177545691906	82.0	61.0	143.0	4850.0	4300.0	9150.0	80.0
8	136	large	F	799.0	594.0	88.01219323999993	76.42640679999997	7.142279048292484E-5	1393.0	166.8528136	32.802438933713454	29.206163733020468	7.4314079711725185	7.4314079711725185	26.870057685088806	26.516470230923698	14.142135623730951	5.487396847647231	41.80624374914184	15.556349186104045	42.42640687119279	1.0133346350809826	1.1231341176324037	0.9022383161301508	0.8683615756693308	0.7434292866082604	172.0	3.0	32.802438933713454	469.0	206.0	46685.0	23094.0	0.8181818181818182	0.48456568557071067	0.30518518518518517	0.045361500457907676	-1.0	130.8727128686371	46.278820596099706	5.0	0.43851851851851853	91.0	103.0	194.0	7767.0	12026.0	19793.0	101.0
8	143	large	E	925.0	815.0	93.59797967999995	87.59797967999994	6.226213414528797E-5	1740.0	184.02438648	36.61966684720111	30.805843601498726	65.29756977222868	78.5948391712623	29.0	34.1826134893382	16.97056274847714	42.84582944314582	10.939482922766144	15.264337522473747	43.70893371757925	0.848384515977554	1.1887246887606588	0.7136930224458139	0.9358960522383787	0.8810810810810811	144.0	5.0	31.38470965295043	396.0	17.0	29826.0	967.0	0.0	0.23735632183908045	0.04116222760290557	0.37542590890571514	-1.0	103.87353865590595	41.75979986181025	2.0	0.23486682808716708	111.0	134.0	245.0	6175.0	8478.0	14653.0	82.0
8	145	medium	E	801.0	376.0	88.42640679999994	59.52691188000001	6.68048008334027E-5	1177.0	150.36753223999992	34.539832078341085	28.231188426986208	18.644311275436905	30.485195024839783	21.400934559032695	21.05774635149591	12.806248474865697	15.51831516679868	32.16301015270198	14.866068747318506	30.589069129710726	1.016297480357503	1.2234636231369007	0.8306724132522764	0.6731802640656439	0.46941323345817726	156.0	3.0	32.449961479175904	321.0	218.0	25292.0	17733.0	0.6363636363636364	0.45794392523364486	0.4044526901669759	-1.0	0.024571034254762716	111.47819793627417	45.017552033862366	6.0	0.274582560296846	84.0	61.0	145.0	5576.0	4270.0	9846.0	98.0
9	155	large	iso	751.0	531.0	81.76955255999997	67.11269831999999	1.3064639624054458E-4	1282.0	151.29646443999994	31.906112267087632	29.154759474226502	12.242331198874439	28.059384768344536	24.186773244895647	27.439012731797877	17.4928556845359	14.3546163244854	34.12821844335926	13.45362404707371	30.516645030749878	0.8814738883395264	1.0943706222407148	0.805461943536748	0.8207541342574276	0.7070572569906791	154.0	5.0	30.479501308256342	21.0	358.0	2491.0	50522.0	0.375	0.2956318252730109	0.9445910290237467	-1.0	0.16717477792069613	131.9779235783808	44.67444943955859	10.0	0.7810026385224275	114.0	85.0	199.0	11860.0	10491.0	22351.0	124.0
9	168	large	F	1069.0	688.0	106.49747459999989	81.42640679999997	8.759804292955809E-5	1757.0	190.75230852	38.07886552931954	34.0147027033899	71.01414719785942	72.38350663876659	29.068883707497267	28.69060579222361	13.45362404707371	44.644187172305664	12.729789343619554	17.029386365926403	46.84085526326574	1.0131847308492938	1.1194825326379998	0.9050473779718377	0.7645853303642568	0.6435921421889617	130.0	3.0	34.40930106817051	52.0	196.0	5353.0	21777.0	0.5454545454545454	0.14114968696642002	0.7903225806451613	-1.0	0.0566846596413456	67.89760730670874	31.575597353617518	3.0	0.4274193548387097	213.0	129.0	342.0	8440.0	6202.0	14642.0	59.0
10	179	large	iso	644.0	413.0	80.42640679999995	62.94112544000001	5.5236141228416736E-5	1057.0	145.7817457999999	30.805843601498726	25.238858928247925	17.10272896905238	30.01836742760908	21.93171219946131	22.89734906673605	11.704699910719626	14.932231882707496	31.06321098861283	13.601470508735444	29.847892342462142	0.9578275692762371	1.2205719636167902	0.784736662669204	0.7825927819518109	0.6413043478260869	164.0	4.0	29.410882339705484	145.0	327.0	9195.0	24623.0	0.6666666666666666	0.44654683065279094	0.6927966101694916	-1.0	0.19343954962357118	100.72620437722225	41.25809960721658	3.0	0.2817796610169492	69.0	43.0	112.0	7084.0	2889.0	9973.0	156.0
10	180	large	iso	852.0	545.0	93.25483391999994	70.76955256000001	8.716642067624522E-5	1397.0	166.02438647999995	36.6742416417845	29.427877939124322	38.26398878588065	57.62583687890731	24.698178070456937	26.831648927893323	14.866068747318506	30.239207420623796	24.092800760784232	14.866068747318506	35.80428690213954	0.9204867780146565	1.246241462522384	0.7386102980008366	0.7588834764395241	0.6396713615023474	132.0	3.0	33.015148038438355	12.0	409.0	1057.0	46130.0	0.4	0.3013600572655691	0.9714964370546318	-1.0	0.2166870083898699	139.71556208915104	49.23105488784023	7.0	0.44418052256532065	78.0	81.0	159.0	8416.0	6445.0	14861.0	161.0
10	184	large	E	1006.0	517.0	102.7401152799999	69.76955256000001	7.904481180578877E-5	1523.0	174.50966783999996	37.0	33.83784863137726	27.850575214462342	39.31587549913598	24.698178070456937	26.11606322812047	13.416407864998739	24.216216216216218	34.22203381234486	17.69180601295413	38.220323922503304	0.9457083119581046	1.093450130446252	0.8648847218776662	0.6790877387070816	0.5139165009940357	117.0	3.0	35.0	517.0	63.0	29999.0	3432.0	0.6153846153846154	0.3808273145108339	0.10862068965517241	0.18937927994069112	-1.0	112.59065074166924	49.64892075460955	2.0	0.19310344827586207	95.0	69.0	164.0	4647.0	5203.0	9850.0	54.0
11	193	large	F	863.0	457.0	93.91168815999993	67.18376612	5.110848964689091E-5	1320.0	163.09545427999998	33.97057550292606	31.144823004794873	33.11134196037201	29.80978990432444	22.561028345356956	25.71118673534795	13.341664064126334	19.8701373175694	32.750226252464714	16.1245154965971	39.970325808703265	0.8774790746760774	1.0907294447522193	0.8044882980814863	0.7153930190833879	0.52954808806489	142.0	3.0	33.24154027718932	135.0	208.0	12452.0	16559.0	0.7142857142857143	0.25984848484848483	0.6064139941690962	0.022542772096527667	-1.0	51.6264010042663	24.522589802184456	2.0	0.2478134110787172	91.0	48.0	139.0	8680.0	3013.0	11693.0	149.0
11	195	large	F	704.0	572.0	84.25483391999997	73.18376611999997	1.0446583818067445E-4	1276.0	159.43860003999995	31.25699921617557	27.294688127912362	28.432730016512163	43.98781238601755	25.612496949731394	27.602628528460038	12.806248474865697	24.25056848092229	30.738581663514726	13.601470508735444	34.917756632907185	0.9279006498719246	1.1451678462012258	0.8102748020300915	0.8686002062444039	0.8125	166.0	3.0	30.01666203960727	160.0	294.0	15329.0	27488.0	0.6363636363636364	0.3557993730407524	0.6475770925110133	-1.0	0.03815557694948887	99.88578744224542	42.079110197598254	6.0	0.3568281938325991	65.0	70.0	135.0	7477.0	7089.0	14566.0	167.0
11	196	large	iso	784.0	537.0	88.84062035999995	72.355339	8.502877607274777E-5	1321.0	164.02438647999992	33.24154027718932	29.732137494637012	16.313852426260553	28.737832636959467	24.839484696748443	25.864569081015432	12.041594578792296	16.184568931337427	35.78619264060382	15.0	33.661568682243505	0.9603672351526088	1.118033988749895	0.8589785684659035	0.814439821635663	0.6849489795918368	174.0	3.0	31.906112267087632	41.0	414.0	3787.0	49913.0	0.6	0.3444360333080999	0.9098901098901099	-1.0	0.22763388341709487	109.9013705707057	40.928164361110426	5.0	0.4835164835164835	198.0	132.0	330.0	14197.0	13818.0	28015.0	106.0
11	199	large	F	767.0	520.0	86.01219323999995	69.94112544	5.905599768587869E-5	1287.0	158.36753223999992	32.31098884280702	29.154759474226502	23.198590513648185	29.908427321405128	24.20743687382041	26.10752940377572	12.806248474865697	17.64105712681993	33.442224102789226	14.142135623730951	35.38010004635291	0.927220515562054	1.1082577742193587	0.8366469761199511	0.8131536100334422	0.6779661016949152	138.0	3.0	30.610455730027933	115.0	317.0	8736.0	27313.0	0.6363636363636364	0.3356643356643357	0.7337962962962963	-1.0	0.07906935986411756	120.62134030093384	41.4656529495407	5.0	0.5231481481481481	78.0	68.0	146.0	7899.0	8301.0	16200.0	126.0
11	205	large	api	1269.0	729.0	116.1543288399999	84.66904747999995	4.4561550265014404E-5	1998.0	203.23758988000003	41.43669871020132	38.27531841800928	29.795570560786143	25.25316339457388	29.698484809834994	29.55693181776633	14.142135623730951	22.226674147988014	44.67631023535553	19.849433241279208	52.099627637824824	1.0047891639410143	1.0825957933952695	0.928129566058782	0.7289357902160474	0.574468085106383	124.0	4.0	39.698866482558415	147.0	318.0	10389.0	24483.0	0.6363636363636364	0.23273273273273273	0.6838709677419355	-1.0	0.20603719652573385	105.89701405501215	35.45125183946495	4.0	0.4	118.0	131.0	249.0	9958.0	9575.0	19533.0	130.0
12	225	large	E	896.0	523.0	95.42640679999992	69.94112543999998	3.9551566835141245E-5	1419.0	167.78174579999998	37.05401462729781	30.01666203960727	41.987212495816664	60.3408907640049	24.596747752497688	25.693217130738617	13.038404810405298	31.791426970835264	22.58745489772889	15.556349186104045	36.584556631871564	0.9573245587478749	1.2344482067461295	0.7755080800605461	0.7329326104312672	0.5837053571428571	127.0	4.0	33.421549934136806	167.0	76.0	14825.0	6558.0	0.6666666666666666	0.17124735729386892	0.31275720164609055	0.03314705591158039	-1.0	121.55559771297396	50.5790978276561	3.0	0.551440329218107	73.0	74.0	147.0	7109.0	8527.0	15636.0	136.0
13	232	large	iso	666.0	397.0	79.18376611999999	60.284271200000006	5.276454014633874E-5	1063.0	141.8822508799999	29.427877939124322	27.459060435491963	30.529705899934115	35.21759296819271	21.213203435596427	22.96828576590824	12.727922061357855	18.8256863490472	29.352788741387958	12.806248474865697	32.64476306477895	0.9235867078544939	1.0717001045340786	0.8617958549663696	0.7613210908488678	0.5960960960960962	134.0	3.0	29.154759474226502	89.0	302.0	8704.0	32692.0	0.6	0.367826904985889	0.7723785166240409	-1.0	0.18858201619552295	103.54130635493877	37.45766030319321	9.0	0.46035805626598464	103.0	89.0	192.0	5178.0	5840.0	11018.0	62.0
13	236	large	F	746.0	562.0	86.42640679999994	72.76955255999997	6.580315794941203E-5	1308.0	162.02438647999995	32.01562118716424	29.068883707497267	37.26640190097714	45.15333356662935	24.758836806279895	26.821750528031945	12.727922061357855	25.425088435465067	28.243258608112725	14.422205101855956	35.860663986319985	0.9230880281435748	1.1013708510212579	0.8381264378729758	0.8419828528611236	0.7533512064343163	148.0	4.0	30.886890422961002	79.0	234.0	8125.0	25820.0	0.7	0.2392966360856269	0.7476038338658147	-1.0	0.06090226747041418	112.61595957154984	46.86220024229368	2.0	0.6198083067092651	123.0	106.0	229.0	6516.0	7632.0	14148.0	70.0
13	239	large	F	777.0	517.0	87.42640679999995	72.18376611999999	7.294880034113734E-5	1294.0	162.02438647999992	31.575306807693888	28.442925306655784	26.250242369688884	34.04593735660167	25.45584412271571	27.651531358337742	12.727922061357855	20.712387815678838	34.771388292067456	15.0	36.99582679168016	0.9205943711699726	1.1101286688083771	0.829268171371655	0.8256517539961395	0.6653796653796654	146.0	4.0	30.528675044947494	211.0	189.0	23723.0	17544.0	0.7	0.3091190108191654	0.4725	0.029907506039319468	-1.0	101.69625101134561	41.71055123781729	4.0	0.505	88.0	82.0	170.0	9449.0	7080.0	16529.0	142.0
13	241	large	E	950.0	507.0	99.49747459999992	67.76955256	1.5752126762924213E-4	1457.0	169.68124072	38.2099463490856	29.732137494637012	22.10420291856144	42.35745470593528	24.08318915758459	24.964467798391944	14.035668847618199	22.45488627912017	32.893699626419675	16.55294535724685	33.32802628581868	0.964698681024391	1.2851395684544304	0.7506567416522575	0.681118318152771	0.5336842105263158	130.0	4.0	36.359317925395686	114.0	30.0	14805.0	3405.0	0.4666666666666667	0.09883321894303362	0.20833333333333334	0.029547777520751734	-1.0	140.35188282835628	51.886890422961	3.0	1.1041666666666667	69.0	64.0	133.0	7130.0	7528.0	14658.0	136.0
14	258	large	F	785.0	522.0	87.84062035999993	70.18376611999999	5.7686879327601635E-5	1307.0	160.85281359999996	33.015148038438355	29.410882339705484	25.657271481643505	24.286580070595363	25.553864678361276	25.447608250454962	13.038404810405298	15.841213233122257	37.77513327099745	15.264337522473747	38.51490267084421	1.0041754976287178	1.1225487102733744	0.8945495981053426	0.7989898731630501	0.664968152866242	165.0	4.0	31.38470965295043	66.0	260.0	9159.0	30361.0	0.8333333333333334	0.24942616679418517	0.7975460122699386	-1.0	0.07301530425184098	117.04262541352345	39.84304222009847	6.0	0.598159509202454	65.0	75.0	140.0	4422.0	4956.0	9378.0	87.0
14	265	large	E	712.0	531.0	84.84062035999995	74.42640679999998	5.403438320414666E-5	1243.0	161.68124071999995	30.870698080866262	27.730849247724095	5.042451069170916	12.399179469888239	26.40075756488817	25.61462292635486	11.40175425099138	6.996926322630759	40.820964042163425	15.264337522473747	32.586077908662	1.0306908534548231	1.1132258448017007	0.9258596162384466	0.877249676914079	0.7457865168539326	126.0	3.0	31.304951684997057	267.0	285.0	18746.0	21402.0	0.8	0.4440868865647627	0.5163043478260869	-1.0	0.07257244397512506	134.92764179883116	51.772479808066706	2.0	0.3496376811594203	78.0	93.0	171.0	7408.0	8123.0	15531.0	120.0
14	273	large	F	851.0	608.0	90.84062035999996	75.59797967999997	2.9531973427331663E-5	1459.0	168.8528136	34.713109915419565	29.832867780352597	48.38451795230975	59.27287400057395	27.51363298439521	28.304061200527727	13.92838827718412	34.28099651398281	25.07301696595926	15.264337522473747	39.879687273362116	0.9720736819167922	1.163586088035459	0.8354119148657004	0.8322045730247807	0.7144535840188014	92.0	4.0	30.610455730027933	180.0	287.0	12502.0	17761.0	0.7857142857142857	0.32008224811514735	0.6145610278372591	-1.0	0.030217908348647564	102.14888573916858	35.88572412799702	6.0	0.3233404710920771	108.0	105.0	213.0	4293.0	5341.0	9634.0	51.0
15	299	large	F	1016.0	642.0	100.49747459999993	77.18376611999997	3.7211093368760484E-5	1658.0	180.50966784	38.2099463490856	32.55764119219941	72.13798987476147	75.5640250210248	27.294688127912362	28.585995303006193	15.264337522473747	42.18796816077123	11.610177708161677	16.55294535724685	43.56340322989577	0.9548272795329945	1.1736091728365272	0.8135819842181764	0.7680169718414002	0.6318897637795275	76.0	5.0	33.61547262794322	119.0	150.0	11436.0	14076.0	0.2857142857142857	0.16224366706875754	0.5576208178438662	-1.0	0.014785087815792722	84.93373200269377	33.13104515489481	6.0	0.5092936802973977	90.0	74.0	164.0	2738.0	2823.0	5561.0	40.0
16	304	large	E	893.0	597.0	92.91168815999994	74.18376611999997	3.627947638476182E-5	1490.0	169.09545427999993	34.92849839314596	30.805843601498726	61.82806290667526	70.17753542963479	26.1725046566048	28.068472668863837	15.132745950421556	38.30682856559779	16.620223312926605	15.524174696260024	40.71954794248515	0.9324520420249934	1.1338270376548514	0.8223935495078937	0.7984330883349221	0.6685330347144457	100.0	4.0	31.78049716414141	447.0	124.0	30279.0	8656.0	0.5	0.3832214765100671	0.2171628721541156	0.07446263325383726	-1.0	142.27842060889492	49.34987578107454	4.0	0.404553415061296	105.0	112.0	217.0	6763.0	6979.0	13742.0	99.0
16	310	large	E	1081.0	754.0	103.08326103999991	83.59797967999994	6.074404095131922E-5	1835.0	189.09545428	38.8329756778952	35.22782990761707	5.150769444877142	11.3099324740202	30.463092423455635	30.3930712776821	17.08800749063506	7.62238779884415	47.8598881742485	18.35755975068582	38.86670412647792	1.0023038522541468	1.1023380032131531	0.9092527422011928	0.81097531099216	0.6975023126734505	90.0	5.0	37.12142238654117	174.0	198.0	23034.0	23593.0	0.7647058823529411	0.20272479564032697	0.532258064516129	0.19175229719260867	-1.0	157.59774166737242	58.530004047652426	8.0	0.5591397849462365	63.0	76.0	139.0	6920.0	11613.0	18533.0	142.0
17	342	large	iso	799.0	483.0	87.66904747999996	68.18376611999999	6.127066566338023E-5	1282.0	158.26702715999994	34.48187929913333	28.653097563788805	33.62675729814066	46.96548445964609	25.709920264364882	23.28665491183798	13.341664064126334	26.216668533571518	29.665204542290482	14.7648230602334	35.8669258009041	1.104062406631663	1.203425885189838	0.9174328225933909	0.7777404691838911	0.60450563204005	146.0	4.0	30.528675044947494	40.0	380.0	1916.0	23370.0	0.5714285714285714	0.32761310452418096	0.9047619047619048	-1.0	0.23191067919118352	52.73870839162886	18.788294228055936	6.0	0.24285714285714285	68.0	85.0	153.0	3307.0	4225.0	7532.0	62.0
18	355	large	E	783.0	462.0	90.66904747999995	66.94112544000001	5.985140599091358E-5	1245.0	160.02438647999992	33.734255586866	27.892651361962706	15.008913676658684	18.987624087870167	23.323807579381203	24.788505713717477	11.661903789690601	10.730931917790416	39.006689822384864	16.55294535724685	32.981321655218736	0.940912205388575	1.209431658148838	0.7779788126505137	0.7383018494240395	0.5900383141762452	161.0	4.0	33.1058907144937	151.0	297.0	16488.0	33745.0	0.45454545454545453	0.3598393574297189	0.6629464285714286	-1.0	0.09842692982599544	124.05518600712665	45.935780991191685	5.0	0.3236607142857143	78.0	65.0	143.0	4980.0	4117.0	9097.0	84.0
18	366	large	F	810.0	403.0	90.49747459999995	59.52691188000001	8.763729779640168E-5	1213.0	152.85281359999988	33.97057550292606	28.319604517012593	2.9038188650962695	1.4281308039015244	21.2602916254693	22.586978668914035	13.45362404707371	1.265801340230347	37.57114614227107	15.620499351813308	50.78847443862172	0.9412631913771351	1.1995427225164366	0.7846850084693315	0.6577742875490146	0.49753086419753084	143.0	3.0	32.802438933713454	89.0	68.0	9525.0	5918.0	0.5454545454545454	0.12943116240725475	0.43312101910828027	0.021366263374124055	-1.0	111.9780294814154	48.50725768557629	2.0	0.7643312101910829	56.0	53.0	109.0	5194.0	7085.0	12279.0	113.0
18	367	large	F	857.0	669.0	91.91168815999993	80.84062035999996	7.073728760647177E-5	1526.0	175.58073563999997	34.713109915419565	30.479501308256342	20.725558865560544	24.54104267020628	29.546573405388315	28.285060637921255	13.0	18.494453581493243	41.56892159048523	15.652475842498529	44.52793456868378	1.0445999668735295	1.138900192767144	0.9172006234677187	0.8795466820201644	0.780630105017503	150.0	3.0	32.2490309931942	81.0	81.0	13803.0	14434.0	0.7692307692307693	0.10615989515072084	0.5	-1.0	7.043743699272054E-5	116.75121983236585	42.946465661351596	5.0	0.8580246913580247	110.0	155.0	265.0	7471.0	7842.0	15313.0	86.0
18	368	large	iso	907.0	664.0	96.32590171999993	80.84062035999996	6.83259339374476E-5	1571.0	179.58073564	34.132096331752024	31.906112267087632	75.69972255081441	79.21006444874871	27.85677655436824	28.857381474207216	13.0	43.009371171684094	8.462328400897507	15.811388300841896	43.78345608331111	0.9653258588020773	1.06976669692724	0.9023704528986042	0.8392407329337795	0.7320837927232635	122.0	4.0	32.69556544854363	166.0	521.0	11450.0	38265.0	0.8461538461538461	0.43730108211330365	0.7583697234352256	-1.0	0.14182354586238213	134.97327891553758	52.80151512977634	5.0	0.3522561863173217	81.0	80.0	161.0	5382.0	4593.0	9975.0	100.0
18	369	large	F	806.0	537.0	90.01219323999995	73.01219323999997	6.059686469874825E-5	1343.0	165.43860003999998	33.301651610693426	29.732137494637012	18.156139444477276	28.09617756072288	25.632011235952593	25.790840660956707	12.649110640673518	16.87603986042354	37.467874625594604	15.264337522473747	35.83380675274964	0.9938416344355708	1.1200557516828473	0.8873144331809878	0.811136698395152	0.6662531017369727	138.0	5.0	32.449961479175904	131.0	157.0	12806.0	17865.0	0.7692307692307693	0.2144452717795979	0.5451388888888888	-1.0	0.0458387901506311	122.6594073745739	48.516826434406596	5.0	0.6423611111111112	76.0	63.0	139.0	6605.0	5575.0	12180.0	110.0
18	377	large	E	714.0	456.0	84.01219323999996	66.18376612	9.171756848681741E-5	1170.0	152.61017291999985	31.400636936215164	27.459060435491963	22.15023792835078	27.222004770114175	23.600847442411894	25.937989947129587	12.806248474865697	16.050629833521747	35.87158425591456	16.1245154965971	35.0879855780991	0.9098950030637848	1.143543749793731	0.7956800981404593	0.7877876242431977	0.6386554621848739	85.0	3.0	30.886890422961002	160.0	232.0	9780.0	13627.0	0.6363636363636364	0.335042735042735	0.5918367346938775	-1.0	0.016725698754557435	85.87783784889031	38.79282110928448	1.0	0.2423469387755102	76.0	73.0	149.0	4328.0	5715.0	10043.0	63.0
20	380	medium	F	1117.0	420.0	104.56854239999993	55.627416960000005	3.487510226299032E-4	1537.0	162.61017291999994	40.496913462633174	35.22782990761707	43.524898199143024	41.436008532936	20.223748416156685	25.934940985746405	20.396078054371138	24.59446695657478	26.513129036030904	16.278820596099706	37.16393620385991	0.7797877167822153	1.1495716190532874	0.6783289565067706	0.5319708555103666	0.37600716204118173	104.0	6.0	36.22154055254967	125.0	320.0	9347.0	25983.0	0.7619047619047619	0.28952504879635654	0.7191011235955056	-1.0	0.10416148028665909	110.02325425574796	46.80925077175523	4.0	0.3348314606741573	82.0	89.0	171.0	9084.0	12614.0	21698.0	147.0
[truncated: 67 more columns]
