# Supplementary material for: Exploiting Single-Cell Quantitative Data to Map Genetic Variants Having Probabilistic Effects
Source: PLoS Genet. 2016 Aug 1;12(8):e1006213. doi: 10.1371/journal.pgen.1006213 (PMC4968810; doi:10.1371/journal.pgen.1006213)
Supplement: S1 Dataset — (ZIP) [file pgen.1006213.s007.zip › data/2014-10-07_morpho/JW1_gpa1/JW1-9_A.xls]

image_number	cell_	Agroup	C11-1_A	C12-1_A	C13_A	C103_A	C104_A	C115_A	C126_A	C127_A	A7-1_A	A8-1_A	A101_A	A120_A	A121_A	A122_A	A123_A	D14-1_A	D15-1_A	D16-1_A	D17-1_A	D102_A	D105_A	D117_A	D127_A	D135_A	D147_A	D148_A	D154_A	D155_A	D173_A	D176_A	D179_A	D182_A	D188_A	D191_A	D194_A
2	0	A	631.0	90.66904747999996	7.32588722271796E-5	29.154759474226502	26.1725046566048	1.1139460994180819	92.0	3.0	319.0	14862.0	0.5055467511885895	54.20818078607972	21.587033144922902	3.0	0.10658307210031348	134.0	6140.0	44.0	0.001726841793859905	16.1245154965971	0.5530663187549721	3.1622776601683795	16.0312195418814	2.23606797749979	0.23249527748763857	0.16666666666666666	79.69515353123397	71.56505117707799	8.246211251235321	15.0	5.0	3.0	1.0	45.82089552238806	0.9602605863192183
2	2	B	884.0	107.7401152799999	4.282776639387642E-5	34.92849839314596	30.870698080866262	1.131445045448931	157.0	3.0	33.0	2342.0	0.03733031674208145	70.57962270500957	25.059928172283335	1.0	1.0	79.0	4481.0	75.0	0.005022445617506059	20.024984394500787	0.5733136354476178	7.211102550927978	21.02379604162864	9.433981132056603	0.45607017003965516	0.5850706729171206	79.93931020467703	81.62399452257333	8.94427190999916	15.620499351813308	4.242640687119285	3.681787005729087	2.23606797749979	56.721518987341774	1.3222494978799375
2	3	B	844.0	104.9116881599999	6.023567027916349E-5	34.058772731852805	29.068883707497267	1.1716574009021399	107.0	3.0	186.0	12469.0	0.22037914691943128	33.135938774202536	13.416407864998739	1.0	0.25268817204301075	140.0	7622.0	58.0	0.002043275982885872	19.1049731745428	0.5609413270688771	3.0	19.697715603592208	5.830951894845301	0.2	0.3819983596576246	49.76364169072619	71.20011484134734	10.198039027185569	19.1049731745428	4.0	4.7762432936357	5.0	54.44285714285714	1.0653371818420363
2	4	A	802.0	103.15432883999992	8.230540585683999E-5	32.984845004941285	29.832867780352597	1.1056545166155471	159.0	3.0	446.0	15036.0	0.5561097256857855	0.0	0.0	0.0	0.0	71.0	7015.0	133.0	0.0020788312750344255	20.615528128088304	0.625	5.0	20.12461179749811	5.385164807134504	0.31622776601683794	0.35355339059327373	39.0938588862295	54.16234704572172	6.324555320336759	11.704699910719626	4.123105625617661	2.8388067087090953	1.4142135623730951	98.80281690140845	1.3461154668567357
2	8	A	839.0	105.7401152799999	5.230787465223025E-5	34.40930106817051	29.410882339705484	1.1699513353843527	118.0	3.0	288.0	18239.0	0.3432657926102503	53.76515555968524	24.20743687382041	1.0	0.1840277777777778	87.0	6023.0	92.0	0.001556571044070233	21.93171219946131	0.6373774391990981	6.082762530298219	21.540659228538015	6.324555320336759	0.3976426261351493	0.4	45.0	53.97262661489639	7.0710678118654755	13.152946437965905	5.0990195135927845	2.579505021093418	1.0	69.22988505747126	1.3289058608666777
2	10	B	855.0	106.32590171999988	5.5545753100824064E-5	34.438350715445125	29.966648127543394	1.1492226480876129	127.0	3.0	64.0	7891.0	0.07485380116959064	4.0	2.0	1.0	0.4375	118.0	7585.0	85.0	0.001189105288191939	20.615528128088304	0.5986212376553365	6.082762530298219	20.808652046684813	5.385164807134504	0.3976426261351493	0.33333333333333337	53.9726266148964	41.633539336570195	8.48528137423857	15.620499351813308	6.4031242374328485	2.439512146351217	1.4142135623730951	64.27966101694915	1.3223467369808835
2	11	B	864.0	107.15432883999989	5.962274312005751E-5	35.11409973215888	30.083217912982647	1.1672321702328632	145.0	3.0	100.0	11358.0	0.11574074074074074	25.934804221936147	12.041594578792296	2.0	0.5	103.0	12734.0	161.0	0.0010504168528635523	22.02271554554524	0.6271758556684843	7.810249675906654	20.024984394500787	8.06225774829855	0.5	0.5281760663657007	59.24560592044139	79.69515353123398	8.06225774829855	13.341664064126334	5.0990195135927845	2.616515592568454	2.8284271247461903	123.63106796116504	1.302261661693105
2	13	A	596.0	88.66904747999996	9.607646361976692E-5	29.068883707497267	25.495097567963924	1.140175425099138	104.0	3.0	259.0	11120.0	0.43456375838926176	43.9655958594573	18.439088914585774	1.0	0.14671814671814673	73.0	6041.0	82.0	0.0019923494051255855	17.88854381999832	0.6153846153846154	3.1622776601683795	19.697715603592208	5.0990195135927845	0.2171861213815347	0.3561309707013459	6.3401917459099195	13.465208094811715	6.082762530298219	11.0	5.0	2.2	2.0	82.75342465753425	0.9908955470948517
2	14	B	778.0	100.6690474799999	4.941260301626571E-5	33.24154027718932	28.319604517012593	1.173799593748562	87.0	3.0	38.0	4791.0	0.04884318766066838	8.94427190999916	4.47213595499958	1.0	0.6578947368421053	108.0	8297.0	97.0	0.0010379529850850623	19.849433241279208	0.5971273616012338	3.605551275463989	20.518284528683193	4.242640687119285	0.19999999999999998	0.23980823009322946	8.820379552021066	2.489552921999149	7.615773105863909	13.152946437965905	5.0990195135927845	2.579505021093418	1.0	76.82407407407408	1.262625045197059
2	16	B	717.0	96.08326103999994	4.4567234860537745E-5	32.14031735997639	27.073972741361768	1.1871297081892458	137.0	3.0	78.0	4861.0	0.1087866108786611	14.422205101855956	7.211102550927978	1.0	0.2564102564102564	99.0	6415.0	64.0	0.001692326099581659	18.110770276274835	0.5634907108548892	2.0	19.235384061671343	3.1622776601683795	0.13333333333333333	0.2	3.5763343749973515	14.858614447924651	8.94427190999916	14.866068747318506	5.385164807134504	2.760559663396612	1.4142135623730951	64.79797979797979	0.987685113016368
3	19	A	543.0	84.18376611999996	1.2530238765612488E-4	26.627053911388696	24.413111231467404	1.0906866256795495	94.0	3.0	310.0	11232.0	0.570902394106814	35.69647876276139	16.278820596099706	1.0	0.08064516129032258	103.0	5124.0	66.0	0.0014819565711184754	16.97056274847714	0.6373428620737736	4.123105625617661	17.69180601295413	4.47213595499958	0.33333333333333337	0.3333333333333333	39.936383146969916	27.407575437818394	7.211102550927978	13.601470508735444	5.0	2.720294101747089	1.0	49.74757281553398	1.3266978922716628
3	20	B	955.0	112.32590171999989	5.602286029708745E-5	36.40054944640259	31.400636936215164	1.1592296525813748	107.0	3.0	132.0	9725.0	0.1382198952879581	22.50489520783571	11.180339887498949	1.0	0.29545454545454547	128.0	8570.0	73.0	9.280368003097215E-4	25.495097567963924	0.7004041959724749	8.246211251235321	25.612496949731394	9.055385138137417	0.47217668268576246	0.5290212483716217	39.70991879462874	47.405970516645304	7.810249675906654	14.866068747318506	5.656854249492381	2.62797450520358	1.4142135623730951	66.953125	1.0903150525087515
3	25	N	689.0	94.91168815999994	1.135064627033198E-4	30.14962686336267	27.16615541441225	1.1098231017027762	153.0	5.0	-1.0	-1.0	-1.0	-1.0	-1.0	-1.0	-1.0	256.0	10939.0	48.0	0.006745074235799029	17.11724276862369	0.5677431049544525	2.23606797749979	20.024984394500787	5.830951894845301	0.14285714285714285	0.41972110157675935	22.750976342787624	34.77783136636388	12.806248474865697	23.021728866442675	8.602325267042627	2.6762216205243843	7.280109889280518	42.73046875	1.1233202303684067
3	27	B	919.0	114.56854239999987	3.957877723300868E-4	37.64306044943742	29.832867780352597	1.26179825307403	139.0	10.0	178.0	13053.0	0.19368879216539717	37.09191808139243	17.11724276862369	1.0	0.42134831460674155	96.0	12152.0	153.0	0.0013233522947368168	21.400934559032695	0.5685227052082725	3.1622776601683795	21.633307652783937	4.0	0.16666666666666669	0.2857142857142857	22.166345822082462	40.60129464500449	7.810249675906654	12.727922061357855	5.0	2.545584412271571	1.4142135623730951	126.58333333333333	1.208689927583937
3	28	B	928.0	111.74011527999991	9.725590580242888E-5	36.22154055254967	30.265491900843113	1.1967933867131575	132.0	3.0	97.0	9965.0	0.10452586206896551	51.63471307983493	25.059928172283335	1.0	0.3711340206185567	99.0	13816.0	179.0	7.71589839212483E-4	21.587033144922902	0.5959722534055325	4.242640687119285	21.587033144922902	4.242640687119285	0.25	0.25	38.65980825409008	38.65980825409008	6.708203932499369	12.083045973594572	5.385164807134504	2.243765308275509	0.0	139.55555555555554	1.282643312101911
3	30	A	657.0	92.66904747999993	9.400166047758599E-5	29.410882339705484	27.202941017470888	1.0811655372416005	125.0	3.0	367.0	17085.0	0.558599695585997	31.708411802814283	13.892443989449804	2.0	0.09264305177111716	112.0	9344.0	102.0	0.0036954903972817228	18.788294228055936	0.6388211686764402	4.242640687119285	20.12461179749811	5.656854249492381	0.2853908964926964	0.3805211953235953	25.346175941946697	25.346175941946697	7.810249675906654	13.601470508735444	5.0	2.720294101747089	1.4142135623730951	83.42857142857143	1.2226027397260273
3	32	B	565.0	85.25483391999995	1.0635010235726758E-4	27.65863337187866	24.515301344262525	1.1282191878237626	141.0	3.0	70.0	6791.0	0.12389380530973451	12.245040190466598	6.082762530298219	2.0	0.5714285714285714	68.0	6090.0	86.0	9.052960631172544E-4	18.027756377319946	0.6517949073958691	5.656854249492381	17.029386365926403	5.0	0.4697761756117628	0.40961596025952024	57.094757077012105	65.22485943116808	5.385164807134504	10.44030650891055	5.0990195135927845	2.047512562185564	1.0	89.55882352941177	0.9602627257799671
3	33	N	1289.0	133.63961019999985	1.4717018943251084E-4	42.5205832509386	36.87817782917155	1.1530011989177993	75.0	3.0	-1.0	-1.0	-1.0	-1.0	-1.0	-1.0	-1.0	151.0	16021.0	105.0	0.0017201130937051945	23.323807579381203	0.5485298130021853	7.211102550927978	22.825424421026653	7.810249675906654	0.3713906763541037	0.4065853577252028	82.50414236027012	88.61964592655553	9.486832980505138	16.1245154965971	6.082762530298219	2.6508540184301035	1.0	106.09933774834437	0.9896385993383684
3	34	A	1277.0	130.46803731999987	4.210870393449828E-5	40.311288741492746	38.3275357934736	1.051757904779178	112.0	3.0	478.0	20570.0	0.37431480031323416	14.560219778561036	7.280109889280518	1.0	0.05439330543933055	152.0	25077.0	235.0	0.0016550862731225847	24.0	0.5953667260282006	5.0	21.02379604162864	4.123105625617661	0.2602896031476768	0.20986055078837967	42.580490783343635	81.67434966957315	9.219544457292887	16.64331697709324	5.830951894845301	2.8543053136497876	3.1622776601683795	164.98026315789474	1.424412808549667
3	37	B	957.0	111.9827559599999	3.6746793390379724E-5	35.84689665786984	32.2490309931942	1.1115650782014175	109.0	3.0	52.0	4758.0	0.054336468129571575	0.0	0.0	0.0	0.21153846153846154	153.0	16217.0	136.0	8.62563306428759E-4	21.470910553583888	0.5989614877546214	4.123105625617661	21.93171219946131	5.0	0.23608834134288123	0.29411764705882354	15.321510074864818	29.357753542791272	9.433981132056603	15.811388300841896	5.830951894845301	2.711630722733202	1.4142135623730951	105.99346405228758	1.2830979835974594
4	40	B	976.0	114.32590171999989	6.488836395461214E-5	36.796738985948195	32.526911934581186	1.1312705940224075	91.0	3.0	44.0	6183.0	0.045081967213114756	17.546597177041786	8.602325267042627	2.0	0.7727272727272727	101.0	5069.0	53.0	9.11255809130646E-4	24.20743687382041	0.6578690813624722	6.708203932499369	25.238858928247925	8.246211251235321	0.34874291623145787	0.4414095681753974	16.144338780283476	28.673146489435	7.615773105863909	13.416407864998739	5.385164807134504	2.4913643956121994	2.23606797749979	50.18811881188119	1.0560268297494575
4	45	B	1187.0	127.05382375999986	4.3560613058176425E-5	42.05948168962618	34.48187929913333	1.2197560731756087	142.0	3.0	188.0	11200.0	0.15838247683235046	63.335869790787996	26.40075756488817	2.0	0.4095744680851064	124.0	7254.0	57.0	0.0014252115787900719	29.410882339705484	0.6992687774124323	9.219544457292887	29.154759474226502	8.602325267042627	0.4644739396447739	0.4134013701484873	21.640164753935508	7.779137190914362	8.06225774829855	14.560219778561036	5.385164807134504	2.703764935712091	2.23606797749979	58.5	0.9743589743589743
4	48	A	707.0	96.66904747999993	7.353699528204302E-5	31.400636936215164	28.600699292150182	1.0978975239543691	108.0	3.0	375.0	15453.0	0.5304101838755304	7.211102550927978	3.605551275463989	1.0	0.037333333333333336	148.0	8073.0	59.0	0.0018264948659119091	18.027756377319946	0.5741207228993521	2.23606797749979	16.64331697709324	1.0	0.1514456332038457	0.07142857142857142	13.240519915187207	39.8055710922652	9.433981132056603	18.384776310850235	5.656854249492381	3.2499999999999996	1.4142135623730951	54.5472972972973	1.081630125108386
4	50	A	551.0	85.01219323999996	9.613628644467281E-5	27.51363298439521	23.40939982143925	1.1753241515913253	101.0	3.0	221.0	8385.0	0.4010889292196007	0.0	0.0	0.0	0.049773755656108594	80.0	4499.0	70.0	0.001669342898204385	15.264337522473747	0.5547917838088179	4.0	16.401219466856727	6.0	0.3076923076923077	0.46153846153846156	72.89727103094762	72.89727103094762	7.211102550927978	13.601470508735444	3.605551275463989	3.772369180073609	2.0	56.2375	1.244721049122027
4	51	N	263.0	57.69848476000001	1.225708562141987E-4	18.601075237738275	17.804493814764857	1.0447404700892329	47.0	3.0	-1.0	-1.0	-1.0	-1.0	-1.0	-1.0	-1.0	151.0	3791.0	26.0	0.0076394476505406645	9.433981132056603	0.5071739677132606	1.0	16.278820596099706	9.219544457292887	0.1	0.97182531580755	35.537677791974374	48.0664855011259	9.219544457292887	17.72004514666935	7.280109889280518	2.434035394542732	8.246211251235321	25.105960264900663	1.0356106568187813
4	52	B	623.0	90.42640679999995	1.1363627609971416E-4	28.178005607210743	25.942243542145693	1.0861822941964459	118.0	3.0	67.0	5083.0	0.10754414125200643	42.58560296752266	18.110770276274835	1.0	0.8208955223880597	59.0	3963.0	73.0	0.0018357582669034252	16.64331697709324	0.5906492180140037	3.1622776601683795	18.027756377319946	4.47213595499958	0.21271781490575853	0.3028912664076914	46.78991060824607	38.65980825409009	5.0	9.486832980505138	4.123105625617661	2.3008949665421112	1.4142135623730951	67.16949152542372	1.086802927075448
4	54	A	1093.0	120.22539663999987	3.428736460472732E-5	38.3275357934736	35.17101079013795	1.089747918311769	107.0	3.0	297.0	13253.0	0.2717291857273559	19.10853701402671	9.0	2.0	0.19865319865319866	96.0	7160.0	79.0	8.566589522281205E-4	22.090722034374522	0.5763668750688669	7.615773105863909	22.02271554554524	6.708203932499369	0.4360778994930029	0.3946002313234923	82.32552048310608	78.95905981967627	7.810249675906654	14.422205101855956	3.605551275463989	4.0	1.0	74.58333333333333	1.059217877094972
4	56	A	785.0	101.49747459999993	4.46558774052026E-5	32.57299494980466	29.410882339705484	1.1075150542433825	117.0	4.0	298.0	11715.0	0.3796178343949045	45.254833995939045	22.627416997969522	1.0	0.06711409395973154	104.0	6966.0	67.0	0.0037627981911395156	22.47220505424423	0.689902942264724	6.708203932499369	22.360679774997898	7.0710678118654755	0.4052574202187244	0.4343722427630694	8.13010235415598	26.56505117707799	8.0	14.317821063276353	4.47213595499958	3.2015621187164243	2.23606797749979	66.98076923076923	1.0002871088142407
4	58	B	1127.0	124.56854239999987	1.4049209183797292E-4	38.91015291668744	35.34119409414458	1.100985801810646	96.0	4.0	102.0	8319.0	0.09050576752440107	21.12241749487247	10.0	3.0	0.5392156862745098	117.0	9786.0	86.0	0.001162960590445978	23.769728648009426	0.6108875670292028	4.123105625617661	23.259406699226016	3.605551275463989	0.22360679774997896	0.1910938354123028	13.861027563021139	5.792796495032157	8.54400374531753	14.866068747318506	4.47213595499958	3.324154027718932	1.4142135623730951	83.64102564102564	1.0282035561005518
5	63	B	861.0	106.91168815999993	4.470553743686723E-5	36.05551275463989	30.066592756745816	1.199188516182978	98.0	4.0	193.0	9956.0	0.22415795586527293	20.925825862778797	9.219544457292887	1.0	0.21761658031088082	150.0	13739.0	110.0	7.696600555372021E-4	23.345235059857504	0.6474803234313529	5.830951894845301	25.317977802344327	7.615773105863909	0.33333333333333337	0.4360778994930029	27.783926412209297	20.018760393783964	9.055385138137417	16.492422502470642	5.0990195135927845	3.23443016025056	2.0	91.59333333333333	1.200960768614892
5	66	B	980.0	115.15432883999988	4.7407232005369135E-5	37.48332962798263	32.38826948140329	1.1573118980470636	120.0	3.0	83.0	8079.0	0.08469387755102041	11.661903789690601	5.830951894845301	1.0	0.3493975903614458	94.0	15047.0	191.0	6.046331355081407E-4	22.360679774997898	0.5965499862718936	7.615773105863909	21.587033144922902	8.246211251235321	0.47140452079103173	0.5311851620184319	75.77403610124821	84.93638314696993	6.4031242374328485	11.313708498984761	5.656854249492381	2.0	1.4142135623730951	160.0744680851064	1.1931946567422076
5	67	A	922.0	111.98275595999989	4.026965957775594E-5	36.68787265568828	30.675723300355934	1.1959904676563107	124.0	4.0	388.0	13421.0	0.420824295010846	62.08053534928102	25.179356624028344	1.0	0.07474226804123711	106.0	7841.0	67.0	0.0016362252048274253	19.026297590440446	0.5185990959192481	5.385164807134504	21.37755832643195	4.47213595499958	0.33333333333333337	0.2630668208823282	87.63862534182437	46.00508600525416	7.280109889280518	14.035668847618199	5.0	2.80713376952364	3.605551275463989	73.97169811320755	0.9057518173702334
5	69	A	675.0	94.91168815999991	8.963959653847244E-5	30.886890422961002	26.419689627245813	1.1690860437326374	114.0	3.0	420.0	15349.0	0.6222222222222222	43.9252952333663	20.591260281974	2.0	0.09285714285714286	76.0	10587.0	176.0	9.437291133639868E-4	16.76305461424021	0.5427239318911407	3.605551275463989	16.76305461424021	3.605551275463989	0.25	0.25	86.05481377096243	86.05481377096243	6.4031242374328485	11.40175425099138	4.242640687119285	2.68741924943285	0.0	139.30263157894737	1.2634362897893643
5	70	A	676.0	94.66904747999993	9.932363958352531E-5	30.870698080866262	25.495097567963924	1.2108483993274493	133.0	3.0	332.0	11463.0	0.4911242603550296	0.0	0.0	0.0	0.0783132530120482	187.0	8997.0	55.0	0.0030578367862647386	17.4928556845359	0.5666491777643997	2.23606797749979	20.808652046684813	5.830951894845301	0.15617376188860607	0.3819983596576246	36.86989764584402	32.47119229084848	10.198039027185569	17.72004514666935	7.280109889280518	2.434035394542732	3.605551275463989	48.11229946524064	1.1431588307213516
5	71	B	601.0	88.42640679999995	1.38307609930176E-4	29.410882339705484	24.413111231467404	1.2047166811658228	81.0	3.0	36.0	3441.0	0.059900166389351084	4.47213595499958	2.23606797749979	1.0	0.6111111111111112	88.0	5577.0	71.0	0.006560289435332807	15.620499351813308	0.5311129115880081	2.0	17.69180601295413	5.0	0.16666666666666666	0.4166666666666667	56.309932474020215	56.309932474020215	8.54400374531753	14.317821063276353	5.830951894845301	2.455486054675506	3.0	63.375	1.1203155818540433
5	72	B	683.0	94.66904747999993	1.3921078567193877E-4	29.966648127543394	25.942243542145693	1.1551293965327118	94.0	3.0	166.0	6986.0	0.2430453879941435	56.14090519057255	22.360679774997898	1.0	0.3072289156626506	125.0	6941.0	66.0	0.003059069883914794	20.591260281974	0.6871392554260299	5.0	21.095023109728988	5.656854249492381	0.3333333333333333	0.3805211953235953	10.304846468766016	18.434948822922024	8.48528137423857	15.556349186104045	4.242640687119285	3.666666666666667	1.0	55.528	1.1885895404120443
5	73	B	1195.0	126.56854239999988	6.139105701723304E-5	41.19465984809196	36.22154055254967	1.1372972882897503	87.0	3.0	68.0	7444.0	0.05690376569037657	16.1245154965971	8.06225774829855	1.0	0.36764705882352944	97.0	10607.0	143.0	8.6723954151304E-4	26.30589287593181	0.638575314687305	8.48528137423857	27.294688127912362	9.219544457292887	0.4441399261185631	0.47995031359822576	50.71059313749964	46.31188778250407	7.0710678118654755	12.529964086141668	4.47213595499958	2.80178514522438	1.0	109.35051546391753	1.3077213161120014
5	76	A	872.0	107.15432883999992	7.199514837536807E-5	34.9857113690718	30.528675044947494	1.1459950789728737	91.0	3.0	535.0	13931.0	0.6135321100917431	0.0	0.0	0.0	0.014953271028037384	58.0	6498.0	147.0	9.959286015768399E-4	25.059928172283335	0.7162903708865817	7.615773105863909	24.186773244895647	6.708203932499369	0.46008567910421677	0.3946002313234923	7.765166018425333	4.398705354995528	6.0	10.198039027185569	4.123105625617661	2.473387769603369	1.0	112.03448275862068	1.3120960295475532
5	84	A	789.0	101.49747459999992	7.113673779434968E-5	32.202484376209235	28.600699292150182	1.1259334622299815	105.0	3.0	445.0	9700.0	0.5640050697084917	0.0	0.0	0.0	0.0	258.0	11500.0	58.0	0.004633968845096256	17.69180601295413	0.5493925812141564	2.0	19.72308292331602	4.123105625617661	0.14285714285714285	0.25	55.30484646876603	20.658910063307495	12.083045973594572	23.259406699226016	6.708203932499369	3.467307633052225	5.0	44.57364341085271	1.3012173913043479
5	86	A	906.0	109.74011527999988	4.112065204735057E-5	35.22782990761707	30.265491900843113	1.1639602628310732	105.0	3.0	358.0	12318.0	0.39514348785871967	0.0	0.0	0.0	0.0223463687150838	117.0	6521.0	60.0	0.0014897071834628177	18.027756377319946	0.5117475707302064	3.0	18.681541692269406	3.1622776601683795	0.2	0.2	83.6598082540901	65.22485943116808	8.0	15.0	6.0	2.5	1.0	55.73504273504273	1.076522005827327
6	87	A	663.0	92.08326103999993	4.217215650409877E-5	29.068883707497267	28.071337695236398	1.035536105300395	115.0	3.0	250.0	8046.0	0.3770739064856712	0.0	0.0	0.0	0.02	127.0	8388.0	100.0	0.0014994399479499034	16.0312195418814	0.5514907178133822	2.8284271247461903	16.492422502470642	5.385164807134504	0.2	0.3866323008783335	48.81407483429035	72.01266534793854	8.06225774829855	15.0	6.4031242374328485	2.342606428329091	3.0	66.04724409448819	1.514067715784454
6	90	A	1073.0	119.15432883999989	4.591011514937753E-5	36.71511950137164	35.84689665786984	1.0242203070404754	45.0	3.0	428.0	8172.0	0.39888164026095063	0.0	0.0	0.0	0.0	110.0	13150.0	132.0	6.261412446103934E-4	25.495097567963924	0.6944032299012796	10.04987562112089	25.495097567963924	8.54400374531753	0.5871200027344677	0.4739360554076727	54.931653319709085	40.08620123762526	8.94427190999916	16.15549442140351	4.47213595499958	3.612478373637688	2.8284271247461903	119.54545454545455	1.1041825095057034
6	91	A	960.0	113.39696951999987	3.650490777123681E-5	34.713109915419565	33.95585369269929	1.0223011981843675	52.0	3.0	250.0	4645.0	0.2604166666666667	0.0	0.0	0.0	0.0	192.0	14086.0	108.0	0.0012473977849377007	20.8806130178211	0.6015195143476884	4.242640687119285	20.8806130178211	4.242640687119285	0.25	0.25	31.759480084812793	31.759480084812793	10.44030650891055	18.110770276274835	8.06225774829855	2.246364584423875	0.0	73.36458333333333	1.4720999574045153
6	94	B	688.0	95.84062035999992	1.2473294782942967E-4	30.675723300355934	26.570660511172846	1.1544960761309238	130.0	4.0	77.0	5962.0	0.1119186046511628	53.735337547727134	24.20743687382041	1.0	0.8051948051948052	70.0	7962.0	116.0	5.534897013027151E-4	18.973665961010276	0.6185238331703861	3.1622776601683795	19.924858845171276	4.123105625617661	0.2	0.26559258100921596	0.0	4.398705354995533	5.830951894845301	10.816653826391969	3.605551275463989	3.0000000000000004	1.0	113.74285714285715	1.0198442602361215
6	97	A	797.0	102.08326103999994	3.541108895709304E-5	31.953090617340916	31.016124838541646	1.0302089891524735	62.0	3.0	432.0	8494.0	0.5420326223337516	0.0	0.0	0.0	0.0	103.0	15420.0	197.0	5.383589418206383E-4	20.12461179749811	0.6298173794361068	4.242640687119285	19.235384061671343	3.605551275463989	0.2727272727272727	0.22803508501982758	26.565051177077976	37.874983651098205	7.211102550927978	13.45362404707371	4.242640687119285	3.1710495984067415	1.0	149.70873786407768	1.3158884565499351
6	100	B	946.0	112.91168815999991	1.1068257126607109E-4	36.68787265568828	31.32091952673165	1.1713536259488189	103.0	3.0	58.0	5459.0	0.0613107822410148	10.0	5.0	1.0	0.6379310344827587	92.0	7765.0	93.0	0.0018820332631359225	25.019992006393608	0.6819690048862611	8.602325267042627	24.08318915758459	10.0	0.5	0.5812381937190965	53.9726266148964	71.56505117707799	7.615773105863909	14.7648230602334	4.47213595499958	3.3015148038438356	3.1622776601683795	84.40217391304348	1.1018673535093366
6	101	B	493.0	80.42640679999995	1.1375348229906876E-4	26.019223662515376	23.08679276123039	1.127017681997363	149.0	5.0	27.0	4504.0	0.05476673427991886	0.0	0.0	0.0	0.48148148148148145	55.0	5997.0	122.0	0.0017113597095550497	13.038404810405298	0.5011066040832375	0.0	13.038404810405298	0.0	0.0	0.0	-1.0	-1.0	4.47213595499958	7.810249675906654	4.242640687119285	1.8408935028645435	0.0	109.03636363636363	1.118892779723195
6	102	B	1009.0	116.56854239999987	6.443321664202298E-5	36.6742416417845	33.54101966249684	1.0934146311237818	109.0	3.0	101.0	7660.0	0.10009910802775025	0.0	0.0	0.0	0.15841584158415842	94.0	8541.0	94.0	9.427390411703323E-4	24.020824298928627	0.6549780778987042	6.324555320336759	24.020824298928627	6.324555320336759	0.3569153051241249	0.3569153051241249	30.963756532073518	30.963756532073518	7.211102550927978	12.206555615733702	5.0	2.4413111231467406	0.0	90.86170212765957	1.0345392811146237
6	104	B	711.0	96.3259017199999	7.845599154611832E-5	31.016124838541646	28.0178514522438	1.107012966051604	113.0	3.0	105.0	5425.0	0.14767932489451477	45.930481014446805	20.8806130178211	2.0	0.47619047619047616	62.0	5763.0	113.0	0.001964104251148998	16.278820596099706	0.52485024099049	3.1622776601683795	16.1245154965971	3.0	0.2	0.2	67.98871680208065	86.42366562500266	6.324555320336759	10.44030650891055	5.0990195135927845	2.047512562185564	1.0	92.95161290322581	1.2156862745098038
7	106	B	1109.0	120.81118307999986	8.054622113364203E-5	39.20459156782532	34.20526275297414	1.146156714273931	102.0	3.0	89.0	7053.0	0.08025247971145176	0.0	0.0	0.0	0.19101123595505617	98.0	4823.0	61.0	0.0025033095807305717	20.248456731316587	0.5164817670982759	2.23606797749979	20.615528128088304	1.4142135623730951	0.1315334104411641	0.07142857142857144	65.22485943116808	6.340191745909905	7.280109889280518	13.416407864998739	3.605551275463989	3.721042037676254	2.23606797749979	49.214285714285715	1.239477503628447
7	107	A	793.0	102.32590171999989	1.099695920677974E-4	32.89376840679705	28.460498941515414	1.1557692110174083	103.0	4.0	279.0	11557.0	0.35182849936948296	42.190046219457976	21.095023109728988	1.0	0.08602150537634409	96.0	8635.0	105.0	8.530038067618045E-4	18.027756377319946	0.5480599289923485	5.0	17.804493814764857	6.082762530298219	0.3333333333333333	0.3976426261351493	71.56505117707799	81.0273733851036	6.324555320336759	12.36931687685298	6.082762530298219	2.033503168213695	1.4142135623730951	89.94791666666667	1.167342211928199
7	109	B	888.0	108.66904747999989	7.998154928283987E-5	36.0	30.01666203960727	1.1993338883749851	90.0	3.0	61.0	6859.0	0.0686936936936937	10.198039027185569	5.0990195135927845	1.0	0.4426229508196721	126.0	5269.0	54.0	0.0025842287934058515	20.024984394500787	0.5562495665139108	2.23606797749979	21.0	3.0	0.125	0.16666666666666666	26.56505117707799	0.0	8.06225774829855	15.0	5.0	3.0	1.4142135623730951	41.817460317460316	1.2913266274435378
7	111	B	649.0	93.49747459999993	7.994594736310311E-5	30.083217912982647	25.96150997149434	1.1587622578969379	125.0	3.0	135.0	6186.0	0.20801232665639446	48.53089185915956	20.09975124224178	1.0	0.3111111111111111	69.0	6622.0	133.0	0.0015489525873434013	18.027756377319946	0.5992628989846172	4.242640687119285	17.029386365926403	5.385164807134504	0.3	0.3866323008783335	60.94539590092285	84.14398641457105	5.0990195135927845	9.848857801796104	4.47213595499958	2.2022715545545237	2.23606797749979	95.97101449275362	1.3858350951374208
7	114	B	991.0	115.15432883999989	4.878864579113277E-5	38.27531841800928	30.675723300355934	1.2477397205354621	107.0	4.0	140.0	8562.0	0.14127144298688193	46.681823023248	22.02271554554524	1.0	0.3357142857142857	71.0	5888.0	84.0	0.0010606116870642268	24.413111231467404	0.637829082565661	7.280109889280518	26.248809496813376	10.198039027185569	0.434294945450817	0.6264605575682153	52.804098591943905	57.439562018846544	5.385164807134504	10.44030650891055	4.123105625617661	2.5321462647095156	3.0	82.92957746478874	1.012907608695652
7	115	A	1001.0	115.15432883999989	5.83913792247224E-5	37.589892258425	31.76476034853718	1.1833834679050579	124.0	3.0	271.0	10005.0	0.2707292707292707	25.298221281347036	12.649110640673518	1.0	0.08487084870848709	104.0	5810.0	72.0	0.0037460114012844575	20.615528128088304	0.5484327538466875	5.0	20.223748416156685	6.708203932499369	0.31622776601683794	0.42857142857142855	82.48785589694725	87.20729763428672	7.615773105863909	12.206555615733702	5.0	2.4413111231467406	2.0	55.86538461538461	1.2888123924268504
7	118	A	793.0	102.66904747999992	9.122697054932947E-5	33.301651610693426	29.068883707497267	1.145611642531167	57.0	3.0	458.0	12684.0	0.5775535939470365	0.0	0.0	0.0	0.0	144.0	7477.0	66.0	0.0017633946818098962	18.384776310850235	0.5520680032862615	2.0	19.72308292331602	6.708203932499369	0.13333333333333333	0.42857142857142855	49.76364169072619	76.32869286780416	8.94427190999916	16.76305461424021	5.385164807134504	3.112821095471726	5.0	51.923611111111114	1.2710980339708438
7	119	A	736.0	97.84062035999992	9.115863554578683E-5	31.11269837220809	28.284271247461902	1.0999999999999999	76.0	3.0	409.0	11542.0	0.5557065217391305	24.08318915758459	12.041594578792296	1.0	0.03667481662591687	125.0	5314.0	46.0	0.0027783893347855496	15.811388300841896	0.5081972676135885	2.8284271247461903	18.867962264113206	5.0990195135927845	0.2	0.38218767082460553	90.0	56.309932474020215	8.246211251235321	15.231546211727817	5.385164807134504	2.8284271247461903	3.1622776601683795	42.512	1.0820474219044034
7	120	B	949.0	111.98275595999989	4.135189487036707E-5	35.4400902933387	32.28002478313795	1.0978953867424375	100.0	3.0	31.0	4114.0	0.032665964172813484	37.46885463358803	18.027756377319946	2.0	1.032258064516129	80.0	6779.0	90.0	0.002602196330583212	24.698178070456937	0.6968994115429552	7.211102550927978	25.079872407968907	7.810249675906654	0.39999999999999997	0.43866732506766315	17.300527191945008	23.416030758230413	7.615773105863909	13.892443989449804	3.605551275463989	3.853070703497906	1.0	84.7375	1.062103555096622
7	121	A	851.0	105.49747459999992	6.926594342822075E-5	34.0	29.5296461204668	1.1513852845136139	95.0	3.0	411.0	11845.0	0.48296122209165687	0.0	0.0	0.0	0.0	93.0	9065.0	122.0	0.0026875291881197356	20.615528128088304	0.6063390625908325	5.0990195135927845	21.93171219946131	7.0710678118654755	0.3333333333333333	0.46726931351599776	50.617580590126835	53.797410709991084	9.486832980505138	15.652475842498529	3.605551275463989	4.341215710622296	2.0	97.47311827956989	1.2516271373414232
7	124	A	748.0	99.15432883999989	8.042778370886833E-5	33.015148038438355	27.018512172212592	1.2219454508821197	95.0	4.0	458.0	17695.0	0.6122994652406417	36.879133383403925	17.88854381999832	2.0	0.0611353711790393	129.0	6532.0	55.0	0.0013533129264227913	17.26267650163207	0.5228713947165632	4.0	17.46424919657298	4.123105625617661	0.2857142857142857	0.2831760569774271	86.6335393365702	72.59729586864373	9.055385138137417	16.278820596099706	7.0710678118654755	2.3021728866442674	1.0	50.63565891472868	1.0861910593998776
7	125	A	890.0	108.9116881599999	8.151375598348996E-5	36.05551275463989	30.066592756745816	1.199188516182978	84.0	3.0	230.0	7059.0	0.25842696629213485	0.0	0.0	0.0	0.11739130434782609	113.0	9444.0	84.0	0.0012071092513118306	20.8806130178211	0.5791240069144219	5.385164807134504	21.18962010041709	6.324555320336759	0.3866323008783335	0.46499055497527714	65.01876039378395	68.38522105721376	7.211102550927978	13.601470508735444	5.385164807134504	2.525729665824826	1.0	83.57522123893806	1.0050825921219821
7	126	A	554.0	85.59797967999997	1.2114630814658523E-4	28.635642126552707	22.360679774997898	1.2806248474865698	94.0	3.0	314.0	8976.0	0.5667870036101083	26.076809620810597	13.038404810405298	1.0	0.07643312101910828	58.0	5729.0	126.0	0.0011475231832768398	19.313207915827967	0.6744464758455543	5.656854249492381	18.027756377319946	4.242640687119285	0.4204706649821094	0.315352998736582	32.905242922987895	32.905242922987895	5.830951894845301	9.486832980505138	3.1622776601683795	3.0	1.4142135623730951	98.77586206896552	1.2756152906266363
8	127	A	536.0	84.42640679999995	9.59221164945549E-5	28.160255680657446	23.08679276123039	1.2197560731756085	105.0	3.0	141.0	9827.0	0.2630597014925373	52.27603684419418	18.24828759089466	2.0	0.5531914893617021	90.0	4897.0	66.0	0.0011208077321618725	15.132745950421556	0.5373795650873955	2.8284271247461903	17.11724276862369	4.47213595499958	0.22222222222222224	0.3333333333333333	60.94539590092285	42.51044707800085	7.615773105863909	14.422205101855956	3.605551275463989	4.0	2.0	54.41111111111111	1.2129875433939146
8	133	A	632.0	90.66904747999995	9.66164105459178E-5	28.635642126552707	26.40075756488817	1.0846522890932808	105.0	3.0	231.0	16120.0	0.36550632911392406	32.00566077979625	15.297058540778355	3.0	0.18181818181818182	115.0	5632.0	59.0	0.0013152812794408556	16.76305461424021	0.5853912596112691	3.1622776601683795	17.08800749063506	3.0	0.25	0.21428571428571427	43.21008939175394	24.775140568831915	7.810249675906654	14.142135623730951	5.656854249492381	2.5	1.0	48.97391304347826	1.2047230113636362
8	136	B	809.0	104.08326103999991	1.361823938125138E-4	33.24154027718932	28.792360097775937	1.1545264147956062	83.0	3.0	81.0	5313.0	0.10012360939431397	61.14342086911063	26.92582403567252	2.0	0.7283950617283951	65.0	6958.0	131.0	6.348936120540726E-4	18.384776310850235	0.5530663187549721	7.615773105863909	19.849433241279208	9.486832980505138	0.5	0.6	88.60281897270363	86.6335393365702	5.830951894845301	11.40175425099138	4.242640687119285	2.68741924943285	2.0	107.04615384615384	1.2237711986202933
8	140	A	653.0	92.91168815999994	7.249329685896302E-5	29.068883707497267	26.019223662515376	1.1172079568759534	70.0	4.0	320.0	14326.0	0.4900459418070444	52.40665894725484	20.8806130178211	2.0	0.196875	159.0	10045.0	71.0	0.0016023406982281806	16.1245154965971	0.554700196225229	2.23606797749979	18.027756377319946	4.0	0.1514456332038457	0.25	22.750976342787634	3.814074834290352	10.44030650891055	18.110770276274835	5.0990195135927845	3.551814270958522	2.23606797749979	63.17610062893082	1.1238427078148332
8	142	A	1528.0	141.88225087999984	2.4167082337253034E-5	45.17742799230607	42.2965719651132	1.0681108632058656	38.0	3.0	737.0	12265.0	0.48232984293193715	0.0	0.0	0.0	0.0	110.0	18615.0	232.0	8.006751449593644E-4	36.68787265568828	0.8120841377232985	15.0	37.0	15.620499351813308	0.6755660236665675	0.7092903379471306	31.90015691773371	34.83583036415488	8.602325267042627	16.401219466856727	4.242640687119285	3.865804501581068	1.0	169.22727272727272	1.3709374160623153
8	143	A	963.0	112.81118307999989	6.331352479963042E-5	36.6742416417845	31.304951684997057	1.1715156762040517	84.0	3.0	664.0	21644.0	0.6895119418483905	62.13960447916779	29.154759474226502	2.0	0.04216867469879518	95.0	4415.0	47.0	0.002660402775462278	27.730849247724095	0.7561396775040381	8.94427190999916	27.85677655436824	9.219544457292887	0.5261336417646564	0.5279095799378564	0.0	14.036243467926482	7.0	12.083045973594572	5.385164807134504	2.243765308275509	2.23606797749979	46.473684210526315	1.0113250283125708
8	145	A	661.0	93.49747459999992	8.213596757626363E-5	30.4138126514911	25.317977802344327	1.2012733753433864	93.0	3.0	373.0	14252.0	0.5642965204236006	16.1245154965971	8.06225774829855	1.0	0.08579088471849866	67.0	5768.0	84.0	4.8497007188664674E-4	19.235384061671343	0.6324555320336758	7.211102550927978	20.223748416156685	7.810249675906654	0.5	0.549527249569848	67.61986494804043	61.504361381755025	5.830951894845301	9.848857801796104	4.47213595499958	2.2022715545545237	1.0	86.08955223880596	0.9757281553398058
9	147	A	444.0	76.18376611999999	9.009486576339344E-5	25.495097567963924	20.518284528683193	1.2425550260950655	86.0	4.0	217.0	9192.0	0.48873873873873874	24.589364762504793	11.045361017187261	2.0	0.19815668202764977	85.0	4519.0	70.0	0.0031359750571867476	16.278820596099706	0.6385078759829887	3.1622776601683795	19.1049731745428	5.830951894845301	0.2701716134791496	0.5	29.577838681261312	17.04903097210982	6.708203932499369	12.206555615733702	5.0	2.4413111231467406	2.8284271247461903	53.16470588235294	1.316662978535074
9	149	B	826.0	105.15432883999993	4.6595867944104944E-5	33.1058907144937	29.966648127543394	1.1047578819489297	110.0	3.0	127.0	5746.0	0.15375302663438256	45.318647619434074	20.09975124224178	2.0	0.4645669291338583	172.0	10560.0	69.0	0.0019477805465238863	19.6468827043885	0.5934557953393814	4.47213595499958	18.681541692269406	3.605551275463989	0.2857142857142857	0.23620751769642942	51.581944655178006	58.7069610040798	9.486832980505138	17.72004514666935	6.324555320336759	2.80178514522438	1.0	61.395348837209305	1.1238636363636363
9	150	A	615.0	90.42640679999994	9.599516372169997E-5	30.265491900843113	24.186773244895647	1.2513240850443046	56.0	4.0	205.0	13201.0	0.3333333333333333	53.743136873215676	19.209372712298546	2.0	0.25365853658536586	72.0	6731.0	120.0	6.427227134549577E-4	23.021728866442675	0.7606593324789594	8.54400374531753	22.090722034374522	8.06225774829855	0.5747318871277701	0.5803340113821	28.15068858817491	37.33952466553367	5.385164807134504	10.44030650891055	4.123105625617661	2.5321462647095156	1.4142135623730951	93.48611111111111	1.2836131332640024
9	152	B	904.0	109.3969695199999	5.582502464588329E-5	36.76955262170047	30.463092423455635	1.207019698150837	150.0	4.0	142.0	7925.0	0.1570796460176991	12.649110640673518	6.324555320336759	1.0	0.23943661971830985	103.0	16206.0	190.0	7.551771147204932E-4	23.021728866442675	0.6261084844653734	6.324555320336759	23.021728866442675	6.324555320336759	0.4	0.4	49.18491612511842	49.18491612511842	6.708203932499369	13.038404810405298	5.0	2.6076809620810595	0.0	157.3398058252427	1.2075774404541528
9	154	A	964.0	112.81118307999986	6.16831352576663E-5	36.345563690772494	32.2490309931942	1.1270280864700346	107.0	3.0	394.0	11911.0	0.4087136929460581	10.198039027185569	5.0990195135927845	1.0	0.04060913705583756	110.0	9263.0	80.0	0.002115804894639983	27.018512172212592	0.7433785427593222	9.055385138137417	28.071337695236398	10.0	0.47398052095690113	0.5263157894736842	12.68038349181981	6.3401917459099195	7.280109889280518	14.317821063276353	5.385164807134504	2.658752624303619	1.4142135623730951	84.2090909090909	0.950016193457843
9	156	B	1113.0	121.63961019999986	6.098893683390832E-5	40.22437072223753	34.40930106817051	1.1689970291040324	111.0	3.0	40.0	5406.0	0.03593890386343217	21.846262514714454	10.63014581273465	2.0	0.9	100.0	11833.0	147.0	0.0013761210804588	29.546573405388315	0.7345440804883461	10.04987562112089	30.870698080866262	11.180339887498949	0.5260345319150856	0.5812381937190965	27.194649785488252	22.60039645422188	7.280109889280518	13.341664064126334	6.082762530298219	2.193356061110647	1.4142135623730951	118.33	1.2422885151694414
9	157	N	1521.0	144.71067799999992	1.838598378444059E-4	45.34313619501854	41.10960958218893	1.1029814356267644	92.0	10.0	-1.0	-1.0	-1.0	-1.0	-1.0	-1.0	-1.0	109.0	17951.0	189.0	5.493542682594604E-4	25.96150997149434	0.5725565576195524	11.313708498984761	25.96150997149434	11.313708498984761	0.5714285714285715	0.5714285714285715	86.42366562500266	86.42366562500266	7.615773105863909	14.7648230602334	5.385164807134504	2.741758811294375	0.0	164.6880733944954	1.1476240877945518
9	160	B	661.0	92.42640679999994	7.491126952700387E-5	30.805843601498726	26.627053911388696	1.1569377409914174	75.0	3.0	68.0	3977.0	0.10287443267776097	49.33167405035753	22.20360331117452	1.0	0.7205882352941176	64.0	5768.0	74.0	8.843021751449027E-4	21.095023109728988	0.6847734274903188	6.324555320336759	21.95449840010015	7.280109889280518	0.42543562981151706	0.5	16.260204708311953	18.749757630311116	5.830951894845301	8.94427190999916	4.47213595499958	2.0	1.0	90.125	0.8210818307905686
9	164	B	540.0	84.42640679999995	1.8186562387142286E-4	27.313000567495326	23.769728648009426	1.1490665700040554	129.0	3.0	70.0	3225.0	0.12962962962962962	38.05259518088089	19.026297590440446	1.0	0.34285714285714286	67.0	6429.0	116.0	9.572560238839456E-4	15.264337522473747	0.5588671037718038	2.0	14.866068747318506	4.47213595499958	0.15384615384615385	0.35691530512412484	67.38013505195958	86.05481377096243	6.324555320336759	10.44030650891055	4.123105625617661	2.5321462647095156	2.8284271247461903	95.95522388059702	1.2088971846321357
9	166	B	600.0	88.42640679999992	6.596968129559328E-5	29.154759474226502	25.179356624028344	1.1578834165446659	120.0	3.0	75.0	4489.0	0.125	16.1245154965971	8.06225774829855	1.0	0.30666666666666664	87.0	5989.0	74.0	0.0018187662841703538	16.1245154965971	0.5530663187549721	2.0	17.0	3.605551275463989	0.13333333333333333	0.23620751769642942	8.130102354155952	41.82016988013575	6.324555320336759	11.045361017187261	6.082762530298219	1.815846165647657	2.23606797749979	68.83908045977012	1.0749707797628987
10	168	A	812.0	103.74011527999987	8.731647580341148E-5	33.28663395418648	28.844410203711913	1.1540063991290384	90.0	3.0	345.0	10839.0	0.4248768472906404	35.77708763999664	17.88854381999832	1.0	0.057971014492753624	112.0	8323.0	77.0	0.002105228777388971	19.1049731745428	0.5739532931097094	5.0990195135927845	24.041630560342615	8.54400374531753	0.3333333333333333	0.5288605549575789	68.57470620191262	36.70872850830894	10.295630140987	17.0	5.385164807134504	3.156820749009882	5.0	74.3125	1.0361648444070648
10	170	A	530.0	83.01219323999996	1.805319259731705E-4	27.784887978899608	23.323807579381203	1.191267244181096	78.0	3.0	320.0	8724.0	0.6037735849056604	0.0	0.0	0.0	0.028125	66.0	7261.0	131.0	6.406201116004746E-4	16.76305461424021	0.6033155370995343	4.47213595499958	16.492422502470642	5.0	0.3701166050988026	0.43852900965351466	56.82148834060726	67.12633480937328	5.0990195135927845	9.486832980505138	4.123105625617661	2.3008949665421112	1.0	110.01515151515152	1.1907450764357526
10	171	A	491.0	80.42640679999997	1.2015178384885652E-4	26.832815729997478	21.93171219946131	1.2234710854292785	97.0	2.0	202.0	8201.0	0.41140529531568226	4.47213595499958	2.23606797749979	1.0	0.13366336633663367	83.0	6664.0	97.0	0.0010030934279576886	16.1245154965971	0.6009252125773314	5.656854249492381	16.0312195418814	6.4031242374328485	0.5321520841901914	0.6023552593005889	71.56505117707799	77.9052429229879	7.810249675906654	13.038404810405298	4.47213595499958	2.9154759474226504	1.0	80.28915662650603	1.2081332533013205
10	180	B	807.0	102.0832610399999	9.767263956206498E-5	32.89376840679705	29.732137494637012	1.1063371549633902	131.0	3.0	154.0	7102.0	0.19083023543990088	0.0	0.0	0.0	0.05844155844155844	106.0	7582.0	92.0	0.0019091641848896907	18.110770276274835	0.5505836258193053	4.47213595499958	20.024984394500787	6.4031242374328485	0.2857142857142857	0.4099180245918029	83.99099404250548	71.89623696549337	7.810249675906654	14.212670403551895	6.4031242374328485	2.2196462034055524	2.23606797749979	71.52830188679245	1.2862041677657612
10	182	A	568.0	87.01219323999996	1.4761050640344888E-4	28.600699292150182	23.021728866442675	1.2423349896123406	194.0	3.0	257.0	8787.0	0.4524647887323944	6.0	3.0	1.0	0.06614785992217899	61.0	8328.0	179.0	6.703435598603971E-4	17.88854381999832	0.6254582672007621	4.123105625617661	19.235384061671343	5.0	0.39492189449597953	0.4166666666666667	50.9061411137705	36.86989764584402	5.830951894845301	10.63014581273465	4.242640687119285	2.505549396395485	1.4142135623730951	136.52459016393442	1.31111911623439
10	184	B	1274.0	130.22539663999987	3.9454699531867E-5	41.036569057366385	38.2099463490856	1.0739760972825452	74.0	3.0	116.0	8900.0	0.09105180533751962	22.815967813364473	11.40175425099138	1.0	0.3017241379310345	95.0	13703.0	189.0	0.0015282190839249169	26.92582403567252	0.6561421837686288	9.055385138137417	27.202941017470888	8.06225774829855	0.47398052095690113	0.4219978575547771	53.315125756791886	39.849917661980186	7.211102550927978	11.661903789690601	5.830951894845301	2.0	2.23606797749979	144.2421052631579	1.3102970152521345
10	185	A	890.0	108.32590171999992	7.900400003446807E-5	34.92849839314596	30.870698080866262	1.131445045448931	103.0	3.0	378.0	7932.0	0.4247191011235955	0.0	0.0	0.0	0.0	97.0	9767.0	118.0	0.0010801937346630185	21.470910553583888	0.6147103809592095	4.242640687119285	23.021728866442675	6.708203932499369	0.2606233456578416	0.42857142857142855	21.370622269343187	39.8055710922652	6.324555320336759	11.40175425099138	5.0990195135927845	2.23606797749979	3.0	100.69072164948453	1.1719053957202827
11	187	A	648.0	91.84062035999996	1.2681890594225194E-4	30.23243291566195	25.80697580112788	1.1714829799755404	137.0	3.0	450.0	18480.0	0.6944444444444444	61.897223208656044	21.840329667841555	2.0	0.1288888888888889	100.0	6541.0	80.0	0.0025556409667588124	19.72308292331602	0.6523815988721984	4.47213595499958	18.867962264113206	3.605551275463989	0.3028912664076914	0.23620751769642942	5.042451069170916	2.0825652797308862	8.94427190999916	14.7648230602334	4.47213595499958	3.3015148038438356	1.0	65.41	1.2230545788105796
11	188	B	715.0	98.08326103999993	1.1921430507061764E-4	30.805843601498726	28.0178514522438	1.0995077068634986	118.0	3.0	52.0	6130.0	0.07272727272727272	8.246211251235321	4.123105625617661	1.0	0.4423076923076923	87.0	8320.0	125.0	9.986012256920675E-4	19.4164878389476	0.6302858668672515	3.605551275463989	20.0	4.242640687119285	0.22803508501982758	0.2727272727272727	1.005086005254185	10.30484646876603	6.708203932499369	11.40175425099138	5.0990195135927845	2.23606797749979	1.0	95.63218390804597	1.3070913461538463
11	191	A	771.0	100.9116881599999	8.122982654942189E-5	33.1058907144937	28.635642126552707	1.1561078521719583	143.0	3.0	273.0	11411.0	0.3540856031128405	69.43123745143221	25.942243542145693	1.0	0.17582417582417584	108.0	9107.0	90.0	0.0018851739224398764	18.24828759089466	0.5512096849551187	5.0	19.849433241279208	6.0	0.35179877236514595	0.42857142857142855	78.146995832256	64.98310652189998	7.280109889280518	13.0	6.324555320336759	2.0554804791094465	3.605551275463989	84.32407407407408	1.0673108597781926
11	192	A	1285.0	130.46803731999984	3.183123941425646E-5	41.400483088968905	37.8021163428716	1.0951895579988038	45.0	3.0	601.0	9944.0	0.467704280155642	0.0	0.0	0.0	0.0	150.0	13021.0	96.0	0.0011199076514352114	26.1725046566048	0.6321787260395139	6.708203932499369	26.90724809414742	7.211102550927978	0.31907672235863777	0.3465434731067472	26.56505117707799	19.440034828176195	9.055385138137417	16.76305461424021	6.324555320336759	2.650471656139714	1.0	86.80666666666667	1.1059058444051915
11	193	A	1351.0	134.46803731999987	3.180268740833771E-5	40.44749683231337	39.45883931389772	1.0250554130736287	85.0	4.0	350.0	7548.0	0.25906735751295334	0.0	0.0	0.0	0.0	150.0	13076.0	93.0	0.0017546738596304998	25.495097567963924	0.6303257201220911	8.54400374531753	25.942243542145693	9.486832980505138	0.44239174468345926	0.47613049880171376	60.9131891704684	63.03428556712986	11.704699910719626	21.93171219946131	3.605551275463989	6.08276253029822	1.0	87.17333333333333	1.0668400122361579
11	194	A	813.0	103.74011527999988	3.9117075837965395E-5	33.61547262794322	29.154759474226502	1.153001198917799	126.0	3.0	537.0	18880.0	0.6605166051660517	16.0	8.0	1.0	0.035381750465549346	84.0	10334.0	169.0	0.0014383420189215275	17.4928556845359	0.5203810720779448	3.1622776601683795	18.35755975068582	3.0	0.2	0.1875	87.87890360333854	69.44395478041653	6.324555320336759	11.40175425099138	5.0	2.2803508501982757	1.0	123.02380952380952	1.3737178246564739
11	195	A	959.0	112.91168815999988	4.720333422587375E-5	37.16180835212409	31.78049716414141	1.1693274702465803	114.0	4.0	647.0	21711.0	0.6746611053180396	30.0	15.0	1.0	0.0401854714064915	101.0	10986.0	137.0	0.0021029872634809594	22.80350850198276	0.6136275254936392	6.082762530298219	24.08318915758459	8.06225774829855	0.3736611319222725	0.5	55.3365541464993	57.673860005623126	8.06225774829855	14.142135623730951	4.123105625617661	3.429971702850177	2.0	108.77227722772277	1.2595121063171308
11	196	A	732.0	97.4974745999999	6.8781204191182E-5	31.78049716414141	27.65863337187866	1.1490262999202834	106.0	3.0	401.0	14347.0	0.5478142076502732	0.0	0.0	0.0	0.029925187032418952	88.0	8007.0	86.0	9.227835653768769E-4	19.313207915827967	0.607706286534103	5.0	20.615528128088304	6.4031242374328485	0.31622776601683794	0.4099180245918029	39.0938588862295	37.30394827798344	6.324555320336759	11.704699910719626	4.123105625617661	2.8388067087090953	1.4142135623730951	90.98863636363636	0.945172973648058
11	199	A	700.0	96.08326103999994	7.828834724755362E-5	30.23243291566195	27.202941017470888	1.1113663370532396	123.0	3.0	439.0	14755.0	0.6271428571428571	0.0	0.0	0.0	0.05239179954441914	103.0	8662.0	108.0	0.002829497738768201	17.029386365926403	0.5632820359986414	4.123105625617661	18.601075237738275	6.082762530298219	0.28797018815893544	0.4301162633521313	67.16634582208245	62.59242456218159	7.810249675906654	14.7648230602334	4.47213595499958	3.3015148038438356	2.0	84.09708737864078	1.2842299699838373
11	203	B	917.0	110.56854239999991	3.721358403970162E-5	36.40054944640259	30.610455730027933	1.1891541167319097	161.0	3.0	228.0	9653.0	0.24863685932388221	0.0	0.0	0.0	0.09649122807017543	137.0	13961.0	126.0	0.003783279649467148	19.235384061671343	0.52843664049616	2.8284271247461903	19.1049731745428	2.0	0.19026059766179765	0.13333333333333333	81.2538377374448	53.74616226255521	12.165525060596439	19.6468827043885	6.324555320336759	3.106444913401813	2.0	101.9051094890511	1.236444380775016
11	206	B	517.0	81.84062035999997	7.590399400627011E-5	27.073972741361768	23.194827009486403	1.1672418479469082	95.0	4.0	123.0	4851.0	0.2379110251450677	32.984845004941285	16.492422502470642	1.0	0.2682926829268293	63.0	5925.0	81.0	0.002714380225805478	19.0	0.7017810123954619	6.082762530298219	21.02379604162864	8.246211251235321	0.4301162633521313	0.5759403763178709	13.86102756302115	18.43494882292201	6.324555320336759	10.770329614269007	4.47213595499958	2.408318915758459	2.23606797749979	94.04761904761905	0.8612658227848101
12	208	A	753.0	100.3259017199999	1.2816816186692536E-4	32.7566787083184	27.65863337187866	1.1843202181356896	95.0	4.0	388.0	15940.0	0.5152722443559097	60.08770581871076	24.186773244895647	1.0	0.08505154639175258	149.0	9190.0	86.0	0.0024941970440342186	21.587033144922902	0.6590116579627769	5.385164807134504	21.37755832643195	5.0990195135927845	0.2929143502255349	0.27653315937748607	11.181754210196686	0.6902771978650861	9.055385138137417	17.26267650163207	7.0710678118654755	2.4413111231467406	1.0	61.67785234899329	1.394341675734494
12	209	B	890.0	109.15432883999989	5.6872802750457524E-5	35.6931365951495	30.805843601498726	1.1586482440433152	125.0	3.0	103.0	10548.0	0.11573033707865168	61.98759864395478	28.071337695236398	2.0	0.5533980582524272	106.0	7508.0	87.0	0.0017941139830385982	22.80350850198276	0.6388765649999398	5.385164807134504	23.769728648009426	6.324555320336759	0.27883326429273	0.33333333333333337	8.560889571164623	5.194428907734817	8.54400374531753	14.560219778561036	5.0990195135927845	2.8554940297339364	1.0	70.83018867924528	1.2282898241875333
12	210	A	695.0	94.66904747999993	6.426701668432727E-5	31.016124838541646	26.570660511172846	1.1673072570213112	117.0	3.0	329.0	9269.0	0.47338129496402875	0.0	0.0	0.0	0.0486322188449848	88.0	8610.0	125.0	0.002621173411968354	18.439088914585774	0.5945000869893573	3.1622776601683795	20.615528128088304	5.0	0.21271781490575853	0.3333333333333333	36.86989764584402	18.434948822922024	6.708203932499369	12.36931687685298	5.0990195135927845	2.42582262018792	2.23606797749979	97.8409090909091	1.2775842044134726
12	215	A	811.0	104.32590171999989	6.318233112832515E-5	33.61547262794322	29.154759474226502	1.153001198917799	121.0	4.0	243.0	16943.0	0.2996300863131936	69.77565472158423	24.413111231467404	3.0	0.31275720164609055	145.0	8599.0	75.0	0.0029261531341750807	20.396078054371138	0.6067467288089438	5.0	21.587033144922902	5.385164807134504	0.35179877236514595	0.35355339059327373	60.49927537650083	45.43078721700863	10.44030650891055	18.973665961010276	5.385164807134504	3.523321317088221	1.4142135623730951	59.30344827586207	1.2646819397604374
12	218	B	1001.0	117.15432883999989	5.436957369501847E-5	36.87817782917155	32.55764119219941	1.1327042279097082	139.0	5.0	230.0	11738.0	0.22977022977022976	0.0	0.0	0.0	0.07391304347826087	86.0	11028.0	173.0	0.0017291414886638086	19.0	0.5152098373193085	4.123105625617661	20.12461179749811	5.0	0.25	0.29411764705882354	88.49256424122503	77.47119229084849	6.708203932499369	12.649110640673518	5.385164807134504	2.3488808780588144	1.4142135623730951	128.2325581395349	1.3491113529198404
12	220	B	760.0	100.32590171999993	4.1476024544227145E-5	32.7566787083184	28.30194339616981	1.1574003328955658	163.0	4.0	90.0	7359.0	0.11842105263157894	44.09980797758925	20.518284528683193	2.0	0.6555555555555556	78.0	8073.0	113.0	0.0016254603174950296	19.6468827043885	0.5997825017406075	6.4031242374328485	20.615528128088304	7.211102550927978	0.4505222492060775	0.5	71.39503452619769	66.42529379808738	6.324555320336759	10.44030650891055	5.0990195135927845	2.047512562185564	1.0	103.5	1.0917874396135265
12	222	A	970.0	113.98275595999989	7.589176779962467E-5	37.12142238654117	31.064449134018133	1.1949808678850884	155.0	3.0	509.0	16526.0	0.5247422680412371	0.0	0.0	0.0	0.015717092337917484	84.0	7507.0	99.0	9.125948414903536E-4	28.160255680657446	0.7585985091688539	9.848857801796104	28.442925306655784	10.816653826391969	0.5357072414301585	0.6287052332136821	26.975276478761543	36.702855030163136	7.615773105863909	14.317821063276353	3.605551275463989	3.971049076658556	2.0	89.36904761904762	1.1077660849873452
12	223	A	654.0	94.66904747999995	1.0528597017410845E-4	30.528675044947494	25.553864678361276	1.19467937351953	136.0	3.0	345.0	11755.0	0.5275229357798165	0.0	0.0	0.0	0.034782608695652174	67.0	11219.0	134.0	0.002021340205967629	19.235384061671343	0.6300759542741704	4.123105625617661	20.615528128088304	6.0	0.26559258100921596	0.4	17.57125877832243	31.607502246248906	5.830951894845301	10.0	5.0	2.0	2.23606797749979	167.44776119402985	0.8002495766111062
12	225	A	937.0	112.56854239999988	7.61733528740842E-5	37.33630940518894	31.016124838541646	1.203770928816795	132.0	3.0	371.0	16012.0	0.3959445037353255	0.0	0.0	0.0	0.03234501347708895	86.0	7900.0	106.0	6.605400749965376E-4	25.298221281347036	0.6775769133151422	7.280109889280518	25.632011235952593	7.615773105863909	0.37054783696827226	0.3694192580731196	3.494638927253334	3.758555685472004	7.0	12.165525060596439	4.123105625617661	2.95057322446693	1.0	91.86046511627907	1.1539240506329114
12	228	A	720.0	97.25483391999994	6.798966608305024E-5	31.622776601683793	26.627053911388696	1.1876183038093586	125.0	3.0	466.0	15227.0	0.6472222222222223	45.65084884205331	22.825424421026653	1.0	0.06866952789699571	95.0	10485.0	139.0	0.0013297042448723855	16.55294535724685	0.523450093132096	2.8284271247461903	16.76305461424021	5.0	0.2102353324910547	0.36760731104690386	79.69515353123396	87.82525588538994	6.708203932499369	12.206555615733702	5.830951894845301	2.0934070175616757	2.23606797749979	110.36842105263158	1.2594182164997616
12	230	N	1081.0	120.46803731999987	7.276653608301514E-5	36.05551275463989	36.05551275463989	1.0	47.0	4.0	-1.0	-1.0	-1.0	-1.0	-1.0	-1.0	-1.0	179.0	23228.0	189.0	0.0015248127678993977	21.95449840010015	0.6089082285281016	4.123105625617661	24.698178070456937	6.708203932499369	0.22360679774997896	0.3570416691943344	19.65382405805331	7.125016348901795	10.295630140987	20.12461179749811	6.708203932499369	3.0	2.8284271247461903	129.76536312849163	1.4564749440330635
12	231	B	827.0	105.1543288399999	7.735624996363967E-5	33.83784863137726	29.732137494637012	1.138090009084642	93.0	3.0	65.0	6737.0	0.07859733978234583	14.422205101855956	7.211102550927978	1.0	0.46153846153846156	107.0	9120.0	109.0	5.406458643336829E-4	18.110770276274835	0.5352222735425628	4.47213595499958	19.235384061671343	4.242640687119285	0.3028912664076914	0.2853908964926964	83.99099404250548	65.55604521958347	6.4031242374328485	12.206555615733702	5.0	2.4413111231467406	1.4142135623730951	85.23364485981308	1.2788377192982456
12	232	B	1180.0	126.81118307999986	3.8825447413598725E-5	38.948684188300895	36.235341863986875	1.074881101839713	68.0	7.0	109.0	9576.0	0.0923728813559322	11.661903789690601	5.830951894845301	1.0	0.25688073394495414	103.0	9686.0	115.0	8.334887866288128E-4	26.419689627245813	0.6783204664762861	9.0	26.0	10.44030650891055	0.47368421052631576	0.5588567946311864	40.91438322002512	57.61362745401874	7.211102550927978	12.206555615733702	5.0	2.4413111231467406	3.1622776601683795	94.03883495145631	1.2228990295271527
13	234	A	828.0	104.91168815999991	6.891752166419392E-5	34.17601498127012	30.083217912982647	1.1360491779877444	147.0	3.0	256.0	10550.0	0.30917874396135264	62.95539965377104	23.769728648009426	1.0	0.2734375	133.0	7428.0	82.0	0.002436654284992043	19.235384061671343	0.562832854334045	4.242640687119285	22.090722034374522	7.211102550927978	0.2853908964926964	0.47241503539285884	65.55604521958347	54.24611274556325	9.848857801796104	17.88854381999832	5.385164807134504	3.321819194149599	3.1622776601683795	55.849624060150376	1.4682283252557888
13	235	A	673.0	94.66904747999993	1.3859252814747518E-4	30.4138126514911	25.495097567963924	1.192927878405448	135.0	3.0	331.0	11157.0	0.4918276374442793	54.01645017888487	23.345235059857504	1.0	0.1268882175226586	159.0	7956.0	68.0	0.0014580932869276027	17.08800749063506	0.5618502253053527	2.23606797749979	15.264337522473747	1.0	0.16666666666666666	0.07692307692307693	54.86580694308435	61.69924423399363	9.0	16.0312195418814	7.0	2.290174220268771	2.0	50.0377358490566	1.358974358974359
13	238	B	1521.0	144.12489155999992	5.980889274460707E-5	44.04543109109048	41.23105625617661	1.0682586159672363	45.0	4.0	165.0	4087.0	0.10848126232741617	0.0	0.0	0.0	0.0	105.0	7264.0	87.0	9.99014119125583E-4	34.20526275297414	0.776590486360189	13.601470508735444	34.40930106817051	14.317821063276353	0.6227685532037875	0.6697594198853527	33.424811182603804	38.43278307464408	7.280109889280518	12.529964086141668	5.385164807134504	2.326755918322392	1.4142135623730951	69.18095238095238	1.2575715859030838
13	244	A	675.0	95.49747459999995	1.8050441989270202E-4	32.0624390837628	25.079872407968907	1.2784131658331421	135.0	3.0	433.0	19231.0	0.6414814814814814	55.85027378933319	23.769728648009426	2.0	0.13394919168591224	80.0	5046.0	54.0	0.0019652481010013507	20.615528128088304	0.6429806564070327	5.656854249492381	20.8806130178211	6.4031242374328485	0.3805211953235953	0.4268749491621899	41.423665625002656	47.76385737091255	7.280109889280518	12.206555615733702	3.605551275463989	3.3854893976408285	1.0	63.075	0.8561236623067776
13	245	A	609.0	89.84062035999993	1.8677825350683723E-4	30.01666203960727	24.186773244895647	1.241036236445552	123.0	3.0	365.0	13471.0	0.5993431855500821	35.15728335504578	17.46424919657298	2.0	0.06301369863013699	113.0	8041.0	53.0	0.0051664867045556374	19.697715603592208	0.6562260513044684	5.0	21.95449840010015	6.708203932499369	0.3333333333333333	0.4685212856658182	28.300755766006375	1.7357045889283995	8.06225774829855	15.652475842498529	4.47213595499958	3.5	3.1622776601683795	71.15929203539822	0.7448078597189405
13	248	A	1080.0	124.71067799999982	1.3595587361622035E-4	43.01162633521314	30.805843601498726	1.3962164741081977	115.0	4.0	654.0	11791.0	0.6055555555555555	0.0	0.0	0.0	0.0	104.0	7778.0	88.0	5.914369786785865E-4	27.202941017470888	0.6324555320336759	5.830951894845301	27.202941017470888	5.830951894845301	0.2594739537473219	0.2594739537473219	6.441600099335037	6.441600099335037	6.708203932499369	11.704699910719626	6.324555320336759	1.8506755523321747	0.0	74.78846153846153	1.17665209565441
13	249	B	957.0	113.39696951999987	4.619955633102518E-5	37.107950630558946	32.01562118716424	1.1590576491902125	118.0	3.0	88.0	7043.0	0.09195402298850575	25.769976507131133	12.727922061357855	1.0	0.4659090909090909	100.0	7825.0	77.0	6.825599138095101E-4	24.041630560342615	0.6478835438717	5.830951894845301	23.769728648009426	5.385164807134504	0.33333333333333337	0.31514293343362576	15.439645535319258	6.277298489597555	6.4031242374328485	11.661903789690601	5.830951894845301	2.0	1.0	78.25	0.9840255591054313
13	250	B	1191.0	127.88225087999983	1.6295512322336513E-4	41.23105625617661	34.92849839314596	1.1804417067144062	105.0	3.0	125.0	10185.0	0.10495382031905962	10.985369030965458	5.0990195135927845	1.0	0.216	91.0	13401.0	138.0	5.673769573345498E-4	25.942243542145693	0.6291918252339078	7.615773105863909	24.596747752497688	6.324555320336759	0.46008567910421677	0.3772913389522725	52.76516601842535	57.52880770915152	7.0710678118654755	12.041594578792296	4.242640687119285	2.838231060987734	1.4142135623730951	147.26373626373626	0.9370942466980077
13	251	B	673.0	93.84062035999993	6.855224005651196E-5	29.732137494637012	26.92582403567252	1.1042238653586447	110.0	3.0	39.0	3919.0	0.05794947994056464	12.806248474865697	6.4031242374328485	1.0	0.5897435897435898	114.0	6713.0	70.0	0.0016181248809994863	17.72004514666935	0.5959896139275433	3.0	18.681541692269406	4.0	0.2	0.26666666666666666	19.653824058053317	19.653824058053317	8.06225774829855	14.142135623730951	5.0990195135927845	2.773500981126146	1.0	58.8859649122807	1.18873826903024
13	255	A	694.0	95.84062035999993	1.1237913658674143E-4	31.064449134018133	26.627053911388696	1.1666498756263648	122.0	5.0	329.0	9889.0	0.47406340057636887	44.40720662234904	22.20360331117452	1.0	0.08206686930091185	91.0	5872.0	70.0	0.0010420154611731258	17.69180601295413	0.5695193865060413	5.0990195135927845	18.439088914585774	6.082762530298219	0.38218767082460553	0.46246387142126266	66.61477894278624	64.76716867679164	6.708203932499369	11.180339887498949	4.123105625617661	2.711630722733202	1.0	64.52747252747253	1.0848092643051772
13	256	N	715.0	97.49747459999993	6.0925396132998633E-5	30.23243291566195	28.0178514522438	1.079041801873812	45.0	3.0	-1.0	-1.0	-1.0	-1.0	-1.0	-1.0	-1.0	112.0	10287.0	107.0	0.0021238314013477463	16.76305461424021	0.5544725646461648	4.242640687119285	17.72004514666935	5.0	0.315352998736582	0.36760731104690386	76.60750224624891	68.47739989209293	8.54400374531753	14.317821063276353	6.082762530298219	2.3538352832219465	1.0	91.84821428571429	1.164965490424808
14	258	N	1296.0	135.88225087999987	6.653394061909578E-5	46.32493928760188	35.17101079013795	1.3171341467556434	104.0	7.0	-1.0	-1.0	-1.0	-1.0	-1.0	-1.0	-1.0	141.0	22919.0	206.0	3.8182290164524396E-4	26.476404589747453	0.5715367358686088	4.0	25.495097567963924	3.0	0.17391304347826086	0.13043478260869565	14.620873988631644	14.620873988631644	8.06225774829855	14.866068747318506	7.280109889280518	2.042011586831651	1.0	162.54609929078015	1.2673327806623325
14	260	A	656.0	92.42640679999995	7.571191506231984E-5	30.479501308256342	25.495097567963924	1.1955043995028916	107.0	4.0	360.0	15111.0	0.5487804878048781	8.94427190999916	4.47213595499958	1.0	0.06944444444444445	74.0	6476.0	64.0	0.002853236545111347	22.20360331117452	0.7284765943713116	7.615773105863909	24.839484696748443	10.0	0.47140452079103173	0.5812381937190965	19.075098492445534	5.403791360249727	6.324555320336759	12.649110640673518	3.1622776601683795	4.0	3.1622776601683795	87.51351351351352	0.7313156269302038
14	263	B	855.0	105.7401152799999	5.401422386911537E-5	34.785054261852174	30.364452901377952	1.145584752500962	141.0	4.0	72.0	4315.0	0.08421052631578947	7.211102550927978	3.605551275463989	1.0	0.2916666666666667	80.0	5812.0	90.0	7.749824772245068E-4	25.059928172283335	0.7204222820421435	9.219544457292887	25.553864678361276	10.0	0.5413902920037097	0.5812381937190965	32.04468071873421	35.77607771789465	7.211102550927978	12.727922061357855	4.242640687119285	3.0	1.0	72.65	1.2388162422573983
14	265	A	576.0	86.42640679999997	1.1006851056236344E-4	28.178005607210743	24.596747752497688	1.14559883651079	136.0	3.0	338.0	13087.0	0.5868055555555556	48.653597092445914	17.46424919657298	1.0	0.1390532544378698	69.0	5905.0	117.0	0.0013726145147516333	17.88854381999832	0.6348406650689518	3.1622776601683795	19.313207915827967	5.0	0.23249527748763857	0.38461538461538464	8.13010235415598	26.56505117707799	5.385164807134504	10.295630140987	4.47213595499958	2.3021728866442674	2.23606797749979	85.57971014492753	1.3671464860287892
14	266	A	659.0	94.08326103999993	8.410164225318473E-5	30.805843601498726	25.709920264364882	1.1982084457958053	141.0	3.0	438.0	13503.0	0.6646433990895296	0.0	0.0	0.0	0.0	84.0	4728.0	61.0	0.0016865889924808392	18.110770276274835	0.5879004811734398	3.1622776601683795	19.026297590440446	4.47213595499958	0.2171861213815347	0.3333333333333333	33.36636600105956	41.49646835521554	6.4031242374328485	11.661903789690601	5.0	2.3323807579381204	1.4142135623730951	56.285714285714285	1.083756345177665
14	267	A	759.0	99.25483391999992	7.036013361857599E-5	32.64965543462902	29.068883707497267	1.1231822922119372	116.0	3.0	381.0	18989.0	0.5019762845849802	61.814457496567364	23.706539182259394	1.0	0.1732283464566929	90.0	9083.0	116.0	0.001237094119599059	20.615528128088304	0.6314164071153711	5.0990195135927845	22.80350850198276	7.280109889280518	0.3333333333333333	0.46895310261062645	36.17962044797895	31.544157021076302	6.324555320336759	11.40175425099138	5.656854249492381	2.0155644370746373	2.23606797749979	100.92222222222222	1.1493999779808435
14	268	B	1048.0	119.63961019999986	9.31942108214692E-5	37.33630940518894	34.785054261852174	1.0733434285923957	115.0	4.0	77.0	7225.0	0.07347328244274809	19.071385540656586	9.219544457292887	1.0	0.35064935064935066	108.0	7504.0	83.0	6.388754194542399E-4	27.294688127912362	0.7310494412208559	10.198039027185569	27.459060435491963	10.04987562112089	0.5530663187549721	0.554911550851388	30.74996730219641	25.150627965675824	6.4031242374328485	12.529964086141668	5.830951894845301	2.148871112659745	1.0	69.48148148148148	1.1945628997867803
14	269	A	758.0	100.32590171999992	7.92948547487804E-5	31.32091952673165	28.160255680657446	1.1122384640933918	123.0	3.0	341.0	13225.0	0.449868073878628	46.78918805304491	22.02271554554524	1.0	0.15542521994134897	181.0	9463.0	57.0	0.0030476561562191077	16.15549442140351	0.5158052402521319	1.0	19.697715603592208	4.242640687119285	0.07692307692307693	0.3	75.06858282186246	30.068582821862464	11.661903789690601	20.12461179749811	6.708203932499369	3.0	3.605551275463989	52.28176795580111	1.0902462221282891
14	270	B	689.0	95.49747459999992	6.390606768580028E-5	31.622776601683793	26.248809496813376	1.2047318414773371	132.0	2.0	105.0	6342.0	0.15239477503628446	60.50266435803454	24.698178070456937	1.0	0.41904761904761906	86.0	10223.0	141.0	7.245851567846392E-4	20.615528128088304	0.6519202405202649	5.0	21.587033144922902	6.0	0.3125	0.375	18.434948822922024	18.434948822922024	6.082762530298219	11.180339887498949	5.0990195135927845	2.1926450482675732	1.0	118.87209302325581	1.1861488799765236
14	272	A	581.0	87.25483391999997	9.941856748556352E-5	28.284271247461902	25.179356624028344	1.123311912603461	171.0	3.0	370.0	10722.0	0.6368330464716007	0.0	0.0	0.0	0.0	68.0	5795.0	79.0	5.763545338562708E-4	17.26267650163207	0.6103277807866851	3.1622776601683795	17.26267650163207	3.1622776601683795	0.21271781490575853	0.21271781490575853	10.304846468766044	10.304846468766044	5.830951894845301	9.848857801796104	4.47213595499958	2.2022715545545237	0.0	85.22058823529412	0.9270060396893874
14	275	A	649.0	93.25483391999994	1.2111197968240841E-4	30.083217912982647	24.73863375370596	1.2160420099382425	92.0	3.0	349.0	7930.0	0.5377503852080123	0.0	0.0	0.0	0.0	60.0	4367.0	70.0	0.0011387569636557304	19.1049731745428	0.6350707969408386	5.385164807134504	18.110770276274835	4.47213595499958	0.4142434467026541	0.35691530512412484	37.74680538727466	42.51044707800085	5.385164807134504	8.94427190999916	4.47213595499958	2.0	1.0	72.78333333333333	0.9617586443782917
15	278	A	574.0	87.25483391999994	1.4274509651848887E-4	28.160255680657446	24.041630560342615	1.171312220690581	101.0	3.0	343.0	11959.0	0.5975609756097561	38.911224869585354	18.439088914585774	1.0	0.10204081632653061	68.0	4215.0	76.0	0.0011183951137482954	20.615528128088304	0.732078868951768	6.4031242374328485	21.540659228538015	7.211102550927978	0.4707670566443892	0.5301708036860207	22.714412353167234	17.744671625056924	5.0990195135927845	9.219544457292887	4.123105625617661	2.23606797749979	1.0	61.98529411764706	1.2260972716488732
15	281	A	641.0	91.84062035999995	9.184021470637699E-5	29.832867780352597	24.839484696748443	1.2010260335335299	136.0	3.0	389.0	12950.0	0.6068642745709828	18.867962264113206	9.433981132056603	1.0	0.056555269922879174	74.0	5377.0	81.0	0.0012789126936885774	19.1049731745428	0.6404001558014815	5.385164807134504	18.384776310850235	4.47213595499958	0.362245385694578	0.3028912664076914	28.393019421383	23.62937773065682	6.324555320336759	10.816653826391969	5.830951894845301	1.855040827202527	1.0	72.66216216216216	1.1147480007439092
15	282	B	512.0	81.84062035999996	9.268669345023838E-5	25.298221281347036	23.40939982143925	1.0806864539165983	115.0	4.0	100.0	5520.0	0.1953125	30.74862481219336	14.142135623730951	3.0	0.54	79.0	4364.0	78.0	0.0011666669799877503	13.601470508735444	0.5376453291901642	1.0	13.0	1.0	0.07692307692307693	0.08333333333333333	18.43494882292201	71.56505117707799	6.082762530298219	11.180339887498949	4.123105625617661	2.711630722733202	1.4142135623730951	55.24050632911393	1.412007332722273
15	284	A	588.0	87.25483391999995	8.610417788488148E-5	28.0178514522438	25.019992006393608	1.1198185612962674	96.0	3.0	178.0	9832.0	0.30272108843537415	48.98709468440736	20.248456731316587	1.0	0.30337078651685395	89.0	5956.0	80.0	9.908152101901354E-4	15.524174696260024	0.5540815548515865	4.123105625617661	17.46424919657298	5.0	0.33333333333333337	0.3904344047215152	80.0493733120484	57.21571913413086	7.211102550927978	12.36931687685298	5.0990195135927845	2.42582262018792	2.0	66.92134831460675	1.1954331766286097
15	286	B	581.0	87.25483391999995	1.071937132363956E-4	28.442925306655784	24.331050121192877	1.1689970291040326	110.0	3.0	116.0	8066.0	0.19965576592082615	2.8284271247461903	1.4142135623730951	1.0	0.15517241379310345	98.0	6063.0	56.0	0.0018261632023692399	15.524174696260024	0.5458009163574778	2.23606797749979	17.08800749063506	4.47213595499958	0.1850583025494013	0.3701166050988026	51.340191745909905	51.340191745909905	8.54400374531753	14.035668847618199	5.0	2.80713376952364	2.23606797749979	61.86734693877551	0.9051624608279729
15	288	B	739.0	98.66904747999993	8.965045862369754E-5	31.78049716414141	28.231188426986208	1.1257229658019785	144.0	3.0	25.0	1614.0	0.03382949932341001	12.649110640673518	6.324555320336759	1.0	0.72	71.0	5559.0	68.0	0.0024511075578100353	17.204650534085253	0.5413587599094458	4.0	17.029386365926403	5.0990195135927845	0.2857142857142857	0.3561309707013459	64.98310652189997	76.2930389959202	7.211102550927978	10.816653826391969	3.605551275463989	3.0000000000000004	1.4142135623730951	78.29577464788733	0.8685015290519877
15	289	B	852.0	106.56854239999991	5.676878462699214E-5	34.058772731852805	31.064449134018133	1.0963906871458293	110.0	4.0	111.0	7125.0	0.13028169014084506	0.0	0.0	0.0	0.14414414414414414	93.0	8408.0	108.0	0.0014578767551615525	22.360679774997898	0.6565321642986127	5.830951894845301	23.345235059857504	6.708203932499369	0.350347944635714	0.4052574202187244	27.59729586864372	23.19859051364819	6.708203932499369	12.041594578792296	5.656854249492381	2.1286732957408	1.0	90.40860215053763	1.1945765937202664
15	290	B	633.0	91.49747459999995	9.763689334188862E-5	30.01666203960727	25.079872407968907	1.1968426932694338	116.0	4.0	136.0	5303.0	0.21484992101105846	5.656854249492381	2.8284271247461903	1.0	0.14705882352941177	140.0	8765.0	69.0	0.003532244381221749	16.1245154965971	0.5371854963526806	2.23606797749979	18.110770276274835	4.242640687119285	0.16666666666666666	0.2853908964926964	63.43494882292201	45.0	10.44030650891055	18.384776310850235	4.47213595499958	4.110960958218893	4.123105625617661	62.607142857142854	1.1021106674272676
15	294	A	521.0	82.42640679999995	1.4593783473207866E-4	26.92582403567252	22.47220505424423	1.1981834435329324	178.0	3.0	259.0	6773.0	0.4971209213051823	17.88854381999832	8.94427190999916	1.0	0.05791505791505792	58.0	4253.0	94.0	0.0021908906695616267	15.652475842498529	0.5813183589761798	3.0	16.15549442140351	4.123105625617661	0.21428571428571427	0.33333333333333337	30.256437163529284	44.29268063145577	5.0990195135927845	8.94427190999916	4.47213595499958	2.0	1.4142135623730951	73.32758620689656	1.2819186456618856
15	295	B	844.0	106.56854239999988	4.99766905656349E-5	35.11409973215888	29.154759474226502	1.2044036845236392	93.0	4.0	125.0	5029.0	0.1481042654028436	22.360679774997898	11.180339887498949	1.0	0.16	63.0	4340.0	78.0	9.10622683413698E-4	19.209372712298546	0.547055822556255	6.082762530298219	20.0	6.708203932499369	0.3976426261351493	0.42857142857142855	78.90627698844214	83.99099404250548	5.830951894845301	11.40175425099138	3.605551275463989	3.1622776601683795	2.0	68.88888888888889	1.132258064516129
15	297	B	753.0	99.49747459999995	7.295613129160355E-5	32.69556544854363	27.730849247724095	1.179032245153004	84.0	3.0	107.0	5107.0	0.14209827357237717	14.233345472033855	7.0710678118654755	2.0	0.3364485981308411	78.0	7731.0	100.0	4.932749567776394E-4	20.0	0.611703750206616	5.0990195135927845	18.439088914585774	5.0990195135927845	0.38218767082460553	0.38218767082460553	56.88865803962797	79.5085229876684	5.385164807134504	10.44030650891055	5.0990195135927845	2.047512562185564	2.0	99.11538461538461	1.0089251067132325
15	299	B	806.0	103.15432883999992	6.305574615833903E-5	33.61547262794322	29.546573405388315	1.1377113740645428	94.0	3.0	62.0	3566.0	0.07692307692307693	13.416407864998739	6.708203932499369	1.0	0.5	70.0	5936.0	99.0	8.588493206127988E-4	20.12461179749811	0.5986710947139654	2.8284271247461903	20.12461179749811	2.8284271247461903	0.18181818181818182	0.18181818181818182	21.37062226934318	21.37062226934318	5.830951894845301	11.180339887498949	3.605551275463989	3.1008683647302115	0.0	84.8	1.1674528301886793
16	302	B	617.0	89.49747459999993	1.0248521656177472E-4	28.160255680657446	26.1725046566048	1.0759480626761881	145.0	3.0	49.0	4781.0	0.07941653160453808	12.165525060596439	6.082762530298219	1.0	0.6326530612244898	88.0	5664.0	64.0	0.0011086077816379438	15.132745950421556	0.5373795650873955	3.1622776601683795	14.866068747318506	3.0	0.25	0.25	75.65066795705286	85.91438322002513	7.810249675906654	12.727922061357855	5.0	2.545584412271571	1.0	64.36363636363636	0.9943502824858758
16	304	B	864.0	106.91168815999991	5.465755172345415E-5	33.60059523282288	30.0	1.120019841094096	143.0	4.0	146.0	13426.0	0.16898148148148148	31.06980689918121	13.601470508735444	1.0	0.3219178082191781	81.0	7725.0	116.0	5.56309898888519E-4	23.600847442411894	0.7023937307919268	9.0	24.20743687382041	9.055385138137417	0.5625	0.5615911461059687	54.462322208025626	48.12213046211571	5.830951894845301	10.816653826391969	5.0	2.1633307652783937	1.0	95.37037037037037	1.2163106796116505
16	305	A	606.0	89.84062035999995	8.00353439567869E-5	28.460498941515414	25.96150997149434	1.0962574585517157	93.0	3.0	336.0	11865.0	0.5544554455445545	50.3288412062022	22.02271554554524	1.0	0.08333333333333333	94.0	4413.0	68.0	0.001970405836258894	18.384776310850235	0.6459751934999393	4.242640687119285	19.313207915827967	5.0	0.315352998736582	0.36760731104690386	23.96248897457818	15.832386620422199	6.708203932499369	12.806248474865697	6.4031242374328485	2.0	1.0	46.9468085106383	1.448447767958305
16	306	B	867.0	107.15432883999992	5.027012178307951E-5	35.05709628591621	31.016124838541646	1.13028614852469	149.0	3.0	105.0	8791.0	0.12110726643598616	8.246211251235321	4.123105625617661	1.0	0.20952380952380953	104.0	10040.0	126.0	5.552915896292314E-4	20.248456731316587	0.5775851076248769	6.082762530298219	21.18962010041709	6.324555320336759	0.3976426261351493	0.42543562981151706	77.35784767211015	68.38522105721376	6.708203932499369	12.529964086141668	5.830951894845301	2.148871112659745	1.0	96.53846153846153	1.305179282868526
16	308	A	716.0	97.74011527999993	1.0710859405159485E-4	31.064449134018133	28.0178514522438	1.1087377341180937	113.0	3.0	409.0	15302.0	0.5712290502793296	62.84727546220296	23.259406699226016	3.0	0.08801955990220049	49.0	8031.0	106.0	6.208405446514147E-4	19.0	0.6116316409806679	3.1622776601683795	20.0	4.123105625617661	0.2	0.26559258100921596	22.01128319791936	17.612577842923827	4.47213595499958	8.06225774829855	3.605551275463989	2.23606797749979	1.0	163.89795918367346	0.6467438675133856
16	309	B	886.0	107.15432883999988	3.230236552124058E-5	34.40930106817051	30.805843601498726	1.1169731792865583	134.0	4.0	95.0	6332.0	0.1072234762979684	54.23219346210785	24.596747752497688	1.0	0.47368421052631576	74.0	6590.0	104.0	0.0011539605049816996	21.095023109728988	0.6130616564380736	8.54400374531753	20.591260281974	8.94427190999916	0.5	0.5261336417646564	75.01836742760908	81.0273733851036	5.830951894845301	9.433981132056603	5.830951894845301	1.6179144164088313	1.0	89.05405405405405	1.1678300455235207
16	310	A	846.0	105.74011527999991	6.93069174328901E-5	34.0	30.4138126514911	1.1179131136764295	97.0	3.0	484.0	16041.0	0.5721040189125296	0.0	0.0	0.0	0.028925619834710745	125.0	9010.0	81.0	0.001575398902663142	23.853720883753127	0.701580025992739	7.0710678118654755	25.238858928247925	8.48528137423857	0.41666666666666674	0.5	16.927513064147046	16.927513064147046	9.055385138137417	15.297058540778355	5.0990195135927845	3.0000000000000004	1.4142135623730951	72.08	1.1237513873473919
16	312	A	850.0	105.74011527999993	5.2687942034993E-5	33.734255586866	29.832867780352597	1.1307748163950495	122.0	3.0	532.0	16675.0	0.6258823529411764	0.0	0.0	0.0	0.015037593984962405	85.0	8202.0	115.0	0.0015890567081201987	23.53720459187964	0.6977241436755922	7.280109889280518	22.80350850198276	6.708203932499369	0.41084036914256306	0.375	5.325740624767722	15.945395900922856	7.211102550927978	12.041594578792296	5.656854249492381	2.1286732957408	1.4142135623730951	96.49411764705883	1.1917824920751037
16	313	B	632.0	90.08326103999994	7.031825754379356E-5	28.0178514522438	27.018512172212592	1.0369872061667031	122.0	4.0	34.0	3970.0	0.05379746835443038	10.770329614269007	5.385164807134504	1.0	0.7058823529411765	63.0	6681.0	89.0	0.003967381404825997	15.811388300841896	0.5643326479831003	6.082762530298219	16.1245154965971	8.0	0.4301162633521313	0.5714285714285714	80.53767779197439	90.0	6.0	10.198039027185569	4.123105625617661	2.473387769603369	2.23606797749979	106.04761904761905	0.8392456219128873
16	314	N	722.0	102.81118307999989	3.071353524474385E-4	33.1058907144937	26.832815729997478	1.233783701554783	123.0	6.0	-1.0	-1.0	-1.0	-1.0	-1.0	-1.0	-1.0	482.0	12256.0	27.0	0.007624718217445412	17.88854381999832	0.5403432269582992	1.4142135623730951	22.47220505424423	6.082762530298219	0.08687444855261388	0.3523649724724399	19.98310652189997	15.554571270074407	17.46424919657298	33.61547262794322	13.0	2.585805586764863	5.0	25.42738589211618	1.0618472584856398
16	317	B	844.0	106.3259017199999	7.948470002687039E-5	35.22782990761707	29.410882339705484	1.1977821508625244	131.0	5.0	77.0	8300.0	0.09123222748815166	65.77950554616561	27.313000567495326	3.0	0.6493506493506493	100.0	8555.0	93.0	8.910440249025771E-4	19.849433241279208	0.563458870254943	5.0990195135927845	20.518284528683193	5.0	0.3561309707013459	0.3333333333333333	65.77225468204583	54.462322208025626	7.0710678118654755	12.36931687685298	5.0990195135927845	2.42582262018792	1.0	85.55	1.08708357685564
16	318	B	718.0	97.49747459999992	9.223732753172924E-5	31.304951684997057	26.832815729997478	1.1666666666666667	169.0	3.0	149.0	8163.0	0.2075208913649025	56.43136825002736	24.166091947189145	2.0	0.33557046979865773	88.0	7496.0	100.0	8.492777270605709E-4	16.401219466856727	0.5239177377397786	3.1622776601683795	16.76305461424021	2.8284271247461903	0.25	0.2	81.86989764584402	71.56505117707799	6.4031242374328485	12.041594578792296	5.0	2.4083189157584592	1.4142135623730951	85.18181818181819	1.1739594450373532
16	319	B	1008.0	115.15432883999986	8.983234819996995E-5	36.05551275463989	34.058772731852805	1.0586263057247414	118.0	3.0	40.0	5106.0	0.03968253968253968	28.211007960335476	13.892443989449804	2.0	1.175	92.0	8434.0	104.0	2.4661030347683304E-4	22.135943621178654	0.6139406135149205	8.54400374531753	20.12461179749811	8.0	0.5	0.5	72.62378490028077	86.82016988013577	7.280109889280518	13.0	4.47213595499958	2.9068883707497264	3.0	91.67391304347827	1.134455774247095
16	320	N	2329.0	179.43860003999995	3.815422802570313E-5	56.32051136131489	50.24937810560445	1.1208200675230509	54.0	5.0	-1.0	-1.0	-1.0	-1.0	-1.0	-1.0	-1.0	167.0	14154.0	113.0	9.301520246690863E-4	44.181444068749045	0.7844645405527362	16.0312195418814	42.2965719651132	14.142135623730951	0.571088550033789	0.5	2.539169191288055	2.0145987878705682	8.94427190999916	17.08800749063506	6.324555320336759	2.7018512172212588	2.23606797749979	84.75449101796407	1.3332626819273703
16	322	A	934.0	112.5685423999999	5.770718794822121E-5	36.124783736376884	30.479501308256342	1.1852157084535808	110.0	3.0	258.0	7625.0	0.2762312633832976	0.0	0.0	0.0	0.03488372093023256	84.0	6483.0	92.0	7.306887664310804E-4	24.20743687382041	0.6701060704051783	6.708203932499369	23.853720883753127	7.0710678118654755	0.375	0.4130961923860138	14.036243467926482	32.47119229084849	6.4031242374328485	11.313708498984761	3.605551275463989	3.1378581622109447	2.23606797749979	77.17857142857143	1.1920407218880147
16	323	A	624.0	90.08326103999994	6.434084546880433E-5	29.410882339705484	25.298221281347036	1.162567202358642	124.0	2.0	228.0	8178.0	0.36538461538461536	20.0	10.0	1.0	0.10526315789473684	87.0	7117.0	104.0	0.0013001681154783797	16.278820596099706	0.5534965054116333	2.23606797749979	19.026297590440446	5.830951894845301	0.17845765256206242	0.4653606231237664	42.51044707800082	46.909152432996365	7.615773105863909	12.083045973594572	5.385164807134504	2.243765308275509	3.605551275463989	81.80459770114942	1.2713221863144584
17	329	B	481.0	78.76955255999998	9.715931060930245E-5	25.298221281347036	22.135943621178654	1.142857142857143	150.0	3.0	77.0	4907.0	0.1600831600831601	40.44264876265579	18.0	2.0	0.4805194805194805	56.0	7063.0	153.0	0.0012525960388330244	17.08800749063506	0.6754628043053147	4.47213595499958	16.76305461424021	4.123105625617661	0.35691530512412484	0.33333333333333337	8.13010235415598	4.398705354995533	5.0	10.0	4.242640687119285	2.3570226039551585	1.0	126.125	1.2130822596630326
17	331	A	704.0	95.49747459999995	5.3250487872755074E-5	32.0	28.0	1.1428571428571428	109.0	3.0	354.0	14824.0	0.5028409090909091	36.99154962743843	17.46424919657298	1.0	0.14124293785310735	65.0	7457.0	92.0	6.706159127137083E-4	23.08679276123039	0.7214622737884497	7.280109889280518	24.08318915758459	8.246211251235321	0.46895310261062645	0.5311851620184319	15.945395900922856	14.036243467926477	5.385164807134504	9.486832980505138	4.123105625617661	2.3008949665421112	1.0	114.72307692307692	0.8019310714764651
17	333	A	794.0	102.32590171999993	4.8514071593062374E-5	32.0624390837628	29.068883707497267	1.1029814356267644	127.0	3.0	479.0	18438.0	0.6032745591939547	59.7921943766761	23.600847442411894	4.0	0.11064718162839249	92.0	10254.0	124.0	8.534646976740644E-4	18.027756377319946	0.5622702730201722	2.8284271247461903	18.027756377319946	2.8284271247461903	0.2	0.2	48.576334374997344	48.576334374997344	6.708203932499369	11.661903789690601	4.47213595499958	2.6076809620810595	0.0	111.45652173913044	1.1125414472401014
17	334	B	713.0	96.66904747999995	8.744656281563877E-5	31.064449134018133	27.459060435491963	1.1313005121568565	110.0	3.0	93.0	7975.0	0.13043478260869565	46.7436317623784	21.37755832643195	2.0	0.4946236559139785	97.0	9012.0	93.0	0.003519642162760956	17.88854381999832	0.5758526005989557	3.0	17.46424919657298	3.1622776601683795	0.2	0.2171861213815347	31.607502246248913	50.04245106917091	8.94427190999916	13.92838827718412	5.385164807134504	2.58643677139299	1.0	92.90721649484536	1.0009986684420773
17	336	B	993.0	113.98275595999988	5.591249684917084E-5	36.71511950137164	33.12099032335839	1.1085151483371711	119.0	3.0	81.0	7526.0	0.08157099697885196	41.107859234166256	19.72308292331602	2.0	0.48148148148148145	83.0	12022.0	184.0	0.001064649336536168	25.553864678361276	0.6960038541453367	7.211102550927978	26.076809620810597	7.810249675906654	0.39999999999999997	0.4235702594681104	4.332313983188513	10.447817549473925	6.4031242374328485	12.806248474865697	5.0	2.5612496949731396	1.0	144.84337349397592	1.2703377141906504
17	337	B	595.0	87.84062035999995	8.962453343129665E-5	27.85677655436824	26.0	1.071414482860317	120.0	3.0	32.0	2734.0	0.05378151260504202	6.576491222541474	3.1622776601683795	1.0	0.71875	65.0	6778.0	88.0	0.0012554949958878882	17.4928556845359	0.6279569228117614	4.47213595499958	19.235384061671343	5.656854249492381	0.3333333333333333	0.4204706649821094	42.39743779750019	23.962488974578182	5.385164807134504	9.055385138137417	4.0	2.2638462845343543	2.0	104.27692307692308	0.843906757155503
17	338	B	981.0	114.5685423999999	4.909841023047717E-5	35.73513677041127	32.57299494980466	1.0970786329436242	92.0	3.0	184.0	7200.0	0.1875637104994903	17.204650534085253	8.602325267042627	1.0	0.14130434782608695	89.0	9605.0	118.0	6.152460370611716E-4	19.209372712298546	0.5375485991760335	6.324555320336759	20.09975124224178	7.615773105863909	0.3772913389522725	0.46008567910421677	88.99491399474581	86.24144431452801	6.082762530298219	12.165525060596439	5.0990195135927845	2.385855756810896	1.4142135623730951	107.92134831460675	1.0933888599687662
17	339	B	832.0	104.9116881599999	7.128147362150861E-5	34.058772731852805	29.068883707497267	1.1716574009021399	102.0	6.0	69.0	6278.0	0.0829326923076923	4.47213595499958	2.23606797749979	1.0	0.34782608695652173	102.0	12317.0	151.0	5.713734368666451E-4	18.24828759089466	0.53578817224463	2.23606797749979	17.46424919657298	3.0	0.1514456332038457	0.2	60.068488159492205	86.6335393365702	6.4031242374328485	12.806248474865697	5.0	2.5612496949731396	1.4142135623730951	120.75490196078431	1.2504668344564425
17	340	B	1039.0	120.81118307999986	2.4688141824083385E-4	38.07886552931954	32.7566787083184	1.162476387438193	147.0	5.0	68.0	5829.0	0.06544754571703561	13.416407864998739	6.708203932499369	1.0	0.29411764705882354	103.0	16593.0	127.0	0.0016602081408261754	23.021728866442675	0.6045802191432583	5.0	23.021728866442675	5.0	0.24028466566610635	0.24028466566610635	23.772348811364708	23.772348811364708	8.06225774829855	13.601470508735444	5.385164807134504	2.525729665824826	0.0	161.09708737864077	0.7883444826131502
17	342	A	616.0	90.66904747999996	8.749001271985715E-5	29.427877939124322	24.186773244895647	1.2166930099009694	110.0	3.0	407.0	12756.0	0.6607142857142857	0.0	0.0	0.0	0.022113022113022112	99.0	8775.0	85.0	0.0014635434512555823	16.492422502470642	0.560435330627221	2.23606797749979	18.439088914585774	4.123105625617661	0.1514456332038457	0.25	14.470294100065871	1.9414863909143492	6.708203932499369	12.165525060596439	5.0990195135927845	2.385855756810896	2.0	88.63636363636364	0.9589743589743589
17	343	B	897.0	109.1543288399999	7.215499672491041E-5	34.92849839314596	30.805843601498726	1.1338270376548514	120.0	4.0	89.0	4195.0	0.09921962095875139	10.0	5.0	1.0	0.4044943820224719	81.0	9912.0	126.0	0.0020867466369646564	23.08679276123039	0.6609729539864997	6.324555320336759	23.194827009486403	6.082762530298219	0.3772913389522725	0.3736611319222725	31.675468738109203	22.702842123212832	6.708203932499369	13.038404810405298	4.47213595499958	2.9154759474226504	1.0	122.37037037037037	1.0296610169491525
18	344	A	746.0	99.49747459999992	7.12100166470563E-5	32.2490309931942	27.784887978899608	1.1606680227642	83.0	4.0	340.0	16071.0	0.45576407506702415	47.065100622847126	17.26267650163207	3.0	0.4411764705882353	83.0	6612.0	94.0	0.0019997925456290045	18.24828759089466	0.5658553770110414	6.4031242374328485	19.1049731745428	7.810249675906654	0.4268749491621899	0.5253742471300923	81.08507304285214	79.93931020467704	7.211102550927978	13.892443989449804	4.47213595499958	3.106444913401813	1.4142135623730951	79.66265060240964	1.1799758015728976
18	347	B	776.0	101.49747459999992	1.205579526826014E-4	33.95585369269929	27.892651361962706	1.2173763351520248	75.0	3.0	162.0	10073.0	0.20876288659793815	64.30600309992789	25.179356624028344	2.0	0.5185185185185185	82.0	5396.0	83.0	0.0012469418526014212	21.840329667841555	0.6431977786656959	5.385164807134504	23.769728648009426	7.280109889280518	0.3083536398570881	0.38969534791087906	7.7651660184253615	1.9091524329963931	6.4031242374328485	11.40175425099138	5.0	2.2803508501982757	2.0	65.8048780487805	1.261304670126019
18	348	B	816.0	103.74011527999993	5.431318363115298E-5	33.015148038438355	30.01666203960727	1.099894052006001	86.0	3.0	105.0	9445.0	0.12867647058823528	45.957346431453175	21.400934559032695	2.0	0.6571428571428571	104.0	9020.0	117.0	0.0014754768969054337	18.439088914585774	0.5585038992742908	4.123105625617661	19.924858845171276	6.324555320336759	0.26559258100921596	0.4	75.96375653207353	71.56505117707799	7.615773105863909	12.165525060596439	5.0990195135927845	2.385855756810896	2.23606797749979	86.73076923076923	1.3490022172949003
18	349	A	1131.0	122.22539663999986	3.1450906391154804E-5	38.118237105091836	36.124783736376884	1.0551824305236626	50.0	3.0	494.0	12200.0	0.4367816091954023	0.0	0.0	0.0	0.020242914979757085	135.0	11380.0	97.0	0.001305652465480026	26.019223662515376	0.682592523646371	7.0710678118654755	25.317977802344327	6.324555320336759	0.3874921291460643	0.33333333333333337	14.139108311650489	12.425942865427485	8.06225774829855	15.231546211727817	6.708203932499369	2.270584848790187	3.1622776601683795	84.29629629629629	1.1507029876977153
18	350	A	647.0	93.25483391999992	1.2820940970144113E-4	30.479501308256342	25.495097567963924	1.1955043995028916	124.0	3.0	228.0	16481.0	0.35239567233384855	59.393896258363704	21.93171219946131	1.0	0.4780701754385965	94.0	6704.0	73.0	8.15314367098224E-4	15.620499351813308	0.512491959557816	2.8284271247461903	18.601075237738275	5.0990195135927845	0.2102353324910547	0.38218767082460553	87.27368900609373	59.03624346792648	8.48528137423857	14.7648230602334	4.47213595499958	3.3015148038438356	3.1622776601683795	71.31914893617021	1.023568019093079
18	351	A	570.0	85.84062035999996	1.044103616544353E-4	28.861739379323623	23.769728648009426	1.2142225015152044	134.0	3.0	341.0	15661.0	0.5982456140350877	49.26000991455622	18.35755975068582	3.0	0.21114369501466276	102.0	5877.0	60.0	7.76880361941486E-4	14.560219778561036	0.5044817149513826	0.0	16.1245154965971	2.23606797749979	0.0	0.16666666666666666	-1.0	42.51044707800082	7.280109889280518	13.038404810405298	5.0	2.6076809620810595	2.23606797749979	57.61764705882353	1.0413476263399695
18	352	N	590.0	89.84062035999995	2.8052764892181654E-4	28.600699292150182	23.600847442411894	1.2118505219754654	84.0	5.0	-1.0	-1.0	-1.0	-1.0	-1.0	-1.0	-1.0	94.0	5084.0	60.0	0.002744204234781301	19.209372712298546	0.6716399664245551	5.0	18.439088914585774	4.242640687119285	0.31622776601683794	0.2727272727272727	2.419509216656337	5.710593137499643	10.0	17.11724276862369	4.0	4.2793106921559225	1.0	54.08510638297872	1.1093627065302911
18	354	A	579.0	86.66904747999995	8.887163186394638E-5	28.071337695236398	24.08318915758459	1.1655988545186429	141.0	3.0	162.0	9342.0	0.27979274611398963	48.90615057387986	19.209372712298546	2.0	0.3950617283950617	112.0	7378.0	62.0	0.002261300860546538	14.142135623730951	0.5037927218598784	1.0	16.1245154965971	2.23606797749979	0.08333333333333333	0.16666666666666666	85.91438322002512	22.47943439710309	7.280109889280518	13.038404810405298	7.0710678118654755	1.8439088914585775	2.8284271247461903	65.875	0.9411764705882353
18	356	A	849.0	105.74011527999993	7.230513970791389E-5	34.058772731852805	29.068883707497267	1.1716574009021399	128.0	3.0	573.0	22882.0	0.6749116607773852	59.76485274693943	26.076809620810597	2.0	0.13612565445026178	97.0	9459.0	127.0	5.885860105614385E-4	20.808652046684813	0.610963061132967	6.082762530298219	21.400934559032695	6.0	0.4301162633521313	0.4	59.2259638987518	49.76364169072619	7.280109889280518	13.92838827718412	5.385164807134504	2.58643677139299	1.0	97.51546391752578	1.3023575430806638
18	357	B	695.0	94.91168815999994	1.0908090169626056E-4	31.144823004794873	27.16615541441225	1.1464567779168287	101.0	3.0	69.0	7839.0	0.09928057553956834	36.78045019824971	14.7648230602334	3.0	0.8115942028985508	56.0	6881.0	116.0	6.507008916639881E-4	17.72004514666935	0.5689563605463828	6.324555320336759	18.027756377319946	8.06225774829855	0.46499055497527714	0.5700877125495689	78.69006752597979	89.99999999999999	5.385164807134504	8.246211251235321	4.123105625617661	2.0	2.23606797749979	122.875	0.9440488301119023
18	358	B	1214.0	127.39696951999987	1.0360485229597244E-4	39.92492955535426	36.76955262170047	1.0858149394994696	91.0	3.0	73.0	9429.0	0.06013179571663921	16.476471310671645	8.06225774829855	2.0	0.4520547945205479	102.0	9928.0	82.0	6.757313232120213E-4	25.0	0.6261751812320304	6.082762530298219	25.298221281347036	6.0	0.31622776601683794	0.3	29.687181639193696	20.224859431168078	6.4031242374328485	12.041594578792296	5.656854249492381	2.1286732957408	1.0	97.33333333333333	0.8424657534246576
18	361	B	671.0	93.84062035999995	9.724042063473555E-5	31.064449134018133	25.238858928247925	1.2308182878763219	134.0	4.0	92.0	6576.0	0.13710879284649777	50.64983331098145	21.18962010041709	2.0	0.5108695652173914	79.0	10373.0	113.0	0.0011659803482131689	20.808652046684813	0.669854210416293	5.0	21.633307652783937	5.830951894845301	0.3333333333333333	0.40430377003132	5.262395399595107	0.6437457141753882	6.082762530298219	10.44030650891055	5.0990195135927845	2.047512562185564	1.0	131.30379746835442	0.8605996336643209
19	367	A	606.0	88.66904747999993	8.469096849177903E-5	29.68164415931166	24.698178070456937	1.2017746440501926	119.0	3.0	259.0	7849.0	0.4273927392739274	0.0	0.0	0.0	0.06563706563706563	60.0	6155.0	108.0	0.0011659226632704338	16.64331697709324	0.5607275960779934	1.4142135623730951	17.88854381999832	3.0	0.10511766624552735	0.21428571428571427	11.309932474020215	33.69006752597977	5.0	9.219544457292887	4.242640687119285	2.173067468400883	2.23606797749979	102.58333333333333	1.0528025995125914
19	369	A	661.0	93.84062035999993	1.7191996759545401E-4	30.4138126514911	26.1725046566048	1.1620520485346815	138.0	3.0	295.0	8688.0	0.4462934947049924	0.0	0.0	0.0	0.0	93.0	6039.0	89.0	7.353354893726716E-4	15.811388300841896	0.5198752449100363	3.605551275463989	16.1245154965971	4.242640687119285	0.25	0.3	78.69006752597979	90.0	7.0710678118654755	13.45362404707371	5.0	2.690724809414742	1.0	64.93548387096774	1.3705911574764034
19	370	B	1124.0	123.63961019999985	1.4265713112431112E-4	40.311288741492746	33.37663853655727	1.2077695810301563	88.0	3.0	161.0	6735.0	0.14323843416370108	0.0	0.0	0.0	0.11180124223602485	108.0	10978.0	114.0	0.0012192200466015024	26.076809620810597	0.6468860320501121	6.0	26.076809620810597	6.0	0.2727272727272727	0.2727272727272727	5.710593137499643	5.710593137499643	7.211102550927978	12.206555615733702	5.0	2.4413111231467406	0.0	101.64814814814815	1.1215157587903077
19	372	B	999.0	115.15432883999989	3.7572656451083405E-5	37.33630940518894	32.31098884280702	1.1555297668799338	126.0	4.0	67.0	4782.0	0.06706706706706707	16.97056274847714	8.48528137423857	1.0	0.5970149253731343	86.0	12818.0	175.0	5.068180120518361E-4	23.021728866442675	0.6166042984217168	6.082762530298219	22.80350850198276	7.0	0.3523649724724399	0.4117647058823529	59.28717228484115	68.74949449286676	6.082762530298219	10.44030650891055	5.0990195135927845	2.047512562185564	1.4142135623730951	149.04651162790697	1.1741301295053832
19	373	B	674.0	93.84062035999996	1.0779042252837894E-4	30.870698080866262	26.40075756488817	1.1693110701460672	105.0	3.0	120.0	4892.0	0.17804154302670624	26.398721497759247	13.038404810405298	1.0	0.25833333333333336	125.0	10990.0	103.0	5.780581746432187E-4	19.4164878389476	0.62896173543228	5.385164807134504	18.681541692269406	4.123105625617661	0.3866323008783335	0.2831760569774271	48.36646066342979	40.60129464500446	7.211102550927978	14.422205101855956	5.0	2.884441020371191	1.4142135623730951	87.92	1.1715195632393085
19	374	B	962.0	113.15432883999989	3.597948172114686E-5	36.124783736376884	32.0624390837628	1.1267010486008644	129.0	3.0	111.0	6724.0	0.11538461538461539	0.0	0.0	0.0	0.11711711711711711	84.0	10751.0	161.0	0.0012508854501211823	27.018512172212592	0.7479217694251697	9.219544457292887	28.0	10.04987562112089	0.5	0.554911550851388	15.708637829015746	8.890423257363878	6.708203932499369	12.206555615733702	3.605551275463989	3.3854893976408285	1.4142135623730951	127.98809523809524	1.257929494930704
19	376	A	501.0	81.84062035999996	1.2117629945477132E-4	26.570660511172846	22.47220505424423	1.182378874126309	125.0	3.0	254.0	7641.0	0.5069860279441117	10.770329614269007	5.385164807134504	1.0	0.08267716535433071	50.0	6856.0	146.0	6.253797565695496E-4	16.0312195418814	0.6033429065544058	5.656854249492381	16.0312195418814	5.656854249492381	0.5	0.5	62.102728969052365	62.102728969052365	4.47213595499958	7.280109889280518	4.123105625617661	1.7656860023298393	0.0	137.12	1.0647607934655776
19	377	A	616.0	89.49747459999995	7.478345503092131E-5	28.160255680657446	26.076809620810597	1.0798965092027268	103.0	3.0	361.0	9321.0	0.586038961038961	0.0	0.0	0.0	0.0221606648199446	67.0	7305.0	134.0	0.0013328794565346767	19.026297590440446	0.675643637834905	5.0990195135927845	20.0	6.324555320336759	0.3561309707013459	0.42543562981151706	19.44003482817619	26.56505117707799	6.082762530298219	10.198039027185569	4.123105625617661	2.473387769603369	1.4142135623730951	109.02985074626865	1.2290212183436005
19	378	A	771.0	100.91168815999994	6.088336720869852E-5	31.064449134018133	29.68164415931166	1.0465878833155091	75.0	3.0	270.0	7663.0	0.35019455252918286	0.0	0.0	0.0	0.05925925925925926	76.0	7028.0	119.0	0.0011286099670761226	24.698178070456937	0.7950624832877012	9.433981132056603	25.553864678361276	10.295630140987	0.5850706729171206	0.6385078759829887	0.39788096183458777	2.55289814717176	6.4031242374328485	12.083045973594572	4.47213595499958	2.701851217221259	1.0	92.47368421052632	1.2868525896414342
19	379	A	659.0	93.25483391999994	1.713234527177702E-4	30.479501308256342	25.495097567963924	1.1955043995028916	120.0	4.0	373.0	9054.0	0.5660091047040972	0.0	0.0	0.0	0.0	93.0	11690.0	143.0	4.1674252056438934E-4	16.278820596099706	0.5340907789619928	1.4142135623730951	15.556349186104045	1.0	0.09513029883089882	0.07692307692307693	5.194428907734803	50.19442890773479	6.708203932499369	12.083045973594572	4.47213595499958	2.701851217221259	1.0	125.6989247311828	1.1376390076988878
19	380	A	503.0	81.84062035999996	1.3987483264434717E-4	25.942243542145693	22.825424421026653	1.1365503249196034	140.0	3.0	128.0	4539.0	0.2544731610337972	30.0	15.0	1.0	0.15625	66.0	8641.0	166.0	7.647633288209647E-4	14.560219778561036	0.561255226630902	2.8284271247461903	14.317821063276353	3.605551275463989	0.2348880878058814	0.295378269592824	73.61045966596521	84.92039213998544	6.0	10.04987562112089	4.0	2.5124689052802225	1.0	130.92424242424244	1.267908806851059
19	381	B	810.0	102.91168815999993	4.196282084766005E-5	34.23448553724738	29.154759474226502	1.1742331665439214	143.0	3.0	103.0	6224.0	0.1271604938271605	54.421106768933214	25.079872407968907	2.0	0.36893203883495146	70.0	10309.0	190.0	0.0015881952198103413	21.540659228538015	0.6292093744216374	6.708203932499369	23.40939982143925	7.810249675906654	0.4685212856658182	0.5	56.72511201516508	43.484592099977874	6.082762530298219	9.848857801796104	4.47213595499958	2.2022715545545237	2.0	147.27142857142857	1.2901348336405083
19	382	B	599.0	87.84062035999995	5.214182619689203E-5	27.018512172212592	26.248809496813376	1.0293233365685655	87.0	3.0	57.0	2556.0	0.09515859766277128	0.0	0.0	0.0	0.2982456140350877	68.0	7806.0	122.0	0.0014558414534613627	16.64331697709324	0.6159967977145016	3.0	17.4928556845359	4.0	0.21428571428571427	0.2857142857142857	39.28940686250036	39.28940686250036	6.082762530298219	11.045361017187261	4.0	2.7613402542968153	1.0	114.79411764705883	1.0627722264924417
19	383	A	449.0	77.01219323999996	1.5581294114973184E-4	24.698178070456937	21.540659228538015	1.146584132287637	157.0	3.0	143.0	4579.0	0.3184855233853007	27.784887978899608	13.892443989449804	1.0	0.13286713286713286	81.0	5686.0	71.0	0.0011819289290361079	15.524174696260024	0.6285554607296916	4.0	17.26267650163207	6.082762530298219	0.3333333333333333	0.5440588203494177	19.98310652189997	29.445428729925595	6.4031242374328485	12.041594578792296	3.605551275463989	3.339737437860371	2.23606797749979	70.19753086419753	1.0114315863524446
19	384	A	726.0	98.66904747999993	1.2977410064592677E-4	32.202484376209235	27.294688127912362	1.1798077422719482	115.0	3.0	290.0	6819.0	0.39944903581267216	0.0	0.0	0.0	0.0	69.0	7919.0	99.0	0.002630064888012752	19.4164878389476	0.6029499964074897	4.47213595499958	20.808652046684813	5.830951894845301	0.31234752377721214	0.41972110157675935	38.41805534482199	34.01934998982646	6.324555320336759	10.44030650891055	4.123105625617661	2.5321462647095156	1.4142135623730951	114.76811594202898	0.8626089152670792
