# Supplementary material for: Exploiting Single-Cell Quantitative Data to Map Genetic Variants Having Probabilistic Effects
Source: PLoS Genet. 2016 Aug 1;12(8):e1006213. doi: 10.1371/journal.pgen.1006213 (PMC4968810; doi:10.1371/journal.pgen.1006213)
Supplement: S1 Dataset — (ZIP) [file pgen.1006213.s007.zip › data/2014-10-07_morpho/JW1_gpa1/JW1-9_A1B.xls]

image_number	cell_id	Cgroup	Agroup	Dgroup	C11-1_A1B	C11-2_A1B	C12-1_A1B	C12-2_A1B	C13_A1B	C101_A1B	C102_A1B	C103_A1B	C104_A1B	C105_A1B	C106_A1B	C107_A1B	C108_A1B	C109_A1B	C110_A1B	C111_A1B	C112_A1B	C113_A1B	C114_A1B	C115_A1B	C116_A1B	C117_A1B	C118_A1B	C126_A1B	C127_A1B	C128_A1B	A7-1_A1B	A7-2_A1B	A8-1_A1B	A8-2_A1B	A9_A1B	A101_A1B	A102_A1B	A103_A1B	A104_A1B	A120_A1B	A121_A1B	A122_A1B	A123_A1B	D14-3_A1B	D15-3_A1B	D16-3_A1B	D17-3_A1B	D104_A1B	D107_A1B
2	1	large	F	B	878.0	464.0	92.66904747999992	64.94112544000001	6.149070617680606E-5	1342.0	160.02438647999998	34.132096331752024	31.144823004794873	63.63633913418977	68.03003586668206	24.041630560342615	25.170981267583347	13.92838827718412	36.3001436523955	16.05403247669839	14.866068747318506	39.142681030570955	0.9551328295375129	1.09591556601549	0.8715387016630921	0.7007855071998639	0.5284738041002278	121.0	4.0	31.38470965295043	31.0	296.0	1465.0	19037.0	0.42857142857142855	0.2436661698956781	0.9051987767584098	-1.0	0.14152395670483175	49.59059043740381	18.514888573599496	2.0	0.21100917431192662	204.0	12012.0	61.0	0.004520596921858001	20.12461179749811	0.5896096038723766
2	12	medium	F	A1	1014.0	435.0	101.49747459999993	62.94112544000001	6.0914488857708864E-5	1449.0	166.8528135999999	36.87817782917155	32.984845004941285	67.83365417791754	71.56505117707799	23.323807579381203	23.170676550410853	13.892443989449804	36.769712600262224	12.36931687685298	15.811388300841896	38.758680242207	1.006608828561272	1.118033988749895	0.9003383069657743	0.6201250394460558	0.4289940828402367	102.0	3.0	33.301651610693426	38.0	287.0	2828.0	22024.0	0.5384615384615384	0.22429261559696342	0.8830769230769231	-1.0	0.09955445235815062	62.093280769036355	20.837143215238065	4.0	0.4646153846153846	121.0	10346.0	104.0	9.849996744651613E-4	23.08679276123039	0.6260285654072683
2	15	medium	iso	A1	887.0	315.0	94.35533899999994	53.284271200000006	1.0468595234139501E-4	1202.0	150.46803731999995	33.61547262794322	31.78049716414141	65.90306673675056	65.62987994612618	19.1049731745428	20.193655417603917	12.041594578792296	31.146371541111996	12.74366470443294	14.866068747318506	34.19300327136121	0.9460879062979328	1.0577390421025965	0.8944435901857974	0.5647191962290553	0.3551296505073281	141.0	4.0	31.400636936215164	61.0	204.0	3062.0	13120.0	0.5	0.22046589018302828	0.769811320754717	-1.0	0.16735979524273417	59.14597302782121	25.462376549659318	3.0	0.4226415094339623	93.0	13722.0	176.0	0.0013490302932621578	21.095023109728988	0.627539090204358
2	17	medium	iso	A1	889.0	387.0	93.49747459999995	58.94112544000001	3.657961405437338E-5	1276.0	154.8528135999999	34.9857113690718	31.38470965295043	38.08877288097534	44.356254285824605	21.587033144922902	23.493697544886952	13.341664064126334	25.03879343080629	28.517071207503186	16.1245154965971	35.81485044498574	0.918843579376078	1.1147374551474574	0.8242690466110995	0.6304033953019736	0.43532058492688414	116.0	3.0	32.2490309931942	51.0	256.0	2192.0	13419.0	0.42857142857142855	0.24059561128526646	0.8338762214983714	-1.0	0.17497229341654325	72.36770718034967	30.0169594860469	3.0	0.2247557003257329	104.0	11488.0	106.0	0.0011476162391601558	24.166091947189145	0.6907417628944524
3	22	medium	iso	A1	963.0	447.0	96.59797967999992	61.69848476000001	7.009373370382833E-5	1410.0	160.71067799999997	36.68787265568828	32.57299494980466	45.0	49.72283273785982	22.47220505424423	24.56175570522244	15.811388300841896	27.693074753476445	25.72683295752715	15.652475842498529	36.29850609715762	0.9149266576845759	1.1263278894748454	0.8123093339286519	0.6387140286410601	0.46417445482866043	114.0	4.0	33.24154027718932	76.0	304.0	4268.0	18887.0	0.42857142857142855	0.2695035460992908	0.8	-1.0	0.16211576727856666	72.96458932957205	25.643529483183855	2.0	0.2736842105263158	156.0	15059.0	128.0	0.0016648331340692458	25.079872407968907	0.6836011627967857
3	23	large	api	B	1072.0	626.0	105.3259017199999	79.59797967999997	4.771244596758288E-5	1698.0	187.33809496000006	37.16180835212409	34.0147027033899	9.625248156123916	9.30539844191432	27.459060435491963	28.169904846536475	13.038404810405298	6.6735180820613875	45.627328086137524	18.867962264113206	41.271799927284846	0.9747658213644299	1.0925219213637445	0.892216258825887	0.7557303415412909	0.5839552238805971	160.0	3.0	38.01315561749642	53.0	323.0	3916.0	25043.0	0.5	0.22143698468786807	0.8590425531914894	-1.0	0.266537379769222	133.14667883951404	55.85071951396239	2.0	0.40691489361702127	172.0	19067.0	150.0	0.007889120082486357	37.589892258425	1.0115194584247524
3	24	small	api	A1	936.0	182.0	97.49747459999995	37.798989840000004	4.404281417349365E-5	1118.0	138.12489155999987	36.76955262170047	31.38470965295043	32.924711416806474	52.68844776990289	15.524174696260024	14.124733775236221	12.083045973594572	20.941239288986218	22.90924491418412	15.811388300841896	26.32954739233528	1.0990773308221449	1.1715753635542656	0.9381191897786414	0.38769198889588496	0.19444444444444445	124.0	3.0	33.60059523282288	67.0	126.0	4940.0	9249.0	0.5833333333333334	0.17262969588550983	0.6528497409326425	-1.0	0.10795981110486452	51.3439301779802	21.77032961426901	5.0	0.39896373056994816	130.0	15936.0	156.0	8.556283491275681E-4	23.259406699226016	0.6325724693614819
3	26	small	api	A1	798.0	102.0	89.91168815999994	27.970562720000004	6.783651208424842E-5	900.0	120.71067799999985	34.48187929913333	28.653097563788805	28.072486935852957	40.848714733578305	10.198039027185569	12.877707417794085	11.704699910719626	14.99338233612442	21.463647992363114	16.0	22.92341816110844	0.7919141735658772	1.203425885189838	0.658049808726654	0.31108928430112154	0.12781954887218044	138.0	3.0	32.0624390837628	17.0	41.0	1737.0	5803.0	0.5833333333333334	0.06444444444444444	0.7068965517241379	-1.0	0.03616044298950659	12.82842712474619	6.414213562373095	1.0	0.7241379310344828	107.0	14994.0	205.0	0.001063099129153208	20.248456731316587	0.5872202195147035
3	29	small	api	A1	690.0	122.0	82.35533899999996	29.313708480000003	9.423229075784478E-5	812.0	114.0832610399999	31.78049716414141	26.68332812825267	37.874983651098205	43.6881122174959	11.661903789690601	12.64002849325132	11.661903789690601	16.1734411310581	18.738292224896536	13.416407864998739	23.41491620273816	0.9226168909284538	1.1910244858283547	0.7746414132592546	0.35594181064569497	0.17681159420289855	113.0	6.0	28.635642126552707	85.0	83.0	4448.0	5192.0	0.36363636363636365	0.20689655172413793	0.49404761904761907	-1.0	0.03737113983134289	26.94427190999916	12.47213595499958	2.0	0.23809523809523808	103.0	12050.0	141.0	8.495957512659022E-4	18.0	0.5663850979747973
3	31	medium	api	A1	899.0	338.0	95.08326103999993	53.69848476000001	3.5045707157568126E-5	1237.0	151.19595935999993	34.48187929913333	31.32091952673165	31.390268104187783	28.74705680736625	19.4164878389476	21.354502715582726	13.341664064126334	17.661450372726833	30.74622375559896	16.492422502470642	36.72248786931395	0.9092456095818646	1.1009216785511	0.8258949090533886	0.5647522410638605	0.3759733036707453	142.0	3.0	32.7566787083184	70.0	220.0	3229.0	11187.0	0.5	0.23443815683104285	0.7586206896551724	-1.0	0.1725470944874774	46.09639446588324	19.35465183734548	1.0	0.1724137931034483	91.0	13930.0	188.0	5.413830029237038E-4	24.515301344262525	0.7109618687424236
3	36	small	api	A1	825.0	40.0	91.84062035999995	16.65685424	5.459338675531414E-5	865.0	110.91168815999991	32.14031735997639	31.25699921617557	16.073574164746375	21.209226134222803	6.708203932499369	-1.0	11.180339887498949	7.591710973702072	21.05128504016737	15.231546211727817	20.98463794269033	-1.0	1.0282598511038035	-1.0	0.1813669613152427	0.048484848484848485	104.0	9.0	31.78049716414141	58.0	25.0	3852.0	2005.0	0.45454545454545453	0.09595375722543352	0.30120481927710846	0.01963915499205942	-1.0	12.7183472062349	6.35917360311745	1.0	0.39759036144578314	95.0	10784.0	120.0	0.0021791957034354797	15.811388300841896	0.49194872980723764
4	38	small	E	A1	874.0	73.0	94.01219323999995	22.313708480000003	9.189029380563343E-5	947.0	118.3259017199999	35.12833614050059	30.14962686336267	63.11002349990052	68.33404127670978	6.708203932499369	-1.0	13.92838827718412	19.24372385006353	7.661786364616916	13.892443989449804	20.70660209301175	-1.0	1.1651333629998575	-1.0	0.23734908963389711	0.08352402745995423	86.0	4.0	30.805843601498726	68.0	23.0	7694.0	3634.0	0.42857142857142855	0.09609292502639916	0.25274725274725274	0.010938609197520122	-1.0	39.75880088254668	18.492422502470642	2.0	0.8241758241758241	89.0	6745.0	84.0	0.0010061636057449672	17.46424919657298	0.49715560471530224
4	39	small	api	A1	1312.0	145.0	116.7401152799999	33.55634916	5.723024345788296E-5	1457.0	152.71067799999992	40.607881008493905	39.824615503479755	3.731396999160438	3.006712243946012	12.206555615733702	15.479747451320863	13.601470508735444	0.19700609343114084	30.68453981415653	18.439088914585774	3.7558632663795857	0.7885500492898633	1.0196678736282014	0.773340094048496	0.2874448862716596	0.11051829268292683	105.0	5.0	39.66106403010388	100.0	106.0	6432.0	9942.0	0.75	0.14138641043239533	0.5145631067961165	-1.0	0.06912120264587655	25.173142674138152	12.534393703298129	2.0	0.17475728155339806	118.0	9880.0	106.0	9.768623857054617E-4	23.345235059857504	0.5748941949217791
4	41	small	N	B	435.0	105.0	72.25483391999998	27.313708480000003	0.0010880021082981255	540.0	101.98275595999989	30.4138126514911	17.11724276862369	82.40535663140855	74.82708465447475	10.04987562112089	14.288197005232561	13.152946437965905	16.111100755925015	2.92103118918493	7.0	16.693013743556733	0.7033690547128142	1.7767939067406542	0.39586417538040325	0.37801911648211023	0.2413793103448276	170.0	9.0	18.681541692269406	-1.0	-1.0	-1.0	-1.0	-1.0	-1.0	-1.0	-1.0	-1.0	-1.0	-1.0	-1.0	-1.0	300.0	7041.0	24.0	0.009058033955465164	14.866068747318506	0.48879332945419673
4	43	medium	iso	A1	996.0	356.0	102.49747459999992	55.69848476000001	1.3450596958160932E-4	1352.0	160.6101729199999	38.2099463490856	32.14031735997639	35.753887254436734	53.13010235415598	19.1049731745428	22.418228041998603	12.727922061357855	24.705609146258087	25.326445625383144	16.1245154965971	30.88201143282261	0.8522071030213133	1.1888478237824613	0.7168344728174836	0.5434132399589877	0.357429718875502	127.0	3.0	35.34119409414458	87.0	273.0	5535.0	24613.0	0.9	0.26627218934911245	0.7583333333333333	-1.0	0.12678135424916476	89.31847159369894	25.91612949280031	5.0	0.6027777777777777	112.0	12338.0	150.0	5.424819593389429E-4	19.924858845171276	0.5214573886897933
4	44	medium	iso	A1	660.0	218.0	80.76955255999995	44.041630520000005	4.053945325615106E-5	878.0	127.63961019999984	29.546573405388315	26.40075756488817	24.81419699053515	31.34235749418785	15.811388300841896	16.630482179819662	10.0	13.504103996277133	26.40075756488817	13.45362404707371	25.961909185332985	0.9507474365372461	1.1191562716625958	0.8495216089213663	0.5452751578298459	0.3303030303030303	130.0	3.0	28.42534080710379	47.0	148.0	3253.0	13632.0	0.7777777777777778	0.22209567198177677	0.7589743589743589	-1.0	0.10199658811760497	43.892268735251804	18.16580850389279	2.0	0.4256410256410256	84.0	6023.0	64.0	6.736782660009347E-4	21.540659228538015	0.7290408580715391
4	46	small	E	A1	1370.0	22.0	142.95331867999988	16.485281360000002	0.0011983114277191566	1392.0	161.43860003999998	42.720018726587654	41.340053217188775	63.76486329289628	30.860891688349497	2.23606797749979	-1.0	16.15549442140351	10.53370324765175	6.652144315229323	11.045361017187261	20.535318160712354	-1.0	1.0333808353402192	-1.0	0.11531933299780331	0.016058394160583942	67.0	4.0	33.13608305156178	74.0	0.0	1436.0	0.0	0.0	0.05316091954022988	0.0	0.8642375605648388	-1.0	0.0	0.0	0.0	0.0	153.0	24761.0	161.0	5.56788266915356E-4	14.7648230602334	0.34561836582352007
4	47	medium	iso	A1	746.0	216.0	86.59797967999997	42.041630520000005	8.59729382210776E-5	962.0	131.0538237599999	33.1058907144937	27.730849247724095	22.70941751580625	35.23822522495777	16.1245154965971	16.01364991328329	11.661903789690601	15.042640123921407	27.262057257840592	14.866068747318506	26.07145687436803	1.0069231926459092	1.1938289526856354	0.8434400844281223	0.48548050053077196	0.289544235924933	123.0	4.0	31.240998703626616	35.0	122.0	1851.0	8780.0	0.45454545454545453	0.1632016632016632	0.7770700636942676	-1.0	0.10328559760832767	23.13532318084559	8.602325267042627	4.0	0.33121019108280253	103.0	13565.0	147.0	9.311253784711902E-4	23.259406699226016	0.7025760732377181
4	49	medium	iso	A1	727.0	333.0	83.84062035999996	53.284271200000006	5.908543787847633E-5	1060.0	139.53910511999987	32.64965543462902	28.178005607210743	34.726669358370714	41.399618712796894	19.313207915827967	21.426675176304705	13.0	19.540788149430874	26.474549348840316	13.892443989449804	29.548744964743985	0.9013627992636964	1.158692914244931	0.7779134472838948	0.6355424252731523	0.4580467675378267	102.0	3.0	29.68164415931166	100.0	193.0	4203.0	9964.0	0.5384615384615384	0.27641509433962264	0.658703071672355	-1.0	0.08108611251354188	93.84893175825249	40.544605081597226	2.0	0.2764505119453925	166.0	8841.0	59.0	0.0017079037811594574	19.4164878389476	0.5946919678164199
4	53	medium	iso	A1	869.0	384.0	95.25483391999994	57.11269832000001	1.2012161375227128E-4	1253.0	155.19595935999996	36.24913792078372	29.546573405388315	33.6900675259798	48.67170009837071	21.93171219946131	20.92424222747396	13.416407864998739	24.24885253604938	28.632761856768056	16.1245154965971	32.2914154494581	1.0481484567534072	1.2268474392422464	0.8543429469933023	0.5995779528413884	0.44188722669735325	99.0	4.0	33.13608305156178	28.0	276.0	1358.0	19207.0	0.46153846153846156	0.24261771747805266	0.9078947368421053	-1.0	0.17914211369616012	66.56498393499969	23.719495714843617	4.0	0.4375	98.0	6691.0	79.0	0.0017362167153439985	24.166091947189145	0.6666666666666666
4	55	medium	F	A1	944.0	373.0	96.66904747999993	57.041630520000005	6.192218276056454E-5	1317.0	156.12489155999992	35.84689665786984	31.78049716414141	45.81457704975971	58.03865658302298	19.235384061671343	23.148612612831595	14.142135623730951	28.90068866735654	21.868757949582452	17.08800749063506	34.06471433827609	0.8309519185183869	1.1279526708700025	0.7366904126194093	0.5900713000384272	0.3951271186440678	104.0	6.0	33.61547262794322	63.0	259.0	2380.0	12380.0	0.5333333333333333	0.24449506454062261	0.8043478260869565	-1.0	0.11518166989169183	57.730225474692766	22.885039798218575	3.0	0.14596273291925466	124.0	13594.0	144.0	0.0010915463851871637	24.186773244895647	0.6747243276242066
4	59	small	E	A1	792.0	55.0	86.42640679999995	19.899494920000002	3.694050751492558E-5	847.0	108.3259017199999	32.69556544854363	29.546573405388315	31.2930389959202	48.136358368332594	6.324555320336759	-1.0	14.317821063276353	12.081149066580666	16.245538642137905	14.422205101855956	16.222073711253373	-1.0	1.1065772331684678	-1.0	0.23024785660764058	0.06944444444444445	125.0	3.0	30.805843601498726	65.0	22.0	7248.0	2500.0	0.42857142857142855	0.10271546635182999	0.25287356321839083	0.04455951824667067	-1.0	20.731865683468612	8.06701987234509	1.0	0.6436781609195402	78.0	5103.0	78.0	0.001372479878746002	20.12461179749811	0.6155150253990951
4	60	medium	iso	A1	727.0	192.0	85.42640679999995	39.213203400000005	6.61003227469143E-5	919.0	127.05382375999983	32.55764119219941	28.284271247461902	18.214298644746577	33.81824578980331	15.231546211727817	15.468915117521963	10.770329614269007	13.20734501192995	27.577164466275352	15.132745950421556	23.730307503778853	0.9846551032188888	1.1510864433221337	0.8554136910665807	0.4590290621939167	0.2640990371389271	82.0	3.0	30.265491900843113	33.0	114.0	1752.0	7313.0	0.2727272727272727	0.15995647442872687	0.7755102040816326	-1.0	0.1583484970802517	34.82584452143936	15.394649654579785	1.0	0.3197278911564626	109.0	10162.0	93.0	0.0014410660495345943	21.587033144922902	0.6630404523929395
4	61	medium	api	B	807.0	331.0	91.42640679999995	54.52691188000001	8.269131182986043E-5	1138.0	148.36753223999995	33.734255586866	28.635642126552707	41.54127568119358	56.97613244420336	19.79898987322333	19.84886383840274	11.313708498984761	26.530895211111662	22.000554316741713	14.7648230602334	31.643028458098	0.9974873138540598	1.1780513053550683	0.8467265468997668	0.5964022188827838	0.41016109045848825	82.0	3.0	31.38470965295043	202.0	223.0	5532.0	8449.0	0.5555555555555556	0.37346221441124783	0.5247058823529411	-1.0	0.21651847608241137	20.0	10.0	1.0	0.05647058823529412	203.0	13611.0	55.0	0.007624965815080977	21.0	0.6225126250651899
5	64	small	api	A1	850.0	139.0	97.25483391999991	34.384776280000004	5.217084463212058E-5	989.0	134.4680373199999	34.713109915419565	29.614185789921695	41.54127568119358	47.66100738404404	13.601470508735444	13.530945589454817	7.211102550927978	20.021254266569787	20.361863205613204	14.7648230602334	27.086022932868577	1.0052121205287818	1.1721784337299976	0.8575589616762432	0.35355339055212726	0.1635294117647059	93.0	4.0	32.69556544854363	20.0	93.0	898.0	5941.0	0.42857142857142855	0.11425682507583418	0.8230088495575221	-1.0	0.12932318321619368	14.560219778561036	7.280109889280518	1.0	0.25663716814159293	89.0	7448.0	102.0	0.0013595312456270736	19.4164878389476	0.5593416402695396
5	65	medium	iso	A1	693.0	251.0	83.42640679999995	46.041630520000005	6.887215877283117E-5	944.0	131.88225087999984	31.32091952673165	26.248809496813376	23.061519532293516	40.32862196465044	17.46424919657298	17.456563901627142	10.770329614269007	17.7197862765913	25.67735500849378	14.142135623730951	27.380390689542384	1.0004402524453921	1.193232002789842	0.8384289476868773	0.5518831780730611	0.3621933621933622	105.0	3.0	29.614185789921695	31.0	112.0	1534.0	5621.0	0.0	0.15148305084745764	0.7832167832167832	-1.0	0.0953307291413803	57.53044001511806	25.643065087527738	2.0	0.5034965034965035	77.0	6053.0	90.0	5.61546991472325E-4	22.561028345356956	0.7203181990267451
5	75	small	api	A1	822.0	167.0	91.42640679999995	35.1421356	8.218844845689017E-5	989.0	129.39696951999986	34.132096331752024	30.14962686336267	23.020284721483108	35.298888232700165	13.892443989449804	14.858236423881504	12.206555615733702	14.736862193022548	25.174440912312726	14.866068747318506	25.503282214208955	0.9349995243796638	1.1320901743307736	0.8259055202315324	0.38437620847197096	0.20316301703163017	105.0	6.0	31.38470965295043	93.0	116.0	4216.0	5786.0	0.5454545454545454	0.21132457027300303	0.5550239234449761	-1.0	0.04356578911429954	10.79669127533634	5.39834563766817	1.0	0.12440191387559808	142.0	9109.0	48.0	0.0019060653804211139	21.095023109728988	0.6180406531345966
5	77	medium	iso	A1	697.0	184.0	83.42640679999994	38.213203400000005	1.2126835921436701E-4	881.0	124.46803731999985	31.400636936215164	26.30589287593181	39.610688240026576	59.872940183221345	14.212670403551895	17.722946521357333	12.206555615733702	20.700217047200663	19.007148031742638	14.7648230602334	23.933253270229876	0.8019360881343675	1.1936731090752946	0.6718221949019234	0.4580468566938212	0.26398852223816355	144.0	3.0	29.546573405388315	71.0	134.0	2600.0	5854.0	0.6363636363636364	0.23269012485811577	0.6536585365853659	-1.0	0.12536344458693346	16.31883050779801	8.0	1.0	0.16097560975609757	85.0	13342.0	195.0	7.234131180074989E-4	21.02379604162864	0.6695340634119862
5	78	small	api	A1	899.0	165.0	93.84062035999993	33.55634916	4.236851657685356E-5	1064.0	130.22539663999987	36.40054944640259	31.38470965295043	31.534791905188293	43.544366692961596	13.0	15.402966186528024	13.416407864998739	17.225014719165603	20.774447404795616	14.317821063276353	25.003067484662576	0.8439932830191017	1.159817944754529	0.7276946238297164	0.3575887396232898	0.1835372636262514	126.0	4.0	32.55764119219941	88.0	104.0	4670.0	6881.0	0.46153846153846156	0.18045112781954886	0.5416666666666666	-1.0	0.07100917501073607	46.028504309874066	19.042631775953176	4.0	0.5416666666666666	109.0	13642.0	156.0	5.843148139533262E-4	22.135943621178654	0.6081211398682971
5	80	small	api	A1	893.0	105.0	94.84062035999993	27.142135600000003	5.430260158556058E-5	998.0	123.98275595999988	36.013886210738214	30.0	29.744881296942225	38.461037917038595	10.0	13.232456802992314	12.806248474865697	14.10567015809947	22.0	16.1245154965971	22.678571428571434	0.7557175624211111	1.2004628736912737	0.6295218111138863	0.2861868205519193	0.11758118701007839	126.0	10.0	34.0147027033899	76.0	75.0	4132.0	4075.0	0.7272727272727273	0.15130260521042085	0.4966887417218543	0.017904568753287345	-1.0	0.0	0.0	0.0	0.07947019867549669	152.0	8511.0	72.0	0.001186179647103838	22.02271554554524	0.6115062233683283
5	82	medium	iso	A1	772.0	205.0	89.42640679999994	41.213203400000005	6.131617383206508E-5	977.0	133.0538237599999	33.37663853655727	29.274562336608895	26.363660865810232	40.22315043041303	15.264337522473747	15.830517377478422	10.295630140987	16.32878635765145	25.03880302536093	14.866068747318506	25.2859086618486	0.9642349115001029	1.1401242537046774	0.8457279181343207	0.4608616724607125	0.2655440414507772	107.0	5.0	31.32091952673165	41.0	145.0	1858.0	9398.0	0.2	0.19037871033776868	0.7795698924731183	-1.0	0.18372420948217694	26.89087685842299	9.848857801796104	1.0	0.3333333333333333	100.0	7106.0	93.0	0.0014600699855688247	23.08679276123039	0.6917051498743212
5	83	small	api	A1	883.0	148.0	95.18376611999994	33.798989840000004	9.046478752148594E-5	1031.0	131.3969695199999	35.84689665786984	30.083217912982647	70.3929225561429	80.51752451123214	13.038404810405298	13.713176515098592	10.816653826391969	25.776289892507187	7.678699820882863	13.45362404707371	26.13337536836116	0.9507939167886922	1.191591164268362	0.7979195761932998	0.3550919575654213	0.16761041902604756	92.0	4.0	30.0	83.0	89.0	3488.0	4488.0	0.5	0.16682832201745879	0.5174418604651163	-1.0	0.11376516248103292	25.9148346584763	12.95741732923815	1.0	0.12209302325581395	110.0	6773.0	75.0	0.0012787858597584738	25.0	0.6974104408145884
5	85	small	N	B	416.0	87.0	65.11269832	24.899494920000002	5.148216854231321E-4	503.0	92.42640679999994	25.0	19.209372712298546	61.55707137563665	65.92450174492116	10.295630140987	11.314071596488123	11.180339887498949	17.8	7.340166808764486	8.94427190999916	19.49598047974134	0.9099845314910995	1.3014480157383839	0.6992092811135562	0.3824061291029599	0.2091346153846154	125.0	9.0	19.924858845171276	-1.0	-1.0	-1.0	-1.0	-1.0	-1.0	-1.0	-1.0	-1.0	-1.0	-1.0	-1.0	-1.0	314.0	8723.0	28.0	0.00980248107387319	12.529964086141668	0.5011985634456667
6	89	small	api	A1	816.0	180.0	90.25483391999994	38.627416960000005	4.0287058635986206E-5	996.0	131.2964644399999	33.95585369269929	28.861739379323623	17.05459474947756	17.712611639866417	14.035668847618199	16.61533262566513	11.180339887498949	8.893900967211781	28.134132504214627	15.033296378372908	29.23291028952204	0.84474197199867	1.1765005998572997	0.7180123597906627	0.4279816967392413	0.22058823529411764	108.0	3.0	32.38826948140329	53.0	111.0	3845.0	10061.0	0.6666666666666666	0.1646586345381526	0.676829268292683	-1.0	0.06161282357540219	94.34228700843654	36.14184926860414	3.0	0.5670731707317073	100.0	8885.0	108.0	0.0013345307082828074	23.08679276123039	0.6799061207580296
6	92	small	api	A1	1062.0	154.0	104.25483391999991	32.213203400000005	9.066733119224837E-5	1216.0	139.29646443999988	39.20459156782532	33.13608305156178	29.339970868156456	47.48955292199915	12.041594578792296	15.77038275313169	13.45362404707371	17.421428783880735	22.996079494799705	17.46424919657298	23.633359475043502	0.7635575348607865	1.1831389819617655	0.6453658838919583	0.30898522580467447	0.14500941619585686	111.0	3.0	37.0	15.0	115.0	898.0	10330.0	0.45454545454545453	0.1069078947368421	0.8846153846153846	-1.0	0.12265873509012702	20.544099777629647	9.219544457292887	1.0	0.3076923076923077	138.0	15166.0	145.0	4.8078532471902474E-4	25.079872407968907	0.6397177321584858
6	105	medium	iso	A1	1013.0	402.0	101.39696951999993	59.11269832000001	4.6048018804952194E-5	1415.0	163.33809495999992	36.76955262170047	32.31098884280702	71.19619932303777	75.74996730219641	21.213203435596427	23.229756914557495	13.341664064126334	35.736088864581674	10.027548261560801	16.0312195418814	36.8705678761557	0.9131909349556152	1.1379890847842622	0.8024601880331182	0.5829828899209891	0.39684106614017767	111.0	4.0	34.058772731852805	34.0	303.0	1358.0	15712.0	0.42857142857142855	0.2381625441696113	0.8991097922848664	-1.0	0.15752891633040828	47.09530791682413	16.1245154965971	4.0	0.2403560830860534	90.0	7137.0	96.0	0.0010773936950467416	24.08318915758459	0.654976398689477
7	108	small	api	A1	940.0	221.0	100.08326103999993	42.455844080000006	4.940784164325807E-5	1161.0	144.95331867999988	35.6931365951495	31.400636936215164	42.27368900609372	63.74134044519272	16.401219466856727	17.02551109783959	11.40175425099138	25.691213703102108	19.776668902017867	16.1245154965971	28.64746333544308	0.9633319888374992	1.136701037869193	0.8474805219174573	0.4242052431028584	0.2351063829787234	109.0	3.0	34.0147027033899	17.0	105.0	902.0	8392.0	0.2	0.10508182601205857	0.860655737704918	-1.0	0.15302713758256373	27.88491067655572	10.63014581273465	3.0	0.4262295081967213	115.0	8352.0	85.0	6.91981319879288E-4	21.02379604162864	0.5890150893739515
7	110	medium	iso	A1	1000.0	359.0	101.7401152799999	55.69848476000001	4.517447807993315E-5	1359.0	160.26702715999994	40.607881008493905	30.610455730027933	60.068488159492205	74.86863008834868	20.0	21.298408032204502	12.806248474865697	32.25974779934931	12.740744647503623	15.231546211727817	33.41836734693878	0.9390373200550375	1.326601647706238	0.707851766714357	0.5474584396401724	0.359	101.0	3.0	33.37663853655727	52.0	269.0	3022.0	18616.0	0.7272727272727273	0.23620309050772628	0.838006230529595	-1.0	0.10712579245354294	77.49722199700038	31.79635099261312	5.0	0.367601246105919	98.0	5627.0	77.0	9.465177985512806E-4	23.08679276123039	0.5685298564680425
7	112	large	iso	B	901.0	476.0	96.49747459999993	65.52691188	6.378135277235609E-5	1377.0	164.02438647999992	35.05709628591621	31.064449134018133	29.368765608677805	50.34516026098055	23.600847442411894	25.836804405292828	12.806248474865697	26.38552812406224	29.712421296060867	16.64331697709324	34.27124628607693	0.9134584553179926	1.1285278594406427	0.809424816300725	0.6790531270545814	0.5283018867924528	140.0	3.0	33.61547262794322	23.0	338.0	1116.0	22313.0	0.36363636363636365	0.262164124909223	0.9362880886426593	-1.0	0.2322936663606538	57.47331164444555	17.72004514666935	2.0	0.4598337950138504	235.0	11062.0	44.0	0.007783473867563	23.08679276123039	0.6585483456171254
7	113	medium	iso	A1	674.0	195.0	81.42640679999995	38.627416960000005	8.323059565669667E-5	869.0	122.46803731999985	30.14962686336267	26.076809620810597	32.21329855081325	47.41950921665635	15.0	16.329052333789306	11.40175425099138	17.41315082867481	21.47501968772637	13.601470508735444	23.64864864864864	0.9186081159750384	1.1561854115505665	0.794516265988072	0.47438439786342174	0.2893175074183976	126.0	3.0	28.30194339616981	55.0	146.0	2925.0	8532.0	0.5	0.23130034522439585	0.7263681592039801	-1.0	0.131187900294449	42.42655448563177	17.206555615733702	2.0	0.5074626865671642	79.0	5429.0	81.0	7.35763104426013E-4	20.396078054371138	0.6764952066175026
7	116	medium	iso	A1	877.0	234.0	94.42640679999994	44.213203400000005	5.1762934475344934E-5	1111.0	141.05382375999991	34.17601498127012	30.083217912982647	19.680313089690344	29.207596471142722	17.029386365926403	16.45880669776248	12.041594578792296	14.044937663535668	30.648317034	17.029386365926403	28.782061463537577	1.0346671346618033	1.1360491779877444	0.9107591068324026	0.4682292263185009	0.2668187001140251	132.0	3.0	33.60059523282288	35.0	134.0	2117.0	10214.0	0.4	0.15211521152115212	0.7928994082840237	-1.0	0.14922667587089164	35.63020776599011	16.65306971175933	1.0	0.38461538461538464	122.0	9888.0	97.0	7.734715173264447E-4	23.40939982143925	0.6849657525685361
7	117	small	api	A1	917.0	192.0	97.08326103999993	40.213203400000005	4.086760433297552E-5	1109.0	139.2964644399999	36.22154055254967	32.14031735997639	64.00598419603679	65.22485943116808	15.811388300841896	15.096905316242514	11.40175425099138	27.71831304478648	12.165405699661926	14.866068747318506	30.528142027010123	1.0473264533116386	1.1269814217097784	0.9293200696447216	0.41421356235068674	0.2093784078516903	178.0	4.0	30.886890422961002	24.0	106.0	1658.0	10016.0	0.3333333333333333	0.11722272317403065	0.8153846153846154	-1.0	0.19987567401467662	35.53265158515566	14.375880889732997	1.0	0.6153846153846154	93.0	12207.0	148.0	7.89830750842687E-4	18.384776310850235	0.5075647261379697
8	128	small	api	A1	1290.0	113.0	117.39696951999989	28.384776280000004	3.3839009538095356E-5	1403.0	147.7817457999999	43.278170016764804	36.235341863986875	79.70881815761764	81.50002532620694	10.63014581273465	-1.0	13.45362404707371	27.635179572904807	5.188304851812288	17.029386365926403	27.942097564902507	-1.0	1.194363507848606	-1.0	0.24178457413386928	0.08759689922480621	96.0	4.0	36.235341863986875	59.0	63.0	7594.0	9098.0	0.45454545454545453	0.08695652173913043	0.5163934426229508	-1.0	0.025991000421445944	43.794444399221476	19.07752080935235	4.0	0.8524590163934426	113.0	8161.0	89.0	8.67854793077633E-4	19.235384061671343	0.4444592748311694
8	130	medium	N	A1	1027.0	260.0	103.25483391999995	47.870057640000006	5.871606272740353E-5	1287.0	153.53910511999996	38.07886552931954	33.61547262794322	58.819097535960736	65.90798047100965	17.69180601295413	20.291697507186797	12.041594578792296	29.80656025915702	15.201333197238043	16.401219466856727	32.65073142228121	0.8718741252025933	1.1327779308884707	0.7696778878087404	0.463610814357504	0.25316455696202533	100.0	3.0	34.0	-1.0	-1.0	-1.0	-1.0	-1.0	-1.0	-1.0	-1.0	-1.0	-1.0	-1.0	-1.0	-1.0	431.0	16859.0	61.0	0.0028327303950773397	19.4164878389476	0.5099019513592785
8	135	medium	iso	A1	876.0	313.0	94.91168815999991	52.870057640000006	8.588348668292842E-5	1189.0	150.61017291999994	36.235341863986875	29.206163733020468	26.200114841347354	41.62671272162419	19.235384061671343	19.49207693992337	12.165525060596439	20.173674716355226	27.73387177461498	15.231546211727817	30.369472460219765	0.9868309119113792	1.2406744752656174	0.7953987380131339	0.5570447503880965	0.3573059360730594	123.0	4.0	33.54101966249684	19.0	200.0	1265.0	17014.0	0.5384615384615384	0.184188393608074	0.91324200913242	-1.0	0.1903663911087936	36.271443557014024	13.152946437965905	2.0	0.365296803652968	107.0	12014.0	157.0	8.077363234993774E-4	27.65863337187866	0.7633054346692304
8	137	medium	api	B	1244.0	426.0	113.91168815999991	60.69848476000001	5.636682701556666E-5	1670.0	177.43860003999998	40.607881008493905	37.48332962798263	34.17862434741335	45.69340976950343	23.021728866442675	22.047997973686815	13.601470508735444	26.54657108984623	30.70698391587758	17.69180601295413	37.0962985321752	1.0441641410670466	1.0833584265731475	0.9638214975351423	0.5328556335214973	0.342443729903537	92.0	3.0	38.948684188300895	0.0	246.0	0.0	24729.0	0.0	0.1473053892215569	1.0	-1.0	0.24993336755455592	47.55589620846662	17.4928556845359	4.0	0.3821138211382114	274.0	18817.0	72.0	0.004407652986765785	27.202941017470888	0.6698931424612105
8	139	medium	iso	A1	839.0	250.0	90.08326103999994	46.041630520000005	4.7862780155753974E-5	1089.0	138.95331867999985	34.132096331752024	30.01666203960727	37.6109496698391	51.0475370744251	16.1245154965971	18.4561564417538	13.038404810405298	22.061346384385644	20.62187991400322	14.866068747318506	28.36859852555518	0.8736659524687505	1.1371049947763812	0.7683247866135372	0.5111008414710476	0.29797377830750893	107.0	3.0	31.953090617340916	61.0	161.0	2689.0	9464.0	0.6428571428571429	0.20385674931129477	0.7252252252252253	-1.0	0.13974611606397178	70.72621143255529	32.35161272623326	3.0	0.35135135135135137	112.0	4556.0	46.0	0.0011733262738610583	21.213203435596427	0.6215030928487814
8	141	small	E	A1	901.0	53.0	95.49747459999992	18.899494920000002	5.812667359792639E-5	954.0	116.81118307999988	34.785054261852174	32.57299494980466	41.14319901441016	53.13010235415598	6.324555320336759	-1.0	13.601470508735444	15.811388300841896	14.551931768338747	14.7648230602334	19.76423537605237	-1.0	1.0679108358152611	-1.0	0.19790570378077849	0.058823529411764705	73.0	4.0	31.953090617340916	75.0	25.0	6767.0	2041.0	0.5	0.10482180293501048	0.25	0.06037449816071119	-1.0	17.875260192432428	6.47213595499958	1.0	0.38	94.0	9047.0	123.0	7.086657825896641E-4	16.278820596099706	0.4679831882266818
8	144	medium	api	A1	1005.0	391.0	101.91168815999993	58.52691188000001	4.188043030692168E-5	1396.0	162.8528135999999	37.20215047547655	33.015148038438355	73.82242976627228	75.34769662367428	20.615528128088304	22.969976921414915	12.806248474865697	35.69686114987923	9.78338790496843	16.401219466856727	36.89679427776451	0.8974988611707503	1.126820647060659	0.7964877671632122	0.5742904757706847	0.3890547263681592	92.0	3.0	34.0	106.0	291.0	6189.0	17227.0	0.7272727272727273	0.2843839541547278	0.7329974811083123	-1.0	0.16381948272858887	78.10077435569757	30.52308481128226	3.0	0.3602015113350126	99.0	12454.0	179.0	0.0014398031563789362	20.8806130178211	0.5612743551366872
9	146	small	api	A1	861.0	193.0	94.01219323999993	39.213203400000005	3.9110742048965565E-5	1054.0	135.6396101999999	36.22154055254967	30.14962686336267	28.354961785324058	38.659808254090095	14.142135623730951	15.870888025585895	11.313708498984761	16.343865859077287	25.273944631333723	15.811388300841896	26.162950903902253	0.8910739966744158	1.20139266454954	0.7417008801269169	0.4171076330481324	0.22415795586527293	112.0	3.0	33.61547262794322	42.0	121.0	2153.0	8041.0	0.4444444444444444	0.15464895635673626	0.7423312883435583	-1.0	0.07633646792000491	81.79084963658362	38.604695268462265	2.0	0.294478527607362	110.0	7490.0	84.0	0.0013813180383789856	19.4164878389476	0.5360480957671706
9	148	small	api	A1	969.0	63.0	99.15432883999992	20.899494920000002	5.1515271741832945E-5	1032.0	122.46803731999987	37.20215047547655	32.202484376209235	46.15151889396378	69.69155816347806	7.280109889280518	-1.0	13.152946437965905	17.74090990882552	13.38406052665977	15.132745950421556	18.91682097214623	-1.0	1.1552571547231618	-1.0	0.2107774331640569	0.06501547987616099	151.0	3.0	33.52610922848042	31.0	36.0	2173.0	3617.0	0.35714285714285715	0.06492248062015504	0.5373134328358209	-1.0	0.07110035706081227	20.968368641454575	10.484184320727287	1.0	0.4626865671641791	101.0	11023.0	152.0	0.001750959486663621	24.08318915758459	0.6473601350938059
9	151	small	api	A1	739.0	106.0	87.84062035999995	28.970562720000004	8.71160354675199E-5	845.0	119.63961019999984	32.38826948140329	27.459060435491963	17.681100489851246	39.485801512909546	12.041594578792296	11.581680476887659	9.899494936611665	13.060284071147374	24.145035900173966	14.7648230602334	20.538687527536865	1.039710480946391	1.1795112056907862	0.8814757129310017	0.3298082663950806	0.14343707713125844	183.0	3.0	30.870698080866262	71.0	79.0	3489.0	4856.0	0.75	0.17751479289940827	0.5266666666666666	-1.0	0.06537419617191387	21.662619116234062	10.831309558117031	1.0	0.31333333333333335	85.0	6449.0	99.0	0.001074876813403706	20.024984394500787	0.6182789236701498
9	153	medium	api	A1	739.0	338.0	85.84062035999995	56.11269832000001	6.070585588220583E-5	1077.0	144.3675322399999	31.144823004794873	29.154759474226502	12.528807709151494	11.998028222066694	19.924858845171276	20.51297022932586	11.704699910719626	7.320638809374466	33.40792438576072	14.866068747318506	35.216029586814365	0.9713297792772202	1.0682586159672363	0.9092646338244101	0.6536846784735892	0.45737483085250336	100.0	4.0	31.016124838541646	54.0	215.0	1760.0	9538.0	0.4166666666666667	0.24976787372330547	0.7992565055762082	-1.0	0.2772541143390913	8.48528137423857	4.242640687119285	1.0	0.10408921933085502	128.0	15171.0	152.0	0.001202432951251957	20.396078054371138	0.6548785989642991
9	158	small	api	A1	1055.0	106.0	104.98275595999988	27.142135600000003	5.0118262871672594E-5	1161.0	134.12489155999984	38.41874542459709	32.802438933713454	47.97373108248013	62.65012421993012	10.198039027185569	12.68244696849907	12.165525060596439	21.708152902516243	15.669566553837093	17.029386365926403	24.440128013427486	0.804106577580468	1.1712161251860864	0.6865569558758501	0.2585389891111412	0.1004739336492891	120.0	3.0	35.17101079013795	81.0	59.0	6457.0	4836.0	0.5384615384615384	0.12058570198105081	0.42142857142857143	0.020787064843670742	-1.0	60.133648402725214	24.384776310850235	3.0	0.5	100.0	12349.0	150.0	8.260476588020843E-4	23.345235059857504	0.607652196911954
9	159	medium	api	A1	993.0	312.0	100.32590171999992	53.284271200000006	5.411836137437338E-5	1305.0	156.02438647999995	38.27531841800928	31.953090617340916	63.97040780848654	70.14478563067894	19.0	19.924350375369627	13.0	31.769820611808377	14.05184886110291	15.132745950421556	33.77777777777778	0.953607000581946	1.197859664856247	0.796092420973526	0.5311118094777892	0.31419939577039274	137.0	3.0	33.1058907144937	60.0	196.0	2230.0	8479.0	0.5714285714285714	0.19616858237547893	0.765625	-1.0	0.1654206767636726	17.88854381999832	8.94427190999916	1.0	0.14453125	180.0	13011.0	94.0	0.001662140589387257	21.02379604162864	0.5492781487021291
9	161	small	api	A1	968.0	102.0	99.42640679999992	27.313708480000003	3.776239766586232E-5	1070.0	129.1543288399999	36.68787265568828	32.28002478313795	38.72270151040243	51.13725594926197	10.816653826391969	12.86193410875952	12.206555615733702	18.970846484664968	19.083008892910723	15.231546211727817	24.36372512352366	0.840981903260208	1.1365503249196034	0.7399425127256877	0.27471281884844323	0.10537190082644628	130.0	3.0	33.52610922848042	62.0	52.0	5525.0	4847.0	0.45454545454545453	0.10654205607476636	0.45614035087719296	-1.0	0.018771329639150475	21.57207740425295	9.70820393249937	3.0	0.5526315789473685	101.0	17461.0	189.0	7.430688182328108E-4	22.360679774997898	0.6094842288853993
9	162	small	api	A1	1020.0	218.0	102.15432883999989	42.627416960000005	3.2474217419371414E-5	1238.0	147.1959593599999	36.76955262170047	33.61547262794322	57.000209671885294	60.02522157944898	15.132745950421556	17.051064145100042	13.038404810405298	26.761272026444722	16.867232725702486	16.278820596099706	30.893406670570144	0.8874956906880354	1.0938282209703454	0.8113666055358578	0.4172844894979005	0.21372549019607842	151.0	4.0	34.20526275297414	37.0	129.0	2526.0	9638.0	0.2857142857142857	0.13408723747980614	0.7771084337349398	-1.0	0.12194356367036518	37.860213191601495	14.375880889732997	4.0	0.5542168674698795	139.0	12462.0	107.0	6.686598753844712E-4	22.80350850198276	0.6201736729460423
9	165	small	api	A1	882.0	73.0	94.42640679999995	23.142135600000003	4.1941007350571375E-5	955.0	119.98275595999986	35.35533905932738	31.144823004794873	29.9084273214051	34.695153531233956	8.94427190999916	-1.0	12.529964086141668	12.586500705120546	21.480295453822446	15.231546211727817	22.11222777749793	-1.0	1.1351915229662497	-1.0	0.24508118421805725	0.08276643990929705	102.0	4.0	33.52610922848042	77.0	58.0	4607.0	3734.0	0.5	0.14136125654450263	0.42962962962962964	-1.0	0.002205742623425839	58.6092480511275	27.860457560666898	1.0	0.37037037037037035	100.0	11932.0	152.0	0.0018727243057222486	23.769728648009426	0.6723094525588644
9	167	small	api	A1	1091.0	88.0	106.08326103999991	24.727922040000003	4.3099274876142195E-5	1179.0	132.8111830799999	38.05259518088089	34.058772731852805	41.987212495816664	51.44953470384226	8.602325267042627	-1.0	13.601470508735444	18.080238594230703	18.086382761052867	16.97056274847714	23.118749155177067	-1.0	1.1172626647610513	-1.0	0.23309918829395768	0.08065994500458296	126.0	4.0	36.61966684720111	50.0	57.0	3249.0	4477.0	0.5	0.090754877014419	0.5327102803738317	-1.0	0.050739408965575154	14.981420867513062	6.799378369507599	1.0	0.411214953271028	101.0	11112.0	133.0	6.652645389435929E-4	20.024984394500787	0.5262449065382568
10	169	medium	iso	A1	887.0	261.0	95.32590171999993	46.627416960000005	4.746318271538606E-5	1148.0	144.36753223999992	35.12833614050059	30.066592756745816	6.732921326859582	11.608929261544688	17.11724276862369	18.199822243807255	12.041594578792296	6.348151506751727	33.72513833555338	17.029386365926403	31.546654028124678	0.9405170302939675	1.1683510807063135	0.8049952157577399	0.48913690947249966	0.294250281848929	76.0	3.0	34.132096331752024	51.0	180.0	2969.0	13664.0	0.6153846153846154	0.20121951219512196	0.7792207792207793	-1.0	0.13380651911864308	42.97724124909687	16.315224098134284	2.0	0.47619047619047616	91.0	11936.0	174.0	6.023865430460905E-4	25.0	0.7116761778869649
10	173	small	api	A1	912.0	77.0	96.49747459999993	23.313708480000003	7.072664829382071E-5	989.0	122.22539663999987	37.21558813185679	31.38470965295043	32.0053832080835	37.82473889971621	8.06225774829855	-1.0	14.142135623730951	12.682857471650834	20.392095612069316	16.0	20.681443789113676	-1.0	1.1857872366315871	-1.0	0.24159915662704834	0.08442982456140351	103.0	8.0	33.06055050963308	64.0	25.0	7927.0	2391.0	0.4	0.08998988877654196	0.2808988764044944	0.06585417020396081	-1.0	13.958968935504718	6.324555320336759	1.0	0.5730337078651685	107.0	9919.0	111.0	5.661528957543714E-4	23.08679276123039	0.6203527586191213
10	174	medium	iso	A1	810.0	225.0	87.84062035999995	41.213203400000005	6.44606753569332E-5	1035.0	131.8822508799999	33.54101966249684	29.5296461204668	38.418055344821994	47.48955292199915	14.560219778561036	19.287457672801377	14.560219778561036	19.23018460649819	21.131306398132207	13.416407864998739	26.087060436588526	0.7549061169992063	1.1358422490288425	0.6646223255427056	0.46918160676796966	0.2777777777777778	71.0	4.0	31.064449134018133	43.0	141.0	2572.0	9885.0	0.4	0.17777777777777778	0.7663043478260869	-1.0	0.09161407791516744	66.78671257241396	28.182439928640196	2.0	0.5543478260869565	75.0	8633.0	140.0	0.0012505690540489311	22.20360331117452	0.6619835513230086
10	175	medium	iso	A1	775.0	298.0	88.49747459999995	50.870057640000006	7.029507426575825E-5	1073.0	141.78174579999984	32.89376840679705	28.792360097775937	21.801409486351815	28.509281553024778	19.235384061671343	18.86999237344955	11.180339887498949	14.835636767575751	30.667857619223344	15.0	31.082342457270258	1.019363637302573	1.1424477984817203	0.8922627700427778	0.5748193139965605	0.38451612903225807	103.0	4.0	32.14031735997639	35.0	201.0	1416.0	10561.0	0.5833333333333334	0.21994408201304752	0.8516949152542372	-1.0	0.18235503346257134	37.46904750572213	15.0	3.0	0.2542372881355932	83.0	8151.0	100.0	0.0010165788815788795	26.248809496813376	0.7979873017951149
10	176	large	F	B	857.0	427.0	90.32590171999993	60.284271200000006	5.618950265150751E-5	1284.0	153.43860003999993	35.35533905932738	29.698484809834994	39.69596667404707	50.19442890773479	22.090722034374522	23.70242756860491	15.033296378372908	25.45584412271571	26.16295090390226	15.132745950421556	33.13608305156178	0.9320025119973291	1.1904761904761907	0.7828821100777563	0.6674084626010646	0.4982497082847141	102.0	3.0	31.953090617340916	49.0	292.0	2966.0	18984.0	0.625	0.26557632398753894	0.8563049853372434	-1.0	0.16314031973814472	56.01132016944277	21.505317188751352	2.0	0.2873900293255132	189.0	18116.0	125.0	0.0038819109889208394	21.2602916254693	0.6013318551349164
10	177	small	api	A1	1097.0	127.0	106.49747459999992	29.970562720000004	3.778378179274057E-5	1224.0	138.4680373199999	37.94733192202055	36.05551275463989	46.50743575877496	52.125016348901795	10.816653826391969	14.404884671447125	13.038404810405298	20.871032557111302	17.972286357697424	17.0	26.440709353402585	0.7509017998479622	1.0524696231684352	0.7134664823744651	0.28142040769105736	0.11577028258887875	118.0	10.0	35.84689665786984	98.0	89.0	5652.0	7026.0	0.8333333333333334	0.1527777777777778	0.47593582887700536	-1.0	0.03387241359592734	35.09180385374386	13.01613970031711	1.0	0.37433155080213903	132.0	11622.0	99.0	8.546527545890397E-4	20.223748416156685	0.5329425651773161
10	178	medium	api	A1	854.0	358.0	92.18376611999994	55.284271200000006	4.292756279029097E-5	1212.0	149.88225087999993	35.05709628591621	30.066592756745816	47.01459878787057	63.895857898898896	20.615528128088304	20.74872886307999	12.529964086141668	29.951140032719298	20.022222167655954	15.620499351813308	33.353319775797715	0.9935802942016028	1.1659816783879082	0.852140571861585	0.5997180797325407	0.41920374707259955	107.0	3.0	32.202484376209235	46.0	238.0	2741.0	15457.0	0.75	0.23432343234323433	0.8380281690140845	-1.0	0.27448794640907204	53.39456969430593	23.719495714843617	1.0	0.24647887323943662	108.0	8751.0	104.0	0.001038491940827988	22.360679774997898	0.6378360487311965
10	181	small	api	A1	1183.0	182.0	110.91168815999993	36.798989840000004	5.436488631272795E-5	1365.0	150.12489155999992	42.05948168962618	34.785054261852174	35.67958655322349	54.03153499101698	13.601470508735444	16.603333325347585	13.892443989449804	21.493369953319426	21.819715855161817	17.72004514666935	26.556650842109807	0.8192011954593884	1.2091250849578716	0.6775156728205097	0.33178640096897816	0.15384615384615385	92.0	3.0	38.3275357934736	25.0	120.0	1607.0	10219.0	0.38461538461538464	0.10622710622710622	0.8275862068965517	-1.0	0.10195249872401499	34.663738270507494	14.56403191115976	2.0	0.3931034482758621	95.0	12494.0	143.0	7.993243507811399E-4	28.861739379323623	0.6862124358142594
11	189	medium	iso	A1	946.0	352.0	98.74011527999991	56.11269832000001	5.81873895159133E-5	1298.0	157.68124071999992	35.84689665786984	32.69556544854363	81.30203944748072	84.53685157164222	19.924858845171276	21.807502590073714	11.704699910719626	35.010004128892334	4.801874439121936	15.524174696260024	35.16975787720105	0.9136699061652582	1.0963840559443996	0.8333484067115919	0.5682867410158452	0.37209302325581395	146.0	3.0	32.2490309931942	42.0	214.0	2705.0	15965.0	0.4166666666666667	0.19722650231124808	0.8359375	-1.0	0.2629347667362958	56.480231543394595	22.37139321651232	2.0	0.29296875	109.0	11928.0	120.0	0.0013891890279985012	20.248456731316587	0.5648594053921048
11	190	large	api	A1	1040.0	595.0	102.49747459999993	76.18376612	3.05811403313736E-5	1635.0	181.09545427999996	37.57658845611187	33.1058907144937	75.39555255320988	77.89717536749164	26.40075756488817	27.51973468792688	14.422205101855956	40.929740117209676	9.605541283949814	15.620499351813308	41.8601702420598	0.9593391020760962	1.1350423639156433	0.8452011418909423	0.7432745676643242	0.5721153846153846	112.0	4.0	33.28663395418648	114.0	362.0	4079.0	16303.0	0.15384615384615385	0.291131498470948	0.7605042016806722	-1.0	0.2578482744352493	53.40817133345895	19.849433241279208	3.0	0.12605042016806722	91.0	13617.0	194.0	0.0013758440636577533	25.179356624028344	0.6700809642002744
11	200	medium	iso	A1	778.0	313.0	88.25483391999995	52.69848476000001	8.263065141134576E-5	1091.0	143.78174579999987	33.12099032335839	27.294688127912362	29.744881296942225	44.41069276366497	18.681541692269406	20.08506367216342	12.36931687685298	20.077902064752347	26.195573169741394	14.0	28.691051328774023	0.930121108760078	1.2134591964613026	0.7665038193888208	0.5971172616762207	0.4023136246786632	122.0	4.0	31.78049716414141	50.0	213.0	1845.0	10262.0	0.38461538461538464	0.24106324472960586	0.8098859315589354	-1.0	0.18128592988676587	31.783307199495272	12.727922061357855	2.0	0.1444866920152091	86.0	13988.0	226.0	6.374923514952852E-4	23.769728648009426	0.7176635848127391
11	201	small	api	A1	809.0	148.0	90.42640679999994	34.384776280000004	9.096653664599279E-5	957.0	126.81118307999984	35.22782990761707	28.160255680657446	32.94921511659045	48.48817804978436	12.206555615733702	16.638429899215655	12.529964086141668	16.77650884399814	20.418848696567505	14.212670403551895	22.40395766738701	0.7336362679455185	1.2509769196383453	0.5864506822057206	0.38025149396956937	0.18294190358467244	166.0	3.0	31.304951684997057	0.0	55.0	0.0	5919.0	0.0	0.05747126436781609	1.0	-1.0	0.14111352355200857	10.198039027185569	5.0990195135927845	1.0	0.36363636363636365	66.0	9891.0	193.0	4.3876347452176677E-4	23.345235059857504	0.6626929652232062
11	204	small	api	A1	1036.0	200.0	102.42640679999992	39.213203400000005	5.631644635587107E-5	1236.0	144.46803731999992	37.8549864614954	33.734255586866	45.376115688264434	61.85413537169637	14.560219778561036	16.45002492269998	12.649110640673518	24.725936725722047	17.934292293544758	16.64331697709324	28.041904758710142	0.8851184023720757	1.1221527139977487	0.7887682231937742	0.38284271239318757	0.19305019305019305	113.0	3.0	35.0	49.0	152.0	2872.0	10586.0	0.5384615384615384	0.16262135922330098	0.7562189054726368	-1.0	0.13166189519275676	51.29140774273778	21.341664064126334	5.0	0.5074626865671642	134.0	11620.0	109.0	0.002634628976625001	18.788294228055936	0.4963228357555126
11	205	medium	api	A1	814.0	320.0	92.25483391999992	52.041630520000005	8.399391027519468E-5	1134.0	146.71067799999992	34.23448553724738	29.154759474226502	28.51124629410873	42.96367454520171	18.601075237738275	23.802587838976578	11.40175425099138	20.38879770051081	27.54267277388692	16.15549442140351	29.916015013689673	0.781472811425955	1.1742331665439214	0.6655175766547594	0.5641073568581635	0.3931203931203931	96.0	3.0	31.953090617340916	279.0	192.0	8527.0	7102.0	0.6	0.41534391534391535	0.40764331210191085	-1.0	0.001748582762327208	93.98815278076665	43.78075503247075	1.0	0.11040339702760085	153.0	20068.0	174.0	0.003143813880094437	23.194827009486403	0.677528131224588
12	211	medium	iso	A1	768.0	319.0	86.84062035999995	51.455844080000006	7.135390786599327E-5	1087.0	140.71067799999983	32.7566787083184	29.614185789921695	19.653824058053317	30.53981632501236	19.1049731745428	20.57234339269337	12.727922061357855	15.44723152507839	29.816791393957647	14.422205101855956	30.399737189681314	0.9286726752445843	1.1061144459850778	0.8395810023234365	0.5925319725571804	0.4153645833333333	144.0	4.0	30.886890422961002	80.0	207.0	5076.0	16287.0	0.5	0.2640294388224471	0.7212543554006968	-1.0	0.15424703286960872	110.2447079433087	44.58076399226952	2.0	0.5365853658536586	84.0	8537.0	80.0	8.330180975560431E-4	25.179356624028344	0.768678560126249
12	213	small	api	A1	915.0	123.0	95.84062035999993	30.142135600000003	4.559842016869141E-5	1038.0	128.81118307999986	36.124783736376884	32.0624390837628	29.538782259558104	35.72739822279971	11.661903789690601	12.757072102894414	11.661903789690601	14.449913494550756	23.204722449727157	15.231546211727817	24.745990968367856	0.9141520637047013	1.1267010486008644	0.8113528116796322	0.3145027180205955	0.13442622950819672	108.0	3.0	33.83784863137726	20.0	81.0	1722.0	9556.0	0.45454545454545453	0.09730250481695568	0.801980198019802	-1.0	0.16101965922720368	18.95294262134329	9.476471310671645	1.0	0.46534653465346537	124.0	12113.0	121.0	5.498219902315925E-4	20.024984394500787	0.5543281460349908
12	214	medium	iso	A1	1358.0	505.0	121.88225087999986	69.355339	4.490352045145511E-5	1863.0	194.06601700000002	42.20189569201838	39.05124837953327	78.82616175818528	82.8749836510982	26.1725046566048	23.45592375621008	11.045361017187261	45.51928221469249	7.195672652228754	20.024984394500787	45.87352321654911	1.115816410755321	1.0806798103319115	1.0325134235760525	0.5690355937738987	0.37187039764359353	130.0	3.0	39.319206502675	96.0	343.0	5022.0	22275.0	0.75	0.23564143853998926	0.7813211845102506	-1.0	0.1956026299091953	137.3205709523455	58.31226258692419	3.0	0.42596810933940776	133.0	9948.0	87.0	8.759628837443122E-4	23.430749027719962	0.5552060788622679
12	216	medium	E	A1	941.0	409.0	95.91168815999993	59.52691188000001	7.183511555656423E-5	1350.0	158.2670271599999	37.013511046643494	31.400636936215164	29.98163936884933	44.12864848232164	20.09975124224178	25.20869372375039	14.035668847618199	22.289158112029842	29.36246171926002	16.278820596099706	32.01215207499897	0.7973341047539002	1.178750326683815	0.676423231200321	0.6206429374978489	0.434643995749203	122.0	3.0	34.92849839314596	425.0	166.0	17844.0	8985.0	0.4666666666666667	0.43777777777777777	0.2808798646362098	0.04586111914446338	-1.0	112.85324153597999	48.11097429030259	4.0	0.17089678510998307	143.0	13550.0	118.0	7.179018413734509E-4	26.1725046566048	0.7071067811865476
12	219	medium	api	A1	832.0	232.0	92.08326103999994	44.627416960000005	3.922457051826515E-5	1064.0	139.5391051199999	33.83784863137726	30.23243291566195	17.803809093970045	27.44985773791251	17.11724276862369	16.627469248834874	11.045361017187261	13.416928627637796	29.967816434999698	15.524174696260024	29.105723659008067	1.0294556863981652	1.1192565522521187	0.9197673976772706	0.4846420126304427	0.27884615384615385	96.0	3.0	32.01562118716424	10.0	121.0	604.0	10550.0	0.16666666666666666	0.1231203007518797	0.9236641221374046	-1.0	0.24736886657279472	40.51583431941809	18.507804802617777	2.0	0.3435114503816794	120.0	19775.0	236.0	0.003029609262820573	22.80350850198276	0.6739053877331153
12	226	small	api	A1	953.0	175.0	97.25483391999992	36.798989840000004	3.286697690543484E-5	1128.0	136.4680373199999	35.34119409414458	33.1058907144937	46.827968244305	58.80490241212435	14.422205101855956	14.690116308323423	13.038404810405298	24.1644353534023	17.640365125241168	15.231546211727817	28.24899806647933	0.9817624856846322	1.0675198078471357	0.9196667625910847	0.3783769747658013	0.18363064008394545	88.0	3.0	32.57299494980466	67.0	100.0	4715.0	7214.0	0.5833333333333334	0.14804964539007093	0.5988023952095808	-1.0	0.08028585298991374	51.6665282383191	24.317821063276355	2.0	0.33532934131736525	131.0	9869.0	64.0	0.0012598191490965965	21.840329667841555	0.617985051938585
13	233	small	api	A1	1018.0	125.0	102.91168815999991	33.798989840000004	5.341312485977059E-5	1143.0	139.53910511999987	37.53664875824692	33.301651610693426	57.74075167281657	58.54454676486816	11.180339887498949	14.246126249803945	12.165525060596439	23.097426879631	13.753071630024877	16.278820596099706	27.07640972754634	0.7847985965765826	1.1271707841119087	0.6962552681800751	0.3284271246959985	0.12278978388998035	128.0	4.0	34.0147027033899	91.0	118.0	4391.0	7202.0	0.7692307692307693	0.18285214348206474	0.5645933014354066	-1.0	0.10622848293505212	22.650281539872886	11.23606797749979	1.0	0.19617224880382775	131.0	11978.0	119.0	9.322557191333637E-4	20.518284528683193	0.5466200422107544
13	236	medium	iso	A1	824.0	305.0	91.01219323999996	50.455844080000006	5.157119060755637E-5	1129.0	143.8822508799999	34.17601498127012	28.792360097775937	50.81248238311274	61.15733986458794	18.439088914585774	19.13462267818023	12.041594578792296	26.91946385511003	17.956152196079806	13.892443989449804	30.731814857642956	0.9636505106323527	1.1869820627837329	0.8118492611188928	0.5543855420223475	0.37014563106796117	117.0	4.0	31.016124838541646	42.0	234.0	1964.0	13346.0	0.6	0.24446412754650132	0.8478260869565217	-1.0	0.2343981841757441	53.722057882685476	22.90351332835764	3.0	0.39492753623188404	87.0	9254.0	115.0	4.4112494884846875E-4	19.1049731745428	0.5590169943749475
13	237	small	api	A1	975.0	63.0	100.42640679999995	21.313708480000003	6.503396235119431E-5	1038.0	123.74011527999987	37.05401462729781	32.0624390837628	49.25157785130827	53.215874415103116	7.211102550927978	-1.0	12.529964086141668	18.24363720907015	15.15792353570887	16.401219466856727	22.778996843118282	-1.0	1.155682963809914	-1.0	0.21223211263991984	0.06461538461538462	151.0	11.0	33.60059523282288	63.0	28.0	6512.0	2649.0	0.5	0.08766859344894026	0.3076923076923077	0.06389561055169443	-1.0	11.074638375981511	5.5373191879907555	1.0	0.5164835164835165	128.0	7815.0	69.0	6.136697818690524E-4	23.194827009486403	0.625973386225165
13	239	small	api	A1	757.0	122.0	87.25483391999995	29.970562720000004	5.5743386170970226E-5	879.0	119.63961019999985	33.1058907144937	28.635642126552707	25.01689347810003	41.716137712093655	10.44030650891055	14.383162900270817	11.40175425099138	13.290686053263894	21.44181008012605	15.0	19.97276027791583	0.7258700037885251	1.1561078521719583	0.6278566505926299	0.3434831214907666	0.16116248348745046	98.0	3.0	31.400636936215164	64.0	79.0	4914.0	8480.0	0.75	0.1626848691695108	0.5524475524475524	-1.0	0.038185871706244455	68.96601558259262	28.306125660656967	2.0	0.4405594405594406	87.0	4478.0	67.0	0.0017157287859135742	19.4164878389476	0.5864964639192474
13	240	medium	F	A1	611.0	227.0	78.59797967999997	42.455844080000006	8.41419815727686E-5	838.0	123.05382375999987	28.231188426986208	26.0	20.949701470394857	32.37274603117625	15.811388300841896	18.240593354400435	11.661903789690601	12.397636072076754	26.0	13.45362404707371	23.154752741818676	0.866824230639816	1.0858149394994696	0.7983167288519697	0.5401645723319185	0.37152209492635024	152.0	3.0	27.65863337187866	74.0	136.0	4404.0	9906.0	0.6363636363636364	0.25059665871121717	0.6476190476190476	-1.0	0.12468717009801385	48.8826273069738	20.289164310706653	2.0	0.5333333333333333	78.0	4722.0	58.0	0.001380857760183407	18.867962264113206	0.6683375130632939
13	241	medium	iso	A1	895.0	249.0	96.49747459999992	45.041630520000005	5.86024114805136E-5	1144.0	144.3675322399999	36.05551275463989	30.066592756745816	50.9061411137705	58.484676588630265	15.811388300841896	19.11035308458001	12.206555615733702	25.016978849757834	17.361461746704997	14.866068747318506	29.345416146830026	0.8273729025760377	1.199188516182978	0.6899439841281745	0.4667648630879304	0.2782122905027933	152.0	3.0	32.202484376209235	23.0	180.0	1184.0	10843.0	0.36363636363636365	0.17744755244755245	0.8866995073891626	-1.0	0.18772746235537774	42.61977194951582	16.92838827718412	2.0	0.3694581280788177	99.0	8925.0	122.0	4.744269518545036E-4	23.0	0.6379052256590135
13	242	medium	iso	A1	1170.0	343.0	111.49747459999992	53.870057640000006	6.749990712683091E-5	1513.0	167.78174579999995	41.593268686170845	34.88552708502482	6.749982386608394	3.2844338339826322	19.72308292331602	23.097491245223345	13.892443989449804	3.389971609682132	38.72666153810067	19.4164878389476	59.16924876994855	0.8539058512423869	1.1922786370633751	0.7161965539746544	0.4831504734368221	0.2931623931623932	134.0	3.0	41.340053217188775	46.0	231.0	2622.0	17553.0	0.5384615384615384	0.1830799735624587	0.8339350180505415	-1.0	0.1712695309473803	103.3264852893196	45.80846671656651	3.0	0.3935018050541516	110.0	9307.0	119.0	8.916174358985069E-4	30.083217912982647	0.7232713095949797
13	246	medium	iso	A1	803.0	238.0	89.42640679999995	43.455844080000006	5.60161722149271E-5	1041.0	135.2964644399999	34.058772731852805	29.017236257093817	33.62289782695905	40.93505269225727	16.401219466856727	17.482373174603154	12.806248474865697	18.438714892761688	24.881763156320353	13.892443989449804	28.14198312892357	0.9381574974433659	1.1737428206494507	0.799287101857857	0.4859397311712185	0.29638854296388545	134.0	3.0	31.38470965295043	6.0	151.0	316.0	11843.0	0.45454545454545453	0.15081652257444764	0.9617834394904459	-1.0	0.1465313037389271	29.383485537948893	10.63014581273465	3.0	0.49044585987261147	101.0	10896.0	127.0	6.03441207775208E-4	17.26267650163207	0.5068496342349847
13	252	medium	iso	A1	878.0	309.0	94.32590171999993	52.455844080000006	4.170601061040869E-5	1187.0	149.19595935999988	35.22782990761707	30.23243291566195	54.46232220802562	64.87003352051568	18.24828759089466	21.211136392173223	12.165525060596439	29.15308728051792	15.380832938493223	15.0	32.201016075341606	0.860316357101365	1.1652330464402436	0.7383212823645956	0.5561128292810986	0.35193621867881547	86.0	3.0	31.575306807693888	53.0	217.0	3002.0	13569.0	0.46153846153846156	0.22746419545071608	0.8037037037037037	-1.0	0.10985520047163523	54.59968731867458	19.769194495777935	1.0	0.4074074074074074	87.0	8966.0	80.0	0.001269528245517884	19.1049731745428	0.5423261445466404
13	254	medium	api	A1	773.0	373.0	86.01219323999996	55.284271200000006	7.470998096707572E-5	1146.0	144.12489155999987	32.0	29.0	28.300755766006375	27.75854060106002	21.470910553583888	21.397935615229986	13.892443989449804	17.0	32.0	14.7648230602334	36.50054794109261	1.0034103728353103	1.103448275862069	0.909340650382	0.6427492326086862	0.48253557567917205	111.0	3.0	30.463092423455635	41.0	147.0	1664.0	8425.0	0.46153846153846156	0.16404886561954624	0.7819148936170213	-1.0	0.26024187194404225	37.39717614299628	16.1245154965971	3.0	0.2872340425531915	98.0	13394.0	164.0	1.8594945792263824E-4	22.0	0.6875
14	261	small	api	A1	989.0	130.0	100.18376611999994	31.142135600000003	8.871022997017639E-5	1119.0	133.7401152799999	36.76955262170047	32.31098884280702	62.18570614422477	60.255118703057775	11.40175425099138	14.327502589089217	12.806248474865697	23.715273584410365	13.184369010570684	15.620499351813308	27.31409260127605	0.7957949531046761	1.1379890847842622	0.6992992848042486	0.3108501187976703	0.13144590495449948	130.0	11.0	33.28663395418648	61.0	87.0	3527.0	5013.0	0.7272727272727273	0.1322609472743521	0.5878378378378378	-1.0	0.031931028341437885	18.246211251235323	9.123105625617661	1.0	0.2635135135135135	94.0	7354.0	71.0	9.266990133603317E-4	20.223748416156685	0.5500134479259651
14	271	small	api	A1	1074.0	74.0	105.84062035999993	22.142135600000003	4.3542493910306376E-5	1148.0	130.8111830799999	37.69615364994153	34.539832078341085	72.14377674268576	82.0565281894096	8.06225774829855	-1.0	11.661903789690601	23.95469862483969	5.9062244291547215	17.029386365926403	24.186773244895647	-1.0	1.0913820763355615	-1.0	0.209202624896633	0.06890130353817504	125.0	3.0	34.828149534535996	60.0	38.0	6131.0	3071.0	0.6363636363636364	0.08536585365853659	0.3877551020408163	0.04456428476736808	-1.0	26.086659443430378	11.082762530298218	2.0	0.5612244897959183	106.0	10310.0	117.0	7.487415358945622E-4	16.1245154965971	0.4277496225831016
14	274	small	api	A1	818.0	60.0	90.08326103999995	22.313708480000003	6.361670741937904E-5	878.0	114.81118307999989	33.60059523282288	30.0	34.80849814997231	45.34104227885888	7.0710678118654755	-1.0	13.341664064126334	13.005721981172366	17.4	14.866068747318506	18.28435877979415	-1.0	1.120019841094096	-1.0	0.2477009404676411	0.07334963325183375	130.0	7.0	31.76476034853718	65.0	32.0	5409.0	2853.0	0.5	0.11047835990888383	0.32989690721649484	0.0244018252010356	-1.0	8.94427190999916	4.47213595499958	1.0	0.30927835051546393	77.0	7331.0	115.0	6.660307080060328E-4	19.72308292331602	0.5869861169616853
15	279	small	api	A1	748.0	51.0	86.84062035999996	21.313708480000003	9.55242952303527E-5	799.0	110.56854239999991	31.906112267087632	28.30194339616981	28.739795291688047	49.67416371113077	7.0710678118654755	-1.0	12.165525060596439	13.038254128790232	15.581968836093491	13.416407864998739	17.10211749846534	-1.0	1.127347045411927	-1.0	0.24543477915799647	0.06818181818181818	121.0	7.0	29.68164415931166	55.0	50.0	4186.0	4719.0	0.6153846153846154	0.13141426783479349	0.47619047619047616	-1.0	0.053892229528647806	16.29379263475945	8.06701987234509	2.0	0.4	90.0	8086.0	98.0	4.1557910073647706E-4	18.384776310850235	0.5762148693313172
15	283	small	api	A1	793.0	109.0	89.42640679999994	29.384776280000004	6.341218792078082E-5	902.0	121.63961019999986	32.802438933713454	30.0	27.656267402340575	41.12147549715229	10.198039027185569	12.473619930332553	11.180339887498949	13.352665662608262	20.2	14.317821063276353	20.30336860866945	0.8175685233431418	1.0934146311237818	0.7477204896214596	0.328591713918668	0.13745271122320302	105.0	4.0	31.38470965295043	41.0	70.0	3649.0	7632.0	0.5833333333333334	0.12305986696230599	0.6306306306306306	-1.0	0.09576232693302833	31.153340086206402	10.60555127546399	2.0	0.6576576576576577	115.0	8514.0	88.0	0.0010366014089872248	18.439088914585774	0.562125546574361
15	287	medium	iso	A1	795.0	302.0	89.01219323999995	50.455844080000006	9.219590034137722E-5	1097.0	141.88225087999987	33.54101966249684	28.442925306655784	35.39479584498707	46.55868420621084	18.601075237738275	21.927204903777934	12.206555615733702	21.82402346039795	25.06774504776956	14.317821063276353	30.057366609325417	0.8483103669329699	1.1792394523726462	0.7193707480072496	0.5668419375304906	0.379874213836478	133.0	3.0	31.622776601683793	34.0	186.0	1469.0	10080.0	0.45454545454545453	0.20054694621695535	0.8454545454545455	-1.0	0.226544383669645	45.2036445578113	19.12310562561766	2.0	0.38181818181818183	83.0	10823.0	156.0	5.502189584193369E-4	25.079872407968907	0.7477373276165309
15	291	small	api	A1	839.0	142.0	93.49747459999993	34.627416960000005	7.425055952052911E-5	981.0	130.95331867999985	33.54101966249684	29.966648127543394	21.65043281467021	36.0273733851036	12.165525060596439	15.131626600612913	10.198039027185569	14.310835055998655	25.027824159974994	17.029386365926403	24.331050121192888	0.8039799938034202	1.1192783230123131	0.7183021213523275	0.3703567086506102	0.16924910607866508	97.0	3.0	32.38826948140329	88.0	123.0	3725.0	7449.0	0.8181818181818182	0.21508664627930682	0.5829383886255924	-1.0	0.10986175376278423	21.947556031870732	8.602325267042627	2.0	0.20853080568720378	95.0	9767.0	129.0	5.50863158009306E-4	22.360679774997898	0.6666666666666667
15	293	medium	iso	A1	758.0	259.0	86.42640679999994	45.870057640000006	5.920373481649777E-5	1017.0	134.7106779999999	32.2490309931942	28.284271247461902	37.874983651098205	51.91122711902469	17.4928556845359	17.68459407901994	12.206555615733702	22.450286960646732	22.3445742854949	14.142135623730951	28.52438629640539	0.9891578854664519	1.1401754250991378	0.8675488558091357	0.5307412322040448	0.341688654353562	122.0	4.0	30.23243291566195	89.0	166.0	3704.0	8194.0	0.45454545454545453	0.25073746312684364	0.6509803921568628	-1.0	0.12823061939245484	31.943595643213705	15.524859876609039	1.0	0.1803921568627451	99.0	10542.0	119.0	4.172538695118946E-4	23.345235059857504	0.7239050086430274
15	296	small	api	A1	891.0	71.0	95.01219323999993	21.899494920000002	6.783985587163315E-5	962.0	118.91168815999988	37.013511046643494	29.017236257093817	31.607502246248906	43.45184230102203	7.0710678118654755	-1.0	13.45362404707371	13.02227176969501	17.954845712524797	15.264337522473747	18.934748251773104	-1.0	1.2755698274881309	-1.0	0.23049141560896377	0.07968574635241302	146.0	4.0	34.132096331752024	24.0	30.0	2611.0	3454.0	0.2727272727272727	0.056133056133056136	0.5555555555555556	0.006409682527952049	-1.0	12.198039027185569	6.0990195135927845	1.0	0.5555555555555556	79.0	8343.0	94.0	5.452603226406806E-4	21.37755832643195	0.5775609425296748
15	298	large	iso	B	786.0	419.0	89.01219323999995	61.11269832000001	6.1686103254675E-5	1205.0	152.12489155999992	33.13608305156178	29.068883707497267	40.446232020841364	54.008503742025155	21.2602916254693	23.422262796385834	12.041594578792296	26.798580828585486	24.252737294420793	15.0	33.12129642704691	0.9076958878947368	1.1399159109441663	0.7962831987693838	0.6865654703645413	0.5330788804071247	114.0	3.0	31.76476034853718	66.0	288.0	2092.0	11673.0	0.4	0.2937759336099585	0.8135593220338984	-1.0	0.15956602494057592	37.21843030437018	15.620499351813308	1.0	0.10734463276836158	188.0	13932.0	92.0	0.006554543425487882	22.02271554554524	0.6646143272660362
15	300	medium	iso	A1	730.0	326.0	85.59797967999997	54.11269832000001	8.142875230959527E-5	1056.0	142.12489155999987	32.01562118716424	27.65863337187866	16.404034586068903	24.775140568831922	20.12461179749811	21.345128597993366	11.704699910719626	11.713032141645455	32.10570775716111	13.601470508735444	27.950849718747367	0.942819890032895	1.157527226913368	0.8145120633982788	0.6321726111094592	0.4465753424657534	101.0	3.0	30.0	46.0	211.0	1516.0	8706.0	0.5	0.24337121212121213	0.8210116731517509	-1.0	0.21879432284895023	35.138331020074425	14.317821063276353	1.0	0.19455252918287938	95.0	10902.0	113.0	5.840931591376639E-4	21.400934559032695	0.6684528916032025
16	301	small	api	A1	1223.0	134.0	113.15432883999992	33.213203400000005	4.203260847038984E-5	1357.0	149.1959593599999	39.824615503479755	37.013511046643494	67.29568144780526	65.15174703421187	12.36931687685298	14.158947903362721	12.649110640673518	27.671328048445577	12.454911381388797	17.72004514666935	30.494378519668874	0.8736042367890409	1.0759480626761881	0.8119390397117675	0.29352127965836317	0.10956663941128372	87.0	3.0	37.33630940518894	102.0	96.0	5424.0	6843.0	0.6923076923076923	0.14591009579955785	0.48484848484848486	-1.0	0.05304453926251833	33.70399587723789	13.272627355356288	3.0	0.3787878787878788	119.0	10977.0	97.0	7.204864571718813E-4	31.064449134018133	0.780031363549607
17	324	medium	F	A1	761.0	291.0	87.01219323999996	49.041630520000005	7.519942342604746E-5	1052.0	138.4680373199999	33.24154027718932	28.160255680657446	16.33604288971847	24.892656815988715	18.439088914585774	19.309918461321484	12.041594578792296	12.694959273279542	30.752561689091234	14.422205101855956	30.16006016261705	0.9549024741621766	1.180441706714406	0.8089365774952274	0.563617910247725	0.3823915900131406	131.0	3.0	31.304951684997057	57.0	186.0	3402.0	13616.0	0.6	0.23098859315589354	0.7654320987654321	-1.0	0.1369814028565602	55.821853306665204	20.866068747318508	3.0	0.6954732510288066	84.0	9374.0	116.0	0.0017431488953970258	21.93171219946131	0.6597682302498801
17	325	small	api	A1	948.0	94.0	101.66904747999993	27.55634916	7.748217082476022E-5	1042.0	131.63961019999988	36.49657518178932	32.55764119219941	44.15747573925958	50.64824737373527	10.63014581273465	12.488173101808858	10.0	19.2346815147268	17.691699364817794	15.811388300841896	24.874541201799076	0.8512170456057275	1.1209833957668176	0.7593484870696463	0.27103971014797607	0.09915611814345991	88.0	3.0	34.0147027033899	129.0	75.0	8216.0	5548.0	0.8888888888888888	0.19577735124760076	0.36764705882352944	0.006405512957461351	-1.0	30.293865081226198	10.082762530298218	2.0	0.3284313725490196	86.0	12146.0	191.0	8.100544013408957E-4	25.079872407968907	0.6871842709362768
17	326	medium	iso	A1	768.0	348.0	87.25483391999995	54.69848476000001	5.079975403240748E-5	1116.0	144.3675322399999	33.95585369269929	27.892651361962706	40.73210669970919	51.02682919816175	21.02379604162864	20.460568086082237	13.0	25.032502722284818	24.594291560805164	13.601470508735444	32.19860655024207	1.027527483752004	1.2173763351520248	0.844050811636393	0.6268819995709418	0.453125	131.0	3.0	30.0	56.0	238.0	2419.0	11906.0	0.6153846153846154	0.26344086021505375	0.8095238095238095	-1.0	0.15836722641313644	52.080767010684546	21.1965531079764	3.0	0.24149659863945577	88.0	12189.0	110.0	0.0014894013794523116	22.360679774997898	0.6585220909879693
17	327	small	api	A1	808.0	65.0	89.59797967999994	21.313708480000003	4.568488130528659E-5	873.0	112.9116881599999	33.61547262794322	29.154759474226502	22.166345822082462	36.42228347498349	7.615773105863909	-1.0	12.529964086141668	10.501116670499078	20.75132880224357	15.0	17.686630962960255	-1.0	1.153001198917799	-1.0	0.2378815745190028	0.08044554455445545	100.0	10.0	32.202484376209235	83.0	29.0	10753.0	3297.0	0.6666666666666666	0.12829324169530354	0.25892857142857145	0.062276876522921375	-1.0	14.422205101855956	7.211102550927978	1.0	0.20535714285714285	92.0	8681.0	123.0	8.368413837457957E-4	16.401219466856727	0.4879068531442583
17	330	medium	iso	A1	938.0	418.0	97.74011527999993	60.94112544000001	5.051533677948077E-5	1356.0	161.09545427999996	36.40054944640259	31.400636936215164	59.437416781222396	63.12014001553291	22.360679774997898	22.492877846247485	13.152946437965905	32.80170267094694	17.706647197297798	15.132745950421556	36.77500227458332	0.9941226697555893	1.1592296525813748	0.8575718086074446	0.6235016734471776	0.44562899786780386	103.0	3.0	32.2490309931942	77.0	307.0	4331.0	17819.0	0.5	0.2831858407079646	0.7994791666666666	-1.0	0.1787932161625595	64.83136477232149	21.23519056923979	2.0	0.24739583333333334	102.0	9612.0	120.0	9.533607001993962E-4	22.627416997969522	0.6216229519086491
17	332	medium	E	A1	951.0	337.0	99.7401152799999	54.455844080000006	3.265569081891591E-5	1288.0	156.6101729199999	36.124783736376884	31.89043743820395	43.96775530843425	56.377102173040925	19.6468827043885	23.208796339171	11.40175425099138	28.06937219056411	22.765445014883053	17.029386365926403	33.708864741539664	0.8465274293966367	1.1327779308884705	0.747302190759208	0.5459773525138446	0.35436382754994744	149.0	3.0	34.23448553724738	222.0	198.0	10190.0	10413.0	0.5	0.32608695652173914	0.4714285714285714	-1.0	0.10544442252911068	77.05025985005578	34.49363556249938	1.0	0.23095238095238096	94.0	12255.0	166.0	0.001675068540419508	22.47220505424423	0.6220716840337843
17	335	medium	iso	A1	827.0	338.0	88.84062035999995	52.455844080000006	5.854203445874937E-5	1165.0	144.12489155999987	33.24154027718932	30.083217912982647	28.150688588174916	33.04991785645626	19.4164878389476	21.997438730177286	13.601470508735444	18.049705127885606	29.917012289154012	15.132745950421556	33.09628608911522	0.8826703907264896	1.104986187758979	0.7988067185858967	0.5904488720074043	0.40870616686819833	98.0	4.0	31.78049716414141	43.0	225.0	1935.0	13429.0	0.35714285714285715	0.23004291845493563	0.8395522388059702	-1.0	0.14798350091623194	51.601440982644945	20.29267632131917	3.0	0.3358208955223881	128.0	15214.0	141.0	9.346387474246519E-4	18.439088914585774	0.5547001962252291
18	353	small	api	A1	797.0	191.0	88.84062035999995	38.384776280000004	7.825769851421622E-5	988.0	129.63961019999988	33.83784863137726	29.410882339705484	28.964017961886043	43.74554837731847	14.317821063276353	16.13787196193998	13.341664064126334	16.31309383800895	23.358700771534878	14.7648230602334	23.59234993112999	0.8872186554115632	1.150521369625666	0.7711448729546231	0.43206335260219053	0.2396486825595985	101.0	3.0	30.886890422961002	61.0	130.0	5670.0	14369.0	0.5	0.19331983805668015	0.680628272251309	-1.0	0.12500951270764243	39.43612814487457	14.154404651730202	1.0	0.4083769633507853	100.0	13390.0	151.0	7.310757449860494E-4	19.1049731745428	0.5646036597263776
18	355	small	api	A1	833.0	127.0	92.84062035999992	31.798989840000004	5.8151228302338934E-5	960.0	127.05382375999982	34.785054261852174	30.364452901377952	27.00919561018992	28.73979529168804	11.180339887498949	14.524993522381846	11.40175425099138	12.649110640673516	23.975403158571748	16.278820596099706	26.306682088232822	0.7697311444766529	1.145584752500962	0.6719111290511058	0.34251160447545326	0.1524609843937575	117.0	6.0	32.7566787083184	104.0	95.0	7878.0	8518.0	0.6666666666666666	0.20729166666666668	0.47738693467336685	-1.0	0.047309527866656285	37.21627662988471	13.810249675906654	2.0	0.3768844221105528	97.0	10182.0	98.0	7.436404332227968E-4	20.248456731316587	0.5821022034029862
18	359	small	api	A1	825.0	184.0	92.91168815999994	38.213203400000005	9.627141831011097E-5	1009.0	133.53910511999985	34.539832078341085	29.546573405388315	29.500724623499167	39.58979589024196	14.7648230602334	15.201495073612538	11.180339887498949	17.602864965323874	24.97751566228703	15.0	27.621576678836636	0.9712744035198793	1.1689962015034259	0.8308618986706201	0.4112852124072312	0.22303030303030302	114.0	3.0	31.622776601683793	80.0	142.0	4316.0	10167.0	0.5454545454545454	0.22001982160555006	0.6396396396396397	-1.0	0.12925382696627274	44.48611805316436	16.6619037896906	1.0	0.35135135135135137	91.0	7898.0	85.0	6.529972276016325E-4	22.825424421026653	0.6608435260847666
18	362	small	api	A1	966.0	187.0	100.91168815999991	37.384776280000004	3.819603059173667E-5	1153.0	140.71067799999986	36.0	32.0	47.48955292199915	56.309932474020215	14.422205101855956	15.588751248863883	12.206555615733702	24.0	19.0	16.278820596099706	28.844410203711917	0.9251674410358595	1.125	0.8223710586985418	0.37047022958058934	0.19358178053830227	127.0	3.0	33.301651610693426	2.0	84.0	145.0	10235.0	0.0	0.0745880312228968	0.9767441860465116	-1.0	0.12810218633475287	60.10576434848631	26.356981527510158	3.0	0.8488372093023255	93.0	16353.0	220.0	7.124637360965072E-4	20.615528128088304	0.572653559113564
18	363	medium	E	A1	742.0	189.0	86.18376611999994	37.970562720000004	1.1436358467992588E-4	931.0	126.56854239999987	31.25699921617557	28.284271247461902	27.248467426644766	41.04244688587215	14.422205101855956	15.636696271837433	13.038404810405298	16.28435271344254	23.900209204105305	14.866068747318506	24.800345935286085	0.9223307053569337	1.1051018052650172	0.8346115271576697	0.44057674002237057	0.25471698113207547	102.0	6.0	30.805843601498726	64.0	137.0	4318.0	10782.0	0.5	0.2158968850698174	0.681592039800995	-1.0	0.15245058135623765	67.1965859771326	31.625305873076783	1.0	0.4129353233830846	93.0	8385.0	85.0	8.897775043937795E-4	20.09975124224178	0.6430480131259725
18	366	medium	F	A1	738.0	211.0	85.18376611999996	40.798989840000004	1.0058233849844192E-4	949.0	128.8111830799999	31.827660925679098	27.586228448267445	16.699244233993625	31.341612841919186	15.524174696260024	16.261624296076363	12.36931687685298	12.976134217478249	26.89747898635275	14.7648230602334	24.947409142238847	0.9546509262303968	1.15375180718762	0.8274317927678478	0.4789526420154482	0.2859078590785908	112.0	3.0	30.528675044947494	66.0	150.0	3515.0	8201.0	0.6153846153846154	0.22760800842992623	0.6944444444444444	-1.0	0.11316780905040165	49.1273280714422	18.490080380933197	3.0	0.4166666666666667	87.0	11209.0	98.0	5.484898080903349E-4	21.213203435596427	0.6665021185544067
19	371	small	api	A1	971.0	133.0	98.84062035999995	30.384776280000004	3.8534435819935595E-5	1104.0	131.63961019999988	34.9857113690718	32.7566787083184	68.53234856090101	68.83874018317172	11.40175425099138	14.332997785347695	12.727922061357855	25.896286356518836	9.555303295157186	16.401219466856727	27.768788579027394	0.7954898494889282	1.0680481889083386	0.7448070768248812	0.3074118330027853	0.13697219361483007	141.0	3.0	33.015148038438355	0.0	58.0	0.0	6799.0	0.0	0.05253623188405797	1.0	-1.0	0.17028125832925148	10.770329614269007	5.385164807134504	1.0	0.5	105.0	11165.0	138.0	0.0010261291690238765	19.924858845171276	0.5695141835185128
19	375	medium	iso	A1	1138.0	385.0	110.91168815999991	57.69848476000001	3.901860237940389E-5	1523.0	171.43860003999998	39.824615503479755	34.48187929913333	61.58733855692741	73.49563861824498	21.213203435596427	21.126775871157474	12.727922061357855	36.484972463150115	13.340340183012056	18.027756377319946	38.052820483853836	1.00409090175264	1.1549433010305998	0.8693854502265622	0.5202200572113269	0.3383128295254833	123.0	3.0	37.12142238654117	38.0	250.0	1608.0	14911.0	0.4	0.18910045961917268	0.8680555555555556	-1.0	0.1305347869743589	84.6554291376237	35.6953793897083	2.0	0.3055555555555556	107.0	15775.0	182.0	0.0010139906810052192	22.135943621178654	0.5558357147037486
19	385	small	api	A1	942.0	118.0	98.59797967999994	28.556349160000003	1.0145613789827011E-4	1060.0	129.15432883999986	37.48332962798263	30.4138126514911	33.98952009299643	50.39695170652632	10.63014581273465	15.756778473142704	13.038404810405298	17.421077755923594	19.892277463948233	16.55294535724685	22.610701028389983	0.6746395420138478	1.2324442863346476	0.5473996264936732	0.28962408005396995	0.12526539278131635	126.0	4.0	34.539832078341085	0.0	52.0	0.0	4650.0	0.0	0.04905660377358491	1.0	-1.0	0.11314815380693155	6.0	3.0	1.0	0.5576923076923077	101.0	15248.0	186.0	0.002580891928160946	25.495097567963924	0.6801716341904411
[truncated: 27 more columns]
