# Supplementary material for: Exploiting Single-Cell Quantitative Data to Map Genetic Variants Having Probabilistic Effects
Source: PLoS Genet. 2016 Aug 1;12(8):e1006213. doi: 10.1371/journal.pgen.1006213 (PMC4968810; doi:10.1371/journal.pgen.1006213)
Supplement: S1 Dataset — (ZIP) [file pgen.1006213.s007.zip › data/2014-10-07_morpho/JW1_gpa1/JW1-9_C.xls]

image_number	cell_id	Cgroup	Agroup	C11-1_C	C11-2_C	C12-1_C	C12-2_C	C13_C	C101_C	C102_C	C103_C	C104_C	C105_C	C106_C	C107_C	C108_C	C109_C	C110_C	C111_C	C112_C	C113_C	C114_C	C115_C	C116_C	C117_C	C118_C	C126_C	C127_C	C128_C	A7-1_C	A7-2_C	A8-1_C	A8-2_C	A9_C	A101_C	A102_C	A103_C	A104_C	A120_C	A121_C	A122_C	A123_C	D14-1_C	D14-2_C	D14-3_C	D15-1_C	D15-2_C	D15-3_C	D16-1_C
2	5	medium	iso	664.0	316.0	81.76955255999998	53.284271200000006	1.0078696670069475E-4	980.0	137.8822508799999	30.4138126514911	26.870057685088806	22.380135051959574	34.443561814241676	19.4164878389476	19.841434367073017	11.180339887498949	16.571417920380014	28.284271247461902	13.0	29.299131349789178	0.9785828725754515	1.1318849035582403	0.8645604067155042	0.6516395104510526	0.4759036144578313	174.0	4.0	28.30194339616981	196.0	123.0	8732.0	7224.0	0.0	0.32551020408163267	0.38557993730407525	-1.0	0.129499663289887	99.50802050202942	40.19731148907054	2.0	0.2852664576802508	162.0	68.0	230.0	7802.0	3254.0	11056.0	50.0
2	7	medium	iso	918.0	389.0	95.42640679999994	59.69848476000001	3.478347030823093E-5	1307.0	157.53910511999993	36.0	32.0	58.39249775375109	69.14554196042165	22.47220505424423	20.959883473662863	13.92838827718412	34.0	16.0	15.264337522473747	36.38357008782399	1.0721531482978746	1.125	0.9530250207092218	0.6255971146971872	0.42374727668845313	106.0	5.0	32.01562118716424	65.0	240.0	3876.0	18835.0	0.42857142857142855	0.23335883703136956	0.7868852459016393	-1.0	0.10896337475796825	94.59363216236196	40.7135348793968	5.0	0.43934426229508194	156.0	73.0	229.0	8506.0	4303.0	12809.0	68.0
2	9	large	iso	880.0	649.0	91.42640679999994	76.76955255999997	6.10656256663016E-5	1529.0	170.61017291999997	34.828149534535996	30.479501308256342	61.35581710101725	60.211168995866046	27.85677655436824	28.216426189191345	17.0	37.98651429034718	20.01345080520599	15.231546211727817	43.77020829148359	0.9872538913180694	1.1426745202390067	0.863985215240094	0.8396868612362443	0.7375	153.0	4.0	31.38470965295043	179.0	274.0	11308.0	16973.0	0.0625	0.29627207325049054	0.6048565121412803	-1.0	0.022538585877236884	104.15869093943469	39.66212991215592	6.0	0.37748344370860926	126.0	125.0	251.0	8976.0	9530.0	18506.0	82.0
3	21	large	F	786.0	465.0	88.01219323999995	64.11269832	5.215027302337782E-5	1251.0	154.12489155999995	32.55764119219941	29.427877939124322	29.054604099077153	36.08300033802675	23.259406699226016	24.095958967679422	13.416407864998739	21.377470065821502	32.520183819563485	15.811388300841896	36.29719072345585	0.9652824662601934	1.1063536847457858	0.8724899456379474	0.7284524559588176	0.5916030534351145	111.0	3.0	31.32091952673165	142.0	238.0	8399.0	11762.0	0.7692307692307693	0.3037569944044764	0.6263157894736842	-1.0	0.0037062246154248384	47.84695434345172	19.88854381999832	2.0	0.1763157894736842	122.0	79.0	201.0	6953.0	4470.0	11423.0	70.0
4	42	large	E	844.0	599.0	90.84062035999995	76.18376611999999	5.123691638894313E-5	1443.0	169.43860003999998	35.12833614050059	30.14962686336267	58.48467658863027	54.29779780878331	27.65863337187866	27.405479371779307	14.422205101855956	35.640742988579206	22.98535909385075	15.811388300841896	43.88923825296842	1.0092373498257445	1.1651333629998575	0.8661989965056627	0.8386530807262755	0.7097156398104265	96.0	4.0	30.479501308256342	61.0	0.0	7554.0	0.0	0.0	0.04227304227304227	0.0	0.4456760797530025	-1.0	102.27547768498204	40.624633258672745	2.0	2.1147540983606556	140.0	115.0	255.0	8371.0	6095.0	14466.0	84.0
4	57	large	E	879.0	452.0	93.84062035999995	63.69848476000001	6.699112180015325E-5	1331.0	160.36753223999995	36.013886210738214	30.01666203960727	44.54648087404203	60.76288436506674	23.706539182259394	24.75332844631591	14.7648230602334	31.904360259165927	21.554695160517095	14.866068747318506	36.56216579921617	0.9577111713955256	1.1997965051283035	0.7982280055842554	0.6787943698116452	0.5142207053469852	125.0	4.0	32.01562118716424	43.0	36.0	4333.0	4335.0	0.35714285714285715	0.059353869271224644	0.45569620253164556	-1.0	0.010142438864132622	40.192002703103874	16.254661916137508	2.0	0.8987341772151899	77.0	49.0	126.0	9832.0	6342.0	16174.0	86.0
5	62	large	F	819.0	521.0	88.42640679999995	67.94112544000001	4.753290637575317E-5	1340.0	159.19595935999993	33.734255586866	29.614185789921695	37.470073222312436	51.458816378718666	24.596747752497688	25.563817956544593	14.7648230602334	28.517006919652985	26.372496125346455	14.212670403551895	36.4592778704203	0.9621703532042511	1.1391248716466973	0.8446574885274483	0.768335250731912	0.6361416361416361	100.0	4.0	30.805843601498726	81.0	239.0	3249.0	11771.0	0.5	0.23880597014925373	0.746875	-1.0	0.09939176820017363	53.84538310680189	20.19166402609478	1.0	0.165625	62.0	90.0	152.0	3937.0	6200.0	10137.0	70.0
5	74	large	F	1020.0	509.0	102.66904747999993	69.76955256	1.0040546260729187E-4	1529.0	174.85281359999993	39.05124837953327	32.01562118716424	42.66797631837693	61.176193361608384	24.698178070456937	25.74653429630351	13.892443989449804	32.21407899111663	23.519768540424074	15.620499351813308	36.76959528122465	0.9592816565607789	1.2197560731756085	0.7864536833690935	0.679557805127112	0.49901960784313726	86.0	3.0	34.48187929913333	40.0	329.0	1610.0	16803.0	0.3076923076923077	0.24133420536298233	0.8915989159891599	-1.0	0.2032219192976951	48.590851300234625	18.0	2.0	0.22493224932249323	81.0	97.0	178.0	10902.0	11248.0	22150.0	169.0
6	88	large	iso	789.0	446.0	87.59797967999995	63.11269832000001	4.382261581381229E-5	1235.0	153.53910511999993	32.984845004941285	29.120439557122072	36.674349669573175	41.58341180822866	23.021728866442675	24.124120926111697	13.038404810405298	23.768491253560633	29.39516068501945	14.212670403551895	35.811578236688604	0.9543033272364423	1.1327042279097084	0.8425000134390891	0.7204812091620609	0.5652724968314322	130.0	4.0	30.610455730027933	28.0	290.0	1292.0	16741.0	0.6666666666666666	0.2574898785425101	0.9119496855345912	-1.0	0.1920912144759871	56.00157912943961	20.966771474933235	4.0	0.29245283018867924	83.0	86.0	169.0	6254.0	5728.0	11982.0	81.0
6	93	large	E	926.0	547.0	95.66904747999993	70.76955255999998	4.2354083702512086E-5	1473.0	168.8528136	35.608987629529715	32.01562118716424	34.58089221237171	42.920868278095234	24.08318915758459	26.914118116734198	14.035668847618199	25.49918041609856	30.297709806389577	16.0312195418814	37.44441053953221	0.8948162095866913	1.1122379110296985	0.8045187101726101	0.7397330110848516	0.5907127429805615	98.0	3.0	33.95585369269929	158.0	97.0	8212.0	5682.0	0.4666666666666667	0.17311608961303462	0.3803921568627451	-1.0	0.11212418737248156	113.67303609488674	50.96383093080375	3.0	0.19607843137254902	73.0	69.0	142.0	5782.0	5884.0	11666.0	90.0
6	95	medium	E	1044.0	361.0	104.74011527999993	55.455844080000006	3.4057979447563794E-5	1405.0	162.6101729199999	38.0	33.0	45.0	59.53445508054011	19.72308292331602	21.756614330500664	13.038404810405298	29.0	22.0	16.97056274847714	33.645259104480274	0.9065327271838509	1.1515151515151516	0.7872521051859758	0.5294613618836571	0.3457854406130268	130.0	3.0	36.359317925395686	267.0	127.0	14499.0	6300.0	0.6666666666666666	0.2804270462633452	0.3223350253807107	0.07648813782612174	-1.0	103.3875323917045	35.20294101747089	1.0	0.3223350253807107	51.0	46.0	97.0	6044.0	6026.0	12070.0	143.0
6	96	large	F	779.0	455.0	90.08326103999995	66.355339	9.134942560008708E-5	1234.0	158.8528135999999	34.40930106817051	27.202941017470888	19.76716867679165	41.65805614273887	22.561028345356956	26.111618800487815	12.36931687685298	20.343336780168375	31.908314598871254	15.811388300841896	30.6060462049416	0.8640225838826765	1.2649110640673518	0.6830698287232868	0.7366000989965942	0.5840821566110398	121.0	3.0	32.7566787083184	73.0	111.0	5901.0	7794.0	0.6923076923076923	0.14910858995137763	0.6032608695652174	0.017323266896718238	-1.0	51.12423593079788	22.982178886988407	3.0	0.532608695652174	70.0	48.0	118.0	10160.0	7773.0	17933.0	198.0
6	98	large	E	977.0	784.0	103.7401152799999	92.66904747999993	5.7429571344837146E-5	1761.0	199.23758988000003	36.069377593742864	33.24154027718932	34.761802333487026	53.24831906297723	32.2490309931942	32.97543749810241	11.045361017187261	35.68123671264187	34.23427405922303	18.439088914585774	44.53272842085938	0.9779712852953046	1.0850693828557045	0.9012983876860139	0.8932807451570823	0.8024564994882293	131.0	4.0	36.05551275463989	557.0	448.0	19985.0	14594.0	0.0	0.5706984667802385	0.445771144278607	0.14795094983032345	-1.0	10.0	5.0	1.0	0.03582089552238806	116.0	156.0	272.0	8723.0	14540.0	23263.0	78.0
6	99	large	E	906.0	480.0	97.6690474799999	68.76955256	7.328597952735234E-5	1386.0	168.8528135999999	36.40054944640259	29.732137494637012	30.05969010433131	32.692790676941826	24.515301344262525	26.294633884308674	11.40175425099138	22.224939246897883	34.97898528780825	16.278820596099706	41.14705142636592	0.9323309635009611	1.2242829649556277	0.7615322520923519	0.7041079475468646	0.5298013245033113	146.0	4.0	33.54101966249684	88.0	55.0	6175.0	4075.0	0.0	0.10317460317460317	0.38461538461538464	0.18283157825387222	-1.0	78.07623611510733	37.06546332320534	1.0	0.3146853146853147	63.0	83.0	146.0	4072.0	7603.0	11675.0	65.0
8	129	medium	iso	821.0	356.0	93.42640679999994	58.11269832000001	1.1572005790179204E-4	1177.0	154.36753223999995	35.35533905932738	28.160255680657446	27.89727103094762	51.155168343274	20.518284528683193	20.638701032151083	10.63014581273465	23.475945135393378	27.307990691583324	15.811388300841896	30.141904705853182	0.9941654998887621	1.2555049023795635	0.7918451755978939	0.6220157695286644	0.4336175395858709	123.0	4.0	33.24154027718932	65.0	240.0	3916.0	14302.0	0.5555555555555556	0.25913338997451146	0.7868852459016393	-1.0	0.11246906599875083	77.93707771789445	31.8621807704003	3.0	0.5901639344262295	87.0	51.0	138.0	5500.0	3458.0	8958.0	72.0
8	131	large	iso	773.0	418.0	86.01219323999995	61.11269832000001	6.381432929299176E-5	1191.0	149.53910511999993	33.83784863137726	28.460498941515414	24.443954780416533	44.46454101443547	22.360679774997898	22.640041708390843	13.416407864998739	22.341845908577476	29.09295447354909	14.142135623730951	31.89561115075172	0.9876607147199111	1.1889408088351499	0.8307063794770065	0.7105120334448066	0.5407503234152652	113.0	4.0	30.805843601498726	72.0	298.0	4405.0	20611.0	0.46153846153846156	0.31066330814441645	0.8054054054054054	-1.0	0.18660215064052862	85.73560077121891	31.499918044191176	3.0	0.4756756756756757	66.0	62.0	128.0	5134.0	4662.0	9796.0	116.0
9	155	large	E	777.0	463.0	88.25483391999994	65.11269832	5.381049948351951E-5	1240.0	155.78174579999992	32.526911934581186	29.0	14.209691311994472	29.744881296942225	22.80350850198276	25.225336953461916	13.341664064126334	16.263455967290593	33.96551724137931	14.7648230602334	32.78004347160022	0.9039922259136846	1.1216176529165927	0.8059718243226585	0.7377805319878852	0.5958815958815958	131.0	3.0	31.78049716414141	98.0	76.0	4739.0	4435.0	0.5	0.1403225806451613	0.4367816091954023	0.018164980176859764	-1.0	72.45029177689365	35.59739567701344	1.0	0.3333333333333333	99.0	80.0	179.0	9882.0	7571.0	17453.0	137.0
10	172	large	F	1691.0	1126.0	131.9827559599999	111.15432883999989	9.074760924465038E-5	2817.0	245.96551192000018	46.57252408878007	44.384682042344295	49.63546342690262	24.85766268478926	40.607881008493905	36.66861160306737	19.235384061671343	34.39796384980437	51.84220983727625	23.021728866442675	81.82871116428582	1.1074289217183508	1.0492927277106212	1.0554051243017504	0.842188269456106	0.6658781785925488	84.0	11.0	45.65084884205331	3.0	290.0	94.0	14163.0	0.16666666666666666	0.10401135960241392	0.9897610921501706	-1.0	0.07822649297226708	0.0	0.0	0.0	0.06143344709897611	144.0	135.0	279.0	23043.0	22107.0	45150.0	204.0
10	179	large	F	804.0	503.0	89.01219323999995	69.76955256000001	3.6822737184744246E-5	1307.0	161.19595935999993	32.55764119219941	29.732137494637012	5.640549432156831	13.899987412035635	25.059928172283335	25.388768488547804	12.529964086141668	7.494400425374205	39.284091169384645	15.0	31.19705343896495	0.987047803582407	1.0950319733343106	0.9013871992951056	0.7838201713767822	0.6256218905472637	131.0	3.0	31.400636936215164	39.0	70.0	2868.0	5495.0	0.75	0.08339709257842387	0.6422018348623854	-1.0	0.024876156105498152	22.483422312971612	9.222125139210444	1.0	0.3944954128440367	106.0	79.0	185.0	13174.0	9412.0	22586.0	106.0
10	183	large	F	790.0	413.0	88.42640679999995	60.11269832000001	7.238481274799888E-5	1203.0	150.9533186799999	33.13608305156178	29.154759474226502	26.363660865810232	42.59978553914334	21.400934559032695	23.780237561215184	12.806248474865697	20.28000711352415	29.532056361540022	14.866068747318506	29.96130838264579	0.899946205496994	1.1365582721015026	0.7918170388509763	0.6798048286182317	0.5227848101265823	85.0	3.0	31.32091952673165	66.0	60.0	3391.0	2550.0	0.6363636363636364	0.10473815461346633	0.47619047619047616	0.011634769368266688	-1.0	67.52653073987766	27.52626974758848	3.0	0.4444444444444444	63.0	57.0	120.0	7403.0	7349.0	14752.0	121.0
10	186	large	E	931.0	788.0	98.32590171999993	89.91168815999994	5.187489619723129E-5	1719.0	190.65180344000004	36.6742416417845	31.575306807693888	47.80245151986679	59.342635090197206	29.732137494637012	33.15379779799708	13.601470508735444	37.11051514830386	26.539726283698574	16.64331697709324	43.140127004478636	0.8967943182796759	1.1614848864381633	0.7721101916614743	0.9144252591350657	0.8464017185821697	89.0	3.0	33.015148038438355	41.0	60.0	3643.0	5351.0	0.0	0.058755090168702735	0.594059405940594	-1.0	0.10545468013625593	64.13192832584606	30.464385929884408	4.0	0.5445544554455446	77.0	115.0	192.0	8581.0	15452.0	24033.0	90.0
11	197	large	F	978.0	663.0	98.42640679999995	79.76955255999998	4.6835089873806254E-5	1641.0	180.61017291999997	37.33630940518894	31.953090617340916	58.24051991518721	66.8452359282222	27.586228448267445	28.923371330910435	13.45362404707371	38.2737346771987	18.30808815978887	15.620499351813308	41.62694873555879	0.9537694666591655	1.1684725541048777	0.81625320450065	0.810448691092521	0.6779141104294478	129.0	3.0	33.61547262794322	222.0	260.0	10519.0	12234.0	0.8181818181818182	0.29372333942717854	0.5394190871369294	0.005179650986289396	-1.0	59.83156530819427	25.67214304960375	3.0	0.15352697095435686	96.0	94.0	190.0	9669.0	11124.0	20793.0	120.0
11	198	large	F	919.0	497.0	95.66904747999993	66.94112544	3.508217953301156E-5	1416.0	165.43860003999998	36.76955262170047	30.463092423455635	25.74659571538936	41.55914307777027	24.351591323771842	25.607107736043176	13.601470508735444	23.552095096444237	33.22052751350981	17.029386365926403	35.50248836091991	0.9509700031251817	1.207019698150837	0.7878661836108182	0.6997156050288298	0.5408052230685527	132.0	2.0	34.52535300326414	78.0	219.0	4251.0	10670.0	0.8571428571428571	0.2097457627118644	0.7373737373737373	-1.0	0.022420125417269236	36.53306783368824	13.978931486560349	3.0	0.22895622895622897	102.0	81.0	183.0	10099.0	8602.0	18701.0	106.0
12	207	large	iso	899.0	525.0	96.25483391999994	69.355339	6.977938904243185E-5	1424.0	168.02438647999995	37.16180835212409	29.546573405388315	61.22849703057868	76.93604587261369	25.0	25.32728099043639	12.806248474865697	36.5698027158122	12.184153981603428	13.601470508735444	37.541436464088406	0.9870779263451149	1.257736653325323	0.7848049301381057	0.7205387633585566	0.5839822024471635	77.0	3.0	31.304951684997057	60.0	404.0	2741.0	23606.0	0.36363636363636365	0.3258426966292135	0.8706896551724138	-1.0	0.2645361177423238	93.34272575508076	37.314135597014186	2.0	0.2478448275862069	68.0	52.0	120.0	4882.0	3735.0	8617.0	81.0
12	217	medium	E	1054.0	514.0	104.81118307999989	70.18376612	5.8148966543801104E-5	1568.0	177.82337631999997	37.53664875824692	33.301651610693426	43.75463573323166	59.549632770122344	25.495097567963924	26.038794314473503	12.165525060596439	33.62047603471087	24.413203570328	17.029386365926403	38.999773491843	0.9791197418765519	1.1271707841119087	0.8686525198113564	0.6696209703732702	0.4876660341555977	106.0	3.0	35.6931365951495	17.0	25.0	1514.0	3058.0	0.15384615384615385	0.026785714285714284	0.5952380952380952	-1.0	0.04299460496992994	81.64041009761337	33.31548762137104	1.0	1.3333333333333333	74.0	57.0	131.0	8442.0	7152.0	15594.0	155.0
12	224	medium	E	904.0	433.0	94.08326103999994	63.35533900000001	5.5932555344080054E-5	1337.0	159.43860003999993	37.16180835212409	30.463092423455635	45.14505229647162	68.7966186840421	22.02271554554524	23.470751676467263	15.0	30.865021129533915	17.857674868922267	14.866068747318506	33.106231626134196	0.9383046546236572	1.2198961233335146	0.7691676665547764	0.6733965032638929	0.47898230088495575	118.0	4.0	32.449961479175904	475.0	219.0	16103.0	7368.0	0.5625	0.5190725504861631	0.31556195965417866	0.045981260651072144	-1.0	60.50043209168819	27.108088277291206	1.0	0.09077809798270893	62.0	58.0	120.0	6797.0	7148.0	13945.0	139.0
14	259	large	E	1263.0	939.0	127.88225087999984	115.15432883999989	5.9960387264125677E-5	2202.0	245.8650068400002	42.05948168962618	36.235341863986875	66.65598903842249	76.75948008481281	36.124783736376884	34.82390929489772	4.0	53.47189051439756	0.4691552259617494	20.09975124224178	54.932142409135636	1.0373557842246552	1.1607309197606255	0.8937090987794022	0.9004715513496601	0.7434679334916865	169.0	3.0	39.20459156782532	34.0	72.0	2675.0	9466.0	0.0	0.048138056312443236	0.6792452830188679	-1.0	0.18616496956767972	93.4627841039827	44.003479056171216	4.0	0.9811320754716981	94.0	78.0	172.0	9714.0	7921.0	17635.0	131.0
14	273	large	E	919.0	465.0	95.91168815999993	64.355339	5.017965562233083E-5	1384.0	163.09545427999993	35.4682957019364	31.240998703626616	53.08864376550662	61.280536779677476	22.47220505424423	24.79512796687101	14.317821063276353	33.18456601047627	19.973753269531773	15.524174696260024	37.83946401837692	0.906315348897152	1.1353124795533203	0.798295945142552	0.6709853640845357	0.5059847660500544	124.0	3.0	32.28002478313795	370.0	245.0	12709.0	8306.0	0.5	0.444364161849711	0.3983739837398374	0.0015073806439145018	-1.0	57.60374925661783	27.032260944811508	2.0	0.06829268292682927	65.0	54.0	119.0	5017.0	3909.0	8926.0	84.0
15	277	large	E	858.0	459.0	90.49747459999993	63.69848476000001	4.538866065458866E-5	1317.0	156.6101729199999	35.22782990761707	29.68164415931166	43.1523897340054	50.21328240475525	22.090722034374522	25.10431361012948	14.035668847618199	27.33634182194621	23.886816922760463	15.297058540778355	35.57418949682721	0.8799572207965491	1.1868557455421644	0.7414188490064377	0.7038703018128205	0.534965034965035	101.0	3.0	32.69556544854363	166.0	83.0	8920.0	4455.0	0.6	0.18906605922551253	0.3333333333333333	-1.0	0.006152133436040051	122.47848363653168	49.659438168181346	1.0	0.26907630522088355	64.0	69.0	133.0	6509.0	7583.0	14092.0	136.0
15	285	large	api	947.0	601.0	97.66904747999992	75.59797967999998	3.882092565928932E-5	1548.0	175.68124072	36.138621999185304	32.01562118716424	34.33021719550334	40.98582430458896	26.832815729997478	27.488314909822595	13.416407864998739	26.53670635315368	33.389950291783975	16.15549442140351	40.46017340419432	0.9761535335295914	1.1287809094166212	0.8647856509498278	0.7740218793009165	0.6346356916578669	123.0	4.0	34.17601498127012	29.0	467.0	878.0	19139.0	0.5384615384615384	0.32041343669250644	0.9415322580645161	-1.0	0.2901141149725179	56.69906657661966	19.697715603592208	2.0	0.1532258064516129	76.0	73.0	149.0	5898.0	6447.0	12345.0	82.0
16	307	medium	E	1141.0	403.0	108.98275595999989	58.69848476000001	3.5482842250307296E-5	1544.0	170.50966783999996	39.698866482558415	35.4682957019364	40.914383220025115	51.698681087587715	21.37755832643195	22.937475380250532	13.152946437965905	27.91011679103726	26.389765323539322	17.0	35.56506700553544	0.9319926440046801	1.1192775321423478	0.8326734140913237	0.5386034170538337	0.3531989482909728	90.0	3.0	37.12142238654117	74.0	202.0	4432.0	13589.0	0.14285714285714285	0.17875647668393782	0.7318840579710145	-1.0	0.18185987983305132	126.82655832276144	49.07610576984	3.0	0.322463768115942	62.0	63.0	125.0	6446.0	6531.0	12977.0	121.0
16	311	large	iso	813.0	498.0	87.01219323999996	64.52691188	9.851969711959048E-5	1311.0	154.36753223999992	33.734255586866	29.614185789921695	37.106655717751124	50.37789219205797	23.706539182259394	26.49850774661	17.4928556845359	26.5605386694481	26.946545336781654	14.866068747318506	34.482238810559124	0.8946367625283433	1.1391248716466973	0.7853719858079066	0.7415847075825304	0.6125461254612546	128.0	4.0	31.144823004794873	42.0	387.0	1856.0	18784.0	0.4375	0.32723112128146453	0.9020979020979021	-1.0	0.2142552266598653	73.10012673677738	27.78534067161457	2.0	0.20046620046620048	91.0	77.0	168.0	7551.0	6457.0	14008.0	114.0
16	315	medium	E	766.0	336.0	86.18376611999996	53.041630520000005	6.189492499807835E-5	1102.0	141.63961019999994	31.32091952673165	29.120439557122072	32.79489381576872	40.39551284301848	20.248456731316587	19.83461734997196	13.601470508735444	20.30591724668841	27.884194481583872	14.866068747318506	31.333378299555594	1.0208645003854946	1.0755647923958414	0.9491427272470487	0.6154480467486912	0.4386422976501306	141.0	4.0	30.805843601498726	65.0	46.0	5862.0	3898.0	0.5833333333333334	0.10072595281306715	0.4144144144144144	0.009695072119018069	-1.0	92.73309409571459	41.88819792165249	5.0	0.7297297297297297	113.0	71.0	184.0	10832.0	7497.0	18329.0	108.0
16	316	large	E	857.0	617.0	91.66904747999995	76.18376611999996	4.6606421117323075E-5	1474.0	170.26702715999997	34.9857113690718	30.01666203960727	46.90915243299638	54.71325102494029	27.313000567495326	27.8058012864654	13.892443989449804	32.9277283473617	26.71849384657606	14.560219778561036	40.339200838146944	0.982277053845956	1.165543034828717	0.8427634368646946	0.8310740453218027	0.7199533255542591	136.0	3.0	32.2490309931942	122.0	94.0	7606.0	5503.0	0.6923076923076923	0.14654002713704206	0.4351851851851852	0.026960572827062917	-1.0	75.71217823599696	28.056732904643773	2.0	0.37037037037037035	76.0	66.0	142.0	8102.0	6664.0	14766.0	96.0
16	321	large	E	731.0	428.0	83.59797967999995	61.52691188000001	5.578106913489E-5	1159.0	147.53910511999993	31.78049716414141	27.65863337187866	25.559965171823805	36.08971914886798	21.2602916254693	23.501737807358815	13.45362404707371	18.281652329075403	30.69565978133985	15.0	31.035752347732828	0.904626364217727	1.1490262999202834	0.7872982230959272	0.7359856316565956	0.585499316005472	160.0	3.0	30.23243291566195	327.0	240.0	11047.0	9298.0	0.5454545454545454	0.48921484037963764	0.42328042328042326	-1.0	0.04955064428806399	59.60502232478599	22.030239924281585	2.0	0.14638447971781304	77.0	62.0	139.0	6720.0	6074.0	12794.0	118.0
17	328	large	F	803.0	537.0	88.66904747999996	69.76955255999998	4.360257683505709E-5	1340.0	160.85281359999993	33.60059523282288	30.0	27.65626740234059	30.85127968497441	26.0	25.528796470147885	13.601470508735444	20.505589119056662	35.0	14.317821063276353	39.986607142857146	1.0184577259802716	1.120019841094096	0.9093211464766436	0.7868535249094345	0.6687422166874222	147.0	3.0	31.016124838541646	22.0	78.0	1364.0	7048.0	0.14285714285714285	0.07462686567164178	0.78	-1.0	0.06109640170516942	109.0409158579821	34.9163614753847	1.0	0.78	104.0	87.0	191.0	7584.0	7676.0	15260.0	89.0
17	341	medium	E	866.0	375.0	93.84062035999993	57.11269832000001	6.50975403668897E-5	1241.0	153.78174579999992	35.6931365951495	29.614185789921695	36.57303097851934	50.40379136024973	20.615528128088304	21.542895869540615	12.806248474865697	25.102865297687554	25.427003306512013	15.652475842498529	32.5776246962383	0.956952503179319	1.2052715832996697	0.7939725091331465	0.6086138188441111	0.4330254041570439	105.0	4.0	33.24154027718932	46.0	33.0	2158.0	1367.0	0.45454545454545453	0.06365834004834811	0.4177215189873418	0.04582613306175143	-1.0	13.21110255092798	6.60555127546399	1.0	0.25316455696202533	84.0	42.0	126.0	6779.0	2949.0	9728.0	75.0
19	368	large	iso	833.0	427.0	91.42640679999994	60.69848476000001	6.786088642905354E-5	1260.0	154.1248915599999	33.61547262794322	30.01666203960727	59.67998918210186	75.37912601136836	21.213203435596427	24.298629422840932	12.727922061357855	33.31799056928886	12.326487186076237	15.264337522473747	34.43302586647536	0.8730205752121897	1.119893763789834	0.7795566003134079	0.6639053954376783	0.5126050420168067	134.0	4.0	31.78049716414141	181.0	309.0	5535.0	12393.0	0.6	0.3888888888888889	0.6306122448979592	-1.0	0.17882368309894336	48.92355068005884	17.46424919657298	3.0	0.14081632653061224	95.0	67.0	162.0	8310.0	6078.0	14388.0	77.0
[truncated: 67 more columns]
