# Supplementary material for: Exploiting Single-Cell Quantitative Data to Map Genetic Variants Having Probabilistic Effects
Source: PLoS Genet. 2016 Aug 1;12(8):e1006213. doi: 10.1371/journal.pgen.1006213 (PMC4968810; doi:10.1371/journal.pgen.1006213)
Supplement: S1 Dataset — (ZIP) [file pgen.1006213.s007.zip › data/2014-10-07_morpho/k_series/k1-1_A.xls]

image_number	cell_	Agroup	C11-1_A	C12-1_A	C13_A	C103_A	C104_A	C115_A	C126_A	C127_A	A7-1_A	A8-1_A	A101_A	A120_A	A121_A	A122_A	A123_A	D14-1_A	D15-1_A	D16-1_A	D17-1_A	D102_A	D105_A	D117_A	D127_A	D135_A	D147_A	D148_A	D154_A	D155_A	D173_A	D176_A	D179_A	D182_A	D188_A	D191_A	D194_A
1	0	A	729.0	98.32590171999989	1.1819115135447602E-4	32.28002478313795	27.202941017470888	1.1866373111056756	72.0	3.0	232.0	16141.0	0.31824417009602196	52.8391011980827	22.67156809750927	2.0	0.28879310344827586	115.0	6289.0	77.0	0.0029386054343281316	20.615528128088304	0.6386466016239615	5.0	20.248456731316587	4.242640687119285	0.30485538042484617	0.2606233456578416	39.09385888622951	30.963756532073532	9.899494936611665	17.0	5.385164807134504	3.156820749009882	1.0	54.68695652173913	1.4080139926856416
1	2	B	963.0	112.56854239999988	4.007402679181313E-5	36.796738985948195	31.827660925679098	1.156124512947163	56.0	3.0	134.0	14509.0	0.1391484942886812	45.79834822957375	17.88854381999832	2.0	0.917910447761194	103.0	6950.0	97.0	3.566011507600457E-4	20.615528128088304	0.5602542153520964	3.0	20.518284528683193	2.23606797749979	0.17647058823529413	0.1315334104411641	40.60129464500446	22.833654177917552	6.708203932499369	13.0	5.385164807134504	2.4140393963016744	2.8284271247461903	67.47572815533981	1.4375539568345324
1	4	A	969.0	113.7401152799999	6.163516013753287E-5	35.11409973215888	32.89376840679705	1.0675000595220043	57.0	4.0	249.0	8196.0	0.25696594427244585	0.0	0.0	0.0	0.04417670682730924	176.0	9685.0	92.0	0.0016356481160526765	19.4164878389476	0.5529541690389748	3.605551275463989	19.4164878389476	3.605551275463989	0.19999999999999998	0.19999999999999998	54.24611274556325	54.24611274556325	11.180339887498949	19.6468827043885	6.324555320336759	3.106444913401813	0.0	55.02840909090909	1.6718637067630355
1	15	A	1083.0	120.32590171999988	5.560712328280978E-5	39.319206502675	33.37663853655727	1.178045729788183	112.0	4.0	661.0	10877.0	0.6103416435826408	0.0	0.0	0.0	0.0	249.0	13481.0	82.0	0.006138710717884744	20.248456731316587	0.5149762299994285	4.123105625617661	21.37755832643195	1.4142135623730951	0.26559258100921596	0.08333333333333334	81.97276248956803	38.99099404250549	16.0312195418814	27.51363298439521	9.486832980505138	2.9001915645541607	3.605551275463989	54.140562248995984	1.5145760700244788
1	16	B	1147.0	124.22539663999986	4.304699754284157E-5	40.36087214122113	35.38361202590826	1.14066568759765	63.0	3.0	102.0	13491.0	0.08892763731473409	30.52632114051584	15.0	2.0	0.49019607843137253	142.0	7335.0	88.0	0.0018475511609050762	25.80697580112788	0.6394058015106876	6.324555320336759	25.553864678361276	7.0	0.3174203325344759	0.3888888888888889	24.590117166196023	43.02506598911802	8.94427190999916	14.866068747318506	7.615773105863909	1.952010457857797	2.23606797749979	51.65492957746479	1.703612815269257
1	17	A	977.0	114.81118307999989	4.183463807726164E-5	36.61966684720111	31.622776601683793	1.158015543937127	73.0	3.0	472.0	20351.0	0.48311156601842375	54.779008539403804	24.186773244895647	1.0	0.1059322033898305	283.0	10614.0	34.0	0.008244707977547637	21.213203435596427	0.5792844463634923	4.0	19.313207915827967	4.242640687119285	0.23529411764705882	0.2727272727272727	53.74616226255521	81.2538377374448	15.0	27.018512172212592	2.8284271247461903	9.5524865872714	3.1622776601683795	37.50530035335689	0.9065385340116827
2	27	B	762.0	101.15432883999992	9.899512614586954E-5	32.01562118716424	29.017236257093817	1.103331168533923	132.0	3.0	179.0	13995.0	0.23490813648293962	53.484686888943386	23.40939982143925	2.0	0.2737430167597765	123.0	13012.0	144.0	0.0029808881846137645	19.924858845171276	0.622348032189973	5.830951894845301	17.72004514666935	4.123105625617661	0.39492189449597953	0.28797018815893544	55.45990909292914	72.38742215707617	10.770329614269007	18.24828759089466	5.0990195135927845	3.578783635216344	2.23606797749979	105.78861788617886	1.3612050415001538
2	46	A	837.0	106.0832610399999	1.2438550743365003E-4	35.22782990761707	28.844410203711913	1.2213052601465115	150.0	4.0	348.0	23281.0	0.4157706093189964	73.86550514895647	27.16615541441225	5.0	0.2557471264367816	144.0	7136.0	64.0	0.0015836810374125333	20.12461179749811	0.57127026700974	4.123105625617661	20.615528128088304	5.385164807134504	0.2831760569774271	0.3866323008783335	47.72631099390626	55.4914770123316	9.219544457292887	17.4928556845359	5.830951894845301	2.9999999999999996	1.4142135623730951	49.55555555555556	1.2914798206278026
3	55	B	973.0	117.98275595999988	9.367953210682794E-5	35.35533905932738	32.64965543462902	1.082870204560525	66.0	4.0	69.0	7423.0	0.07091469681397738	43.972652711544875	19.849433241279208	1.0	0.7536231884057971	340.0	14444.0	67.0	0.0066306485937714515	19.235384061671343	0.5440588203494177	1.4142135623730951	19.1049731745428	5.385164807134504	0.08687444855261388	0.31514293343362576	14.036243467926482	80.8376529542783	13.601470508735444	25.942243542145693	4.47213595499958	5.80086200490927	6.082762530298219	42.48235294117647	1.5771254500138465
3	62	B	827.0	104.08326103999994	6.461203732548836E-5	33.83784863137726	29.732137494637012	1.138090009084642	69.0	3.0	150.0	17890.0	0.18137847642079807	58.846074106704194	27.018512172212592	2.0	0.47333333333333333	99.0	8136.0	100.0	4.585634926151988E-4	19.235384061671343	0.5684576543626565	3.605551275463989	19.235384061671343	3.605551275463989	0.22803508501982758	0.22803508501982758	54.24611274556325	54.24611274556325	7.280109889280518	12.36931687685298	5.0990195135927845	2.42582262018792	0.0	82.18181818181819	1.2168141592920354
3	64	B	950.0	116.9116881599999	1.4875483362354467E-4	37.013511046643494	31.0	1.1939842273110803	80.0	4.0	154.0	16077.0	0.16210526315789472	50.14069846731797	19.6468827043885	2.0	0.5844155844155844	171.0	14653.0	114.0	0.004136914081474784	20.8806130178211	0.5641348909458462	5.385164807134504	19.6468827043885	5.0	0.35355339059327373	0.35714285714285715	65.01876039378395	86.82016988013577	12.165525060596439	20.09975124224178	8.06225774829855	2.4930673106405723	2.0	85.69005847953217	1.3303760322118336
3	69	B	1120.0	121.63961019999986	3.16731680384564E-5	39.11521443121589	34.66987164671943	1.1282191878237626	82.0	3.0	134.0	18743.0	0.11964285714285715	75.81746845215687	33.95585369269929	5.0	0.746268656716418	228.0	16616.0	99.0	0.001503534661134634	21.02379604162864	0.53748384988657	2.23606797749979	20.0	1.0	0.1315334104411641	0.05555555555555555	61.07357416474639	55.49147701233159	12.806248474865697	24.698178070456937	5.830951894845301	4.235702594681103	2.0	72.87719298245614	1.3584496870486278
3	71	B	1430.0	138.71067799999992	4.387695182605735E-5	43.18564576337837	39.6232255123179	1.089907376418737	63.0	3.0	193.0	28001.0	0.13496503496503495	98.1696834181588	36.24913792078372	5.0	1.0362694300518134	663.0	23118.0	54.0	0.004747221089200736	22.627416997969522	0.5239568981311304	2.0	29.732137494637012	8.48528137423857	0.09523809523809523	0.3868955281314966	48.81407483429035	3.814074834290352	18.439088914585774	36.05551275463989	10.0	3.605551275463989	7.211102550927978	34.86877828054298	1.5486633791850508
4	90	B	707.0	96.91168815999993	1.1320945156634497E-4	32.14031735997639	27.073972741361768	1.1871297081892458	120.0	3.0	73.0	9598.0	0.10325318246110325	64.8251848190495	25.179356624028344	5.0	1.178082191780822	81.0	11264.0	197.0	4.2625184723476937E-4	16.76305461424021	0.5215584658512072	3.0	17.08800749063506	4.0	0.23076923076923078	0.3076923076923077	86.42366562500266	86.42366562500266	5.385164807134504	10.198039027185569	5.0990195135927845	2.0	1.0	139.06172839506172	1.4166370738636365
4	96	B	1108.0	124.56854239999987	7.639715119307617E-5	40.024992192379	33.734255586866	1.1864791884710277	67.0	5.0	108.0	18199.0	0.09747292418772563	50.29970026117441	23.40939982143925	3.0	1.0462962962962963	203.0	11250.0	81.0	0.0017708834793250159	25.0	0.6246097408298845	4.47213595499958	24.698178070456937	5.0	0.2324952774876386	0.29061909685954823	14.67639313745002	41.24144431452801	10.816653826391969	19.209372712298546	6.4031242374328485	3.0	2.23606797749979	55.41871921182266	1.4616
5	100	B	836.0	105.49747459999993	8.56298128051702E-5	35.22782990761707	28.844410203711913	1.2213052601465115	119.0	3.0	149.0	20258.0	0.17822966507177032	71.7865575263574	27.459060435491963	5.0	0.7114093959731543	108.0	9230.0	109.0	0.0010579820644344544	23.323807579381203	0.6620847108818945	5.385164807134504	21.95449840010015	4.123105625617661	0.33333333333333337	0.25	13.73626830562257	21.501434324047906	7.211102550927978	13.601470508735444	5.385164807134504	2.525729665824826	1.4142135623730951	85.46296296296296	1.2754062838569882
5	102	B	792.0	102.91168815999991	1.6703947778111901E-4	33.24154027718932	28.231188426986208	1.1774757680910704	110.0	4.0	107.0	8773.0	0.1351010101010101	68.21366039787603	24.698178070456937	4.0	0.8598130841121495	201.0	13081.0	59.0	0.003194696452384887	19.4164878389476	0.5841031335203016	3.605551275463989	26.832815729997478	10.816653826391969	0.27653315937748607	0.6287052332136821	55.4914770123316	11.888658039627984	13.92838827718412	24.698178070456937	5.830951894845301	4.235702594681103	12.649110640673518	65.07960199004975	0.9065820655913156
5	115	B	828.0	104.9116881599999	8.921675939347904E-5	34.0147027033899	30.463092423455635	1.1165873191915223	141.0	3.0	161.0	16076.0	0.19444444444444445	63.98515855691628	25.495097567963924	4.0	0.6770186335403726	196.0	13985.0	104.0	0.0011986290077947636	21.540659228538015	0.6332749521985761	4.123105625617661	22.360679774997898	6.708203932499369	0.25	0.4685212856658182	10.980650010173548	51.581944655178006	10.44030650891055	19.6468827043885	5.0990195135927845	3.853070703497906	4.47213595499958	71.35204081632654	1.4575616732213084
5	116	B	884.0	109.49747459999989	8.169718025575142E-5	35.38361202590826	29.732137494637012	1.1900796581574618	87.0	4.0	141.0	20271.0	0.1595022624434389	38.11505834851994	17.204650534085253	2.0	0.7730496453900709	182.0	8965.0	69.0	0.001931665174685424	22.80350850198276	0.6444652537249669	6.082762530298219	22.47220505424423	7.0710678118654755	0.3976426261351493	0.46726931351599776	37.828287834612915	55.420712396794514	10.198039027185569	18.384776310850235	7.615773105863909	2.414039396301674	2.23606797749979	49.25824175824176	1.4007808142777467
5	117	B	920.0	111.15432883999989	4.9031061717489394E-5	36.87817782917155	30.479501308256342	1.2099337668356773	132.0	4.0	112.0	18308.0	0.12173913043478261	71.55292811774001	28.178005607210743	4.0	0.9107142857142857	176.0	10497.0	92.0	0.0029591799667419458	20.518284528683193	0.5563801070575869	3.0	21.213203435596427	3.1622776601683795	0.1875	0.18864566947613626	49.39870535499554	30.963756532073532	11.180339887498949	18.439088914585774	7.280109889280518	2.532803652007522	1.0	59.64204545454545	1.542535962655997
6	122	A	712.0	97.4974745999999	1.1981500592587416E-4	32.2490309931942	26.419689627245813	1.2206438246699447	78.0	3.0	211.0	16438.0	0.29634831460674155	73.86058145022207	25.553864678361276	2.0	0.6919431279620853	168.0	18771.0	204.0	0.005680143598886953	17.08800749063506	0.5298766184398315	2.8284271247461903	18.601075237738275	3.1622776601683795	0.22222222222222224	0.23249527748763857	74.74488129694221	41.82016988013578	11.180339887498949	21.2602916254693	5.656854249492381	3.758324094593227	3.1622776601683795	111.73214285714286	1.8257951094773852
6	130	B	802.0	103.74011527999994	9.95835238085257E-5	32.984845004941285	28.861739379323623	1.1428571428571428	172.0	4.0	51.0	10388.0	0.06359102244389027	84.31993449104895	26.40075756488817	5.0	2.5294117647058822	145.0	9613.0	100.0	0.00702437745798225	18.110770276274835	0.5490633736057198	2.8284271247461903	17.0	4.123105625617661	0.18181818181818182	0.2831760569774271	59.036243467926475	89.99999999999999	11.40175425099138	19.849433241279208	5.0	3.9698866482558417	2.23606797749979	66.29655172413793	1.5083740767710394
6	134	A	894.0	108.56854239999988	3.717791447627431E-5	35.805027579936315	31.400636936215164	1.1402643727472117	102.0	3.0	286.0	24614.0	0.319910514541387	73.58022079842097	26.1725046566048	3.0	0.3741258741258741	132.0	10578.0	105.0	0.002542263044194222	19.209372712298546	0.5364993133830931	1.0	19.72308292331602	2.23606797749979	0.0625	0.14285714285714285	53.7461622625552	62.81888891452278	9.486832980505138	16.492422502470642	6.324555320336759	2.6076809620810595	2.8284271247461903	80.13636363636364	1.3102665910380034
6	139	B	925.0	111.39696951999989	1.0392963704887864E-4	36.0	32.0	1.125	109.0	4.0	122.0	17346.0	0.1318918918918919	83.03932398582249	29.017236257093817	3.0	0.9426229508196722	78.0	4483.0	78.0	7.234670025268158E-4	23.345235059857504	0.6484787516627084	6.4031242374328485	22.360679774997898	5.656854249492381	0.3904053750620288	0.3474977942104555	38.659808254090095	45.0	6.324555320336759	10.295630140987	4.47213595499958	2.3021728866442674	1.0	57.47435897435897	1.3571269239348651
6	140	B	909.0	109.7401152799999	4.8816313013822864E-5	35.35533905932738	31.25699921617557	1.131117507947817	129.0	3.0	133.0	15534.0	0.14631463146314633	49.54164791969656	21.213203435596427	2.0	0.6691729323308271	238.0	9696.0	60.0	0.005419922728103061	18.110770276274835	0.5122499389946279	1.0	21.37755832643195	7.615773105863909	0.05555555555555555	0.47140452079103173	6.709836807756933	73.51124629410874	12.36931687685298	22.47220505424423	5.385164807134504	4.172983717131936	8.06225774829855	40.739495798319325	1.472772277227723
6	145	A	886.0	108.32590171999988	1.0002800370336776E-4	35.34119409414458	30.870698080866262	1.1448135705116804	105.0	3.0	281.0	20694.0	0.31715575620767494	55.07364904719043	23.53720459187964	2.0	0.2918149466192171	82.0	8749.0	145.0	0.001177491911558641	21.213203435596427	0.6002401440960673	8.06225774829855	19.79898987322333	7.280109889280518	0.5327689881738851	0.46895310261062645	70.55996517182382	79.38034472384486	6.324555320336759	10.816653826391969	5.0	2.1633307652783937	1.4142135623730951	106.6951219512195	1.3590124585666934
7	146	A	853.0	106.91168815999993	5.443479260237247E-5	35.014282800023196	29.017236257093817	1.2066718721864247	63.0	3.0	306.0	25011.0	0.35873388042203985	67.1092420139133	23.323807579381203	2.0	0.49019607843137253	228.0	12356.0	53.0	0.006120253722898356	18.027756377319946	0.5148686460402954	2.23606797749979	19.697715603592208	9.055385138137417	0.14285714285714285	0.5983966933565787	63.43494882292201	83.6598082540901	14.317821063276353	24.041630560342615	8.48528137423857	2.8333333333333335	7.0	54.19298245614035	0.9779864033667854
7	151	A	879.0	109.1543288399999	6.622895494047556E-5	36.05551275463989	30.066592756745816	1.199188516182978	99.0	4.0	322.0	26073.0	0.366325369738339	77.5110618132475	27.459060435491963	4.0	0.36024844720496896	78.0	11097.0	171.0	5.660538534568958E-4	20.8806130178211	0.5791240069144219	5.385164807134504	20.8806130178211	5.385164807134504	0.35355339059327373	0.35355339059327373	65.01876039378395	65.01876039378395	5.656854249492381	10.816653826391969	5.0	2.1633307652783937	0.0	142.26923076923077	1.2019464720194646
7	152	A	784.0	101.74011527999993	1.1809681760881143E-4	33.13608305156178	28.071337695236398	1.180424082789074	93.0	3.0	239.0	18671.0	0.3048469387755102	75.5424996023302	26.076809620810597	3.0	0.5062761506276151	135.0	17341.0	88.0	9.588740009992319E-4	20.615528128088304	0.622147406379	4.242640687119285	23.021728866442675	6.082762530298219	0.2853908964926964	0.3736611319222725	38.29016319224307	16.17215901578254	9.219544457292887	15.652475842498529	5.385164807134504	2.906591794880899	5.0	128.45185185185184	0.68508159852373
7	153	B	952.0	111.74011527999988	7.001628346931103E-5	36.796738985948195	31.144823004794873	1.1814720854340122	91.0	3.0	223.0	13904.0	0.2342436974789916	22.80350850198276	11.40175425099138	1.0	0.15246636771300448	200.0	19367.0	110.0	9.910960534920308E-4	19.235384061671343	0.52274697681816	5.656854249492381	23.430749027719962	6.082762530298219	0.3474977942104555	0.3736611319222725	90.0	35.53767779197438	10.816653826391969	19.849433241279208	5.0	3.9698866482558417	5.385164807134504	96.835	1.1359529095884753
7	154	A	885.0	108.5685423999999	7.870389740403781E-5	35.0	30.01666203960727	1.1660190581423466	106.0	3.0	268.0	25358.0	0.30282485875706217	75.73150342661587	28.30194339616981	1.0	0.3880597014925373	97.0	9425.0	116.0	5.760366244738258E-4	19.6468827043885	0.5613395058396714	5.385164807134504	20.396078054371138	5.0	0.35355339059327373	0.30485538042484617	68.19859051364818	53.13010235415598	6.708203932499369	11.180339887498949	5.385164807134504	2.0761369963434992	1.4142135623730951	97.16494845360825	1.1938461538461538
7	157	B	588.0	89.25483391999994	2.162714401035514E-4	29.832867780352597	23.769728648009426	1.2550781804087159	98.0	3.0	139.0	13281.0	0.23639455782312926	57.54769999195064	22.135943621178654	3.0	0.5899280575539568	64.0	10796.0	179.0	4.209965749001128E-4	16.0	0.5363212185231927	3.1622776601683795	16.0312195418814	2.23606797749979	0.2701716134791496	0.2	87.51044707800084	79.38034472384486	5.0990195135927845	9.055385138137417	4.0	2.2638462845343543	1.0	168.6875	1.0611337532419414
7	158	A	854.0	106.32590171999992	6.901079885487578E-5	34.17601498127012	29.732137494637012	1.1494637742555402	89.0	4.0	244.0	16753.0	0.2857142857142857	60.151394885495165	25.709920264364882	2.0	0.3442622950819672	217.0	8449.0	53.0	0.003174905423675537	17.88854381999832	0.5234239225902138	2.0	17.4928556845359	3.1622776601683795	0.125	0.2	69.44395478041653	87.87890360333854	12.165525060596439	22.0	7.0	3.142857142857143	1.4142135623730951	38.935483870967744	1.3612261806130903
7	160	B	1102.0	121.98275595999985	8.680843186973816E-5	38.897300677553446	33.83784863137726	1.1495204999967001	96.0	4.0	155.0	12540.0	0.14065335753176045	59.68404791076105	27.65863337187866	3.0	0.432258064516129	121.0	11268.0	143.0	0.001809439778423395	26.0	0.6684268457477791	7.211102550927978	25.298221281347036	6.324555320336759	0.3713906763541037	0.33333333333333337	16.164499152256923	0.9093804491991477	8.246211251235321	14.560219778561036	6.324555320336759	2.3021728866442674	2.0	93.12396694214875	1.5355875044373448
7	165	A	875.0	108.9116881599999	7.357084235180661E-5	37.013511046643494	28.0178514522438	1.3210688588927928	110.0	3.0	292.0	24759.0	0.33371428571428574	49.68148731687909	18.439088914585774	3.0	0.2876712328767123	193.0	18312.0	63.0	0.003927335058288425	20.09975124224178	0.5430382223646003	2.23606797749979	26.30589287593181	8.06225774829855	0.15617376188860607	0.4742504557822676	60.255118703057775	32.92471141680646	11.40175425099138	19.235384061671343	8.94427190999916	2.1505813167606562	8.48528137423857	94.88082901554404	0.6639908256880734
7	170	A	811.0	103.49747459999993	7.15795185996567E-5	32.984845004941285	28.635642126552707	1.1518807526357417	76.0	4.0	254.0	20755.0	0.31319358816276205	77.69918143326555	23.40939982143925	3.0	0.6141732283464567	117.0	8196.0	97.0	0.0024184075501583794	17.46424919657298	0.5294628243351379	3.0	20.615528128088304	5.0	0.2	0.30485538042484617	75.96375653207352	39.093858886229505	10.198039027185569	17.72004514666935	6.324555320336759	2.80178514522438	3.1622776601683795	70.05128205128206	1.3846998535871156
8	174	B	924.0	112.32590171999988	2.0610024536976416E-4	37.33630940518894	29.427877939124322	1.2687394409622168	69.0	4.0	147.0	13251.0	0.1590909090909091	52.47482111721779	23.021728866442675	5.0	0.564625850340136	85.0	6543.0	93.0	3.7707309801928845E-4	21.0	0.5624551632058591	4.242640687119285	21.02379604162864	5.0	0.2727272727272727	0.31622776601683794	51.00900595749451	59.13910831165049	5.385164807134504	10.44030650891055	5.0990195135927845	2.047512562185564	1.0	76.97647058823529	1.2081613938560294
8	178	B	939.0	112.22539663999987	5.1150254422239065E-5	36.89173349139343	31.064449134018133	1.1875869207348648	53.0	3.0	122.0	24474.0	0.1299254526091587	27.757421714611382	13.416407864998739	3.0	0.9508196721311475	101.0	7516.0	103.0	5.586951596474365E-4	22.02271554554524	0.5969552921844395	4.47213595499958	21.633307652783937	3.605551275463989	0.2701716134791496	0.19999999999999998	31.42956561483851	1.6846843178962843	6.708203932499369	11.40175425099138	5.656854249492381	2.0155644370746373	2.23606797749979	74.41584158415841	1.3841138903672165
8	181	A	923.0	111.98275595999988	6.124069892125642E-5	36.40054944640259	30.610455730027933	1.1891541167319097	69.0	2.0	403.0	25144.0	0.43661971830985913	92.55614004523619	29.832867780352597	1.0	0.47146401985111663	174.0	7746.0	45.0	0.0026802356511031007	21.213203435596427	0.5827715174143585	4.0	29.698484809834994	11.661903789690601	0.25	0.6666666666666667	53.7461622625552	22.782405730481692	12.36931687685298	22.825424421026653	5.830951894845301	3.9145279934833397	8.48528137423857	44.51724137931034	1.010844306738962
8	183	B	706.0	96.32590171999995	1.1744450158395095E-4	31.016124838541646	27.018512172212592	1.1479582828561683	86.0	4.0	113.0	13851.0	0.16005665722379603	65.89952374791542	22.847319317591726	2.0	0.8495575221238938	132.0	13997.0	84.0	0.0018475621417408763	17.029386365926403	0.5490494526500336	1.0	16.1245154965971	2.23606797749979	0.06666666666666667	0.1514456332038457	3.5763343749973444	59.85861444792466	10.295630140987	17.72004514666935	5.0990195135927845	3.4751867686389284	2.8284271247461903	106.03787878787878	0.7921697506608559
8	185	B	972.0	114.81118307999985	1.1810702478059512E-4	37.33630940518894	31.016124838541646	1.203770928816795	63.0	4.0	81.0	10502.0	0.08333333333333333	14.496976092671314	7.0	2.0	0.4444444444444444	424.0	12355.0	31.0	0.005866591172973338	18.788294228055936	0.503217766495281	1.0	24.331050121192877	7.615773105863909	0.06666666666666667	0.46008567910421677	71.56505117707799	41.63353933657021	14.7648230602334	29.068883707497267	12.529964086141668	2.3199494833068117	8.06225774829855	29.139150943396228	1.063860785107244
8	186	B	741.0	100.08326103999993	9.828370095066723E-5	34.132096331752024	26.076809620810597	1.3089061441209782	79.0	4.0	151.0	18523.0	0.203778677462888	70.80161248062846	25.495097567963924	5.0	0.7086092715231788	129.0	8326.0	90.0	0.003774992245625992	19.4164878389476	0.5688630329126619	2.8284271247461903	20.615528128088304	6.324555320336759	0.2	0.46499055497527714	38.29016319224307	64.85521436932106	10.0	18.439088914585774	4.242640687119285	4.346134936801766	4.0	64.54263565891473	1.394427095844343
8	187	A	870.0	107.1543288399999	4.689785466343327E-5	35.38361202590826	29.0	1.2201245526175264	82.0	4.0	354.0	27870.0	0.4068965517241379	69.48252982717969	24.331050121192877	6.0	0.2853107344632768	198.0	11863.0	56.0	0.001893116818653414	19.1049731745428	0.5399384653142232	1.4142135623730951	25.495097567963924	10.04987562112089	0.07692307692307693	0.6232668276601431	2.2906100426385194	48.41998309486112	11.40175425099138	22.47220505424423	5.385164807134504	4.172983717131936	9.219544457292887	59.91414141414141	0.9346708252549946
8	189	B	800.0	102.32590171999993	8.587491965038956E-5	33.06055050963308	29.068883707497267	1.1373175125093058	76.0	3.0	197.0	18082.0	0.24625	79.59688504786789	24.73863375370596	3.0	0.6548223350253807	197.0	11539.0	79.0	0.002717582240123667	19.1049731745428	0.5778782530852307	2.23606797749979	23.08679276123039	6.082762530298219	0.1350858067395748	0.3736611319222725	22.98871680208066	5.885987833028253	11.313708498984761	20.615528128088304	7.810249675906654	2.639547899689282	4.0	58.5736040609137	1.3487303925816796
8	193	B	718.0	97.49747459999993	9.103395679558942E-5	31.78049716414141	26.68332812825267	1.1910244858283547	82.0	5.0	124.0	12446.0	0.17270194986072424	66.21827196481891	21.095023109728988	2.0	0.8064516129032258	134.0	7645.0	66.0	0.0034320557741646432	20.396078054371138	0.6417797037292562	5.0990195135927845	20.09975124224178	5.0990195135927845	0.31323027878410764	0.31323027878410764	2.726310993906253	25.346175941946683	8.94427190999916	15.0	6.4031242374328485	2.342606428329091	2.0	57.05223880597015	1.1568345323741007
8	194	B	836.0	105.4974745999999	7.947903301383575E-5	34.0147027033899	29.546573405388315	1.1512232649349026	79.0	4.0	65.0	10801.0	0.07775119617224881	55.67613282735231	20.396078054371138	3.0	1.3076923076923077	193.0	10219.0	79.0	0.002074934941059031	19.235384061671343	0.5655020486113009	2.23606797749979	21.02379604162864	3.605551275463989	0.14285714285714285	0.2095684110712273	38.418055344821994	8.673174047879769	13.0	25.079872407968907	6.0	4.179978734661485	2.0	52.94818652849741	1.4920246599471572
8	195	B	633.0	91.84062035999995	1.1781692727441925E-4	29.017236257093817	25.019992006393608	1.1597620115017924	88.0	3.0	78.0	9556.0	0.12322274881516587	61.03744048729009	23.021728866442675	3.0	1.064102564102564	94.0	6756.0	94.0	0.0030157538211754934	16.76305461424021	0.5776930120332243	5.0990195135927845	16.55294535724685	7.0	0.4191368221424547	0.5384615384615384	74.60445074600491	85.91438322002513	8.06225774829855	14.422205101855956	5.0	2.884441020371191	2.23606797749979	71.87234042553192	1.3078744819419774
9	200	B	757.0	100.66904747999992	1.5113413401338026E-4	33.12099032335839	27.294688127912362	1.2134591964613026	117.0	4.0	83.0	12931.0	0.1096433289299868	58.552456787083386	23.430749027719962	4.0	1.0602409638554218	113.0	14774.0	154.0	0.0050563962362755125	20.248456731316587	0.6113481672387217	4.242640687119285	18.439088914585774	4.0	0.2727272727272727	0.26666666666666666	16.927513064147035	61.92751306414705	10.44030650891055	17.72004514666935	5.0990195135927845	3.4751867686389284	3.1622776601683795	130.7433628318584	1.177880059564099
9	203	B	673.0	93.84062035999993	1.1703034863652019E-4	30.886890422961002	26.419689627245813	1.1690860437326374	150.0	3.0	131.0	17410.0	0.19465081723625557	63.90183691844644	23.600847442411894	1.0	1.015267175572519	78.0	10972.0	175.0	6.256535417554255E-4	16.64331697709324	0.53884728275271	2.0	15.652475842498529	1.4142135623730951	0.15384615384615385	0.1	58.39249775375109	76.60750224624891	5.830951894845301	9.848857801796104	5.385164807134504	1.8288869801622232	1.4142135623730951	140.66666666666666	1.2440758293838863
9	210	B	896.0	108.91168815999988	7.988964607800733E-5	36.138621999185304	29.832867780352597	1.2113693616470076	155.0	4.0	170.0	17733.0	0.18973214285714285	62.38661283263322	24.08318915758459	3.0	0.5352941176470588	206.0	22015.0	173.0	0.00331629306348227	19.697715603592208	0.5450599528680498	3.0	20.591260281974	5.0	0.21428571428571427	0.35714285714285715	76.75948008481281	76.75948008481281	13.45362404707371	26.627053911388696	5.0	5.325410782277739	2.0	106.86893203883496	1.6188053599818306
9	216	B	910.0	111.3969695199999	6.650963033993309E-5	36.05551275463989	30.23243291566195	1.192610361700705	130.0	3.0	158.0	22946.0	0.17362637362637362	67.9201723018607	25.0	3.0	0.8544303797468354	131.0	13824.0	125.0	0.003207201814147651	21.540659228538015	0.5974303950445415	5.385164807134504	22.360679774997898	5.0	0.35355339059327373	0.3125	55.4914770123316	33.69006752597977	9.848857801796104	16.15549442140351	5.385164807134504	3.0	2.0	105.52671755725191	1.1845341435185184
9	219	A	770.0	101.4974745999999	8.305190671600085E-5	33.54101966249684	28.442925306655784	1.1792394523726462	92.0	4.0	302.0	18281.0	0.3922077922077922	61.993252638629144	26.0	2.0	0.3576158940397351	202.0	14476.0	107.0	0.002179258917983521	18.24828759089466	0.5440588203494178	1.0	18.027756377319946	2.23606797749979	0.0625	0.15617376188860607	10.619655276155129	74.05460409907714	13.038404810405298	24.08318915758459	7.0710678118654755	3.40587727318528	2.0	71.66336633663366	1.4930920143686102
10	221	B	962.0	113.74011527999991	4.516768236401368E-5	37.33630940518894	31.25699921617557	1.1944943641892314	83.0	3.0	168.0	11868.0	0.17463617463617465	48.93200290803563	18.027756377319946	2.0	0.4880952380952381	124.0	12136.0	132.0	0.0042046639161239545	27.018512172212592	0.7236524606381584	8.54400374531753	27.073972741361768	8.0	0.4739360554076727	0.42105263157894735	26.565051177077976	6.009005957494509	9.899494936611665	17.204650534085253	5.0	3.4409301068170506	3.0	97.87096774193549	1.3487145682267634
10	223	A	1022.0	117.74011527999988	6.162377206149158E-5	39.01281840626232	31.016124838541646	1.2578237484324193	86.0	3.0	681.0	10376.0	0.6663405088062623	0.0	0.0	0.0	0.0	226.0	16764.0	85.0	0.0021599324993632697	23.345235059857504	0.5983990906975882	5.0	21.095023109728988	2.23606797749979	0.30485538042484617	0.1111111111111111	50.11731484997263	23.55226367289464	11.704699910719626	23.08679276123039	7.280109889280518	3.1712148734491183	7.0710678118654755	74.17699115044248	1.145907897876402
10	226	B	669.0	93.49747459999992	9.960384719772409E-5	29.068883707497267	27.16615541441225	1.0700403963703888	112.0	3.0	74.0	10350.0	0.11061285500747384	67.39439669729114	22.847319317591726	3.0	1.2432432432432432	172.0	13421.0	63.0	0.0012924960674236706	16.0	0.5504167329230252	2.23606797749979	21.587033144922902	8.06225774829855	0.1514456332038457	0.5803340113821	30.379126011368346	25.930806462651873	11.180339887498949	20.248456731316587	5.830951894845301	3.4725816807401038	7.0710678118654755	78.02906976744185	0.8073914015349081
10	229	B	919.0	111.7401152799999	1.0326404672342688E-4	35.22782990761707	31.144823004794873	1.1310974508409826	100.0	4.0	121.0	18219.0	0.13166485310119697	67.07927024883855	29.154759474226502	4.0	0.7107438016528925	149.0	11412.0	74.0	0.005634100777626981	20.223748416156685	0.5740844232867107	3.1622776601683795	22.360679774997898	4.47213595499958	0.17541160386140586	0.25	12.094757077012105	20.224859431168085	11.40175425099138	18.867962264113206	5.830951894845301	3.2358288328176625	7.615773105863909	76.59060402684564	0.9661759551349457
10	232	B	868.0	106.32590171999988	5.1582695355236954E-5	34.92849839314596	29.832867780352597	1.1708059262123387	91.0	3.0	165.0	22337.0	0.19009216589861752	77.09944082140827	23.706539182259394	4.0	0.9030303030303031	135.0	11233.0	90.0	0.0024465537118900605	22.20360331117452	0.635687313587221	5.0990195135927845	20.223748416156685	3.1622776601683795	0.27942454809496975	0.17845765256206245	24.550452389207408	31.675468738109203	10.04987562112089	17.46424919657298	5.385164807134504	3.243029660565926	2.0	83.2074074074074	1.0816344698655747
10	239	A	846.0	106.3259017199999	8.684835999019215E-5	34.36568055487916	29.274562336608895	1.1739092854653421	90.0	3.0	284.0	26491.0	0.33569739952718675	90.03094289224555	25.495097567963924	3.0	0.5070422535211268	203.0	17640.0	142.0	0.003450025462978836	17.72004514666935	0.5156320160274986	3.0	18.439088914585774	2.23606797749979	0.2	0.14285714285714285	79.99202019855866	53.42696902148067	12.36931687685298	23.769728648009426	5.385164807134504	4.413927799668868	1.4142135623730951	86.89655172413794	1.634126984126984
10	240	B	886.0	108.32590171999992	6.558057363323879E-5	35.6931365951495	30.59411708155671	1.1666666666666667	94.0	3.0	180.0	13074.0	0.20316027088036118	46.99650335125372	21.540659228538015	1.0	0.22777777777777777	99.0	6710.0	75.0	6.592172936104953E-4	19.026297590440446	0.5330519927751605	4.47213595499958	20.248456731316587	7.0710678118654755	0.2857142857142857	0.46726931351599776	75.96375653207352	85.60129464500447	6.4031242374328485	11.661903789690601	5.0	2.3323807579381204	3.1622776601683795	67.77777777777777	1.1065573770491803
10	242	B	1014.0	116.56854239999988	6.513289794673933E-5	37.8549864614954	32.55764119219941	1.1627066665555978	98.0	3.0	141.0	16158.0	0.1390532544378698	40.5835261288489	18.027756377319946	3.0	0.5815602836879432	259.0	9565.0	62.0	0.0025350043848119262	21.02379604162864	0.5553771908758498	5.0	23.853720883753127	9.055385138137417	0.3125	0.5983966933565787	77.47119229084849	71.13100054493859	14.212670403551895	27.202941017470888	8.602325267042627	3.1622776601683795	4.123105625617661	36.93050193050193	1.6788290642969157
11	249	A	763.0	100.08326103999991	1.0446560062492294E-4	32.984845004941285	27.892651361962706	1.18256398708381	87.0	4.0	299.0	28222.0	0.3918741808650065	88.24153575521456	24.166091947189145	4.0	0.5585284280936454	67.0	4500.0	98.0	8.87651622635929E-4	23.53720459187964	0.7135763284124469	7.0710678118654755	24.515301344262525	8.06225774829855	0.4130961923860138	0.4710021267605585	5.906141113770502	6.911227119024659	5.385164807134504	9.848857801796104	3.605551275463989	2.7315816776253388	1.0	67.16417910447761	1.459111111111111
11	255	B	1283.0	130.81118307999986	8.073545733345784E-5	41.14608122288197	38.91015291668744	1.0574638786689425	74.0	3.0	309.0	27102.0	0.24084177708495713	60.79172396518308	21.400934559032695	3.0	0.4563106796116505	204.0	11070.0	50.0	0.004637605202332464	22.360679774997898	0.5434461584293665	1.4142135623730951	21.400934559032695	4.47213595499958	0.06892455167955776	0.23802777946288958	18.43494882292201	90.0	12.36931687685298	21.18962010041709	8.54400374531753	2.4800574452030038	4.242640687119285	54.26470588235294	0.9214092140921409
11	257	B	1251.0	129.9827559599999	7.141107158699551E-5	42.01190307520001	36.013886210738214	1.1665473375842836	87.0	4.0	142.0	15951.0	0.1135091926458833	69.21988075620018	29.206163733020468	3.0	0.5915492957746479	371.0	16397.0	77.0	0.0024994345031290623	21.840329667841555	0.5198605173573794	5.0	22.0	1.0	0.29411764705882354	0.05	87.27368900609375	2.726310993906253	12.806248474865697	24.166091947189145	12.083045973594572	2.0	5.0990195135927845	44.19676549865229	1.7422089406598769
11	260	A	586.0	87.01219323999996	1.0056366573281682E-4	28.442925306655784	24.331050121192877	1.1689970291040326	63.0	3.0	152.0	11879.0	0.2593856655290102	57.486650283549096	21.02379604162864	3.0	0.5460526315789473	207.0	4843.0	33.0	0.0033105967807040533	16.278820596099706	0.5723328532698563	2.23606797749979	15.524174696260024	1.4142135623730951	0.1514456332038457	0.1174440439029407	18.434948822922024	36.869897645844034	10.295630140987	19.72308292331602	8.06225774829855	2.4463473556744524	3.605551275463989	23.396135265700483	1.4104893660953954
11	262	A	996.0	115.49747459999989	6.118767423172231E-5	38.47076812334269	32.2490309931942	1.1929278784054478	121.0	3.0	628.0	11183.0	0.6305220883534136	0.0	0.0	0.0	0.0	186.0	8605.0	77.0	0.005417192771183791	21.18962010041709	0.5507979469627482	4.123105625617661	20.248456731316587	4.0	0.26559258100921596	0.26666666666666666	66.99112991717713	81.02737338510362	15.524174696260024	26.476404589747453	6.082762530298219	4.352694102041395	1.0	46.263440860215056	1.6643811737361998
12	264	A	862.0	107.4974745999999	9.279179178841418E-5	35.4400902933387	29.120439557122072	1.217017697271366	105.0	4.0	543.0	27678.0	0.6299303944315545	78.94806566172132	29.410882339705484	2.0	0.143646408839779	147.0	15639.0	138.0	0.001965503567594447	21.02379604162864	0.5932207245414457	4.47213595499958	21.540659228538015	4.242640687119285	0.2857142857142857	0.25	47.04540848888723	28.610459665965223	9.219544457292887	17.72004514666935	6.324555320336759	2.80178514522438	1.4142135623730951	106.38775510204081	1.29714176098216
12	265	B	801.0	102.3259017199999	8.708226446115933E-5	33.06055050963308	29.154759474226502	1.1339675272869045	115.0	3.0	77.0	11264.0	0.09612983770287141	17.29128384199817	8.246211251235321	2.0	0.6363636363636364	244.0	17671.0	134.0	0.0039042136898559078	17.11724276862369	0.5177543176008554	1.0	18.027756377319946	5.0990195135927845	0.07142857142857142	0.3333333333333333	86.63353933657021	75.32360686255	12.083045973594572	22.67156809750927	7.810249675906654	2.902796842391269	6.082762530298219	72.42213114754098	1.8502631430026597
12	282	B	693.0	94.91168815999994	7.182319883570488E-5	31.25699921617557	26.30589287593181	1.1882128222598254	92.0	3.0	80.0	11427.0	0.11544011544011544	46.003015897841664	18.973665961010276	3.0	0.9125	157.0	13429.0	78.0	0.004605359142238089	19.1049731745428	0.6112222431338172	5.656854249492381	25.019992006393608	10.44030650891055	0.4204706649821094	0.717043194930561	52.12501634890181	23.82426058289542	9.486832980505138	17.26267650163207	6.082762530298219	2.8379665350483	6.082762530298219	85.53503184713375	0.9119070667957406
12	283	B	801.0	102.32590171999989	1.1914332931667641E-4	32.89376840679705	28.792360097775937	1.1424477984817203	139.0	2.0	154.0	15730.0	0.19225967540574282	58.705194594117934	24.596747752497688	1.0	0.487012987012987	208.0	14471.0	38.0	0.0030467114271144936	19.6468827043885	0.5972828184784307	3.1622776601683795	26.076809620810597	10.770329614269007	0.21271781490575853	0.7071067811865475	36.86989764584402	40.23635830927384	12.165525060596439	21.213203435596427	7.0710678118654755	3.0	7.615773105863909	69.57211538461539	0.5461958399557736
12	290	B	675.0	94.91168815999994	5.4084891500342264E-5	29.017236257093817	28.0178514522438	1.0356695732559458	44.0	3.0	122.0	11645.0	0.18074074074074073	55.058613304961376	20.223748416156685	3.0	0.9098360655737705	160.0	16460.0	158.0	0.0031839907234026575	19.235384061671343	0.6628951114174041	5.656854249492381	20.396078054371138	7.0710678118654755	0.4204706649821094	0.5255883312276367	45.0	45.0	10.295630140987	19.1049731745428	6.4031242374328485	2.9836955314492535	1.4142135623730951	102.875	1.5358444714459296
13	299	A	905.0	108.91168815999988	4.072653247294569E-5	35.4682957019364	31.016124838541646	1.143543749793731	135.0	3.0	538.0	28029.0	0.594475138121547	76.0084184667439	29.410882339705484	3.0	0.22304832713754646	179.0	18492.0	151.0	0.005742749840773336	19.924858845171276	0.5617653301588854	3.0	18.973665961010276	2.0	0.17647058823529413	0.11764705882352941	22.38013505195957	22.38013505195957	11.704699910719626	20.09975124224178	6.082762530298219	3.304378749314146	1.0	103.3072625698324	1.4616590958252218
13	304	B	937.0	111.98275595999989	3.4502294590516114E-5	36.89173349139343	31.064449134018133	1.1875869207348648	138.0	4.0	189.0	22577.0	0.2017075773745998	74.80765027857477	28.42534080710379	2.0	0.6825396825396826	83.0	6322.0	89.0	0.0018942279065254745	21.93171219946131	0.5944885242266487	6.082762530298219	21.93171219946131	5.0	0.40196026221723297	0.3333333333333333	65.77225468204583	56.309932474020215	7.280109889280518	12.165525060596439	4.123105625617661	2.95057322446693	1.4142135623730951	76.16867469879519	1.1684593483074976
13	312	B	1148.0	124.46803731999987	4.189764100922075E-5	38.8329756778952	35.22782990761707	1.1023380032131531	107.0	3.0	82.0	12959.0	0.07142857142857142	71.51469063885722	28.600699292150182	3.0	1.0	105.0	6608.0	80.0	0.0010427142939308314	22.847319317591726	0.5883484054145521	5.385164807134504	24.351591323771842	7.615773105863909	0.2929143502255349	0.41424344670265417	56.30993247402023	57.7071135013166	6.708203932499369	11.40175425099138	6.324555320336759	1.8027756377319943	2.23606797749979	62.93333333333333	1.2711864406779663
13	313	A	888.0	109.39696951999987	8.356572339039892E-5	35.510561809129406	30.4138126514911	1.167580080013034	91.0	3.0	565.0	25854.0	0.6362612612612613	23.371747493050698	11.661903789690601	2.0	0.05663716814159292	77.0	7638.0	123.0	8.59028988135456E-4	23.08679276123039	0.6501387639351572	6.082762530298219	24.186773244895647	7.0	0.3523649724724399	0.3888888888888889	18.924644416051223	9.462322208025626	6.324555320336759	10.44030650891055	4.123105625617661	2.5321462647095156	1.4142135623730951	99.1948051948052	1.2399842890809112
14	319	A	886.0	108.56854239999991	6.436992464171537E-5	34.88552708502482	29.5296461204668	1.1813730155352553	156.0	3.0	271.0	28058.0	0.3058690744920993	80.84953971360328	27.80287754891569	4.0	0.4022140221402214	135.0	10087.0	80.0	0.0012753056632486862	22.847319317591726	0.6549225775464723	5.0990195135927845	23.853720883753127	6.4031242374328485	0.31323027878410764	0.37600440202852353	16.762554461832742	23.267704810056955	8.246211251235321	15.811388300841896	5.385164807134504	2.9361010975735176	4.123105625617661	74.71851851851852	1.0706850401506889
14	320	B	819.0	105.1543288399999	1.6409013984449542E-4	34.23448553724738	28.284271247461902	1.2103718436910205	173.0	4.0	111.0	16036.0	0.13553113553113552	78.23208141061967	27.784887978899608	6.0	0.8558558558558559	193.0	14794.0	100.0	0.004269511008825251	19.1049731745428	0.5580622251138094	4.47213595499958	20.615528128088304	6.324555320336759	0.3028912664076914	0.46499055497527714	70.14478563067894	64.85521436932106	12.36931687685298	20.8806130178211	5.385164807134504	3.877432495688441	4.47213595499958	76.65284974093264	1.3045829390293362
14	325	A	1015.0	115.98275595999986	4.33385917527147E-5	35.805027579936315	34.40930106817051	1.0405624778312306	92.0	3.0	533.0	33493.0	0.5251231527093596	82.35000970876814	28.160255680657446	5.0	0.23076923076923078	90.0	7927.0	125.0	7.869882897791469E-4	20.615528128088304	0.5757718823721953	7.810249675906654	20.396078054371138	8.48528137423857	0.43866732506766315	0.4796164601864589	76.05940882970998	81.2538377374448	7.211102550927978	13.601470508735444	4.242640687119285	3.205897343611891	1.0	88.07777777777778	1.4192002018418064
15	334	A	857.0	105.7401152799999	4.417175302556446E-5	35.34119409414458	29.546573405388315	1.196118196491087	94.0	3.0	535.0	10801.0	0.6242707117852976	0.0	0.0	0.0	0.0	220.0	12751.0	103.0	0.004371184529079782	18.681541692269406	0.5286052769610468	3.605551275463989	21.540659228538015	4.0	0.23620751769642942	0.23529411764705882	79.93931020467704	23.62937773065682	14.317821063276353	25.079872407968907	6.324555320336759	3.9654760117796704	3.605551275463989	57.95909090909091	1.777115520351345
15	337	A	695.0	96.91168815999994	9.592220941048871E-5	32.0624390837628	26.076809620810597	1.2295384117148813	91.0	4.0	324.0	27835.0	0.46618705035971225	66.34913977221696	25.298221281347036	1.0	0.32407407407407407	177.0	9247.0	45.0	0.0044272897360803365	16.0312195418814	0.5	0.0	22.135943621178654	7.810249675906654	0.0	0.5805312864830244	-1.0	46.61809453273746	11.180339887498949	20.8806130178211	6.324555320336759	3.3015148038438356	7.810249675906654	52.24293785310734	0.8613604412241809
15	343	A	887.0	109.15432883999988	5.319561100130231E-5	34.92849839314596	30.805843601498726	1.1338270376548514	98.0	3.0	240.0	29724.0	0.2705749718151071	53.981814793277145	20.024984394500787	2.0	0.5541666666666667	90.0	10628.0	178.0	4.280763762176653E-4	19.026297590440446	0.5447213154223083	3.605551275463989	18.027756377319946	3.1622776601683795	0.25	0.22703830459324992	69.55045238920741	84.80557109226518	5.656854249492381	10.816653826391969	5.0	2.1633307652783937	1.0	118.08888888888889	1.5073391042529167
15	345	A	928.0	111.49747459999988	1.207584155107002E-4	37.0	30.364452901377952	1.2185301055867508	91.0	4.0	261.0	21545.0	0.28125	52.80158648753681	21.213203435596427	3.0	0.42528735632183906	113.0	8340.0	120.0	0.0014049924893373572	19.6468827043885	0.5309968298483378	1.4142135623730951	21.37755832643195	3.605551275463989	0.08687444855261388	0.2166365803419133	64.4400348281762	53.13010235415598	7.615773105863909	13.92838827718412	5.385164807134504	2.58643677139299	2.23606797749979	73.80530973451327	1.6258992805755397
15	348	B	649.0	92.42640679999992	1.3757037388261505E-4	29.732137494637012	26.248809496813376	1.1327042279097082	151.0	3.0	111.0	16554.0	0.17103235747303544	69.74612865358864	24.758836806279895	5.0	1.117117117117117	63.0	8514.0	189.0	3.46360541418624E-4	15.811388300841896	0.5317945372643963	2.23606797749979	15.620499351813308	2.23606797749979	0.16666666666666666	0.16666666666666666	68.83874018317172	74.29136217098426	5.656854249492381	8.602325267042627	4.242640687119285	2.0275875100994067	1.4142135623730951	135.14285714285714	1.3985200845665962
15	351	A	812.0	104.3259017199999	5.8737159664176584E-5	34.20526275297414	28.861739379323623	1.1851421116177976	120.0	3.0	437.0	34854.0	0.5381773399014779	64.88701785092344	23.345235059857504	3.0	0.2768878718535469	119.0	13602.0	97.0	0.0033556379884928313	20.12461179749811	0.588348405414552	4.123105625617661	28.460498941515414	10.770329614269007	0.26559258100921596	0.6302858668672515	59.574216198038755	5.411869152317024	11.045361017187261	17.46424919657298	5.0990195135927845	3.4250210555220284	9.0	114.30252100840336	0.8486252021761506
