# Supplementary material for: Exploiting Single-Cell Quantitative Data to Map Genetic Variants Having Probabilistic Effects
Source: PLoS Genet. 2016 Aug 1;12(8):e1006213. doi: 10.1371/journal.pgen.1006213 (PMC4968810; doi:10.1371/journal.pgen.1006213)
Supplement: S1 Dataset — (ZIP) [file pgen.1006213.s007.zip › data/2014-10-07_morpho/k_series/k1-1_A1B.xls]

image_number	cell_id	Cgroup	Agroup	Dgroup	C11-1_A1B	C11-2_A1B	C12-1_A1B	C12-2_A1B	C13_A1B	C101_A1B	C102_A1B	C103_A1B	C104_A1B	C105_A1B	C106_A1B	C107_A1B	C108_A1B	C109_A1B	C110_A1B	C111_A1B	C112_A1B	C113_A1B	C114_A1B	C115_A1B	C116_A1B	C117_A1B	C118_A1B	C126_A1B	C127_A1B	C128_A1B	A7-1_A1B	A7-2_A1B	A8-1_A1B	A8-2_A1B	A9_A1B	A101_A1B	A102_A1B	A103_A1B	A104_A1B	A120_A1B	A121_A1B	A122_A1B	A123_A1B	D14-3_A1B	D15-3_A1B	D16-3_A1B	D17-3_A1B	D104_A1B	D107_A1B
1	13	small	api	A1	922.0	167.0	95.42640679999994	34.798989840000004	5.341921027243312E-5	1089.0	132.22539663999987	35.805027579936315	32.202484376209235	9.332326334630096	19.09825672226367	12.206555615733702	16.750541530946386	14.212670403551895	6.56332408836586	27.917100727301936	16.278820596099706	20.05972426361831	0.7287260291365665	1.1118715923169142	0.65540484546246	0.36466834503088535	0.18112798264642083	104.0	4.0	34.828149534535996	50.0	59.0	6377.0	8349.0	0.5	0.10009182736455463	0.5412844036697247	-1.0	0.049387187748505354	76.98169590090299	31.109149427265404	3.0	0.8623853211009175	99.0	8570.0	118.0	7.30152016877405E-4	24.186773244895647	0.6755133253534745
1	14	small	api	A1	860.0	172.0	92.49747459999993	35.798989840000004	7.035086784977272E-5	1032.0	130.71067799999986	35.510561809129406	29.68164415931166	26.565051177078004	35.032691552517555	13.0	15.866132074390443	13.92838827718412	14.587209371236346	24.695397467395512	16.1245154965971	25.41132075471697	0.8193553374601821	1.196381225330104	0.684861413830785	0.3870266728341579	0.2	86.0	3.0	33.83784863137726	1.0	85.0	95.0	13341.0	0.0	0.08333333333333333	0.9883720930232558	-1.0	0.1522777378747563	22.216899265355448	8.06225774829855	4.0	0.7558139534883721	195.0	11790.0	100.0	0.005759544052047289	16.97056274847714	0.4779018377601162
2	28	medium	iso	B	941.0	438.0	98.91168815999994	64.76955256000001	4.724916732873552E-5	1379.0	166.50966783999996	36.40054944640259	31.32091952673165	29.560354464680728	36.79985394050118	22.47220505424423	23.85548065566023	11.661903789690601	21.565608539944176	31.512484783775882	16.492422502470642	36.001389729758635	0.9420143479235331	1.1621801018752211	0.810557973246623	0.6548220312975401	0.46546227417640806	85.0	3.0	34.52535300326414	19.0	325.0	1627.0	36964.0	0.5454545454545454	0.24945612762871647	0.9447674418604651	-1.0	0.261947312788587	49.17948596397662	18.027756377319946	2.0	0.3430232558139535	411.0	29211.0	90.0	0.006127174160639628	28.071337695236398	0.7711789553223528
2	33	small	api	A1	1062.0	156.0	105.56854239999988	34.970562720000004	3.8284712155339875E-5	1218.0	142.95331867999988	38.600518131237564	33.60059523282288	39.62029840087459	50.609274446445795	12.36931687685298	15.328718268407533	12.36931687685298	20.388327361935545	21.219862179807546	17.029386365926403	26.381171767163405	0.806937452973229	1.1488045930070454	0.7024148909964187	0.3312593119595828	0.14689265536723164	120.0	3.0	36.6742416417845	83.0	111.0	12307.0	18169.0	0.5384615384615384	0.1592775041050903	0.5721649484536082	-1.0	0.048977117734608326	93.35889279980344	41.19570249811381	8.0	0.8041237113402062	112.0	16000.0	169.0	4.652713683206216E-4	26.40075756488817	0.6839482691690424
2	41	small	api	A1	910.0	46.0	97.08326103999993	17.0710678	6.990403812274822E-5	956.0	116.56854239999988	35.510561809129406	31.400636936215164	11.793429684910478	12.073830934950195	5.385164807134504	-1.0	12.083045973594572	4.421219828733796	21.59191870461854	16.15549442140351	21.13677186800295	-1.0	1.1308866721800206	-1.0	0.17583945591780684	0.05054945054945055	123.0	6.0	34.785054261852174	91.0	37.0	14020.0	6684.0	0.6666666666666666	0.13389121338912133	0.2890625	0.03860163263942571	-1.0	35.63656118666672	14.993952185342629	2.0	0.7734375	197.0	20154.0	154.0	0.0015252830919186592	22.360679774997898	0.6296909605425953
2	42	small	api	A1	1245.0	163.0	112.98275595999988	34.55634916	5.618316459610995E-5	1408.0	149.53910511999987	41.10960958218893	36.68787265568828	29.197486046064455	18.43494882292201	12.0	17.364990089762983	15.033296378372908	12.016655108639842	28.34724187363731	19.235384061671343	38.0	0.6910456002548625	1.1205231213049112	0.6167169486427926	0.3058550737798806	0.13092369477911647	92.0	4.0	39.20459156782532	92.0	93.0	10592.0	14603.0	0.5	0.13139204545454544	0.5027027027027027	-1.0	0.0981012175518444	87.30751917628425	37.1454663523838	5.0	0.6486486486486487	265.0	24466.0	165.0	0.005457818619887862	20.09975124224178	0.4889307256021755
3	60	medium	iso	A1	1015.0	340.0	102.1543288399999	54.455844080000006	3.4032978992683045E-5	1355.0	159.43860003999998	36.89173349139343	32.449961479175904	25.665191462173595	38.837547748907014	19.1049731745428	20.79480466051861	12.041594578792296	19.7876307485064	30.5085107923876	18.110770276274835	31.553462482842214	0.9187378042947354	1.1368806559313773	0.808121590864847	0.5330742681036252	0.33497536945812806	64.0	3.0	36.87817782917155	43.0	249.0	3623.0	28493.0	0.6153846153846154	0.2154981549815498	0.8527397260273972	-1.0	0.17368866595275873	110.45053106522178	48.778675801404454	4.0	0.4417808219178082	178.0	11420.0	87.0	0.001293257927310977	24.20743687382041	0.6561750989410087
3	72	medium	E	B	1578.0	399.0	128.88225087999984	58.870057640000006	3.286748103422874E-5	1977.0	190.16652208000002	45.09988913511872	43.104524124504614	84.18544286054771	88.37374280328484	21.095023109728988	22.098233519482	15.132745950421556	42.77172376678664	2.528736883515071	21.37755832643195	42.788958547494445	0.954602235112206	1.0462913128294986	0.9123675437299229	0.45677397188549224	0.25285171102661597	86.0	4.0	42.720018726587654	207.0	275.0	20962.0	29553.0	0.625	0.2438037430450177	0.5705394190871369	-1.0	0.040326860579272115	173.4047599568071	51.78337473867952	9.0	0.5352697095435685	555.0	26573.0	80.0	0.008937161779061332	28.160255680657446	0.6243974479912725
3	73	small	api	A1	928.0	168.0	96.91168815999994	37.213203400000005	9.087625007145958E-5	1096.0	136.95331867999988	36.235341863986875	31.240998703626616	34.58089221237171	48.146822926034616	13.152946437965905	15.375232862918669	12.165525060596439	18.79380640470302	21.63823270865942	16.0312195418814	25.231426828886722	0.8554632346211563	1.1598650288916816	0.7375541233781322	0.3839908694868826	0.1810344827586207	99.0	3.0	34.20526275297414	61.0	123.0	7348.0	20316.0	0.5384615384615384	0.1678832116788321	0.6684782608695652	-1.0	0.1277566133743058	90.69979718584312	37.87690643871239	5.0	0.8315217391304348	180.0	10274.0	79.0	0.0014319424878704678	19.4164878389476	0.5358439258508836
3	77	small	api	A1	1148.0	102.0	109.3969695199999	27.556349160000003	5.3344470503364306E-5	1250.0	139.7817457999999	40.36087214122113	34.655446902326915	46.07282927579155	54.35297925009324	9.055385138137417	-1.0	14.142135623730951	20.440589021797074	19.04462527521712	19.026297590440446	25.153847605937273	-1.0	1.164632857137131	-1.0	0.2518931674333279	0.08885017421602788	67.0	5.0	37.36308338453881	177.0	73.0	13078.0	8830.0	0.6666666666666666	0.2	0.292	-1.0	0.03639699799033957	81.29518845326331	27.561028345356956	2.0	0.556	321.0	11961.0	62.0	0.006996519937388756	20.615528128088304	0.5107800459800613
4	89	small	api	A1	912.0	63.0	98.01219323999993	22.727922040000003	8.547329704051693E-5	975.0	123.15432883999988	36.345563690772494	30.265491900843113	23.69421638217125	37.652043999900656	8.06225774829855	-1.0	11.661903789690601	12.573749134506459	21.608768234881435	16.76305461424021	20.58352955850525	-1.0	1.2008912265443803	-1.0	0.231888720052889	0.06907894736842106	97.0	10.0	34.539832078341085	120.0	42.0	12026.0	5985.0	0.7272727272727273	0.16615384615384615	0.25925925925925924	4.5131577727687533E-4	-1.0	73.81222286217445	33.85884457918358	1.0	0.9074074074074074	113.0	13865.0	175.0	0.0016465401774906267	23.194827009486403	0.6381749147386361
4	94	small	api	A1	1260.0	71.0	112.39696951999987	22.1421356	5.6088140932040685E-5	1331.0	136.95331867999988	43.86342439892262	34.92849839314596	52.53173476685862	65.77225468204583	7.0	-1.0	17.029386365926403	20.24465741488736	13.284281356081744	17.46424919657298	22.2	-1.0	1.255806187406269	-1.0	0.19699940038027483	0.05634920634920635	104.0	4.0	37.16180835212409	83.0	27.0	13019.0	4347.0	0.5555555555555556	0.08264462809917356	0.24545454545454545	0.02942431177413449	-1.0	100.08145058250338	37.78156625673411	5.0	1.9636363636363636	478.0	22972.0	91.0	0.003818402609368502	19.924858845171276	0.45424768171225305
5	99	small	api	A1	1230.0	141.0	112.3259017199999	30.727922040000003	6.292719848584776E-5	1371.0	145.8822508799999	44.04543109109048	34.828149534535996	3.4064437549947257	9.341614985946528	10.63014581273465	16.574477808074985	14.212670403551895	2.860682637874949	29.860903145851143	19.1049731745428	17.623662794796918	0.6413563030960594	1.2646503382964553	0.5071412102415574	0.2735604305816921	0.11463414634146342	66.0	8.0	42.01190307520001	155.0	108.0	14045.0	12475.0	0.6666666666666666	0.19183078045222465	0.41064638783269963	-1.0	0.01656691655351427	103.30117208769894	42.20815181736916	5.0	0.5893536121673004	128.0	9751.0	104.0	0.001068123971353516	26.248809496813376	0.5959485205747707
5	101	small	api	A1	1259.0	212.0	113.25483391999991	39.627416960000005	7.851024288748213E-5	1471.0	155.29646443999997	43.04648650006177	36.05551275463989	44.68804784013872	62.56185866510094	14.317821063276353	17.5749929867654	15.652475842498529	25.15884774936152	19.41450686788302	17.69180601295413	28.347715194750077	0.8146700868704863	1.1938947254195469	0.6823634190897383	0.34989603170485173	0.16838760921366164	118.0	6.0	39.20459156782532	129.0	131.0	13910.0	13903.0	0.5333333333333333	0.17675050985723997	0.5038461538461538	-1.0	0.0031483079172729186	101.28931624510113	41.84094344512572	3.0	0.33076923076923076	442.0	30920.0	72.0	0.005322943820879033	21.37755832643195	0.496615637292518
5	103	small	api	A1	1366.0	124.0	121.46803731999987	29.142135600000003	4.613257972623287E-5	1490.0	153.4386000399999	41.88078318274385	39.11521443121589	59.322719978203565	61.883798083173986	11.045361017187261	15.168806015151128	13.0	26.02625636783968	13.728673300367932	19.026297590440446	29.50843997238754	0.7281628498745895	1.070703146889076	0.6800791162240103	0.23991608198317133	0.09077598828696926	67.0	3.0	40.01249804748511	111.0	78.0	16144.0	14769.0	0.7142857142857143	0.1268456375838926	0.4126984126984127	-1.0	0.02658185478584098	51.95480341729382	18.096763715672488	5.0	0.798941798941799	227.0	14275.0	76.0	0.0036754167292903676	27.459060435491963	0.6556482078111168
5	109	small	api	A1	1142.0	173.0	109.39696951999987	38.041630520000005	3.761999985348649E-5	1315.0	150.26702715999994	40.718546143004666	33.61547262794322	47.04540848888723	60.924431474667415	13.038404810405298	16.10282793618342	13.038404810405298	24.092215781838103	17.40270043128034	17.72004514666935	27.566110170274992	0.8096965863435519	1.2113036932033774	0.6684505222651906	0.34773934494634484	0.15148861646234676	144.0	4.0	37.589892258425	58.0	124.0	4660.0	10974.0	0.7142857142857143	0.13840304182509505	0.6813186813186813	-1.0	0.06670598442963831	41.77482489784598	14.142135623730951	2.0	0.32967032967032966	213.0	19274.0	130.0	0.0029610528862871145	28.0178514522438	0.6880857522231841
5	118	small	api	A1	953.0	210.0	99.49747459999993	42.041630520000005	4.462362925655279E-5	1163.0	143.53910511999987	36.345563690772494	31.400636936215164	31.26373169437744	26.342111525880455	15.811388300841896	16.018130306909754	12.529964086141668	15.517712279784776	27.292440014539952	16.15549442140351	34.97107059480327	0.9870932498296212	1.1574785493874558	0.852796149312656	0.42253967438888174	0.2203567681007345	126.0	3.0	35.11409973215888	39.0	155.0	5373.0	24897.0	0.5833333333333334	0.16680997420464316	0.7989690721649485	-1.0	0.13617749914864716	103.91856750388362	45.43202905216298	8.0	0.7938144329896907	206.0	11517.0	93.0	0.005099381744202463	23.194827009486403	0.6381749147386361
5	119	small	E	A1	1171.0	18.0	116.32590171999989	12.242640680000001	1.482602580075251E-4	1189.0	130.56854239999987	42.01190307520001	35.0	15.724745722747429	78.33122599963104	2.23606797749979	-1.0	11.0	7.640691720758755	19.2	20.0	7.801932834537309	-1.0	1.2003400878628574	-1.0	0.10524432219290612	0.015371477369769428	90.0	5.0	41.23105625617661	173.0	0.0	26139.0	0.0	0.16666666666666666	0.1455004205214466	0.0	0.14105150412351128	-1.0	81.05895305135782	29.154759474226502	3.0	0.5433526011560693	118.0	12968.0	156.0	4.440729789975551E-4	26.248809496813376	0.6247945838070895
6	123	medium	E	A1	848.0	312.0	92.66904747999995	52.69848476000001	9.445093059848753E-5	1160.0	147.78174579999992	35.805027579936315	28.600699292150182	37.874983651098205	57.10306442500567	19.026297590440446	20.56036007486615	13.0	24.493766917007914	23.53089318290596	15.811388300841896	29.171438788140335	0.925387372651075	1.2518934314925458	0.7391902132977882	0.5686740739552062	0.36792452830188677	111.0	5.0	32.7566787083184	496.0	183.0	8556.0	3775.0	0.0	0.5853448275862069	0.2695139911634757	0.057614882686943696	-1.0	0.0	0.0	0.0	0.0	211.0	21089.0	166.0	0.0022918731409078594	20.0	0.5585807734779455
7	162	small	api	A1	1134.0	132.0	110.3259017199999	32.1421356	2.677408530778326E-5	1266.0	144.4680373199999	41.012193308819754	35.014282800023196	59.03624346792648	68.61971245080365	11.704699910719626	14.06791254124799	11.704699910719626	26.187333896356968	13.251735089078924	17.4928556845359	28.122701798910242	0.8320139804964469	1.171298967996928	0.7103344263329268	0.29133807291758823	0.1164021164021164	173.0	3.0	36.235341863986875	136.0	76.0	17735.0	8922.0	0.75	0.1674565560821485	0.3584905660377358	0.03405888500500073	-1.0	113.32360101888787	33.96426391639277	3.0	0.8962264150943396	361.0	24782.0	52.0	0.004306753455554847	23.345235059857504	0.5692266903179027
8	171	small	api	A1	1002.0	60.0	101.1543288399999	20.313708480000003	6.939674817691476E-5	1062.0	123.88225087999983	38.01315561749642	31.622776601683793	57.560237096845555	73.07248693585296	6.324555320336759	-1.0	14.560219778561036	18.57251755429237	9.486832980505138	15.033296378372908	19.413635026772834	-1.0	1.2020815280171309	-1.0	0.2008189734730093	0.059880239520958084	48.0	4.0	33.37663853655727	119.0	34.0	12954.0	3386.0	0.7333333333333333	0.1440677966101695	0.2222222222222222	0.04040953300782598	-1.0	54.5212396761203	25.0	2.0	0.7058823529411765	341.0	13708.0	69.0	0.0062125877778742905	20.518284528683193	0.5397679880919748
8	177	medium	iso	B	909.0	305.0	97.49747459999992	51.041630520000005	4.9820847196207645E-5	1214.0	150.95331867999988	35.4682957019364	32.01562118716424	25.489200556286733	37.04511355074936	18.439088914585774	19.101964472141955	12.36931687685298	17.93150720702031	28.11127713994909	16.15549442140351	29.764620684458247	0.9652980425901792	1.107843433509777	0.8713307434896306	0.5235174626769261	0.3355335533553355	99.0	4.0	34.0	62.0	210.0	5936.0	24393.0	0.6153846153846154	0.22405271828665568	0.7720588235294118	-1.0	0.13255247081240698	113.95274604439882	43.182808068138684	8.0	0.6139705882352942	289.0	26586.0	103.0	0.004437537895079575	20.518284528683193	0.5784964888392704
8	188	medium	iso	A1	1306.0	327.0	116.56854239999988	51.284271200000006	7.375325858538895E-5	1633.0	170.26702715999994	41.036569057366385	38.897300677553446	0.14616238577949048	10.721096273437176	18.601075237738275	21.202485873442175	15.0	3.411591251800055	37.071981214165284	19.1049731745428	18.339088262558878	0.8773063379816998	1.0549978621279357	0.8315716737209009	0.4399494936122669	0.2503828483920367	61.0	4.0	40.607881008493905	89.0	233.0	7971.0	26719.0	0.5384615384615384	0.19718309859154928	0.7236024844720497	-1.0	0.14192775636277344	142.18392454177507	50.93544634106137	6.0	0.8012422360248447	306.0	15599.0	51.0	0.004984951041934477	22.80350850198276	0.5556875008265183
9	198	small	E	A1	1259.0	75.0	115.3259017199999	23.313708480000003	5.563382323922612E-5	1334.0	141.0538237599999	42.44997055358225	36.40054944640259	43.393997010717726	44.763241928092896	8.06225774829855	-1.0	14.212670403551895	18.869271039633396	18.406315569124327	18.35755975068582	26.79613467380555	-1.0	1.16619037896906	-1.0	0.20215500709115133	0.059571088165210485	88.0	5.0	38.48376280978771	189.0	20.0	9273.0	794.0	0.4166666666666667	0.15667166416791603	0.09569377990430622	0.0907796298423933	-1.0	10.0	5.0	1.0	0.12440191387559808	319.0	23010.0	132.0	0.007283637699693256	22.360679774997898	0.526753716984874
9	206	medium	iso	A1	994.0	255.0	101.7401152799999	47.284271200000006	4.0882554868292026E-5	1249.0	151.43860003999993	36.235341863986875	33.12099032335839	38.418055344821994	47.98428214359336	16.492422502470642	18.14057052492704	12.36931687685298	22.65743767732919	24.84829082600178	16.55294535724685	30.496123591280185	0.9091457448820769	1.0940295416961643	0.8310065772744611	0.4647554317180449	0.25653923541247486	171.0	3.0	35.77708763999664	75.0	188.0	5728.0	19630.0	0.6923076923076923	0.21056845476381106	0.714828897338403	-1.0	0.1081967455347831	67.35317384713608	26.407718983601143	4.0	0.6768060836501901	252.0	19101.0	106.0	0.0022257309298801893	22.627416997969522	0.6244571138007718
9	207	small	api	A1	1250.0	243.0	114.56854239999988	45.041630520000005	4.621477457848364E-5	1493.0	162.02438647999995	42.720018726587654	35.73513677041127	46.7357045889284	58.7547303956019	15.524174696260024	19.221785772407827	14.317821063276353	26.240625201372474	21.435485329784683	17.88854381999832	30.692415933875633	0.8076343623881403	1.1954625779398127	0.6755831401932867	0.3931413420862379	0.1944	112.0	3.0	38.948684188300895	54.0	178.0	7920.0	33209.0	0.6666666666666666	0.15539182853315472	0.7672413793103449	-1.0	0.12331505259926685	85.41065047435163	36.695952491432564	8.0	0.9439655172413793	484.0	37874.0	61.0	0.005788811885742114	20.591260281974	0.48200494512327124
9	212	small	api	A1	799.0	72.0	88.18376611999994	22.727922040000003	6.244298039561847E-5	871.0	113.7401152799999	32.526911934581186	29.698484809834994	5.710593137499643	18.43494882292201	6.708203932499369	15.49758280981461	13.038404810405298	3.5355339059327378	21.213203435596427	14.212670403551895	11.180339887498949	0.4328548532259539	1.0952380952380953	0.3952153007715231	0.2577336287619195	0.09011264080100125	173.0	11.0	32.202484376209235	50.0	39.0	8782.0	6105.0	0.75	0.10218140068886337	0.43820224719101125	0.03304342724432374	-1.0	55.769898595847486	25.495097567963924	4.0	1.0898876404494382	105.0	12744.0	184.0	0.003072694474912235	21.213203435596427	0.6521739130434783
9	215	small	api	A1	903.0	145.0	95.01219323999993	31.727922040000003	4.908093457598297E-5	1048.0	129.1543288399999	36.68787265568828	30.364452901377952	30.75439407955862	41.58905504464428	11.661903789690601	15.274059904030551	13.892443989449804	15.563726067160482	22.13114137714315	15.620499351813308	23.446996703920185	0.7635104132735026	1.2082507389429489	0.6319138806746916	0.33393526618057917	0.16057585825027684	112.0	4.0	34.20526275297414	52.0	97.0	5927.0	15598.0	0.6153846153846154	0.14217557251908397	0.6510067114093959	-1.0	0.11479217645501967	33.71006647091079	13.06737753561682	3.0	0.6510067114093959	221.0	13767.0	110.0	0.005047680170511416	17.204650534085253	0.46894652888569033
10	225	large	iso	B	1146.0	647.0	105.56854239999988	77.01219323999996	3.0273547225600476E-5	1793.0	184.9949492	39.698866482558415	34.713109915419565	49.085616779974885	59.57709379230647	27.459060435491963	29.099335624127438	16.278820596099706	36.52497233484118	25.033769723236183	17.0	42.357061310067394	0.9436318681009522	1.1436274819308014	0.8251217140285979	0.7294994464184251	0.5645724258289704	83.0	3.0	35.510561809129406	136.0	503.0	10942.0	47001.0	0.47058823529411764	0.35638594534300055	0.7871674491392802	-1.0	0.24684271032099603	165.06124167888694	56.552352630318	5.0	0.4413145539906103	477.0	39281.0	89.0	0.007647333635922953	30.01666203960727	0.7561087935040918
10	227	medium	iso	A1	1021.0	360.0	100.66904747999992	54.870057640000006	7.1273509055777E-5	1381.0	158.36753223999995	39.11521443121589	32.01562118716424	20.766972504545066	30.109817632672872	19.4164878389476	21.99972069755797	15.811388300841896	16.029568266910044	32.04685593954196	17.46424919657298	31.953117782205105	0.8825788338805085	1.2217540369604956	0.7223866729151196	0.545053906970771	0.3525954946131244	117.0	4.0	37.16180835212409	89.0	268.0	10877.0	38162.0	0.5	0.25850832729905865	0.7507002801120448	-1.0	0.09670867469432892	132.61567839236713	46.32744813950684	10.0	0.6554621848739496	167.0	14620.0	109.0	0.0012439316705287022	26.1725046566048	0.6691131580686884
10	228	small	api	A1	1233.0	136.0	113.7401152799999	31.556349160000003	3.956694517403695E-5	1369.0	147.2964644399999	42.190046219457976	36.124783736376884	61.75026450502571	68.8752808539275	11.180339887498949	14.655746193740487	13.0	26.309523204268736	12.373776498207256	18.027756377319946	28.20494835255417	0.7628639128776742	1.1678975444487854	0.65319420911851	0.277442563534564	0.11030008110300081	125.0	3.0	37.44329045369811	110.0	94.0	12450.0	10848.0	0.6923076923076923	0.14901387874360847	0.46078431372549017	0.00888522620165868	-1.0	59.58323010037914	27.497183917333935	3.0	0.4852941176470588	462.0	37617.0	126.0	0.0021075302114161223	23.53720459187964	0.5578852525888991
10	235	small	api	A1	950.0	135.0	97.42640679999992	31.970562720000004	4.331530440346013E-5	1085.0	131.39696951999986	36.22154055254967	32.14031735997639	21.732295189943045	18.103763034506642	12.083045973594572	14.1955392881369	13.416407864998739	10.049268872811036	27.597736203580894	17.0	32.33991716462074	0.8511861175779548	1.1269814217097784	0.7552796356541477	0.32815089635431394	0.14210526315789473	150.0	4.0	34.539832078341085	46.0	72.0	6160.0	14278.0	0.46153846153846156	0.10875576036866359	0.6101694915254238	-1.0	0.07964230989836847	91.720170535569	33.850770400453364	5.0	1.2372881355932204	101.0	16183.0	221.0	6.423842856998878E-4	18.681541692269406	0.5157577896270454
11	247	medium	iso	A1	996.0	309.0	101.91168815999991	50.870057640000006	3.885927026609793E-5	1305.0	155.1959593599999	36.6742416417845	33.734255586866	30.343248884239586	40.336650894160414	19.209372712298546	19.421343005415242	12.806248474865697	20.450320618095443	29.258093378063926	15.620499351813308	31.59436301364892	0.9890857036479098	1.0871513541286841	0.9097957702868606	0.4991582276621179	0.3102409638554217	71.0	3.0	35.0	29.0	212.0	2505.0	26128.0	0.45454545454545453	0.1846743295019157	0.8796680497925311	-1.0	0.18878274496999412	49.11161483594233	18.1245154965971	4.0	0.5352697095435685	310.0	9797.0	49.0	0.006642758532786394	22.47220505424423	0.6127517311398393
11	250	small	api	A1	1102.0	237.0	105.56854239999988	43.627416960000005	6.463149255037693E-5	1339.0	152.02438647999992	39.96248240537617	34.132096331752024	47.08677727557076	62.112645164784624	15.033296378372908	18.496253132951196	14.035668847618199	25.749151155373877	18.311210478407737	17.26267650163207	29.13232010046276	0.8127752291403815	1.1708182825032145	0.6941941728161817	0.4132615262858839	0.2150635208711434	142.0	3.0	36.40054944640259	37.0	188.0	5095.0	36892.0	0.5333333333333333	0.16803584764749813	0.8355555555555556	-1.0	0.12101606155056112	98.27608415911004	39.38782904906557	10.0	0.9822222222222222	268.0	10593.0	54.0	0.0046641358481899434	19.209372712298546	0.48068517159270113
12	266	medium	iso	B	919.0	388.0	97.15432883999992	58.870057640000006	4.7865791806552023E-5	1307.0	158.8528135999999	35.805027579936315	31.400636936215164	26.245857936003453	41.62031621667731	20.09975124224178	22.696093584467526	13.038404810405298	21.002637082770754	29.36246171926002	17.26267650163207	31.621365971058204	0.8856039990951307	1.1402643727472117	0.7766654999151347	0.6059437427327716	0.42219804134929273	96.0	3.0	35.4400902933387	13.0	285.0	724.0	22435.0	0.2857142857142857	0.22800306044376434	0.9563758389261745	-1.0	0.16026882426350153	47.57646554871476	17.46424919657298	5.0	0.3288590604026846	228.0	24714.0	104.0	0.006131180592499634	24.186773244895647	0.6755133253534745
12	281	small	api	A1	1206.0	129.0	113.8111830799999	30.970562720000004	3.1171769872471854E-5	1335.0	147.19595935999988	41.72529209005013	36.069377593742864	33.56274378109241	44.02897806892083	12.0	15.861423929611476	13.038404810405298	19.053191965301465	24.064734628261963	18.24828759089466	27.41379310344828	0.7565525045703724	1.1568065454306156	0.654000885073441	0.27212231594350655	0.10696517412935323	109.0	4.0	38.3275357934736	76.0	100.0	7715.0	14031.0	0.6428571428571429	0.13183520599250936	0.5681818181818182	-1.0	0.11048287594352062	85.46370281539359	33.122185920581884	5.0	0.7215909090909091	185.0	25802.0	198.0	0.0014439666456478185	25.612496949731394	0.6138362529483402
12	284	medium	iso	A1	1014.0	303.0	105.1543288399999	52.870057640000006	8.562907151466363E-5	1317.0	160.85281359999996	37.656340767525464	33.37663853655727	3.0664855011258965	1.1755350168369318	19.4164878389476	18.551544621593184	11.40175425099138	1.380909534493176	38.3501771335667	18.439088914585774	67.31049117501877	1.0466237844339743	1.1282244833098052	0.9276733486261141	0.5027853653124039	0.2988165680473373	155.0	3.0	38.27531841800928	92.0	242.0	7956.0	26572.0	0.5833333333333334	0.2536066818526955	0.7245508982035929	-1.0	0.17665559923679108	107.49535698330176	43.58357593208906	5.0	0.44610778443113774	383.0	22150.0	70.0	0.0036290802628669225	22.360679774997898	0.5938091519046793
12	285	small	api	A1	962.0	144.0	100.49747459999993	31.556349160000003	6.183722985140383E-5	1106.0	134.46803731999984	36.05551275463989	31.953090617340916	28.049518093822968	38.08877288097534	13.038404810405298	13.790163938539205	11.661903789690601	15.698015553173985	24.348192458659383	16.278820596099706	25.44736938858412	0.9454858454559069	1.1283888994159643	0.8379077868855985	0.3140014143201169	0.1496881496881497	109.0	6.0	34.20526275297414	132.0	127.0	13548.0	14539.0	0.8181818181818182	0.23417721518987342	0.49034749034749037	-1.0	0.056349662407949856	46.20131880859818	19.19803902718557	3.0	0.38996138996138996	200.0	27205.0	137.0	0.0011355333553112093	22.360679774997898	0.6201736729460423
13	303	small	api	A1	1100.0	144.0	108.91168815999991	32.970562720000004	8.597917330581715E-5	1244.0	143.88225087999996	40.0	33.0	33.69006752597977	51.34019174590992	12.806248474865697	13.991398200419303	13.45362404707371	20.0	23.0	18.027756377319946	25.612496949731394	0.9152944038489242	1.2121212121212122	0.7551178831753624	0.30272749671792465	0.13090909090909092	159.0	7.0	36.71511950137164	126.0	91.0	17071.0	16158.0	0.5454545454545454	0.17443729903536978	0.41935483870967744	-1.0	0.04805863804644539	91.0053456661233	33.211102550927976	8.0	0.7465437788018433	210.0	11730.0	61.0	9.454291187731916E-4	19.1049731745428	0.47762432936356997
13	305	medium	iso	B	960.0	357.0	97.8406203599999	54.870057640000006	5.3796431026558817E-5	1317.0	155.53910511999993	38.0	32.01562118716424	26.565051177077976	46.97493401088195	20.518284528683193	21.15443200670026	14.142135623730951	22.0	27.79892961617188	15.652475842498529	30.093483975402023	0.9699284065951012	1.1869205903534061	0.817180538005752	0.5608106064547449	0.371875	152.0	3.0	34.92849839314596	31.0	238.0	3803.0	40056.0	0.5454545454545454	0.20425208807896736	0.8847583643122676	-1.0	0.18136791473075367	85.64504131959043	30.730210823359428	8.0	0.9776951672862454	178.0	13645.0	101.0	0.0012640990197179663	26.019223662515376	0.6847164121714573
13	306	small	api	A1	1416.0	125.0	123.29646443999985	32.384776280000004	2.2740840331897128E-5	1541.0	158.50966784	45.254833995939045	38.18376618407357	39.28940686250037	49.76364169072616	12.041594578792296	-1.0	13.038404810405298	21.920310216782973	23.334523779156065	20.09975124224178	28.71457168788933	-1.0	1.1851851851851851	-1.0	0.2626577852583884	0.0882768361581921	96.0	4.0	42.7551166528639	63.0	116.0	6976.0	15250.0	0.6428571428571429	0.11615833874107723	0.6480446927374302	-1.0	0.07171807227463936	66.71099798899021	23.302481848869814	3.0	0.4748603351955307	355.0	17690.0	87.0	0.004157439324375975	22.825424421026653	0.5043753872365303
15	333	large	iso	B	795.0	425.0	87.59797967999994	61.52691188000001	7.91301477122699E-5	1220.0	151.53910511999993	33.24154027718932	28.284271247461902	32.16439051359856	41.90284771526567	21.2602916254693	23.368177684537446	13.45362404707371	21.749894679102155	28.2842712474619	14.212670403551895	32.56608229918285	0.9097967292304988	1.1752659273543158	0.774119889001271	0.7023782067207609	0.5345911949685535	101.0	4.0	31.622776601683793	52.0	315.0	4167.0	29793.0	0.6363636363636364	0.3008196721311475	0.8583106267029973	-1.0	0.21067770903254915	68.85477328547441	25.939030075978682	1.0	0.3651226158038147	240.0	17615.0	79.0	0.003127818801953645	14.866068747318506	0.447213595499958
15	338	small	api	A1	1126.0	234.0	109.56854239999991	44.455844080000006	7.159560121832372E-5	1360.0	156.85281359999993	40.792156108742276	34.713109915419565	31.865977693603668	46.005086005254185	15.811388300841896	17.47233753236196	13.601470508735444	20.39607805437114	25.869188966013915	17.08800749063506	28.351454884268232	0.9049383502096567	1.1751224885391902	0.7700800206237199	0.40573547029316	0.20781527531083482	127.0	3.0	37.69615364994153	66.0	180.0	10488.0	32455.0	0.6666666666666666	0.18088235294117647	0.7317073170731707	-1.0	0.10515486162218594	117.05507205591812	42.385978916460246	11.0	1.0609756097560976	366.0	18653.0	95.0	0.00401909113297973	20.09975124224178	0.49273569135842143
15	350	medium	iso	B	1146.0	303.0	109.32590171999992	50.284271200000006	5.68925196929282E-5	1449.0	162.02438647999998	42.42640687119285	34.23448553724738	41.63353933657021	59.489762593884464	18.384776310850235	21.04594719735635	13.416407864998739	27.152900397563425	21.38194830483369	17.029386365926403	31.51675939002897	0.8735542353332334	1.2392885771580415	0.70488363358959	0.4599483782789699	0.2643979057591623	75.0	4.0	37.20215047547655	151.0	230.0	5970.0	11835.0	0.5384615384615384	0.2629399585921325	0.6036745406824147	-1.0	0.08940670218629573	36.78992803099487	12.649110640673518	3.0	0.2047244094488189	158.0	8631.0	83.0	0.002010815657616255	30.4138126514911	0.7168604389202189
[truncated: 27 more columns]
