# Supplementary material for: Exploiting Single-Cell Quantitative Data to Map Genetic Variants Having Probabilistic Effects
Source: PLoS Genet. 2016 Aug 1;12(8):e1006213. doi: 10.1371/journal.pgen.1006213 (PMC4968810; doi:10.1371/journal.pgen.1006213)
Supplement: S1 Dataset — (ZIP) [file pgen.1006213.s007.zip › data/2014-10-07_morpho/k_series/k1-1_C.xls]

image_number	cell_id	Cgroup	Agroup	C11-1_C	C11-2_C	C12-1_C	C12-2_C	C13_C	C101_C	C102_C	C103_C	C104_C	C105_C	C106_C	C107_C	C108_C	C109_C	C110_C	C111_C	C112_C	C113_C	C114_C	C115_C	C116_C	C117_C	C118_C	C126_C	C127_C	C128_C	A7-1_C	A7-2_C	A8-1_C	A8-2_C	A9_C	A101_C	A102_C	A103_C	A104_C	A120_C	A121_C	A122_C	A123_C	D14-1_C	D14-2_C	D14-3_C	D15-1_C	D15-2_C	D15-3_C	D16-1_C
1	18	large	F	942.0	682.0	98.08326103999993	80.59797967999997	2.847342464577022E-5	1624.0	181.09545427999998	35.35533905932738	32.2490309931942	4.398705354995542	8.954445175001126	27.80287754891569	29.556195416379214	12.806248474865697	5.685138520739842	45.02460865588267	17.4928556845359	36.52534893681083	0.9406784992870941	1.0963225241337866	0.8580308062450253	0.8217302200742573	0.7239915074309978	98.0	4.0	34.9857113690718	185.0	99.0	18903.0	9504.0	0.6363636363636364	0.1748768472906404	0.3485915492957746	0.04602250822583121	-1.0	142.89987232535512	55.70596575926838	3.0	0.9049295774647887	162.0	56.0	218.0	11656.0	3368.0	15024.0	118.0
2	25	large	F	937.0	663.0	96.25483391999992	79.59797967999997	3.689085436784114E-5	1600.0	178.26702716	35.22782990761707	32.202484376209235	2.030914236853107	1.8769457025419172	28.600699292150182	29.245659021762123	14.212670403551895	1.504492332879698	45.40022387465565	16.401219466856727	45.93445643890805	0.9779468218126999	1.0939475816854343	0.8939613178777605	0.826950465118002	0.7075773745997865	80.0	4.0	34.40930106817051	145.0	258.0	12013.0	19945.0	0.4166666666666667	0.251875	0.6401985111662531	-1.0	0.051951265017803575	131.82376973876873	44.497097087708035	2.0	0.533498759305211	159.0	92.0	251.0	14431.0	9512.0	23943.0	125.0
2	26	large	F	949.0	679.0	100.32590171999993	82.18376611999997	5.942210325808129E-5	1628.0	185.33809495999998	37.69615364994153	30.083217912982647	34.884638675932834	44.236101539070006	29.546573405388315	28.284197599635675	12.083045973594572	30.0826447846824	35.0029043783102	16.64331697709324	43.12202605110727	1.0446318408470212	1.2530625466657095	0.8336629672849897	0.8191679786678325	0.7154899894625922	141.0	3.0	35.608987629529715	237.0	276.0	17417.0	23150.0	0.5833333333333334	0.3151105651105651	0.5380116959064327	-1.0	0.045586998170031735	139.48798316597293	51.9928661983693	3.0	0.35282651072124754	51.0	170.0	221.0	4770.0	18209.0	22979.0	95.0
2	29	large	iso	1012.0	785.0	103.32590171999992	89.25483391999994	9.72803878099969E-5	1797.0	194.9949492	39.92492955535426	31.016124838541646	23.96248897457818	38.25710581943713	32.28002478313795	30.40384390358096	13.601470508735444	27.02572082197443	41.97816480226738	17.0	43.64680042732565	1.0617086735975516	1.2872313921609653	0.8248001719529129	0.8638185821196045	0.775691699604743	119.0	3.0	37.21558813185679	36.0	586.0	2446.0	51034.0	0.7142857142857143	0.34613244296048973	0.9421221864951769	-1.0	0.1817098075288902	152.9515444015631	61.84848896751684	3.0	0.21221864951768488	24.0	288.0	312.0	1707.0	26515.0	28222.0	54.0
2	38	small	api	1058.0	208.0	104.1543288399999	41.455844080000006	6.71054417372123E-5	1266.0	148.02438647999992	39.0	33.61547262794322	46.26739898523326	61.90927181054077	14.212670403551895	20.873890308643837	14.212670403551895	25.23076923076923	17.134966578491415	16.55294535724685	28.599729401012404	0.680882681349842	1.1601800287520228	0.5868767471219538	0.3980232462894918	0.19659735349716445	107.0	3.0	34.539832078341085	33.0	130.0	4005.0	18340.0	0.75	0.1287519747235387	0.7975460122699386	-1.0	0.07467577203656386	60.51068157227242	21.71177941081149	5.0	0.8220858895705522	313.0	23.0	336.0	20265.0	1463.0	21728.0	62.0
2	40	large	E	1068.0	574.0	104.15432883999989	71.59797967999998	5.0076327335949016E-5	1642.0	178.16652207999996	38.01315561749642	34.0147027033899	45.25129566720895	47.12109639666147	25.632011235952593	27.606679142771142	15.231546211727817	30.8577380894971	30.486816511162765	16.76305461424021	42.10973274477925	0.9284713711270259	1.117550723549556	0.8308091539487552	0.6874220253484382	0.5374531835205992	71.0	3.0	35.90264614203248	101.0	151.0	10549.0	13232.0	0.5333333333333333	0.15347137637028013	0.5992063492063492	-1.0	0.03507930876598467	132.96910149140956	49.048302732724736	3.0	0.32142857142857145	155.0	84.0	239.0	10882.0	8208.0	19090.0	90.0
3	70	large	F	1088.0	748.0	103.7401152799999	83.84062035999995	5.622216593429466E-5	1836.0	190.40916276000004	38.07886552931954	34.539832078341085	57.0002096718853	57.019002454544534	29.427877939124322	33.30846816748641	15.297058540778355	38.47278482789871	24.811933018556843	16.278820596099706	45.86366083065652	0.8834953859526308	1.1024623814890426	0.8013837032328816	0.8081793637274242	0.6875	91.0	3.0	36.05551275463989	179.0	155.0	22402.0	17681.0	0.4375	0.18191721132897604	0.46407185628742514	0.031215380893840818	-1.0	145.24977026881174	48.69562268694506	4.0	0.7664670658682635	176.0	149.0	325.0	17933.0	14121.0	32054.0	110.0
3	76	medium	iso	864.0	360.0	91.66904747999995	54.455844080000006	4.048705945472151E-5	1224.0	148.9533186799999	34.655446902326915	30.4138126514911	29.054604099077153	37.6383737179593	20.223748416156685	23.168444680470675	13.152946437965905	19.3331802036295	28.90134196828181	14.560219778561036	31.65867158603966	0.8729005634635391	1.139464075071425	0.7660623819218021	0.5940483246744873	0.4166666666666667	73.0	3.0	33.1058907144937	44.0	275.0	3972.0	33237.0	0.5714285714285714	0.26062091503267976	0.8620689655172413	-1.0	0.20327982330896624	68.44101963783665	28.43114061691778	4.0	0.4702194357366771	129.0	21.0	150.0	8093.0	1046.0	9139.0	95.0
4	78	large	F	982.0	637.0	97.49747459999993	76.18376611999999	5.318846410627843E-5	1619.0	176.50966784	36.61966684720111	33.60059523282288	37.266401900977144	45.87754725321739	26.476404589747453	29.092925508026344	15.297058540778355	28.59119402611451	30.475650592037766	16.0312195418814	39.82872931819769	0.9100633273351273	1.089851730109502	0.8350340713260962	0.7813921994652366	0.6486761710794298	78.0	4.0	34.36568055487916	284.0	451.0	19729.0	30635.0	0.9375	0.45398394070413833	0.6136054421768707	-1.0	0.0369687302331031	150.1239664830107	52.70598397731436	3.0	0.24489795918367346	116.0	135.0	251.0	8413.0	10597.0	19010.0	108.0
4	84	medium	iso	949.0	364.0	97.7401152799999	56.11269832000001	9.819577427880053E-5	1313.0	156.26702715999994	38.600518131237564	30.0	36.392137626293874	53.42696902148067	21.0	21.12753791555921	14.0	26.631766871753165	26.2	16.76305461424021	33.16129032258064	0.9939634274438913	1.286683937707919	0.7725000665000328	0.5741010040683069	0.3835616438356164	78.0	3.0	34.539832078341085	53.0	254.0	6726.0	34416.0	0.8	0.2338156892612338	0.8273615635179153	-1.0	0.10982955039930911	123.45155105581698	40.79005634816129	9.0	0.6221498371335505	175.0	34.0	209.0	17419.0	2789.0	20208.0	144.0
4	86	large	F	1084.0	718.0	104.7401152799999	81.42640679999995	4.793458724625333E-5	1802.0	188.99494920000004	37.21558813185679	35.12833614050059	88.88398960859271	81.78441641608318	28.0178514522438	30.517621780268353	15.0	43.9063328573675	2.2204296750073307	16.1245154965971	44.361598132719344	0.9180876430665768	1.0594179007798135	0.8665963095307275	0.7774137595927232	0.6623616236162362	167.0	3.0	34.48187929913333	198.0	255.0	22466.0	27942.0	0.75	0.2513873473917869	0.5629139072847682	-1.0	0.022333557979538263	152.53389390329454	51.19249666299841	6.0	0.565121412803532	224.0	203.0	427.0	24550.0	26707.0	51257.0	140.0
4	92	large	F	898.0	630.0	94.49747459999993	78.01219323999997	5.8655407547457926E-5	1528.0	174.50966783999996	34.058772731852805	32.0624390837628	13.98611593958492	15.895268372581313	27.65863337187866	27.875641520515696	14.560219778561036	11.509516302488187	42.35485629936758	16.278820596099706	42.02397008440479	0.9922151334713741	1.062263935780887	0.9340570643980125	0.8255479161767993	0.7015590200445434	102.0	4.0	34.23448553724738	75.0	165.0	10647.0	23765.0	0.6	0.15706806282722513	0.6875	-1.0	0.04009280236049621	160.67471151340357	51.064416775921785	6.0	1.0833333333333333	133.0	182.0	315.0	13745.0	19312.0	33057.0	152.0
4	95	large	iso	935.0	636.0	95.66904747999993	78.01219323999999	3.980153563219416E-5	1571.0	176.50966783999996	35.84689665786984	32.2490309931942	27.42874122167757	32.38418282164753	28.178005607210743	27.898048808246678	14.317821063276353	22.066066347373575	37.08638564217333	15.264337522473747	41.199265129951385	1.0100349956689914	1.1115650782014175	0.9086602444395715	0.8154381724800679	0.6802139037433155	112.0	3.0	33.28663395418648	96.0	191.0	10520.0	21530.0	0.6428571428571429	0.18268618714194781	0.6655052264808362	-1.0	0.06252354479759	145.85830032966953	53.4168992148522	4.0	0.7247386759581882	233.0	179.0	412.0	14542.0	12322.0	26864.0	94.0
5	97	large	iso	798.0	467.0	88.25483391999995	66.355339	5.9520182059568084E-5	1265.0	157.4386000399999	33.24154027718932	29.154759474226502	29.931511840507767	38.08877288097531	24.041630560342615	23.54064011313832	13.601470508735444	21.93039173038101	31.521439949193123	14.142135623730951	35.55040299896505	1.0212819381629596	1.140175425099138	0.8957235138392492	0.7518606749648284	0.5852130325814536	89.0	4.0	31.25699921617557	17.0	351.0	1184.0	33481.0	0.5	0.2909090909090909	0.9538043478260869	-1.0	0.27856094135280546	56.62221568767739	22.0	4.0	0.3016304347826087	265.0	70.0	335.0	13782.0	3705.0	17487.0	87.0
5	108	medium	iso	1073.0	469.0	104.98275595999988	66.94112544	3.4227341802070936E-5	1542.0	174.75230851999996	40.718546143004666	32.69556544854363	44.236101539070006	53.554847897642304	24.515301344262525	23.240703091804257	13.152946437965905	31.091483363717675	26.058579758801844	16.15549442140351	38.65052490888712	1.054843360264249	1.2453843689318547	0.8470022481243847	0.6376392468255038	0.43709226467847156	145.0	3.0	35.84689665786984	50.0	315.0	5480.0	42721.0	0.42857142857142855	0.23670557717250323	0.863013698630137	-1.0	0.26265143714448835	140.01874042706254	54.12544012353508	7.0	0.6493150684931507	389.0	116.0	505.0	21008.0	6923.0	27931.0	75.0
6	121	large	E	892.0	589.0	93.25483391999994	74.18376611999997	9.93395776439194E-5	1481.0	170.26702715999997	35.4400902933387	29.120439557122072	2.353296866108307	10.049348588124875	27.16615541441225	26.358848449758252	14.142135623730951	5.417593420637764	43.26857764383704	16.492422502470642	31.047034759328284	1.030627550600049	1.217017697271366	0.8468468066740393	0.7954951287955714	0.6603139013452914	80.0	6.0	34.92849839314596	180.0	0.0	17669.0	0.0	0.0	0.12153950033760973	0.0	0.11021611685871745	-1.0	50.37039047637698	24.166091947189145	3.0	0.45	192.0	136.0	328.0	8104.0	7224.0	15328.0	46.0
6	132	medium	iso	800.0	353.0	87.84062035999995	54.69848476000001	4.984331715409614E-5	1153.0	144.95331867999994	33.54101966249684	29.5296461204668	22.63810620164668	34.38034472384487	20.591260281974	20.75337895120856	13.892443989449804	17.88854381999832	30.477845766536838	14.212670403551895	31.678861972267697	0.9921883241463618	1.1358422490288425	0.8735265174320587	0.6227014852106862	0.44125	94.0	3.0	30.610455730027933	25.0	241.0	2090.0	27769.0	0.38461538461538464	0.23070251517779705	0.9060150375939849	-1.0	0.20241980720907796	112.60704005148878	45.295733233451585	5.0	0.4924812030075188	245.0	46.0	291.0	9017.0	1651.0	10668.0	51.0
6	142	large	F	926.0	773.0	102.91168815999991	94.49747459999993	7.430494380008667E-5	1699.0	199.82337632000005	36.124783736376884	31.064449134018133	17.28918598474691	17.037767795625633	32.31098884280702	29.25284210155177	7.0710678118654755	14.616004454258235	47.09563635551143	17.46424919657298	49.88363189766698	1.1045418674410794	1.1628979345658914	0.9498184102058825	0.9182385041928557	0.8347732181425486	124.0	3.0	36.24913792078372	178.0	303.0	14024.0	19863.0	0.0	0.2831077104178929	0.6299376299376299	0.0029226603411196843	-1.0	112.17837647270818	40.05489251013358	4.0	0.2806652806652807	175.0	112.0	287.0	12454.0	8062.0	20516.0	116.0
6	143	large	F	855.0	484.0	94.91168815999993	66.52691188	5.978796679556329E-5	1339.0	163.43860003999995	35.90264614203248	28.861739379323623	29.744881296942225	49.47902307664885	23.706539182259394	28.55486607835538	12.529964086141668	25.207055669929712	29.34681062939629	14.866068747318506	33.15984228739529	0.8302101336146338	1.2439529603594481	0.6673967264604116	0.700934870822764	0.5660818713450292	98.0	3.0	32.7566787083184	278.0	223.0	14990.0	11252.0	0.75	0.3741598207617625	0.44510978043912175	-1.0	0.003925713768204922	101.24632246589067	43.087733182332535	4.0	0.15568862275449102	98.0	99.0	197.0	6970.0	8314.0	15284.0	93.0
6	144	medium	iso	1173.0	330.0	111.49747459999992	53.870057640000006	3.443687952808555E-5	1503.0	167.78174579999992	42.42640687119285	34.23448553724738	28.12373538328881	34.89496363496205	20.518284528683193	19.657793396742466	13.45362404707371	20.506096654409877	32.71554931887122	18.601075237738275	35.84519586336219	1.0437735362547518	1.2392885771580415	0.84223606631504	0.4831504734368221	0.2813299232736573	136.0	3.0	39.824615503479755	91.0	251.0	9498.0	32693.0	0.6363636363636364	0.2275449101796407	0.7339181286549707	-1.0	0.1346198320047355	116.04953555633921	47.61739449126498	3.0	0.5	293.0	27.0	320.0	22629.0	1697.0	24326.0	139.0
8	175	medium	iso	1157.0	363.0	111.22539663999987	57.69848476000001	3.2197200853222485E-5	1520.0	171.33809495999998	40.311288741492746	34.48187929913333	35.744272255447775	48.366460663429805	19.4164878389476	23.968358204514413	13.341664064126334	25.551155325376943	27.753707728570735	18.788294228055936	34.18629482754876	0.8100883537067017	1.1690571848416025	0.6929415979052059	0.5187527894079	0.31374243733794294	85.0	3.0	39.11521443121589	111.0	271.0	11231.0	27993.0	0.8571428571428571	0.2513157894736842	0.7094240837696335	-1.0	0.08395826259833342	97.80277435282332	37.703535618723365	10.0	0.4738219895287958	304.0	34.0	338.0	21565.0	2025.0	23590.0	77.0
8	176	large	iso	858.0	505.0	92.25483391999994	69.76955255999998	5.0785536554500756E-5	1363.0	164.85281359999993	35.4682957019364	30.083217912982647	29.97477842055102	42.87205659339109	24.698178070456937	25.47412221544655	13.0	23.88048208230535	31.811756400800434	15.132745950421556	35.09959198939098	0.9695399064812875	1.1790060426557551	0.8223366729294811	0.7562698841396389	0.5885780885780886	93.0	4.0	33.13608305156178	63.0	368.0	4930.0	34120.0	0.6153846153846154	0.3162142333088775	0.8538283062645011	-1.0	0.1737671851100204	73.45282567884563	24.948452754871994	5.0	0.41299303944315546	237.0	93.0	330.0	16322.0	7899.0	24221.0	65.0
9	208	large	F	868.0	661.0	92.66904747999993	78.59797967999998	1.1007799348677708E-4	1529.0	173.68124072	35.0	30.0	26.16156644201925	39.09385888622951	28.861739379323623	27.635917116786256	15.524174696260024	24.8	35.8	14.7648230602334	39.328084428968445	1.0443561274756028	1.1666666666666667	0.895162394979088	0.8481578457679	0.761520737327189	132.0	4.0	33.015148038438355	69.0	121.0	9592.0	15864.0	0.4375	0.12426422498364945	0.6368421052631579	-1.0	0.0278883726727298	136.51149858111097	49.32621153671519	7.0	0.9210526315789473	226.0	158.0	384.0	12747.0	9282.0	22029.0	67.0
9	214	small	api	1350.0	273.0	119.22539663999987	46.041630520000005	3.605906292385762E-5	1623.0	167.68124071999995	42.720018726587654	38.27531841800928	58.891191171454864	59.1391083116505	17.88854381999832	18.92996735554999	14.7648230602334	30.828638171460792	19.22910194925244	18.788294228055936	35.91343324838077	0.9449854552841401	1.1161244502276186	0.8466667449955272	0.38617301193823944	0.20222222222222222	123.0	4.0	39.293765408777	72.0	180.0	11652.0	36645.0	0.35714285714285715	0.15526802218114602	0.7142857142857143	-1.0	0.11615492040018474	125.29342174586401	46.90514042020979	12.0	0.9761904761904762	475.0	42.0	517.0	18171.0	1642.0	19813.0	55.0
9	218	large	F	904.0	822.0	95.66904747999993	91.91168815999993	4.900794718423869E-5	1726.0	189.58073564	34.52535300326414	30.59411708155671	15.008913676658693	14.13756215898033	31.78049716414141	31.455708722899956	13.92838827718412	12.049116484360638	47.06787243316416	16.55294535724685	49.33092097120452	1.0103252622314944	1.128496465880276	0.895284383051565	0.9607254444465385	0.9092920353982301	135.0	4.0	34.785054261852174	195.0	553.0	14716.0	45041.0	0.7142857142857143	0.43337195828505215	0.7393048128342246	-1.0	0.08996912581474513	134.7471818861252	54.36630852963938	5.0	0.3342245989304813	342.0	26.0	368.0	15840.0	1073.0	16913.0	66.0
11	254	medium	E	1190.0	317.0	110.98275595999988	52.284271200000006	3.7424852323572654E-5	1507.0	165.68124071999995	39.81205847478876	35.84689665786984	44.78700551828858	55.25995555642144	18.24828759089466	20.61605680020259	14.142135623730951	27.83076390540439	23.070337382146583	19.313207915827967	33.867843636032305	0.8851492682497527	1.110613810025544	0.7969910514883606	0.4711026568744082	0.26638655462184874	120.0	3.0	38.07886552931954	308.0	237.0	19766.0	20075.0	0.6666666666666666	0.36164565361645656	0.43486238532110094	-1.0	0.044227929351975094	101.3767534648911	44.23946011139338	3.0	0.3100917431192661	181.0	22.0	203.0	22730.0	2591.0	25321.0	224.0
12	267	large	F	1091.0	654.0	104.08326103999993	77.84062035999996	6.783755537526284E-5	1745.0	183.92388140000003	38.2099463490856	34.23448553724738	58.97410056440547	73.49951703017389	27.459060435491963	29.275356292037895	16.278820596099706	40.51301160848254	16.825139649705196	16.55294535724685	42.253106912665565	0.9379581980684581	1.1161244502276189	0.8403706216427513	0.7478687695044957	0.5994500458295142	96.0	3.0	34.66987164671943	199.0	140.0	13619.0	7997.0	0.8235294117647058	0.19426934097421203	0.41297935103244837	0.028903683979748747	-1.0	154.30742252301127	56.629071191909915	2.0	0.4218289085545723	84.0	132.0	216.0	6009.0	10910.0	16919.0	62.0
12	271	medium	iso	989.0	379.0	99.91168815999993	56.69848476000001	4.804850808101095E-5	1368.0	158.6101729199999	36.359317925395686	32.7566787083184	20.426024763089018	25.590490357807912	20.248456731316587	22.881997632827744	14.422205101855956	14.439214758572417	33.09248808929837	16.401219466856727	33.42905592434342	0.8849077364760786	1.1099818223073519	0.7972272326375534	0.5674860049326991	0.3832153690596562	142.0	3.0	35.0	82.0	284.0	6955.0	25638.0	0.6153846153846154	0.2675438596491228	0.7759562841530054	-1.0	0.1488027272338121	115.98715238947926	48.967521556308355	3.0	0.4726775956284153	362.0	57.0	419.0	24883.0	4388.0	29271.0	73.0
12	273	small	api	1028.0	243.0	103.25483391999994	45.870057640000006	4.108925940542676E-5	1271.0	151.5391051199999	38.47076812334269	32.55764119219941	44.51030440687077	56.46217953689553	16.278820596099706	17.609324741004695	13.45362404707371	25.629849574064792	20.51745690225397	17.204650534085253	30.748883348188343	0.9244432046955892	1.181620249951032	0.7823522021850078	0.44424126114559764	0.23638132295719844	94.0	3.0	34.92849839314596	52.0	176.0	3058.0	14139.0	0.5454545454545454	0.17938630999213218	0.7719298245614035	-1.0	0.11326355704720846	47.15954440181926	17.083045973594572	4.0	0.40350877192982454	185.0	23.0	208.0	10736.0	1396.0	12132.0	80.0
12	275	medium	E	1038.0	408.0	103.32590171999992	60.69848476000001	4.070708701065986E-5	1446.0	166.85281359999996	39.01281840626232	33.015148038438355	68.19859051364818	74.49495581768771	20.615528128088304	23.48815863095187	14.317821063276353	35.2191934889648	11.570446376773809	16.15549442140351	36.54933631999138	0.8776987780098644	1.1816641973206083	0.7427649750242266	0.5874469397275157	0.3930635838150289	94.0	3.0	34.48187929913333	650.0	250.0	9644.0	3426.0	0.3333333333333333	0.6224066390041494	0.2777777777777778	0.20986140988463078	-1.0	0.0	0.0	0.0	0.0	340.0	82.0	422.0	28523.0	6926.0	35449.0	78.0
12	278	large	E	1084.0	740.0	102.08326103999993	82.01219323999996	6.182661834888677E-5	1824.0	186.50966784000002	37.12142238654117	34.438350715445125	2.8713632903778716	4.750054833140439	28.30194339616981	32.07629983537882	18.027756377319946	3.2595733735642103	44.89181298994787	17.0	39.36247299927057	0.8823319254845582	1.077909412482193	0.8185585126794077	0.80338531904721	0.6826568265682657	106.0	4.0	37.21558813185679	160.0	329.0	16237.0	29585.0	0.625	0.2680921052631579	0.6728016359918201	-1.0	0.03652012677970976	155.15086239898335	50.26358286570624	4.0	0.5112474437627812	130.0	116.0	246.0	14668.0	14572.0	29240.0	144.0
12	280	medium	E	1244.0	595.0	115.22539663999989	76.59797967999997	3.457436045007649E-5	1839.0	194.65180344000004	41.23105625617661	37.107950630558946	54.713251024940284	54.92624550665172	27.85677655436824	26.985399714961993	13.601470508735444	38.56316438077694	27.64906125414196	19.313207915827967	47.119441193027114	1.0322906775000673	1.1111111111111112	0.9290616097500606	0.6647664656717648	0.4782958199356913	86.0	4.0	38.47076812334269	774.0	419.0	13108.0	7362.0	0.0	0.6487221315932572	0.3512154233025985	0.07864561480433423	-1.0	0.0	0.0	0.0	0.0	177.0	225.0	402.0	8858.0	14487.0	23345.0	44.0
12	289	medium	iso	1206.0	472.0	114.15432883999988	67.52691188	5.7356368327374776E-5	1678.0	183.68124072000003	41.23105625617661	36.76955262170047	45.213789229877115	55.10929849249517	22.47220505424423	25.483684993487206	13.038404810405298	31.48112412971602	26.054165245258176	18.384776310850235	38.38016073738029	0.8818271399912293	1.1213369028548656	0.7864069556135566	0.5915405273386221	0.3913764510779436	111.0	4.0	38.897300677553446	55.0	375.0	4104.0	37327.0	0.75	0.2562574493444577	0.872093023255814	-1.0	0.14921481023968328	63.78315658752322	17.804493814764857	4.0	0.3883720930232558	297.0	74.0	371.0	20241.0	5367.0	25608.0	79.0
14	315	medium	iso	953.0	466.0	98.08326103999993	65.94112544	5.3219739267745415E-5	1419.0	166.85281359999993	36.87817782917155	31.78049716414141	32.47119229084849	48.66039854787542	22.825424421026653	24.42408890412682	13.038404810405298	26.248585396057397	29.105900868149305	16.97056274847714	34.960460189167414	0.9345455836909418	1.160402797939296	0.8053630906014332	0.6722974413861316	0.48898216159496327	128.0	3.0	35.22782990761707	30.0	311.0	1509.0	21374.0	0.5	0.24031007751937986	0.9120234604105572	-1.0	0.17384510989133356	56.56940105609293	21.808652046684813	3.0	0.40762463343108507	317.0	35.0	352.0	15172.0	1764.0	16936.0	60.0
14	317	medium	iso	1112.0	428.0	105.98275595999992	62.76955256000001	3.776062105058552E-5	1540.0	170.75230851999993	41.23105625617661	34.0147027033899	49.81232118582112	67.16634582208245	22.0	24.414162079549087	15.0	33.081859254955816	19.991355089287058	16.76305461424021	35.89473684210527	0.9011163245462621	1.2121539504758783	0.7434008891300431	0.5922619391374436	0.38489208633093525	141.0	3.0	35.77708763999664	98.0	338.0	6342.0	25666.0	0.5625	0.2831168831168831	0.7752293577981652	-1.0	0.1578079002074771	59.387902767830994	20.235384061671343	8.0	0.3119266055045872	143.0	65.0	208.0	7178.0	4722.0	11900.0	53.0
14	318	medium	api	849.0	341.0	91.84062035999995	52.455844080000006	6.760082993040293E-5	1190.0	146.71067799999992	35.0	30.01666203960727	24.775140568831922	34.5085229876684	19.4164878389476	20.829839362982245	13.601470508735444	17.0	28.9172726419302	14.317821063276353	30.007299387464474	0.932147747305897	1.1660190581423466	0.79942754005321	0.5711616915737484	0.4016489988221437	145.0	3.0	32.69556544854363	0.0	136.0	0.0	18542.0	0.0	0.11428571428571428	1.0	-1.0	0.2509446976529268	89.43671231504723	40.640491358206916	3.0	0.8676470588235294	172.0	28.0	200.0	13651.0	1905.0	15556.0	117.0
14	322	medium	iso	1060.0	444.0	104.49747459999992	62.52691188000001	7.62658835663947E-5	1504.0	169.43860003999998	41.43669871020132	31.400636936215164	47.174744114610064	70.89005180201056	21.37755832643195	24.899806238537685	15.297058540778355	31.83168642909467	17.834033148357495	15.811388300841896	33.68817136507018	0.8585431597996005	1.3196133184932726	0.6506020724160927	0.598358114579738	0.4188679245283019	87.0	4.0	35.4682957019364	68.0	361.0	5653.0	34891.0	0.5	0.28523936170212766	0.8414918414918415	-1.0	0.18635614015008645	69.0220440752262	21.024362205555725	4.0	0.34965034965034963	114.0	61.0	175.0	6489.0	3885.0	10374.0	75.0
14	323	large	F	977.0	622.0	95.42640679999994	74.35533899999999	6.205300541122724E-5	1599.0	172.61017291999997	37.16180835212409	34.0147027033899	49.97626421430698	61.10989179644113	26.40075756488817	28.33669525843143	17.804493814764857	34.309417558984954	21.72589913379873	14.317821063276353	39.18622339375137	0.93168089377087	1.0925219213637445	0.8527800454638896	0.7791903886294086	0.6366427840327533	85.0	4.0	33.24154027718932	96.0	86.0	11637.0	11405.0	0.5333333333333333	0.11382113821138211	0.4725274725274725	-1.0	0.009756670793761522	108.86551556732267	44.82296500190871	3.0	1.10989010989011	77.0	118.0	195.0	4168.0	7296.0	11464.0	73.0
15	339	large	F	1278.0	842.0	114.3259017199999	88.84062035999993	3.186392088127294E-5	2120.0	205.58073564000003	42.20189569201838	37.36308338453881	53.99379239875556	61.3095232065796	31.144823004794873	32.302017714578746	16.278820596099706	42.178200073999285	24.35559160453461	18.439088914585774	48.08133993801811	0.9641757762623726	1.1295078422109541	0.8536246852213506	0.7770821749351517	0.6588419405320813	85.0	3.0	39.11521443121589	104.0	187.0	13555.0	25162.0	0.6153846153846154	0.13726415094339622	0.6426116838487973	-1.0	0.048501174026084955	187.04116200729834	63.083586410887165	5.0	1.0309278350515463	357.0	314.0	671.0	12631.0	13016.0	25647.0	42.0
15	349	large	iso	861.0	430.0	93.32590171999993	61.69848476000001	9.067146237936293E-5	1291.0	157.43860003999993	35.4682957019364	29.832867780352597	25.66987746686692	47.85748671127163	23.194827009486403	23.750632229540923	14.142135623730951	23.93687046974881	29.229506409514002	15.524174696260024	32.282636280416334	0.976598297902857	1.1888999731127154	0.8214301623255812	0.6611078341906649	0.4994192799070848	73.0	3.0	32.89376840679705	28.0	298.0	1702.0	24055.0	0.5333333333333333	0.2525174283501162	0.9141104294478528	-1.0	0.1725554690728246	43.82954212178745	15.556349186104045	5.0	0.19631901840490798	148.0	22.0	170.0	8798.0	1011.0	9809.0	90.0
[truncated: 67 more columns]
