# Supplementary material for: Exploiting Single-Cell Quantitative Data to Map Genetic Variants Having Probabilistic Effects
Source: PLoS Genet. 2016 Aug 1;12(8):e1006213. doi: 10.1371/journal.pgen.1006213 (PMC4968810; doi:10.1371/journal.pgen.1006213)
Supplement: S1 Dataset — (ZIP) [file pgen.1006213.s007.zip › data/2014-10-07_morpho/k_series/k1-2_A.xls]

image_number	cell_	Agroup	C11-1_A	C12-1_A	C13_A	C103_A	C104_A	C115_A	C126_A	C127_A	A7-1_A	A8-1_A	A101_A	A120_A	A121_A	A122_A	A123_A	D14-1_A	D15-1_A	D16-1_A	D17-1_A	D102_A	D105_A	D117_A	D127_A	D135_A	D147_A	D148_A	D154_A	D155_A	D173_A	D176_A	D179_A	D182_A	D188_A	D191_A	D194_A
1	10	B	655.0	91.84062035999993	1.037376161670168E-4	28.600699292150182	26.627053911388696	1.0741218081177706	94.0	3.0	132.0	20051.0	0.2015267175572519	58.80271177144586	21.633307652783937	5.0	0.7196969696969697	83.0	4116.0	65.0	6.713539374758437E-4	15.0	0.5244627009562992	4.242640687119285	15.811388300841896	5.0	0.315352998736582	0.36760731104690386	81.86989764584402	90.0	6.4031242374328485	10.63014581273465	4.242640687119285	2.505549396395485	1.0	49.59036144578313	1.3107385811467445
1	11	B	926.0	111.15432883999988	4.710404456068033E-5	35.12833614050059	31.144823004794873	1.1279028985039485	88.0	4.0	109.0	15197.0	0.11771058315334773	65.06736783192989	26.1725046566048	3.0	0.908256880733945	132.0	6241.0	55.0	4.446434212570404E-4	23.08679276123039	0.6572128172792358	5.0990195135927845	22.360679774997898	5.0	0.295378269592824	0.29061909685954823	4.600095666263286	30.160060838087077	8.602325267042627	15.264337522473747	5.0	3.0528675044947495	2.23606797749979	47.28030303030303	1.163275116167281
1	22	B	1097.0	122.56854239999986	1.4528527912175936E-4	39.81205847478876	33.734255586866	1.1801670966852187	99.0	5.0	189.0	15407.0	0.1722880583409298	31.846083386157666	14.560219778561036	3.0	0.3544973544973545	99.0	3536.0	49.0	7.41025790609355E-4	20.248456731316587	0.5086010999441049	3.1622776601683795	21.02379604162864	3.605551275463989	0.17541160386140586	0.19999999999999998	82.8749836510982	67.61986494804043	6.4031242374328485	12.206555615733702	5.0	2.4413111231467406	1.0	35.717171717171716	1.3718891402714932
2	30	B	836.0	105.15432883999989	8.17622388879829E-5	33.015148038438355	30.01666203960727	1.099894052006001	87.0	3.0	174.0	27994.0	0.20813397129186603	76.70001346384599	26.30589287593181	2.0	1.0747126436781609	165.0	13490.0	127.0	8.024684014587257E-4	17.0	0.5149151528930753	1.0	17.029386365926403	1.4142135623730951	0.058823529411764705	0.09513029883089882	0.0	45.0	9.219544457292887	17.0	7.615773105863909	2.2322093586152834	1.0	81.75757575757575	1.5533728687916977
2	34	A	989.0	113.98275595999989	7.632198470775474E-5	34.9857113690718	32.7566787083184	1.0680481889083386	61.0	5.0	312.0	31661.0	0.3154701718907988	69.87283494700877	22.360679774997898	2.0	0.3076923076923077	190.0	16489.0	76.0	0.002727945461474156	21.2602916254693	0.6076849889141858	5.0990195135927845	21.540659228538015	5.0990195135927845	0.295378269592824	0.295378269592824	47.72631099390628	42.27368900609373	10.44030650891055	19.313207915827967	5.385164807134504	3.5863726752133895	7.211102550927978	86.78421052631579	0.8757353387106556
2	37	B	819.0	105.15432883999989	8.612919272483299E-5	35.84689665786984	27.784887978899608	1.2901580414897724	63.0	3.0	180.0	21379.0	0.21978021978021978	69.44062901230726	27.459060435491963	5.0	0.6777777777777778	181.0	11175.0	88.0	7.823851995783988E-4	21.02379604162864	0.5864885945995291	4.0	22.847319317591726	6.0	0.23529411764705882	0.35294117647058826	29.357753542791272	29.357753542791272	10.295630140987	18.384776310850235	7.615773105863909	2.414039396301674	2.0	61.74033149171271	1.425324384787472
2	43	A	753.0	100.32590171999992	1.3551491848101403E-4	33.83784863137726	26.92582403567252	1.2567061489574984	53.0	3.0	512.0	28824.0	0.6799468791500664	61.94118226518748	24.186773244895647	3.0	0.123046875	86.0	5632.0	87.0	3.077072409577895E-4	19.72308292331602	0.5828704755487067	4.123105625617661	20.248456731316587	5.0990195135927845	0.33333333333333337	0.4191368221424547	58.6097318958122	61.336042889718456	6.708203932499369	11.704699910719626	4.123105625617661	2.8388067087090953	1.0	65.48837209302326	1.3284801136363635
3	44	B	835.0	104.9116881599999	4.155965809496896E-5	33.015148038438355	31.0	1.0650047754334953	138.0	3.0	130.0	20215.0	0.15568862275449102	83.91535697953232	26.476404589747453	5.0	1.0846153846153845	142.0	15582.0	193.0	7.6949131936229E-4	22.0	0.666360786096921	6.082762530298219	21.02379604162864	5.385164807134504	0.3523649724724399	0.31514293343362576	9.462322208025626	21.801409486351815	9.219544457292887	15.811388300841896	5.830951894845301	2.711630722733202	1.4142135623730951	109.73239436619718	1.7588242844307533
3	45	A	879.0	109.74011527999988	1.2496425950386556E-4	36.6742416417845	27.65863337187866	1.3259600049173894	154.0	3.0	570.0	48009.0	0.6484641638225256	81.4286619617185	24.698178070456937	4.0	0.32456140350877194	217.0	26518.0	167.0	0.004973068308212944	19.924858845171276	0.5432930022053967	2.23606797749979	23.53720459187964	9.433981132056603	0.14285714285714285	0.6790728211120344	50.9061411137705	70.523424501068	12.041594578792296	21.95449840010015	8.06225774829855	2.723120382095624	8.48528137423857	122.20276497695852	1.3665811901350027
3	52	A	745.0	99.4974745999999	8.377319100431362E-5	32.55764119219941	28.284271247461902	1.1510864433221337	147.0	4.0	197.0	21391.0	0.2644295302013423	79.06809615927527	24.351591323771842	4.0	0.6142131979695431	124.0	11088.0	151.0	0.0030459174901285723	17.69180601295413	0.543399502086563	2.0	16.401219466856727	1.4142135623730951	0.13333333333333333	0.1	47.48955292199915	87.51044707800085	10.816653826391969	17.029386365926403	5.0	3.4058772731852804	1.4142135623730951	89.41935483870968	1.6886724386724385
3	54	B	1025.0	117.7401152799999	6.0460199671305864E-5	39.11521443121589	33.13608305156178	1.180441706714406	115.0	4.0	113.0	15550.0	0.11024390243902439	85.48253724268653	28.0178514522438	3.0	1.1415929203539823	76.0	5962.0	106.0	6.604876965033367E-4	21.840329667841555	0.5583589400039665	4.123105625617661	20.615528128088304	3.0	0.26559258100921596	0.2	72.9509690278902	86.98721249581666	5.830951894845301	10.44030650891055	5.0990195135927845	2.047512562185564	1.4142135623730951	78.44736842105263	1.3512244213351225
3	55	B	707.0	95.84062035999996	1.489809609272831E-4	31.622776601683793	27.202941017470888	1.1624763874381927	140.0	3.0	170.0	18095.0	0.24045261669024046	75.23867874699563	22.20360331117452	3.0	0.5764705882352941	122.0	5077.0	68.0	0.002268338960414884	18.788294228055936	0.5941380311005179	4.123105625617661	16.55294535724685	2.8284271247461903	0.26559258100921596	0.2	48.731396999160445	79.69515353123397	8.602325267042627	14.422205101855956	5.0	2.884441020371191	2.23606797749979	41.614754098360656	1.6340358479416979
3	64	A	855.0	106.32590171999993	6.418579404033213E-5	35.05709628591621	29.017236257093817	1.2081473223469321	113.0	3.0	369.0	21776.0	0.43157894736842106	51.39339694890436	21.02379604162864	2.0	0.4146341463414634	78.0	7036.0	127.0	8.187585398413148E-4	20.396078054371138	0.581795990404517	5.385164807134504	20.8806130178211	7.280109889280518	0.362245385694578	0.5	71.56505117707799	77.42106476250696	5.830951894845301	9.486832980505138	4.123105625617661	2.3008949665421112	2.0	90.2051282051282	1.407902217168846
3	66	B	876.0	107.74011527999988	1.1104940486586806E-4	35.35533905932738	29.154759474226502	1.212678125181665	91.0	4.0	91.0	7583.0	0.10388127853881278	7.211102550927978	3.605551275463989	1.0	0.15384615384615385	75.0	9546.0	185.0	4.3711668863756183E-4	21.587033144922902	0.6105735008989499	3.605551275463989	21.840329667841555	4.242640687119285	0.2095684110712273	0.25	24.227745317954174	35.53767779197439	5.0990195135927845	9.848857801796104	4.47213595499958	2.2022715545545237	1.0	127.28	1.4534883720930232
4	68	B	908.0	110.08326103999991	7.671672531429485E-5	37.05401462729781	30.066592756745816	1.2323981944706481	140.0	3.0	182.0	23145.0	0.20044052863436124	77.00053185167343	27.202941017470888	1.0	0.8351648351648352	270.0	13286.0	64.0	0.003692874320107151	22.561028345356956	0.6088686630121901	5.0	23.40939982143925	9.848857801796104	0.2808279781508652	0.6466091928482474	50.117314849972644	69.05029852960516	12.529964086141668	21.633307652783937	8.602325267042627	2.5148209328547284	8.602325267042627	49.20740740740741	1.3006171910281499
4	73	A	1064.0	120.22539663999986	5.029125847279336E-5	39.0	33.61547262794322	1.1601800287520228	87.0	3.0	513.0	22057.0	0.48214285714285715	67.16473478069665	32.55764119219941	1.0	0.07407407407407407	163.0	7553.0	72.0	0.0015133096564943075	25.317977802344327	0.6491789180088289	7.615773105863909	26.476404589747453	8.246211251235321	0.41424344670265417	0.41972110157675935	47.16107948822636	37.99873244250466	10.0	17.4928556845359	6.708203932499369	2.607680962081059	1.4142135623730951	46.33742331288344	1.553819674301602
4	75	B	1059.0	119.05382375999987	8.083329928234445E-5	38.0	33.0	1.1515151515151516	98.0	3.0	151.0	17428.0	0.14258734655335223	78.27611563127223	30.265491900843113	2.0	0.4768211920529801	110.0	6178.0	63.0	3.361143618892497E-4	19.0	0.5	0.0	20.09975124224178	2.23606797749979	0.0	0.1315334104411641	-1.0	63.43494882292201	6.708203932499369	12.206555615733702	5.0	2.4413111231467406	2.23606797749979	56.163636363636364	1.1217222402071867
4	76	B	947.0	112.0832610399999	8.210630753978269E-5	36.49657518178932	31.575306807693888	1.155858133194648	101.0	4.0	127.0	21498.0	0.1341077085533263	70.40936224972589	28.460498941515414	2.0	0.8818897637795275	143.0	10104.0	104.0	0.0035129912782650725	21.540659228538015	0.5902104271769081	5.385164807134504	21.95449840010015	8.06225774829855	0.31514293343362576	0.5	58.73626830562257	73.4126614430726	10.0	18.384776310850235	6.324555320336759	2.9068883707497264	3.1622776601683795	70.65734265734265	1.4718923198733176
4	77	A	756.0	100.91168815999991	5.5732118019486336E-5	31.575306807693888	29.614185789921695	1.0662223513988895	80.0	4.0	220.0	19495.0	0.291005291005291	66.51716070517364	23.194827009486403	3.0	0.5318181818181819	117.0	8125.0	107.0	0.0025154803451114894	17.804493814764857	0.5638739766869494	8.246211251235321	19.4164878389476	8.0	0.5759403763178709	0.5333333333333333	87.27368900609373	78.69006752597979	9.219544457292887	15.811388300841896	5.385164807134504	2.9361010975735176	2.0	69.44444444444444	1.5408
4	81	B	1105.0	123.63961019999985	1.7331251856229354E-4	40.024992192379	33.95585369269929	1.1787361482531247	82.0	4.0	115.0	20141.0	0.10407239819004525	82.31219978206002	28.844410203711913	3.0	0.991304347826087	201.0	10025.0	70.0	0.0044414256900399745	20.615528128088304	0.5150663872462572	1.0	23.345235059857504	3.0	0.06666666666666667	0.15789473684210525	75.25643716352927	14.743562836470735	15.231546211727817	25.553864678361276	3.605551275463989	7.087366875699976	3.1622776601683795	49.875621890547265	1.4034912718204489
4	82	B	1054.0	119.63961019999986	5.853944846579939E-5	37.589892258425	33.12099032335839	1.1349265795327064	93.0	3.0	227.0	19857.0	0.21537001897533206	79.92244605894075	27.65863337187866	2.0	0.43612334801762115	159.0	13420.0	125.0	6.348374647364934E-4	24.698178070456937	0.6570430662759175	7.0	24.041630560342615	7.280109889280518	0.3888888888888889	0.41084036914256306	29.357753542791272	45.30314944371412	9.055385138137417	16.278820596099706	6.082762530298219	2.6762216205243847	2.0	84.40251572327044	1.4809985096870342
5	96	B	809.0	102.91168815999994	7.221285122239806E-5	32.38826948140329	29.427877939124322	1.100598199720787	110.0	3.0	92.0	15521.0	0.11372064276885044	58.36940844494674	25.079872407968907	3.0	1.2608695652173914	93.0	7168.0	95.0	0.004026332342646142	18.0	0.5557567689849946	3.605551275463989	18.027756377319946	2.8284271247461903	0.22803508501982758	0.18181818181818182	66.92958775017534	55.619655276155136	7.810249675906654	15.264337522473747	4.47213595499958	3.413209633175202	1.0	77.0752688172043	1.2325613839285714
5	98	B	746.0	99.25483391999994	1.2610748507351727E-4	31.827660925679098	27.586228448267445	1.15375180718762	127.0	3.0	71.0	11174.0	0.09517426273458444	66.37218396596337	24.413111231467404	3.0	1.5070422535211268	130.0	6845.0	73.0	0.0015641968955117907	16.401219466856727	0.5153133780441888	2.8284271247461903	16.278820596099706	1.0	0.2	0.06666666666666667	90.0	45.0	8.06225774829855	15.652475842498529	6.708203932499369	2.3333333333333335	2.23606797749979	52.65384615384615	1.3864134404674946
5	100	B	805.0	103.15432883999988	3.84234026661981E-5	33.24154027718932	30.265491900843113	1.0983314061471872	101.0	3.0	126.0	19504.0	0.1565217391304348	92.69775638424612	26.476404589747453	9.0	1.0873015873015872	126.0	9035.0	115.0	0.00268172979216149	18.788294228055936	0.5652052844539412	6.082762530298219	20.591260281974	8.246211251235321	0.40196026221723297	0.5311851620184319	73.41266144307258	68.83874018317171	10.198039027185569	19.235384061671343	6.082762530298219	3.162277660168379	2.23606797749979	71.7063492063492	1.6037631433314887
5	104	B	879.0	107.49747459999988	7.748705071981336E-5	35.11409973215888	29.732137494637012	1.1810149787748239	106.0	3.0	109.0	18554.0	0.12400455062571103	77.64094137115303	26.90724809414742	2.0	1.1926605504587156	93.0	5548.0	84.0	0.0019437536225239225	18.439088914585774	0.5251192271832198	2.8284271247461903	18.439088914585774	2.8284271247461903	0.18181818181818182	0.18181818181818182	65.55604521958347	65.55604521958347	9.219544457292887	15.132745950421556	4.123105625617661	3.670229997601529	0.0	59.655913978494624	1.4080749819754868
5	109	B	1148.0	123.15432883999986	4.684566500031701E-5	40.311288741492746	35.35533905932738	1.1401754250991378	87.0	3.0	282.0	35825.0	0.2456445993031359	86.73627371552267	30.4138126514911	3.0	0.48226950354609927	140.0	12440.0	123.0	5.218239312049445E-4	26.019223662515376	0.6454575002394695	7.211102550927978	26.0	6.708203932499369	0.3821876708246056	0.34874291623145787	42.22083313592792	35.09581678702612	7.810249675906654	14.866068747318506	5.656854249492381	2.62797450520358	1.0	88.85714285714286	1.3842443729903537
5	110	B	658.0	94.66904747999993	1.9941004612621238E-4	31.016124838541646	25.632011235952593	1.2100542775604382	96.0	3.0	89.0	13379.0	0.135258358662614	61.503989204456076	23.08679276123039	2.0	1.0337078651685394	136.0	6230.0	81.0	0.004685388229680331	16.15549442140351	0.5208740455328632	1.4142135623730951	17.26267650163207	3.605551275463989	0.09090909090909091	0.295378269592824	23.198590513648185	55.4914770123316	9.219544457292887	16.401219466856727	7.211102550927978	2.2744399141496188	3.605551275463989	45.80882352941177	1.7682182985553772
5	111	B	800.0	103.49747459999993	1.2701832121903367E-4	32.202484376209235	28.600699292150182	1.1259334622299815	100.0	3.0	104.0	15803.0	0.13	75.46826005164719	26.248809496813376	4.0	0.9615384615384616	187.0	14694.0	129.0	0.0050934450903909224	17.029386365926403	0.5288221295903333	3.605551275463989	18.439088914585774	7.0710678118654755	0.25	0.4756514941544941	86.12147549715229	82.56859202882748	13.92838827718412	21.840329667841555	6.324555320336759	3.4532593299664014	3.605551275463989	78.57754010695187	1.6416904859126173
5	112	A	832.0	106.3259017199999	2.3969634975083213E-4	35.608987629529715	27.202941017470888	1.3090124191593882	110.0	3.0	269.0	27861.0	0.3233173076923077	76.99941986110869	27.784887978899608	7.0	0.37174721189591076	75.0	8441.0	150.0	0.0010107823204574696	20.615528128088304	0.5789417082723329	2.8284271247461903	19.849433241279208	2.23606797749979	0.15384615384615385	0.1315334104411641	6.842773412630947	25.277722235552957	6.0	10.04987562112089	5.0990195135927845	1.9709427654336857	1.0	112.54666666666667	1.3327804762468902
5	116	A	814.0	104.32590171999989	5.859534723872438E-5	33.60059523282288	29.206163733020468	1.1504624688121594	102.0	4.0	384.0	30115.0	0.47174447174447176	85.86466741383305	25.942243542145693	3.0	0.4296875	187.0	16801.0	77.0	0.006285946211389779	21.2602916254693	0.6327355654908486	5.0	20.12461179749811	8.94427190999916	0.30485538042484617	0.6246950475544243	17.5924245621816	81.0273733851036	10.770329614269007	20.12461179749811	9.848857801796104	2.0433447413392494	8.06225774829855	89.84491978609626	0.8570323195047914
5	119	A	677.0	95.49747459999992	1.3375369131042198E-4	30.528675044947494	26.076809620810597	1.1707212457686575	86.0	3.0	198.0	13172.0	0.29246676514032494	44.11750902639156	16.64331697709324	1.0	0.35858585858585856	142.0	5071.0	56.0	0.00229449278977514	16.64331697709324	0.5451699738881303	1.4142135623730951	16.64331697709324	1.4142135623730951	0.09513029883089882	0.09513029883089882	13.392497753751094	13.392497753751094	12.165525060596439	21.587033144922902	5.0990195135927845	4.233565509482158	0.0	35.7112676056338	1.5681325182409782
5	123	A	811.0	104.91168815999993	7.959340423589722E-5	32.64965543462902	29.5296461204668	1.1056568474079937	64.0	4.0	211.0	13294.0	0.2601726263871763	70.75686876206407	24.20743687382041	3.0	0.44549763033175355	165.0	7841.0	58.0	0.004503402714080734	22.360679774997898	0.6848672513487422	6.324555320336759	20.518284528683193	6.082762530298219	0.4	0.40196026221723297	6.581944655178006	55.520784313874366	10.198039027185569	17.88854381999832	5.385164807134504	3.321819194149599	6.4031242374328485	47.52121212121212	1.2205075883178165
6	126	B	1029.0	117.15432883999986	4.227487003059942E-5	39.35733730830886	31.76476034853718	1.2390251611050271	164.0	4.0	189.0	36311.0	0.1836734693877551	81.04834613030934	32.202484376209235	3.0	1.037037037037037	99.0	10042.0	122.0	3.7510869411330674E-4	21.840329667841555	0.5549239649205326	4.242640687119285	21.840329667841555	4.242640687119285	0.2853908964926964	0.2853908964926964	71.56505117707799	71.56505117707799	6.4031242374328485	11.661903789690601	5.0	2.3323807579381204	0.0	101.43434343434343	1.2027484564827724
6	130	A	726.0	97.49747459999993	7.302937380812438E-5	31.622776601683793	27.202941017470888	1.1624763874381927	106.0	3.0	506.0	43221.0	0.696969696969697	77.52181983011904	24.331050121192877	5.0	0.22727272727272727	111.0	8049.0	97.0	0.0021259522126747207	18.027756377319946	0.570087712549569	5.0	17.0	5.385164807134504	0.38461538461538464	0.4142434467026541	71.56505117707799	86.6335393365702	10.198039027185569	16.1245154965971	5.0990195135927845	3.1622776601683795	2.0	72.51351351351352	1.3376816995900112
6	136	B	1131.0	123.05382375999986	5.7349487816934995E-5	39.35733730830886	34.88552708502482	1.128185256091591	113.0	3.0	227.0	23455.0	0.20070733863837312	61.58278618016792	26.627053911388696	1.0	0.3568281938325991	122.0	17794.0	193.0	3.226907469453923E-4	22.360679774997898	0.5681451364413634	7.0710678118654755	21.37755832643195	6.4031242374328485	0.3996803834887158	0.35963528668941347	71.56505117707799	77.9052429229879	6.4031242374328485	12.529964086141668	5.830951894845301	2.148871112659745	1.0	145.85245901639345	1.3232550297853207
6	137	A	706.0	96.91168815999993	6.210386946508488E-5	31.622776601683793	26.627053911388696	1.1876183038093586	111.0	3.0	475.0	32720.0	0.6728045325779037	57.531644158209396	22.090722034374522	2.0	0.1936842105263158	204.0	10319.0	71.0	0.0035193307164208183	17.204650534085253	0.5440588203494178	1.4142135623730951	17.804493814764857	2.23606797749979	0.09513029883089882	0.14285714285714285	10.304846468766044	28.73979529168804	13.038404810405298	23.769728648009426	8.246211251235321	2.882502997294498	3.605551275463989	50.583333333333336	1.4036243822075782
6	139	B	889.0	108.9116881599999	1.2152737603219487E-4	35.510561809129406	30.4138126514911	1.167580080013034	111.0	4.0	122.0	19083.0	0.1372328458942632	44.001555945647254	20.518284528683193	2.0	0.6475409836065574	81.0	7708.0	134.0	0.0011642932561273804	20.223748416156685	0.5695136147059595	2.0	21.095023109728988	3.1622776601683795	0.11764705882352941	0.17541160386140586	9.462322208025626	27.89727103094762	6.324555320336759	10.44030650891055	5.0990195135927845	2.047512562185564	1.4142135623730951	95.1604938271605	1.4081473793461339
6	145	B	791.0	102.08326103999995	7.57272863675544E-5	32.526911934581186	29.0	1.1216176529165927	74.0	4.0	156.0	9253.0	0.1972187104930468	20.59871799083188	10.295630140987	1.0	0.28205128205128205	185.0	16775.0	93.0	0.0011153250824216202	19.72308292331602	0.6063619861296241	5.0990195135927845	22.360679774997898	8.06225774829855	0.3333333333333333	0.5327689881738851	53.820379552021066	49.635463426902646	12.727922061357855	23.600847442411894	5.830951894845301	4.047511944537838	3.0	90.67567567567568	1.0256333830104323
7	153	A	889.0	108.3259017199999	6.313023270658435E-5	35.84689665786984	30.01666203960727	1.1942332765238695	70.0	3.0	579.0	37975.0	0.6512935883014623	94.08680274705077	26.92582403567252	2.0	0.3920552677029361	126.0	9795.0	131.0	0.0016750576128431213	23.853720883753127	0.6654333598642568	6.4031242374328485	23.323807579381203	5.830951894845301	0.3472581680740104	0.30903983234775434	7.696051722016563	0.0	9.219544457292887	16.278820596099706	5.0990195135927845	3.1925393799149435	1.0	77.73809523809524	1.685145482388974
7	156	B	771.0	100.91168815999991	4.5027626412709424E-5	33.37663853655727	27.459060435491963	1.215505483698801	86.0	3.0	92.0	13125.0	0.11932555123216602	73.46241809554712	26.419689627245813	2.0	1.2173913043478262	113.0	9743.0	147.0	0.0034624727139757577	17.72004514666935	0.5309116173356004	2.0	17.029386365926403	1.4142135623730951	0.14285714285714285	0.09090909090909091	79.99202019855866	55.00797980144134	10.0	16.401219466856727	5.0	3.2802438933713454	1.4142135623730951	86.22123893805309	1.7049163502001439
8	167	A	743.0	99.49747459999992	6.624849892273213E-5	32.526911934581186	26.870057685088806	1.2105263157894737	86.0	3.0	521.0	38073.0	0.7012113055181696	64.88939141625941	25.612496949731394	1.0	0.15547024952015356	64.0	6353.0	117.0	4.604458451850565E-4	19.4164878389476	0.5969360964237383	5.0990195135927845	20.0	5.0	0.38218767082460553	0.35714285714285715	53.820379552021066	42.51044707800085	5.385164807134504	9.433981132056603	4.47213595499958	2.1095023109728985	1.0	99.265625	1.1786557531874704
8	169	B	554.0	85.01219323999995	1.427929875173477E-4	27.459060435491963	23.853720883753127	1.1511436965875814	81.0	3.0	76.0	11510.0	0.1371841155234657	48.90083679299437	19.1049731745428	3.0	0.9078947368421053	55.0	3991.0	101.0	2.5956268631139445E-4	19.4164878389476	0.7071067811865475	6.4031242374328485	20.248456731316587	7.211102550927978	0.4505222492060775	0.5	6.1886159632416025	1.2188752351313	4.47213595499958	8.246211251235321	4.123105625617661	2.0	1.0	72.56363636363636	1.391881733901278
8	180	B	864.0	107.98275595999988	1.3430370961164676E-4	35.90264614203248	28.861739379323623	1.2439529603594481	46.0	4.0	129.0	10935.0	0.14930555555555555	33.870610174994646	13.341664064126334	1.0	0.5813953488372093	196.0	11130.0	61.0	0.002844734515921582	21.37755832643195	0.5954312738359554	3.0	23.853720883753127	9.486832980505138	0.16666666666666666	0.6	13.240519915187178	58.3245312618908	13.601470508735444	22.360679774997898	8.06225774829855	2.773500981126146	10.816653826391969	56.785714285714285	1.0742138364779874
9	187	B	861.0	106.32590171999992	6.179083138936964E-5	33.61547262794322	30.870698080866262	1.08891196888023	112.0	5.0	113.0	19662.0	0.13124274099883856	70.37266240605052	24.758836806279895	2.0	1.7168141592920354	87.0	13402.0	200.0	4.018222629697224E-4	18.027756377319946	0.5362934080044491	5.385164807134504	20.0	7.211102550927978	0.35355339059327373	0.45607017003965516	86.78451600825179	81.32682595212023	6.324555320336759	10.198039027185569	5.0990195135927845	2.0	2.23606797749979	154.04597701149424	1.2983136845246979
9	191	A	959.0	112.91168815999991	5.118279596971599E-5	36.124783736376884	32.14031735997639	1.1239709717789612	119.0	3.0	428.0	31794.0	0.44629822732012514	82.63786750097503	26.627053911388696	5.0	0.29906542056074764	125.0	15216.0	144.0	0.0012015570838358044	20.8806130178211	0.5780135092350677	8.246211251235321	19.697715603592208	7.0	0.5	0.4117647058823529	79.14358665193777	86.82016988013577	9.055385138137417	15.297058540778355	5.0990195135927845	3.0000000000000004	2.23606797749979	121.728	1.1829652996845426
9	197	B	749.0	99.49747459999992	8.829925676998471E-5	31.76476034853718	28.178005607210743	1.1272891627365065	121.0	3.0	138.0	25413.0	0.1842456608811749	74.77198002062603	23.345235059857504	6.0	1.289855072463768	199.0	10010.0	61.0	0.0035865311622312003	16.15549442140351	0.5085980263706759	2.23606797749979	20.248456731316587	5.0	0.15617376188860607	0.3333333333333333	86.82016988013577	23.385221057213755	12.806248474865697	21.93171219946131	5.656854249492381	3.8770156048177054	4.47213595499958	50.301507537688444	1.2126873126873126
9	199	B	1097.0	121.98275595999989	9.737423086576058E-5	37.48332962798263	35.510561809129406	1.0555543961668903	80.0	3.0	122.0	13646.0	0.11121239744758432	76.17075386404636	30.14962686336267	2.0	0.860655737704918	113.0	15999.0	212.0	4.1217190580186767E-4	23.08679276123039	0.615921610763076	5.0	23.40939982143925	5.830951894845301	0.2688016652852352	0.30903983234775434	43.66778014613038	49.573921259900885	6.4031242374328485	12.206555615733702	5.830951894845301	2.0934070175616757	1.0	141.58407079646017	1.4973435839739986
9	202	A	762.0	100.08326103999991	6.548920283331328E-5	32.7566787083184	28.30194339616981	1.1574003328955658	73.0	4.0	486.0	25785.0	0.6377952755905512	55.74044285532922	22.20360331117452	1.0	0.14609053497942387	111.0	8448.0	103.0	0.0010763283771203426	19.4164878389476	0.5927489783638192	7.615773105863909	19.026297590440446	8.602325267042627	0.5319086662842529	0.596463939202724	80.46336424154059	87.19754848013321	8.246211251235321	14.560219778561036	5.0990195135927845	2.8554940297339364	2.0	76.10810810810811	1.3533380681818181
9	203	A	846.0	105.74011527999991	5.273841471012353E-5	33.60059523282288	30.805843601498726	1.0907214769858855	65.0	3.0	311.0	17885.0	0.367612293144208	56.153443024133	21.18962010041709	2.0	0.1414790996784566	132.0	8983.0	117.0	0.0031106348064621047	18.027756377319946	0.5365308635874836	5.830951894845301	21.540659228538015	6.324555320336759	0.39492189449597953	0.4	85.42607874009914	53.97262661489639	10.295630140987	18.788294228055936	4.47213595499958	4.201190307520001	4.242640687119285	68.0530303030303	1.719247467438495
10	207	A	827.0	105.7401152799999	5.248644066174963E-5	35.4400902933387	28.160255680657446	1.2585145069432584	107.0	3.0	307.0	37286.0	0.37122128174123337	89.57963200454937	26.92582403567252	3.0	0.6091205211726385	137.0	10693.0	119.0	9.610076684967297E-4	20.8806130178211	0.5891805817928689	3.1622776601683795	20.248456731316587	2.8284271247461903	0.18505830254940134	0.18181818181818182	2.045408488887233	28.610459665965223	9.219544457292887	16.492422502470642	5.0990195135927845	3.23443016025056	1.4142135623730951	78.05109489051095	1.5246422893481717
10	212	B	729.0	98.91168815999993	1.2304665526080425E-4	30.59411708155671	28.635642126552707	1.0683929121040379	98.0	3.0	87.0	18072.0	0.11934156378600823	69.08395625299886	23.08679276123039	6.0	1.1724137931034482	201.0	24178.0	209.0	0.0038616086053659213	16.76305461424021	0.5479175806758487	2.23606797749979	17.72004514666935	2.8284271247461903	0.14285714285714285	0.2	52.125016348901795	33.690067525979785	12.041594578792296	21.02379604162864	6.0	3.5039660069381067	5.0	120.28855721393035	1.737488626023658
10	214	B	749.0	99.7401152799999	8.152029299109004E-5	32.55764119219941	27.459060435491963	1.1856793595937216	95.0	3.0	122.0	19807.0	0.1628838451268358	80.10873631001651	26.476404589747453	4.0	1.360655737704918	68.0	9253.0	174.0	9.403034627024606E-4	19.6468827043885	0.6034492053157634	3.605551275463989	19.6468827043885	3.605551275463989	0.25	0.25	23.070412249824656	23.070412249824656	5.830951894845301	10.295630140987	4.47213595499958	2.3021728866442674	0.0	136.0735294117647	1.2787204150005405
10	219	B	932.0	111.74011527999991	6.472966536842931E-5	35.4682957019364	31.240998703626616	1.1353124795533203	99.0	3.0	118.0	15690.0	0.12660944206008584	74.31063265937343	25.632011235952593	2.0	0.940677966101695	118.0	13078.0	153.0	0.001379313042674831	24.758836806279895	0.6980554412409554	7.211102550927978	24.758836806279895	7.211102550927978	0.39999999999999997	0.39999999999999997	18.152705886651155	18.152705886651155	7.810249675906654	13.92838827718412	4.47213595499958	3.1144823004794873	0.0	110.83050847457628	1.3804863128918794
10	226	B	1071.0	122.22539663999986	8.829684484479691E-5	40.19950248448356	32.14031735997639	1.2507500170033508	70.0	4.0	265.0	20744.0	0.24743230625583568	40.38888887514183	17.029386365926403	1.0	0.36981132075471695	128.0	13254.0	141.0	0.0028840197548820707	21.213203435596427	0.527698158547719	5.0990195135927845	21.587033144922902	7.0710678118654755	0.3333333333333333	0.46726931351599776	84.40066066347943	87.58049078334368	10.295630140987	17.4928556845359	5.830951894845301	2.9999999999999996	2.0	103.546875	1.3617021276595744
10	229	A	817.0	104.3259017199999	1.1862805655613406E-4	34.058772731852805	29.068883707497267	1.1716574009021399	76.0	5.0	510.0	8487.0	0.6242350061199511	0.0	0.0	0.0	0.0	96.0	10618.0	159.0	6.62164018360738E-4	21.400934559032695	0.6283530744787491	4.47213595499958	22.20360331117452	5.385164807134504	0.25	0.3083536398570881	13.671307132195835	18.434948822921996	6.324555320336759	11.180339887498949	6.082762530298219	1.8380365552345195	1.0	110.60416666666667	1.437558862309286
11	237	A	722.0	98.3259017199999	1.0612218535107783E-4	32.57299494980466	26.248809496813376	1.2409322774718239	91.0	3.0	395.0	44511.0	0.5470914127423823	83.18973539656251	23.706539182259394	4.0	0.4759493670886076	133.0	7416.0	79.0	0.0022340031210981563	19.235384061671343	0.5905316379815022	4.47213595499958	20.396078054371138	5.0990195135927845	0.2857142857142857	0.31323027878410764	45.0	29.744881296942225	10.816653826391969	21.095023109728988	5.830951894845301	3.617766616867048	1.4142135623730951	55.7593984962406	1.4168015102481122
11	239	B	927.0	111.3969695199999	6.489430904650406E-5	36.71511950137164	30.01666203960727	1.2231579731592304	133.0	3.0	155.0	29103.0	0.16720604099244876	80.54688276870081	26.40075756488817	5.0	1.1290322580645162	120.0	7493.0	77.0	5.852792772787547E-4	24.186773244895647	0.6587687463196751	5.830951894845301	24.596747752497688	6.324555320336759	0.33333333333333337	0.3508232077228117	1.6060029892822456	10.922804719869248	7.280109889280518	12.36931687685298	6.082762530298219	2.033503168213695	1.4142135623730951	62.44166666666667	1.233150940878153
11	246	A	676.0	94.66904747999995	8.116562340097921E-5	31.622776601683793	26.570660511172846	1.1901388973144478	102.0	4.0	242.0	21131.0	0.35798816568047337	72.36796807914368	24.351591323771842	1.0	0.6363636363636364	76.0	4972.0	88.0	4.045770358081595E-4	20.615528128088304	0.6519202405202649	5.0	19.4164878389476	4.123105625617661	0.3333333333333333	0.3090398323477543	18.434948822922024	32.47119229084848	6.4031242374328485	10.63014581273465	4.242640687119285	2.505549396395485	1.4142135623730951	65.42105263157895	1.345132743362832
11	250	B	874.0	111.25483391999988	1.909845946512093E-4	36.235341863986875	28.653097563788805	1.2646221506529316	117.0	4.0	147.0	23398.0	0.16819221967963388	68.38092363449036	25.079872407968907	2.0	1.217687074829932	91.0	13454.0	182.0	4.96371481671072E-4	18.601075237738275	0.5133406856642707	2.23606797749979	19.209372712298546	3.1622776601683795	0.1514456332038457	0.21271781490575853	87.20729763428672	79.07719528013074	7.0710678118654755	12.36931687685298	5.0990195135927845	2.42582262018792	1.0	147.84615384615384	1.231009365244537
11	253	B	1054.0	123.39696951999984	1.4061104157018708E-4	39.11521443121589	33.13608305156178	1.180441706714406	89.0	4.0	176.0	15261.0	0.16698292220113853	72.85091422501102	30.675723300355934	2.0	0.3522727272727273	86.0	13996.0	213.0	4.4287126910178974E-4	26.68332812825267	0.6821726153432012	7.211102550927978	24.515301344262525	5.0	0.39999999999999997	0.2808279781508652	30.677280021796435	33.857110141660684	7.0710678118654755	11.40175425099138	4.123105625617661	2.7653315937748606	2.23606797749979	162.74418604651163	1.308802515004287
12	261	A	772.0	102.08326103999991	1.0739133551099719E-4	32.449961479175904	28.844410203711913	1.125	94.0	3.0	340.0	41037.0	0.44041450777202074	79.01470389091246	26.076809620810597	5.0	0.5088235294117647	74.0	11833.0	238.0	4.922436445647845E-4	17.72004514666935	0.5460729177765226	5.0	17.72004514666935	5.0	0.3333333333333333	0.3333333333333333	85.86532862626358	85.86532862626358	5.385164807134504	9.486832980505138	4.123105625617661	2.3008949665421112	0.0	159.90540540540542	1.4883799543649117
12	270	B	872.0	108.5685423999999	8.226843221898671E-5	35.22782990761707	29.274562336608895	1.203359746340713	149.0	3.0	217.0	24279.0	0.24885321100917432	83.4096643454771	27.65863337187866	2.0	0.5299539170506913	300.0	16861.0	102.0	0.0014394980285321823	21.587033144922902	0.6127835067199324	4.242640687119285	18.24828759089466	1.4142135623730951	0.25	0.08687444855261388	38.29016319224307	38.29016319224307	13.341664064126334	25.059928172283335	8.94427190999916	2.80178514522438	5.656854249492381	56.20333333333333	1.8148389775220923
12	274	A	657.0	94.66904747999993	1.504409380702255E-4	30.805843601498726	25.80697580112788	1.1937021927285403	89.0	3.0	186.0	19292.0	0.2831050228310502	61.11905928712491	25.238858928247925	4.0	0.34408602150537637	62.0	6116.0	136.0	4.645127607526668E-4	16.76305461424021	0.5441517794833145	5.656854249492381	18.439088914585774	7.810249675906654	0.4	0.549527249569848	81.86989764584402	76.6754687381092	5.0990195135927845	8.54400374531753	4.47213595499958	1.9104973174542796	2.23606797749979	98.64516129032258	1.378678875081753
12	280	B	665.0	93.25483391999994	1.1345235736713175E-4	30.675723300355934	25.632011235952593	1.1967739487149103	95.0	3.0	79.0	6733.0	0.11879699248120301	52.08178502086257	24.0	1.0	0.6329113924050633	67.0	5413.0	108.0	7.82625151311033E-4	16.0312195418814	0.5226028212901304	4.47213595499958	16.64331697709324	4.123105625617661	0.3333333333333333	0.3090398323477543	81.86989764584402	85.60129464500447	5.830951894845301	10.295630140987	3.605551275463989	2.8554940297339364	1.0	80.7910447761194	1.3367818215407352
13	283	B	859.0	105.98275595999992	5.86069625707946E-5	33.54101966249684	30.4138126514911	1.1028219331407114	114.0	3.0	214.0	24782.0	0.24912689173457508	71.47245364956359	28.861739379323623	2.0	0.3925233644859813	148.0	9387.0	90.0	0.0015232475763426632	22.47220505424423	0.6699917080747261	6.4031242374328485	22.847319317591726	7.211102550927978	0.4099180245918029	0.45607017003965516	41.332211944468575	46.30195267257888	7.810249675906654	14.422205101855956	7.211102550927978	2.0	1.0	63.42567567567568	1.4189837008628954
13	287	B	942.0	113.15432883999989	6.868287412459515E-5	36.359317925395686	30.886890422961002	1.1771763821963295	115.0	4.0	123.0	17936.0	0.1305732484076433	89.648515136898	33.015148038438355	4.0	1.3008130081300813	253.0	13249.0	77.0	0.0031494106712874905	21.470910553583888	0.5905201686577081	3.0	20.591260281974	2.0	0.17647058823529413	0.11764705882352941	30.96375653207352	30.96375653207352	14.866068747318506	26.476404589747453	8.246211251235321	3.2107356679446166	1.0	52.36758893280632	1.4703751226507662
13	293	B	774.0	101.49747459999992	1.1477240267309496E-4	34.17601498127012	27.85677655436824	1.2268474392422464	103.0	3.0	168.0	25068.0	0.21705426356589147	68.05468000427011	24.698178070456937	3.0	0.8928571428571429	146.0	12990.0	179.0	0.0026343629112537147	18.867962264113206	0.5520819871612778	4.0	18.027756377319946	4.123105625617661	0.26666666666666666	0.28797018815893544	69.44395478041653	83.48019824834302	11.40175425099138	20.248456731316587	5.385164807134504	3.760044020285236	1.0	88.97260273972603	2.0118552732871438
13	299	B	767.0	100.32590171999992	4.7950354623662656E-5	31.144823004794873	29.154759474226502	1.0682586159672363	64.0	4.0	130.0	13166.0	0.1694915254237288	67.8507517383023	23.40939982143925	4.0	0.5692307692307692	74.0	6242.0	109.0	4.899445767849417E-4	19.4164878389476	0.6234258526997681	4.47213595499958	19.4164878389476	4.47213595499958	0.2857142857142857	0.2857142857142857	18.970407808486545	18.970407808486545	5.385164807134504	10.295630140987	4.47213595499958	2.3021728866442674	0.0	84.35135135135135	1.2922140339634731
13	302	B	772.0	101.4974745999999	6.207075899057046E-5	33.24154027718932	29.0	1.1462600095582525	101.0	4.0	105.0	12407.0	0.13601036269430053	62.470705775299734	25.632011235952593	1.0	0.8476190476190476	76.0	5128.0	96.0	9.168333251444084E-4	21.93171219946131	0.6597682302498801	5.0	23.345235059857504	6.4031242374328485	0.30485538042484617	0.3904053750620288	8.13010235415598	6.3401917459099195	6.708203932499369	11.40175425099138	4.242640687119285	2.68741924943285	1.4142135623730951	67.47368421052632	1.422776911076443
13	306	A	878.0	108.5685423999999	7.240709549090158E-5	35.22782990761707	30.14962686336267	1.1684333629490238	82.0	4.0	221.0	13145.0	0.2517084282460137	17.071067811865476	7.0710678118654755	2.0	0.33031674208144796	158.0	11615.0	91.0	0.002914384428009036	19.4164878389476	0.5511690016065766	2.8284271247461903	25.0	7.280109889280518	0.18181818181818182	0.434294945450817	38.65980825409008	22.285587646832766	12.041594578792296	19.235384061671343	7.0710678118654755	2.7202941017470885	9.0	73.5126582278481	1.2378820490744726
13	308	A	657.0	93.25483391999995	1.1670220748033892E-4	30.01666203960727	26.019223662515376	1.153634037238813	61.0	4.0	202.0	9804.0	0.3074581430745814	12.806248474865697	6.4031242374328485	1.0	0.13366336633663367	113.0	6516.0	83.0	8.44281736848544E-4	18.24828759089466	0.607938603127019	4.242640687119285	17.46424919657298	4.47213595499958	0.2853908964926964	0.3333333333333333	41.18592516570965	59.62087398863166	8.48528137423857	16.401219466856727	4.242640687119285	3.865804501581068	1.4142135623730951	57.663716814159294	1.439379987722529
14	310	A	908.0	110.32590171999988	9.76813742005438E-5	35.34119409414458	29.546573405388315	1.196118196491087	145.0	4.0	304.0	39930.0	0.33480176211453744	96.41844408089375	29.068883707497267	3.0	0.6644736842105263	84.0	5833.0	81.0	5.117370211658423E-4	23.259406699226016	0.6581386762786177	5.385164807134504	23.259406699226016	5.385164807134504	0.2929143502255349	0.2929143502255349	4.763641690726175	4.763641690726175	5.830951894845301	10.770329614269007	4.47213595499958	2.408318915758459	0.0	69.44047619047619	1.166466655237442
14	312	A	753.0	100.08326103999993	1.1146195443755977E-4	33.61547262794322	27.313000567495326	1.2307498967340975	127.0	3.0	202.0	17875.0	0.2682602921646746	62.00901049062265	27.073972741361768	3.0	0.27722772277227725	162.0	6565.0	48.0	0.004439092141037245	17.0	0.5057194997124201	1.4142135623730951	18.027756377319946	3.1622776601683795	0.10511766624552735	0.23249527748763857	68.62937773065681	84.8055710922652	10.04987562112089	20.09975124224178	7.0710678118654755	2.842534080710379	2.0	40.52469135802469	1.1844630616907845
14	319	B	827.0	104.91168815999993	1.2112623381448697E-4	35.73513677041127	28.792360097775937	1.2411326007683416	83.0	3.0	115.0	17017.0	0.13905683192261184	70.39474123799832	27.018512172212592	4.0	0.8782608695652174	232.0	12914.0	34.0	0.0033696454514842234	20.396078054371138	0.5707569607305689	3.605551275463989	26.627053911388696	11.180339887498949	0.23620751769642942	0.675429033697874	53.130102354155966	43.99491399474584	12.806248474865697	23.323807579381203	8.06225774829855	2.892962282718316	11.313708498984761	55.66379310344828	0.6108099736719839
14	323	A	722.0	98.3259017199999	6.280630238702728E-5	32.0624390837628	27.073972741361768	1.1842532084247832	90.0	3.0	417.0	33250.0	0.5775623268698061	65.56633964109035	21.2602916254693	3.0	0.3669064748201439	219.0	7161.0	25.0	0.003560593000132936	16.492422502470642	0.5143845251256262	3.0	24.351591323771842	9.899494936611665	0.23076923076923078	0.6659120918162917	86.42366562500266	41.423665625002656	12.529964086141668	21.400934559032695	8.602325267042627	2.48780810939855	8.06225774829855	32.6986301369863	0.7645580226225387
14	324	A	854.0	106.32590171999992	6.506186928243064E-5	35.4400902933387	29.120439557122072	1.217017697271366	87.0	3.0	542.0	28338.0	0.6346604215456675	60.55726773905462	27.073972741361768	1.0	0.15682656826568267	178.0	7599.0	68.0	0.003367616730103196	20.396078054371138	0.5755086368446632	3.1622776601683795	19.6468827043885	2.0	0.21271781490575853	0.11764705882352941	34.82448915695679	16.38954033403479	11.180339887498949	19.4164878389476	8.06225774829855	2.4083189157584592	1.4142135623730951	42.69101123595506	1.5928411633109618
14	326	B	1035.0	117.05382375999986	4.636411139110153E-5	38.41874542459709	33.421549934136806	1.1495201599060534	67.0	3.0	242.0	11045.0	0.23381642512077294	0.0	0.0	0.0	0.10330578512396695	104.0	7909.0	83.0	0.003678709815404192	21.2602916254693	0.553383286999728	2.23606797749979	20.518284528683193	3.1622776601683795	0.1162476387438193	0.17845765256206245	24.775140568831915	69.77514056883192	8.06225774829855	16.1245154965971	3.605551275463989	4.47213595499958	2.23606797749979	76.04807692307692	1.0914148438487798
14	327	B	818.0	103.74011527999987	9.143137320031363E-5	33.24154027718932	30.265491900843113	1.0983314061471872	83.0	3.0	172.0	10033.0	0.21026894865525672	69.62511384263433	26.019223662515376	1.0	0.2616279069767442	125.0	13101.0	73.0	0.0023370224733645995	20.615528128088304	0.6201736729460423	6.708203932499369	21.02379604162864	11.180339887498949	0.42857142857142855	0.7308816827558576	56.72511201516508	86.4049903389909	10.0	16.64331697709324	5.0	3.3286633954186478	7.0710678118654755	104.808	0.6965117166628502
