# Supplementary material for: Exploiting Single-Cell Quantitative Data to Map Genetic Variants Having Probabilistic Effects
Source: PLoS Genet. 2016 Aug 1;12(8):e1006213. doi: 10.1371/journal.pgen.1006213 (PMC4968810; doi:10.1371/journal.pgen.1006213)
Supplement: S1 Dataset — (ZIP) [file pgen.1006213.s007.zip › data/2014-10-07_morpho/k_series/k1-2_A1B.xls]

image_number	cell_id	Cgroup	Agroup	Dgroup	C11-1_A1B	C11-2_A1B	C12-1_A1B	C12-2_A1B	C13_A1B	C101_A1B	C102_A1B	C103_A1B	C104_A1B	C105_A1B	C106_A1B	C107_A1B	C108_A1B	C109_A1B	C110_A1B	C111_A1B	C112_A1B	C113_A1B	C114_A1B	C115_A1B	C116_A1B	C117_A1B	C118_A1B	C126_A1B	C127_A1B	C128_A1B	A7-1_A1B	A7-2_A1B	A8-1_A1B	A8-2_A1B	A9_A1B	A101_A1B	A102_A1B	A103_A1B	A104_A1B	A120_A1B	A121_A1B	A122_A1B	A123_A1B	D14-3_A1B	D15-3_A1B	D16-3_A1B	D17-3_A1B	D104_A1B	D107_A1B
1	2	medium	iso	A1	847.0	245.0	92.08326103999993	44.627416960000005	7.263519498732376E-5	1092.0	139.53910511999987	34.88552708502482	29.5296461204668	35.13419305691565	42.144382569083746	17.08800749063506	17.33109286941709	12.649110640673518	20.036962557462896	25.195019167003785	14.7648230602334	29.86129308988476	0.9859740305695907	1.1813730155352553	0.8346000946389203	0.4846420126304428	0.2892561983471074	100.0	4.0	32.2490309931942	47.0	144.0	6075.0	20008.0	0.5384615384615384	0.1749084249084249	0.7539267015706806	-1.0	0.0802735199444313	65.84320347534727	23.484800224585953	7.0	0.806282722513089	219.0	6830.0	43.0	0.0013016240016672164	19.4164878389476	0.5565771671336577
1	4	small	api	A1	973.0	101.0	101.08326103999991	27.142135600000003	6.173062416761269E-5	1074.0	131.0538237599999	36.49657518178932	32.55764119219941	9.462322208025617	9.462322208025617	10.0	12.02427088762594	11.0	4.438772657244646	26.53754904722669	17.0	27.000000000000004	0.8316512571494794	1.1209833957668176	0.7418943583732405	0.26851266293495935	0.10380267214799589	107.0	4.0	35.6931365951495	150.0	72.0	26164.0	13221.0	0.9166666666666666	0.20670391061452514	0.32432432432432434	0.039696647123956645	-1.0	75.6129429786446	35.667990359226785	8.0	0.8963963963963963	106.0	7708.0	102.0	5.929672560973221E-4	21.095023109728988	0.5780000727370924
1	7	medium	iso	B	1036.0	315.0	102.49747459999993	52.284271200000006	6.174561150414386E-5	1351.0	157.19595935999996	38.48376280978771	33.1058907144937	88.63607246839709	89.36604767512624	18.788294228055936	20.11175368425919	13.92838827718412	34.63798502731062	0.4832976746641416	15.652475842498529	34.64010540248764	0.9341947262789378	1.1624445673935484	0.8036466877501127	0.5101030186747649	0.30405405405405406	86.0	4.0	33.54101966249684	35.0	232.0	2444.0	17692.0	0.5	0.19763138415988157	0.8689138576779026	-1.0	0.11706080798591997	51.69049344175558	17.231546211727817	5.0	0.5880149812734082	278.0	22634.0	139.0	0.005008354673819094	15.297058540778355	0.3974938369822766
1	8	large	E	A1	1067.0	983.0	111.5685423999999	102.49747459999992	1.96338627357268E-4	2050.0	216.89444412000012	40.22437072223753	32.449961479175904	60.234486446292735	65.01671389667752	35.84689665786984	34.03665265963188	13.892443989449804	46.93671935944652	24.129458535797465	16.55294535724685	51.78189815612722	1.0531851359280386	1.2395814629256399	0.84962962695677	0.9186951123957681	0.9212746016869728	113.0	9.0	35.17101079013795	132.0	212.0	10007.0	18534.0	0.0	0.1678048780487805	0.6162790697674418	-1.0	0.30815367189579473	129.02410176030546	54.55580726697637	4.0	0.3372093023255814	95.0	8797.0	121.0	4.6727876360681304E-4	22.20360331117452	0.5519938015810782
1	9	small	api	A1	980.0	78.0	99.0832610399999	24.556349160000003	8.896171238305607E-5	1058.0	125.63961019999982	37.21558813185679	32.14031735997639	14.547039262088939	23.574706201912615	8.06225774829855	-1.0	14.422205101855956	7.523729008606427	23.335177173264565	17.08800749063506	18.81193474602995	-1.0	1.1579097902188271	-1.0	0.24783549614991587	0.07959183673469387	94.0	9.0	36.05551275463989	88.0	68.0	15375.0	11808.0	0.7692307692307693	0.14744801512287334	0.4358974358974359	0.005781205918113996	-1.0	75.35248977487691	33.57609031165948	4.0	0.9294871794871795	102.0	2708.0	36.0	6.956690326577657E-4	21.095023109728988	0.5668329903853248
1	19	large	F	A1	977.0	594.0	99.66904747999992	75.01219323999997	5.64444100006074E-5	1571.0	177.09545427999998	39.11521443121589	31.064449134018133	47.33202368162307	67.85662301994753	26.248809496813376	27.45309297368519	13.92838827718412	36.04735447582641	20.37699098635594	15.620499351813308	38.91779326025958	0.95613304926967	1.2591633047302777	0.7593399884492988	0.7526127231731826	0.6079836233367452	82.0	3.0	34.40930106817051	293.0	366.0	17127.0	22286.0	0.7857142857142857	0.4194780394653087	0.5553869499241275	-1.0	0.018941685534026975	132.32451081656748	44.45140180937242	4.0	0.2943854324734446	279.0	7813.0	43.0	0.008277452199781606	19.026297590440446	0.48641680397529696
2	29	small	api	A1	968.0	114.0	99.66904747999992	28.899494920000002	8.56636550480149E-5	1082.0	131.39696951999986	37.0	32.0	65.22485943116808	71.56505117707799	9.486832980505138	14.692847139638742	13.601470508735444	22.0	9.0	14.317821063276353	23.190036174568117	0.645676967189791	1.15625	0.5584233229749543	0.2899545611269047	0.11776859504132231	90.0	8.0	33.015148038438355	121.0	64.0	17069.0	9268.0	0.7857142857142857	0.1709796672828096	0.34594594594594597	0.03613307610172545	-1.0	83.05921862847255	28.321461656520516	2.0	0.8108108108108109	160.0	8055.0	78.0	0.001183824484612536	24.08318915758459	0.6508970042590431
2	33	medium	iso	A1	978.0	383.0	98.59797967999995	58.52691188000001	7.26108640708955E-5	1361.0	159.53910511999996	38.05259518088089	32.0624390837628	28.029680982283363	40.4181441355919	21.400934559032695	21.795038896705908	15.0	21.654239246578634	30.69011678834882	16.55294535724685	33.39842817546012	0.9819177043206481	1.186827835570116	0.8273463723143674	0.5935913907156037	0.39161554192229037	95.0	5.0	35.4682957019364	171.0	316.0	14642.0	33729.0	0.6923076923076923	0.35782512858192506	0.648870636550308	-1.0	0.09462186159012574	138.27787011856594	49.01272553968578	8.0	0.44353182751540043	192.0	19335.0	143.0	3.9653452891798177E-4	22.02271554554524	0.5787441156342028
2	35	medium	iso	B	909.0	360.0	95.49747459999992	56.52691188000001	8.076375449588776E-5	1269.0	154.02438647999992	36.61966684720111	30.805843601498726	33.111341960372044	49.297386663941694	20.09975124224178	21.29107591145286	14.035668847618199	23.67580250300027	26.650787773267076	15.231546211727817	31.230258650579973	0.9440458211616142	1.1887246887606588	0.7941669169384022	0.5919204891728106	0.39603960396039606	73.0	3.0	34.0147027033899	65.0	248.0	9063.0	38492.0	0.4666666666666667	0.2466509062253743	0.792332268370607	-1.0	0.14207201633831	138.6788236731072	47.47641394813516	6.0	0.9009584664536742	199.0	8374.0	67.0	0.001610186488712183	23.430749027719962	0.6398405841726221
2	36	small	api	A1	875.0	104.0	93.25483391999992	27.798989840000004	5.97753156654571E-5	979.0	123.05382375999983	33.97057550292606	31.144823004794873	19.417065986146195	26.829898810805343	8.54400374531753	17.06312722294137	14.866068747318506	9.449354191021893	22.9251583767253	17.0	20.936070246159755	0.5007290652929153	1.0907294447522193	0.45907724202555633	0.2980970387427615	0.11885714285714286	71.0	5.0	34.132096331752024	68.0	70.0	9986.0	11384.0	0.6	0.14096016343207354	0.5072463768115942	-1.0	0.012072135891658403	61.50893894129571	24.026297590440446	7.0	1.173913043478261	177.0	7648.0	75.0	0.0015036226651818781	21.400934559032695	0.6299844569071055
2	39	small	api	A1	1026.0	140.0	103.32590171999992	32.798989840000004	5.2347782705650766E-5	1166.0	138.95331867999988	38.01315561749642	33.015148038438355	66.80140948635182	76.2523170557172	11.40175425099138	15.604863970583311	12.36931687685298	25.727935082291697	8.72326847254151	15.231546211727817	26.486735528431282	0.7306538700039165	1.1513852845136139	0.6345867711107414	0.31743240846696025	0.1364522417153996	79.0	3.0	34.132096331752024	48.0	72.0	5839.0	11760.0	0.6153846153846154	0.10291595197255575	0.6	-1.0	0.046558358332174025	93.33537722307715	35.46838272011715	3.0	0.8666666666666667	237.0	9499.0	66.0	0.0017155848046068014	25.179356624028344	0.6623853298945529
3	46	medium	iso	A1	1009.0	397.0	103.08326103999993	59.284271200000006	1.0518474925972332E-4	1406.0	165.19595935999996	39.45883931389772	32.38826948140329	38.71750791183862	62.908509308276926	22.20360331117452	21.21515760517626	13.601470508735444	29.727179521645482	22.16852000729034	16.1245154965971	33.390803441035516	1.0465914854083898	1.2183065024994377	0.8590543375260962	0.5751105524008949	0.39345887016848363	152.0	4.0	35.34119409414458	23.0	305.0	2428.0	43902.0	0.25	0.2332859174964438	0.9298780487804879	-1.0	0.19972357376175848	134.50470701108713	46.971923810726985	7.0	0.850609756097561	288.0	33394.0	206.0	0.0033255631546246617	22.090722034374522	0.5598421651139138
3	49	small	api	A1	903.0	169.0	94.66904747999992	33.970562720000004	7.9656973324932E-5	1072.0	131.05382375999983	37.21558813185679	30.01666203960727	39.600026576674935	59.31018221677963	12.529964086141668	16.91344022939968	14.7648230602334	19.722918186846847	18.956138402371295	15.132745950421556	22.935146232488737	0.7408288270272501	1.2398310006206044	0.5975240388862869	0.35883494789758746	0.18715393133997785	147.0	6.0	33.24154027718932	145.0	102.0	10481.0	8947.0	0.6428571428571429	0.23041044776119404	0.41295546558704455	0.018895818515691377	-1.0	90.91730611349561	32.65193373424623	4.0	0.7408906882591093	207.0	23304.0	235.0	0.002050921462335335	18.35755975068582	0.49327608865521666
3	50	small	api	A1	1128.0	87.0	109.3259017199999	24.142135600000003	8.57246340554734E-5	1215.0	135.88225087999984	41.43669871020132	34.36568055487916	32.47119229084848	46.136671877598786	8.602325267042627	-1.0	12.206555615733702	16.120975386380014	21.067529823651583	18.439088914585774	22.359351277760602	-1.0	1.2057581296558444	-1.0	0.22082722593801832	0.07712765957446809	122.0	4.0	37.44329045369811	115.0	55.0	20913.0	11092.0	0.5454545454545454	0.13991769547325103	0.3235294117647059	0.01699368846606751	-1.0	102.36455891381846	37.400785994298744	6.0	0.8588235294117647	186.0	16820.0	136.0	0.003717584112260169	25.495097567963924	0.6152782041414722
3	51	small	api	A1	965.0	194.0	100.56854239999991	42.870057640000006	4.663106258249161E-5	1159.0	146.26702715999983	36.796738985948195	31.144823004794873	50.6974307716588	55.33270051592179	14.142135623730951	16.578111091064304	11.40175425099138	24.07822063629993	18.719001867830322	16.0312195418814	29.27554243604117	0.8530607344858271	1.1814720854340122	0.7220320691474115	0.42627701085185504	0.20103626943005182	142.0	3.0	34.36568055487916	67.0	154.0	8215.0	24606.0	0.8333333333333334	0.1906816220880069	0.6968325791855203	-1.0	0.0960339560874809	97.18826893079616	35.563642601315735	5.0	0.8054298642533937	90.0	9264.0	140.0	3.986714933267349E-4	27.65863337187866	0.7516599061248563
3	53	small	api	A1	939.0	188.0	95.94112543999995	36.970562720000004	9.832771005549796E-5	1127.0	134.91168815999993	37.12142238654117	31.144823004794873	41.035345277143875	58.60809004179904	13.601470508735444	17.587486292792047	16.401219466856727	21.0929417479403	18.52635347810994	15.811388300841896	24.70986405647297	0.7733606885203255	1.191897041149541	0.64884856814012	0.3853463522597596	0.20021299254526093	136.0	5.0	34.0147027033899	19.0	122.0	1900.0	17703.0	0.21428571428571427	0.1251109139307897	0.8652482269503546	-1.0	0.1409680744889645	90.63729907020458	35.768480681454875	3.0	1.099290780141844	198.0	8822.0	78.0	0.00556859458690885	22.0	0.5926497042844019
3	58	medium	iso	A1	880.0	301.0	96.32590171999992	52.11269832000001	6.973514830214762E-5	1181.0	150.8528135999999	36.71511950137164	30.01666203960727	32.93408791778862	41.886561251942794	18.439088914585774	19.448123394923744	12.083045973594572	21.026759833129752	26.51860486518023	16.0312195418814	31.49331115500048	0.9481166146548955	1.2231579731592304	0.7751383185657164	0.5410040019296282	0.34204545454545454	143.0	3.0	34.23448553724738	48.0	224.0	5345.0	33603.0	0.75	0.23031329381879762	0.8235294117647058	-1.0	0.14838711148194017	99.9071381032274	41.86173937932362	5.0	0.6470588235294118	103.0	9395.0	136.0	5.993039710435661E-4	21.587033144922902	0.5879603127566133
3	61	small	api	A1	1144.0	240.0	108.98275595999988	45.455844080000006	4.2915221111860766E-5	1384.0	156.85281359999993	40.11234224026316	35.05709628591621	76.51793949773312	78.58583032227918	16.1245154965971	17.780246086955895	13.152946437965905	32.03502783016666	6.845974864621554	16.278820596099706	32.681391818812735	0.9068780835618755	1.1442003614080793	0.7925867830052513	0.4170920773620713	0.2097902097902098	83.0	4.0	35.4682957019364	80.0	184.0	7440.0	20803.0	0.6428571428571429	0.1907514450867052	0.696969696969697	-1.0	0.11850915744177293	84.54408971246929	32.6786686699712	7.0	0.5303030303030303	114.0	11260.0	135.0	5.367941180211652E-4	21.18962010041709	0.5282568635233622
3	62	small	E	A1	1055.0	88.0	103.91168815999991	25.313708480000003	4.060887514393141E-5	1143.0	131.63961019999985	38.47076812334269	34.0	38.47335123839554	38.904138455404166	7.615773105863909	-1.0	14.866068747318506	15.648244871792095	19.647058823529413	17.46424919657298	24.9168228789678	-1.0	1.1314931800983143	-1.0	0.24360790329017423	0.08341232227488152	108.0	4.0	36.89173349139343	111.0	34.0	10408.0	3231.0	0.5333333333333333	0.1268591426071741	0.23448275862068965	0.07306821344006001	-1.0	87.3412429612966	37.990427194704374	4.0	0.7517241379310344	228.0	13290.0	102.0	0.0015570370164496587	24.08318915758459	0.6260126930757011
3	63	medium	iso	A1	918.0	316.0	97.91168815999993	52.455844080000006	4.124123091604387E-5	1234.0	152.36753223999992	37.21558813185679	30.01666203960727	29.357753542791272	39.672349165710784	19.235384061671343	19.701883371156477	12.165525060596439	20.0184932550421	29.250420944256582	16.0	31.35746417055833	0.9763220956749705	1.2398310006206044	0.7874638520784422	0.5357464983575874	0.3442265795206972	118.0	3.0	34.713109915419565	64.0	207.0	5862.0	20683.0	0.7692307692307693	0.21961102106969205	0.7638376383763837	-1.0	0.09213292638846851	56.582810633191436	19.996310651259606	6.0	0.5129151291512916	96.0	8289.0	121.0	9.397898008432712E-4	18.439088914585774	0.49546681485336497
4	70	small	api	A1	1060.0	159.0	105.08326103999993	35.627416960000005	6.627841293180333E-5	1219.0	143.53910511999993	39.11521443121589	32.0624390837628	61.97031901771663	72.60667785308797	13.341664064126334	14.895867935178755	12.36931687685298	27.610739598505337	11.727117797173939	16.55294535724685	28.933729295695663	0.8956620803960041	1.2199700194058158	0.734167287842233	0.3390398871085513	0.15	107.0	3.0	35.22782990761707	85.0	113.0	15565.0	24153.0	0.8461538461538461	0.162428219852338	0.5707070707070707	-1.0	0.03626520609448937	102.71522952629583	40.961497405225046	9.0	1.1363636363636365	138.0	11520.0	125.0	0.0022005756395277096	25.179356624028344	0.6437228324110621
4	89	small	api	A1	962.0	218.0	102.66904747999992	44.627416960000005	1.334329301241636E-4	1180.0	149.2964644399999	40.01249804748511	29.0	25.016893478100023	50.99931178700786	16.401219466856727	15.69835462353977	12.041594578792296	19.868791972361443	25.0	16.55294535724685	25.56660681598255	1.0447731536312097	1.3797413119822453	0.7572239408633826	0.43467255278367606	0.22661122661122662	98.0	4.0	36.76955262170047	71.0	183.0	4258.0	13424.0	1.0	0.21525423728813559	0.7204724409448819	-1.0	0.10711802110829843	18.386102720132918	7.615773105863909	2.0	0.1220472440944882	265.0	10904.0	62.0	0.0037458300914584657	18.973665961010276	0.4741934867074069
4	90	medium	iso	A1	928.0	285.0	97.25483391999994	50.11269832000001	9.023873510292745E-5	1213.0	149.7817457999999	37.33630940518894	30.265491900843113	41.38611924799636	55.73889710090544	17.88854381999832	19.406501697141913	13.416407864998739	24.77481076025808	21.41052265474491	14.866068747318506	29.97627361141022	0.921780962852921	1.233626386364758	0.7472124243136684	0.5152720569264639	0.30711206896551724	67.0	3.0	33.60059523282288	73.0	203.0	4134.0	14730.0	0.8461538461538461	0.22753503709810388	0.7355072463768116	-1.0	0.12720685518878613	51.40464693968755	18.866068747318508	2.0	0.4166666666666667	214.0	11031.0	90.0	0.003218790641176245	24.08318915758459	0.6450340041974676
5	92	small	api	A1	1126.0	68.0	109.56854239999987	20.31370848	8.411999619690212E-5	1194.0	132.71067799999986	38.48376280978771	35.34119409414458	68.16533701795471	73.56293103355465	7.0710678118654755	-1.0	13.152946437965905	22.451027054460894	8.828224625598967	17.029386365926403	23.407672756520196	-1.0	1.0889208414201206	-1.0	0.1853972685503209	0.06039076376554174	141.0	4.0	35.12833614050059	120.0	20.0	25614.0	4343.0	0.5714285714285714	0.11725293132328309	0.14285714285714285	0.08246718225233057	-1.0	118.37368546715162	35.07745811794039	4.0	1.5285714285714285	373.0	15272.0	35.0	0.005400405776975391	20.8806130178211	0.5425824164083679
5	95	small	api	A1	1039.0	128.0	105.3969695199999	35.041630520000005	5.2549512364707506E-5	1167.0	142.85281359999993	38.28837943815329	32.64965543462902	37.11311659522011	63.2726382669853	12.36931687685298	13.967017149959378	11.180339887498949	21.259714094581707	18.71382689545809	17.26267650163207	23.802893469877848	0.885609056253572	1.1727039360281795	0.7551855409073098	0.33247284698589535	0.12319538017324351	106.0	4.0	36.24913792078372	75.0	123.0	10031.0	21471.0	0.9166666666666666	0.16966580976863754	0.6212121212121212	-1.0	0.0803877150299228	91.81192608649427	37.647088661162584	7.0	0.8434343434343434	218.0	11599.0	81.0	0.005923856512848047	22.02271554554524	0.5751801426100637
5	101	small	api	A1	889.0	71.0	94.25483391999997	22.899494920000002	7.926789122771565E-5	960.0	119.15432883999992	35.73513677041127	30.675723300355934	28.286276165730087	33.41227198390267	6.4031242374328485	-1.0	14.7648230602334	11.389350560342514	18.61406801753798	14.866068747318506	20.683107655834682	-1.0	1.1649321654298739	-1.0	0.2429530027015511	0.0798650168728909	118.0	4.0	32.802438933713454	82.0	26.0	15988.0	4919.0	0.42857142857142855	0.1125	0.24074074074074073	0.036430884836161734	-1.0	107.93684991474919	34.425340807103794	6.0	1.8055555555555556	95.0	6523.0	92.0	3.339505493131948E-4	21.840329667841555	0.6111724101732099
5	102	small	api	A1	1114.0	146.0	108.91168815999991	35.384776280000004	6.219192753970356E-5	1260.0	146.7106779999999	40.311288741492746	34.23448553724738	43.312007802682814	64.4400348281762	12.649110640673518	13.63003333217904	12.083045973594572	23.4425648373604	17.93513150159547	17.804493814764857	25.985672946601035	0.9280322602594324	1.1775053169013963	0.788134241891619	0.3248942044495441	0.1310592459605027	137.0	3.0	37.20215047547655	92.0	122.0	12659.0	21925.0	0.75	0.16984126984126985	0.5700934579439252	-1.0	0.056842394376374304	133.58360716754103	43.37215327985353	6.0	0.9813084112149533	116.0	8754.0	98.0	6.103668400791611E-4	22.847319317591726	0.566772237526477
5	118	small	E	A1	861.0	79.0	90.59797967999994	27.556349160000003	6.246176135483295E-5	940.0	120.56854239999987	36.0	30.0	31.607502246248913	45.0	5.656854249492381	-1.0	15.620499351813308	12.0	17.0	15.264337522473747	16.970562748477143	-1.0	1.2	-1.0	0.304160746821634	0.09175377468060394	75.0	4.0	33.24154027718932	135.0	0.0	8998.0	0.0	0.0	0.14361702127659576	0.0	0.12999298551330127	-1.0	58.48912102069499	20.8806130178211	1.0	0.5777777777777777	125.0	6633.0	81.0	6.37542422335757E-4	19.1049731745428	0.5306936992928555
6	127	small	api	A1	878.0	195.0	95.42640679999995	40.213203400000005	5.519665035328408E-5	1073.0	137.6396101999999	36.6742416417845	29.614185789921695	27.46022488728903	42.61104309799839	15.264337522473747	14.927228662187575	11.661903789690601	17.614542825719543	24.886721695749472	15.524174696260024	26.017841792923594	1.0225834860519092	1.2384011467323706	0.8257287945429354	0.4214054028491412	0.22209567198177677	142.0	3.0	34.20526275297414	44.0	131.0	6949.0	25518.0	0.7272727272727273	0.16309412861137	0.7485714285714286	-1.0	0.08465160443845746	95.6125184195533	32.100777965090764	8.0	1.0857142857142856	188.0	25972.0	193.0	0.0017588025388324616	19.0	0.5180747889917512
6	129	small	api	A1	915.0	107.0	97.49747459999993	28.384776280000004	8.326051078314073E-5	1022.0	127.88225087999986	36.24913792078372	31.78049716414141	18.43494882292201	36.50144112050632	10.295630140987	17.17331335753014	12.529964086141668	12.248567151315045	22.529540563886382	15.556349186104045	20.591260281974	0.5995133220155551	1.140609529598057	0.525607849538851	0.29113345136839086	0.11693989071038251	117.0	3.0	33.301651610693426	141.0	73.0	14412.0	8714.0	0.6666666666666666	0.20939334637964774	0.3411214953271028	-1.0	0.004116825064097448	95.08672318177346	36.17800560721074	6.0	0.4672897196261682	134.0	13715.0	95.0	7.052311331534655E-4	21.540659228538015	0.5942392140638334
6	131	medium	iso	A1	947.0	396.0	96.49747459999992	59.11269832000001	6.199972800029613E-5	1343.0	158.02438647999992	36.796738985948195	32.55764119219941	20.90798047100965	32.0131039706716	21.37755832643195	22.253280201483594	14.317821063276353	17.093906072497354	33.294795332400156	16.15549442140351	32.24576543723188	0.9606475150124941	1.1302028537240727	0.8499779591310661	0.6125828532304415	0.41816261879619854	115.0	3.0	35.34119409414458	112.0	279.0	12749.0	35797.0	0.6666666666666666	0.2911392405063291	0.7135549872122762	-1.0	0.11986560967114507	132.69376827080103	45.34770430359697	9.0	0.5907928388746803	180.0	20454.0	137.0	0.00449179700534219	23.430749027719962	0.6367615629381618
6	132	small	api	A1	815.0	182.0	89.84062035999995	38.213203400000005	8.736319331089948E-5	997.0	130.46803731999987	34.92849839314596	28.635642126552707	29.185915816110025	49.26789330029078	13.601470508735444	16.528760760049703	13.892443989449804	17.406989363141594	21.930711287164755	14.560219778561036	22.971372414753205	0.822897173368885	1.2197560731756083	0.6746407674991035	0.4253443848325629	0.2233128834355828	116.0	3.0	32.57299494980466	57.0	151.0	5372.0	19187.0	0.46153846153846156	0.2086258776328987	0.7259615384615384	-1.0	0.1273079850512605	72.12664293111399	31.2602916254693	4.0	0.4951923076923077	138.0	17286.0	173.0	0.0020244317351072057	22.135943621178654	0.6337502222976298
6	133	small	api	A1	1099.0	77.0	106.3259017199999	23.313708480000003	7.271075176939753E-5	1176.0	131.63961019999988	40.70626487409524	34.88552708502482	43.591371264661525	70.30600596990271	7.0710678118654755	-1.0	15.0	18.031622460824327	13.873948323050131	16.76305461424021	19.151895844683615	-1.0	1.1668525109247687	-1.0	0.21926650141556894	0.07006369426751592	100.0	9.0	36.71511950137164	425.0	22.0	36635.0	2199.0	0.5	0.38010204081632654	0.049217002237136466	0.14602180929432088	-1.0	84.30256705577828	29.732137494637012	2.0	0.2841163310961969	136.0	12707.0	154.0	0.0024291774447738495	25.059928172283335	0.615628288416878
6	138	medium	iso	B	1032.0	444.0	101.39696951999989	62.69848476000001	5.0536700207544865E-5	1476.0	166.50966783999996	39.66106403010388	32.449961479175904	48.36646066342979	64.07509849244555	22.20360331117452	23.903367846812635	14.142135623730951	31.895261282950678	20.523907260333477	16.1245154965971	35.464088622014856	0.928890165330206	1.222222222222222	0.7600010443610777	0.6183467322229305	0.43023255813953487	76.0	3.0	35.73513677041127	44.0	340.0	3281.0	32426.0	0.7333333333333333	0.2601626016260163	0.8854166666666666	-1.0	0.19758069901234968	65.71494007849063	23.027756377319946	6.0	0.3854166666666667	317.0	20413.0	86.0	0.0056737864370620915	27.018512172212592	0.6812351819836394
6	140	small	api	A1	1317.0	167.0	117.56854239999987	34.1421356	5.905836815683878E-5	1484.0	154.12489155999992	41.677331968349414	38.58756276314948	50.30510960621038	54.70039194394582	12.083045973594572	17.951820481189547	13.92838827718412	24.545717100530485	18.840267379993062	19.313207915827967	30.075318810187948	0.673081929838567	1.0800716340693748	0.6231826747477879	0.2904019638504937	0.12680334092634776	65.0	15.0	39.84971769034255	277.0	127.0	24212.0	11331.0	0.7142857142857143	0.2722371967654987	0.31435643564356436	0.06765703292785892	-1.0	90.736039735507	38.05975061726911	3.0	0.3465346534653465	396.0	25045.0	89.0	0.003223511481879859	24.698178070456937	0.5926045863303635
6	142	small	api	A1	1039.0	124.0	102.3259017199999	28.727922040000003	4.19094256182326E-5	1163.0	133.88225087999987	38.948684188300895	32.55764119219941	54.246112745563266	66.55707928503773	9.486832980505138	16.209940273996576	13.92838827718412	21.618188587046376	13.20734501192995	16.1245154965971	23.563166281962612	0.5852478676755883	1.1962993251990484	0.48921524517136283	0.28074926833882025	0.11934552454282965	64.0	5.0	34.36568055487916	88.0	77.0	9055.0	7114.0	0.6428571428571429	0.1418744625967326	0.4666666666666667	0.04083850359041026	-1.0	23.270752316751498	8.60555127546399	3.0	0.34545454545454546	77.0	6588.0	104.0	6.332555943074385E-4	28.319604517012593	0.7271004170538582
7	147	medium	iso	A1	772.0	326.0	87.25483391999997	52.455844080000006	6.884580662442061E-5	1098.0	142.1248915599999	31.144823004794873	29.698484809834994	14.743562836470737	21.146932290366948	19.313207915827967	20.697970948222235	13.601470508735444	10.595661434620936	31.112698372208094	13.892443989449804	29.37031618536051	0.9330966771642316	1.0487007402640591	0.8897644879408412	0.6011798054431506	0.422279792746114	119.0	3.0	30.870698080866262	30.0	260.0	3697.0	39359.0	0.5714285714285714	0.2641165755919854	0.896551724137931	-1.0	0.18818594375060652	118.11939814898048	40.8462437718248	9.0	0.7620689655172413	96.0	9924.0	156.0	5.93151032274977E-4	19.1049731745428	0.6134237196211233
7	148	medium	iso	A1	1017.0	294.0	101.91168815999991	50.455844080000006	6.182020729782608E-5	1311.0	155.1959593599999	38.47076812334269	32.38826948140329	66.09595620696606	77.66091272167381	17.029386365926403	21.811555502501598	14.035668847618199	30.828602023165157	10.374126354386567	15.524174696260024	31.557581609357367	0.7807506605374054	1.1877994329222141	0.6573084974595493	0.49509379140874443	0.2890855457227139	126.0	3.0	34.0	155.0	199.0	19693.0	30926.0	0.4666666666666667	0.2700228832951945	0.5621468926553672	-1.0	0.10248690263964216	125.43401885044543	43.82377978304261	9.0	0.8531073446327684	285.0	14686.0	74.0	0.0014655518187060622	18.681541692269406	0.48560355312828063
7	152	small	api	A1	1005.0	208.0	101.66904747999993	39.627416960000005	3.5338153340116036E-5	1213.0	144.1248915599999	39.11521443121589	32.14031735997639	26.732093792758885	37.8749836510982	14.866068747318506	16.11543680551553	13.45362404707371	16.489747260218465	27.068805520986896	16.1245154965971	26.858863703138482	0.9224738321849628	1.2170139452302104	0.7579813163196479	0.38976874419715013	0.20696517412935322	122.0	3.0	36.40054944640259	43.0	164.0	4906.0	26464.0	0.45454545454545453	0.17065127782357792	0.7922705314009661	-1.0	0.1493299839805643	92.21141542849625	42.43943042807576	3.0	0.7439613526570048	206.0	21202.0	161.0	0.0023024514235266153	25.709920264364882	0.6572869569608466
8	163	medium	iso	A1	886.0	407.0	94.42640679999994	60.11269832000001	6.062313177919805E-5	1293.0	156.95331867999994	36.013886210738214	29.0	31.607502246248913	45.25646999480003	21.93171219946131	22.095775588832282	13.45362404707371	23.713075423261706	28.0	15.264337522473747	33.3862428134402	0.9925748979160571	1.2418581451978694	0.7992659240141368	0.6366089779029911	0.45936794582392776	105.0	3.0	34.0	50.0	226.0	7507.0	38824.0	0.5454545454545454	0.21345707656612528	0.8188405797101449	-1.0	0.14342698849687585	138.01589875874404	48.61033741626358	11.0	0.9891304347826086	216.0	16874.0	90.0	0.004776485198480671	22.0	0.6108754792877723
8	165	small	api	A1	932.0	232.0	96.56854239999991	43.213203400000005	5.392959863366022E-5	1164.0	142.61017291999988	37.013511046643494	31.400636936215164	55.154266580200265	59.176588023769455	15.132745950421556	19.427221543078165	13.341664064126334	25.450165989735893	16.46463417446576	15.033296378372908	29.636271695004382	0.7789454563467049	1.178750326683815	0.6608231096216248	0.4474873734865449	0.24892703862660945	54.0	3.0	33.13608305156178	12.0	155.0	1775.0	29023.0	0.0	0.14347079037800686	0.9281437125748503	-1.0	0.12296553356453188	109.40088444268402	38.442352143680466	8.0	1.221556886227545	189.0	11221.0	93.0	0.0033899031424529194	21.2602916254693	0.5743927291490293
8	175	medium	iso	B	809.0	247.0	92.84062035999995	45.041630520000005	1.1090173018321695E-4	1056.0	140.71067799999986	35.0	28.0178514522438	23.198590513648185	45.0	16.97056274847714	17.12587893710439	12.041594578792296	18.0	24.841305236639087	15.231546211727817	25.455844122715714	0.9909309070093479	1.2492035679344369	0.7932501414864321	0.4851500382628425	0.3053152039555006	79.0	3.0	33.24154027718932	33.0	143.0	4138.0	25061.0	0.5	0.16666666666666666	0.8125	-1.0	0.09893993295942817	97.22182908143287	38.89771532021062	7.0	1.0625	323.0	23883.0	120.0	0.0024281397806459786	20.09975124224178	0.5742786069211937
8	176	medium	iso	A1	964.0	261.0	100.32590171999992	47.69848476000001	4.82792379595161E-5	1225.0	150.02438647999992	39.56008088970496	30.083217912982647	39.68545433005525	58.294150894388025	16.401219466856727	19.218944394184252	15.0	24.11521863819715	21.041631976704988	15.811388300841896	28.34558581771978	0.8533881534003406	1.3150215845969224	0.6489537231907256	0.47543539546867924	0.27074688796680496	79.0	3.0	35.510561809129406	42.0	181.0	4488.0	26002.0	0.46153846153846156	0.1820408163265306	0.8116591928251121	-1.0	0.11912834802303184	42.45682874469272	16.015310619869155	3.0	0.6816143497757847	165.0	18322.0	168.0	0.006868678555148093	26.248809496813376	0.6635175891069605
8	177	large	iso	A1	753.0	386.0	86.08326103999995	59.94112544000001	6.842745397406601E-5	1139.0	148.0243864799999	32.802438933713454	28.42534080710379	35.32867900212014	46.99107594016701	21.095023109728988	21.915516379471306	14.035668847618199	23.29095106445825	26.17382866396686	13.601470508735444	31.850983509551273	0.962561079760325	1.153985774746306	0.8341186701126675	0.6963156915273855	0.5126162018592297	62.0	3.0	30.4138126514911	16.0	268.0	1246.0	23957.0	0.5333333333333333	0.24934152765583845	0.9436619718309859	-1.0	0.14979668385500933	46.91678358146226	16.1245154965971	3.0	0.3591549295774648	183.0	10889.0	72.0	0.002595597153124218	15.811388300841896	0.4820186795498118
8	181	medium	iso	A1	770.0	296.0	87.84062035999996	50.284271200000006	7.949945157555717E-5	1066.0	140.1248915599999	33.95585369269929	26.92582403567252	40.60129464500446	56.336384817253006	17.69180601295413	19.28265564373641	13.45362404707371	23.50110255574504	19.94367932021537	13.416407864998739	28.236122396674794	0.9174984161842338	1.2610887469112582	0.7275446858370844	0.5724489535014485	0.38441558441558443	41.0	3.0	30.675723300355934	72.0	204.0	4936.0	16865.0	0.5454545454545454	0.2589118198874296	0.7391304347826086	-1.0	0.15985908476616972	57.06337332209113	22.673168504366597	1.0	0.2717391304347826	161.0	13064.0	96.0	0.001988117625312297	18.0	0.5301000576483843
9	185	medium	iso	A1	884.0	303.0	94.66904747999993	53.11269832000001	6.406300690650006E-5	1187.0	149.78174579999992	35.35533905932738	30.886890422961002	32.18263176720484	46.516641871841216	19.6468827043885	18.64744296214487	12.36931687685298	22.48599564173221	26.710361214824765	16.1245154965971	30.990618551565195	1.0535966107670922	1.1446713662390753	0.9204358926429533	0.5610355204135835	0.3427601809954751	152.0	4.0	32.802438933713454	37.0	211.0	4728.0	34081.0	0.5384615384615384	0.20893007582139847	0.8508064516129032	-1.0	0.1531476459441529	121.33684468738646	42.905874507488406	7.0	0.9153225806451613	101.0	8765.0	86.0	0.0014453502261673901	24.698178070456937	0.6985699678629191
9	189	small	E	A1	1045.0	86.0	103.08326103999991	25.313708480000003	8.446960968085141E-5	1131.0	130.81118307999986	40.85339643163099	31.38470965295043	45.36493633573063	68.45902408146156	8.0	-1.0	15.033296378372908	19.655648492869798	14.529368123599388	16.15549442140351	21.131578947368425	-1.0	1.3016974470493603	-1.0	0.2455656546427785	0.08229665071770335	106.0	5.0	35.510561809129406	70.0	32.0	11242.0	6813.0	0.375	0.09018567639257294	0.3137254901960784	0.007082130804316609	-1.0	114.42814274174768	33.52673056154633	4.0	2.1470588235294117	150.0	10434.0	113.0	0.0018638185864224466	23.021728866442675	0.5635205607683077
9	193	medium	E	A1	933.0	316.0	96.91168815999994	50.870057640000006	4.5904508045465614E-5	1249.0	150.61017291999994	35.805027579936315	31.622776601683793	36.9113562344934	54.090276920822326	18.0	21.53956041152868	14.0	25.080276729159756	22.07269806797529	15.524174696260024	30.96551724137931	0.8356716504931925	1.132254388377453	0.7380599793397397	0.5249114797795514	0.3386923901393355	102.0	3.0	33.61547262794322	294.0	227.0	23042.0	19209.0	0.8	0.41713370696557245	0.43570057581573896	-1.0	0.01085817359716491	112.63207617903672	41.13274595042156	6.0	0.32053742802303264	253.0	19822.0	71.0	0.001775532229883457	22.20360331117452	0.6201252955776668
9	196	small	E	A1	938.0	96.0	99.49747459999992	28.384776280000004	8.359678212804213E-5	1034.0	129.88225087999984	35.84689665786984	31.38470965295043	47.792702365713296	62.146768760158835	9.433981132056603	14.534618762955738	12.206555615733702	20.448074124683732	14.943582565719547	15.811388300841896	23.12745207290131	0.649069733848191	1.1421771000675778	0.5682741615199501	0.2852813741666568	0.1023454157782516	92.0	10.0	33.24154027718932	140.0	20.0	15169.0	1909.0	0.7272727272727273	0.15473887814313347	0.125	0.0751086626781909	-1.0	79.64018386815295	34.77729380661445	4.0	0.93125	117.0	18067.0	222.0	0.001195606844747651	21.587033144922902	0.6022008920591925
9	201	small	api	A1	1341.0	162.0	119.81118307999986	34.384776280000004	8.560624785384043E-5	1503.0	156.6101729199999	43.60045871318328	38.600518131237564	78.54704291163975	72.6344481977111	13.601470508735444	14.339863442837045	12.806248474865697	30.6648149918601	7.461039746172093	17.69180601295413	32.12926867522843	0.9485076732393545	1.129530400730541	0.8397362945042407	0.2869913758971959	0.12080536912751678	76.0	4.0	38.47076812334269	182.0	129.0	13291.0	10540.0	0.7272727272727273	0.20691949434464404	0.41479099678456594	-1.0	0.01035517529234505	40.70086844283435	16.290612269158363	2.0	0.35691318327974275	280.0	28962.0	183.0	0.002101937435475566	17.0	0.38990415472073425
9	205	small	E	A1	1086.0	47.0	104.15432883999989	17.899494920000002	4.0410302600857214E-5	1133.0	124.46803731999984	38.897300677553446	34.48187929913333	58.43818815835066	57.99461679191651	4.123105625617661	-1.0	14.317821063276353	17.636185237806785	10.440266230183349	16.492422502470642	20.79742984686555	-1.0	1.128050485303192	-1.0	0.17185550633710964	0.0432780847145488	66.0	3.0	35.4682957019364	83.0	5.0	9455.0	432.0	0.5333333333333333	0.07766990291262135	0.056818181818181816	0.08412188300304738	-1.0	48.216191480235814	22.360679774997898	2.0	0.8181818181818182	129.0	11821.0	144.0	0.004287996454997799	24.596747752497688	0.6323510198406078
10	209	medium	iso	B	1073.0	471.0	104.6690474799999	64.11269832	6.229271398323028E-5	1544.0	171.19595936000002	39.35733730830886	32.64965543462902	57.64215232788985	77.41054046504229	23.430749027719962	23.911139582101477	14.866068747318506	36.15590121996352	13.139495479789725	16.1245154965971	37.04661762938389	0.9799093408855717	1.2054441856855098	0.8129031211248645	0.6125277707552523	0.43895619757688725	105.0	3.0	34.92849839314596	49.0	379.0	5535.0	53865.0	0.4166666666666667	0.2772020725388601	0.8855140186915887	-1.0	0.20659255983710323	154.0974143399476	46.930120823342804	6.0	0.7172897196261683	568.0	53105.0	118.0	0.009122612319119748	21.18962010041709	0.5383905911730386
10	211	small	api	A1	883.0	94.0	94.84062035999995	24.899494920000002	9.51262654663088E-5	977.0	122.56854239999987	36.138621999185304	30.805843601498726	23.099377141791706	32.85572195043298	9.486832980505138	12.941968871209303	11.704699910719626	10.708764711856595	23.696802770383634	17.11724276862369	19.738733136857476	0.733028573543361	1.1731093122029332	0.624859564166989	0.2625404054242314	0.10645526613816535	89.0	4.0	33.54101966249684	97.0	68.0	16192.0	13530.0	0.6666666666666666	0.16888433981576254	0.4121212121212121	-1.0	0.006411623239180248	87.10671132898555	35.01666203960727	6.0	1.2545454545454546	111.0	11700.0	156.0	0.0011225318553753593	22.090722034374522	0.6112773761786636
10	222	small	api	A1	1345.0	248.0	122.46803731999984	46.870057640000006	9.29186424619445E-5	1593.0	172.16652207999996	43.73785545725808	37.656340767525464	73.73979529168804	65.00150593665384	17.204650534085253	17.13368203970747	13.416407864998739	32.8776979338929	12.693745336302658	17.88854381999832	36.2760813313997	1.004142045721014	1.1615004157540785	0.8645214690423481	0.38271257273056514	0.18438661710037174	65.0	3.0	38.07886552931954	83.0	213.0	10885.0	33580.0	0.7692307692307693	0.18581293157564344	0.7195945945945946	-1.0	0.11760463624436027	127.68579418257538	48.44991739502838	6.0	0.7567567567567568	315.0	22809.0	62.0	0.004938698493385362	26.68332812825267	0.6100739930957155
10	225	small	api	A1	870.0	164.0	97.15432883999992	34.970562720000004	9.750919020105527E-5	1034.0	134.95331867999988	34.48187929913333	29.154759474226502	17.452831659697836	29.538782259558104	13.0	15.845474574963543	10.0	11.252286936975386	27.096776452516398	16.278820596099706	22.823529411764703	0.8204235183047467	1.1827187025712262	0.6936759489142675	0.3599485801357529	0.18850574712643678	70.0	4.0	34.52535300326414	70.0	139.0	7088.0	16374.0	0.9090909090909091	0.20212765957446807	0.6650717703349283	-1.0	0.05766557095552669	40.446444612368936	19.71460152426817	2.0	0.49760765550239233	153.0	11150.0	115.0	0.006377706077019044	20.615528128088304	0.5978655614807646
10	231	small	api	A1	919.0	94.0	95.0832610399999	24.313708480000003	6.952721411996521E-5	1013.0	122.22539663999983	36.6742416417845	31.304951684997057	30.379126011368356	46.42240201367798	8.54400374531753	15.438908599975885	14.866068747318506	13.85168383198998	18.78297101099823	15.033296378372908	19.120501773662138	0.5534072366573163	1.1715156762040517	0.47238568625088134	0.25570966134377365	0.10228509249183895	56.0	5.0	33.37663853655727	59.0	39.0	6855.0	5515.0	0.5333333333333333	0.09674234945705824	0.3979591836734694	0.017761906532061403	-1.0	29.575963019701184	10.44766094595442	2.0	0.6428571428571429	140.0	10419.0	123.0	0.0018508509026981604	19.6468827043885	0.5357134006011451
11	236	small	E	A1	900.0	38.0	100.91168815999991	15.485281360000002	1.579439280583868E-4	938.0	118.81118307999988	35.4682957019364	30.479501308256342	24.274441134439456	66.99112991717712	4.47213595499958	-1.0	11.704699910719626	10.741987807979148	15.977951708418555	15.811388300841896	11.670436978457808	-1.0	1.163677034713448	-1.0	0.15345379353328634	0.042222222222222223	123.0	4.0	34.539832078341085	105.0	15.0	20610.0	2697.0	0.5833333333333334	0.1279317697228145	0.125	0.09957128609077787	-1.0	79.28393608887173	31.546573405388315	6.0	1.5166666666666666	234.0	13809.0	94.0	0.002716659560713902	21.400934559032695	0.6033820947834352
11	247	small	api	A1	823.0	145.0	92.08326103999994	34.384776280000004	5.182750645344655E-5	968.0	129.29646443999985	35.4682957019364	29.068883707497267	34.46728817685799	49.573921259900864	12.0	14.130322919773747	11.045361017187261	17.90331301329858	20.296617026536552	15.524174696260024	23.518518518518515	0.8492374921741804	1.2201464651629754	0.6960127463556168	0.37340962832608243	0.17618469015795868	125.0	4.0	32.89376840679705	60.0	99.0	8207.0	14804.0	0.5833333333333334	0.16425619834710745	0.6226415094339622	-1.0	0.05681823535461933	68.57450824651187	29.303841869454004	6.0	0.9308176100628931	107.0	5964.0	72.0	6.015340893286176E-4	19.849433241279208	0.5596387660711739
11	248	medium	iso	A1	854.0	311.0	94.08326103999993	51.041630520000005	1.1537617477481712E-4	1165.0	147.5391051199999	34.23448553724738	30.14962686336267	33.09573428450827	47.03632545479827	18.601075237738275	19.658079283714212	12.206555615733702	22.14141641402177	25.870966945459717	15.620499351813308	30.25668461417514	0.9462305533149612	1.135486209908905	0.8333263275745754	0.5425155331116703	0.36416861826697894	103.0	3.0	33.015148038438355	109.0	192.0	11098.0	21790.0	0.7272727272727273	0.25836909871244634	0.6378737541528239	-1.0	0.0808808357015947	105.28682937229736	44.48085699901687	5.0	0.4883720930232558	94.0	8730.0	125.0	3.820408328923674E-4	26.30589287593181	0.7684033354995448
11	251	medium	iso	A1	963.0	339.0	99.49747459999992	52.870057640000006	6.101864618339141E-5	1302.0	154.36753223999992	36.76955262170047	31.827660925679098	16.927513064147046	24.775140568831922	20.248456731316587	20.43301942965526	13.601470508735444	13.435028842544403	34.59255150954856	17.0	32.06005649125126	0.9909674290197752	1.1552703388276382	0.857779686463173	0.531370849888888	0.35202492211838005	116.0	3.0	35.35533905932738	45.0	214.0	4325.0	26880.0	0.7857142857142857	0.1989247311827957	0.8262548262548263	-1.0	0.11427623474385191	114.70579215031754	42.20671869178332	7.0	0.7027027027027027	154.0	12424.0	93.0	0.004608260911050808	25.80697580112788	0.70185721503441
11	255	medium	iso	A1	871.0	230.0	93.32590171999993	43.870057640000006	7.51322987775048E-5	1101.0	140.02438647999986	37.21558813185679	29.154759474226502	34.79602627826833	52.17526110028378	16.1245154965971	17.219297178357525	13.152946437965905	22.141259653898913	22.980810409096186	15.231546211727817	28.03080331054011	0.9364212330839827	1.2764841419719566	0.7335940982685198	0.47007376121176614	0.26406429391504016	89.0	4.0	33.015148038438355	26.0	157.0	1815.0	15016.0	0.42857142857142855	0.16621253405994552	0.8579234972677595	-1.0	0.14641439312565807	47.00214270812057	19.06225774829855	1.0	0.5136612021857924	95.0	6342.0	90.0	6.467786274771045E-4	19.1049731745428	0.5133594317212689
11	256	small	api	A1	954.0	76.0	99.01219323999993	23.556349160000003	1.4032660005612322E-4	1030.0	124.56854239999986	38.01315561749642	31.016124838541646	29.722438767924274	54.80249671524524	7.211102550927978	-1.0	13.601470508735444	15.021115472380941	17.99064205811459	16.64331697709324	18.38187302044588	-1.0	1.2255933265480037	-1.0	0.23791361840557104	0.07966457023060797	74.0	12.0	35.22782990761707	160.0	38.0	15714.0	4392.0	0.6666666666666666	0.19223300970873786	0.1919191919191919	0.06388306413400564	-1.0	17.477537765419708	8.32455532033676	2.0	0.19696969696969696	77.0	11660.0	169.0	5.908765251584699E-4	26.30589287593181	0.6920207609342467
12	262	medium	iso	A1	1196.0	386.0	110.81118307999988	58.94112544000001	5.852829840718758E-5	1582.0	172.16652207999996	42.15447781671598	34.539832078341085	57.578935237493056	73.13412697609787	21.095023109728988	22.831864565774755	15.132745950421556	34.04146070173744	14.389184025930865	16.278820596099706	35.571513704419615	0.9239290575221214	1.220459836663474	0.7570335620777031	0.5319059304460958	0.32274247491638797	96.0	3.0	36.40054944640259	63.0	250.0	6854.0	33851.0	0.6875	0.19785082174462706	0.7987220447284346	-1.0	0.14654693377677044	154.32597009075528	49.25699921617557	5.0	0.8306709265175719	259.0	24437.0	174.0	0.00639085058158997	21.400934559032695	0.5076787963566316
12	263	large	iso	A1	820.0	414.0	91.25483391999994	61.52691188000001	9.280394717841107E-5	1234.0	155.1959593599999	34.132096331752024	28.30194339616981	34.77783136636387	45.2199443304242	21.587033144922902	22.93679631713732	12.36931687685298	23.819222590312787	26.923946152161545	15.033296378372908	33.556898559889724	0.9411529337597189	1.205998325061	0.7803932345528879	0.6742318103821063	0.5048780487804878	110.0	3.0	32.01562118716424	34.0	294.0	3736.0	41236.0	0.38461538461538464	0.26580226904376014	0.8963414634146342	-1.0	0.20385964483183033	114.84420720014295	43.27913272369197	6.0	0.7591463414634146	201.0	19682.0	128.0	6.120287721743851E-4	15.811388300841896	0.4632410546120795
12	264	medium	iso	A1	861.0	232.0	92.42640679999995	42.798989840000004	4.0604009230984805E-5	1093.0	137.63961019999988	34.36568055487916	29.274562336608895	46.515407900022126	63.670732592798615	15.811388300841896	17.884821366974737	13.601470508735444	25.315954346100657	17.728702278529774	15.620499351813308	28.246217293085117	0.8840674433594543	1.1739092854653421	0.7530968996543942	0.4630601937454094	0.2694541231126597	97.0	4.0	32.2490309931942	16.0	141.0	2516.0	28862.0	0.3333333333333333	0.14364135407136322	0.8980891719745223	-1.0	0.13116317473621553	98.83361827773984	40.948327656379696	5.0	1.2802547770700636	302.0	17883.0	89.0	0.005086866519762386	18.027756377319946	0.5245860430009848
12	269	small	E	A1	983.0	32.0	104.74011527999987	14.485281360000002	1.2659993030252078E-4	1015.0	121.63961019999982	36.6742416417845	32.64965543462902	21.834662982045273	59.5564243200743	3.605551275463989	-1.0	11.661903789690601	9.843420990843274	17.519327306386298	17.029386365926403	11.4175790389693	-1.0	1.1232658095033647	-1.0	0.13829735933817486	0.03255340793489318	130.0	4.0	36.05551275463989	149.0	1.0	24443.0	109.0	0.36363636363636365	0.1477832512315271	0.006666666666666667	0.131256064937966	-1.0	77.7898538610959	26.92582403567252	3.0	0.9933333333333333	171.0	21810.0	211.0	0.0025865613903037986	20.8806130178211	0.5693536412224253
12	271	medium	iso	A1	755.0	207.0	86.59797967999997	40.798989840000004	8.986680260395369E-5	962.0	129.39696951999989	33.24154027718932	28.160255680657446	34.45675360531368	44.00939359502212	14.7648230602334	16.19990577562683	11.661903789690601	18.109870811645223	21.661735138967266	13.601470508735444	26.06575801249416	0.9114141319542396	1.180441706714406	0.7720958407095198	0.471130966227641	0.27417218543046357	108.0	3.0	30.364452901377952	150.0	155.0	12222.0	16045.0	0.6363636363636364	0.31704781704781704	0.5081967213114754	-1.0	0.07984389993919573	83.1904813651036	32.990825587732544	5.0	0.5049180327868853	205.0	18837.0	122.0	0.0023943651344946336	17.11724276862369	0.5149353076268164
12	277	small	api	A1	1270.0	95.0	116.39696951999987	25.142135600000003	6.590483619010698E-5	1365.0	144.3675322399999	40.85339643163099	39.0	2.3674694675575267	5.02407525853954	8.94427190999916	-1.0	12.529964086141668	1.5176216769090005	28.153846153846153	18.788294228055936	17.3295268256234	-1.0	1.0475229854264356	-1.0	0.21600335218074526	0.07480314960629922	93.0	4.0	39.96248240537617	195.0	80.0	21599.0	10267.0	1.0	0.20146520146520147	0.2909090909090909	0.028108507574579594	-1.0	94.68929622482602	38.34055979078211	4.0	0.44363636363636366	144.0	16387.0	170.0	6.847430651592053E-4	16.76305461424021	0.4103221782867804
12	279	small	api	A1	1146.0	72.0	110.15432883999989	22.970562720000004	4.3098619510315985E-5	1218.0	135.53910511999987	40.607881008493905	34.52535300326414	53.39674745419891	64.12835859242544	7.280109889280518	-1.0	12.36931687685298	20.439382193480863	13.671112934178417	17.0	22.716132361288835	-1.0	1.1761756933999983	-1.0	0.2085307310379508	0.06282722513089005	73.0	3.0	36.89173349139343	123.0	24.0	11586.0	2686.0	0.46153846153846156	0.1206896551724138	0.16326530612244897	0.06332082162869809	-1.0	93.42925650052402	36.905939624219215	4.0	0.8571428571428571	248.0	16343.0	99.0	0.002983391252973473	24.698178070456937	0.6082114470659241
13	286	small	E	A1	730.0	50.0	88.59797967999997	23.142135600000003	9.590363591536212E-5	780.0	114.56854239999988	32.2490309931942	27.784887978899608	20.965711840557432	19.653824058053317	9.219544457292887	-1.0	7.810249675906654	8.186292482887758	22.026361972910053	14.212670403551895	24.339597367253212	-1.0	1.1606680227642	-1.0	0.2612038748917893	0.0684931506849315	78.0	3.0	30.805843601498726	149.0	0.0	21414.0	0.0	0.0	0.191025641025641	0.0	0.6036739119470381	-1.0	74.46508765421865	25.0	2.0	0.7919463087248322	216.0	9839.0	82.0	0.008649482711676886	16.401219466856727	0.5085802258777333
13	291	small	api	A1	1028.0	217.0	103.15432883999989	42.627416960000005	4.6939735526372494E-5	1245.0	147.7817457999999	37.0	33.83784863137726	67.19350450839401	74.88943041823912	15.033296378372908	17.61800725210737	12.041594578792296	30.10810810810811	10.875395892005967	17.029386365926403	31.18639136966	0.8532915308327341	1.093450130446252	0.7803662069933579	0.4132392449193124	0.21108949416342412	99.0	4.0	34.92849839314596	35.0	154.0	4732.0	27442.0	0.6153846153846154	0.15180722891566265	0.8148148148148148	-1.0	0.10199117362727042	132.50935157462138	37.31960451701259	8.0	1.164021164021164	279.0	17813.0	96.0	0.0026132116518649416	21.470910553583888	0.5802948798265916
13	294	small	api	A1	863.0	175.0	93.25483391999994	34.970562720000004	6.098863083075036E-5	1038.0	131.0538237599999	35.22782990761707	29.410882339705484	22.854819961776712	28.84266013541206	13.416407864998739	15.395532425513029	13.416407864998739	12.348191788729595	26.282788495482475	15.264337522473747	25.597093952958126	0.8714481249615933	1.1977821508625244	0.7275514369070055	0.3750000000000003	0.20278099652375434	104.0	4.0	33.60059523282288	53.0	102.0	8748.0	19664.0	0.6153846153846154	0.14932562620423892	0.6580645161290323	-1.0	0.08515770725652476	100.9420783545725	36.602905281877824	7.0	1.0	96.0	8250.0	114.0	4.032113610642751E-4	24.186773244895647	0.6865814132838738
13	304	small	api	A1	776.0	95.0	88.18376611999996	28.798989840000004	6.216287684845103E-5	871.0	119.39696951999987	33.54101966249684	28.442925306655784	32.265709204652396	47.68977032315047	9.433981132056603	13.510859921402513	11.661903789690601	14.936934089698596	18.422858913087307	14.866068747318506	20.198395500685294	0.69825171654043	1.1792394523726462	0.5921203832992	0.3265792685788732	0.12242268041237113	97.0	4.0	31.064449134018133	55.0	67.0	7293.0	9277.0	0.6363636363636364	0.14006888633754305	0.5491803278688525	-1.0	0.024319273973236136	39.30441328389933	17.0	3.0	0.6721311475409836	75.0	6278.0	122.0	4.985122549369884E-4	17.4928556845359	0.5215361924162119
13	305	medium	iso	A1	964.0	330.0	98.98275595999992	54.284271200000006	6.810270635936158E-5	1294.0	155.68124071999992	39.698866482558415	30.479501308256342	41.96060043107307	49.08561677997488	20.0	20.08498372555465	14.035668847618199	25.894945903597748	24.803555424156936	16.1245154965971	34.266666666666666	0.9957687929093753	1.3024775596247933	0.7645189627652609	0.5484214969922327	0.34232365145228216	76.0	3.0	34.785054261852174	46.0	228.0	3672.0	22499.0	0.7333333333333333	0.2117465224111283	0.8321167883211679	-1.0	0.1192970778326278	41.80980962059137	13.892443989449804	6.0	0.36496350364963503	185.0	12111.0	110.0	0.005522351526018735	26.870057685088806	0.6768469748851417
13	307	small	api	A1	1047.0	166.0	103.39696951999994	34.55634916	6.430496720674563E-5	1213.0	140.36753223999983	38.8329756778952	31.622776601683793	59.067811387328945	68.4860938042481	13.341664064126334	15.770777048238237	12.649110640673518	26.16333109332992	13.218320619503826	16.0312195418814	28.122677778324388	0.8459737921167771	1.2280065146407002	0.6889000848373339	0.3342104640050965	0.15854823304680038	54.0	3.0	34.36568055487916	92.0	88.0	5842.0	6324.0	0.6923076923076923	0.1483924154987634	0.4888888888888889	-1.0	0.02838096346226209	19.20667743495553	8.94427190999916	2.0	0.2722222222222222	121.0	13842.0	167.0	0.0041118059363852676	19.209372712298546	0.4946665141407912
14	309	small	api	A1	783.0	82.0	88.01219323999996	24.727922040000003	6.209729239842586E-5	865.0	115.15432883999988	34.48187929913333	28.460498941515414	21.439641416236213	40.05698928138645	7.615773105863909	15.304497093560386	13.0	10.063256616315616	18.973665961010276	14.035668847618199	15.637119927424717	0.4976166847761609	1.211569739869687	0.4107206282897781	0.2809601843754714	0.10472541507024266	164.0	7.0	31.78049716414141	80.0	42.0	14881.0	8577.0	0.6153846153846154	0.14104046242774568	0.3442622950819672	0.023357399135871076	-1.0	73.90784662673408	28.75794203138181	7.0	1.0245901639344261	82.0	6656.0	93.0	3.5791916192667243E-4	18.384776310850235	0.5331721090767904
14	315	small	api	A1	1171.0	131.0	109.42640679999992	31.556349160000003	7.868680298621947E-5	1302.0	143.39696951999989	41.43669871020132	34.36568055487916	60.962173581120624	64.63558280444705	10.816653826391969	15.328883521128612	13.892443989449804	24.157329882883825	13.12355794263379	16.401219466856727	26.734495012884842	0.7056387251871803	1.2057581296558444	0.5852241074157953	0.28837965243321895	0.11187019641332195	100.0	8.0	36.87817782917155	68.0	117.0	10226.0	22498.0	0.6923076923076923	0.14208909370199693	0.6324324324324324	-1.0	0.057276639999781345	72.57125830642335	28.194827009486403	2.0	0.9513513513513514	306.0	18632.0	108.0	0.0032225458410465686	22.20360331117452	0.5358439258508836
14	317	medium	iso	A1	884.0	241.0	94.7401152799999	44.627416960000005	3.883242987406883E-5	1125.0	141.78174579999984	36.40054944640259	29.410882339705484	32.67750336244745	51.220949921159615	16.492422502470642	17.787625989056945	12.36931687685298	22.032634457369717	24.786743613462775	16.0312195418814	28.262655655943274	0.9271851405362852	1.2376558114089924	0.7491461939493048	0.4710509041297427	0.27262443438914025	126.0	3.0	33.54101966249684	37.0	185.0	5749.0	37264.0	0.6153846153846154	0.19733333333333333	0.8333333333333334	-1.0	0.14968052873495818	116.557326457637	43.491290927489004	9.0	1.0135135135135136	158.0	8212.0	83.0	0.005094047922743305	21.095023109728988	0.5795248541726002
14	328	large	F	A1	855.0	422.0	91.49747459999995	60.455844080000006	4.3994567949685904E-5	1277.0	154.36753223999995	35.4682957019364	29.068883707497267	24.092019528990345	41.80875524147554	22.20360331117452	22.62342196013991	14.142135623730951	22.273413040166737	29.96331089849718	15.231546211727817	33.4111364111007	0.981443185310115	1.2201464651629754	0.8043650605331412	0.6607378437961832	0.4935672514619883	71.0	3.0	33.1058907144937	275.0	260.0	11068.0	12918.0	0.6	0.41895066562255284	0.48598130841121495	-1.0	0.057757353268012956	45.25696207706797	16.55294535724685	3.0	0.12897196261682242	286.0	17780.0	41.0	0.0061331068836937485	16.278820596099706	0.4589682214477241
[truncated: 27 more columns]
