# Supplementary material for: Exploiting Single-Cell Quantitative Data to Map Genetic Variants Having Probabilistic Effects
Source: PLoS Genet. 2016 Aug 1;12(8):e1006213. doi: 10.1371/journal.pgen.1006213 (PMC4968810; doi:10.1371/journal.pgen.1006213)
Supplement: S1 Dataset — (ZIP) [file pgen.1006213.s007.zip › data/2014-10-07_morpho/k_series/k1-2_C.xls]

image_number	cell_id	Cgroup	Agroup	C11-1_C	C11-2_C	C12-1_C	C12-2_C	C13_C	C101_C	C102_C	C103_C	C104_C	C105_C	C106_C	C107_C	C108_C	C109_C	C110_C	C111_C	C112_C	C113_C	C114_C	C115_C	C116_C	C117_C	C118_C	C126_C	C127_C	C128_C	A7-1_C	A7-2_C	A8-1_C	A8-2_C	A9_C	A101_C	A102_C	A103_C	A104_C	A120_C	A121_C	A122_C	A123_C	D14-1_C	D14-2_C	D14-3_C	D15-1_C	D15-2_C	D15-3_C	D16-1_C
1	13	large	iso	906.0	572.0	98.08326103999991	72.52691188	1.5828556670894912E-4	1478.0	173.43860004	37.8549864614954	29.832867780352597	33.084852928734975	57.20046872738079	24.041630560342615	29.07364812084827	12.727922061357855	29.34884156226196	26.31325978379414	17.08800749063506	34.91536150658908	0.8269217010679416	1.268902029138011	0.6516828581554756	0.7394422974010048	0.6313465783664459	120.0	3.0	34.785054261852174	36.0	460.0	3053.0	42069.0	0.6	0.33558863328822736	0.9274193548387096	-1.0	0.19634377559733834	68.74464098434674	23.454984516743195	4.0	0.18346774193548387	122.0	146.0	268.0	3114.0	5092.0	8206.0	29.0
1	14	large	F	960.0	631.0	100.3259017199999	77.59797967999997	7.81965891355531E-5	1591.0	180.75230852	37.21558813185679	31.38470965295043	32.005383208083494	41.191199563146014	27.459060435491963	28.234985817684926	12.649110640673518	25.82251277596706	34.698425189911696	16.0	39.20974305870398	0.9725190093169105	1.1857872366315871	0.8201462954513676	0.7734590803536318	0.6572916666666667	109.0	3.0	34.36568055487916	165.0	242.0	11686.0	17811.0	0.6923076923076923	0.2558139534883721	0.5945945945945946	-1.0	0.0578351807079088	140.78230758882847	49.78848875382955	5.0	0.4520884520884521	119.0	69.0	188.0	5724.0	3825.0	9549.0	63.0
1	15	large	iso	790.0	534.0	90.25483391999994	71.35533899999999	1.064748266986815E-4	1324.0	164.02438647999995	34.713109915419565	27.65863337187866	34.99202019855866	60.62169437600262	26.248809496813376	25.659611316124153	12.649110640673518	31.14097246354236	25.272398335873444	14.142135623730951	35.73672930233659	1.022962085178546	1.2550551377102166	0.8150734214314181	0.7905985297501951	0.6759493670886076	138.0	3.0	31.622776601683793	24.0	395.0	1627.0	33233.0	0.5384615384615384	0.3164652567975831	0.9427207637231504	-1.0	0.24387313914379558	83.97445514040359	26.939349181434338	2.0	0.4988066825775656	224.0	31.0	255.0	6183.0	822.0	7005.0	25.0
1	18	large	E	982.0	925.0	101.3259017199999	99.74011527999991	4.344179570257743E-5	1907.0	203.48023056000005	38.62641583165593	31.38470965295043	5.726394510378981	13.397192205155022	29.274562336608895	38.69285530555822	13.152946437965905	8.646932230410911	46.67878136200242	18.681541692269406	37.31948023063882	0.7565883185778645	1.2307399449854308	0.6147426364607194	0.9843496439401833	0.9419551934826884	76.0	4.0	37.36308338453881	531.0	161.0	21975.0	7920.0	0.0	0.36287362349239644	0.23265895953757226	0.1566633194995844	-1.0	90.6791177624672	43.61499081767593	2.0	0.0476878612716763	144.0	127.0	271.0	3465.0	3972.0	7437.0	32.0
2	26	large	E	898.0	621.0	95.25483391999994	78.18376611999996	9.009075804979474E-5	1519.0	175.43860003999995	36.87817782917155	29.832867780352597	25.039784319675988	44.35985033047646	27.459060435491963	27.68702919641384	13.892443989449804	26.14012016714807	34.59271859474593	16.401219466856727	37.38776025397494	0.9917662252853259	1.2361593293910171	0.8022964367982489	0.8207852861899149	0.6915367483296214	87.0	4.0	34.9857113690718	115.0	252.0	18689.0	36455.0	0.7692307692307693	0.24160631994733378	0.6866485013623979	-1.0	0.04575402388222607	170.77329324947442	53.33218354693025	10.0	1.021798365122616	93.0	146.0	239.0	3167.0	7372.0	10539.0	40.0
3	47	medium	iso	958.0	386.0	96.66904747999995	56.284271200000006	5.599185260787828E-5	1344.0	155.78174579999992	35.22782990761707	32.2490309931942	60.091572678594886	66.78095401434939	20.8806130178211	22.112628213788476	14.560219778561036	32.3607784808086	16.124515496597102	15.231546211727817	35.212868106976416	0.9442845425674392	1.0923686331862659	0.864437621037425	0.5822367414103752	0.40292275574112735	136.0	3.0	33.54101966249684	37.0	290.0	4379.0	43245.0	0.6	0.24330357142857142	0.8868501529051988	-1.0	0.18151231179727229	155.50823821624192	45.378678518548014	7.0	0.7614678899082569	276.0	28.0	304.0	23107.0	1938.0	25045.0	138.0
3	60	large	E	1039.0	738.0	98.25483391999992	81.59797967999995	8.179126538628837E-5	1777.0	182.26702715999997	39.84971769034255	33.52610922848042	49.27584111262894	68.52924539723958	29.068883707497267	30.277013754123562	21.095023109728988	38.59500365727131	20.46166452912595	15.231546211727817	41.4730455863922	0.9600974502823366	1.1886174270556342	0.8077430369337825	0.8304729286544604	0.710298363811357	131.0	4.0	34.40930106817051	198.0	151.0	20453.0	17023.0	0.45454545454545453	0.1963984243106359	0.4326647564469914	0.00819262727463237	-1.0	166.9472742174334	55.42777194852226	3.0	0.6160458452722063	283.0	151.0	434.0	21057.0	9548.0	30605.0	130.0
3	65	large	F	989.0	679.0	101.9116881599999	81.01219323999996	5.277855340335913E-5	1668.0	185.33809496	37.64306044943742	32.28002478313795	19.72227776444705	34.962134176187746	29.206163733020468	28.712499310132664	13.601470508735444	22.68678449105121	40.55139389743529	17.804493814764857	39.59057750476109	1.0171933629864673	1.1661410021314778	0.8722730451353968	0.7949254369411678	0.6865520728008089	89.0	4.0	37.21558813185679	156.0	149.0	14242.0	13669.0	0.9166666666666666	0.1828537170263789	0.4885245901639344	0.02385342798146277	-1.0	77.27302651734983	29.46636346006849	5.0	0.3704918032786885	275.0	125.0	400.0	12101.0	6712.0	18813.0	71.0
4	69	large	E	1029.0	1012.0	100.7401152799999	101.81118307999988	5.545256028933204E-5	2041.0	205.37972548000008	39.81205847478876	32.7566787083184	14.67639313745002	16.786604318025866	33.13608305156178	39.80103052831606	17.0	13.865145916771862	47.50176334589323	17.029386365926403	48.00818331879821	0.832543344021895	1.2153875192688166	0.6850023805763262	1.0106319890246604	0.9834791059280855	154.0	3.0	37.21558813185679	134.0	168.0	19720.0	26543.0	0.0	0.14796668299853014	0.5562913907284768	-1.0	0.19440601488762504	155.82766621442778	62.28977868683643	5.0	0.890728476821192	116.0	195.0	311.0	8843.0	19584.0	28427.0	101.0
4	72	large	F	947.0	637.0	97.91168815999991	78.42640679999998	5.125755808947677E-5	1584.0	178.75230851999999	34.9857113690718	32.2490309931942	29.291362170984257	33.395237643621215	27.730849247724095	27.822744800788797	13.416407864998739	23.152308994238695	36.714281438405706	16.1245154965971	42.06364773531181	0.9966971068554639	1.0848608560193684	0.9187326663371376	0.8009912633907552	0.672650475184794	136.0	3.0	34.48187929913333	141.0	222.0	15964.0	23412.0	0.8461538461538461	0.22916666666666666	0.6115702479338843	-1.0	6.578847014496051E-4	144.784392203754	52.3452350598575	5.0	0.6804407713498623	104.0	138.0	242.0	5883.0	8489.0	14372.0	94.0
4	74	large	iso	824.0	517.0	88.74011527999994	69.355339	7.364166090946688E-5	1341.0	160.50966783999996	34.48187929913333	28.653097563788805	69.5221564327385	72.22950667246255	24.515301344262525	25.94390136755767	14.317821063276353	36.94694215903774	12.703687592227924	15.132745950421556	38.7981290839633	0.9449350349025925	1.203425885189838	0.7852041796105548	0.7815556558740595	0.6274271844660194	100.0	4.0	30.066592756745816	42.0	443.0	4215.0	52420.0	0.8	0.3616703952274422	0.9134020618556701	-1.0	0.2212555824185424	82.91112375493546	23.587033144922902	8.0	0.48041237113402063	216.0	86.0	302.0	11223.0	5440.0	16663.0	105.0
4	83	medium	iso	940.0	403.0	94.18376611999994	60.69848476000001	5.978035534832956E-5	1343.0	157.29646443999994	35.014282800023196	32.01562118716424	45.0	51.83100594935155	23.430749027719962	21.170820552357718	16.401219466856727	29.21664869855116	24.581750121266595	15.556349186104045	37.1622577602442	1.106747325630256	1.0936624529422274	1.0119642698282518	0.644468651664065	0.42872340425531913	87.0	4.0	33.421549934136806	68.0	300.0	5082.0	27150.0	0.5	0.2740134028294862	0.8152173913043478	-1.0	0.14493086367610114	104.75964637313237	45.27190464458325	3.0	0.37771739130434784	231.0	23.0	254.0	11872.0	1129.0	13001.0	75.0
4	85	large	E	968.0	751.0	99.84062035999992	84.84062035999995	5.9536586984784225E-5	1719.0	187.09545427999998	38.0	32.0	28.072486935852965	46.39718102729637	29.0	32.63506993677581	15.556349186104045	29.0	35.0	17.0	40.04761904761905	0.8886146117101003	1.1875	0.7483070414400844	0.8497605489037049	0.7758264462809917	85.0	4.0	35.4682957019364	131.0	88.0	16214.0	10503.0	0.4166666666666667	0.1273996509598604	0.4018264840182648	0.10783011066240698	-1.0	134.0193992643471	53.24096660405672	3.0	0.7579908675799086	392.0	211.0	603.0	23574.0	13598.0	37172.0	64.0
5	94	medium	iso	1191.0	566.0	112.39696951999989	73.35533899999999	2.752379782150457E-5	1757.0	188.16652208	41.036569057366385	35.38361202590826	60.37909062537935	73.28150315264728	27.784887978899608	25.40275118354724	13.416407864998739	41.18278011101495	16.504815833171268	16.76305461424021	43.000421872106536	1.0937747560545812	1.1597620115017926	0.943102761779752	0.6526451675100293	0.47523089840470195	123.0	4.0	36.68787265568828	171.0	439.0	16342.0	46160.0	0.6923076923076923	0.34718269778030736	0.719672131147541	-1.0	0.11715755095048197	151.8339179224604	56.737196008886244	11.0	0.41475409836065574	303.0	94.0	397.0	16499.0	5794.0	22293.0	87.0
5	107	large	iso	1010.0	529.0	99.66904747999992	68.94112543999998	7.026432730857173E-5	1539.0	171.43860003999998	38.3275357934736	32.984845004941285	67.87366519062671	66.8338441160675	24.20743687382041	26.04230459259683	15.0	36.05762727473146	15.764815627361644	15.0	39.220020820187344	0.9295428055434837	1.161974106221568	0.7999686056396821	0.6917004544849699	0.5237623762376238	88.0	3.0	33.015148038438355	67.0	415.0	6582.0	53154.0	0.6153846153846154	0.31319038336582194	0.8609958506224067	-1.0	0.233420771792539	118.61433369037972	46.5543496072484	6.0	0.45643153526970953	37.0	368.0	405.0	1751.0	19614.0	21365.0	27.0
5	108	large	F	855.0	624.0	92.25483391999994	77.84062035999997	7.495296819153447E-5	1479.0	172.50966784	34.0147027033899	30.01666203960727	28.300755766006375	46.684684317896284	28.284271247461902	27.209239217753623	14.142135623730951	27.458714196167815	31.58245906054128	14.7648230602334	37.73929906447059	1.039509815805759	1.1331940459771037	0.917327283439294	0.8437565496838957	0.7298245614035088	92.0	4.0	32.31098884280702	96.0	185.0	13950.0	26157.0	0.8181818181818182	0.18999323867478027	0.6583629893238434	-1.0	0.019694274534718923	154.23338981211552	51.18707589067934	5.0	0.9786476868327402	95.0	85.0	180.0	8696.0	8302.0	16998.0	99.0
6	128	large	iso	856.0	487.0	91.84062035999992	67.18376611999999	9.760621517447965E-5	1343.0	161.43860003999993	35.11409973215888	29.732137494637012	27.03467819676763	34.60398051053164	23.769728648009426	24.39381887480441	13.601470508735444	20.33371225365891	33.09550146461857	15.132745950421556	35.80503429257116	0.9744160506397961	1.1810149787748239	0.8250666317972088	0.7315256131399247	0.5689252336448598	128.0	3.0	32.7566787083184	39.0	386.0	4501.0	45525.0	0.5714285714285714	0.31645569620253167	0.908235294117647	-1.0	0.16660408769376814	64.25114795462403	23.09975124224178	3.0	0.3976470588235294	104.0	102.0	206.0	6260.0	6777.0	13037.0	76.0
7	149	large	iso	912.0	640.0	95.25483391999994	77.59797967999997	5.674530777379237E-5	1552.0	175.68124072	37.0	29.410882339705484	25.14478563067894	38.018136416536834	27.51363298439521	27.536129070636587	13.92838827718412	24.18918918918919	37.095112870079404	17.11724276862369	39.27384612605059	0.9991830338177283	1.258037741698385	0.7942393146876533	0.8146356094134904	0.7017543859649122	95.0	3.0	35.22782990761707	80.0	203.0	6930.0	18749.0	0.6428571428571429	0.18234536082474226	0.7173144876325088	-1.0	0.06973215597204627	147.57301215362176	53.65316291909045	2.0	0.7385159010600707	145.0	59.0	204.0	10806.0	4308.0	15114.0	127.0
8	162	large	F	1163.0	1068.0	107.56854239999988	102.91168815999991	9.418231463620994E-5	2231.0	212.89444412000012	41.036569057366385	35.38361202590826	39.8452358692538	52.2360925299347	37.48332962798263	35.213706979594114	16.278820596099706	41.18278011101495	37.02278894084651	18.027756377319946	52.09443015731136	1.0644528180376958	1.1597620115017926	0.9178200419406051	0.9567080287963446	0.9183147033533964	83.0	4.0	36.87817782917155	182.0	176.0	28988.0	33085.0	0.7647058823529411	0.1604661586732407	0.49162011173184356	-1.0	0.024401961993274074	221.31046901822276	67.64622721249042	14.0	1.1312849162011174	277.0	113.0	390.0	15370.0	6292.0	21662.0	95.0
8	170	medium	iso	1011.0	477.0	102.66904747999995	66.11269832	1.0581243865532908E-4	1488.0	171.19595935999996	37.107950630558946	32.01562118716424	60.52411099675426	69.04422326936782	24.413111231467404	23.306761785201605	13.601470508735444	36.622879380486275	16.335775493548194	15.556349186104045	39.216806339910406	1.0474690330841354	1.1590576491902125	0.9037247058556237	0.643939920966724	0.47181008902077154	84.0	3.0	34.132096331752024	45.0	375.0	4229.0	47368.0	0.5833333333333334	0.28225806451612906	0.8928571428571429	-1.0	0.168919623389349	126.9323207849337	44.19210772438589	5.0	0.4	225.0	56.0	281.0	15254.0	3814.0	19068.0	97.0
8	174	large	iso	1122.0	581.0	108.1543288399999	74.59797967999997	5.051400986460741E-5	1703.0	185.58073564	38.948684188300895	34.713109915419565	80.44749563216604	85.32971183890632	26.1725046566048	26.642635493818204	13.45362404707371	42.54315735004257	5.790319579252557	16.401219466856727	42.684882102356454	0.9823541917494428	1.122016560406185	0.8755255728077824	0.689736420909771	0.517825311942959	74.0	3.0	34.92849839314596	85.0	453.0	8463.0	52061.0	0.7272727272727273	0.31591309453904876	0.8420074349442379	-1.0	0.16335636803452064	138.63505647485226	48.513428766347644	5.0	0.4275092936802974	289.0	115.0	404.0	13214.0	7110.0	20324.0	65.0
9	188	large	iso	959.0	471.0	97.49747459999995	63.52691188000001	4.039417783083291E-5	1430.0	163.43860003999995	36.138621999185304	32.984845004941285	39.78073547201177	50.115881810617424	23.259406699226016	24.545848645064066	15.652475842498529	27.83725400549802	26.678918753996626	15.811388300841896	36.277462231661026	0.9475902436929293	1.0956129093155227	0.8648951063244869	0.6515749473576625	0.49113660062565173	133.0	3.0	33.83784863137726	53.0	370.0	5412.0	45759.0	0.6666666666666666	0.2958041958041958	0.8747044917257684	-1.0	0.16774185182645535	123.06906440766352	49.623185363789645	6.0	0.5886524822695035	256.0	37.0	293.0	15404.0	1818.0	17222.0	86.0
9	190	large	iso	978.0	591.0	100.08326103999991	75.01219323999996	7.029853402116738E-5	1569.0	177.09545428	37.21558813185679	32.14031735997639	31.35708522400992	49.62201739605163	26.1725046566048	28.06522721521171	13.45362404707371	28.5632997719594	32.01586308171898	16.55294535724685	37.49511111855917	0.9325598704727026	1.1579097902188271	0.8053821449220696	0.7494978926597936	0.6042944785276073	175.0	4.0	35.84689665786984	43.0	409.0	5020.0	60935.0	0.2727272727272727	0.28808158062460165	0.9048672566371682	-1.0	0.23775877139914384	151.98669512944332	55.22421324265191	11.0	0.6769911504424779	150.0	94.0	244.0	12770.0	6771.0	19541.0	120.0
9	192	large	F	1120.0	991.0	107.08326103999993	101.49747459999993	3.9239872445705274E-5	2111.0	210.99494920000004	39.11521443121589	35.12833614050059	33.97654403625686	49.398705354995535	35.35533905932738	35.67410481016077	14.142135623730951	37.42789145575168	36.409353260697124	17.4928556845359	49.29544417414789	0.9910645059622463	1.1134946521454712	0.8900487344529876	0.9478369785739578	0.8848214285714285	144.0	3.0	37.12142238654117	192.0	210.0	25507.0	27800.0	0.8181818181818182	0.19043107531975367	0.5223880597014925	0.0027259596647019957	-1.0	186.05947812496683	65.74987677403024	5.0	0.7189054726368159	132.0	154.0	286.0	10095.0	11521.0	21616.0	48.0
9	194	large	iso	846.0	478.0	92.91168815999994	66.76955256	7.68958676465166E-5	1324.0	162.50966783999996	34.539832078341085	30.083217912982647	28.150688588174916	39.0369614078987	24.041630560342615	24.227076108042194	12.649110640673518	22.177293689865277	32.54306114564642	15.132745950421556	35.21202487423031	0.9923455250285849	1.1481428675033847	0.8643049163266778	0.7186345860492654	0.5650118203309693	94.0	3.0	33.06055050963308	28.0	373.0	3222.0	48074.0	0.7692307692307693	0.3028700906344411	0.9301745635910225	-1.0	0.15516923591710047	82.62170243176061	27.921407368095796	7.0	0.42643391521197005	78.0	62.0	140.0	8916.0	7094.0	16010.0	152.0
9	195	large	iso	767.0	520.0	86.66904747999996	69.355339	5.939075088816692E-5	1287.0	158.85281359999988	33.61547262794322	27.784887978899608	36.820843052082466	48.81407483429035	25.298221281347036	24.656310267904054	12.649110640673518	27.66583145485593	28.288759004423696	14.035668847618199	36.76147779945742	1.0260343500900286	1.209847333322757	0.8480692743869596	0.8002319284287124	0.6779661016949152	85.0	3.0	31.25699921617557	33.0	41.0	3514.0	4833.0	0.5384615384615384	0.057498057498057496	0.5540540540540541	-1.0	0.1121426900477755	116.11858497698697	45.97042816679621	4.0	1.5135135135135136	56.0	65.0	121.0	3611.0	4224.0	7835.0	84.0
10	218	large	iso	877.0	538.0	92.91168815999994	69.35533899999999	5.523305354172225E-5	1415.0	165.09545428	35.38361202590826	29.732137494637012	32.35919286450099	42.52696835191235	24.08318915758459	26.286388390105756	13.038404810405298	24.587653724073636	30.673879406231848	15.524174696260024	36.37565029010173	0.9161847873574579	1.1900796581574618	0.7698516490702303	0.7464651689523238	0.61345496009122	71.0	3.0	33.52610922848042	29.0	417.0	3588.0	55349.0	0.5714285714285714	0.3151943462897526	0.9349775784753364	-1.0	0.1658799889610069	68.5777175443999	23.92345023447518	5.0	0.5403587443946188	226.0	148.0	374.0	12992.0	8703.0	21695.0	67.0
10	223	large	E	1034.0	695.0	102.49747459999989	81.59797967999995	5.0159666936206943E-5	1729.0	186.50966784	38.62641583165593	32.31098884280702	38.604530143394584	52.21426203920676	29.154759474226502	29.318318978723095	14.7648230602334	33.5003901381788	30.63973079921356	16.76305461424021	42.38905478612257	0.994421252302518	1.195457558404463	0.8318331715847265	0.7960974648247581	0.6721470019342359	61.0	3.0	36.138621999185304	65.0	147.0	7707.0	19819.0	0.5714285714285714	0.12261422787738577	0.6933962264150944	-1.0	0.04268233828033671	162.16183077637731	55.803082887724095	7.0	1.1462264150943395	430.0	50.0	480.0	21675.0	2308.0	23983.0	50.0
10	227	large	F	1000.0	531.0	106.39696951999991	66.11269831999999	3.2652485324194836E-4	1531.0	175.33809496	42.20189569201838	29.832867780352597	33.45330945407268	59.365525931773156	24.041630560342615	27.02546486781006	18.681541692269406	29.619522523875904	26.078619250690245	16.278820596099706	34.423869645393204	0.8895917490388303	1.4146107575957485	0.628859737042271	0.6213776446665851	0.531	145.0	5.0	35.510561809129406	81.0	94.0	6938.0	8962.0	0.6842105263157895	0.11430437622468975	0.5371428571428571	-1.0	0.020345597070161214	114.58653170285075	49.03619169831061	2.0	0.6514285714285715	197.0	80.0	277.0	15380.0	7319.0	22699.0	107.0
10	232	large	iso	757.0	510.0	87.01219323999997	70.18376611999999	1.1174361411429516E-4	1267.0	160.02438647999992	34.92849839314596	26.0	27.714994510631698	50.19442890773482	24.596747752497688	24.98653345220417	12.083045973594572	25.42336604353575	28.615384615384617	14.035668847618199	33.09380606699688	0.9844001689769375	1.3434037843517677	0.7327656661708303	0.8065969090839573	0.6737120211360634	61.0	3.0	31.400636936215164	47.0	180.0	3263.0	13406.0	0.4166666666666667	0.17916337805840568	0.7929515418502202	-1.0	0.26639774581650966	73.28904884563664	27.864229837180496	2.0	0.5154185022026432	80.0	103.0	183.0	6667.0	8943.0	15610.0	101.0
11	252	large	F	851.0	590.0	92.84062035999993	76.18376611999999	8.345946531702292E-5	1441.0	171.43860003999995	34.0147027033899	30.0	38.90722834266393	50.62107521541455	27.80287754891569	25.791112317257728	12.806248474865697	30.663210820774122	28.0	14.866068747318506	39.66949559988927	1.0780022670953908	1.13382342344633	0.9507673283188425	0.8205865689456714	0.6933019976498237	85.0	3.0	32.202484376209235	95.0	275.0	14770.0	37612.0	0.7272727272727273	0.25676613462873005	0.7432432432432432	-1.0	0.04572316243758276	155.119298636385	49.44913684873243	13.0	0.7918918918918919	217.0	153.0	370.0	14844.0	11264.0	26108.0	63.0
11	254	large	F	827.0	532.0	88.66904747999996	71.18376611999997	8.804721262461535E-5	1359.0	162.26702715999994	32.984845004941285	29.832867780352597	17.850318302216834	18.434948822922024	26.076809620810597	25.134915757349823	14.142135623730951	12.854388126925647	39.754810323031656	15.033296378372908	40.6491444089106	1.0374735237847514	1.1056545166155471	0.938334270057974	0.8028028736415158	0.6432889963724304	76.0	3.0	32.2490309931942	191.0	82.0	18426.0	8342.0	0.7333333333333333	0.20088300220750552	0.30036630036630035	0.040264907607246075	-1.0	78.69033175525223	25.91612949280031	3.0	0.47619047619047616	87.0	95.0	182.0	8017.0	9349.0	17366.0	126.0
11	257	large	F	887.0	603.0	95.01219323999993	77.18376611999997	5.133568633761385E-5	1490.0	174.61017292	35.6931365951495	29.427877939124322	49.39870535499553	62.318938431514745	27.018512172212592	26.94872189962644	12.041594578792296	34.71255591945857	24.058819377482703	15.0	39.19898897116089	1.002589743322377	1.2129021558736155	0.8266039749927255	0.8123564301377033	0.6798196166854565	74.0	4.0	32.7566787083184	139.0	139.0	10181.0	10694.0	1.0	0.1865771812080537	0.5	-1.0	5.623120620568036E-4	96.41521444053998	36.26021229546785	2.0	0.5971223021582733	139.0	102.0	241.0	8936.0	6602.0	15538.0	90.0
11	260	large	F	1008.0	620.0	102.74011527999991	77.01219323999997	7.595030578826213E-5	1628.0	182.16652208	38.8329756778952	30.805843601498726	51.54629078329404	69.68437293889136	27.294688127912362	27.345179382572617	14.142135623730951	37.854425892908445	20.515588151893777	15.652475842498529	40.365383851138	0.9981535592085955	1.260571733734503	0.7918260678839106	0.7495825075737645	0.6150793650793651	64.0	4.0	34.0147027033899	132.0	141.0	7244.0	8705.0	0.7333333333333333	0.1676904176904177	0.5164835164835165	-1.0	0.10029963166636938	87.71649196772486	32.139529858922266	6.0	0.36996336996337	177.0	165.0	342.0	10644.0	10851.0	21495.0	76.0
12	266	large	iso	806.0	460.0	89.59797967999997	66.18376612	7.71012697154733E-5	1266.0	158.61017291999997	35.34119409414458	27.730849247724095	38.65980825409008	50.57817994801616	23.259406699226016	24.128675257119657	13.416407864998739	27.07888130351991	25.71143759899516	14.317821063276353	35.053940490014654	0.9639736310165994	1.2744360541733166	0.756392310041712	0.7386747598146292	0.5707196029776674	105.0	3.0	31.400636936215164	28.0	358.0	3599.0	57679.0	0.5384615384615384	0.3048973143759874	0.927461139896373	-1.0	0.18135688958030727	87.40649695672317	34.23538406167134	6.0	0.7746113989637305	88.0	70.0	158.0	8153.0	6618.0	14771.0	115.0
12	267	medium	iso	831.0	401.0	90.49747459999993	59.69848476000001	8.265165914104928E-5	1232.0	152.6101729199999	34.655446902326915	29.698484809834994	32.905242922987895	46.16913932790743	21.0	23.07239030756938	13.0	22.824694837419305	27.577164466275356	14.317821063276353	31.63999999999999	0.9101787773202897	1.1669095956993187	0.779990824203333	0.6596701733818332	0.4825511432009627	106.0	4.0	32.01562118716424	85.0	319.0	8975.0	33345.0	0.5714285714285714	0.32792207792207795	0.7896039603960396	-1.0	0.12982210520265372	123.56020157685411	45.73377704249813	6.0	0.3118811881188119	190.0	46.0	236.0	22939.0	4533.0	27472.0	180.0
13	295	medium	iso	1060.0	420.0	103.08326103999993	59.69848476000001	5.696499400163158E-5	1480.0	165.19595935999996	39.20459156782532	33.13608305156178	58.97410056440546	62.34257692821923	21.540659228538015	23.6759978851452	14.866068747318506	33.235902936159	18.5598279387163	16.55294535724685	37.523367613348974	0.9098099827949833	1.1831389819617655	0.7689798042884406	0.579128795089582	0.39622641509433965	108.0	3.0	35.22782990761707	113.0	295.0	8351.0	27206.0	0.7333333333333333	0.2756756756756757	0.7230392156862745	-1.0	0.08965702140317304	126.08909240750953	49.7835729391787	9.0	0.5882352941176471	241.0	21.0	262.0	18880.0	1415.0	20295.0	131.0
13	303	large	iso	657.0	466.0	81.59797967999997	68.59797968	1.285410215538503E-4	1123.0	152.6101729199999	31.0	26.0	36.0273733851036	50.19442890773479	23.430749027719962	23.860536724742147	12.206555615733702	26.0	26.0	13.601470508735444	33.844415262262174	0.9819875092509333	1.1923076923076923	0.8236024271136859	0.8406823299917273	0.7092846270928462	79.0	3.0	28.653097563788805	63.0	158.0	4724.0	12910.0	0.45454545454545453	0.19679430097951914	0.7149321266968326	-1.0	0.10969321451505347	68.61208339462266	27.45558396353387	4.0	0.6199095022624435	80.0	61.0	141.0	4129.0	2336.0	6465.0	72.0
14	311	medium	iso	982.0	419.0	98.49747459999992	60.94112544000001	5.5855739130377264E-5	1401.0	161.43860003999993	36.68787265568828	31.32091952673165	55.175510843043206	72.5528115767178	21.0	23.977245692822947	15.033296378372908	33.171724384823655	15.612568449104767	15.811388300841896	34.771428571428565	0.8758303713877312	1.1713536259488189	0.7477079098793005	0.6187074916131916	0.42668024439918534	122.0	3.0	34.48187929913333	34.0	341.0	4414.0	55945.0	0.5	0.2676659528907923	0.9093333333333333	-1.0	0.20063453725404953	135.71090629092106	47.36872714801673	11.0	0.984	264.0	27.0	291.0	24232.0	3337.0	27569.0	70.0
14	322	large	iso	1036.0	545.0	101.08326103999991	70.59797968	7.549057194708706E-5	1581.0	174.50966783999993	37.107950630558946	33.95585369269929	41.740662731138144	57.52880770915152	25.298221281347036	26.536503474108123	15.524174696260024	32.25723812983228	25.356452757514386	16.64331697709324	38.23481170930857	0.9533366483655509	1.0928292649151499	0.8723564411862363	0.698414148432187	0.5260617760617761	105.0	3.0	35.22782990761707	63.0	418.0	6665.0	47313.0	0.625	0.30423782416192285	0.8690228690228691	-1.0	0.1333746989631118	127.41210679189075	48.55408354522095	5.0	0.44490644490644493	140.0	60.0	200.0	13502.0	7046.0	20548.0	88.0
[truncated: 67 more columns]
