# Supplementary material for: Exploiting Single-Cell Quantitative Data to Map Genetic Variants Having Probabilistic Effects
Source: PLoS Genet. 2016 Aug 1;12(8):e1006213. doi: 10.1371/journal.pgen.1006213 (PMC4968810; doi:10.1371/journal.pgen.1006213)
Supplement: S1 Dataset — (ZIP) [file pgen.1006213.s007.zip › data/2014-10-07_morpho/k_series/K1-3_A.xls]

image_number	cell_	Agroup	C11-1_A	C12-1_A	C13_A	C103_A	C104_A	C115_A	C126_A	C127_A	A7-1_A	A8-1_A	A101_A	A120_A	A121_A	A122_A	A123_A	D14-1_A	D15-1_A	D16-1_A	D17-1_A	D102_A	D105_A	D117_A	D127_A	D135_A	D147_A	D148_A	D154_A	D155_A	D173_A	D176_A	D179_A	D182_A	D188_A	D191_A	D194_A
1	3	B	1041.0	120.32590171999988	1.0397127226060428E-4	40.01249804748511	31.016124838541646	1.2900547136618523	80.0	4.0	109.0	8280.0	0.10470701248799232	37.68608299241541	17.88854381999832	1.0	0.42201834862385323	177.0	3467.0	27.0	0.004426201116606007	26.1725046566048	0.6541082395191722	6.708203932499369	26.076809620810597	6.324555320336759	0.3333333333333333	0.3028912664076913	29.42745640318975	21.297354049033743	9.848857801796104	18.027756377319946	9.486832980505138	1.9002923751652299	1.0	19.587570621468927	1.3784251514277472
1	11	B	747.0	100.32590171999993	1.6362194997350318E-4	32.57299494980466	27.202941017470888	1.197407108624207	94.0	3.0	37.0	2327.0	0.049531459170013385	8.246211251235321	4.123105625617661	1.0	0.43243243243243246	81.0	7581.0	110.0	5.492841309884968E-4	17.46424919657298	0.5361573052611704	2.23606797749979	17.88854381999832	3.1622776601683795	0.14285714285714285	0.21271781490575853	45.0	53.13010235415598	6.324555320336759	10.44030650891055	5.0990195135927845	2.047512562185564	1.0	93.5925925925926	1.1753066877720617
2	20	A	749.0	99.4974745999999	5.6777477083832166E-5	31.906112267087632	28.30194339616981	1.127347045411927	106.0	3.0	374.0	14019.0	0.4993324432576769	48.686052658515685	22.0	2.0	0.0962566844919786	208.0	6371.0	39.0	0.00405887070185858	17.08800749063506	0.5355715966768534	4.242640687119285	18.439088914585774	4.0	0.2727272727272727	0.26666666666666666	79.69515353123396	55.304846468766044	13.0	24.698178070456937	8.06225774829855	3.0634319618061348	3.1622776601683795	30.629807692307693	1.273269502432899
2	22	A	768.0	100.91168815999991	7.205860808818492E-5	32.64965543462902	27.65863337187866	1.1804507835092415	173.0	3.0	351.0	16889.0	0.45703125	24.637822228491167	11.40175425099138	1.0	0.09686609686609686	199.0	5420.0	34.0	0.0037677394093016147	21.93171219946131	0.6717287489717273	6.708203932499369	19.209372712298546	3.605551275463989	0.42857142857142855	0.2166365803419133	23.629377730656813	6.115503566285405	11.180339887498949	21.02379604162864	8.06225774829855	2.60768096208106	4.0	27.236180904522612	1.248339483394834
3	36	B	1195.0	128.81118307999986	1.2598871393356762E-4	41.773197148410844	34.713109915419565	1.2033838872458726	109.0	3.0	18.0	1951.0	0.01506276150627615	50.11985634456667	25.059928172283335	1.0	0.8333333333333334	96.0	4834.0	64.0	5.940578628196479E-4	27.073972741361768	0.6481182813269951	7.280109889280518	27.018512172212592	7.615773105863909	0.3486540305625663	0.3694192580731196	27.255328374943076	34.508522987668414	7.211102550927978	12.806248474865697	5.0	2.5612496949731396	1.0	50.354166666666664	1.2709971038477452
3	43	A	626.0	91.25483391999992	1.2204998922254501E-4	29.0	26.0	1.1153846153846154	94.0	3.0	186.0	9757.0	0.2971246006389776	55.32200134822616	21.400934559032695	2.0	0.3655913978494624	165.0	9881.0	41.0	0.001546468524270136	16.0312195418814	0.5528006738579793	2.23606797749979	21.213203435596427	6.708203932499369	0.14285714285714285	0.4685212856658182	26.56505117707799	26.565051177077976	10.198039027185569	20.396078054371138	6.082762530298219	3.3530945771396374	8.246211251235321	59.88484848484848	0.6846473029045643
4	74	B	890.0	108.56854239999988	6.84239211814129E-5	34.0147027033899	30.870698080866262	1.1018442995454094	92.0	4.0	136.0	6559.0	0.15280898876404495	0.0	0.0	0.0	0.18382352941176472	93.0	3241.0	45.0	8.356278257666373E-4	20.591260281974	0.605363523577758	4.242640687119285	20.248456731316587	4.47213595499958	0.23076923076923075	0.2630668208823282	19.98310652189997	38.418055344821994	6.324555320336759	11.40175425099138	5.0	2.2803508501982757	1.4142135623730951	34.8494623655914	1.2912681271212587
5	75	A	766.0	101.15432883999989	6.276692246538377E-5	32.526911934581186	29.0	1.1216176529165927	126.0	4.0	273.0	8321.0	0.3563968668407311	0.0	0.0	0.0	0.0	77.0	1770.0	29.0	0.0021116385781580756	17.46424919657298	0.5369169145751508	5.656854249492381	18.788294228055936	5.830951894845301	0.4	0.39492189449597953	87.51044707800085	78.45330945407267	7.211102550927978	12.083045973594572	4.47213595499958	2.701851217221259	1.4142135623730951	22.98701298701299	1.2615819209039547
5	80	B	748.0	98.32590171999993	7.610924604085743E-5	32.14031735997639	29.068883707497267	1.1056605297742121	121.0	3.0	148.0	9433.0	0.19786096256684493	52.680167040053206	21.93171219946131	3.0	0.42567567567567566	97.0	14247.0	210.0	0.0015821808624258008	18.24828759089466	0.5677693653896161	2.8284271247461903	17.26267650163207	2.23606797749979	0.19026059766179765	0.1514456332038457	37.874983651098205	56.3099324740202	6.4031242374328485	12.206555615733702	5.830951894845301	2.0934070175616757	1.0	146.8762886597938	1.4297746894082966
5	81	B	900.0	110.3259017199999	5.873170311543528E-5	35.90264614203248	29.614185789921695	1.212346218015924	103.0	4.0	177.0	3942.0	0.19666666666666666	0.0	0.0	0.0	0.0	96.0	6242.0	73.0	6.277919576138894E-4	19.313207915827967	0.5379327150267434	3.1622776601683795	18.973665961010276	2.23606797749979	0.18864566947613626	0.1350858067395748	58.3245312618908	50.19442890773482	6.324555320336759	11.661903789690601	5.830951894845301	2.0	1.0	65.02083333333333	1.1227170778596605
5	84	B	838.0	107.15432883999989	1.703010723524653E-4	34.20526275297414	29.206163733020468	1.1711658903802453	85.0	3.0	118.0	11901.0	0.14081145584725538	70.46097332814554	24.331050121192877	1.0	0.4661016949152542	102.0	8474.0	130.0	0.003236859475229812	17.88854381999832	0.5229763603684907	3.605551275463989	17.4928556845359	2.23606797749979	0.23620751769642942	0.15617376188860607	86.12147549715229	78.9964591482505	8.246211251235321	13.601470508735444	5.385164807134504	2.525729665824826	1.4142135623730951	83.07843137254902	1.5647864054755722
5	87	B	920.0	110.3259017199999	9.280381932222974E-5	36.87817782917155	30.59411708155671	1.2054009511326316	103.0	3.0	152.0	12685.0	0.16521739130434782	61.60266363572242	26.076809620810597	3.0	0.5460526315789473	103.0	3794.0	39.0	0.0010591404667198007	20.615528128088304	0.5590169943749475	4.123105625617661	21.93171219946131	5.385164807134504	0.26559258100921596	0.33333333333333337	63.434948822922024	55.66978280449668	8.06225774829855	14.317821063276353	6.082762530298219	2.3538352832219465	1.4142135623730951	36.83495145631068	1.0587770163415922
5	89	B	682.0	95.84062035999992	1.854558301023398E-4	31.064449134018133	25.238858928247925	1.2308182878763219	109.0	3.0	81.0	5237.0	0.1187683284457478	17.239440806249	8.246211251235321	1.0	0.4567901234567901	75.0	5551.0	78.0	3.609240889637031E-4	16.278820596099706	0.5240337765485452	3.605551275463989	17.69180601295413	4.123105625617661	0.295378269592824	0.33333333333333337	87.91743472026911	72.42874122167757	6.082762530298219	10.44030650891055	4.123105625617661	2.5321462647095156	1.4142135623730951	74.01333333333334	1.053864168618267
5	90	A	774.0	101.7401152799999	1.0331559507891339E-4	33.015148038438355	28.0178514522438	1.1783611635857376	114.0	3.0	226.0	8671.0	0.29198966408268734	0.0	0.0	0.0	0.09292035398230089	200.0	4165.0	27.0	0.004449796899585573	20.024984394500787	0.60653928830446	3.1622776601683795	20.024984394500787	3.1622776601683795	0.2	0.2	18.434948822922024	18.434948822922024	13.038404810405298	22.561028345356956	5.0990195135927845	4.424581683834425	0.0	20.825	1.2965186074429773
5	93	B	867.0	109.15432883999989	1.5328743761743296E-4	33.24154027718932	30.265491900843113	1.0983314061471872	99.0	3.0	45.0	3307.0	0.05190311418685121	12.165525060596439	6.082762530298219	1.0	0.4	76.0	7919.0	73.0	0.0040144315822682654	18.24828759089466	0.548960350174171	2.23606797749979	19.235384061671343	5.830951894845301	0.125	0.3616202853397895	19.855214369321057	65.74608027568341	8.54400374531753	13.92838827718412	4.47213595499958	3.1144823004794873	6.082762530298219	104.19736842105263	0.7005935092814749
5	98	A	736.0	98.66904747999993	6.378865584270455E-5	32.01562118716424	26.92582403567252	1.18903032065977	133.0	3.0	254.0	11882.0	0.3451086956521739	66.28928340161545	25.495097567963924	2.0	0.3700787401574803	153.0	4834.0	54.0	0.0030257350590666655	19.313207915827967	0.6032432668703317	4.242640687119285	16.76305461424021	1.4142135623730951	0.2853908964926964	0.09513029883089882	30.963756532073518	30.963756532073518	11.704699910719626	21.18962010041709	6.324555320336759	3.350373113550191	2.8284271247461903	31.594771241830067	1.7091435664046337
5	102	A	802.0	103.49747459999992	1.759436796782148E-4	35.84689665786984	27.294688127912362	1.3133286773557868	65.0	3.0	498.0	13223.0	0.6209476309226932	0.0	0.0	0.0	0.020080321285140562	80.0	3253.0	49.0	6.999716263748045E-4	19.4164878389476	0.5416504537132616	6.4031242374328485	20.396078054371138	7.0710678118654755	0.4707670566443892	0.5	82.30394827798344	75.96375653207352	5.830951894845301	10.295630140987	5.0	2.0591260281974	1.0	40.6625	1.2050415001537043
5	103	B	874.0	107.49747459999992	7.301113329437694E-5	36.49657518178932	29.274562336608895	1.2466992593139141	100.0	3.0	159.0	7357.0	0.18192219679633867	0.0	0.0	0.0	0.0440251572327044	147.0	3904.0	38.0	0.003859216976439242	19.1049731745428	0.5234730403984755	5.0990195135927845	20.0	3.605551275463989	0.3561309707013459	0.25	88.1523897340054	65.77225468204583	9.486832980505138	16.278820596099706	5.656854249492381	2.8777161083053344	2.23606797749979	26.5578231292517	1.4308401639344261
6	108	B	742.0	99.15432883999989	9.116949029179994E-5	30.59411708155671	28.635642126552707	1.0683929121040379	86.0	4.0	142.0	6199.0	0.19137466307277629	23.40939982143925	11.704699910719626	1.0	0.13380281690140844	203.0	4063.0	31.0	0.003463494956734601	20.615528128088304	0.6738396167188666	5.385164807134504	27.51363298439521	12.529964086141668	0.362245385694578	0.8486362508392699	10.491477012331599	17.300527191945	13.0	21.93171219946131	8.94427190999916	2.4520399670478454	7.211102550927978	20.014778325123153	1.548855525473788
6	113	N	836.0	105.74011527999993	5.970164928937431E-5	33.1058907144937	30.463092423455635	1.0867541040909947	105.0	3.0	-1.0	-1.0	-1.0	-1.0	-1.0	-1.0	-1.0	254.0	4578.0	21.0	0.009430349225187503	17.204650534085253	0.5196854747832865	3.1622776601683795	26.570660511172846	10.198039027185569	0.21271781490575853	0.6264605575682153	83.418055344822	13.706961004079801	12.36931687685298	22.135943621178654	9.486832980505138	2.333333333333333	11.045361017187261	18.023622047244096	1.165137614678899
6	114	B	929.0	113.39696951999989	2.2263856570508926E-4	36.013886210738214	31.0	1.161738264862523	128.0	3.0	53.0	4145.0	0.05705059203444564	16.542515414236888	7.280109889280518	1.0	0.5660377358490566	93.0	2727.0	41.0	0.0038584598726730123	21.213203435596427	0.5890284461794993	4.242640687119285	21.213203435596427	4.242640687119285	0.2727272727272727	0.2727272727272727	48.17983011986422	48.17983011986422	9.055385138137417	13.92838827718412	4.47213595499958	3.1144823004794873	0.0	29.322580645161292	1.398239823982398
6	119	A	712.0	98.91168815999991	1.7053142648770127E-4	34.20526275297414	25.96150997149434	1.3175374926393502	126.0	3.0	333.0	9047.0	0.46769662921348315	0.0	0.0	0.0	0.0	115.0	4684.0	71.0	0.0014365025831442186	18.384776310850235	0.5374838498865699	2.23606797749979	18.027756377319946	1.4142135623730951	0.16666666666666666	0.1	50.19442890773479	31.759480084812793	7.211102550927978	14.422205101855956	5.830951894845301	2.473387769603369	1.0	40.7304347826087	1.7431682322801025
6	120	B	862.0	107.98275595999988	1.0747269384150411E-4	34.52535300326414	29.427877939124322	1.1732192540245223	134.0	3.0	172.0	4648.0	0.19953596287703015	56.142675390472796	28.071337695236398	1.0	0.11046511627906977	78.0	1983.0	36.0	7.592383191639992E-4	18.110770276274835	0.524564376635413	1.4142135623730951	18.027756377319946	2.23606797749979	0.08333333333333334	0.1350858067395748	55.00797980144134	73.44292862436335	5.385164807134504	10.770329614269007	5.385164807134504	2.0	1.0	25.423076923076923	1.416036308623298
6	122	B	615.0	90.08326103999994	1.0508463661635109E-4	28.0178514522438	26.076809620810597	1.0744355563298724	119.0	4.0	86.0	6441.0	0.13983739837398373	18.153092293854662	8.246211251235321	2.0	0.5581395348837209	129.0	2654.0	32.0	0.004112440635560698	15.033296378372908	0.5365613563908367	1.4142135623730951	16.1245154965971	2.8284271247461903	0.10511766624552735	0.2102353324910547	40.914383220025115	49.08561677997488	9.433981132056603	17.029386365926403	6.4031242374328485	2.6595433314212644	3.1622776601683795	20.573643410852714	1.5553880934438582
7	129	B	665.0	94.66904747999993	1.4160086889936237E-4	31.622776601683793	25.238858928247925	1.2529400275814702	47.0	3.0	78.0	9120.0	0.11729323308270677	56.102803646854184	24.186773244895647	2.0	0.4358974358974359	63.0	4831.0	96.0	6.649766773919503E-4	17.69180601295413	0.5594640292279746	3.0	18.439088914585774	3.1622776601683795	0.25	0.21271781490575853	55.30484646876603	36.86989764584402	4.47213595499958	8.94427190999916	3.605551275463989	2.4806946917841692	1.0	76.68253968253968	1.2519147174498033
7	131	B	846.0	105.49747459999989	4.217827651306361E-5	33.301651610693426	30.4138126514911	1.0949515600787638	49.0	4.0	171.0	11073.0	0.20212765957446807	62.972213416624214	25.45584412271571	3.0	0.2807017543859649	90.0	3826.0	54.0	0.0016692715761729177	21.2602916254693	0.6384155318783784	4.242640687119285	22.80350850198276	5.830951894845301	0.23980823009322946	0.33333333333333337	4.763641690726182	9.272601777200293	7.615773105863909	13.0	4.47213595499958	2.9068883707497264	2.0	42.51111111111111	1.2702561421850496
7	134	N	778.0	100.91168815999993	8.582023074269294E-5	32.2490309931942	28.284271247461902	1.1401754250991378	72.0	3.0	-1.0	-1.0	-1.0	-1.0	-1.0	-1.0	-1.0	77.0	5433.0	91.0	0.0012131958421682397	19.313207915827967	0.5988771544764805	5.385164807134504	17.46424919657298	5.0	0.362245385694578	0.35714285714285715	61.07357416474639	82.8749836510982	5.385164807134504	10.295630140987	5.0	2.0591260281974	2.0	70.55844155844156	1.289711025216271
7	135	B	863.0	110.32590171999989	1.3867608956773212E-4	35.05709628591621	30.01666203960727	1.1679212112145594	44.0	4.0	68.0	3952.0	0.07879490150637311	12.670548092920544	5.385164807134504	1.0	0.4411764705882353	92.0	2756.0	33.0	0.0015435703418474325	22.02271554554524	0.6281956544813044	4.0	22.02271554554524	4.47213595499958	0.2222222222222222	0.2630668208823282	3.179830119864234	29.744881296942225	6.324555320336759	12.083045973594572	4.47213595499958	2.701851217221259	2.0	29.956521739130434	1.1015965166908563
7	137	B	740.0	99.74011527999991	1.0329263271450607E-4	31.38470965295043	29.154759474226502	1.0764866601178877	47.0	4.0	80.0	7787.0	0.10810810810810811	26.718347206234906	12.649110640673518	1.0	0.6875	65.0	3646.0	61.0	5.725611867550855E-4	19.4164878389476	0.618660744472501	5.385164807134504	20.0	6.324555320336759	0.33333333333333337	0.4	45.0	48.366460663429805	5.385164807134504	10.198039027185569	4.123105625617661	2.473387769603369	1.0	56.09230769230769	1.0874931431705979
7	140	B	781.0	102.32590171999992	1.414894628635905E-4	33.24154027718932	28.160255680657446	1.180441706714406	58.0	4.0	64.0	7210.0	0.08194622279129321	15.785844453984339	7.0710678118654755	2.0	0.4375	110.0	4140.0	44.0	0.0025651320301843974	18.027756377319946	0.5423261445466404	3.1622776601683795	19.0	2.8284271247461903	0.21271781490575853	0.2	78.27488798483492	51.70983680775693	7.280109889280518	13.892443989449804	5.830951894845301	2.382534488362192	1.4142135623730951	37.63636363636363	1.1690821256038648
7	141	A	769.0	101.74011527999991	6.564204689001667E-5	33.24154027718932	28.284271247461902	1.1752659273543158	53.0	3.0	551.0	16145.0	0.716514954486346	0.0	0.0	0.0	0.0	172.0	9223.0	40.0	0.009512794757497282	20.0	0.6016568375961868	4.123105625617661	26.90724809414742	10.816653826391969	0.26559258100921596	0.64990974102574	28.47420361007437	13.799485396019364	10.770329614269007	18.384776310850235	6.708203932499369	2.7406406388125952	8.246211251235321	53.622093023255815	0.7459611839965304
7	142	N	722.0	97.25483391999994	8.273578555123581E-5	31.38470965295043	27.294688127912362	1.1498467945803525	50.0	3.0	-1.0	-1.0	-1.0	-1.0	-1.0	-1.0	-1.0	137.0	5993.0	62.0	0.00540042841213002	17.08800749063506	0.5444691915137294	3.605551275463989	19.313207915827967	5.0990195135927845	0.23620751769642942	0.3333333333333333	63.43494882292201	41.054813770962426	10.816653826391969	18.439088914585774	6.082762530298219	3.0313675443913413	2.23606797749979	43.74452554744526	1.4173202069080593
7	143	B	790.0	103.7401152799999	1.2044502243908742E-4	33.13608305156178	28.160255680657446	1.1766968108291043	48.0	3.0	63.0	3958.0	0.07974683544303797	44.451884098123365	21.540659228538015	2.0	0.38095238095238093	151.0	3823.0	39.0	0.004324666823603846	18.24828759089466	0.550707443680027	4.47213595499958	19.026297590440446	3.0	0.3333333333333333	0.16666666666666666	67.01128319791937	3.5763343749973515	11.045361017187261	19.026297590440446	6.0	3.171049598406741	4.123105625617661	25.31788079470199	1.540413287993722
7	145	B	868.0	108.32590171999992	5.0323872554980606E-5	36.05551275463989	28.792360097775937	1.252259718626713	171.0	3.0	95.0	8105.0	0.10944700460829493	55.77741661683534	22.0	2.0	0.45263157894736844	89.0	2633.0	44.0	7.33807411743892E-4	18.867962264113206	0.5233031185136907	4.123105625617661	19.4164878389476	5.0990195135927845	0.28797018815893544	0.3561309707013459	84.5962086397503	81.86989764584403	6.324555320336759	12.083045973594572	4.47213595499958	2.701851217221259	1.0	29.584269662921347	1.4872768704899355
7	148	B	851.0	106.3259017199999	7.052464581501149E-5	36.05551275463989	28.792360097775937	1.252259718626713	58.0	4.0	76.0	7171.0	0.08930669800235018	35.42098357894537	15.811388300841896	2.0	0.8552631578947368	93.0	2269.0	23.0	5.515661710839551E-4	20.8806130178211	0.5791240069144219	3.0	22.135943621178654	4.123105625617661	0.16666666666666666	0.22360679774997896	19.44003482817618	5.403791360249727	6.324555320336759	12.083045973594572	5.385164807134504	2.243765308275509	1.4142135623730951	24.397849462365592	0.9427060379021596
8	150	B	688.0	95.49747459999992	6.653929087838416E-5	30.4138126514911	27.586228448267445	1.1024998472888832	57.0	4.0	140.0	9716.0	0.20348837209302326	55.166032946096784	22.825424421026653	1.0	0.5357142857142857	87.0	2864.0	52.0	0.0014620272377387424	19.1049731745428	0.6281676484781706	3.605551275463989	19.209372712298546	4.123105625617661	0.23620751769642942	0.2831760569774271	11.309932474020215	30.963756532073532	7.0710678118654755	12.041594578792296	5.656854249492381	2.1286732957408	1.4142135623730951	32.91954022988506	1.579608938547486
8	153	B	815.0	105.7401152799999	1.290392244844645E-4	34.52535300326414	28.442925306655784	1.213846769663493	100.0	4.0	162.0	10654.0	0.19877300613496932	60.799382034851526	26.1725046566048	3.0	0.5617283950617284	127.0	2310.0	30.0	0.0023768219099190627	24.186773244895647	0.7005510774244351	7.0	22.02271554554524	5.385164807134504	0.3888888888888889	0.35355339059327373	10.007979801441339	31.809389287793152	10.63014581273465	18.384776310850235	5.0	3.676955262170047	2.8284271247461903	18.188976377952756	1.6493506493506493
8	156	B	738.0	98.0832610399999	5.529549553415136E-5	30.886890422961002	28.653097563788805	1.0779599083205307	61.0	4.0	74.0	3793.0	0.1002710027100271	22.524660045672793	11.180339887498949	1.0	0.5405405405405406	96.0	5297.0	85.0	0.0032758813497410708	17.26267650163207	0.5588997877494061	5.656854249492381	19.235384061671343	7.211102550927978	0.4204706649821094	0.5301708036860207	73.30075576600638	61.99082329198616	7.615773105863909	13.601470508735444	6.324555320336759	2.1505813167606567	2.0	55.177083333333336	1.5404946195959976
8	164	A	780.0	101.49747459999992	9.226258549818332E-5	32.64965543462902	29.068883707497267	1.1231822922119372	118.0	3.0	442.0	20777.0	0.5666666666666667	52.533104733678925	22.090722034374522	3.0	0.09728506787330317	58.0	2518.0	68.0	0.0013030563776458292	18.027756377319946	0.5521576303742327	3.1622776601683795	17.08800749063506	2.23606797749979	0.21271781490575853	0.1514456332038457	45.0	53.13010235415598	5.0990195135927845	8.94427190999916	3.605551275463989	2.4806946917841692	1.0	43.41379310344828	1.5663224781572676
8	165	B	1182.0	128.81118307999986	8.505681423362362E-5	41.43669871020132	34.23448553724738	1.2103788930935702	112.0	7.0	174.0	7610.0	0.14720812182741116	4.47213595499958	2.23606797749979	1.0	0.13793103448275862	187.0	13493.0	110.0	0.003959148774916107	26.476404589747453	0.6389602795077209	5.385164807134504	28.635642126552707	7.615773105863909	0.27883326429273	0.38663230087833356	13.270643876403678	14.667824903700055	11.045361017187261	20.024984394500787	6.0	3.3374973990834644	2.23606797749979	72.15508021390374	1.5244941821685318
8	166	B	689.0	96.6690474799999	1.8862996751692492E-4	31.38470965295043	25.553864678361276	1.2281785963876786	139.0	3.0	53.0	1187.0	0.07692307692307693	0.0	0.0	0.0	0.0	134.0	11389.0	125.0	0.004022001277879887	17.88854381999832	0.5699763999032772	3.0	18.384776310850235	4.123105625617661	0.21428571428571427	0.3090398323477543	29.744881296942197	43.78112476486868	10.0	15.620499351813308	6.4031242374328485	2.439512146351217	1.4142135623730951	84.99253731343283	1.4707173588550355
8	167	B	1004.0	116.3259017199999	8.972022552657611E-5	38.2099463490856	32.2490309931942	1.1848401385191818	95.0	4.0	210.0	8547.0	0.20916334661354583	0.0	0.0	0.0	0.08095238095238096	131.0	4008.0	48.0	0.003350352643472234	21.213203435596427	0.555174907648204	5.385164807134504	21.095023109728988	4.47213595499958	0.35355339059327373	0.3028912664076914	74.2075964711427	69.44395478041652	8.94427190999916	16.492422502470642	6.324555320336759	2.6076809620810595	1.0	30.595419847328245	1.5688622754491017
8	173	B	922.0	110.56854239999988	6.501114961761164E-5	37.05401462729781	30.01666203960727	1.2344482067461295	108.0	3.0	59.0	7135.0	0.06399132321041215	22.944958017856436	11.40175425099138	2.0	0.576271186440678	125.0	2662.0	30.0	0.003717374507154979	19.4164878389476	0.5240049704261576	5.0990195135927845	19.6468827043885	4.0	0.3333333333333333	0.26666666666666666	81.70285503016312	86.98721249581666	10.770329614269007	17.0	6.708203932499369	2.5342103744997617	1.4142135623730951	21.296	1.4087152516904584
8	174	A	754.0	100.08326103999993	1.102112953202599E-4	33.83784863137726	26.92582403567252	1.2567061489574984	110.0	3.0	344.0	11528.0	0.4562334217506631	0.0	0.0	0.0	0.046511627906976744	147.0	4295.0	51.0	0.003503269360189013	18.24828759089466	0.5392862823428239	2.8284271247461903	19.235384061671343	3.605551275463989	0.2	0.25	65.55604521958347	54.24611274556325	10.63014581273465	20.248456731316587	5.830951894845301	3.4725816807401038	1.0	29.217687074829932	1.7455180442374854
9	181	B	816.0	104.32590171999992	7.418421484950297E-5	34.0147027033899	29.017236257093817	1.1722240671722952	169.0	3.0	179.0	15094.0	0.2193627450980392	55.64740578208017	20.615528128088304	4.0	0.6145251396648045	80.0	2075.0	27.0	0.0011348330078824519	23.345235059857504	0.6863277701830662	6.708203932499369	20.396078054371138	4.242640687119285	0.4052574202187244	0.2727272727272727	23.19859051364819	41.6335393365702	6.324555320336759	10.770329614269007	5.385164807134504	2.0	3.0	25.9375	1.0409638554216867
9	182	B	693.0	96.08326103999994	8.533949917540138E-5	31.400636936215164	25.80697580112788	1.2167499662956562	99.0	3.0	36.0	3886.0	0.05194805194805195	10.198039027185569	5.0990195135927845	1.0	0.6388888888888888	167.0	8099.0	79.0	0.002531404806723644	18.027756377319946	0.5741207228993521	2.23606797749979	15.811388300841896	0.0	0.1514456332038457	0.0	8.13010235415598	-1.0	11.40175425099138	21.93171219946131	4.47213595499958	4.904079934095691	2.23606797749979	48.49700598802395	1.6289665390788988
9	184	A	846.0	106.3259017199999	8.630364574472431E-5	35.4682957019364	29.154759474226502	1.216552506059644	145.0	3.0	476.0	15191.0	0.5626477541371159	54.3323108288245	27.16615541441225	1.0	0.03361344537815126	176.0	7666.0	50.0	0.002983960637600439	18.681541692269406	0.5267110054924202	2.23606797749979	21.2602916254693	9.486832980505138	0.14285714285714285	0.6381534447172755	48.945186229037574	86.05481377096244	11.045361017187261	17.26267650163207	9.219544457292887	1.8724001583372012	8.06225774829855	43.55681818181818	1.147925906600574
9	185	A	912.0	109.7401152799999	4.5785564881362E-5	36.013886210738214	31.016124838541646	1.1611342937975986	99.0	4.0	240.0	14274.0	0.2631578947368421	72.09713114425418	25.942243542145693	2.0	0.3541666666666667	159.0	6473.0	67.0	0.005441981979011371	19.235384061671343	0.5341102026344481	2.23606797749979	19.313207915827967	6.0	0.14285714285714285	0.4	60.255118703057775	86.82016988013577	11.40175425099138	20.615528128088304	5.385164807134504	3.8282074674438826	4.123105625617661	40.710691823899374	1.6457593078943302
9	186	A	1141.0	124.22539663999986	8.742685775071543E-5	40.607881008493905	34.52535300326414	1.1761756933999983	98.0	3.0	559.0	16785.0	0.4899211218229623	4.47213595499958	2.23606797749979	1.0	0.03756708407871199	180.0	9441.0	72.0	0.002487972124294991	23.08679276123039	0.5685298564680425	3.1622776601683795	24.08318915758459	4.123105625617661	0.16666666666666669	0.20986055078837967	26.965714432870143	22.56700907787461	12.206555615733702	20.248456731316587	6.4031242374328485	3.1622776601683795	1.0	52.45	1.3727359389895137
9	188	A	657.0	93.25483391999994	1.2517913982895907E-4	30.01666203960727	26.419689627245813	1.1361474136566696	117.0	4.0	279.0	14579.0	0.4246575342465753	59.7801909852888	21.93171219946131	1.0	0.24014336917562723	161.0	4951.0	52.0	0.004462975902514578	16.1245154965971	0.5371854963526806	1.4142135623730951	15.231546211727817	2.23606797749979	0.09090909090909091	0.17845765256206242	16.699244233993625	88.26429541107163	10.44030650891055	18.027756377319946	7.211102550927978	2.5	2.23606797749979	30.751552795031056	1.6909715209048677
9	195	A	747.0	101.15432883999989	1.0988743243238395E-4	31.76476034853718	27.784887978899608	1.1432387408817328	94.0	3.0	475.0	10711.0	0.6358768406961178	0.0	0.0	0.0	0.0	135.0	2653.0	20.0	0.005922081391470417	20.248456731316587	0.6374503225946442	4.242640687119285	18.439088914585774	4.0	0.2606233456578416	0.3076923076923077	18.43494882292201	63.43494882292201	10.295630140987	17.46424919657298	6.324555320336759	2.761340254296815	3.1622776601683795	19.651851851851852	1.0177157934413872
10	197	A	801.0	104.5685423999999	1.5340079756017E-4	34.0147027033899	29.068883707497267	1.1701413458342413	125.0	3.0	340.0	9244.0	0.42446941323345816	0.0	0.0	0.0	0.03235294117647059	259.0	10756.0	59.0	0.0022061682774835835	20.09975124224178	0.5909136239558737	3.605551275463989	20.09975124224178	3.1622776601683795	0.22803508501982758	0.18864566947613626	33.690067525979785	18.43494882292201	12.041594578792296	22.561028345356956	9.219544457292887	2.4470871039089817	6.708203932499369	41.52895752895753	1.4206954258088509
10	198	B	944.0	114.08326103999991	3.078070426991375E-4	37.12142238654117	30.4138126514911	1.2205448495363576	112.0	3.0	79.0	9278.0	0.0836864406779661	36.51691877420592	14.317821063276353	3.0	0.8734177215189873	85.0	3285.0	39.0	5.322401982232857E-4	19.235384061671343	0.5181747579975645	1.0	20.12461179749811	1.4142135623730951	0.07142857142857142	0.07142857142857144	60.64224645720873	15.642246457208728	6.324555320336759	11.661903789690601	4.47213595499958	2.6076809620810595	1.0	38.64705882352941	1.009132420091324
10	200	B	877.0	108.91168815999993	7.645555892215018E-5	37.0	29.0	1.2758620689655173	121.0	4.0	204.0	12088.0	0.23261117445838084	28.998028736142093	13.92838827718412	1.0	0.35784313725490197	130.0	6547.0	60.0	0.0021011439471879207	20.024984394500787	0.5412157944459672	1.4142135623730951	19.235384061671343	3.1622776601683795	0.08687444855261388	0.2	45.0	71.56505117707799	9.219544457292887	15.0	7.211102550927978	2.0801257358446095	2.8284271247461903	50.36153846153846	1.1913853673438217
10	201	B	716.0	98.08326103999991	9.753362202685196E-5	32.28002478313795	26.92582403567252	1.1988500236936832	153.0	3.0	85.0	10666.0	0.11871508379888268	54.58244387418851	24.351591323771842	2.0	0.6470588235294118	73.0	4259.0	77.0	8.844521856393468E-4	16.492422502470642	0.5109172812991691	1.0	17.08800749063506	2.23606797749979	0.07692307692307693	0.15617376188860607	72.64597536373867	46.08092418666068	5.656854249492381	10.816653826391969	5.0	2.1633307652783937	1.4142135623730951	58.342465753424655	1.3197933787274008
10	202	B	876.0	107.7401152799999	8.26563705010436E-5	35.35533905932738	30.886890422961002	1.1446713662390753	135.0	3.0	78.0	11311.0	0.08904109589041095	57.30335893661007	24.758836806279895	3.0	0.8974358974358975	172.0	9788.0	87.0	0.007354922166792198	17.88854381999832	0.5059644256269407	1.0	19.924858845171276	4.47213595499958	0.0625	0.2857142857142857	28.072486935852965	54.63753811293094	13.416407864998739	23.259406699226016	3.1622776601683795	7.355270219373317	3.605551275463989	56.906976744186046	1.5288107887208826
10	207	B	817.0	103.74011527999991	8.874217234586258E-5	34.52535300326414	28.635642126552707	1.2056776254809434	94.0	3.0	196.0	9615.0	0.23990208078335373	58.28814033823327	23.323807579381203	2.0	0.3010204081632653	54.0	3458.0	85.0	6.40557913340595E-4	21.02379604162864	0.6089379025216913	6.324555320336759	20.615528128088304	5.385164807134504	0.46499055497527714	0.3866323008783335	61.55707137563665	58.19061071220685	4.47213595499958	8.54400374531753	4.123105625617661	2.072225288683357	1.0	64.03703703703704	1.3273568536726432
10	208	A	989.0	116.22539663999989	7.070209386246686E-5	38.27531841800928	31.064449134018133	1.2321260954244524	70.0	3.0	312.0	6888.0	0.3154701718907988	0.0	0.0	0.0	0.03205128205128205	265.0	6320.0	33.0	0.006314280243340785	21.840329667841555	0.570611312212239	6.4031242374328485	32.31098884280702	14.142135623730951	0.3904053750620288	0.7352146220938078	70.6651914621736	23.875280853927514	15.231546211727817	29.068883707497267	6.708203932499369	4.333333333333333	10.816653826391969	23.849056603773583	1.3837025316455698
10	210	B	907.0	112.56854239999988	2.4273277277988246E-4	37.12142238654117	29.154759474226502	1.273254283553853	95.0	3.0	83.0	7723.0	0.09151047409040794	62.36625984671366	30.01666203960727	4.0	0.5421686746987951	84.0	14066.0	212.0	0.0018592600213245692	19.4164878389476	0.5230534443633628	3.0	19.4164878389476	3.0	0.2	0.2	83.6598082540901	83.6598082540901	6.4031242374328485	10.63014581273465	5.656854249492381	1.8791620472966135	0.0	167.45238095238096	1.2660315654770367
10	211	B	789.0	102.32590171999992	1.2564646189776988E-4	33.24154027718932	28.160255680657446	1.180441706714406	69.0	3.0	83.0	4184.0	0.10519645120405577	21.939690451498663	9.848857801796104	2.0	0.3614457831325301	157.0	8715.0	67.0	0.0038766929952856544	17.029386365926403	0.512292337356345	1.0	17.029386365926403	3.0	0.07142857142857142	0.21428571428571427	83.29016319224307	83.29016319224307	12.36931687685298	23.194827009486403	6.082762530298219	3.8132060710825137	2.0	55.50955414012739	1.2069994262765347
10	213	B	764.0	101.84062035999992	1.0370977146363103E-4	33.06055050963308	28.0178514522438	1.1799816472717233	73.0	3.0	99.0	4626.0	0.12958115183246074	0.0	0.0	0.0	0.15151515151515152	74.0	5183.0	81.0	3.4427058653368017E-4	22.02271554554524	0.6661327535707043	6.0	24.020824298928627	8.0	0.35294117647058826	0.47058823529411764	3.5763343749973515	3.5763343749973515	6.324555320336759	10.770329614269007	4.123105625617661	2.6121886248440607	2.0	70.04054054054055	1.1564730850858576
10	214	N	991.0	114.81118307999989	7.578970757343329E-5	38.07886552931954	31.78049716414141	1.1981834435329324	90.0	3.0	-1.0	-1.0	-1.0	-1.0	-1.0	-1.0	-1.0	257.0	11797.0	42.0	0.005694999589229594	19.6468827043885	0.5159524169453266	1.4142135623730951	29.0	11.704699910719626	0.07692307692307693	0.6060463886544267	30.256437163529263	34.726669358370714	13.038404810405298	25.80697580112788	10.0	2.580697580112788	11.180339887498949	45.90272373540856	0.9149783843350004
10	215	B	794.0	103.74011527999993	1.2955680285165686E-4	33.83784863137726	28.0178514522438	1.2077246069011967	67.0	4.0	121.0	6208.0	0.15239294710327456	56.21458249788667	23.194827009486403	1.0	0.35537190082644626	85.0	14020.0	224.0	4.330458154562077E-4	18.601075237738275	0.5497121120309586	6.708203932499369	17.804493814764857	5.830951894845301	0.4685212856658182	0.41972110157675935	81.0273733851036	85.42607874009914	6.082762530298219	10.770329614269007	5.385164807134504	2.0	1.0	164.94117647058823	1.3580599144079886
11	216	B	709.0	96.66904747999995	1.4494085841129667E-4	32.984845004941285	26.92582403567252	1.2250263895820424	133.0	3.0	98.0	10024.0	0.1382228490832158	25.848794593939676	12.529964086141668	2.0	0.5408163265306123	237.0	5898.0	32.0	0.0030142035283483495	17.08800749063506	0.5180563221708393	2.0	16.492422502470642	0.0	0.14285714285714285	0.0	75.96375653207352	-1.0	13.892443989449804	25.553864678361276	7.211102550927978	3.543683437849988	2.0	24.88607594936709	1.2858596134282807
11	217	A	1093.0	120.3259017199999	6.727501633180248E-5	40.01249804748511	33.015148038438355	1.2119436205738041	126.0	3.0	316.0	12140.0	0.2891125343092406	28.3144350490235	10.63014581273465	2.0	0.20569620253164558	127.0	5949.0	70.0	0.0017653149639419573	27.294688127912362	0.682154063350911	8.602325267042627	28.160255680657446	8.94427190999916	0.4430422916026653	0.4649905549752772	35.53767779197438	26.56505117707799	9.433981132056603	15.811388300841896	5.830951894845301	2.711630722733202	1.4142135623730951	46.84251968503937	1.4943688014792402
11	224	B	718.0	98.32590171999993	1.5406164855462766E-4	32.2490309931942	26.30589287593181	1.2259242119357967	145.0	3.0	68.0	6070.0	0.0947075208913649	48.19058707733027	20.808652046684813	5.0	0.6176470588235294	169.0	6060.0	49.0	8.772415295143518E-4	16.76305461424021	0.5198002574954227	3.0	16.76305461424021	3.0	0.21428571428571427	0.21428571428571427	82.8749836510982	82.8749836510982	10.198039027185569	20.223748416156685	6.082762530298219	3.3247637591344827	0.0	35.857988165680474	1.3665016501650165
11	230	B	876.0	110.81118307999989	9.243205719243397E-5	35.35533905932738	29.698484809834994	1.1904761904761907	113.0	5.0	84.0	6250.0	0.0958904109589041	25.15916332565827	12.083045973594572	2.0	0.2857142857142857	84.0	2644.0	31.0	6.902080251752996E-4	20.248456731316587	0.5727128425310541	4.123105625617661	19.72308292331602	4.47213595499958	0.28797018815893544	0.31234752377721214	61.326853510565	73.85566121971652	6.324555320336759	11.704699910719626	4.123105625617661	2.8388067087090953	1.0	31.476190476190474	0.9848714069591529
11	236	B	875.0	108.5685423999999	6.42306417631668E-5	34.23448553724738	30.14962686336267	1.135486209908905	118.0	4.0	51.0	1374.0	0.05828571428571429	0.0	0.0	0.0	0.0	77.0	6845.0	105.0	0.001213607473573598	19.697715603592208	0.575376416337875	6.082762530298219	21.18962010041709	5.830951894845301	0.3976426261351493	0.3819983596576246	73.82784098421746	52.32640666016955	7.211102550927978	14.212670403551895	2.8284271247461903	5.024937810560445	2.23606797749979	88.8961038961039	1.181154127100073
12	252	N	1174.0	127.15432883999988	1.0409572092028386E-4	43.0	33.0	1.303030303030303	124.0	4.0	-1.0	-1.0	-1.0	-1.0	-1.0	-1.0	-1.0	181.0	4382.0	27.0	0.0010380435140312904	22.80350850198276	0.5303141512089014	6.0	22.80350850198276	6.082762530298219	0.375	0.3736611319222725	90.0	80.53767779197439	9.433981132056603	17.08800749063506	7.280109889280518	2.3472183456730544	1.0	24.209944751381215	1.1152441807393885
12	253	B	923.0	111.15432883999989	1.315138813611601E-4	35.35533905932738	31.144823004794873	1.1351915229662497	127.0	4.0	148.0	12948.0	0.16034669555796316	10.770329614269007	5.385164807134504	1.0	0.20945945945945946	98.0	2476.0	31.0	3.073709045203767E-4	23.345235059857504	0.6603029607687672	5.0990195135927845	22.561028345356956	4.47213595499958	0.27653315937748607	0.23802777946288958	1.8476102659946037	17.10272896905238	6.324555320336759	11.704699910719626	5.385164807134504	2.17350820818199	1.4142135623730951	25.26530612244898	1.2269789983844912
12	255	B	814.0	104.3259017199999	4.262806452617751E-5	34.058772731852805	29.068883707497267	1.1716574009021399	156.0	3.0	196.0	8267.0	0.24078624078624078	0.0	0.0	0.0	0.10204081632653061	100.0	8466.0	42.0	0.0014182747346361475	21.93171219946131	0.6439372426050485	5.385164807134504	23.853720883753127	9.0	0.35355339059327373	0.6	27.962232204374367	49.76364169072619	7.615773105863909	13.92838827718412	4.123105625617661	3.3781303565555834	4.47213595499958	84.66	0.49610205527994333
12	261	B	934.0	111.74011527999988	7.449768914021537E-5	36.87817782917155	30.805843601498726	1.1971163103411133	145.0	4.0	70.0	6461.0	0.07494646680942184	11.313708498984761	5.656854249492381	1.0	0.5285714285714286	83.0	6423.0	92.0	3.7249365552874516E-4	24.020824298928627	0.651356051543511	7.810249675906654	24.08318915758459	8.48528137423857	0.4761993272323109	0.5212466913156832	52.334378801416705	57.52880770915151	6.324555320336759	11.40175425099138	5.0990195135927845	2.23606797749979	1.0	77.3855421686747	1.1888525611085161
13	263	B	904.0	109.9827559599999	7.515422485170496E-5	35.510561809129406	31.064449134018133	1.143125431129645	104.0	3.0	114.0	7093.0	0.1261061946902655	39.357643279677795	18.027756377319946	1.0	0.6052631578947368	143.0	7479.0	72.0	0.0026792891538567633	20.8806130178211	0.5880113395573738	5.830951894845301	21.587033144922902	7.211102550927978	0.3616202853397895	0.45607017003965516	61.92751306414704	64.6538240580533	12.041594578792296	21.93171219946131	5.656854249492381	3.8770156048177054	1.4142135623730951	52.3006993006993	1.3766546329723226
13	265	A	737.0	98.08326103999994	8.063158817968511E-5	31.78049716414141	27.892651361962706	1.139386025076145	122.0	4.0	209.0	15047.0	0.2835820895522388	72.8075458403477	24.596747752497688	3.0	0.6172248803827751	133.0	10977.0	135.0	0.0024730858621567656	19.026297590440446	0.5986784124921812	4.47213595499958	18.0	4.242640687119285	0.2857142857142857	0.2853908964926964	37.874983651098205	56.309932474020215	9.055385138137417	15.0	6.0	2.5	1.4142135623730951	82.53383458646617	1.6356928122437824
13	268	A	879.0	108.08326103999987	1.2120573810055007E-4	35.11409973215888	30.083217912982647	1.1672321702328632	129.0	4.0	312.0	11811.0	0.35494880546075086	0.0	0.0	0.0	0.038461538461538464	210.0	8746.0	61.0	0.005808883025434932	18.384776310850235	0.5235724808861533	1.4142135623730951	17.88854381999832	2.0	0.08687444855261388	0.13333333333333333	25.55996517182382	70.5599651718238	13.038404810405298	22.360679774997898	7.0710678118654755	3.1622776601683795	1.4142135623730951	41.647619047619045	1.4646695632289046
13	269	B	798.0	103.15432883999992	8.088168803926604E-5	32.449961479175904	29.68164415931166	1.093266980259103	128.0	3.0	111.0	1910.0	0.13909774436090225	0.0	0.0	0.0	0.0	73.0	7689.0	117.0	3.144936013540267E-4	20.248456731316587	0.6239901623399651	5.385164807134504	20.8806130178211	6.708203932499369	0.35355339059327373	0.45433689961153706	54.53663575845941	59.30027744918559	5.830951894845301	9.848857801796104	4.47213595499958	2.2022715545545237	1.4142135623730951	105.32876712328768	1.110807647288334
13	272	A	978.0	114.56854239999988	4.830219527583619E-5	36.76955262170047	32.31098884280702	1.1379890847842622	100.0	3.0	388.0	20176.0	0.3967280163599182	73.72247380470084	24.413111231467404	3.0	0.3479381443298969	151.0	6304.0	57.0	0.0025867514177164703	23.323807579381203	0.6343239424027171	5.830951894845301	24.596747752497688	6.4031242374328485	0.33333333333333337	0.37600440202852353	36.65610841596691	16.27967320213052	9.219544457292887	16.278820596099706	7.810249675906654	2.0842893981119723	2.23606797749979	41.74834437086093	1.3653236040609138
13	274	B	966.0	113.7401152799999	4.1989576964637004E-5	37.33630940518894	31.400636936215164	1.1890303206597703	170.0	3.0	176.0	15517.0	0.18219461697722567	67.28067834545237	27.294688127912362	3.0	0.5965909090909091	98.0	7014.0	85.0	0.0024995199899960434	26.1725046566048	0.7009933513398457	8.06225774829855	29.017236257093817	11.045361017187261	0.4219978575547771	0.578140619004119	0.7848246029918755	11.534620653644716	8.54400374531753	13.92838827718412	5.385164807134504	2.58643677139299	3.605551275463989	71.57142857142857	1.187624750499002
13	277	A	524.0	83.01219323999996	8.403922572515202E-5	26.30589287593181	24.186773244895647	1.0876148136661172	77.0	3.0	309.0	9228.0	0.5896946564885496	10.0	5.0	1.0	0.05825242718446602	53.0	2448.0	60.0	8.704525578927466E-4	14.317821063276353	0.5442818888833929	1.4142135623730951	14.317821063276353	1.4142135623730951	0.10511766624552735	0.10511766624552735	36.2538377374448	36.2538377374448	4.47213595499958	8.06225774829855	4.47213595499958	1.8027756377319943	0.0	46.18867924528302	1.2990196078431373
14	285	B	1382.0	136.22539663999987	9.542836749032087E-5	44.77722635447622	38.07886552931954	1.1759075731917261	101.0	4.0	287.0	11084.0	0.2076700434153401	81.40515480230611	38.27531841800928	1.0	0.0975609756097561	275.0	24903.0	110.0	0.010214391627279853	26.570660511172846	0.59339674817792	5.0	25.612496949731394	12.083045973594572	0.22727272727272727	0.6134237196211233	23.198590513648185	88.75463573323165	15.132745950421556	27.892651361962706	11.40175425099138	2.4463473556744524	11.0	90.55636363636364	1.2147130867766935
14	289	B	769.0	101.49747459999992	9.081704596923728E-5	34.058772731852805	27.65863337187866	1.2313975269103987	160.0	3.0	146.0	6914.0	0.18985695708712613	14.422205101855956	7.211102550927978	1.0	0.15753424657534246	152.0	13698.0	89.0	0.004830518814586835	17.204650534085253	0.5051459331649651	1.4142135623730951	20.223748416156685	10.63014581273465	0.09513029883089882	0.7150609884440419	85.23635830927381	89.05043314356416	11.180339887498949	18.867962264113206	7.211102550927978	2.6165155925684536	9.219544457292887	90.11842105263158	0.9875894291137393
14	292	B	616.0	89.25483391999995	8.587650607389819E-5	27.51363298439521	26.248809496813376	1.048185937260712	97.0	3.0	32.0	1982.0	0.05194805194805195	0.0	0.0	0.0	0.40625	100.0	8889.0	101.0	0.004566571719040749	14.317821063276353	0.520390057954067	2.0	15.620499351813308	6.082762530298219	0.14285714285714285	0.4301162633521313	72.89727103094762	82.35959323897325	7.810249675906654	14.317821063276353	5.385164807134504	2.658752624303619	4.123105625617661	88.89	1.1362357970525367
15	309	B	1093.0	121.98275595999988	6.902050699392724E-5	40.11234224026316	33.13608305156178	1.2105336100783515	90.0	4.0	131.0	4210.0	0.11985361390667887	0.0	0.0	0.0	0.0	220.0	16015.0	97.0	0.0036378481599513846	21.02379604162864	0.5241228725986935	1.0	24.020824298928627	4.123105625617661	0.05	0.20986055078837967	5.710593137499643	19.746836605426118	11.180339887498949	20.615528128088304	6.324555320336759	3.259601202601324	5.0990195135927845	72.79545454545455	1.332500780518264
15	310	A	935.0	113.39696951999987	7.321626444418447E-5	38.2099463490856	30.265491900843113	1.2624921634933406	107.0	4.0	397.0	10740.0	0.42459893048128344	0.0	0.0	0.0	0.0327455919395466	116.0	15711.0	202.0	0.0011977010240289225	21.02379604162864	0.5502178895922936	3.605551275463989	22.02271554554524	4.242640687119285	0.22803508501982758	0.25	62.31893843151474	51.00900595749454	8.06225774829855	14.317821063276353	4.47213595499958	3.2015621187164243	1.0	135.43965517241378	1.4914391190885368
15	311	B	976.0	113.98275595999989	6.431931893434476E-5	36.05551275463989	31.622776601683793	1.140175425099138	97.0	3.0	71.0	5419.0	0.07274590163934426	4.47213595499958	2.23606797749979	1.0	0.323943661971831	231.0	5078.0	40.0	0.003454278256203644	18.973665961010276	0.5262348115842176	1.0	18.867962264113206	4.123105625617661	0.05555555555555555	0.25	19.44003482817618	84.59620863975027	11.704699910719626	20.615528128088304	7.810249675906654	2.639547899689282	4.0	21.982683982683984	1.8196140212682157
