# Supplementary material for: Exploiting Single-Cell Quantitative Data to Map Genetic Variants Having Probabilistic Effects
Source: PLoS Genet. 2016 Aug 1;12(8):e1006213. doi: 10.1371/journal.pgen.1006213 (PMC4968810; doi:10.1371/journal.pgen.1006213)
Supplement: S1 Dataset — (ZIP) [file pgen.1006213.s007.zip › data/2014-10-07_morpho/k_series/K1-3_A1B.xls]

image_number	cell_id	Cgroup	Agroup	Dgroup	C11-1_A1B	C11-2_A1B	C12-1_A1B	C12-2_A1B	C13_A1B	C101_A1B	C102_A1B	C103_A1B	C104_A1B	C105_A1B	C106_A1B	C107_A1B	C108_A1B	C109_A1B	C110_A1B	C111_A1B	C112_A1B	C113_A1B	C114_A1B	C115_A1B	C116_A1B	C117_A1B	C118_A1B	C126_A1B	C127_A1B	C128_A1B	A7-1_A1B	A7-2_A1B	A8-1_A1B	A8-2_A1B	A9_A1B	A101_A1B	A102_A1B	A103_A1B	A104_A1B	A120_A1B	A121_A1B	A122_A1B	A123_A1B	D14-3_A1B	D15-3_A1B	D16-3_A1B	D17-3_A1B	D104_A1B	D107_A1B
1	0	small	api	A1	1090.0	176.0	105.66904747999993	37.798989840000004	5.96348960342038E-5	1266.0	145.8822508799999	41.43669871020132	33.37663853655727	35.09581678702614	44.35302371553044	13.601470508735444	16.507780860414982	14.212670403551895	19.668555299251068	23.878977480822392	17.88854381999832	28.135021483805556	0.8239430014091865	1.2414880745050434	0.6636737140932072	0.3577110870347748	0.1614678899082569	88.0	3.0	37.16180835212409	221.0	121.0	6074.0	4355.0	0.5833333333333334	0.27014218009478674	0.3538011695906433	-1.0	0.05591045351480222	0.0	0.0	0.0	0.029239766081871343	258.0	8993.0	60.0	0.0077071896479902775	21.213203435596427	0.5119424108555718
1	4	medium	iso	B	763.0	334.0	72.87005764	49.213203400000005	5.029241639193096E-5	1097.0	124.91168815999988	35.510561809129406	32.38826948140329	4.297386663941694	5.328873196406079	13.038404810405298	34.872341433241914	28.071337695236398	1.8304413303674953	22.539024519947002	10.04987562112089	19.70921657386845	0.3738895719223629	1.0964019497713169	0.3410150556557723	0.6753556260807152	0.43774574049803405	87.0	7.0	26.570660511172846	19.0	96.0	1245.0	7287.0	0.2413793103448276	0.1048313582497721	0.8347826086956521	-1.0	0.12049801956269836	63.23292228990499	27.659532178661053	2.0	0.3130434782608696	97.0	2506.0	24.0	6.483984997937664E-4	27.16615541441225	0.7650162101188752
1	8	small	api	A1	1063.0	253.0	104.91168815999993	44.627416960000005	4.908918039010529E-5	1316.0	152.3675322399999	39.56008088970496	32.31098884280702	46.26739898523326	58.29415089438804	16.401219466856727	18.082369586166106	12.806248474865697	25.985791153109716	19.6837058467675	16.55294535724685	30.54430002160999	0.9070282182156292	1.2243537665208817	0.7408220099596187	0.42538079162294207	0.23800564440263405	94.0	3.0	36.05551275463989	37.0	167.0	1498.0	9523.0	0.2727272727272727	0.15501519756838905	0.8186274509803921	-1.0	0.15778107311155945	30.092070092856112	10.63014581273465	1.0	0.36764705882352944	101.0	8098.0	83.0	7.072783930923641E-4	19.026297590440446	0.4809468828814203
1	10	small	E	A1	1027.0	37.0	103.6690474799999	17.0710678	3.707245133814472E-5	1064.0	123.15432883999988	38.47076812334269	32.38826948140329	41.70785288700398	62.10272896905238	5.0	-1.0	12.727922061357855	15.492282298319084	14.29529911333625	16.64331697709324	17.52941176470588	-1.0	1.1877994329222141	-1.0	0.1646688979494424	0.03602726387536514	87.0	4.0	35.11409973215888	99.0	11.0	3496.0	481.0	0.8	0.10338345864661654	0.1	0.0420339408795639	-1.0	20.627510415926718	10.313755207963359	1.0	0.12727272727272726	113.0	2210.0	25.0	0.0013477594803990576	15.132745950421556	0.3933570003568384
1	13	medium	iso	A1	915.0	396.0	96.49747459999992	59.52691188000001	7.36699256604787E-5	1311.0	158.02438647999995	35.014282800023196	32.01562118716424	0.0	1.6365770416167182	21.0	22.715944537581862	14.0	0.5997552518764168	38.51244968173026	17.029386365926403	20.999999999999996	0.9244607885556791	1.0936624529422274	0.8452889518778366	0.6168753340618518	0.43278688524590164	73.0	4.0	34.23448553724738	20.0	259.0	783.0	11764.0	0.6	0.2128146453089245	0.9283154121863799	-1.0	0.1853171704018508	47.04948556587644	17.204650534085253	1.0	0.1863799283154122	87.0	3359.0	49.0	0.001287631649124453	25.0	0.7139943474719248
1	14	large	iso	A1	903.0	537.0	95.08326103999995	70.35533899999999	6.277137222710547E-5	1440.0	168.26702716	36.71511950137164	30.886890422961002	22.232737193889477	38.448030463613605	25.317977802344327	25.06444406952531	13.152946437965905	21.843861899184017	34.189262354975696	16.1245154965971	35.129789268996795	1.0101152745345456	1.188695883547992	0.8497676222446207	0.7399340139417669	0.5946843853820598	85.0	3.0	34.20526275297414	34.0	355.0	1141.0	16418.0	0.35714285714285715	0.2701388888888889	0.9125964010282777	-1.0	0.22981615181275214	56.07551058956306	19.4164878389476	4.0	0.1953727506426735	141.0	8764.0	71.0	0.0027619930640801807	25.079872407968907	0.6830938520309582
2	25	small	api	B	817.0	183.0	90.25483391999994	38.970562720000004	6.733761668513001E-5	1000.0	131.63961019999988	32.449961479175904	30.23243291566195	9.678260053133954	14.036243467926482	14.866068747318506	15.057164226606629	12.649110640673518	5.824352060364905	30.59628057657254	16.55294535724685	24.014418745668348	0.98730866739499	1.0733493255306343	0.9198390905094125	0.43178366218636804	0.22399020807833536	162.0	3.0	32.202484376209235	140.0	153.0	7341.0	9143.0	0.7692307692307693	0.293	0.5221843003412969	-1.0	0.04635501173799499	39.67290962723658	15.165525060596439	2.0	0.25597269624573377	188.0	7344.0	48.0	0.0037219757627868434	19.209372712298546	0.5919690451597536
2	26	medium	iso	B	1029.0	460.0	100.59797967999997	64.35533900000001	5.172929199591639E-5	1489.0	167.78174579999995	37.57658845611187	33.54101966249684	80.50597011424111	87.55514828173641	23.706539182259394	23.82229468298473	13.892443989449804	39.279776601431394	3.1304951684997055	15.811388300841896	39.31556385732008	0.9951408752907412	1.120317415338667	0.8882668979932928	0.639727946870434	0.44703595724003886	116.0	3.0	32.449961479175904	57.0	271.0	3608.0	19133.0	0.6153846153846154	0.22028206850235058	0.8262195121951219	-1.0	0.21522824499292978	64.66926509887936	22.188575250608825	2.0	0.3323170731707317	538.0	17748.0	46.0	0.008901154573001595	19.026297590440446	0.506333820396242
2	31	small	api	A1	1065.0	77.0	105.98275595999989	23.556349160000003	7.807174212878588E-5	1142.0	132.36753223999983	38.47076812334269	34.0	24.717440911083393	36.02737338510361	7.0710678118654755	-1.0	13.341664064126334	11.697193010475818	22.058823529411764	18.027756377319946	19.88737822087165	-1.0	1.1314931800983143	-1.0	0.22226586718400362	0.07230046948356808	129.0	5.0	37.21558813185679	100.0	65.0	5139.0	4272.0	0.6428571428571429	0.14448336252189142	0.3939393939393939	0.006252754155327429	-1.0	25.36234697420974	10.899494936611665	2.0	0.296969696969697	212.0	5415.0	28.0	0.0032636306062822206	23.53720459187964	0.6118205000850531
3	34	medium	iso	A1	816.0	399.0	89.25483391999994	59.52691188000001	8.990183599834357E-5	1215.0	151.1959593599999	32.64965543462902	29.832867780352597	29.232817457524323	41.83963837395433	21.213203435596427	22.381805324096543	13.152946437965905	21.715389965433367	29.162466257198602	15.231546211727817	32.55446154943261	0.9477878628833402	1.0944189366914134	0.8660192464767101	0.6669320782486091	0.4889705882352941	136.0	3.0	31.78049716414141	14.0	261.0	818.0	17903.0	0.42857142857142855	0.22633744855967078	0.9490909090909091	-1.0	0.19453240606286357	44.984274777165574	16.401219466856727	2.0	0.2290909090909091	120.0	2773.0	24.0	6.109666861115388E-4	22.627416997969522	0.693036930918736
3	40	small	api	A1	1051.0	68.0	106.15432883999989	24.142135600000003	1.2389336073822873E-4	1119.0	132.71067799999986	41.14608122288197	30.870698080866262	42.8524145717015	64.05770451012833	7.0	-1.0	13.038404810405298	16.939644779887022	15.160007032366645	16.15549442140351	18.837837837837835	-1.0	1.3328523091735465	-1.0	0.22742488096164226	0.06470028544243578	81.0	4.0	35.84689665786984	120.0	48.0	11016.0	4124.0	0.7857142857142857	0.15013404825737264	0.2857142857142857	0.06462873568627973	-1.0	21.417164424300537	10.52622986305051	1.0	0.25595238095238093	90.0	10053.0	142.0	0.0014911883917264066	22.20360331117452	0.5396286268648776
3	44	small	api	A1	1054.0	57.0	107.25483391999992	19.0710678	7.848939556875272E-5	1111.0	128.32590171999988	39.45883931389772	32.38826948140329	53.9726266148964	72.18111108547723	6.708203932499369	-1.0	12.206555615733702	19.007148031742638	11.701767524739608	15.556349186104045	19.96489265624812	-1.0	1.2183065024994377	-1.0	0.17781079978385755	0.054079696394686905	119.0	5.0	34.20526275297414	175.0	39.0	11797.0	2894.0	0.6363636363636364	0.1926192619261926	0.1822429906542056	0.04960802206456476	-1.0	48.44177495832092	18.56046175039564	5.0	0.37383177570093457	154.0	6040.0	64.0	0.003453301474112575	20.0	0.5068572808464703
4	58	small	api	A1	957.0	189.0	100.32590171999995	39.627416960000005	3.0366405587519184E-5	1146.0	142.36753223999986	38.2099463490856	31.144823004794873	19.249525872681716	31.568971129318328	15.297058540778355	16.427595910171483	11.40175425099138	13.766049164122622	29.667852016938625	17.46424919657298	26.294943766174566	0.9311805954093908	1.2268474392422466	0.7590027623846431	0.3949869004975042	0.1974921630094044	95.0	3.0	36.24913792078372	13.0	107.0	905.0	11060.0	0.5833333333333334	0.10471204188481675	0.8916666666666667	-1.0	0.12108645514291023	49.57572987303969	19.899494936611667	2.0	0.6416666666666667	184.0	3542.0	31.0	0.006278294253658072	26.1725046566048	0.684965752568536
4	69	large	F	A1	944.0	526.0	96.08326103999991	67.94112544	7.751668114996332E-5	1470.0	166.8528136	36.345563690772494	31.25699921617557	26.896236965493372	39.66664278777126	24.698178070456937	26.19554643854371	16.1245154965971	23.41413679095185	34.32831131930029	17.08800749063506	36.68088924600149	0.94283881912524	1.162797600607917	0.8108365708979092	0.7071067811875763	0.5572033898305084	120.0	4.0	34.48187929913333	57.0	407.0	1947.0	12624.0	0.8666666666666667	0.31564625850340133	0.8771551724137931	-1.0	0.10128597528293898	0.0	0.0	0.0	0.023706896551724137	271.0	5003.0	16.0	0.006345888720450227	22.80350850198276	0.6274083047932525
4	73	medium	iso	A1	887.0	267.0	94.49747459999993	46.041630520000005	7.932742225101504E-5	1154.0	142.95331867999985	36.345563690772494	30.265491900843113	31.263731694377427	46.06438929032752	17.804493814764857	17.70814331729023	12.806248474865697	21.323097547576598	26.4988258782491	16.15549442140351	29.61047791082138	1.005441027653111	1.2008912265443803	0.8372457100434597	0.48722604191160085	0.30101465614430667	81.0	3.0	32.89376840679705	41.0	175.0	1804.0	10129.0	0.5454545454545454	0.18717504332755633	0.8101851851851852	-1.0	0.16958447412636443	34.839793814209436	12.36931687685298	2.0	0.39814814814814814	120.0	17132.0	167.0	0.002493229141337737	20.024984394500787	0.5509608975905025
5	76	medium	N	A1	889.0	369.0	96.66904747999992	56.69848476000001	1.7595366915384186E-4	1258.0	155.78174579999995	35.05709628591621	30.01666203960727	23.7358753394477	50.24542193406555	20.518284528683193	24.123441038056825	12.727922061357855	22.64876684378964	28.784013320999644	17.08800749063506	29.46024939561384	0.8505538035106109	1.1679212112145594	0.7282629986881498	0.5865216037401267	0.4150731158605174	91.0	4.0	33.83784863137726	-1.0	-1.0	-1.0	-1.0	-1.0	-1.0	-1.0	-1.0	-1.0	-1.0	-1.0	-1.0	-1.0	129.0	12114.0	129.0	6.101406888784073E-4	16.278820596099706	0.4643516526107594
5	78	small	api	A1	883.0	100.0	93.01219323999995	25.313708480000003	5.757365452207201E-5	983.0	121.15432883999989	35.4682957019364	31.016124838541646	33.690067525979785	45.463923298626085	9.848857801796104	13.253155367315316	13.92838827718412	15.591389128116715	19.31253511256387	15.297058540778355	21.87316612206123	0.7431330523812596	1.143543749793731	0.649851002653203	0.27215473152732655	0.11325028312570781	131.0	4.0	31.400636936215164	116.0	67.0	7347.0	4995.0	0.5714285714285714	0.1861648016276704	0.366120218579235	-1.0	0.013907545683924855	28.34288131735689	9.571155468592364	1.0	0.43169398907103823	171.0	3616.0	22.0	0.006553481357466743	19.924858845171276	0.5617653301588854
5	82	medium	iso	B	1264.0	540.0	114.74011527999987	71.01219323999999	2.6494929554863378E-5	1804.0	188.16652207999996	43.266615305567875	36.05551275463989	53.130102354155966	62.300527191944994	25.059928172283335	26.36084255744841	14.7648230602334	36.61021295086512	22.46535794712178	18.027756377319946	41.34888148426751	0.9506497418536611	1.2000000000000002	0.7922081182113841	0.6188959551479376	0.4272151898734177	142.0	3.0	38.47076812334269	55.0	407.0	2814.0	27341.0	0.35714285714285715	0.25609756097560976	0.8809523809523809	-1.0	0.19721350184275432	73.58242917381463	27.47220505424423	4.0	0.27705627705627706	377.0	13694.0	56.0	0.0060513426631599	26.40075756488817	0.6101877250724237
5	86	medium	iso	A1	898.0	306.0	95.42640679999994	50.284271200000006	6.66830086508326E-5	1204.0	148.12489155999992	34.0147027033899	31.0	34.69515353123397	41.19421928544226	19.1049731745428	19.159921278773563	12.727922061357855	20.696932327732487	27.0	15.811388300841896	31.425002604855447	0.997132133090148	1.0972484743029	0.9087569100733017	0.5269429383984732	0.34075723830734966	134.0	4.0	32.449961479175904	46.0	194.0	3368.0	14386.0	0.5	0.19933554817275748	0.8083333333333333	-1.0	0.17533951462248912	28.925025884326324	12.041594578792296	2.0	0.25416666666666665	143.0	5574.0	43.0	0.003908500921685922	21.18962010041709	0.6229547347566656
5	88	medium	iso	A1	927.0	277.0	95.56854239999991	48.284271200000006	4.8534754370122094E-5	1204.0	146.26702715999988	37.013511046643494	30.610455730027933	52.975039729992886	61.58992445661934	17.26267650163207	20.417004258279785	13.601470508735444	29.043448449008583	16.95499095398559	16.0312195418814	33.020244197961695	0.8455048685524699	1.2091786993662548	0.6992389702164032	0.5052318470852816	0.2988133764832794	102.0	3.0	32.38826948140329	93.0	216.0	3653.0	10633.0	0.6428571428571429	0.25664451827242524	0.6990291262135923	-1.0	0.12289488424916072	28.818594772355766	12.529964086141668	2.0	0.14563106796116504	132.0	8089.0	105.0	0.003465078845834598	24.041630560342615	0.6495366119157395
5	94	large	api	B	923.0	477.0	97.25483391999992	65.94112544000001	5.9666234084761924E-5	1400.0	165.19595935999996	36.345563690772494	31.25699921617557	36.08507304285213	58.10159161069327	23.430749027719962	27.19579350273056	13.45362404707371	29.24703573299861	25.49828902281671	16.1245154965971	34.449358528999056	0.8615578370738631	1.162797600607917	0.7409353413039689	0.6780241431931495	0.5167930660888408	88.0	3.0	33.61547262794322	156.0	351.0	5312.0	11876.0	0.9090909090909091	0.36214285714285716	0.6923076923076923	-1.0	0.1298455290282526	0.0	0.0	0.0	0.01972386587771203	443.0	8695.0	28.0	0.008562355383821841	23.021728866442675	0.6334123488167963
5	96	small	api	A1	921.0	223.0	96.49747459999992	44.284271200000006	7.360821826508986E-5	1144.0	143.1959593599999	35.77708763999664	31.304951684997057	30.699722550814414	41.633539336570195	16.15549442140351	17.498914812513295	13.0	19.23018460649819	26.385602134497518	16.64331697709324	28.945260838347963	0.9232283598438277	1.1428571428571428	0.8078248148633492	0.4589163745845847	0.24212812160694897	117.0	3.0	33.28663395418648	101.0	149.0	3373.0	5928.0	0.6153846153846154	0.21853146853146854	0.596	-1.0	0.08649047537373644	12.649110640673518	6.324555320336759	1.0	0.1	136.0	9719.0	78.0	0.003821936098704884	17.029386365926403	0.4759858191164943
5	99	small	api	A1	891.0	99.0	94.42640679999994	26.970562720000004	6.307528105613644E-5	990.0	123.39696951999987	36.124783736376884	31.064449134018133	31.480585885870614	40.301319482700556	8.602325267042627	16.028653902612966	13.601470508735444	14.117731575135796	19.1537277043946	14.7648230602334	21.826795453690252	0.5366841981434441	1.1628979345658914	0.46150584861412436	0.28562521474660224	0.1111111111111111	89.0	3.0	33.54101966249684	60.0	53.0	3641.0	3488.0	0.75	0.11414141414141414	0.4690265486725664	-1.0	0.007218327888998895	21.114168051655682	8.246211251235321	1.0	0.4778761061946903	136.0	8820.0	74.0	0.0018079821489112222	18.439088914585774	0.510427662325851
6	112	small	api	A1	810.0	103.0	92.84062035999996	27.970562720000004	9.488536500898244E-5	913.0	123.63961019999986	34.058772731852805	29.068883707497267	25.167870149781606	44.55238582913944	10.63014581273465	13.546813721249713	10.63014581273465	14.328173356158764	22.08547140853638	16.15549442140351	20.42327227013586	0.7846971274182402	1.1716574009021399	0.6697325743976419	0.3012750519281431	0.1271604938271605	127.0	4.0	32.31098884280702	43.0	92.0	3423.0	8439.0	0.6666666666666666	0.14786418400876233	0.6814814814814815	-1.0	0.05912559114320425	29.17353403121795	13.074461222042206	3.0	0.3925925925925926	117.0	5781.0	74.0	4.80099809846197E-4	22.090722034374522	0.6486059321131852
6	116	small	api	A1	746.0	110.0	86.84062035999995	28.970562720000004	1.3922766023997726E-4	856.0	118.22539663999984	31.906112267087632	28.30194339616981	19.5127451692368	27.001305026978446	11.045361017187261	12.503466412841599	12.041594578792296	9.778690596592675	23.743952512142464	14.317821063276353	21.53845398351516	0.8833839075092967	1.127347045411927	0.7835953543360844	0.3336061234926906	0.14745308310991956	160.0	5.0	30.675723300355934	155.0	64.0	8395.0	3920.0	0.7692307692307693	0.2558411214953271	0.2922374429223744	0.022645623095096396	-1.0	43.635593144848244	21.15549442140351	2.0	0.2191780821917808	76.0	9662.0	162.0	5.328928509986988E-4	17.204650534085253	0.5392274179337263
6	118	small	api	A1	761.0	172.0	87.25483391999995	37.213203400000005	9.071076478097301E-5	933.0	126.46803731999985	32.89376840679705	28.460498941515414	25.924901507554456	40.20690789834235	13.892443989449804	15.036100041079816	12.529964086141668	16.629289573491672	23.08462691922917	14.866068747318506	25.75988766857303	0.9239393161454464	1.1557692110174083	0.7994150625730158	0.4264887310898915	0.22601839684625494	94.0	3.0	30.23243291566195	112.0	112.0	4697.0	4277.0	0.8333333333333334	0.24008574490889603	0.5	0.0226264322320876	-1.0	23.614446892184308	11.807223446092154	1.0	0.10267857142857142	145.0	5944.0	63.0	0.004428106236865619	22.135943621178654	0.6729524980970123
6	125	small	api	A1	872.0	120.0	95.66904747999993	29.38477628	1.3124396538582384E-4	992.0	127.05382375999984	35.22782990761707	30.265491900843113	13.846208411826531	24.443954780416536	11.661903789690601	12.65973203534524	11.661903789690601	9.026953997278188	27.357890058840717	17.08800749063506	21.814620030127127	0.9211809347252565	1.1639602628310732	0.7914195734523529	0.3071502962976926	0.13761467889908258	148.0	4.0	33.734255586866	124.0	72.0	5411.0	3069.0	0.7272727272727273	0.1975806451612903	0.3673469387755102	0.033799758306662486	-1.0	21.142870463454745	8.60555127546399	1.0	0.30612244897959184	128.0	2587.0	28.0	0.0022787567691129754	20.09975124224178	0.5705645591838102
7	128	small	api	A1	1046.0	78.0	107.15432883999989	24.970562720000004	7.70816123290008E-5	1124.0	134.12489155999984	40.80441152620633	31.400636936215164	49.76364169072618	68.00887008282288	8.246211251235321	-1.0	13.601470508735444	20.512487956417235	14.426458957510617	17.029386365926403	22.122047491294754	-1.0	1.2994771924242579	-1.0	0.23303363466804417	0.0745697896749522	41.0	4.0	35.17101079013795	103.0	63.0	8593.0	4630.0	0.6428571428571429	0.14768683274021352	0.3795180722891566	0.045695704993823395	-1.0	28.621381392706994	10.073592581964586	1.0	0.5963855421686747	88.0	6199.0	93.0	5.310500652978545E-4	26.076809620810597	0.6390683910258811
7	130	small	api	A1	864.0	150.0	95.32590171999995	33.1421356	8.574898683637171E-5	1014.0	131.29646443999985	35.38361202590826	29.732137494637012	36.67095476648339	47.29061004263855	12.0	16.072753503420145	11.0	18.539656141370465	21.05465845208458	16.278820596099706	25.230769230769223	0.7466051163819878	1.1900796581574618	0.6273572624020123	0.3476718814299617	0.1736111111111111	68.0	4.0	32.7566787083184	67.0	108.0	3616.0	8368.0	0.75	0.17258382642998027	0.6171428571428571	-1.0	0.11159838683631831	42.78872666547221	18.055385138137417	3.0	0.6514285714285715	123.0	17665.0	197.0	6.546358166142875E-4	17.204650534085253	0.4862321721560767
7	139	medium	iso	A1	803.0	346.0	89.32590171999993	55.11269832000001	6.449941463997557E-5	1149.0	146.85281359999988	34.132096331752024	28.30194339616981	29.158891897110266	40.358212186621245	20.223748416156685	21.40184094914929	13.152946437965905	20.42066192552031	29.043941912174265	16.0312195418814	31.534569677989282	0.9449536824522831	1.205998325061	0.7835447718424375	0.6169845169070413	0.43088418430884184	62.0	3.0	32.2490309931942	64.0	239.0	5067.0	19773.0	0.5714285714285714	0.26370757180156656	0.7887788778877888	-1.0	0.13088728400746252	70.10976914145229	26.75466130933175	3.0	0.3432343234323432	153.0	9883.0	101.0	0.0018500338385138866	18.681541692269406	0.5473306271812713
7	146	small	api	A1	926.0	168.0	100.66904747999992	35.798989840000004	4.8315352075372566E-5	1094.0	139.29646443999985	39.01281840626232	29.017236257093817	26.565051177077976	49.48158821856916	13.45362404707371	17.43154061088292	11.313708498984761	19.121920191242896	23.847894881126987	17.88854381999832	25.15389358174684	0.7717977628824326	1.3444705092038147	0.5740533225525977	0.3556106940130952	0.18142548596112312	51.0	3.0	35.34119409414458	57.0	120.0	3206.0	9675.0	0.6666666666666666	0.16179159049360145	0.6779661016949152	-1.0	0.07482856351626636	32.525212989055326	13.899494936611665	3.0	0.480225988700565	88.0	9100.0	120.0	3.8789514499686523E-4	26.076809620810597	0.668416450953586
8	149	small	api	A1	856.0	113.0	96.15432883999989	29.556349160000003	7.938398170060887E-5	969.0	128.1248915599998	36.235341863986875	28.42534080710379	24.211754310969695	34.206231755744625	11.045361017187261	12.783712108688693	10.04987562112089	12.749983199666366	25.470231119236566	17.72004514666935	22.679807955291178	0.8640182853992833	1.2747548783981961	0.6777917072849117	0.30738448821354214	0.13200934579439252	126.0	3.0	34.539832078341085	97.0	77.0	8825.0	7096.0	0.9090909090909091	0.17956656346749225	0.4425287356321839	-1.0	0.010012922246842575	38.36943007252219	14.323977038363278	3.0	0.39655172413793105	94.0	5691.0	89.0	4.0878194070990113E-4	20.591260281974	0.568264551201571
9	176	medium	iso	A1	938.0	288.0	98.84062035999995	47.870057640000006	1.7126954138224317E-4	1226.0	149.53910511999993	38.47076812334269	30.4138126514911	29.52867183447986	49.573921259900864	18.439088914585774	19.297972370730783	13.45362404707371	22.45861058011357	26.13943898155181	17.08800749063506	29.50254226333724	0.9554935907438816	1.2649110640673515	0.7553840091108613	0.484315633245182	0.3070362473347548	126.0	3.0	34.785054261852174	84.0	198.0	5235.0	15178.0	0.45454545454545453	0.2300163132137031	0.7021276595744681	-1.0	0.14785086297361025	47.94894244336846	17.102136724818294	3.0	0.35106382978723405	147.0	5176.0	53.0	0.002923882293375769	26.076809620810597	0.6778343894045651
9	180	small	api	A1	953.0	155.0	99.9827559599999	34.970562720000004	6.45809614691023E-5	1108.0	137.78174579999987	37.53664875824692	30.479501308256342	42.87890360333856	60.19524852681988	12.649110640673518	15.291926236337583	11.40175425099138	21.92523912564742	19.586934640504882	17.0	25.26751955649103	0.8271757557014597	1.2315374972384776	0.671661039599904	0.3497659409787691	0.1626442812172088	106.0	3.0	34.36568055487916	108.0	132.0	5827.0	7162.0	0.9166666666666666	0.21660649819494585	0.55	-1.0	0.032474251387943236	40.516111146848125	13.01613970031711	2.0	0.31666666666666665	170.0	3514.0	33.0	0.0030223420749749003	24.08318915758459	0.6415913501679725
9	192	small	api	A1	894.0	205.0	95.66904747999995	39.384776280000004	3.6340526463767743E-5	1099.0	137.8822508799999	36.40054944640259	30.675723300355934	37.82473889971621	42.51044707800085	15.652475842498529	16.35929347059435	12.529964086141668	19.972225998139383	24.09071149730397	16.64331697709324	29.556753084406306	0.9567941225966563	1.1866239987234541	0.8063161739741956	0.4116773117055814	0.22930648769574943	91.0	4.0	33.015148038438355	6.0	118.0	328.0	10166.0	0.25	0.11282984531392175	0.9516129032258065	-1.0	0.1359238084566825	25.236067977499786	9.219544457292887	2.0	0.3548387096774194	109.0	3154.0	33.0	0.003173567408689079	23.706539182259394	0.6512687182693687
10	199	small	api	A1	811.0	121.0	91.84062035999993	30.970562720000004	1.1574656666425327E-4	932.0	124.81118307999985	33.06055050963308	29.017236257093817	26.168546921944873	38.165310077653054	12.041594578792296	12.359036053177283	10.63014581273465	14.609557087056519	23.05526253681207	16.1245154965971	23.64264301445804	0.9743150296658145	1.1393418110779174	0.8551560385061503	0.33722074827674897	0.14919852034525277	112.0	3.0	31.78049716414141	141.0	65.0	9055.0	4080.0	0.7777777777777778	0.22103004291845493	0.3155339805825243	0.039395173689963474	-1.0	76.27235212976203	36.061385702534594	2.0	0.32524271844660196	206.0	7429.0	39.0	0.005998925366609404	17.26267650163207	0.5221533288322626
10	203	medium	iso	A1	868.0	423.0	94.3259017199999	61.94112544000001	5.214028336674486E-5	1291.0	159.09545427999996	35.77708763999664	29.5296461204668	30.14138555207535	39.36931724236473	22.561028345356956	22.92162377360335	13.341664064126334	22.360679774997894	30.613302858832554	16.0312195418814	35.25160678962025	0.984268329686937	1.2115650656307655	0.8123941153540167	0.6566714371188104	0.4873271889400922	61.0	4.0	33.06055050963308	41.0	191.0	2817.0	13648.0	0.6428571428571429	0.17970565453137102	0.8232758620689655	-1.0	0.1668842909742412	60.10154448750998	21.501522320925982	6.0	0.4956896551724138	107.0	10240.0	113.0	8.337841821596004E-4	22.80350850198276	0.6373774391990981
11	218	small	api	A1	940.0	84.0	100.08326103999991	24.313708480000003	8.632147334425222E-5	1024.0	126.81118307999988	36.138621999185304	30.805843601498726	19.95035672294415	32.85572195043301	9.486832980505138	-1.0	13.0	11.677257644453444	23.696802770383634	17.11724276862369	21.523889880500896	-1.0	1.1731093122029332	-1.0	0.24293481474672005	0.08936170212765958	103.0	11.0	34.23448553724738	87.0	39.0	8769.0	3403.0	0.6153846153846154	0.123046875	0.30952380952380953	0.06183782727907263	-1.0	17.204650534085253	8.602325267042627	1.0	0.19047619047619047	201.0	16797.0	56.0	0.004627203667405956	20.396078054371138	0.5643844985243471
11	219	small	api	A1	961.0	212.0	97.91168815999994	39.384776280000004	6.312817447448644E-5	1173.0	140.12489155999987	36.6742416417845	32.55764119219941	23.838740183171723	30.657364909802823	14.866068747318506	17.415363421308587	13.601470508735444	13.878950926147441	27.02898514069385	15.297058540778355	27.21880932512632	0.8536180605412524	1.1264403777068284	0.757801369193655	0.4022479544591281	0.2206035379812695	147.0	3.0	34.058772731852805	7.0	134.0	601.0	16074.0	0.5	0.12020460358056266	0.950354609929078	-1.0	0.1560966342617008	62.26179957492205	23.34586494809539	4.0	0.9432624113475178	196.0	8289.0	56.0	0.006076177974350069	20.09975124224178	0.5480618096637421
11	222	small	E	A1	886.0	73.0	94.18376611999994	22.727922040000003	7.747652231865466E-5	959.0	118.91168815999988	35.05709628591621	30.01666203960727	38.061614194663775	48.270487923183566	7.0710678118654755	-1.0	13.45362404707371	15.032619806898161	18.023323155857415	15.811388300841896	20.142987766773544	-1.0	1.1679212112145594	-1.0	0.24131464451147833	0.08239277652370203	143.0	5.0	33.61547262794322	113.0	29.0	8310.0	2451.0	0.45454545454545453	0.1480709071949948	0.20422535211267606	0.05796794495000182	-1.0	47.93546821364464	15.449882409991295	3.0	0.5211267605633803	114.0	3513.0	43.0	6.97477720847719E-4	26.076809620810597	0.743838263389962
11	235	medium	iso	A1	932.0	273.0	98.84062035999995	48.284271200000006	9.727008584211297E-5	1205.0	149.53910511999996	39.45883931389772	29.427877939124322	35.09581678702614	51.45555221991668	17.69180601295413	18.478246061492598	12.727922061357855	22.960634822345106	23.956875227578116	15.652475842498529	29.35673305446235	0.9574396809133658	1.3408659433590095	0.7140457893313922	0.48850635522255675	0.2929184549356223	110.0	3.0	34.17601498127012	32.0	187.0	1781.0	13813.0	0.4	0.1817427385892116	0.8538812785388128	-1.0	0.13713415792000772	69.20413625032887	31.676919600124876	3.0	0.4383561643835616	142.0	5460.0	56.0	0.002737083774999108	25.019992006393608	0.6340782557580543
11	237	medium	E	A1	909.0	290.0	96.32590171999992	48.455844080000006	6.870720622718594E-5	1199.0	147.1959593599999	34.9857113690718	31.38470965295043	4.573921259900857	2.726310993906253	18.027756377319946	18.916458344823734	13.601470508735444	2.229481606852615	34.889601086274844	17.204650534085253	46.87216658103209	0.9530196429318931	1.1147374551474574	0.854927443705413	0.5030406486185972	0.31903190319031904	84.0	3.0	34.66987164671943	70.0	214.0	1668.0	5356.0	0.6666666666666666	0.23686405337781485	0.7535211267605634	-1.0	0.11591036825743062	0.0	0.0	0.0	0.0	80.0	10033.0	166.0	0.0014618434944050228	23.853720883753127	0.6818132303246628
12	239	small	api	A1	1156.0	103.0	110.3259017199999	27.556349160000003	5.569126281698468E-5	1259.0	140.71067799999992	40.01249804748511	35.0	53.44752724790847	70.13295499291334	9.486832980505138	-1.0	13.92838827718412	23.167761205508246	13.0	18.027756377319946	24.633877235093173	-1.0	1.143214229928146	-1.0	0.2497722541161391	0.08910034602076125	141.0	7.0	37.20215047547655	97.0	83.0	7433.0	6141.0	0.6428571428571429	0.14297061159650518	0.46111111111111114	0.01961004664113267	-1.0	19.729473667624422	9.486832980505138	1.0	0.19444444444444445	131.0	2789.0	33.0	9.422076450644108E-4	23.08679276123039	0.5769895379646625
12	243	medium	iso	A1	801.0	219.0	86.84062035999995	41.213203400000005	6.883452605500579E-5	1020.0	130.46803731999984	32.202484376209235	29.068883707497267	29.102510258074915	37.07926009835893	15.297058540778355	17.267547345076277	14.317821063276353	16.427303987478002	24.596747752497684	14.035668847618199	27.24627598677357	0.885884847169115	1.1077991401473655	0.7996800277812725	0.4745843964397035	0.27340823970037453	159.0	3.0	30.14962686336267	40.0	130.0	2926.0	12250.0	0.4666666666666667	0.16666666666666666	0.7647058823529411	-1.0	0.15610896623664	44.829667588883424	15.0	4.0	0.5588235294117647	194.0	4358.0	30.0	0.0017999612079115748	17.46424919657298	0.5423261445466404
12	246	medium	iso	B	1077.0	392.0	105.56854239999988	58.284271200000006	6.964233276143548E-5	1469.0	166.26702715999997	38.58756276314948	33.61547262794322	40.09442025236393	53.58716832791882	22.090722034374522	21.39416854358468	14.035668847618199	28.947150843813272	27.30885298447069	18.027756377319946	35.96987829795385	1.0325581005576734	1.1479107609236217	0.8995107770632499	0.5520988532659713	0.36397400185701023	124.0	4.0	36.24913792078372	58.0	278.0	3660.0	23902.0	0.6666666666666666	0.22872702518720217	0.8273809523809523	-1.0	0.228313126746037	52.035590564717225	21.862171436726697	2.0	0.2708333333333333	240.0	6895.0	40.0	0.0031218635748955187	23.853720883753127	0.6181712234630444
12	256	medium	iso	A1	901.0	226.0	94.42640679999995	42.041630520000005	3.815805678754711E-5	1127.0	138.4680373199999	35.35533905932738	30.4138126514911	39.20720350496785	42.825255885389936	15.811388300841896	18.251370500224528	13.601470508735444	20.22325394193526	24.331050121192877	16.1245154965971	29.750375355531467	0.8663123846314656	1.1624763874381927	0.7452300915467208	0.44523170948404683	0.25083240843507215	157.0	4.0	33.61547262794322	34.0	147.0	2299.0	14084.0	0.5	0.160603371783496	0.8121546961325967	-1.0	0.11731096138082307	33.265241249348605	12.44030650891055	4.0	0.3867403314917127	92.0	9992.0	157.0	4.7594816308686754E-4	22.02271554554524	0.6228964600958974
13	266	small	api	A1	997.0	151.0	100.08326103999991	31.727922040000003	8.256713048598225E-5	1148.0	134.22539663999987	36.68787265568828	32.57299494980466	12.344280876890025	17.4471884232822	12.0	15.681507599005034	14.142135623730951	8.667714342131408	28.70475992277791	18.027756377319946	28.909090909090917	0.7652325469498469	1.1263278894748454	0.6794047755548692	0.31701527018908204	0.1514543630892678	100.0	5.0	35.510561809129406	340.0	100.0	16745.0	6206.0	0.6666666666666666	0.3832752613240418	0.22727272727272727	0.0746892787596349	-1.0	55.73502617674405	22.560219778561034	2.0	0.29772727272727273	82.0	5739.0	103.0	7.382751666242607E-4	24.166091947189145	0.6586942822764706
13	267	small	E	A1	967.0	92.0	99.66904747999993	23.485281360000002	1.3651828673980575E-4	1059.0	125.98275595999988	37.33630940518894	31.953090617340916	22.806495491605993	46.94148639091438	8.94427190999916	13.427316322118804	13.0	13.686408971342573	21.281196493429796	17.029386365926403	18.73165141807201	0.6661250614365336	1.1684725541048777	0.5700819065851543	0.23563264577914894	0.09513960703205791	133.0	4.0	35.22782990761707	82.0	31.0	12568.0	4470.0	0.6153846153846154	0.10670443814919736	0.2743362831858407	0.04238011107704464	-1.0	18.160449760761786	6.47213595499958	1.0	0.5929203539823009	74.0	11909.0	179.0	3.2125800036125426E-4	26.0	0.6963730592072542
13	276	small	api	A1	1228.0	75.0	114.7401152799999	22.727922040000003	5.8176525830471545E-5	1303.0	139.8822508799999	40.311288741492746	37.21558813185679	85.36453657309735	86.05481377096243	7.211102550927978	-1.0	13.038404810405298	24.9309816524309	0.8867252045857574	18.027756377319946	24.990200219595238	-1.0	1.0831829017095667	-1.0	0.19808174311605958	0.061074918566775244	151.0	4.0	37.21558813185679	133.0	74.0	12269.0	6957.0	0.75	0.15886415963161934	0.357487922705314	0.037652902910993886	-1.0	19.278087034126674	8.82842712474619	2.0	0.24154589371980675	265.0	16346.0	64.0	0.0027870894878672782	17.72004514666935	0.4395802193351849
14	283	medium	N	A1	968.0	399.0	95.42640679999992	58.69848476000001	7.772675776682236E-5	1367.0	156.9533186799999	36.6742416417845	31.76476034853718	36.86989764584402	50.741145452154385	21.587033144922902	22.531590351447342	16.76305461424021	26.040074920374863	27.54624906339944	15.652475842498529	33.63069600881137	0.9580785380973446	1.1545574794010183	0.8298231618527936	0.6151178350770727	0.4121900826446281	127.0	6.0	33.83784863137726	-1.0	-1.0	-1.0	-1.0	-1.0	-1.0	-1.0	-1.0	-1.0	-1.0	-1.0	-1.0	-1.0	167.0	5929.0	49.0	0.0011370481390571743	19.79898987322333	0.5398609210957893
14	288	small	api	A1	1352.0	63.0	122.81118307999984	19.899494920000002	5.5580207629649124E-5	1415.0	144.7106779999999	43.289721643826724	39.319206502675	63.1890456996513	70.06746343806047	6.708203932499369	-1.0	13.0	23.908677642134826	10.52920536358826	18.867962264113206	25.432201722112996	-1.0	1.1009815684068192	-1.0	0.16203324828356525	0.04659763313609468	77.0	8.0	40.0	164.0	35.0	11827.0	2250.0	0.6153846153846154	0.14063604240282684	0.17587939698492464	0.11737263489944699	-1.0	99.96774687211894	38.24913792078372	4.0	0.49748743718592964	208.0	24296.0	161.0	0.002552475125408137	26.076809620810597	0.602378777931672
14	294	medium	iso	A1	898.0	380.0	94.25483391999994	55.69848476000001	6.697698611898599E-5	1278.0	152.36753223999992	35.17101079013795	32.01562118716424	29.03316909090654	43.74395441480584	21.095023109728988	23.337007515902762	14.422205101855956	21.921462667094872	28.423624663726304	14.866068747318506	31.704216018715478	0.903930081667669	1.0985578129041198	0.822833419461159	0.590935047504034	0.42316258351893093	84.0	3.0	32.802438933713454	42.0	291.0	1883.0	17858.0	0.5384615384615384	0.2605633802816901	0.8738738738738738	-1.0	0.1808552279145123	41.9632412480296	16.278820596099706	4.0	0.14414414414414414	115.0	5646.0	61.0	0.001782909713343725	25.632011235952593	0.7287823312470701
14	299	medium	iso	A1	940.0	259.0	99.7401152799999	45.627416960000005	7.190723711824842E-5	1199.0	147.7817457999999	38.27531841800928	30.23243291566195	21.801409486351815	33.09573428450827	17.46424919657298	17.725377950888472	13.0	16.17230177525443	30.794742937069227	18.027756377319946	29.617452747064856	0.9852680853949067	1.2660350070000719	0.7782313126787423	0.4574630461566081	0.275531914893617	104.0	3.0	36.40054944640259	116.0	184.0	3308.0	6555.0	0.7692307692307693	0.25020850708924103	0.6133333333333333	-1.0	0.08633060237307796	0.0	0.0	0.0	0.043333333333333335	94.0	5220.0	73.0	5.07287935996463E-4	25.612496949731394	0.6691648301919866
14	300	medium	iso	A1	923.0	350.0	98.3259017199999	56.284271200000006	5.602493349449702E-5	1273.0	156.61017291999994	37.013511046643494	29.832867780352597	28.84266013541208	46.3875157474432	22.090722034374522	19.312040216578858	12.041594578792296	24.099307922340145	30.436229151191185	17.08800749063506	33.285344686929186	1.1438833901873424	1.2406957091473432	0.9219693287836594	0.5724256804710447	0.37919826652221017	95.0	4.0	34.88552708502482	34.0	245.0	1132.0	10925.0	0.5384615384615384	0.21916732128829536	0.8781362007168458	-1.0	0.20625566479515595	36.601470508735446	13.601470508735444	1.0	0.16129032258064516	179.0	5297.0	34.0	0.002234302039766602	24.839484696748443	0.6710923658511172
15	305	small	api	A1	1067.0	207.0	105.22539663999989	40.213203400000005	4.990422718742584E-5	1274.0	148.2670271599999	42.720018726587654	29.68164415931166	42.18089405112671	61.24001769971784	15.033296378372908	16.95951814310911	13.152946437965905	25.23407133548575	20.888330736405482	17.72004514666935	28.784890756458253	0.8864223765980725	1.4392740003651592	0.6158816016777748	0.3821625261967751	0.19400187441424555	122.0	4.0	37.589892258425	30.0	145.0	1160.0	7410.0	0.5714285714285714	0.13736263736263737	0.8285714285714286	-1.0	0.13355991563859687	23.972249228316464	10.295630140987	3.0	0.32571428571428573	96.0	6628.0	99.0	3.513047115310219E-4	22.847319317591726	0.5348152926574501
15	306	medium	iso	A1	926.0	403.0	97.15432883999992	60.94112544000001	3.48343765151837E-5	1329.0	160.50966783999993	35.38361202590826	32.55764119219941	35.98067756861832	47.29061004263852	22.0	23.912626274047362	13.0	25.152887143017857	27.213273675744038	15.297058540778355	34.23076923076924	0.9200160512639652	1.086799004173126	0.846537444119159	0.6272610409399444	0.4352051835853132	101.0	3.0	33.24154027718932	11.0	242.0	422.0	11404.0	0.21428571428571427	0.19036869826937547	0.9565217391304348	-1.0	0.22515067116361237	43.58565694157984	17.0	2.0	0.17391304347826086	120.0	4060.0	51.0	0.0016389785795146885	22.20360331117452	0.6275109306228205
15	308	small	api	A1	933.0	118.0	97.08326103999993	27.556349160000003	5.79227189495421E-5	1051.0	127.05382375999986	36.6742416417845	31.575306807693888	29.98163936884934	49.941855049173355	10.295630140987	15.010478844260826	13.038404810405298	15.896715893799525	20.39568463806907	16.278820596099706	20.76938537091841	0.6858961827805699	1.1614848864381633	0.5905338853645828	0.28384243447123525	0.1264737406216506	109.0	3.0	34.9857113690718	31.0	55.0	2800.0	7409.0	0.5833333333333334	0.0818268315889629	0.6395348837209303	-1.0	0.06409866495585392	30.28505279616429	11.403124237432849	3.0	0.7093023255813954	184.0	4178.0	28.0	0.003440712901088555	22.20360331117452	0.6054277421206994
15	314	small	E	A1	1049.0	56.0	103.91168815999991	18.899494920000002	6.980743677727508E-5	1105.0	125.63961019999985	38.48376280978771	34.0147027033899	37.99873244250466	55.530927852674836	5.830951894845301	-1.0	14.317821063276353	15.30515617485818	16.051882174633434	16.492422502470642	18.564490086831796	-1.0	1.1313861286799496	-1.0	0.18188035681702294	0.05338417540514776	82.0	4.0	35.510561809129406	123.0	20.0	5289.0	835.0	0.7142857142857143	0.12941176470588237	0.13986013986013987	0.06909862691877382	-1.0	11.313708498984761	5.656854249492381	1.0	0.16783216783216784	156.0	8395.0	56.0	0.004165910648996093	15.0	0.3897747752510572
15	315	small	api	A1	1169.0	97.0	111.81118307999988	28.556349160000003	4.9563590150939374E-5	1266.0	143.1959593599999	42.638011210655684	34.20526275297414	35.38203011701626	50.71059313749964	9.0	-1.0	13.0	17.801017881676387	21.224804067230107	18.681541692269406	23.000000000000004	-1.0	1.246533655320286	-1.0	0.255397969803863	0.08297690333618478	86.0	3.0	39.35733730830886	151.0	80.0	5323.0	3346.0	0.8571428571428571	0.18246445497630331	0.3463203463203463	-1.0	0.020943648291438733	27.459743313819686	13.701344780635411	2.0	0.21212121212121213	278.0	4516.0	29.0	0.004040580924052965	21.213203435596427	0.49751859510499463
[truncated: 27 more columns]
