# Supplementary material for: Exploiting Single-Cell Quantitative Data to Map Genetic Variants Having Probabilistic Effects
Source: PLoS Genet. 2016 Aug 1;12(8):e1006213. doi: 10.1371/journal.pgen.1006213 (PMC4968810; doi:10.1371/journal.pgen.1006213)
Supplement: S1 Dataset — (ZIP) [file pgen.1006213.s007.zip › data/2014-10-07_morpho/k_series/K1-3_C.xls]

image_number	cell_id	Cgroup	Agroup	C11-1_C	C11-2_C	C12-1_C	C12-2_C	C13_C	C101_C	C102_C	C103_C	C104_C	C105_C	C106_C	C107_C	C108_C	C109_C	C110_C	C111_C	C112_C	C113_C	C114_C	C115_C	C116_C	C117_C	C118_C	C126_C	C127_C	C128_C	A7-1_C	A7-2_C	A8-1_C	A8-2_C	A9_C	A101_C	A102_C	A103_C	A104_C	A120_C	A121_C	A122_C	A123_C	D14-1_C	D14-2_C	D14-3_C	D15-1_C	D15-2_C	D15-3_C	D16-1_C
1	5	large	F	965.0	603.0	97.32590171999992	74.76955255999997	7.060311879247561E-5	1568.0	174.50966783999996	38.2099463490856	31.827660925679098	28.68614757373944	45.0	27.018512172212592	27.42231601556234	15.033296378372908	26.694620052100902	33.71281359649918	15.811388300841896	37.751893720077874	0.9852746265807532	1.200526373531181	0.8207021922248198	0.7682389912513418	0.6248704663212435	116.0	3.0	34.17601498127012	52.0	153.0	2490.0	6484.0	0.625	0.13073979591836735	0.7463414634146341	-1.0	0.118236431081501	70.20784648092105	24.714365907591663	3.0	0.35121951219512193	97.0	77.0	174.0	6472.0	6301.0	12773.0	72.0
1	12	large	F	884.0	649.0	92.32590171999993	77.42640679999998	3.9468886522858747E-5	1533.0	172.16652207999996	35.510561809129406	31.064449134018133	47.72631099390628	55.607148011670745	28.0178514522438	28.199847121021733	15.033296378372908	33.764602386317335	27.29808587113718	15.297058540778355	40.91766612818553	0.993546217892711	1.143125431129645	0.8691489060049004	0.8386206401191056	0.7341628959276018	83.0	3.0	31.953090617340916	313.0	306.0	7961.0	9164.0	0.625	0.40378343118069143	0.49434571890145396	-1.0	0.051381495435597425	12.649110640673518	6.324555320336759	1.0	0.03231017770597738	139.0	126.0	265.0	4019.0	4513.0	8532.0	31.0
1	15	large	E	1059.0	859.0	105.32590171999993	95.91168815999994	5.8406819414415216E-5	1918.0	203.2375898800001	39.11521443121589	33.13608305156178	74.20759647114271	73.6264506729497	31.016124838541646	34.199309435177916	14.142135623730951	45.71111333530328	13.399290414292743	16.15549442140351	47.643325782914495	0.9069225475833147	1.180441706714406	0.7682908375946886	0.9106182486333999	0.8111425873465533	77.0	3.0	33.54101966249684	153.0	133.0	7197.0	5372.0	0.0	0.14911366006256518	0.46503496503496505	0.17524147085297212	-1.0	76.95718251146388	36.01922366251537	1.0	0.24125874125874125	150.0	51.0	201.0	9217.0	2447.0	11664.0	101.0
2	23	large	api	853.0	464.0	91.49747459999992	64.355339	7.419328707754246E-5	1317.0	158.26702715999994	35.608987629529715	30.0	28.644182898982763	37.221899423999275	23.769728648009426	24.681741116983623	13.341664064126334	21.679919913246795	31.8	15.231546211727817	35.84029397707672	0.9630491031952914	1.1869662543176571	0.8113533975310129	0.7033564508894113	0.5439624853458382	145.0	3.0	31.76476034853718	46.0	367.0	1801.0	17852.0	0.5714285714285714	0.31359149582384205	0.8886198547215496	-1.0	0.2374815849301675	61.386175311417865	22.851596105588094	4.0	0.1549636803874092	106.0	64.0	170.0	4867.0	3456.0	8323.0	56.0
2	28	large	F	1073.0	763.0	103.25483391999992	86.01219323999996	6.611116176514397E-5	1836.0	191.68124072000003	39.56008088970496	33.24154027718932	72.65626740234057	77.5470472061678	31.064449134018133	30.992096056643774	17.0	46.208196719732065	11.281065704928503	16.401219466856727	47.32151084748762	1.0023345654725038	1.1900796581574618	0.8422415748407683	0.833008876917479	0.7110904007455732	101.0	4.0	33.60059523282288	106.0	0.0	8735.0	0.0	0.0	0.05773420479302832	0.0	0.034716710237542796	-1.0	23.426506716901606	11.661903789690601	1.0	0.39622641509433965	198.0	184.0	382.0	3886.0	3657.0	7543.0	29.0
2	29	medium	N	909.0	418.0	95.08326103999993	60.52691188000001	1.5597607379400777E-4	1327.0	158.02438647999995	36.6742416417845	30.59411708155671	12.828782871455418	26.25865955480728	22.80350850198276	23.051719403413372	14.866068747318506	13.82441673783252	36.869833405978596	17.029386365926403	31.24696975812232	0.9892324343756388	1.1987350883184373	0.8252302314461447	0.6365674801008072	0.4598459845984598	147.0	3.0	34.23448553724738	-1.0	-1.0	-1.0	-1.0	-1.0	-1.0	-1.0	-1.0	-1.0	-1.0	-1.0	-1.0	-1.0	169.0	42.0	211.0	6972.0	1860.0	8832.0	33.0
2	30	large	E	938.0	612.0	99.91168815999991	77.59797967999998	5.901066595442979E-5	1550.0	179.92388140000003	35.73513677041127	31.622776601683793	51.927218126009166	65.94070726619057	26.90724809414742	29.68836446859521	12.041594578792296	37.91786243062434	20.871032557111302	17.204650534085253	41.525422742106784	0.9063230183195273	1.1300442469213319	0.8020243639031783	0.7766656845566811	0.652452025586354	133.0	3.0	33.1058907144937	196.0	116.0	11013.0	6672.0	0.4	0.20129032258064516	0.3717948717948718	0.021347506059367506	-1.0	76.26411025469358	33.33800756350357	3.0	0.25	299.0	81.0	380.0	5062.0	1665.0	6727.0	19.0
3	32	large	E	1008.0	617.0	101.1543288399999	76.42640679999998	3.987157934318389E-5	1625.0	180.40916276	39.84971769034255	31.622776601683793	57.54301444813959	70.35333522961568	27.018512172212592	27.83792558881394	15.033296378372908	38.54481509594846	18.02498266295976	15.524174696260024	40.92745039104392	0.9705648535489078	1.2601587201618691	0.7701925463994229	0.7555426216201471	0.6121031746031746	147.0	3.0	33.54101966249684	208.0	126.0	12579.0	8308.0	0.4375	0.20553846153846153	0.3772455089820359	0.028681561162507932	-1.0	115.88537779926526	43.72780812664213	3.0	0.4880239520958084	155.0	62.0	217.0	6630.0	2414.0	9044.0	72.0
3	33	large	F	804.0	547.0	88.66904747999993	70.94112543999998	8.957122191069105E-5	1351.0	162.02438647999995	34.785054261852174	28.460498941515414	20.365536264089002	36.0273733851036	25.80697580112788	25.827132238394732	13.601470508735444	20.554804791094465	34.785054261852174	15.620499351813308	34.946946397360676	0.9992195634776327	1.2222222222222223	0.8175432792089722	0.8000663980968259	0.6803482587064676	140.0	3.0	31.906112267087632	46.0	180.0	2845.0	12110.0	0.5833333333333334	0.16728349370836418	0.7964601769911505	-1.0	0.053958370473997666	112.13745148536127	46.93171219946131	3.0	0.5	152.0	101.0	253.0	9532.0	5958.0	15490.0	93.0
3	53	large	F	814.0	617.0	89.66904747999993	75.76955255999995	6.369592880632248E-5	1431.0	168.26702716	32.69556544854363	29.546573405388315	10.980650010173548	12.937215796413795	27.459060435491963	27.168412751297495	13.152946437965905	8.38034137783064	43.15221201817881	16.492422502470642	37.43175402649155	1.010698000168618	1.1065772331684678	0.9133551367893967	0.8449911612688853	0.757985257985258	65.0	3.0	32.55764119219941	188.0	177.0	6300.0	7026.0	0.7857142857142857	0.25506638714185886	0.4849315068493151	-1.0	0.015474959288056308	38.16670666226909	15.770329614269007	2.0	0.18904109589041096	25.0	66.0	91.0	1034.0	4535.0	5569.0	32.0
4	68	large	iso	1043.0	604.0	103.49747459999989	75.18376612	5.668034350241451E-5	1647.0	181.09545428	38.27531841800928	32.89376840679705	56.78818329910762	63.3070566703431	26.1725046566048	28.009046921549942	14.142135623730951	38.01405344587269	21.098221140773713	17.204650534085253	42.54859695570947	0.9344303906488114	1.1636039369116553	0.8030484952886133	0.7264309241416029	0.5790987535953979	107.0	4.0	34.48187929913333	45.0	479.0	1743.0	17767.0	0.6363636363636364	0.31815421979356406	0.9141221374045801	-1.0	0.22406001134693757	65.74872642620102	23.633307652783937	2.0	0.16412213740458015	105.0	60.0	165.0	3861.0	1505.0	5366.0	54.0
5	85	medium	iso	834.0	359.0	89.84062035999995	55.69848476000001	5.6641495011467114E-5	1193.0	148.3675322399999	32.802438933713454	30.610455730027933	22.686526674230294	23.376803872095365	20.591260281974	21.88601541475187	13.416407864998739	14.389173956052739	34.367341972240546	16.1245154965971	36.265204675715395	0.9408409841516806	1.0716089699224978	0.877970426301793	0.6199699483019024	0.4304556354916067	102.0	4.0	32.449961479175904	29.0	248.0	1994.0	17478.0	0.46153846153846156	0.23218776194467727	0.8953068592057761	-1.0	0.17745846009086005	69.56957961098328	22.519592233341264	4.0	0.49097472924187724	188.0	23.0	211.0	4749.0	613.0	5362.0	23.0
6	106	large	E	816.0	529.0	88.25483391999997	69.35533899999999	1.021570796858323E-4	1345.0	160.02438647999995	33.24154027718932	30.14962686336267	14.719659717493244	25.34617594194669	25.298221281347036	26.580032708464884	14.866068747318506	14.680426837346959	38.308931823084585	15.132745950421556	34.29314440360376	0.9517754006860333	1.1025522945222217	0.8632473991616644	0.7858531472946656	0.6482843137254902	99.0	5.0	31.400636936215164	83.0	180.0	3759.0	7131.0	0.7333333333333333	0.19553903345724907	0.6844106463878327	-1.0	0.10030853307660348	63.81292160963009	24.213203435596427	4.0	0.2889733840304182	128.0	110.0	238.0	2263.0	2110.0	4373.0	16.0
6	107	large	F	1246.0	611.0	113.05382375999986	75.59797967999997	5.1357102710439705E-5	1857.0	190.65180344000004	43.829214001622255	34.40930106817051	32.82486545009493	39.01422616542271	27.073972741361768	27.515779832027036	16.0312195418814	26.648892219622482	36.850501481790715	19.026297590440446	42.33253033722964	0.9839435010251454	1.2737606589215325	0.7724712599133267	0.6686901616037835	0.49036918138041735	111.0	3.0	39.81205847478876	53.0	437.0	1930.0	14232.0	0.5882352941176471	0.26386645126548197	0.8918367346938776	-1.0	0.11221354327460564	7.211102550927978	3.605551275463989	1.0	0.07959183673469387	47.0	142.0	189.0	830.0	2370.0	3200.0	21.0
6	110	medium	iso	1082.0	522.0	103.08326103999991	67.11269832	5.092543180283979E-5	1604.0	172.61017292	39.21734310225516	34.785054261852174	68.74005842913239	62.62328958676633	23.345235059857504	28.802238362286403	16.278820596099706	36.33596483791521	18.02498266295976	16.278820596099706	40.91876993886463	0.8105354440238822	1.127419345303818	0.7189298705934999	0.6510533101388588	0.4824399260628466	86.0	4.0	35.22782990761707	35.0	393.0	1599.0	22463.0	0.38461538461538464	0.26683291770573564	0.9182242990654206	-1.0	0.18752407392648254	64.86159914269574	23.97092970685319	3.0	0.29906542056074764	107.0	93.0	200.0	2344.0	2222.0	4566.0	26.0
6	115	large	E	861.0	527.0	93.25483391999995	70.35533899999999	1.0451615413186141E-4	1388.0	166.02438647999995	35.22782990761707	30.14962686336267	28.511246294108744	43.389699397501005	25.0	26.007940844375383	12.806248474865697	24.895090111990474	33.23424215301364	16.15549442140351	36.23966942148761	0.9612448809228445	1.1684333629490238	0.8226783926271554	0.754441738219762	0.6120789779326364	117.0	3.0	33.24154027718932	82.0	30.0	2804.0	744.0	0.6363636363636364	0.08069164265129683	0.26785714285714285	0.0923737465389128	-1.0	0.0	0.0	0.0	0.09821428571428571	85.0	106.0	191.0	3988.0	4680.0	8668.0	66.0
6	126	medium	api	1163.0	507.0	109.08326103999993	66.11269831999999	4.101953540932215E-5	1670.0	178.02438648	40.44749683231337	35.35533905932738	42.22083313592792	56.897226273377946	24.08318915758459	25.78475167934275	14.866068747318506	32.288771921149916	26.162950903902257	18.027756377319946	38.54490813701651	0.9340089622378891	1.1440279716860073	0.8164214384211224	0.6060755581532992	0.43594153052450557	91.0	3.0	36.71511950137164	32.0	383.0	1072.0	16770.0	0.3333333333333333	0.24850299401197604	0.9228915662650602	-1.0	0.22476083820632753	47.15907416759933	17.26267650163207	1.0	0.19518072289156627	343.0	122.0	465.0	6747.0	2210.0	8957.0	31.0
7	133	large	N	857.0	485.0	92.25483391999994	66.11269832	1.7850377729350302E-4	1342.0	161.19595935999996	35.77708763999664	29.068883707497267	19.85521436932106	38.829824904970394	23.53720459187964	25.028973949577264	13.601470508735444	20.571825392998065	33.988233257996804	17.11724276862369	32.809436703832226	0.9403983015563121	1.2307692307692308	0.7640736200145035	0.7166312648433203	0.5659276546091015	58.0	4.0	33.54101966249684	-1.0	-1.0	-1.0	-1.0	-1.0	-1.0	-1.0	-1.0	-1.0	-1.0	-1.0	-1.0	-1.0	191.0	102.0	293.0	11354.0	7083.0	18437.0	79.0
7	136	large	F	1200.0	895.0	109.74011527999988	94.08326103999994	3.9395278754330096E-5	2095.0	206.6518034400001	41.048751503547585	36.05551275463989	45.43405063213942	50.26640153715766	32.28002478313795	34.25198410483004	15.811388300841896	37.80870168160585	33.559361871626365	18.439088914585774	49.16447346754671	0.9424278805088543	1.1384875256909257	0.8277893777860353	0.8573278859781424	0.7458333333333333	60.0	4.0	38.63935817272331	239.0	187.0	22030.0	19348.0	0.5625	0.20334128878281624	0.43896713615023475	-1.0	0.01731810875037859	119.96895968024589	48.0333447102162	4.0	0.2652582159624413	349.0	103.0	452.0	7983.0	2716.0	10699.0	32.0
8	151	large	F	797.0	609.0	87.01219323999996	76.42640679999998	8.187006450927925E-5	1406.0	165.43860003999993	32.64965543462902	29.832867780352597	13.671307132195835	16.280764779022945	27.313000567495326	27.11556187418408	14.317821063276353	11.24054741511149	42.23529595870143	15.652475842498529	40.09548483308311	1.007281379387503	1.0944189366914134	0.920380071668588	0.8783413445193605	0.7641154328732748	135.0	3.0	31.78049716414141	121.0	266.0	10932.0	23573.0	0.8571428571428571	0.27524893314367	0.6873385012919897	-1.0	0.07534023841228402	128.75581578011824	51.406397278242984	2.0	0.4599483204134367	169.0	95.0	264.0	6370.0	4663.0	11033.0	64.0
8	160	large	E	973.0	692.0	97.66904747999993	78.94112543999998	1.3315620145101993E-4	1665.0	179.43860003999998	38.27531841800928	30.23243291566195	69.20367651890237	78.27488798483492	26.870057685088806	32.10150610649192	19.1049731745428	40.54832367559754	11.411585728559487	15.811388300841896	41.4124424302461	0.8370341751552538	1.2660350070000719	0.6611461535638298	0.8082512062602542	0.71120246659815	170.0	5.0	32.38826948140329	352.0	136.0	12244.0	6477.0	0.0	0.2930930930930931	0.2786885245901639	-1.0	0.1753604219814524	82.21179110483133	40.65907620605938	1.0	0.06967213114754098	151.0	32.0	183.0	11029.0	1921.0	12950.0	83.0
8	161	large	E	954.0	630.0	97.15432883999993	77.42640679999995	3.4241256216556495E-5	1584.0	176.9949492	37.20215047547655	30.805843601498726	50.37970159912541	61.87626461671119	28.284271247461902	27.310214599929473	14.142135623730951	38.0623158043893	23.566957275751395	17.029386365926403	43.15789664483411	1.0356663857022546	1.2076329074678105	0.8576003347522726	0.7969424288598689	0.660377358490566	139.0	3.0	33.734255586866	156.0	96.0	11162.0	8017.0	0.6	0.1590909090909091	0.38095238095238093	-1.0	2.2696010841348616E-6	120.70773663027697	50.96853716766233	3.0	0.5912698412698413	106.0	152.0	258.0	5224.0	6739.0	11963.0	86.0
8	163	large	iso	1002.0	577.0	102.49747459999993	74.18376612	5.850731913798977E-5	1579.0	179.09545427999998	38.600518131237564	31.32091952673165	40.815083874881566	52.09474916761104	25.80697580112788	26.848846671755435	13.601470508735444	31.294916713110723	29.596832213333577	18.384776310850235	39.66262947552478	0.9611949487676286	1.2324196963084992	0.7799250138947976	0.7237618917881129	0.5758483033932136	111.0	3.0	36.40054944640259	29.0	408.0	1447.0	27285.0	0.25	0.27675744141861935	0.9336384439359268	-1.0	0.2668180094264913	59.07982461904645	25.95449840010015	3.0	0.16475972540045766	78.0	95.0	173.0	2307.0	2476.0	4783.0	40.0
8	169	large	iso	574.0	364.0	73.52691188	57.52691188000001	9.565348171477107E-5	938.0	133.8822508799999	27.202941017470888	25.298221281347036	17.889291229506284	29.87220504182961	20.518284528683193	23.564150686277628	12.041594578792296	13.969077819782347	29.725410005582763	12.206555615733702	28.046575974459035	0.8707415260517678	1.0752906583803283	0.8097731708776624	0.782392601689666	0.6341463414634146	77.0	5.0	25.612496949731394	47.0	210.0	1466.0	8377.0	0.5	0.27398720682302774	0.8171206225680934	-1.0	0.23773620173921522	33.51926947041106	14.7648230602334	2.0	0.19066147859922178	96.0	35.0	131.0	2768.0	996.0	3764.0	37.0
8	171	large	iso	769.0	498.0	86.84062035999993	68.35533899999999	5.228469787578478E-5	1267.0	157.19595935999993	33.015148038438355	28.0178514522438	34.066183214244234	43.09751801106373	24.515301344262525	24.831689180472136	13.341664064126334	24.049566552770692	30.44487552708785	15.231546211727817	35.19918493190677	0.9872587066505962	1.1783611635857376	0.8378235274203886	0.7871355445945831	0.647594278283485	77.0	3.0	30.886890422961002	44.0	262.0	2279.0	12535.0	0.5	0.24151539068666142	0.8562091503267973	-1.0	0.23279222810882214	61.01717384854081	23.22450517911733	1.0	0.20261437908496732	73.0	70.0	143.0	12429.0	11164.0	23593.0	227.0
9	183	medium	iso	1265.0	422.0	114.98275595999989	60.52691188000001	4.719441638782346E-5	1687.0	177.9238814	43.278170016764804	36.235341863986875	60.028505067927284	72.58974447507492	22.47220505424423	22.245979006224776	14.422205101855956	36.69286384763615	16.006472415165568	17.08800749063506	38.45459226954724	1.0101693006163566	1.194363507848606	0.8457804462193956	0.5263999055741546	0.33359683794466405	106.0	4.0	37.48332962798263	105.0	339.0	7864.0	29060.0	0.6153846153846154	0.26318909306461175	0.7635135135135135	-1.0	0.15067679526573477	96.0768905000559	41.0757137295129	9.0	0.39414414414414417	86.0	62.0	148.0	2202.0	2232.0	4434.0	24.0
10	204	large	iso	878.0	544.0	92.74011527999993	72.35533899999999	4.646673222143026E-5	1422.0	167.09545427999993	36.796738985948195	29.732137494637012	33.47627829610268	47.19610719322973	26.076809620810597	25.51960019029379	14.142135623730951	27.828552970170573	31.077483082629634	16.1245154965971	37.92990490299723	1.0218345674055167	1.2376082611815404	0.8256526717347334	0.7801946200039277	0.6195899772209568	71.0	4.0	33.24154027718932	38.0	421.0	2193.0	27077.0	0.6	0.3227848101265823	0.9172113289760349	-1.0	0.2155217051317262	61.70678259884165	21.325596422133337	2.0	0.20915032679738563	89.0	127.0	216.0	4611.0	7564.0	12175.0	48.0
10	206	medium	iso	1060.0	412.0	104.5685423999999	59.11269832000001	6.377639903193054E-5	1472.0	165.68124071999995	39.824615503479755	33.12099032335839	35.76444090683407	55.06068979532297	22.360679774997898	22.99885142343837	14.866068747318506	27.997759323064265	26.840984865511032	17.11724276862369	34.153641026195416	0.9722520209078743	1.2023980899929092	0.8085941162078925	0.5653009687548257	0.3886792452830189	106.0	3.0	36.05551275463989	53.0	273.0	2736.0	16608.0	0.6	0.22146739130434784	0.8374233128834356	-1.0	0.14171955139741593	56.854031759546274	21.990327586314223	5.0	0.4723926380368098	210.0	45.0	255.0	13412.0	2493.0	15905.0	71.0
11	225	large	F	767.0	489.0	87.84062035999995	65.52691188	1.0167239679105975E-4	1256.0	155.78174579999992	32.984845004941285	29.120439557122072	28.96766064606402	41.68221883166515	23.706539182259394	25.052948182950463	13.416407864998739	23.283420003487965	30.494045196608965	15.524174696260024	35.012734792260034	0.9462574627601172	1.1327042279097084	0.835396778297844	0.7459750581388089	0.6375488917861799	132.0	4.0	31.32091952673165	96.0	292.0	3876.0	11828.0	0.8461538461538461	0.3089171974522293	0.7525773195876289	-1.0	0.08805306113331693	51.43501402526752	23.313207915827967	1.0	0.13659793814432988	114.0	72.0	186.0	6690.0	3459.0	10149.0	75.0
11	226	large	iso	822.0	512.0	90.25483391999994	68.18376611999999	1.1603407842039646E-4	1334.0	160.85281359999996	34.713109915419565	29.614185789921695	24.550452389207408	35.13219967489255	25.079872407968907	24.94866859612326	13.892443989449804	19.906024026186653	34.6793258908205	15.297058540778355	34.59120126528244	1.0052589504461988	1.1721784337299976	0.8575989128612074	0.7554583301370507	0.6228710462287105	126.0	3.0	31.575306807693888	45.0	64.0	2350.0	3922.0	0.23076923076923078	0.08170914542728636	0.5871559633027523	0.0781539712631239	-1.0	95.91876672192001	44.09540114915431	4.0	0.45871559633027525	56.0	67.0	123.0	4558.0	5327.0	9885.0	102.0
11	227	large	F	967.0	612.0	98.74011527999991	75.59797968	3.7490130134119005E-5	1579.0	176.75230851999999	39.11521443121589	31.064449134018133	44.51650278910972	54.27260177720031	26.92582403567252	27.830979063360196	14.317821063276353	32.82610152266746	27.619997261127004	17.26267650163207	40.43597434129066	0.9674767091151556	1.2591633047302777	0.7683488753846718	0.7656257992572202	0.6328852119958635	105.0	3.0	34.23448553724738	120.0	264.0	4759.0	11732.0	0.6428571428571429	0.24319189360354654	0.6875	-1.0	0.05847152045560808	32.633402643873495	14.342617547667329	4.0	0.21614583333333334	90.0	89.0	179.0	6703.0	6736.0	13439.0	71.0
11	228	large	F	935.0	700.0	96.91168815999993	83.84062035999995	4.5403689436141056E-5	1635.0	183.58073564	36.24913792078372	30.870698080866262	38.418055344821994	75.01836742760908	30.4138126514911	28.606658721488724	14.142135623730951	40.80097030809674	20.310522242080953	16.55294535724685	42.23664686531017	1.0631724923765695	1.1742247559750203	0.9054250363626184	0.8651239283086286	0.7486631016042781	162.0	4.0	33.28663395418648	113.0	133.0	6668.0	8808.0	0.3333333333333333	0.15045871559633028	0.540650406504065	-1.0	0.01344563697644521	79.06266858528649	34.45397313845021	3.0	0.2967479674796748	108.0	98.0	206.0	3643.0	3305.0	6948.0	50.0
11	231	large	api	1084.0	666.0	104.5685423999999	79.42640679999997	4.024362204688996E-5	1750.0	186.40916276000002	38.91015291668744	34.438350715445125	29.931511840507767	34.333477020995076	27.294688127912362	29.81421267700406	15.132745950421556	23.952617251223707	36.7613423320013	17.029386365926403	42.46852977498215	0.915492500962971	1.129849487804791	0.8102782811732747	0.7595631054717661	0.6143911439114391	108.0	4.0	36.345563690772494	51.0	105.0	2707.0	5809.0	0.5625	0.08914285714285715	0.6730769230769231	-1.0	0.12670105642387305	150.20037673720645	58.770470773997964	2.0	0.44871794871794873	299.0	170.0	469.0	5751.0	3898.0	9649.0	26.0
12	247	medium	iso	1073.0	424.0	102.6690474799999	61.11269832000001	6.492806500045703E-5	1497.0	166.61017291999997	38.948684188300895	34.0	23.755708111702944	31.687038968063632	23.021728866442675	22.517559943472616	15.033296378372908	18.203439083391782	35.76470588235294	17.11724276862369	34.65478931275553	1.0223900335665015	1.1455495349500264	0.8924887160039765	0.5952397516097035	0.3951537744641193	67.0	3.0	36.40054944640259	88.0	196.0	5384.0	14841.0	0.6875	0.18971275885103542	0.6901408450704225	-1.0	0.12973659351193106	64.74729698197164	29.4164878389476	1.0	0.3274647887323944	330.0	21.0	351.0	19453.0	1130.0	20583.0	36.0
12	249	large	F	874.0	640.0	93.08326103999994	78.84062035999997	7.04359097771655E-5	1514.0	174.75230851999999	33.95585369269929	30.805843601498726	28.171937093324743	41.10142648616869	28.178005607210743	28.589191424599576	13.892443989449804	26.063252834378897	35.577665529233514	15.524174696260024	39.64631949504212	0.9856174380281694	1.1022536545971207	0.8941838694909273	0.8469903125344997	0.7322654462242563	128.0	4.0	32.7566787083184	81.0	61.0	6640.0	5648.0	0.07692307692307693	0.09379128137384413	0.4295774647887324	-1.0	0.027140796654459922	125.3839788435302	53.75401027920873	4.0	0.49295774647887325	175.0	107.0	282.0	5582.0	3065.0	8647.0	28.0
13	264	large	iso	975.0	502.0	98.25483391999994	66.52691188	7.012186384569569E-5	1477.0	167.19595936	37.05401462729781	32.01562118716424	35.91505639197184	48.09405805891711	24.041630560342615	24.845343431030038	14.142135623730951	27.66231973268773	30.67252683492223	16.64331697709324	37.16843337006211	0.9676513680352816	1.157372971484107	0.8360756574386352	0.6770853832409597	0.5148717948717949	164.0	3.0	34.539832078341085	41.0	371.0	3245.0	35921.0	0.6363636363636364	0.2789438050101557	0.9004854368932039	-1.0	0.22408100283719593	138.27431144975606	50.26324589277031	4.0	0.46601941747572817	138.0	29.0	167.0	5018.0	1041.0	6059.0	49.0
13	270	large	api	928.0	690.0	96.08326103999993	81.01219323999997	6.116483393777455E-5	1618.0	179.92388140000003	37.656340767525464	29.614185789921695	34.96074521284764	52.721825800130986	29.068883707497267	28.879869183171895	14.7648230602334	32.2920383450712	31.099960219518678	16.278820596099706	40.58296508417528	1.0065448538955124	1.2715642778313587	0.7915800022411493	0.8431457504993946	0.7435344827586207	157.0	4.0	34.132096331752024	36.0	510.0	2270.0	31574.0	0.7142857142857143	0.3374536464771323	0.9340659340659341	-1.0	0.3180761806687032	80.57202508073125	28.655757604745602	2.0	0.14835164835164835	93.0	67.0	160.0	2449.0	1750.0	4199.0	31.0
13	279	large	iso	763.0	496.0	85.01219323999996	66.52691188	8.153319458202074E-5	1259.0	154.36753223999995	31.906112267087632	28.30194339616981	21.614778942786245	38.62525803947602	24.351591323771842	24.908609379055154	14.560219778561036	20.403614033275097	32.54193491619525	14.422205101855956	32.68636278716592	0.9776375289841877	1.127347045411927	0.8672019259401738	0.7825572937776853	0.6500655307994757	118.0	4.0	30.886890422961002	48.0	308.0	2129.0	16936.0	0.5333333333333333	0.28276409849086576	0.8651685393258427	-1.0	0.16833559841957252	55.071619910303305	18.35755975068582	3.0	0.23876404494382023	183.0	21.0	204.0	7934.0	692.0	8626.0	33.0
13	280	large	iso	991.0	623.0	97.74011527999991	75.01219323999999	3.930213109337661E-5	1614.0	175.58073563999997	36.87817782917155	33.421549934136806	52.97503972999289	60.28423240965428	26.476404589747453	29.347943334484125	15.297058540778355	35.79352554007827	22.111482006559626	16.0312195418814	41.2132712953616	0.9021553670044543	1.1034251224687859	0.8175954567592101	0.7674657741615062	0.6286579212916246	114.0	3.0	33.24154027718932	139.0	401.0	5298.0	16625.0	0.6875	0.3345724907063197	0.7425925925925926	-1.0	0.19675011863179015	70.70290404473847	25.966231050461886	1.0	0.1685185185185185	99.0	102.0	201.0	4190.0	4567.0	8757.0	56.0
15	302	medium	api	1190.0	312.0	111.66904747999992	51.455844080000006	5.5987780315021777E-5	1502.0	165.53910511999993	41.0	35.014282800023196	40.60129464500447	51.34019174590991	19.209372712298546	19.88139220368008	12.806248474865697	27.0	25.703796508989292	18.439088914585774	34.576870882137385	0.9661985697733411	1.1709507298539565	0.8251402430005295	0.4607887793545998	0.26218487394957984	100.0	4.0	38.27531841800928	10.0	111.0	826.0	11200.0	0.0	0.08055925432756325	0.9173553719008265	-1.0	0.21209963412433266	49.986371686416305	20.317821063276355	1.0	0.32231404958677684	250.0	25.0	275.0	5472.0	540.0	6012.0	20.0
[truncated: 67 more columns]
