# Supplementary material for: Exploiting Single-Cell Quantitative Data to Map Genetic Variants Having Probabilistic Effects
Source: PLoS Genet. 2016 Aug 1;12(8):e1006213. doi: 10.1371/journal.pgen.1006213 (PMC4968810; doi:10.1371/journal.pgen.1006213)
Supplement: S1 Dataset — (ZIP) [file pgen.1006213.s007.zip › data/2014-10-07_morpho/k_series/K10-2_A.xls]

image_number	cell_	Agroup	C11-1_A	C12-1_A	C13_A	C103_A	C104_A	C115_A	C126_A	C127_A	A7-1_A	A8-1_A	A101_A	A120_A	A121_A	A122_A	A123_A	D14-1_A	D15-1_A	D16-1_A	D17-1_A	D102_A	D105_A	D117_A	D127_A	D135_A	D147_A	D148_A	D154_A	D155_A	D173_A	D176_A	D179_A	D182_A	D188_A	D191_A	D194_A
1	3	B	1399.0	139.05382375999991	1.3509088458431547E-4	48.83646178829912	35.510561809129406	1.375265816711009	80.0	3.0	302.0	29959.0	0.21586847748391708	114.92711025639788	39.56008088970496	7.0	0.6721854304635762	372.0	9982.0	42.0	0.005850220717726957	25.495097567963924	0.5220504646401795	1.4142135623730951	28.861739379323623	5.0	0.06057825328153827	0.2118567993035179	33.23171106797935	25.101608713823396	18.027756377319946	34.713109915419565	6.082762530298219	5.706800116314533	3.605551275463989	26.833333333333332	1.565217391304348
1	6	B	718.0	98.32590171999993	1.0228538016642121E-4	32.14031735997639	27.16615541441225	1.183101431530692	57.0	3.0	63.0	4666.0	0.08774373259052924	57.36425846250187	25.495097567963924	3.0	0.8412698412698413	169.0	5930.0	53.0	0.004612257149292603	17.26267650163207	0.537103486200447	2.23606797749979	17.26267650163207	2.23606797749979	0.1514456332038457	0.1514456332038457	56.3099324740202	56.3099324740202	10.770329614269007	18.110770276274835	9.055385138137417	2.0	0.0	35.0887573964497	1.5104553119730186
1	9	B	1526.0	145.53910511999987	1.4352297814017474E-4	49.47726750741192	38.07886552931954	1.2993367008089032	84.0	3.0	137.0	19122.0	0.08977719528178243	97.88552433027138	37.36308338453881	3.0	0.8394160583941606	579.0	17691.0	46.0	0.006782824331584754	26.68332812825267	0.5393048054696105	2.0	46.57252408878007	21.840329667841555	0.08	0.841258065953104	14.036243467926454	1.9091524329963931	21.840329667841555	40.607881008493905	6.082762530298219	6.67589451441285	19.924858845171276	30.55440414507772	1.5055112769204682
1	12	B	923.0	111.74011527999988	3.170274817075647E-5	38.07886552931954	29.154759474226502	1.3060943124220306	42.0	3.0	88.0	7231.0	0.09534127843986999	58.89858007757018	23.345235059857504	1.0	0.7954545454545454	284.0	6895.0	39.0	0.0032433037130912084	20.615528128088304	0.5413902920037097	2.23606797749979	19.235384061671343	2.0	0.1162476387438193	0.13333333333333333	4.184916125118434	67.61986494804043	13.92838827718412	27.51363298439521	6.324555320336759	4.350287346831241	2.23606797749979	24.278169014084508	1.6063814358230601
1	13	B	953.0	113.63961019999988	6.1014221938128874E-5	39.05124837953327	29.832867780352597	1.309000819735196	67.0	3.0	148.0	14168.0	0.155299055613851	72.93078752220057	27.51363298439521	2.0	0.75	274.0	6353.0	32.0	0.005868091185200067	21.93171219946131	0.5616136003210516	2.23606797749979	30.479501308256342	11.180339887498949	0.1162476387438193	0.5812381937190965	24.775140568831915	24.775140568831915	13.45362404707371	26.90724809414742	7.810249675906654	3.4451200935549973	8.94427190999916	23.186131386861312	1.3801353691169527
2	22	B	1032.0	117.39696951999987	2.6696078478865936E-5	39.56008088970496	31.953090617340916	1.2380674333967476	74.0	3.0	216.0	17424.0	0.20930232558139536	81.86589678317345	30.610455730027933	3.0	0.49537037037037035	111.0	4547.0	45.0	9.758422676253158E-4	23.08679276123039	0.5835881080627024	3.0	23.769728648009426	4.123105625617661	0.16666666666666666	0.23608834134288123	21.250505507133255	35.28674897505971	8.0	14.035668847618199	5.0	2.80713376952364	1.4142135623730951	40.96396396396396	1.0985265009896636
2	23	A	887.0	108.91168815999991	3.214909361866083E-5	36.87817782917155	28.635642126552707	1.2878418324335692	58.0	3.0	272.0	18637.0	0.30665163472378804	73.12048693827201	27.65863337187866	2.0	0.33455882352941174	90.0	4742.0	70.0	0.0017907795070012276	18.973665961010276	0.5144957554275266	2.0	19.6468827043885	1.4142135623730951	0.14285714285714285	0.08333333333333334	77.47119229084849	32.47119229084849	7.211102550927978	13.341664064126334	5.0990195135927845	2.616515592568454	1.4142135623730951	52.68888888888889	1.3285533530156053
2	26	B	587.0	88.08326103999993	8.909750488615119E-5	29.017236257093817	25.019992006393608	1.1597620115017924	71.0	3.0	64.0	11939.0	0.10902896081771721	57.41034744752175	21.400934559032695	5.0	1.15625	126.0	4276.0	46.0	0.002040500577499802	18.110770276274835	0.6241383609318517	4.47213595499958	17.72004514666935	5.830951894845301	0.3333333333333333	0.4472135954999579	30.379126011368346	62.850318302216834	8.54400374531753	14.866068747318506	6.324555320336759	2.3505318547086316	3.1622776601683795	33.93650793650794	1.3554724041159962
2	34	B	678.0	94.66904747999995	9.340269738614154E-5	31.906112267087632	25.238858928247925	1.2641661953812642	95.0	3.0	85.0	11332.0	0.12536873156342182	63.61034326537828	25.495097567963924	2.0	0.6705882352941176	76.0	3488.0	60.0	3.7065181040696457E-4	17.69180601295413	0.5544958240244112	4.123105625617661	16.278820596099706	3.605551275463989	0.3090398323477543	0.27653315937748607	69.34108993669251	88.99491399474581	5.656854249492381	10.63014581273465	4.242640687119285	2.505549396395485	1.4142135623730951	45.89473684210526	1.3073394495412844
2	38	B	840.0	104.9116881599999	6.869588112638886E-5	34.52535300326414	28.635642126552707	1.2056776254809434	90.0	3.0	68.0	5614.0	0.08095238095238096	52.692839190785136	21.470910553583888	3.0	0.7205882352941176	227.0	6383.0	27.0	0.005356293751373549	20.615528128088304	0.5971127399085318	3.605551275463989	29.410882339705484	12.529964086141668	0.2095684110712273	0.700446286306095	23.682087724538462	18.602479864523872	15.264337522473747	25.553864678361276	8.06225774829855	3.16956682310909	8.94427190999916	28.11894273127753	0.960206799310669
2	40	B	2047.0	180.02438647999998	4.582504974754264E-4	67.0	37.0	1.8108108108108107	172.0	3.0	203.0	25977.0	0.0991695163654128	82.9815181401292	29.68164415931166	2.0	0.7044334975369458	682.0	28958.0	40.0	0.005033438188122622	36.05551275463989	0.5381419814125357	2.8284271247461903	42.04759208325728	9.219544457292887	0.13784910335911552	0.29927907758527833	45.0	12.528807709151522	25.019992006393608	44.04543109109048	7.0	6.292204441584354	11.704699910719626	42.46041055718475	0.9420540092547828
3	47	B	664.0	95.0121932399999	1.5424899824660032E-4	30.610455730027933	25.612496949731394	1.195137506120775	102.0	7.0	105.0	10991.0	0.15813253012048192	66.01883170992029	23.600847442411894	1.0	0.6571428571428571	90.0	2979.0	41.0	8.177482901118332E-4	17.69180601295413	0.5779661096518405	3.0	17.804493814764857	4.123105625617661	0.21428571428571427	0.3090398323477543	50.19442890773479	64.23067237566127	6.708203932499369	11.180339887498949	4.47213595499958	2.5	1.4142135623730951	33.1	1.2386706948640482
3	48	B	899.0	108.32590171999988	4.241144141041644E-5	36.05551275463989	30.675723300355934	1.1753761240316551	75.0	4.0	85.0	11617.0	0.09454949944382647	74.07675416363537	28.30194339616981	2.0	1.011764705882353	222.0	5286.0	34.0	0.005421232082993875	19.313207915827967	0.5356520110324211	1.4142135623730951	20.248456731316587	5.0	0.08333333333333334	0.35714285714285715	25.55996517182382	70.55996517182382	13.341664064126334	23.08679276123039	8.06225774829855	2.863564212655271	4.123105625617661	23.81081081081081	1.427922814982974
3	50	A	998.0	115.05382375999987	4.511175251221961E-5	39.59797974644666	31.11269837220809	1.2727272727272727	65.0	3.0	373.0	19430.0	0.37374749498997994	60.369730398164364	24.698178070456937	2.0	0.1769436997319035	278.0	20096.0	83.0	0.004213441178077152	22.20360331117452	0.5607256595752708	4.123105625617661	29.68164415931166	11.180339887498949	0.23608834134288123	0.6126788517448398	59.03624346792648	34.695153531233984	14.212670403551895	26.832815729997478	8.06225774829855	3.3282011773513753	7.615773105863909	72.28776978417267	1.148188694267516
3	52	B	840.0	105.1543288399999	8.59764065839336E-5	34.0147027033899	29.017236257093817	1.1722240671722952	64.0	3.0	112.0	14502.0	0.13333333333333333	25.04253249179071	12.041594578792296	1.0	0.48214285714285715	257.0	6755.0	38.0	0.004563355856201835	19.026297590440446	0.559355104654326	2.0	21.213203435596427	4.47213595499958	0.125	0.2857142857142857	3.366460663429791	23.19859051364819	13.92838827718412	24.331050121192877	8.06225774829855	3.017895344058887	2.8284271247461903	26.284046692607003	1.4457438934122873
3	54	B	949.0	112.9116881599999	5.840382272905717E-5	37.656340767525464	29.427877939124322	1.2796145493542845	60.0	3.0	144.0	13505.0	0.1517386722866175	83.0769770854755	24.08318915758459	5.0	0.75	315.0	8012.0	29.0	0.0031920777960441488	20.615528128088304	0.5474649875132577	2.23606797749979	23.40939982143925	5.656854249492381	0.11901388973144479	0.31974430679097265	14.036243467926482	32.47119229084848	13.416407864998739	26.0	7.615773105863909	3.4139672543527864	3.605551275463989	25.434920634920633	1.140164752870694
3	55	B	2527.0	207.1959593600001	3.461362133277051E-4	81.49846624323675	38.3275357934736	2.126368537815423	140.0	3.0	541.0	39319.0	0.21408785120696477	122.9863723888992	49.24428900898052	5.0	0.3659889094269871	1368.0	55981.0	61.0	0.001520867862606961	41.30375285612676	0.5068040511689311	1.0	55.10898293381942	14.7648230602334	0.05263157894736842	0.4342595017715706	84.4278021960362	22.728557962042583	36.345563690772494	72.11102550927978	14.035668847618199	5.137697839139085	14.317821063276353	40.921783625730995	1.4906486129222414
3	56	B	915.0	111.74011527999987	7.315890154828037E-5	37.12142238654117	29.068883707497267	1.2770157519659773	68.0	3.0	104.0	11731.0	0.11366120218579236	51.87541991517993	19.4164878389476	4.0	0.9711538461538461	176.0	7600.0	52.0	0.0027426209955698933	21.18962010041709	0.5708191857459549	5.0990195135927845	19.026297590440446	2.23606797749979	0.3333333333333333	0.1514456332038457	72.68106156848528	69.44395478041652	10.44030650891055	19.026297590440446	6.0	3.171049598406741	3.605551275463989	43.18181818181818	1.2042105263157896
3	58	B	711.0	96.91168815999994	9.819027549338083E-5	31.04834939252005	26.92582403567252	1.1531067480566546	75.0	3.0	95.0	11953.0	0.13361462728551335	44.61461897910728	20.0	2.0	0.7473684210526316	146.0	7055.0	72.0	0.0017104687442734137	16.492422502470642	0.5311851620184319	1.0	16.492422502470642	1.0	0.06666666666666667	0.058823529411764705	14.931417178137536	14.931417178137536	10.44030650891055	19.4164878389476	7.0710678118654755	2.745906043549196	2.0	48.321917808219176	1.4900070871722184
3	60	B	690.0	95.49747459999993	6.826212493953215E-5	32.89376840679705	24.698178070456937	1.3318297533105643	76.0	3.0	62.0	9503.0	0.08985507246376812	47.439027908083744	19.209372712298546	2.0	1.2903225806451613	87.0	4983.0	69.0	0.0013399834774829237	21.95449840010015	0.6674364009799361	5.830951894845301	21.095023109728988	5.385164807134504	0.41972110157675935	0.4142434467026541	40.60129464500447	49.763641690726175	8.06225774829855	14.035668847618199	5.0	2.80713376952364	1.0	57.275862068965516	1.2046959662853702
3	67	B	916.0	113.15432883999988	2.4237612814428336E-4	38.897300677553446	29.410882339705484	1.3225479000689837	56.0	4.0	101.0	12171.0	0.11026200873362445	78.04064776695623	29.068883707497267	4.0	1.0297029702970297	126.0	4169.0	44.0	0.0015731648644339692	21.37755832643195	0.5495897646894645	3.605551275463989	20.248456731316587	5.385164807134504	0.2166365803419133	0.35355339059327373	51.215635899702654	85.72415888737106	10.0	16.55294535724685	5.385164807134504	3.0738047859402142	3.1622776601683795	33.08730158730159	1.329815303430079
3	68	B	952.0	113.15432883999989	8.882159812921042E-5	38.91015291668744	29.966648127543394	1.298448620315455	62.0	3.0	188.0	15396.0	0.19747899159663865	78.29567114543785	31.906112267087632	1.0	0.44680851063829785	77.0	4507.0	72.0	7.629340603858205E-4	21.633307652783937	0.5559810494475348	3.1622776601683795	21.400934559032695	4.0	0.2	0.26666666666666666	47.602562202499826	66.03751102542182	5.830951894845301	10.816653826391969	4.47213595499958	2.418677324489565	1.4142135623730951	58.532467532467535	1.230086532061238
3	69	A	1148.0	123.98275595999986	3.4967346091808524E-5	40.11234224026316	35.12833614050059	1.1418799364657737	54.0	4.0	316.0	24809.0	0.27526132404181186	82.46438286376586	30.610455730027933	4.0	0.21518987341772153	141.0	5308.0	52.0	0.004073260061305915	22.090722034374522	0.5507213191903998	4.47213595499958	21.840329667841555	8.06225774829855	0.23802777946288958	0.44516371337668237	66.29735404903376	85.73738887720994	9.486832980505138	16.1245154965971	8.06225774829855	2.0	4.123105625617661	37.645390070921984	1.3813112283345894
3	72	B	795.0	102.32590171999993	4.4756295741112585E-5	33.1058907144937	28.635642126552707	1.1561078521719583	47.0	3.0	197.0	7453.0	0.24779874213836478	26.585598324109824	12.041594578792296	2.0	0.15228426395939088	291.0	8433.0	33.0	0.004252988146734792	17.88854381999832	0.5403432269582992	1.4142135623730951	28.231188426986208	11.704699910719626	0.08687444855261388	0.6849657525685361	19.983106521899977	5.033786956200032	14.317821063276353	26.419689627245813	10.295630140987	2.5661071022810718	10.44030650891055	28.97938144329897	1.1387406616862326
3	73	B	870.0	108.3259017199999	6.741305550209626E-5	35.6931365951495	29.427877939124322	1.2129021558736155	72.0	3.0	152.0	11246.0	0.17471264367816092	69.52591041401087	27.51363298439521	2.0	0.3881578947368421	105.0	3756.0	46.0	9.200082918936788E-4	22.02271554554524	0.6170014082914195	6.4031242374328485	21.02379604162864	5.830951894845301	0.4505222492060775	0.41972110157675935	61.34817154735124	69.04422326936782	6.708203932499369	12.083045973594572	5.385164807134504	2.243765308275509	1.0	35.77142857142857	1.2859424920127795
3	74	B	691.0	95.25483391999992	6.912708913720453E-5	30.610455730027933	26.40075756488817	1.1594536882054656	48.0	4.0	88.0	5422.0	0.12735166425470332	57.37860206891148	22.135943621178654	2.0	0.6704545454545454	184.0	6627.0	48.0	0.0039630431570210805	18.439088914585774	0.602378777931672	3.605551275463989	17.69180601295413	4.0	0.23620751769642942	0.2857142857142857	16.504361381755018	50.19442890773479	11.180339887498949	20.591260281974	6.708203932499369	3.0695638488590236	2.23606797749979	36.016304347826086	1.33272974196469
4	78	B	1402.0	138.12489155999987	1.716721208934789E-4	44.721359549995796	38.63935817272331	1.1574043065126778	72.0	3.0	61.0	7374.0	0.043509272467902996	46.80177803126598	22.360679774997898	2.0	0.7049180327868853	547.0	25436.0	72.0	0.009786782642457569	23.08679276123039	0.5162363799656122	2.23606797749979	28.0178514522438	7.810249675906654	0.1111111111111111	0.37885275736716745	73.73979529168804	50.11041756103123	21.18962010041709	35.35533905932738	16.1245154965971	2.1926450482675732	5.830951894845301	46.50091407678245	1.548356659852178
4	79	B	874.0	106.9116881599999	3.4042862155851096E-5	35.11409973215888	30.083217912982647	1.1672321702328632	107.0	4.0	208.0	14376.0	0.2379862700228833	80.43103272055157	28.0178514522438	2.0	0.625	256.0	10363.0	58.0	0.004478912643690993	19.697715603592208	0.5609631388485311	2.23606797749979	20.591260281974	4.123105625617661	0.1350858067395748	0.25	42.87890360333853	55.40771131249005	13.038404810405298	22.80350850198276	7.810249675906654	2.9196900801171393	2.0	40.48046875	1.4327897327028853
4	85	B	835.0	105.74011527999991	4.890134394874071E-5	34.40930106817051	29.410882339705484	1.1699513353843527	80.0	3.0	58.0	4328.0	0.06946107784431138	62.83077184275652	25.80697580112788	1.0	0.6724137931034483	125.0	8253.0	79.0	9.659695152669724E-4	21.213203435596427	0.6164962023950898	5.0990195135927845	19.1049731745428	3.0	0.31323027878410764	0.1875	43.152389734005396	54.462322208025626	7.0710678118654755	13.341664064126334	6.082762530298219	2.193356061110647	2.23606797749979	66.024	1.1965345934811584
4	89	B	740.0	99.84062035999992	1.2732898098123484E-4	33.301651610693426	26.90724809414742	1.2376461351295471	87.0	4.0	79.0	9713.0	0.10675675675675676	56.15428396349889	25.0	2.0	0.5189873417721519	184.0	9150.0	49.0	0.0018596746889681323	17.804493814764857	0.5346429667484628	1.0	17.69180601295413	2.0	0.07142857142857142	0.15384615384615385	40.23635830927381	49.76364169072619	10.04987562112089	18.384776310850235	7.615773105863909	2.414039396301674	2.23606797749979	49.72826086956522	0.9853551912568306
4	93	B	715.0	97.4974745999999	8.602194059242832E-5	33.015148038438355	26.019223662515376	1.26887521575064	107.0	4.0	80.0	6767.0	0.11188811188811189	63.93092107936431	26.076809620810597	2.0	0.4625	121.0	6473.0	70.0	0.003147505039439761	18.24828759089466	0.5527246938177842	3.605551275463989	18.439088914585774	3.1622776601683795	0.27653315937748607	0.2701716134791496	56.309932474020215	71.56505117707799	10.198039027185569	17.11724276862369	5.0990195135927845	3.3569674960045073	3.0	53.49586776859504	1.3085122817858799
5	99	A	1212.0	127.39696951999984	4.766777297597091E-5	42.42640687119285	34.36568055487916	1.2345574476094363	95.0	4.0	565.0	24768.0	0.4661716171617162	91.18409100171034	31.78049716414141	4.0	0.17168141592920355	145.0	6526.0	59.0	0.001630686384206781	25.0	0.5892556509887896	5.0	25.495097567963924	4.47213595499958	0.2688016652852352	0.2222222222222222	45.000000000000014	18.434948822922024	8.246211251235321	15.132745950421556	7.0710678118654755	2.1400934559032696	2.23606797749979	45.00689655172414	1.3109102053325161
5	111	B	2031.0	169.09545428	6.937518483501095E-5	58.137767414994535	42.485291572496	1.368421052631579	91.0	3.0	243.0	25642.0	0.11964549483013294	127.3506133857617	49.51767361255979	5.0	0.4691358024691358	311.0	12805.0	55.0	0.003722269229384187	35.11409973215888	0.6039808766908801	7.0710678118654755	45.35416188179427	18.110770276274835	0.2923526731023431	0.7487881948079582	34.695153531233956	32.905242922987895	15.231546211727817	26.627053911388696	8.602325267042627	3.0953321439033132	11.045361017187261	41.17363344051447	1.3358063256540413
5	113	B	882.0	109.74011527999993	1.1980133169896639E-4	37.0	29.0	1.2758620689655173	94.0	3.0	91.0	8677.0	0.10317460317460317	68.61468749886626	28.792360097775937	1.0	0.37362637362637363	183.0	7537.0	63.0	0.004536730646188892	19.026297590440446	0.5142242592010932	1.4142135623730951	22.02271554554524	4.123105625617661	0.09513029883089882	0.20986055078837967	45.0	14.036243467926468	11.180339887498949	19.72308292331602	8.06225774829855	2.4463473556744524	3.605551275463989	41.185792349726775	1.5296537083720314
6	116	B	908.0	109.98275595999988	4.053046710644557E-5	35.73513677041127	30.364452901377952	1.176874053567736	87.0	3.0	179.0	12235.0	0.197136563876652	53.73018894987135	22.80350850198276	4.0	0.5586592178770949	90.0	3260.0	39.0	0.0013760558119119274	19.026297590440446	0.5324254867885168	4.47213595499958	18.35755975068582	3.1622776601683795	0.2857142857142857	0.2	79.82448915695679	87.95459151111277	6.324555320336759	12.36931687685298	4.123105625617661	3.0	1.4142135623730951	36.22222222222222	1.0766871165644172
6	121	B	875.0	108.56854239999988	6.72201686406219E-5	36.6742416417845	29.614185789921695	1.2384011467323706	77.0	3.0	87.0	9366.0	0.09942857142857142	60.92470602419617	25.96150997149434	2.0	0.7816091954022989	106.0	6709.0	73.0	0.0013127757518200996	20.615528128088304	0.5621255465743611	4.123105625617661	21.93171219946131	5.385164807134504	0.26559258100921596	0.35355339059327373	63.434948822922024	55.66978280449668	8.48528137423857	14.212670403551895	5.0	2.842534080710379	1.4142135623730951	63.29245283018868	1.1533760620062603
6	126	B	1112.0	120.81118307999986	2.917088403847076E-5	40.496913462633174	33.28663395418648	1.2166118544269284	61.0	3.0	165.0	11751.0	0.14838129496402877	90.16591383582683	32.89376840679705	3.0	0.6484848484848484	109.0	6300.0	65.0	9.192267072741565E-4	24.041630560342615	0.5936657514041415	6.0	23.430749027719962	4.123105625617661	0.35294117647058826	0.23608834134288123	57.094757077012105	43.05851360908562	7.211102550927978	12.206555615733702	6.4031242374328485	1.9063437102116225	2.23606797749979	57.79816513761468	1.1246031746031746
6	129	B	619.0	89.84062035999995	8.728098507356134E-5	29.732137494637012	24.698178070456937	1.2038190594391056	54.0	3.0	84.0	8613.0	0.13570274636510501	54.44636221941242	22.47220505424423	2.0	0.7261904761904762	72.0	3722.0	54.0	7.44695337476596E-4	15.652475842498529	0.5264497328966635	2.0	15.231546211727817	1.0	0.16666666666666666	0.08333333333333333	70.3461759419467	70.3461759419467	6.082762530298219	10.44030650891055	4.123105625617661	2.5321462647095156	1.0	51.69444444444444	1.0445996775926922
6	130	B	1228.0	129.98275595999988	7.490188385822922E-5	44.10215414239989	34.058772731852805	1.2948838318285676	72.0	4.0	240.0	13241.0	0.19543973941368079	74.72852798476578	32.202484376209235	2.0	0.225	122.0	6891.0	71.0	4.3426273401187557E-4	28.0178514522438	0.6352943976790328	6.0	29.274562336608895	7.615773105863909	0.2727272727272727	0.3472493636885755	2.6025622024998256	20.59602831114836	7.810249675906654	14.422205101855956	5.0	2.884441020371191	3.1622776601683795	56.48360655737705	1.2570018865186474
6	141	A	841.0	105.15432883999989	4.9670659298602485E-5	35.35533905932738	29.0	1.2191496227354268	67.0	3.0	313.0	11352.0	0.37217598097502974	42.190046219457976	21.095023109728988	1.0	0.07987220447284345	178.0	13673.0	66.0	0.005235958371656379	19.209372712298546	0.5433231082882449	3.1622776601683795	29.068883707497267	11.661903789690601	0.2	0.6352643787121501	61.14433878028348	16.326853510565	14.866068747318506	24.839484696748443	7.810249675906654	3.1803701197125873	12.727922061357855	76.81460674157303	0.8592115848753017
7	144	B	879.0	106.32590171999993	3.73315391994256E-5	35.12833614050059	31.064449134018133	1.1308211515018358	95.0	3.0	178.0	12926.0	0.2025028441410694	80.30742317505695	26.40075756488817	3.0	0.5561797752808989	103.0	3561.0	45.0	8.477647643459063E-4	20.024984394500787	0.5700521742449776	2.0	22.090722034374522	4.123105625617661	0.11764705882352941	0.23608834134288123	3.1798301198642207	10.856413348062233	6.708203932499369	13.416407864998739	5.385164807134504	2.4913643956121994	2.23606797749979	34.57281553398058	1.3016006739679866
7	149	B	1390.0	140.1248915599998	1.0488119100834394E-4	49.24428900898052	34.48187929913333	1.4281207988051343	160.0	3.0	66.0	8684.0	0.04748201438848921	119.69120584647962	42.80186911806539	2.0	2.0303030303030303	198.0	7354.0	46.0	0.0034121090828852733	35.22782990761707	0.7153688400535682	10.63014581273465	33.83784863137726	9.219544457292887	0.4413927799668868	0.3828207467443882	20.203615168325136	20.788245689030326	11.40175425099138	21.0	6.0	3.5	1.4142135623730951	37.14141414141414	1.2385096546097363
7	150	B	612.0	89.84062035999995	1.05543260077049E-4	30.0	25.0	1.2	59.0	4.0	124.0	11768.0	0.20261437908496732	55.12645855563931	22.847319317591726	3.0	0.6612903225806451	182.0	4492.0	30.0	0.002720049745070113	18.439088914585774	0.6146362971528592	3.605551275463989	17.69180601295413	4.0	0.25	0.2857142857142857	19.440034828176195	53.13010235415598	10.63014581273465	19.849433241279208	6.4031242374328485	3.099960660647321	2.23606797749979	24.681318681318682	1.215494211932324
7	154	B	789.0	102.9116881599999	6.431497803652667E-5	32.984845004941285	28.635642126552707	1.1518807526357417	72.0	3.0	154.0	11733.0	0.19518377693282637	64.05775688140938	23.430749027719962	3.0	0.512987012987013	159.0	5416.0	49.0	0.003946266813343029	18.24828759089466	0.5532324795875494	2.23606797749979	18.439088914585774	2.0	0.1514456332038457	0.11764705882352941	40.601294645004465	14.036243467926477	12.041594578792296	20.396078054371138	7.0710678118654755	2.884441020371191	1.0	34.062893081761004	1.4385155096011817
7	156	B	916.0	109.74011527999988	3.160072547300648E-5	37.013511046643494	30.805843601498726	1.2015094124818175	90.0	3.0	191.0	11325.0	0.20851528384279475	66.1958123532589	27.018512172212592	2.0	0.2617801047120419	185.0	7177.0	32.0	0.005982641946413793	23.345235059857504	0.6307219823171714	5.385164807134504	30.805843601498726	12.206555615733702	0.31514293343362576	0.6770978795281657	27.597295868643698	5.609274446445816	10.44030650891055	19.924858845171276	7.280109889280518	2.736889847570751	8.246211251235321	38.79459459459459	0.8248571826668525
7	165	A	915.0	109.74011527999988	3.554676579968491E-5	36.89173349139343	31.064449134018133	1.1875869207348648	79.0	4.0	236.0	12841.0	0.25792349726775954	59.55488440662347	25.179356624028344	1.0	0.1906779661016949	106.0	5493.0	71.0	4.7720162081124975E-4	19.924858845171276	0.5400900678689875	5.656854249492381	21.587033144922902	7.810249675906654	0.36363636363636365	0.5	78.69006752597979	73.49563861824498	7.211102550927978	13.038404810405298	4.47213595499958	2.9154759474226504	2.23606797749979	51.820754716981135	1.3701074094301837
8	169	B	1025.0	118.81118307999989	7.956644589278103E-5	39.408120990476064	30.805843601498726	1.279241740633872	60.0	4.0	140.0	14579.0	0.13658536585365855	73.14359343326025	31.0	4.0	0.5071428571428571	87.0	6850.0	101.0	5.673223979951891E-4	23.769728648009426	0.6031682823384034	6.708203932499369	23.706539182259394	5.0990195135927845	0.42857142857142855	0.31323027878410764	61.07357416474639	45.818455461688615	6.324555320336759	12.083045973594572	5.385164807134504	2.243765308275509	2.23606797749979	78.73563218390805	1.2827737226277371
8	187	B	1817.0	163.78174579999992	1.1457253395406911E-4	60.40695324215582	37.94733192202055	1.5918629896375434	183.0	3.0	164.0	25788.0	0.09025866813428729	123.60905968396851	52.0	8.0	0.9146341463414634	1067.0	40215.0	53.0	0.0010459720682293584	31.953090617340916	0.5289637848353195	1.4142135623730951	40.24922359499622	11.313708498984761	0.052631578947368425	0.4322745815666394	25.346175941946683	25.346175941946683	26.92582403567252	50.695167422546305	13.0	3.8996282632727928	12.727922061357855	37.68978444236176	1.4062165858510505
8	189	A	868.0	106.9116881599999	4.833739640602867E-5	36.124783736376884	29.068883707497267	1.2427303401079624	69.0	3.0	219.0	11631.0	0.2523041474654378	71.82037906358859	26.870057685088806	3.0	0.3607305936073059	107.0	8246.0	101.0	0.0035602819436325772	21.02379604162864	0.5819770768747364	3.1622776601683795	22.02271554554524	4.123105625617661	0.17541160386140586	0.2207047840876987	24.775140568831915	20.376435213836373	8.246211251235321	13.601470508735444	5.0990195135927845	2.667467828369185	1.0	77.06542056074767	1.310574824157167
8	190	B	1292.0	131.9827559599999	1.3508724006951328E-4	44.01136216933077	36.013886210738214	1.2220664526953484	63.0	3.0	199.0	16137.0	0.1540247678018576	33.62122178428476	16.401219466856727	4.0	0.2964824120603015	176.0	8759.0	28.0	0.0027531509045741645	24.041630560342615	0.5462596333156889	8.06225774829855	28.653097563788805	14.317821063276353	0.44516371337668237	0.8198360491836059	85.477545853598	75.30268072048808	9.219544457292887	17.029386365926403	7.0710678118654755	2.4083189157584592	7.211102550927978	49.76704545454545	0.5626213038018039
8	193	B	816.0	104.08326103999991	9.562132628080096E-5	35.4400902933387	28.160255680657446	1.2585145069432584	55.0	4.0	161.0	8481.0	0.19730392156862744	52.20892719190044	20.248456731316587	2.0	0.35403726708074534	213.0	4883.0	30.0	0.004443300878783063	22.20360331117452	0.6265109125680726	5.385164807134504	19.0	5.385164807134504	0.35355339059327373	0.4142434467026541	38.19094982038661	84.58813084768296	11.180339887498949	21.540659228538015	10.770329614269007	2.0	4.242640687119285	22.92488262910798	1.3086217489248413
9	203	B	909.0	109.7401152799999	9.212641182360883E-5	36.40054944640259	29.732137494637012	1.2242829649556277	107.0	3.0	103.0	11843.0	0.11331133113311331	74.08318181069465	30.01666203960727	5.0	0.5825242718446602	203.0	5563.0	40.0	0.0030243708821143	18.788294228055936	0.5161541381599324	2.0	18.867962264113206	4.123105625617661	0.13333333333333333	0.26559258100921596	67.61986494804043	81.65610841596691	12.0	21.02379604162864	8.0	2.62797450520358	2.23606797749979	27.40394088669951	1.4596440769369046
9	207	B	655.0	93.25483391999995	1.0028937856805031E-4	29.732137494637012	26.248809496813376	1.1327042279097082	83.0	4.0	64.0	5839.0	0.09770992366412214	36.409711958707874	17.08800749063506	2.0	0.609375	98.0	7131.0	89.0	0.0021408772305441122	18.439088914585774	0.6201736729460422	4.123105625617661	15.524174696260024	1.4142135623730951	0.3090398323477543	0.11111111111111112	33.69006752597977	64.6538240580533	7.211102550927978	12.649110640673518	5.385164807134504	2.3488808780588144	3.0	72.76530612244898	1.223110363202917
9	208	A	1265.0	131.63961019999988	6.359104484954646E-5	42.44997055358225	36.138621999185304	1.1746427562882509	83.0	3.0	500.0	19236.0	0.3952569169960474	36.5838397483852	14.7648230602334	1.0	0.134	137.0	9143.0	65.0	0.003119301773537389	29.732137494637012	0.7004041959724749	8.94427190999916	31.78049716414141	11.40175425099138	0.4444444444444444	0.5700877125495689	13.172553423326889	24.482485897347104	12.083045973594572	19.72308292331602	5.830951894845301	3.3824808159970745	3.1622776601683795	66.73722627737226	0.9739691567319261
9	211	B	814.0	104.66904747999992	1.0047043760386012E-4	33.301651610693426	29.068883707497267	1.145611642531167	109.0	3.0	85.0	10526.0	0.10442260442260443	26.65937901959149	13.0	2.0	0.6235294117647059	115.0	4795.0	62.0	0.001248314688280774	20.0	0.6005708135382042	3.1622776601683795	19.72308292331602	4.123105625617661	0.2	0.26559258100921596	24.07549825507884	56.546690545927326	9.433981132056603	15.811388300841896	5.0	3.162277660168379	2.23606797749979	41.69565217391305	1.4869655891553701
9	212	A	938.0	111.98275595999988	5.079068275074198E-5	36.6742416417845	30.4138126514911	1.205841637220267	95.0	3.0	301.0	15406.0	0.3208955223880597	76.52063913241412	26.419689627245813	2.0	0.2956810631229236	134.0	8778.0	95.0	0.0026283520471733174	19.313207915827967	0.5266150587234943	4.0	21.02379604162864	4.242640687119285	0.25	0.23980823009322946	77.47119229084849	57.52880770915151	9.433981132056603	17.804493814764857	6.4031242374328485	2.7805947775742466	3.1622776601683795	65.50746268656717	1.45021645021645
9	214	B	1519.0	143.53910511999993	8.49297234055164E-5	46.06517122512408	40.24922359499622	1.1444983806060522	109.0	3.0	272.0	20469.0	0.17906517445687953	91.43729106918596	32.55764119219941	2.0	0.39705882352941174	287.0	12600.0	60.0	0.003006893003560699	30.886890422961002	0.6705041922456851	7.211102550927978	31.38470965295043	7.810249675906654	0.3465434731067472	0.37885275736716745	7.125016348901795	13.2405199151872	13.892443989449804	26.92582403567252	8.06225774829855	3.339737437860371	1.0	43.90243902439025	1.3666666666666665
10	217	B	1142.0	123.88225087999984	4.489745912907088E-5	41.10960958218893	33.97057550292606	1.2101534629181643	80.0	4.0	222.0	15999.0	0.19439579684763572	78.40651499108782	25.298221281347036	4.0	0.5765765765765766	200.0	12418.0	98.0	0.00299704253165105	25.612496949731394	0.6230294378866642	5.385164807134504	25.45584412271571	5.0	0.26121886248440607	0.25	17.292449399877682	14.036243467926475	11.180339887498949	19.1049731745428	9.055385138137417	2.1097913432837667	2.8284271247461903	62.09	1.5783540022547913
10	218	B	662.0	93.25483391999992	7.290158888351414E-5	31.400636936215164	25.612496949731394	1.225988899006759	99.0	3.0	80.0	6409.0	0.12084592145015106	23.915802461647605	11.704699910719626	1.0	0.55	79.0	9425.0	154.0	4.1776777020202167E-4	18.439088914585774	0.5872202195147035	3.605551275463989	21.400934559032695	6.4031242374328485	0.2166365803419133	0.37600440202852353	19.440034828176195	1.7899106082460676	5.830951894845301	10.295630140987	4.47213595499958	2.3021728866442674	3.1622776601683795	119.30379746835443	1.2908222811671088
10	224	B	1060.0	121.15432883999986	8.962536860601483E-5	37.8549864614954	33.734255586866	1.1221527139977487	114.0	4.0	169.0	13347.0	0.15943396226415094	90.35718119783796	29.5296461204668	4.0	0.9289940828402367	430.0	20219.0	72.0	0.004091659864608555	19.4164878389476	0.5129175745102243	1.0	26.076809620810597	8.246211251235321	0.05263157894736842	0.41972110157675935	12.528807709151522	26.565051177077976	15.811388300841896	30.066592756745816	11.045361017187261	2.722101406188566	7.280109889280518	47.020930232558136	1.5312329986646225
10	230	B	908.0	109.74011527999988	3.639135347086346E-5	34.713109915419565	30.59411708155671	1.1346334925398431	83.0	3.0	202.0	15451.0	0.22246696035242292	83.50246798752164	29.274562336608895	4.0	0.7574257425742574	124.0	13018.0	166.0	0.001193546854334472	21.213203435596427	0.6111006327950329	4.123105625617661	21.02379604162864	5.0	0.25	0.31622776601683794	24.04422326936782	46.87787744728536	8.06225774829855	15.0	5.0	3.0	2.0	104.98387096774194	1.5811952680903365
10	235	B	1267.0	130.22539663999987	2.7459948157458847E-5	42.44997055358225	36.138621999185304	1.1746427562882509	84.0	3.0	288.0	17152.0	0.22730860299921074	95.11480282166261	32.55764119219941	3.0	0.3472222222222222	133.0	5535.0	59.0	0.0015195072237247388	23.769728648009426	0.559946881894917	3.0	24.515301344262525	4.123105625617661	0.14285714285714285	0.19999999999999998	13.392497753751115	27.42874122167757	9.486832980505138	15.652475842498529	5.385164807134504	2.906591794880899	1.4142135623730951	41.61654135338346	1.417705510388437
11	240	B	1197.0	127.88225087999984	4.626577011747151E-5	43.01162633521314	33.015148038438355	1.3027845970927114	106.0	4.0	187.0	13892.0	0.15622389306599832	55.49246990593495	21.840329667841555	3.0	0.5989304812834224	254.0	12837.0	44.0	0.0048410551175704026	28.30194339616981	0.658006818333194	6.708203932499369	34.0147027033899	13.152946437965905	0.3333333333333333	0.6837891250726116	10.840305454330576	28.65919436885335	11.180339887498949	21.37755832643195	10.198039027185569	2.09624205883547	7.0710678118654755	50.539370078740156	0.8706083976006855
11	242	B	967.0	113.98275595999989	6.441941908195938E-5	36.87817782917155	31.89043743820395	1.1564023823954328	75.0	2.0	128.0	13634.0	0.13236814891416754	41.84314140216322	19.235384061671343	2.0	0.6875	87.0	4217.0	64.0	9.806990415788086E-4	21.633307652783937	0.5866154166562823	4.0	20.808652046684813	3.0	0.25	0.1875	40.60129464500446	40.60129464500446	7.0710678118654755	11.40175425099138	5.0	2.2803508501982757	1.0	48.47126436781609	1.3203699312307329
11	243	B	1245.0	129.29646443999985	2.8120156791513267E-5	43.829214001622255	34.40930106817051	1.2737606589215325	81.0	3.0	151.0	17441.0	0.121285140562249	62.95634572314589	25.553864678361276	2.0	0.5894039735099338	345.0	15047.0	62.0	0.00733233657988678	26.92582403567252	0.6143350878862649	5.0990195135927845	33.28663395418648	11.180339887498949	0.25	0.5207203420458918	24.52772048025807	9.272601777200293	16.97056274847714	31.240998703626616	6.4031242374328485	4.879024292702434	6.4031242374328485	43.61449275362319	1.4215458230876588
11	246	B	893.0	109.98275595999989	5.893086653060152E-5	37.05401462729781	29.017236257093817	1.2769656730571386	128.0	3.0	112.0	10467.0	0.12541993281075028	76.89631619335744	25.942243542145693	3.0	0.875	170.0	4093.0	24.0	0.007755340314149676	19.4164878389476	0.5240049704261576	5.0	21.587033144922902	6.324555320336759	0.3125	0.4	86.82016988013577	74.74488129694222	12.529964086141668	20.248456731316587	6.4031242374328485	3.1622776601683795	2.23606797749979	24.076470588235296	0.9968238455900317
11	255	B	813.0	104.91168815999991	1.1890095236564075E-4	35.05709628591621	27.018512172212592	1.297521346196515	114.0	4.0	56.0	8590.0	0.06888068880688807	68.38522445911413	28.442925306655784	2.0	1.2142857142857142	89.0	3270.0	44.0	0.0011278531177810866	18.24828759089466	0.5205304923735427	4.0	18.439088914585774	3.1622776601683795	0.2857142857142857	0.23249527748763857	86.82016988013577	68.38522105721376	7.615773105863909	12.083045973594572	5.830951894845301	2.072225288683357	1.4142135623730951	36.741573033707866	1.197553516819572
11	258	B	1255.0	132.2253966399999	1.696092162196732E-4	43.829214001622255	34.438350715445125	1.2726862085751818	97.0	3.0	81.0	9272.0	0.06454183266932272	72.01835169103244	28.460498941515414	3.0	1.3703703703703705	98.0	6711.0	87.0	8.970321736190114E-4	26.40075756488817	0.6023552593005888	6.324555320336759	27.784887978899608	6.4031242374328485	0.33333333333333337	0.2807955730529843	43.806510576017956	10.901267653030061	8.06225774829855	13.601470508735444	4.123105625617661	3.298841151249401	3.605551275463989	68.4795918367347	1.27045149754135
11	260	B	902.0	108.91168815999988	5.437399023373742E-5	36.359317925395686	29.68164415931166	1.224976545444809	92.0	3.0	104.0	7472.0	0.11529933481152993	71.69379963209974	26.92582403567252	2.0	0.6826923076923077	90.0	4353.0	64.0	9.624069055162795E-4	20.808652046684813	0.5723058966447419	3.605551275463989	21.633307652783937	4.242640687119285	0.18569533817705186	0.21428571428571427	25.346175941946697	14.036243467926482	7.0710678118654755	13.038404810405298	4.0	3.2596012026013246	1.0	48.36666666666667	1.323225361819435
12	264	B	967.0	114.81118307999988	6.581975018868754E-5	39.84971769034255	29.410882339705484	1.3549310500128844	85.0	3.0	80.0	11184.0	0.0827300930713547	44.144389092906586	16.492422502470642	3.0	1.1	164.0	13372.0	126.0	0.0016723341298740073	23.40939982143925	0.5874420492347037	3.605551275463989	23.769728648009426	4.242640687119285	0.17806548535067296	0.22206996305928156	16.164499152256923	27.474431626277138	10.816653826391969	19.72308292331602	6.708203932499369	2.940143609493326	1.0	81.53658536585365	1.5453185761292254
12	274	B	1159.0	124.22539663999987	3.067365407040032E-5	41.593268686170845	34.52535300326414	1.2047166811658228	93.0	4.0	138.0	13475.0	0.11906816220880069	76.93553489775526	27.51363298439521	1.0	0.6086956521739131	199.0	10249.0	65.0	0.0028352861309046845	24.351591323771842	0.5854695265118317	4.47213595499958	23.769728648009426	2.8284271247461903	0.25	0.14285714285714288	52.650650955359424	34.215702132437414	12.0	21.0	8.0	2.625	2.0	51.50251256281407	1.2620743487169481
14	304	B	774.0	101.74011527999991	1.1299450987148181E-4	33.28663395418648	26.92582403567252	1.236234549779679	71.0	3.0	99.0	11009.0	0.12790697674418605	71.51318220296905	25.96150997149434	3.0	1.0303030303030303	88.0	3195.0	44.0	0.0011912363466245008	18.973665961010276	0.5700085501923798	5.0	19.924858845171276	5.830951894845301	0.35179877236514595	0.39492189449597953	69.60512391795162	63.698982804181114	6.324555320336759	11.661903789690601	4.47213595499958	2.6076809620810595	1.0	36.30681818181818	1.2118935837245697
14	306	B	1088.0	120.56854239999988	4.1668217845191655E-5	40.52159917870962	32.984845004941285	1.228491423035012	71.0	3.0	174.0	19983.0	0.15992647058823528	108.62000012775465	32.01562118716424	4.0	0.9022988505747126	124.0	5347.0	61.0	0.002108130840230873	21.93171219946131	0.5412351102615024	4.0	23.259406699226016	5.0990195135927845	0.23529411764705882	0.295378269592824	75.96375653207353	64.65382405805332	8.54400374531753	16.64331697709324	5.0	3.3286633954186478	1.4142135623730951	43.12096774193548	1.414625023377595
14	311	A	864.0	107.15432883999989	4.4762841710526774E-5	34.92849839314596	30.083217912982647	1.1610625729660486	70.0	3.0	224.0	16486.0	0.25925925925925924	71.83829025000958	29.154759474226502	2.0	0.375	177.0	9347.0	46.0	0.004229499741458676	19.924858845171276	0.5704470493092009	3.1622776601683795	26.832815729997478	9.433981132056603	0.2	0.5850706729171206	42.06432655357883	8.376005477426673	11.180339887498949	20.615528128088304	6.324555320336759	3.259601202601324	7.810249675906654	52.80790960451977	0.8710816304696695
14	313	B	1027.0	118.32590171999989	9.470366411410808E-5	38.91015291668744	31.304951684997057	1.242939241951783	64.0	4.0	98.0	13569.0	0.09542356377799416	85.22237036551327	31.89043743820395	2.0	0.7959183673469388	176.0	4350.0	31.0	0.001280871447400793	21.95449840010015	0.564235726523822	3.605551275463989	19.697715603592208	1.0	0.19999999999999998	0.058823529411764705	29.744881296942225	63.43494882292201	10.198039027185569	19.026297590440446	6.0	3.171049598406741	2.8284271247461903	24.71590909090909	1.2542528735632184
14	319	B	1288.0	132.22539663999987	3.8308948765789294E-5	43.68065933568311	36.40054944640259	1.2	71.0	3.0	235.0	12467.0	0.18245341614906832	55.914520598440156	25.495097567963924	2.0	0.28936170212765955	351.0	16074.0	35.0	0.008661825267507754	23.259406699226016	0.5324875368862668	4.0	38.3275357934736	16.492422502470642	0.21052631578947367	0.7639967193152492	74.05460409907715	1.9091524329963931	19.697715603592208	35.84689665786984	7.615773105863909	4.706928129235999	17.88854381999832	45.794871794871796	0.7642777155655095
14	322	B	1215.0	126.81118307999985	3.846594035610396E-5	42.15447781671598	35.4682957019364	1.1885115138028624	46.0	3.0	294.0	11364.0	0.2419753086419753	17.444448022961833	7.211102550927978	1.0	0.09523809523809523	171.0	8303.0	68.0	0.0015239651558106887	24.515301344262525	0.5815586531721003	5.830951894845301	26.476404589747453	7.615773105863909	0.30903983234775434	0.38663230087833356	53.79741070999106	46.03224469156573	9.848857801796104	17.69180601295413	5.656854249492381	3.1274990007992005	2.0	48.55555555555556	1.40045766590389
14	323	B	1534.0	146.3675322399999	9.009494696308685E-5	48.05205510693585	37.8549864614954	1.2693718740544924	58.0	3.0	137.0	13712.0	0.08930899608865711	50.92922609041389	24.596747752497688	3.0	0.5036496350364964	292.0	8663.0	45.0	0.0046250049609114705	27.51363298439521	0.5725797351053125	4.47213595499958	28.284271247461902	5.0990195135927845	0.2	0.19999999999999998	51.170175095029606	23.57470620191262	16.401219466856727	30.479501308256342	7.810249675906654	3.9025002494197634	7.615773105863909	29.66780821917808	1.5167955673554196
15	330	B	781.0	102.32590171999989	1.1230719783220554E-4	34.0147027033899	28.0178514522438	1.21403679940868	77.0	3.0	104.0	8026.0	0.13316261203585147	53.824362016855694	25.96150997149434	2.0	0.4519230769230769	95.0	3620.0	44.0	0.0016072572760329903	18.24828759089466	0.5364823485308909	2.23606797749979	19.6468827043885	4.47213595499958	0.15617376188860607	0.31234752377721214	60.06848815949222	60.06848815949222	7.280109889280518	13.341664064126334	5.0990195135927845	2.616515592568454	2.23606797749979	38.10526315789474	1.154696132596685
15	333	B	729.0	98.3259017199999	9.428803440559257E-5	32.38826948140329	27.294688127912362	1.1866143818760868	70.0	3.0	62.0	5795.0	0.0850480109739369	12.683728923454211	6.324555320336759	1.0	0.4838709677419355	94.0	2567.0	33.0	5.584911114404968E-4	17.11724276862369	0.5285013075012258	1.0	18.110770276274835	2.0	0.06666666666666667	0.13333333333333333	10.619655276155129	10.619655276155129	6.4031242374328485	10.816653826391969	5.830951894845301	1.855040827202527	1.0	27.30851063829787	1.2084144916244643
15	336	B	1174.0	131.88225087999987	8.440831231870358E-5	44.28317965096906	32.202484376209235	1.375147927520924	91.0	4.0	151.0	19194.0	0.12862010221465076	70.95524442363528	30.59411708155671	2.0	0.7615894039735099	177.0	5464.0	39.0	0.003538876806883739	23.08679276123039	0.5213445137227217	2.8284271247461903	29.966648127543394	8.06225774829855	0.17374889710522776	0.38218767082460553	71.56505117707799	3.1798301198642207	10.63014581273465	19.4164878389476	5.830951894845301	3.329900192816242	7.810249675906654	30.870056497175142	1.263360175695461
15	343	B	944.0	112.81118307999986	6.765938383406281E-5	36.68787265568828	30.675723300355934	1.1959904676563107	47.0	3.0	175.0	8315.0	0.1853813559322034	69.2430688931241	30.083217912982647	1.0	0.22857142857142856	130.0	5004.0	61.0	0.001719608834846504	20.591260281974	0.5612552266309021	4.0	24.186773244895647	6.708203932499369	0.26666666666666666	0.3946002313234923	71.56505117707799	45.0	10.04987562112089	19.0	5.0	3.8	3.605551275463989	38.49230769230769	1.584732214228617
15	344	B	1205.0	129.05382375999986	4.4302170545021475E-5	44.77722635447622	31.76476034853718	1.4096510051755604	67.0	3.0	223.0	15304.0	0.18506224066390042	42.031549593588025	20.024984394500787	1.0	0.19730941704035873	376.0	7286.0	17.0	0.005336878424440323	23.323807579381203	0.5208854919851373	1.0	23.769728648009426	2.8284271247461903	0.058823529411764705	0.18181818181818182	59.93141717813755	75.06858282186245	18.35755975068582	34.9857113690718	10.295630140987	3.3981126837291242	3.605551275463989	19.377659574468087	0.8772989294537469
15	346	B	764.0	100.32590171999992	4.128827117148828E-5	32.0624390837628	29.068883707497267	1.1029814356267644	63.0	3.0	99.0	5911.0	0.12958115183246074	44.233345472033854	20.0	1.0	0.6161616161616161	73.0	3857.0	75.0	4.0328372218729157E-4	20.024984394500787	0.6245621034065973	4.47213595499958	21.02379604162864	5.0	0.2857142857142857	0.29411764705882354	30.14138555207534	3.5763343749973515	5.830951894845301	10.0	3.605551275463989	2.773500981126146	2.23606797749979	52.83561643835616	1.4194970184080893
16	348	B	868.0	107.74011527999988	8.647352537138879E-5	35.014282800023196	29.017236257093817	1.2066718721864247	68.0	3.0	121.0	11713.0	0.13940092165898618	65.44785423931712	21.095023109728988	5.0	1.165289256198347	197.0	7055.0	54.0	0.006401656165647336	18.0	0.5140759301797858	1.4142135623730951	22.090722034374522	5.830951894845301	0.08333333333333334	0.33333333333333337	48.36646066342979	34.33021719550331	12.041594578792296	22.20360331117452	6.082762530298219	3.650249898886969	4.47213595499958	35.81218274111675	1.5078667611622962
16	355	B	1596.0	148.12489155999992	1.6606917675854576E-4	43.9089968002003	43.9089968002003	1.0	48.0	3.0	246.0	17047.0	0.15413533834586465	72.93541204082433	33.015148038438355	2.0	0.24796747967479674	200.0	13150.0	96.0	0.0041925665892687735	34.132096331752024	0.777337193265056	12.206555615733702	35.22782990761707	13.45362404707371	0.5172083606539448	0.5762899372218113	4.9234373766962065	11.918629673954214	10.770329614269007	17.88854381999832	8.94427190999916	2.0	2.0	65.75	1.4600760456273765
16	359	A	1157.0	123.63961019999985	4.3746888440963455E-5	41.88078318274385	34.66987164671943	1.20798783478354	74.0	3.0	306.0	22033.0	0.2644770959377701	93.97049934580606	31.906112267087632	5.0	0.46078431372549017	137.0	5626.0	57.0	0.0016662186625229635	25.059928172283335	0.5983634084142148	4.123105625617661	25.553864678361276	4.47213595499958	0.20986055078837967	0.2222222222222222	21.18134950026625	8.652541791114729	9.433981132056603	16.64331697709324	7.211102550927978	2.3080127982580767	1.0	41.065693430656935	1.3880199075719872
16	362	B	1520.0	144.61017291999988	1.497348534904418E-4	49.193495504995376	38.01315561749642	1.2941176470588236	64.0	3.0	64.0	7959.0	0.042105263157894736	92.32830933628301	37.33630940518894	4.0	1.078125	624.0	32031.0	90.0	0.0065374848256334744	25.079872407968907	0.5098209051930892	1.4142135623730951	42.15447781671598	17.72004514666935	0.07402332101976053	0.708801805866774	71.56505117707799	10.175510843043213	20.248456731316587	37.8549864614954	9.219544457292887	4.105949771905614	17.08800749063506	51.33173076923077	1.7533014891823546
17	369	B	825.0	104.91168815999991	6.897626670758017E-5	34.713109915419565	28.635642126552707	1.2122343812654182	64.0	3.0	94.0	9005.0	0.11393939393939394	75.2689162575344	27.16615541441225	2.0	0.8404255319148937	112.0	12468.0	143.0	0.0018269585341099555	18.973665961010276	0.5465850224091323	3.1622776601683795	19.924858845171276	3.605551275463989	0.21271781490575853	0.23620751769642942	58.32453126189078	43.06941255883301	8.602325267042627	14.317821063276353	5.385164807134504	2.658752624303619	1.0	111.32142857142857	1.2845684953480911
17	376	B	1133.0	122.22539663999987	3.919199668222835E-5	40.22437072223753	33.83784863137726	1.1887390111715954	62.0	3.0	130.0	15126.0	0.1147396293027361	41.299950329064266	18.788294228055936	2.0	0.46153846153846156	250.0	11226.0	58.0	0.0048030623917550835	22.20360331117452	0.5519938015810782	2.23606797749979	21.633307652783937	2.0	0.1111111111111111	0.10526315789473684	6.340191745909912	32.9052429229879	14.212670403551895	26.92582403567252	7.615773105863909	3.5355339059327373	1.0	44.904	1.291644396935685
17	384	B	858.0	107.39696951999989	4.413915316166822E-5	34.655446902326915	29.732137494637012	1.1655888147489548	67.0	3.0	154.0	11873.0	0.1794871794871795	32.81591383485447	15.620499351813308	1.0	0.4805194805194805	106.0	4890.0	60.0	0.0026632046935184963	21.2602916254693	0.6134761928013629	4.47213595499958	21.2602916254693	4.47213595499958	0.2701716134791496	0.2701716134791496	18.434948822922024	18.434948822922024	8.602325267042627	15.0	5.0	3.0	0.0	46.132075471698116	1.3006134969325154
18	386	B	1038.0	117.74011527999987	3.665997171775853E-5	40.11234224026316	31.064449134018133	1.2912619846310693	136.0	4.0	114.0	11378.0	0.10982658959537572	84.65597379959218	31.32091952673165	3.0	1.3508771929824561	135.0	3721.0	36.0	0.00298171658027102	25.179356624028344	0.6277209262229099	6.4031242374328485	24.515301344262525	7.211102550927978	0.35963528668941347	0.4332731606838266	44.37040139158974	62.02052561151986	9.055385138137417	14.560219778561036	7.280109889280518	2.0	2.23606797749979	27.562962962962963	1.306100510615426
18	394	B	1264.0	130.46803731999984	6.594527961655714E-5	41.10960958218893	37.64306044943742	1.0920899919231546	119.0	3.0	144.0	12286.0	0.11392405063291139	86.78261309583837	33.12099032335839	2.0	0.5833333333333334	414.0	8648.0	26.0	0.006795888727357136	21.213203435596427	0.5160156871153361	2.0	26.627053911388696	6.082762530298219	0.10526315789473684	0.2867441755680875	48.81407483429035	31.723602957684022	17.08800749063506	34.0147027033899	9.848857801796104	3.4536697948047084	6.708203932499369	20.88888888888889	1.2446808510638299
18	401	B	945.0	111.74011527999991	4.034361939528894E-5	38.63935817272331	29.614185789921695	1.3047584170243527	121.0	3.0	145.0	7397.0	0.15343915343915343	79.74963223393526	31.400636936215164	2.0	0.33793103448275863	96.0	5055.0	74.0	8.218727251950278E-4	23.769728648009426	0.6151688271258396	4.47213595499958	25.298221281347036	6.4031242374328485	0.2324952774876386	0.3472581680740104	14.67639313745002	26.771150214462125	6.082762530298219	11.045361017187261	5.0	2.209072203437452	2.23606797749979	52.65625	1.4053412462908013
