# Supplementary material for: Exploiting Single-Cell Quantitative Data to Map Genetic Variants Having Probabilistic Effects
Source: PLoS Genet. 2016 Aug 1;12(8):e1006213. doi: 10.1371/journal.pgen.1006213 (PMC4968810; doi:10.1371/journal.pgen.1006213)
Supplement: S1 Dataset — (ZIP) [file pgen.1006213.s007.zip › data/2014-10-07_morpho/k_series/K10-2_A1B.xls]

image_number	cell_id	Cgroup	Agroup	Dgroup	C11-1_A1B	C11-2_A1B	C12-1_A1B	C12-2_A1B	C13_A1B	C101_A1B	C102_A1B	C103_A1B	C104_A1B	C105_A1B	C106_A1B	C107_A1B	C108_A1B	C109_A1B	C110_A1B	C111_A1B	C112_A1B	C113_A1B	C114_A1B	C115_A1B	C116_A1B	C117_A1B	C118_A1B	C126_A1B	C127_A1B	C128_A1B	A7-1_A1B	A7-2_A1B	A8-1_A1B	A8-2_A1B	A9_A1B	A101_A1B	A102_A1B	A103_A1B	A104_A1B	A120_A1B	A121_A1B	A122_A1B	A123_A1B	D14-3_A1B	D15-3_A1B	D16-3_A1B	D17-3_A1B	D104_A1B	D107_A1B
1	4	small	api	A1	1944.0	296.0	151.6101729199999	52.2842712	1.1908936197485132E-4	2240.0	206.30865768000007	53.665631459994955	44.28317965096906	75.20323775494265	80.96051719664487	19.924858845171276	17.855269516358767	12.649110640673518	43.379718763495916	8.061751726362036	24.515301344262525	43.925256999582125	1.1159091621056954	1.2118739413695325	0.9208129030686245	0.34485991403485056	0.1522633744855967	77.0	5.0	46.32493928760188	171.0	233.0	10408.0	18567.0	0.46153846153846156	0.18035714285714285	0.5767326732673267	-1.0	0.12116095325909369	95.83978980988098	38.23885892824792	4.0	0.44801980198019803	224.0	15341.0	107.0	0.0010362075372488814	16.278820596099706	0.3033379120533549
1	5	medium	iso	A1	1035.0	358.0	102.49747459999993	58.35533900000001	1.1798126203818027E-4	1393.0	163.68124071999998	39.35733730830886	32.64965543462902	49.69868051729944	70.24117754642549	20.518284528683193	22.876069525342317	13.45362404707371	31.734870431296162	17.672468279344223	16.15549442140351	33.72018075832277	0.8969322507939073	1.2054441856855098	0.7440678394278715	0.5693344077767165	0.3458937198067633	71.0	4.0	35.17101079013795	17.0	234.0	1282.0	25791.0	0.09090909090909091	0.18018664752333094	0.9322709163346613	-1.0	0.13394017820992207	59.71966475371573	23.0	1.0	0.40239043824701193	106.0	4953.0	66.0	0.0013595194979546601	25.059928172283335	0.6367282414451562
1	14	small	api	A1	1516.0	335.0	126.81118307999986	52.041630520000005	1.8674989572370468E-4	1851.0	181.68124072	49.33558553417604	38.600518131237564	2.6224014605410986	8.727801173770814	19.235384061671343	21.612266261262203	16.1245154965971	2.006665147035098	40.85437388789372	21.540659228538015	13.224326542399034	0.8900216122243885	1.2781068214276403	0.6963593318672987	0.410386759716366	0.22097625329815304	63.0	3.0	47.12748667179272	22.0	223.0	1838.0	26926.0	0.29411764705882354	0.1323608860075635	0.9102040816326531	-1.0	0.15432693300184142	105.24900114887275	45.44710902986401	5.0	0.5142857142857142	175.0	6982.0	46.0	8.407450199550218E-4	29.732137494637012	0.602650950074177
1	16	small	api	A1	1143.0	233.0	110.98275595999992	43.213203400000005	1.2500543682361146E-4	1376.0	156.6101729199999	41.6293165929973	32.69556544854363	37.57721701438828	41.45625913742248	16.76305461424021	16.910738949174817	12.649110640673518	23.877403746935553	27.679594696849374	19.6468827043885	36.06596598821377	0.9912668313680159	1.2732404539237479	0.7785385928582671	0.38936862782155796	0.20384951881014873	52.0	3.0	39.11521443121589	27.0	161.0	2522.0	19502.0	0.15384615384615385	0.13662790697674418	0.8563829787234043	-1.0	0.12856868026619808	80.83534219581722	31.53772274881614	4.0	0.5957446808510638	185.0	5643.0	41.0	0.0011484215372355405	24.73863375370596	0.5942599057191198
2	21	small	E	A1	844.0	53.0	91.66904747999993	19.0710678	5.18732245300004E-5	897.0	113.15432883999988	36.235341863986875	29.5296461204668	23.629377730656813	23.360717357429756	6.4031242374328485	-1.0	13.038404810405298	8.003236207582784	20.38629239050575	15.620499351813308	20.18376118321225	-1.0	1.2270835118092527	-1.0	0.20804260897508364	0.06279620853080568	96.0	3.0	32.802438933713454	80.0	19.0	12167.0	2691.0	0.5833333333333334	0.11036789297658862	0.1919191919191919	0.043076839418528697	-1.0	35.69841999178612	11.722900958004928	4.0	0.7575757575757576	82.0	4205.0	60.0	8.588059375526316E-4	23.600847442411894	0.6513212302784428
2	30	small	api	A1	1187.0	192.0	114.98275595999988	39.627416960000005	6.938250732406323E-5	1379.0	157.43860003999993	44.14748010928823	33.24154027718932	4.7213023084361225	5.34305575857519	15.811388300841896	15.28272941510927	11.180339887498949	2.8993727316515616	36.189658781410635	19.924858845171276	31.136272346273135	1.0345919155782453	1.3280816635197459	0.7790122731130253	0.34463791226038765	0.16175231676495366	86.0	3.0	42.05948168962618	40.0	136.0	4497.0	21187.0	0.7272727272727273	0.12762871646120377	0.7727272727272727	-1.0	0.1149191778817381	115.40433663972956	50.47410529627595	6.0	0.9715909090909091	289.0	16491.0	87.0	0.003253530081552302	27.018512172212592	0.612005761264914
2	32	medium	E	A1	1391.0	464.0	109.1543288399999	56.041630520000005	1.0077536501655935E-4	1855.0	167.1959593599999	54.91812087098393	33.28663395418648	55.73120690841246	75.8207319177335	17.69180601295413	35.593766800255224	36.124783736376884	27.896074659929496	11.83658283208436	13.0	28.772661159071898	0.4970478711128509	1.6498550423142693	0.30126760131340785	0.5134164729476436	0.3335729690869878	106.0	3.0	37.48332962798263	117.0	101.0	14295.0	10161.0	0.21428571428571427	0.11752021563342319	0.463302752293578	0.08140974971310348	-1.0	152.53928531618004	43.46049894151541	3.0	1.018348623853211	235.0	16208.0	87.0	0.005948641941868436	25.612496949731394	0.4663760620998195
2	45	medium	iso	A1	1141.0	484.0	108.32590171999992	66.76955256000001	7.638410371656246E-5	1625.0	177.92388139999997	41.43669871020132	33.83784863137726	50.25380275126224	69.64592905921388	24.839484696748443	23.518193506417365	14.212670403551895	36.658325766334194	19.741207760489093	17.4928556845359	39.0996655485605	1.056181661655711	1.2245665840522075	0.8624942697364035	0.6163766144553822	0.42418930762489043	85.0	4.0	36.40054944640259	154.0	329.0	8124.0	18488.0	0.6666666666666666	0.29723076923076924	0.6811594202898551	-1.0	0.09888932922295615	153.72729716839874	53.508554996171576	3.0	0.4451345755693582	123.0	5671.0	59.0	0.002149712150074325	23.769728648009426	0.5736395366399579
3	53	small	api	A1	1172.0	245.0	110.63961019999988	44.213203400000005	5.671409968475118E-5	1417.0	157.68124071999995	42.638011210655684	33.421549934136806	42.27368900609372	59.845452082083824	17.08800749063506	17.081437283399367	13.0	26.877426208697152	22.440610967415047	18.027756377319946	31.083899340107592	1.0003846401872798	1.2757640293368075	0.7841455137336951	0.39961459842525776	0.2090443686006826	70.0	3.0	38.63935817272331	3.0	154.0	267.0	21524.0	0.15384615384615385	0.11079745942131264	0.9808917197452229	-1.0	0.15896212667887866	96.57319634081233	44.01738736448227	7.0	0.7898089171974523	255.0	10776.0	60.0	0.005821116973299264	25.238858928247925	0.5919333057903149
3	62	medium	iso	A1	1104.0	365.0	107.08326103999993	55.69848476000001	9.113729814915381E-5	1469.0	165.19595935999996	40.311288741492746	33.24154027718932	41.96443087494443	59.71965971749324	21.400934559032695	22.117931684071632	14.212670403551895	30.7606141781237	24.487433290164805	18.601075237738275	35.62034745396047	0.9675829939580071	1.2126781251816647	0.7978893771280476	0.5201418430766165	0.33061594202898553	73.0	3.0	36.76955262170047	124.0	253.0	8005.0	19573.0	0.5833333333333334	0.25663716814159293	0.6710875331564987	-1.0	0.14332646346585223	66.65999070596764	23.887256345063076	1.0	0.3129973474801061	117.0	6423.0	70.0	9.236641613694966E-4	27.073972741361768	0.6716226046500543
3	64	medium	iso	A1	1051.0	298.0	102.66904747999993	48.69848476000001	3.8110862945540085E-5	1349.0	153.78174579999987	40.01249804748511	33.0	29.357753542791272	46.43209618416465	18.384776310850235	20.077614969330572	14.866068747318506	22.21805794142053	29.0	18.35755975068582	30.66428919389467	0.9156852713299751	1.212499940832882	0.7552043843408182	0.47432489104845876	0.28353948620361563	44.0	3.0	36.76955262170047	27.0	188.0	2291.0	19636.0	0.16666666666666666	0.15937731653076354	0.8744186046511628	-1.0	0.16201275242642946	114.22391537757983	47.07186053648498	5.0	0.627906976744186	353.0	10463.0	44.0	0.0062625506290611985	21.0	0.5248360143642645
4	81	large	iso	B	1699.0	1521.0	132.46803731999984	123.81118307999985	2.8257285150676157E-5	3220.0	258.6934339600002	46.09772228646444	45.18849411078001	72.43827907275357	69.34108993669251	43.840620433565945	43.456008161312454	18.384776310850235	60.91407255547865	21.731195502833483	20.518284528683193	65.1001915269451	1.0088506121138825	1.0201207894526303	0.9889521148326023	0.9346494866600323	0.8952324896998234	63.0	4.0	43.60045871318328	212.0	407.0	14880.0	33488.0	0.35714285714285715	0.1922360248447205	0.6575121163166397	-1.0	0.14445882986061961	220.40347530728863	78.60051813123756	4.0	0.40226171243941844	1520.0	60564.0	40.0	0.008688712311641323	32.2490309931942	0.6995797057561649
4	86	small	api	A1	1013.0	216.0	103.39696951999991	43.213203400000005	3.586580806848017E-5	1229.0	149.4386000399999	38.948684188300895	31.89043743820395	36.538711857428645	41.87786953788429	17.0	15.529159561125791	11.045361017187261	21.54116416215191	27.28090518312432	18.110770276274835	32.269230769230774	1.094714748282719	1.2213280004005633	0.8963314915597461	0.4179349124119285	0.21322803553800593	87.0	3.0	35.90264614203248	33.0	169.0	2542.0	18786.0	0.4166666666666667	0.1643612693246542	0.8366336633663366	-1.0	0.14419449793113653	111.82254677320931	42.018512172212596	5.0	0.599009900990099	167.0	10266.0	75.0	0.0018383474560035563	24.758836806279895	0.6356783886865365
4	94	medium	api	A1	1054.0	509.0	104.91168815999991	69.18376612	4.9454508101885765E-5	1563.0	176.50966784	39.81205847478876	32.202484376209235	33.970468776019516	47.89758718359337	26.0	23.53985015506583	13.416407864998739	28.81036660604588	31.488253768058023	17.26267650163207	38.83072916666668	1.104510004470217	1.236303945052183	0.8933968130495585	0.6594476490978626	0.4829222011385199	63.0	4.0	36.49657518178932	105.0	349.0	6039.0	21243.0	0.6153846153846154	0.290467050543826	0.7687224669603524	-1.0	0.2567502045314851	97.22953251324286	39.1139737026038	3.0	0.2665198237885463	137.0	10788.0	98.0	0.0017344193692301903	29.410882339705484	0.738743070980118
5	95	medium	iso	A1	1454.0	465.0	125.71067799999986	65.76955256000001	4.6295591851957854E-5	1919.0	193.48023056000005	47.4236228055175	37.53664875824692	60.25511870305779	67.54687673336498	23.40939982143925	24.160267730019367	14.7648230602334	38.019027086859964	18.72836343296493	19.4164878389476	41.13757103124266	0.9689213746730482	1.2633952250491831	0.766918661288536	0.5231819094953898	0.31980742778541954	79.0	3.0	41.43669871020132	40.0	334.0	2456.0	26411.0	0.21428571428571427	0.1948931735278791	0.893048128342246	-1.0	0.2844494069840724	140.74287502988656	44.60007074250672	3.0	0.44919786096256686	267.0	11048.0	51.0	0.0010343857008416927	30.610455730027933	0.6454685222080199
5	96	medium	iso	A1	1073.0	489.0	104.91168815999991	66.52691188	6.86189698009428E-5	1562.0	174.26702715999997	40.85339643163099	33.24154027718932	55.56888045002515	76.54895571997977	24.413111231467404	24.274861215053477	14.422205101855956	36.79008678055206	15.823574828779714	16.64331697709324	37.82773833082012	1.0056951928659512	1.2289862651059222	0.8183128008995884	0.6341229756835137	0.45573159366262816	85.0	3.0	34.539832078341085	19.0	346.0	1361.0	34686.0	0.38461538461538464	0.23367477592829705	0.947945205479452	-1.0	0.19610782275320526	58.46337628521592	18.439088914585774	4.0	0.4438356164383562	137.0	5459.0	60.0	0.0010094309482741968	21.840329667841555	0.5346025441089531
5	97	medium	api	A1	1302.0	393.0	115.74011527999988	57.52691188000001	9.680001891463614E-5	1695.0	175.68124072	44.28317965096906	36.24913792078372	20.40988283380399	21.439892157046124	21.93171219946131	21.092727448029564	16.278820596099706	15.107316260325495	38.56643440887034	20.518284528683193	41.3304660885623	1.0397760201234725	1.2216340081726182	0.851135457237984	0.4970352046119032	0.30184331797235026	74.0	4.0	42.80186911806539	17.0	246.0	1447.0	31858.0	0.07692307692307693	0.15516224188790562	0.935361216730038	-1.0	0.229836895390879	112.25082487016019	49.27679853809421	6.0	0.5703422053231939	183.0	7266.0	57.0	0.0014915511055615413	29.546573405388315	0.6672188771959996
5	104	medium	iso	A1	1204.0	357.0	111.91168815999991	55.11269832000001	4.984225607935584E-5	1561.0	169.43860003999998	41.10960958218893	35.12833614050059	53.44752724790847	62.981429696964035	20.615528128088304	20.60650804336094	13.92838827718412	33.05796415514483	21.37875238372443	18.027756377319946	37.107950630558946	1.0004377299010772	1.1702691928751028	0.8548782929534479	0.4924659722870545	0.29651162790697677	104.0	4.0	38.600518131237564	31.0	196.0	3044.0	25157.0	0.5	0.14541960281870595	0.8634361233480177	-1.0	0.1571546386349104	131.7743361249466	42.15549442140351	6.0	0.748898678414097	131.0	7872.0	84.0	5.963254068045795E-4	28.071337695236398	0.6828412621899121
5	105	small	api	A1	1094.0	238.0	105.66904747999993	43.798989840000004	3.452499182616393E-5	1332.0	151.88225087999996	38.600518131237564	34.20526275297414	16.982954613945545	25.953375702364212	16.278820596099706	17.92591546943358	14.212670403551895	12.7718492877182	32.18802930856797	19.4164878389476	29.183485650462366	0.9081165547086049	1.128496465880276	0.8047136895552744	0.4144921420654414	0.21755027422303475	70.0	4.0	38.91015291668744	53.0	163.0	5032.0	19395.0	0.6666666666666666	0.16216216216216217	0.7546296296296297	-1.0	0.09660986963658158	91.60971306909471	37.48859533742196	4.0	0.625	199.0	9443.0	73.0	0.004733958199272599	21.540659228538015	0.558040675912746
5	108	small	api	A1	1363.0	85.0	120.46803731999987	23.899494920000002	3.900944928849353E-5	1448.0	147.1959593599999	41.617304093369626	39.408120990476064	54.78240703180728	54.78240703180728	8.0	-1.0	14.0	22.058132308148565	16.16418098579089	19.0	27.000000000000004	-1.0	1.05605908242688	-1.0	0.19838868011533758	0.06236243580337491	100.0	4.0	40.049968789001575	152.0	34.0	16351.0	4257.0	0.6	0.12845303867403315	0.1827956989247312	0.06471595109596147	-1.0	113.4384379810019	41.48564700164307	4.0	1.0053763440860215	131.0	8394.0	94.0	7.432459618734232E-4	20.518284528683193	0.49302291380166835
5	114	medium	iso	A1	1381.0	423.0	122.98275595999988	60.69848476000001	5.606098102737733E-5	1804.0	185.68124072	46.84015371452148	36.138621999185304	37.874983651098205	59.26570777827905	23.769728648009426	21.8914653711902	14.560219778561036	32.813726645040795	27.75424032556115	20.0	38.17562479831817	1.0857988830337084	1.2961245095504035	0.8377272978275426	0.493552809791823	0.30629978276611153	83.0	3.0	42.638011210655684	138.0	300.0	6702.0	18620.0	0.8	0.24279379157427938	0.684931506849315	-1.0	0.08679546676167021	64.02966209295899	23.49593508340934	3.0	0.319634703196347	122.0	6548.0	69.0	4.941841736117162E-4	31.78049716414141	0.6784883191851857
6	115	medium	iso	A1	906.0	385.0	98.66904747999992	59.52691188000001	1.0289322568557692E-4	1291.0	160.6101729199999	38.01315561749642	29.017236257093817	32.73522627210758	45.22826883015341	23.345235059857504	20.131652266682	12.041594578792296	24.70197448085062	31.360671014198783	16.64331697709324	34.79551701778762	1.1596283678361563	1.3100198544306019	0.8851990784064773	0.6032987385640469	0.4249448123620309	77.0	4.0	34.92849839314596	19.0	211.0	1666.0	18960.0	0.0	0.17815646785437644	0.9173913043478261	-1.0	0.21262878084548728	106.50984157576107	47.94305370228244	3.0	0.3565217391304348	91.0	5634.0	67.0	8.254200441118819E-4	25.317977802344327	0.6660319931632077
6	119	small	api	A1	1503.0	68.0	128.74011527999988	22.899494920000002	1.0715349340092718E-4	1571.0	153.63961019999994	48.54894437575342	38.27531841800928	62.22502500427265	83.72086945247914	6.4031242374328485	-1.0	14.212670403551895	23.646240196590977	8.909135549857448	19.72308292331602	23.788953477582236	-1.0	1.268413859959169	-1.0	0.1778738108956587	0.04524284763805722	53.0	4.0	41.10960958218893	108.0	32.0	14658.0	4408.0	0.6666666666666666	0.08911521323997454	0.22857142857142856	0.0441728015577053	-1.0	76.65535168401793	34.94277482430979	3.0	0.9142857142857143	138.0	6485.0	54.0	4.676591268159261E-4	35.4682957019364	0.7305678044701249
6	123	small	api	A1	1866.0	251.0	143.8822508799999	47.455844080000006	1.9027968510187441E-4	2117.0	194.16652208000005	50.53711507397311	46.06517122512408	80.7273982227997	86.10832370591925	17.4928556845359	17.2603926092862	14.422205101855956	39.17912601662754	5.210009940636089	22.20360331117452	39.26967602650916	1.0134680062332206	1.0970786329436244	0.9237879362520587	0.32982417073513076	0.1345123258306538	71.0	3.0	46.32493928760188	33.0	166.0	3557.0	18597.0	0.5384615384615384	0.09400094473311289	0.8341708542713567	-1.0	0.051570076922358314	117.01765993935919	53.02272323309352	4.0	0.5979899497487438	189.0	14821.0	94.0	0.003360935339756787	36.68787265568828	0.7259589828581793
6	124	small	api	A1	1374.0	269.0	121.32590171999989	47.284271200000006	2.3573162851332682E-5	1643.0	171.43860003999998	45.39823785126467	38.3275357934736	25.140076904562562	35.11474658877002	17.69180601295413	18.955118914226595	12.041594578792296	18.76724825292455	33.239809803189495	20.248456731316587	32.62644745246087	0.9333524148812227	1.1844809980973279	0.7879842871101338	0.3897294026227333	0.1957787481804949	59.0	3.0	42.720018726587654	91.0	201.0	6878.0	20329.0	0.6	0.17772367620206939	0.6883561643835616	-1.0	0.15633790456263985	62.643406228336694	22.135943621178654	4.0	0.5034246575342466	170.0	8439.0	60.0	4.956358072899359E-4	30.265491900843113	0.6666666666666667
6	127	small	api	A1	1118.0	257.0	107.32590171999989	46.041630520000005	3.170589187999531E-5	1375.0	155.78174579999992	40.024992192379	33.734255586866	58.13402230639632	66.99740340664215	17.26267650163207	18.030188288901034	14.142135623730951	30.73079924883032	15.26638104326537	17.08800749063506	33.38536493240164	0.9574318484659737	1.1864791884710277	0.8069520795386063	0.4289889931706977	0.2298747763864043	53.0	3.0	35.84689665786984	61.0	152.0	4039.0	13027.0	0.6	0.1549090909090909	0.7136150234741784	-1.0	0.121512315130714	44.707244691057056	17.754481683987485	3.0	0.5070422535211268	90.0	12626.0	187.0	0.0010432822097384354	27.51363298439521	0.6874113267068661
6	128	small	api	A1	1218.0	118.0	114.05382375999987	29.727922040000003	3.912584710270533E-5	1336.0	145.78174579999992	41.86884283091664	36.87817782917155	53.91892861795385	60.14884684384673	11.180339887498949	12.825545207017049	12.165525060596439	25.24550306462002	17.245971396583165	19.026297590440446	29.107436603661057	0.8717243366295272	1.1353284054560135	0.767816899885802	0.26064818398860173	0.09688013136288999	49.0	4.0	38.118237105091836	73.0	95.0	8282.0	14847.0	0.7692307692307693	0.12574850299401197	0.5654761904761905	-1.0	0.06621089410756693	40.52980277905152	14.071067811865476	5.0	0.7678571428571429	100.0	7891.0	92.0	0.00149155831057306	29.698484809834994	0.7093218441639172
6	134	small	api	A1	930.0	221.0	96.84062035999993	43.455844080000006	3.5411237741092285E-5	1151.0	142.71067799999992	36.0	32.0	29.744881296942197	34.695153531233956	15.811388300841896	17.97565412398808	13.038404810405298	17.0	27.0	16.1245154965971	29.865955679368042	0.8796001631863832	1.125	0.7818668117212295	0.4487357053110067	0.23763440860215054	60.0	3.0	34.20526275297414	41.0	165.0	4944.0	22741.0	0.5	0.1789748045178106	0.8009708737864077	-1.0	0.11803817176532677	104.64400668406577	35.78788906830422	9.0	0.7427184466019418	129.0	8013.0	83.0	6.595465316264854E-4	20.223748416156685	0.5617707893376856
6	138	small	api	A1	988.0	213.0	99.66904747999993	41.041630520000005	5.315385851940249E-5	1201.0	142.7106779999999	37.12142238654117	32.14031735997639	43.75463573323167	58.79948539601938	15.652475842498529	16.89339402247162	14.7648230602334	24.999042071632953	19.943798090750118	17.029386365926403	29.226353283377538	0.9265441758877807	1.1549799577513704	0.8022166702283465	0.4117790985033304	0.21558704453441296	48.0	3.0	34.66987164671943	10.0	136.0	648.0	11597.0	0.14285714285714285	0.12156536219816819	0.9315068493150684	-1.0	0.11866039962540643	80.81736026283187	36.44333366442559	4.0	0.6506849315068494	118.0	9185.0	114.0	2.417757738996864E-4	22.20360331117452	0.5981344971098066
6	140	medium	iso	A1	963.0	381.0	98.42640679999992	58.52691188000001	3.9134808172496015E-5	1344.0	159.78174579999998	37.94733192202055	30.675723300355934	21.801409486351815	33.69006752597977	22.80350850198276	20.16615952547371	12.806248474865697	18.973665961010276	35.14179566183177	17.029386365926403	34.20526275297416	1.1307809240117124	1.2370476663407721	0.9140964853493477	0.5946261149096429	0.3956386292834891	55.0	4.0	36.359317925395686	2.0	229.0	94.0	15262.0	0.0	0.171875	0.9913419913419913	-1.0	0.25635561310923155	45.045782772287936	17.804493814764857	3.0	0.329004329004329	92.0	8076.0	117.0	5.564402666151536E-4	25.632011235952593	0.6754628043053148
7	142	medium	iso	A1	991.0	433.0	101.74011527999991	64.11269832	4.469978231349392E-5	1424.0	168.26702715999997	37.33630940518894	31.953090617340916	18.434948822922024	27.21920862646732	25.179356624028344	21.24323703092654	12.165525060596439	17.141490688178564	38.869479477705596	18.0	37.476251719484054	1.185288126633972	1.1684725541048777	1.0143910718912659	0.6301614475622999	0.43693239152371344	70.0	3.0	37.12142238654117	0.0	194.0	0.0	20327.0	0.0	0.13623595505617977	1.0	-1.0	0.26262150507960086	49.487967068695994	19.235384061671343	2.0	0.35051546391752575	149.0	8287.0	75.0	0.0010164246654028473	23.769728648009426	0.6366384098131013
7	145	small	api	A1	1217.0	83.0	115.0832610399999	26.142135600000003	1.2032606325063516E-4	1300.0	143.63961019999994	42.04759208325728	35.05709628591621	51.01985126864895	70.57444477210012	10.44030650891055	-1.0	13.341664064126334	24.305791351294648	15.37491855012924	18.601075237738275	25.772930560643918	-1.0	1.1994031604993316	-1.0	0.22715845348624322	0.06820049301561217	83.0	5.0	37.44329045369811	151.0	58.0	11761.0	4273.0	0.8571428571428571	0.16076923076923078	0.27751196172248804	0.06957871098371755	-1.0	64.06988332162751	31.9798821799859	1.0	0.22009569377990432	150.0	6685.0	56.0	0.0015102057205678742	29.274562336608895	0.6962244658063449
7	167	small	api	A1	1017.0	92.0	103.56854239999991	24.313708480000003	4.940606277896027E-5	1109.0	130.71067799999986	38.07886552931954	32.69556544854363	27.32894963800797	39.89783474764181	10.44030650891055	11.448024740171963	12.36931687685298	14.049788315990313	23.64234994548571	17.029386365926403	21.904172479478994	0.9119744886884062	1.1646492423949102	0.7830464791382856	0.2347595893171518	0.09046214355948869	57.0	3.0	36.05551275463989	55.0	65.0	5051.0	6934.0	0.7692307692307693	0.10820559062218214	0.5416666666666666	-1.0	0.042954101407490605	65.74449200783104	32.41088233970548	3.0	0.38333333333333336	129.0	5780.0	63.0	3.5405553216956713E-4	24.596747752497688	0.6459422414661738
8	179	small	api	A1	1262.0	147.0	114.08326103999991	32.384776280000004	3.7114814924322194E-5	1409.0	148.4680373199999	42.579337712087536	36.49657518178932	27.87551038652751	35.537677791974374	11.313708498984761	16.833393691430217	14.866068747318506	15.453504806703586	25.97503999424645	19.209372712298546	26.587214972614195	0.6720990850908753	1.1666666666666667	0.5760849300778931	0.2838696578689598	0.11648177496038035	71.0	3.0	41.048751503547585	35.0	86.0	3921.0	14757.0	0.4166666666666667	0.0858765081618169	0.7107438016528925	-1.0	0.0880102039741097	60.07209133612287	25.099646370926298	4.0	1.2975206611570247	118.0	5849.0	60.0	0.0015861022371794695	28.0178514522438	0.6580152007458308
8	181	medium	iso	A1	966.0	437.0	99.56854239999988	62.284271200000006	2.9615928875287986E-5	1403.0	164.26702715999997	38.01315561749642	31.400636936215164	31.862099281674773	42.37276438503855	23.53720459187964	22.88544981285285	13.601470508735444	25.149188076350576	32.45157103245766	17.46424919657298	37.316032487291764	1.028479002351125	1.2105854952787556	0.8495715555507314	0.6255416590290477	0.4523809523809524	77.0	3.0	35.35533905932738	20.0	235.0	1467.0	21253.0	0.0	0.18175338560228083	0.9215686274509803	-1.0	0.21681799013236497	93.66621513761191	39.293765408777	6.0	0.5333333333333333	98.0	6096.0	84.0	0.0020371928645656185	27.586228448267445	0.7257021418019359
8	182	small	api	A1	1152.0	254.0	109.98275595999989	45.213203400000005	3.893947312581195E-5	1406.0	157.1959593599999	40.80441152620633	33.52610922848042	23.534574331217385	30.343248884239586	17.46424919657298	17.678261736423075	14.317821063276353	16.17472168606377	32.57162925044539	19.1049731745428	32.01779019371712	0.9878940280984098	1.217093556789554	0.8116829002893368	0.41109356649003953	0.2204861111111111	86.0	3.0	39.05124837953327	15.0	167.0	1238.0	22576.0	0.4	0.12944523470839261	0.9175824175824175	-1.0	0.11286788851007713	104.70784133375088	47.55732420143474	5.0	0.6758241758241759	140.0	8494.0	80.0	0.002104461648160958	26.570660511172846	0.6511712708834935
8	185	small	api	A1	1756.0	68.0	142.39696951999994	20.65685424	5.440753151678205E-5	1824.0	165.05382375999997	54.405882034941776	39.84971769034255	43.667780146130355	62.102728969052365	7.0710678118654755	-1.0	14.142135623730951	21.688831351767327	19.32259610929708	22.360679774997898	24.540764758827237	-1.0	1.3652764734171972	-1.0	0.1450652658524359	0.0387243735763098	78.0	6.0	47.16990566028302	116.0	22.0	13891.0	2576.0	0.45454545454545453	0.0756578947368421	0.15942028985507245	0.04726920057458498	-1.0	26.556106682515797	9.32455532033676	1.0	0.4492753623188406	330.0	34773.0	177.0	0.006511302794720445	32.31098884280702	0.59388778628854
8	188	large	iso	B	911.0	490.0	97.49747459999992	66.52691188	1.2121688897087535E-4	1401.0	166.02438647999998	36.49657518178932	30.4138126514911	23.272904064081985	38.904138455404194	24.08318915758459	24.150044262675223	13.45362404707371	21.70066632430716	33.537393410292886	16.64331697709324	34.554140965230054	0.9972316777408993	1.2	0.8310263981174161	0.682344975117951	0.5378704720087816	85.0	3.0	34.9857113690718	33.0	337.0	1875.0	24883.0	0.5454545454545454	0.26409707351891504	0.9108108108108108	-1.0	0.23928443537862623	119.2310854915512	49.92916686838868	5.0	0.3675675675675676	180.0	6349.0	37.0	0.008016818481659612	31.016124838541646	0.8498365855987975
9	194	medium	api	A1	1498.0	513.0	125.88225087999984	67.52691188	4.634757247042497E-5	2011.0	195.82337632000005	47.50789408087881	38.28837943815329	31.759480084812793	44.869187945295266	26.076809620810597	23.878259442047206	16.0312195418814	29.363541091194477	37.557087061435496	22.135943621178654	41.62145242680868	1.092073301410402	1.2407914562594031	0.8801425057379588	0.5364291741523718	0.342456608811749	99.0	3.0	44.384682042344295	82.0	335.0	4042.0	20863.0	0.7647058823529411	0.20735952262555943	0.8033573141486811	-1.0	0.20863008784484288	58.629253892560065	21.095023109728988	2.0	0.20863309352517986	103.0	10870.0	125.0	3.6790937415098795E-4	29.698484809834994	0.6251273685016523
9	197	small	api	A1	1017.0	157.0	100.56854239999991	34.384776280000004	3.7838806982003654E-5	1174.0	136.95331867999985	38.27531841800928	32.449961479175904	34.93543179274813	43.73049522324857	13.341664064126334	14.667286367271654	14.317821063276353	18.889457485474882	23.29740824145962	17.08800749063506	27.325844527941474	0.9096204798930434	1.1795181465029374	0.7711797250342499	0.3419038941942549	0.1543756145526057	123.0	3.0	35.35533905932738	42.0	88.0	5225.0	13045.0	0.4666666666666667	0.11073253833049404	0.676923076923077	-1.0	0.08294918462326355	78.74816489823917	28.905272785635642	4.0	1.0384615384615385	118.0	12645.0	139.0	0.0011399948272921578	22.80350850198276	0.5957758013386838
9	200	medium	api	A1	1065.0	337.0	106.08326103999991	56.284271200000006	6.936116304592298E-5	1402.0	164.36753223999997	41.773197148410844	31.78049716414141	25.527860704033333	23.845206245610484	22.561028345356956	18.43376522672942	13.892443989449804	17.571075476752757	37.192621433678354	19.6468827043885	43.46402836087141	1.2238969124247552	1.3144286866457333	0.931124620802362	0.5305669400451158	0.3164319248826291	99.0	4.0	38.8329756778952	0.0	180.0	0.0	18256.0	0.0	0.12838801711840228	1.0	-1.0	0.19686833760620512	37.29106114380306	14.142135623730951	5.0	0.4888888888888889	123.0	20510.0	221.0	7.024726177591907E-4	27.202941017470888	0.6512056264409188
9	204	medium	iso	A1	1146.0	432.0	109.66904747999993	64.59797968000001	5.927008306015523E-5	1578.0	176.26702716000003	42.190046219457976	33.24154027718932	22.45693899994211	29.551688167553152	24.413111231467404	21.999796992601464	14.422205101855956	19.388459442425066	39.55893707194929	19.235384061671343	39.31087595933137	1.1096971140087128	1.2691964893218022	0.8743304313752726	0.5890265408914086	0.3769633507853403	116.0	3.0	39.81205847478876	6.0	281.0	408.0	28673.0	0.23076923076923078	0.18187579214195185	0.9790940766550522	-1.0	0.254501846314361	59.84517318831544	23.449271413096216	3.0	0.44947735191637633	108.0	7255.0	81.0	5.6579895750979E-4	27.459060435491963	0.6508421510765706
9	215	small	api	A1	1154.0	259.0	111.15432883999989	45.627416960000005	6.524735414364045E-5	1413.0	159.19595935999996	40.792156108742276	33.54101966249684	29.744881296942225	30.74996730219641	18.027756377319946	17.673287039183535	13.416407864998739	18.631032838127485	32.19937887599697	18.973665961010276	36.43908203926373	1.020056786117405	1.2161871201057473	0.8387334228870236	0.41048708976218085	0.2244367417677643	71.0	4.0	39.6232255123179	42.0	180.0	3246.0	19928.0	0.5384615384615384	0.15711252653927812	0.8108108108108109	-1.0	0.14177269858122382	102.6826589559189	44.25699921617557	3.0	0.6396396396396397	120.0	9851.0	101.0	3.519694592644683E-4	26.1725046566048	0.6416063075174323
10	225	medium	iso	A1	1149.0	299.0	109.81118307999988	53.52691188000001	3.8535919568279436E-5	1448.0	166.16652207999994	40.80441152620633	35.0	26.686827358244585	30.316780247603965	20.09975124224178	18.158740398578235	13.0	19.18910163664838	34.6	20.223748416156685	38.014746914674674	1.1068912711487147	1.165840329320181	0.9494364222192928	0.4874449976648049	0.26022628372497825	127.0	4.0	39.56008088970496	19.0	210.0	1519.0	25199.0	0.5	0.15814917127071823	0.9170305676855895	-1.0	0.17566280031406906	92.73299879735433	41.13274595042156	5.0	0.4847161572052402	119.0	15203.0	193.0	0.0011837492485532483	25.0	0.6126788517448398
10	229	small	api	A1	934.0	220.0	97.3259017199999	42.213203400000005	4.0410979895305185E-5	1154.0	142.3675322399999	36.71511950137164	31.38470965295043	27.907020185101132	38.84083697085691	16.15549442140351	17.112198653249713	13.0	17.921771982123545	27.943543518413737	16.64331697709324	28.576116476568583	0.9440922670878111	1.1698409801258143	0.8070261540899992	0.43373041147303787	0.23554603854389722	109.0	3.0	34.132096331752024	14.0	118.0	1132.0	14111.0	0.07692307692307693	0.11438474870017332	0.8939393939393939	-1.0	0.12233170154601511	92.03106023013582	38.179356624028344	5.0	0.9242424242424242	126.0	10833.0	120.0	5.030930296119672E-4	21.02379604162864	0.5726195727306079
10	233	large	iso	B	818.0	432.0	91.84062035999995	64.35533900000001	6.03912586275841E-5	1250.0	158.6101729199999	34.0147027033899	29.017236257093817	29.931511840507792	44.948979728967906	23.345235059857504	24.431089184818116	12.041594578792296	24.40121282957097	29.672019498049615	15.652475842498529	34.53929607786404	0.9555544119729472	1.1722240671722952	0.8151636182304202	0.7007284875443763	0.5281173594132029	107.0	3.0	32.202484376209235	53.0	285.0	3510.0	22460.0	0.4	0.2704	0.8431952662721893	-1.0	0.24812764587280947	105.97562058902545	39.2659210802268	4.0	0.4881656804733728	273.0	16633.0	84.0	0.007116944646427475	25.179356624028344	0.740249204692269
10	234	medium	iso	A1	1238.0	407.0	113.63961019999985	60.52691188000001	6.273682022494164E-5	1645.0	176.16652208	42.01190307520001	35.608987629529715	58.60364932608597	61.63198176563742	23.345235059857504	21.49375902344326	14.317821063276353	37.01331970647933	21.23059514820541	19.1049731745428	42.064705119441975	1.0861401690786072	1.1798117798878536	0.9206046147308766	0.5326216076724988	0.3287560581583199	64.0	3.0	37.656340767525464	56.0	306.0	2298.0	16848.0	0.9333333333333333	0.22006079027355624	0.8453038674033149	-1.0	0.19413124233729312	54.24639655830845	18.601075237738275	2.0	0.2596685082872928	142.0	9695.0	95.0	7.212180552115416E-4	29.068883707497267	0.6919201840360544
11	239	medium	iso	A1	864.0	359.0	93.25483391999994	55.284271200000006	9.379374625823167E-5	1223.0	150.9533186799999	35.22782990761707	29.154759474226502	33.27488798483492	47.70572691736664	21.2602916254693	20.68050370220321	13.45362404707371	24.327357156186814	28.228667114456954	15.652475842498529	32.888212857449794	1.0280354836427084	1.208304597359457	0.8508082199548889	0.5928300858637146	0.41550925925925924	126.0	4.0	32.57299494980466	40.0	194.0	2653.0	15897.0	0.09090909090909091	0.19133278822567457	0.8290598290598291	-1.0	0.23494784132926305	109.79611515693637	37.88893373890704	3.0	0.6410256410256411	110.0	5996.0	77.0	0.0010569760302801135	23.194827009486403	0.6584233848725137
11	244	medium	iso	A1	1339.0	429.0	115.56854239999986	60.69848476000001	1.2659217583782794E-4	1768.0	179.09545428000004	41.773197148410844	38.948684188300895	68.25410966246653	57.77664476925213	23.345235059857504	22.506547515723447	16.278820596099706	36.05182516074885	19.589878731492142	18.027756377319946	42.6156654547217	1.0372641580654756	1.0725188287864769	0.967129089229239	0.525216321842267	0.32038834951456313	130.0	4.0	38.27531841800928	34.0	311.0	2548.0	30626.0	0.47058823529411764	0.19513574660633484	0.9014492753623189	-1.0	0.1774067640332824	123.66757854854819	50.201378208235575	6.0	0.4782608695652174	115.0	8503.0	90.0	7.533222899519965E-4	22.47220505424423	0.5379575083612945
11	245	small	api	A1	1127.0	56.0	110.05382375999987	21.142135600000003	4.529054421898331E-5	1183.0	133.19595935999985	41.10960958218893	33.301651610693426	42.47388308838043	48.945186229037574	7.0	-1.0	12.0	17.48982798200819	17.686810458700116	18.110770276274835	23.19354838709677	-1.0	1.234461583550658	-1.0	0.1921072333307179	0.049689440993788817	92.0	4.0	37.94733192202055	83.0	24.0	13401.0	3105.0	0.7692307692307693	0.0904480135249366	0.22429906542056074	0.05101163966669673	-1.0	59.273895038929716	26.751369321762315	5.0	0.8598130841121495	78.0	6985.0	119.0	6.738215488846997E-4	24.839484696748443	0.6042257503586302
11	247	small	api	A1	994.0	127.0	101.9827559599999	32.798989840000004	2.5846930160084372E-5	1121.0	137.19595935999988	37.53664875824692	32.64965543462902	33.88057648147424	43.47605860537596	12.041594578792296	13.179290117055817	12.041594578792296	17.929144509794305	21.77664635461654	17.46424919657298	26.057855792692006	0.9136755069386334	1.149679782483543	0.7947217310935988	0.32161309557926204	0.12776659959758552	126.0	4.0	34.92849839314596	21.0	81.0	2517.0	13149.0	0.46153846153846156	0.09099018733273863	0.7941176470588235	-1.0	0.1165622434093025	69.10864325594679	29.08605378992719	4.0	0.9117647058823529	112.0	10944.0	111.0	5.181439284857658E-4	21.400934559032695	0.5701343957705026
11	249	medium	iso	B	1223.0	465.0	112.32590171999992	64.11269832	7.385626831248661E-5	1688.0	178.8528136	42.42640687119285	36.49657518178932	40.13548556223947	56.70643672915331	22.67156809750927	24.29187664158278	14.866068747318506	31.11269837220809	26.13943898155181	18.867962264113206	37.221977473522685	0.9332983380419498	1.162476387438193	0.8028535875027155	0.5707739474000998	0.3802125919869174	128.0	3.0	39.395431207184416	34.0	334.0	2711.0	34107.0	0.5	0.21800947867298578	0.907608695652174	-1.0	0.1894160477931347	111.95392423832077	47.97699548043407	5.0	0.3423913043478261	259.0	21100.0	118.0	0.004255988078678928	33.015148038438355	0.7781745019952501
11	250	medium	iso	A1	1257.0	455.0	113.9116881599999	64.76955256000001	7.966099614271509E-5	1712.0	181.09545428	40.162171256046406	37.94733192202055	51.21563589970265	63.88608736970929	24.041630560342615	22.55130572973116	14.142135623730951	36.37751531623298	21.819715855161817	18.027756377319946	40.51305911033514	1.066085966306006	1.0583661412237682	1.0072940967984025	0.568594440186199	0.3619729514717582	103.0	3.0	38.01315561749642	14.0	340.0	870.0	30965.0	0.0	0.20677570093457945	0.96045197740113	-1.0	0.2349710184848445	114.97072434859274	45.13970216787769	3.0	0.4830508474576271	139.0	24100.0	238.0	6.209193704302697E-4	24.515301344262525	0.6104077687426263
11	256	small	E	A1	1369.0	76.0	121.63961019999986	23.313708480000003	9.124045427624448E-5	1445.0	147.7817457999999	46.51881339845203	35.77708763999664	12.070847308120506	11.427101593945139	8.246211251235321	-1.0	13.341664064126334	6.148050199610573	29.068883707497264	21.587033144922902	31.031794971753964	-1.0	1.3002403623945844	-1.0	0.1916621439485674	0.05551497443389335	79.0	3.0	44.9221548904324	100.0	21.0	9698.0	2127.0	0.42857142857142855	0.0837370242214533	0.17355371900826447	0.031063317644598305	-1.0	18.934941283619054	8.485281374238571	2.0	0.3305785123966942	131.0	6141.0	62.0	0.0013236940899187175	29.732137494637012	0.6391422162893429
11	259	small	api	A1	1137.0	88.0	110.22539663999989	24.727922040000003	5.267459303487078E-5	1225.0	136.95331867999988	41.23105625617661	33.421549934136806	39.093858886229505	51.62266659538102	9.219544457292887	-1.0	12.36931687685298	18.578228877783104	20.1367082414271	18.0	23.698560584853524	-1.0	1.233666790960618	-1.0	0.22433960587832844	0.0773966578715919	101.0	3.0	37.48332962798263	42.0	42.0	5732.0	7541.0	0.5384615384615384	0.06857142857142857	0.5	-1.0	0.04412147540290621	4.0	2.0	0.0	0.6666666666666666	120.0	7578.0	67.0	7.767623412808798E-4	23.345235059857504	0.5662051176862654
12	268	medium	iso	A1	937.0	293.0	99.7401152799999	51.041630520000005	5.875767640596992E-5	1230.0	153.19595935999993	37.57658845611187	29.546573405388315	33.835119822451404	43.54837084739168	19.313207915827967	18.193248874482663	11.704699910719626	23.04626459135473	27.820484924661162	17.4928556845359	33.45047611021404	1.0615590458346407	1.2717748329239136	0.8347067565364776	0.5117462555232777	0.3127001067235859	114.0	3.0	35.22782990761707	2.0	181.0	207.0	26745.0	0.6666666666666666	0.14878048780487804	0.9890710382513661	-1.0	0.17124769140767143	54.65301703793719	24.352901727823642	5.0	0.639344262295082	154.0	5667.0	46.0	0.0010033769202809398	19.72308292331602	0.5248768910022762
12	269	small	api	A1	1104.0	146.0	107.98275595999989	33.798989840000004	3.969424451616072E-5	1250.0	143.7817457999999	40.311288741492746	32.7566787083184	17.936737210308372	20.998719034387015	13.152946437965905	14.054998504283008	12.041594578792296	10.418917705493511	30.03967553493505	18.439088914585774	29.074934231293057	0.9358198390386012	1.2306280835259373	0.760440828196716	0.3130035859847861	0.1322463768115942	134.0	4.0	38.897300677553446	53.0	83.0	7023.0	14112.0	0.6153846153846154	0.1088	0.6102941176470589	-1.0	0.05723117464155109	70.07611680339633	29.086683659447797	4.0	1.0220588235294117	138.0	11155.0	110.0	0.0012286507269752653	23.600847442411894	0.5854649697199917
12	272	medium	iso	A1	1183.0	386.0	111.74011527999988	58.94112544000001	5.0969943890706385E-5	1569.0	173.09545427999996	43.965895873961216	32.57299494980466	24.44395478041654	48.3575039995176	24.166091947189145	19.603624376818416	13.892443989449804	26.816239645835633	33.739605513511144	19.1049731745428	35.88390731201009	1.2327359208007431	1.3497652255100625	0.9132965478014184	0.5274840221195811	0.32628909551986474	104.0	3.0	40.0	18.0	229.0	1792.0	26303.0	0.0	0.1574251115360102	0.9271255060728745	-1.0	0.24110216346540764	68.43342446480221	24.924858845171276	5.0	0.5222672064777328	93.0	4809.0	70.0	0.0011167599365624328	33.52610922848042	0.7625480741843872
12	278	medium	iso	A1	1264.0	388.0	115.08326103999987	57.11269832000001	4.955339511824155E-5	1652.0	174.61017291999997	43.86342439892262	35.34119409414458	49.42886896342924	59.44533828614689	20.808652046684813	24.829564949337936	15.811388300841896	32.19082913268126	21.8441968300077	18.788294228055936	37.38144617038035	0.8380594701978321	1.241141549492523	0.6752327891532575	0.4962728532705478	0.3069620253164557	72.0	4.0	39.293765408777	49.0	250.0	3046.0	21222.0	0.21428571428571427	0.18099273607748184	0.8361204013377926	-1.0	0.13183933813351287	137.40938934319954	52.30386560888921	5.0	0.44816053511705684	144.0	6878.0	55.0	9.25924377934257E-4	24.331050121192877	0.554700196225229
12	283	small	api	A1	1026.0	65.0	103.74011527999991	21.899494920000002	3.6952186881372175E-5	1091.0	127.63961019999985	37.64306044943742	33.301651610693426	22.833654177917552	31.9543629370514	6.324555320336759	-1.0	11.704699910719626	10.254214067383801	21.71063490940608	17.88854381999832	19.375225028968163	-1.0	1.1303661719093216	-1.0	0.21109958149643596	0.06335282651072124	100.0	4.0	36.359317925395686	104.0	47.0	7671.0	3881.0	0.8333333333333334	0.1384051329055912	0.31125827814569534	0.02366049106802902	-1.0	50.20027595092486	16.492422502470642	3.0	0.4503311258278146	119.0	5622.0	64.0	5.411896631238474E-4	23.430749027719962	0.622445378988045
13	286	small	api	A1	1077.0	134.0	105.25483391999992	31.798989840000004	3.793022172355351E-5	1211.0	139.05382375999983	40.11234224026316	33.24154027718932	30.827662299868052	40.710846671180974	11.313708498984761	14.49962312326028	13.45362404707371	16.728018423378856	25.059007285881183	18.027756377319946	25.64695406357695	0.7802760390947902	1.2066932490426339	0.6466233566101787	0.30211429400163387	0.1244196843082637	130.0	3.0	37.73592452822641	95.0	91.0	8487.0	9709.0	0.7272727272727273	0.15359207266721717	0.489247311827957	-1.0	0.041960194955525845	87.2858961443579	41.758463296760226	4.0	0.3763440860215054	127.0	11623.0	129.0	6.086573858324561E-4	25.019992006393608	0.6237479690547599
13	288	medium	api	A1	1116.0	292.0	110.74011527999991	48.870057640000006	6.141603099480093E-5	1408.0	162.02438647999995	41.43669871020132	32.38826948140329	27.72307212749667	49.66896646148967	18.867962264113206	19.301118283850645	13.038404810405298	23.02306963863254	29.36248262804055	18.601075237738275	30.20140268450336	0.9775579832542728	1.2793736551436765	0.764091068566275	0.44130401631274196	0.2616487455197133	103.0	3.0	39.824615503479755	9.0	183.0	888.0	23103.0	0.0	0.13636363636363635	0.953125	-1.0	0.1957493276427272	54.516852684649	20.14213562373095	3.0	0.5208333333333334	141.0	18054.0	185.0	0.0011804211219012535	23.08679276123039	0.5571581105602567
13	290	small	api	A1	1644.0	244.0	134.4680373199999	44.455844080000006	1.7854637678820656E-4	1888.0	181.33809495999992	50.24937810560445	40.19950248448356	20.834125968212817	22.100133471534434	17.72004514666935	16.764395389176922	13.92838827718412	16.517617357485822	39.602480170357566	25.0	43.903395438016595	1.0570047255094803	1.25	0.8456037804075842	0.33060528707060954	0.14841849148418493	97.0	3.0	49.24428900898052	32.0	167.0	4214.0	30486.0	0.5714285714285714	0.10540254237288135	0.8391959798994975	-1.0	0.11375903981768481	77.22747503598696	27.893491573113003	9.0	0.9396984924623115	220.0	8296.0	42.0	0.002066012424571022	35.0	0.6965260331469925
13	291	medium	iso	A1	914.0	375.0	97.91168815999991	56.870057640000006	4.8934262370483056E-5	1289.0	157.19595935999996	36.6742416417845	30.59411708155671	35.537677791974374	41.59110251684194	21.400934559032695	20.743458652651267	12.806248474865697	23.204297127998963	30.20188481128034	16.97056274847714	34.95622900141425	1.031695577742885	1.1987350883184373	0.8606535236989915	0.580830120578324	0.4102844638949672	123.0	3.0	33.83784863137726	21.0	235.0	1400.0	22759.0	0.6363636363636364	0.19860356865787432	0.91796875	-1.0	0.19924193750042435	72.44387964062977	28.244800323675406	3.0	0.44140625	133.0	15914.0	169.0	0.0018800219624209294	24.73863375370596	0.6745506558892332
13	292	small	api	A1	1444.0	199.0	122.98275595999985	38.798989840000004	5.694398479632363E-5	1643.0	163.78174579999995	45.044422518220834	39.05124837953327	59.50016676655255	62.68005505135497	14.317821063276353	17.4798384806454	15.231546211727817	29.282204682865093	16.542364887330162	19.235384061671343	32.9584746639817	0.81910488355655	1.1534694635224154	0.7101227292616856	0.3154831710928594	0.13781163434903046	106.0	3.0	41.340053217188775	21.0	131.0	1563.0	12747.0	0.26666666666666666	0.09251369446135119	0.8618421052631579	-1.0	0.12419472704464063	42.57725414970501	16.500773764584164	4.0	0.5789473684210527	149.0	16164.0	131.0	3.723786444269113E-4	30.01666203960727	0.6663791067021735
13	293	medium	iso	A1	1304.0	328.0	118.46803731999987	53.870057640000006	1.0936995416312247E-4	1632.0	174.75230852	43.18564576337837	36.796738985948195	41.13701712849496	59.125489158231446	20.396078054371138	20.753834308793664	13.341664064126334	31.35301038263502	26.4153842646541	20.09975124224178	36.52948371113561	0.9827619200818742	1.1736269830832005	0.8373716131680013	0.454722293528751	0.25153374233128833	117.0	3.0	40.80441152620633	24.0	212.0	1898.0	22414.0	0.5	0.14460784313725492	0.8983050847457628	-1.0	0.10007912792697701	116.29457750817197	47.31603022649441	2.0	0.7542372881355932	169.0	7920.0	70.0	6.121186378528967E-4	26.870057685088806	0.6221988165307173
13	294	medium	iso	A1	1300.0	458.0	118.63961019999988	64.52691188	6.625532173840402E-5	1758.0	185.58073564	43.46262762420146	36.24913792078372	40.440049912588165	47.795499965661236	24.351591323771842	22.587979111395292	14.560219778561036	31.153201589819364	33.10423554409472	21.470910553583888	42.056192158656984	1.078077467828312	1.1989975518640357	0.8991490150686848	0.543890120434668	0.3523076923076923	102.0	3.0	41.048751503547585	23.0	199.0	2386.0	25932.0	0.6666666666666666	0.12627986348122866	0.8963963963963963	-1.0	0.17901897760751392	130.61117499716687	52.88842298157782	8.0	0.9774774774774775	148.0	6398.0	55.0	0.0012420763634246074	26.248809496813376	0.6039397738160946
14	309	medium	iso	A1	938.0	251.0	97.01219323999996	45.455844080000006	7.767701937864511E-5	1189.0	144.46803731999992	35.12833614050059	31.064449134018133	34.14358665193775	31.464143630865756	17.88854381999832	16.92981605736358	13.892443989449804	19.044454520255183	29.873376991055782	17.4928556845359	36.48608480359413	1.0566295439587923	1.1308211515018358	0.9343913867860446	0.46855804988911126	0.267590618336887	61.0	3.0	34.0147027033899	49.0	136.0	4062.0	13848.0	0.38461538461538464	0.15559293523969722	0.7351351351351352	-1.0	0.15551849366816048	60.56141874652231	26.569354302964644	5.0	0.5027027027027027	154.0	5393.0	45.0	0.0015761452517198539	25.0	0.7116761778869649
14	320	medium	iso	A1	1368.0	361.0	122.05382375999987	54.69848476000001	1.4054928737036441E-4	1729.0	178.75230851999999	43.86342439892262	38.2099463490856	77.66091272167381	82.06520323418732	20.808652046684813	21.425298946022718	14.212670403551895	39.57739332459962	1.4655869832525985	19.4164878389476	39.95997782416464	0.971218749344341	1.1479582828561683	0.8460401077710838	0.448150521425336	0.2638888888888889	100.0	3.0	38.600518131237564	58.0	261.0	3922.0	25195.0	0.3333333333333333	0.1844997108155003	0.8181818181818182	-1.0	0.16196160773047938	94.78353905935245	36.00305232693668	6.0	0.5611285266457681	130.0	11390.0	120.0	6.835050408201938E-4	15.811388300841896	0.36046862545529523
14	321	small	api	A1	1425.0	78.0	122.81118307999985	22.313708480000003	7.575583965429487E-5	1503.0	147.53910511999993	45.5411901469428	38.47076812334269	14.036243467926482	14.35677595345652	7.615773105863909	-1.0	15.231546211727817	6.301987257556694	28.385188372087985	21.540659228538015	25.41542885329001	-1.0	1.1837868690568212	-1.0	0.18169117763049913	0.05473684210526316	39.0	4.0	44.27188724235731	115.0	29.0	19296.0	4322.0	0.8	0.09580838323353294	0.2013888888888889	0.044496136391471784	-1.0	78.3547537864576	32.55807994908475	5.0	0.8472222222222222	221.0	8729.0	51.0	0.001975534149235531	26.1725046566048	0.5746996196664345
14	324	small	api	A1	1409.0	276.0	123.05382375999984	46.798989840000004	2.742286674917695E-5	1685.0	172.26702715999994	47.885279575251516	36.71511950137164	27.142319094442417	38.16827475142671	18.24828759089466	18.326085918100326	14.142135623730951	21.40532558422713	33.88249900571685	22.02271554554524	34.637953297531524	0.9957547766853572	1.3042386958174703	0.7634758728433819	0.38031317036742573	0.19588360539389638	65.0	3.0	44.721359549995796	13.0	170.0	1498.0	30597.0	0.3333333333333333	0.1086053412462908	0.9289617486338798	-1.0	0.10629924596696214	82.78052817117259	27.637139356353643	9.0	1.0546448087431695	169.0	16034.0	142.0	4.6353709385613616E-4	29.966648127543394	0.6258008388663772
14	326	small	api	A1	1188.0	255.0	110.56854239999988	45.213203400000005	5.0908077867335146E-5	1443.0	158.6101729199999	42.05948168962618	34.48187929913333	29.054604099077146	41.6335393365702	17.46424919657298	17.66267002627414	14.560219778561036	20.875197808644312	29.78375949555083	19.0	31.42133359547352	0.9887660908907884	1.2197560731756087	0.8106260855226218	0.40891561395856885	0.21464646464646464	32.0	3.0	39.45883931389772	30.0	160.0	2094.0	17118.0	0.5333333333333333	0.13167013167013167	0.8421052631578947	-1.0	0.13091449956435017	49.09599109063504	17.0	3.0	0.45789473684210524	181.0	6511.0	47.0	0.0010826059025992433	24.186773244895647	0.5750611342141486
15	329	medium	iso	A1	1383.0	456.0	121.63961019999985	62.94112544000001	1.0956724592722691E-4	1839.0	186.9949492	46.14108798023731	36.71511950137164	46.33636211669594	68.18906503085762	24.20743687382041	23.09259445195557	17.029386365926403	36.713481934486616	22.824384378449135	19.924858845171276	39.54426042840094	1.048277053675553	1.2567326106214505	0.834128950594497	0.5174393878483514	0.3297180043383948	51.0	3.0	41.10960958218893	64.0	328.0	3616.0	24262.0	0.6428571428571429	0.21315932572050028	0.8367346938775511	-1.0	0.1976865184700303	65.10858211862535	24.384776310850235	4.0	0.3520408163265306	149.0	8736.0	93.0	3.8460082336334915E-4	29.154759474226502	0.6318611188083336
15	341	small	api	A1	1047.0	55.0	106.15432883999989	19.899494920000002	5.189185311157311E-5	1102.0	128.46803731999984	39.408120990476064	33.015148038438355	19.440034828176195	38.34791269847427	7.280109889280518	-1.0	13.0	11.266713277380148	22.353375460887623	18.027756377319946	18.159375229441288	-1.0	1.193637567355282	-1.0	0.18745815773554866	0.05253104106972302	82.0	10.0	38.01315561749642	152.0	51.0	14175.0	4405.0	0.8461538461538461	0.18421052631578946	0.2512315270935961	0.0431883871356262	-1.0	57.94988348064531	27.85677655436824	2.0	0.3251231527093596	244.0	4969.0	27.0	0.004990495020802346	21.2602916254693	0.5394901124721823
15	345	medium	iso	B	986.0	455.0	100.08326103999994	65.76955256	3.565858554422813E-5	1441.0	168.26702715999997	38.3275357934736	31.25699921617557	29.638383688151343	43.88020945556574	23.600847442411894	25.176745273188953	13.601470508735444	24.890720998620704	32.08881291077184	17.46424919657298	35.909423381277435	0.9374066102001177	1.2262065058900156	0.7644769504136021	0.6571483770269446	0.4614604462474645	84.0	3.0	35.4682957019364	3.0	318.0	171.0	27502.0	0.3333333333333333	0.2227619708535739	0.9906542056074766	-1.0	0.2646760504122697	46.45708170264377	17.029386365926403	2.0	0.3582554517133956	235.0	6287.0	19.0	0.003211273110603623	26.30589287593181	0.686344486576963
16	347	small	api	A1	1457.0	175.0	125.53910511999983	34.31370848	9.064293282000163E-5	1632.0	162.26702715999994	48.373546489791295	37.21558813185679	27.255328374943076	29.744881296942197	13.0	15.817890911965364	14.0	16.99275863872156	31.035382160501513	23.021728866442675	34.250000000000036	0.8218541948703297	1.29981948205148	0.6322833333542695	0.2733308354173813	0.12010981468771448	62.0	3.0	46.57252408878007	58.0	94.0	8968.0	20225.0	0.5333333333333333	0.09313725490196079	0.618421052631579	-1.0	0.053833661902360504	40.44697279306094	15.88082751596619	3.0	0.9144736842105263	116.0	9619.0	116.0	7.182248357522096E-4	33.54101966249684	0.6933752452815364
16	349	small	api	A1	1395.0	307.0	119.56854239999986	49.455844080000006	6.393294144190148E-5	1702.0	171.43860003999998	42.638011210655684	39.824615503479755	69.55940380568939	64.49053050797544	18.788294228055936	20.457552894784758	15.231546211727817	35.39095649993368	15.869581966077682	19.72308292331602	39.21374272494662	0.9184037956390001	1.07064464205386	0.8578045035346086	0.4136191935379825	0.22007168458781362	51.0	4.0	40.496913462633174	44.0	190.0	1708.0	10293.0	0.4666666666666667	0.13748531139835488	0.811965811965812	-1.0	0.1558096998242872	35.0193298281773	12.727922061357855	2.0	0.16666666666666666	118.0	8115.0	79.0	6.402364483496875E-4	28.635642126552707	0.6715989164005933
16	353	small	api	A1	1154.0	70.0	109.7401152799999	21.899494920000002	6.0840327556131355E-5	1224.0	133.63961019999985	41.10960958218893	34.785054261852174	31.61791398146287	51.00900595749452	8.54400374531753	-1.0	13.0	17.07629936490925	19.922349259060788	17.804493814764857	21.970295345102226	-1.0	1.1818181818181817	-1.0	0.19955779036794194	0.060658578856152515	38.0	4.0	36.89173349139343	86.0	62.0	9570.0	7733.0	0.8461538461538461	0.12091503267973856	0.4189189189189189	-1.0	0.014820104022644297	28.109842620136668	11.807223446092154	3.0	0.5067567567567568	129.0	10671.0	119.0	0.002347635462141847	28.460498941515414	0.6923076923076923
16	364	small	api	A1	1501.0	314.0	126.12489155999981	50.870057640000006	7.529468160742714E-5	1815.0	178.99494920000004	48.82622246293481	38.8329756778952	29.661803859494647	36.573030978519334	18.973665961010276	20.259038156375905	15.524174696260024	21.709645893754573	33.322195309811924	21.02379604162864	36.434938258461756	0.9365531480100847	1.2573391971794745	0.7448691253012768	0.403330833515922	0.20919387075283144	51.0	3.0	43.9089968002003	115.0	188.0	6697.0	12121.0	0.5625	0.1669421487603306	0.6204620462046204	-1.0	0.10625048526374262	78.9634758441544	27.85298287963419	4.0	0.37623762376237624	201.0	9450.0	59.0	0.0019469107481860756	26.1725046566048	0.5360337813655971
16	366	small	api	A1	1608.0	320.0	132.81118307999986	53.11269832000001	6.517227041935717E-5	1928.0	188.75230852	46.647615158762406	42.190046219457976	79.77783136636387	89.534190917235	21.095023109728988	20.673461817395687	13.416407864998739	42.017153359914666	3.6027455198638267	21.2602916254693	42.01854196653335	1.020391422397316	1.1056545166155474	0.9228845060216232	0.3999113409599488	0.19900497512437812	64.0	5.0	42.01190307520001	125.0	222.0	7286.0	15639.0	0.6153846153846154	0.1799792531120332	0.6397694524495677	-1.0	0.12562986585785654	75.28749162535959	25.91142976450577	6.0	0.45244956772334294	416.0	15477.0	57.0	0.002417382246743699	30.528675044947494	0.6544530720604891
17	371	medium	iso	A1	1421.0	572.0	122.05382375999987	71.76955255999998	4.493828330165643E-5	1993.0	196.65180344000004	45.48626166217664	37.44329045369811	39.28940686250036	48.23232363204232	27.294688127912362	25.59441424439878	15.132745950421556	33.636529890348115	35.33343314567946	22.135943621178654	45.09813481177745	1.0664314434891073	1.2148040706631902	0.8778629157102819	0.5880156012246187	0.40253342716396906	61.0	3.0	42.95346318982906	134.0	424.0	8349.0	33207.0	0.8125	0.2799799297541395	0.7598566308243727	-1.0	0.15799447412115744	105.39475211152889	39.59041471128336	9.0	0.3763440860215054	174.0	9869.0	70.0	0.0034790099620444627	32.01562118716424	0.7038525483791584
17	373	small	api	A1	828.0	136.0	90.84062035999995	31.384776280000004	5.9177858697851654E-5	964.0	124.22539663999987	33.52610922848042	29.410882339705484	37.007848694314646	41.79797941667786	12.083045973594572	14.331784002992407	13.416407864998739	17.001674608748967	21.216636508643035	14.866068747318506	25.50865261092187	0.8430943399001611	1.1399219119386728	0.7396071003375179	0.34549275594577217	0.1642512077294686	76.0	3.0	31.32091952673165	45.0	67.0	7156.0	13052.0	0.5384615384615384	0.11618257261410789	0.5982142857142857	-1.0	0.04460785204698569	72.4928912244188	30.232605186852684	4.0	0.8839285714285714	89.0	8648.0	119.0	5.745615161329607E-4	18.973665961010276	0.5659370084284088
17	383	medium	iso	A1	1314.0	373.0	118.81118307999985	57.94112544000001	7.75841580199201E-5	1687.0	178.75230852	46.14108798023731	34.9857113690718	56.164880177548596	76.74651210460915	21.93171219946131	21.03637691696923	14.866068747318506	37.19028040116826	15.091875492540778	18.788294228055936	38.20793719215798	1.0425612873369772	1.31885521759112	0.7905047297315988	0.4876740045672819	0.2838660578386606	143.0	3.0	38.63935817272331	48.0	255.0	3192.0	23526.0	0.4166666666666667	0.17960877296976882	0.8415841584158416	-1.0	0.21057513226498448	50.49164848406592	16.1245154965971	3.0	0.3102310231023102	185.0	11805.0	72.0	0.001461588781821204	30.4138126514911	0.659148147189716
18	387	medium	iso	A1	1223.0	309.0	113.56854239999991	50.870057640000006	9.594337962400678E-5	1532.0	166.8528136	39.20459156782532	38.3275357934736	29.673082112077825	42.10985132287375	18.601075237738275	21.578117797934304	13.601470508735444	22.216785462313503	29.743628866276314	19.697715603592208	33.13197654820049	0.8620341872227139	1.0228831767081947	0.8427494036971854	0.44792384022003656	0.2526573998364677	96.0	4.0	38.01315561749642	52.0	164.0	3971.0	16859.0	0.6666666666666666	0.1409921671018277	0.7592592592592593	-1.0	0.12285614330566272	58.170777479931985	19.975206519748024	8.0	0.49537037037037035	172.0	8021.0	45.0	0.0010909037376648043	23.345235059857504	0.5954719619886724
18	395	medium	iso	A1	993.0	340.0	99.6690474799999	52.455844080000006	3.187252073916625E-5	1333.0	154.9533186799999	37.21558813185679	32.2490309931942	41.48054696450464	54.77522080589324	20.591260281974	20.045702190131383	13.892443989449804	27.515351802903503	24.558877448663274	16.278820596099706	33.682828320673124	1.0272157137060132	1.1540063991290384	0.8901299979629942	0.5263002447226764	0.3423967774420947	97.0	3.0	33.83784863137726	1.0	232.0	68.0	26120.0	0.23076923076923078	0.17479369842460615	0.9957081545064378	-1.0	0.22235879355283508	95.06382490161599	42.20294101747089	5.0	0.48068669527896996	116.0	3864.0	31.0	9.291245848047652E-4	24.515301344262525	0.6587374424234146
[truncated: 27 more columns]
