# Supplementary material for: Exploiting Single-Cell Quantitative Data to Map Genetic Variants Having Probabilistic Effects
Source: PLoS Genet. 2016 Aug 1;12(8):e1006213. doi: 10.1371/journal.pgen.1006213 (PMC4968810; doi:10.1371/journal.pgen.1006213)
Supplement: S1 Dataset — (ZIP) [file pgen.1006213.s007.zip › data/2014-10-07_morpho/k_series/K10-2_C.xls]

image_number	cell_id	Cgroup	Agroup	C11-1_C	C11-2_C	C12-1_C	C12-2_C	C13_C	C101_C	C102_C	C103_C	C104_C	C105_C	C106_C	C107_C	C108_C	C109_C	C110_C	C111_C	C112_C	C113_C	C114_C	C115_C	C116_C	C117_C	C118_C	C126_C	C127_C	C128_C	A7-1_C	A7-2_C	A8-1_C	A8-2_C	A9_C	A101_C	A102_C	A103_C	A104_C	A120_C	A121_C	A122_C	A123_C	D14-1_C	D14-2_C	D14-3_C	D15-1_C	D15-2_C	D15-3_C	D16-1_C
2	33	medium	iso	1436.0	502.0	122.81118307999985	69.18376612	4.826655208963463E-5	1938.0	194.40916276000002	43.266615305567875	40.496913462633174	74.60445074600491	83.58915997976754	24.839484696748443	23.870289790934613	14.866068747318506	43.821315501793094	8.642633970683908	19.849433241279208	44.09706272007026	1.0406025613556609	1.0683929121040379	0.9739886417875535	0.5633344161739191	0.34958217270194986	93.0	4.0	40.0	293.0	402.0	10164.0	17014.0	0.75	0.3586171310629515	0.5784172661870504	-1.0	0.13742618064165327	129.33768561905325	55.92317264426498	2.0	0.13381294964028778	424.0	27.0	451.0	37279.0	2591.0	39870.0	79.0
2	41	large	E	1139.0	616.0	110.63961019999988	76.76955255999997	6.634007410760238E-5	1755.0	189.82337632000005	42.80186911806539	31.400636936215164	34.54295140529681	51.93981171194868	27.892651361962706	26.7813589744264	14.560219778561036	33.31630205369064	33.08850078775614	20.024984394500787	42.313745576764695	1.0414949961500266	1.363089201184352	0.7640695819797407	0.6938704178478753	0.5408252853380158	50.0	4.0	39.56008088970496	161.0	75.0	8706.0	4996.0	0.8666666666666667	0.13447293447293449	0.3177966101694915	0.04366259343258766	-1.0	46.81510427178505	17.905267988458483	2.0	0.3559322033898305	487.0	171.0	658.0	14882.0	5171.0	20053.0	49.0
2	42	small	api	2357.0	538.0	180.09545428	73.35533899999997	3.087558602045469E-4	2895.0	255.86500684000015	77.20103626247513	37.36308338453881	27.11070877049371	73.44292862436335	27.0	24.809449196282635	16.0312195418814	39.74039920356941	34.04429947359123	30.4138126514911	41.45945945945946	1.0882950196268601	2.0662383633579244	0.5267035202357919	0.4073136620425307	0.22825625795502757	139.0	3.0	64.1404708432983	164.0	451.0	13762.0	50975.0	0.7647058823529411	0.21243523316062177	0.7333333333333333	-1.0	0.14198569139347875	122.71259045819396	44.6738259061533	7.0	0.33983739837398375	937.0	155.0	1092.0	29957.0	4870.0	34827.0	48.0
2	44	medium	F	1028.0	488.0	101.08326103999993	67.18376612	4.7643677163978284E-5	1516.0	171.09545427999996	38.47076812334269	33.37663853655727	29.528671834479837	38.717507911838595	24.186773244895647	24.55942176791139	15.264337522473747	23.550348594424648	33.316716384786076	17.08800749063506	37.651574845146854	0.9848266572992921	1.1526256031207527	0.8544202511490789	0.6646378977961004	0.47470817120622566	57.0	4.0	35.4400902933387	11.0	67.0	650.0	6084.0	0.42857142857142855	0.051451187335092345	0.8589743589743589	-1.0	0.05238334708103568	81.33317456727437	32.27722030030004	2.0	0.9615384615384616	207.0	70.0	277.0	7502.0	2585.0	10087.0	36.0
3	59	large	E	1618.0	1312.0	127.05382375999984	112.63961019999986	3.149271394075668E-5	2930.0	242.1076475200002	48.662100242385755	41.43669871020132	19.76716867679164	19.388567714677322	40.607881008493905	40.03149916348467	19.4164878389476	21.043070375085733	59.82619458508392	22.360679774997898	63.38791181813684	1.0143982078376668	1.1743720363129606	0.8637792594435874	0.8865503364367222	0.8108776266996292	46.0	3.0	46.2709412050371	315.0	160.0	21621.0	11146.0	0.7	0.1621160409556314	0.3368421052631579	-1.0	0.03984472285826647	210.0317752155778	68.97821926086806	4.0	0.4189473684210526	1364.0	47.0	1411.0	40192.0	1252.0	41444.0	43.0
4	76	large	iso	1055.0	578.0	101.98275595999993	73.18376611999997	4.505535963689361E-5	1633.0	177.58073563999997	38.2099463490856	33.24154027718932	50.30092651652569	60.115713188577956	26.68332812825267	26.46003762188951	14.560219778561036	37.00607132712811	25.750912649116795	18.027756377319946	42.68125110107384	1.0084387826485341	1.1494637742555402	0.8773123653258738	0.7176092215894262	0.547867298578199	84.0	4.0	35.510561809129406	41.0	436.0	2288.0	32567.0	0.6666666666666666	0.29210042865891	0.9140461215932913	-1.0	0.23111812789069236	143.93170579114712	53.71349863605832	3.0	0.3752620545073375	93.0	77.0	170.0	5920.0	5743.0	11663.0	75.0
4	83	large	E	1053.0	648.0	103.25483391999994	78.59797967999998	5.6749559483950856E-5	1701.0	184.26702716	40.0	32.0	36.2538377374448	55.17551084304321	28.0178514522438	29.82978929421174	14.422205101855956	34.0	31.0	18.601075237738275	41.417693451143	0.9392574374529848	1.25	0.7514059499623879	0.76120387488005	0.6153846153846154	90.0	3.0	37.16180835212409	112.0	95.0	6557.0	6626.0	0.46153846153846156	0.12169312169312169	0.45893719806763283	0.01340315614288492	-1.0	114.66902787216239	43.464686206307924	2.0	0.6038647342995169	86.0	103.0	189.0	9091.0	11789.0	20880.0	156.0
5	102	large	F	1371.0	723.0	120.22539663999984	82.01219323999996	9.910596428949268E-5	2094.0	204.65180344000007	44.10215414239989	37.73592452822641	61.58733855692742	84.92236137163604	29.206163733020468	30.940973545599512	15.620499351813308	45.62135431080133	12.71997456007632	19.235384061671343	45.80109230774527	0.9439316345355988	1.1687047473664398	0.8076733124107308	0.6821536508261676	0.5273522975929978	88.0	3.0	39.293765408777	146.0	105.0	16047.0	13282.0	0.7692307692307693	0.11986628462273162	0.41832669322709165	-1.0	0.006444739661664496	201.0115839680108	61.550610322603816	8.0	1.1314741035856575	139.0	39.0	178.0	6474.0	1360.0	7834.0	65.0
5	106	medium	iso	1027.0	467.0	100.3259017199999	64.355339	3.1495450547413684E-5	1494.0	167.09545427999998	36.61966684720111	33.83784863137726	43.698047327421136	47.79628626384542	22.561028345356956	25.361998178907985	15.297058540778355	28.509270834062608	27.365805967384578	17.26267650163207	38.4864601185501	0.8895603645346674	1.082210256512712	0.8219847845474733	0.6414628515336913	0.45472249269717624	69.0	4.0	35.22782990761707	53.0	314.0	3493.0	28374.0	0.625	0.24564926372155288	0.8555858310626703	-1.0	0.1533881293257119	73.06848253134163	25.595878861778214	5.0	0.3651226158038147	369.0	114.0	483.0	9842.0	2879.0	12721.0	34.0
6	118	large	F	1031.0	581.0	104.4974745999999	73.94112543999996	6.53501708395543E-5	1612.0	180.85281359999996	40.311288741492746	31.25699921617557	29.626460977420926	43.883989608592735	27.018512172212592	25.492818710756122	14.212670403551895	27.41167634421507	34.776211001005976	17.804493814764857	39.54365026529127	1.059847970472278	1.2896723854614798	0.8217962813036706	0.707587678295912	0.5635305528612997	54.0	4.0	38.07886552931954	161.0	120.0	15225.0	9394.0	0.8333333333333334	0.17431761786600497	0.42704626334519574	0.03986943809651159	-1.0	149.64017398347465	57.43869607378916	7.0	0.594306049822064	93.0	86.0	179.0	4355.0	4351.0	8706.0	48.0
7	155	large	E	1440.0	801.0	123.56854239999988	89.01219323999995	5.645527575093587E-5	2241.0	214.99494920000012	45.880278987817846	37.64306044943742	48.16036162604567	53.69484879361471	31.400636936215164	31.60966295214066	15.620499351813308	40.19156031046847	31.8783857017113	20.248456731316587	49.87319079274829	0.993387274763354	1.2188243580631481	0.8150372678323893	0.7203467121256585	0.55625	57.0	3.0	42.15447781671598	311.0	201.0	18588.0	17312.0	0.6923076923076923	0.2284694332887104	0.392578125	-1.0	0.03591395879246443	156.3826947188246	57.525718295409575	2.0	0.291015625	299.0	105.0	404.0	13678.0	6149.0	19827.0	63.0
8	170	large	E	1103.0	590.0	106.91168815999991	74.18376611999997	8.256612683282787E-5	1693.0	183.09545428	40.607881008493905	33.37663853655727	11.070202577939355	11.111265518770097	27.85677655436824	26.219391917357207	15.524174696260024	8.840648442722445	44.492197690114494	18.384776310850235	45.87423294962483	1.062449374957742	1.2166558044488598	0.8732538578887784	0.6938789144268249	0.5349048050770625	57.0	3.0	39.21734310225516	173.0	140.0	11197.0	9213.0	0.5	0.18487891317188423	0.4472843450479233	0.03756639728071778	-1.0	143.2433699713646	58.47115503696182	4.0	0.43450479233226835	94.0	89.0	183.0	4652.0	5581.0	10233.0	60.0
8	173	large	api	1070.0	546.0	104.32590171999992	69.355339	4.857344617375099E-5	1616.0	175.68124071999998	38.05259518088089	34.058772731852805	48.012787504183336	56.142889858339316	25.0	26.273427352537546	15.0	33.37485903295493	25.074303373277836	16.97056274847714	40.189873417721515	0.9515317383053735	1.1172626647610513	0.8516634165958435	0.6647950111770197	0.5102803738317757	92.0	4.0	35.608987629529715	23.0	378.0	1439.0	32412.0	0.46153846153846156	0.24814356435643564	0.942643391521197	-1.0	0.2934345025498301	132.67698451934606	51.307210224061976	4.0	0.35910224438902744	99.0	88.0	187.0	3366.0	3402.0	6768.0	41.0
8	180	large	E	1161.0	576.0	109.3259017199999	71.94112543999996	6.985410324632834E-5	1737.0	183.68124072	40.607881008493905	35.510561809129406	47.190573864038214	58.106075626515945	25.495097567963924	28.29514178502464	14.866068747318506	35.55959986432092	26.38651579314374	19.209372712298546	41.88273138582469	0.9010415201897785	1.1435437497937313	0.7879379519605659	0.6580428270717769	0.49612403100775193	62.0	4.0	38.07886552931954	272.0	101.0	16379.0	7392.0	0.5	0.21473805411629246	0.2707774798927614	0.02285663890564777	-1.0	166.8232197010515	56.432016613715746	5.0	0.5630026809651475	191.0	116.0	307.0	6408.0	4920.0	11328.0	45.0
9	196	medium	F	1237.0	595.0	111.15432883999988	73.18376611999997	5.957519911869278E-5	1832.0	186.75230851999999	40.85339643163099	37.33630940518894	44.78621077012289	57.14909160744135	25.495097567963924	27.528973374451702	16.278820596099706	34.195443268417314	25.230131606662823	18.384776310850235	40.70474434565212	0.9261187194007271	1.0942001789269844	0.8463887479061788	0.6583978049594785	0.48100242522231207	86.0	3.0	38.91015291668744	149.0	108.0	12503.0	9120.0	0.7647058823529411	0.14028384279475983	0.42023346303501946	0.026880465046357837	-1.0	160.8218359675996	59.0147027033899	6.0	0.6070038910505836	92.0	122.0	214.0	6764.0	8877.0	15641.0	89.0
9	201	medium	iso	1507.0	581.0	125.7106779999998	74.01219323999996	7.518927417101331E-5	2088.0	202.5512983600001	47.43416490252569	38.8329756778952	34.38034472384486	43.12212255271464	27.294688127912362	26.16929251119099	15.132745950421556	29.91514666519287	36.463855145822016	20.0	43.764025371195075	1.0430044341565639	1.2214918912208554	0.8538774932955985	0.5887502511123206	0.3855341738553417	100.0	3.0	44.384682042344295	68.0	427.0	5345.0	40636.0	0.5	0.23706896551724138	0.8626262626262626	-1.0	0.20618615846512223	170.3386772455459	63.28778072540991	5.0	0.31313131313131315	249.0	125.0	374.0	10707.0	5250.0	15957.0	57.0
10	221	large	F	1627.0	965.0	140.81118307999992	108.9827559599999	3.2447569998753084E-4	2592.0	252.20815260000018	48.877397639399746	39.44616584663204	13.786317988671954	28.53755791494666	37.21558813185679	36.25486225115342	10.63014581273465	23.44642013175057	59.473460845886095	27.586228448267445	49.07832450990553	1.026499228546174	1.2390912168608892	0.8284291056042709	0.7739637831043779	0.5931161647203442	136.0	3.0	51.088159097779204	101.0	145.0	12934.0	21812.0	0.2222222222222222	0.09490740740740741	0.5894308943089431	-1.0	0.0545770209935885	122.30261600969115	48.43371502573857	7.0	0.926829268292683	216.0	22.0	238.0	12920.0	927.0	13847.0	91.0
10	222	large	E	1068.0	605.0	104.7401152799999	76.18376611999997	4.2333258836800276E-5	1673.0	183.33809495999998	38.3275357934736	34.20526275297414	60.439645535319265	70.6395978926306	27.073972741361768	27.226553928281728	13.038404810405298	39.814717236787416	17.45345458420988	16.492422502470642	42.20110562136676	0.9943958685582509	1.120515754264774	0.887444790288311	0.7273599605684914	0.5664794007490637	82.0	4.0	34.438350715445125	152.0	116.0	11933.0	8492.0	0.7857142857142857	0.16019127316198445	0.43283582089552236	6.732262154177979E-4	-1.0	136.78248749221467	48.071337695236394	3.0	0.585820895522388	183.0	94.0	277.0	8625.0	5709.0	14334.0	61.0
10	236	medium	F	1030.0	501.0	103.39696951999989	67.76955256	5.621153294475322E-5	1531.0	173.58073564	39.6232255123179	31.827660925679098	35.53767779197438	53.88818190151817	25.179356624028344	24.391319576833293	13.038404810405298	30.764784649372938	29.376962453612986	18.24828759089466	38.08143390160117	1.0323080940624272	1.2449304900175435	0.8292094236103735	0.6554307430344122	0.48640776699029126	72.0	4.0	36.40054944640259	230.0	148.0	12766.0	7343.0	0.8571428571428571	0.24689745264532986	0.3915343915343915	0.06422926817121409	-1.0	121.32226230618477	50.14855800026814	4.0	0.32275132275132273	87.0	125.0	212.0	6721.0	10707.0	17428.0	106.0
11	251	large	E	902.0	490.0	97.32590171999992	68.35533900000001	6.81884943528567E-5	1392.0	168.50966783999996	37.12142238654117	29.068883707497267	21.866370659778568	30.273479334208446	26.076809620810597	23.237092425594913	12.206555615733702	19.88070371644948	38.46036921299638	17.029386365926403	39.43583094294717	1.1222062185408286	1.2770157519659773	0.8787724167170076	0.7023345049158006	0.5432372505543237	89.0	3.0	35.0	216.0	199.0	13297.0	11802.0	0.5454545454545454	0.29813218390804597	0.4795180722891566	-1.0	0.004741692587314885	130.53425783891203	52.465383693050825	3.0	0.3566265060240964	75.0	93.0	168.0	7353.0	9286.0	16639.0	114.0
12	270	large	E	1190.0	745.0	111.91168815999991	86.66904747999993	6.492387268132137E-5	1935.0	200.99494920000006	45.17742799230607	32.14031735997639	30.395552553209882	47.69366382962576	33.97057550292606	27.144642998068832	15.556349186104045	34.64119294853454	39.42089263803494	18.788294228055936	46.840485164827555	1.2514651787957884	1.4056310485771524	0.890322663306692	0.7744414270302971	0.6260504201680672	116.0	3.0	39.84971769034255	206.0	113.0	14657.0	9245.0	0.5	0.1648578811369509	0.3542319749216301	0.016299137075356598	-1.0	89.86236182304908	32.176675868078775	7.0	0.3103448275862069	95.0	74.0	169.0	8068.0	7110.0	15178.0	118.0
12	273	large	iso	963.0	539.0	97.91168815999993	69.35533899999999	1.0535962990450119E-4	1502.0	169.68124071999992	36.71511950137164	31.76476034853718	25.99129287936147	42.85348682358708	25.709920264364882	25.468039375391676	15.524174696260024	24.948849750190224	35.101791663646146	17.029386365926403	36.68268997220908	1.009497428734421	1.155844372774008	0.8733852519536374	0.7083458604723953	0.5597092419522326	121.0	3.0	34.92849839314596	33.0	249.0	2456.0	22345.0	0.6875	0.1877496671105193	0.8829787234042553	-1.0	0.26730308655778956	85.72248471536952	33.7020807783903	3.0	0.46808510638297873	117.0	123.0	240.0	6707.0	7753.0	14460.0	72.0
12	276	large	E	1455.0	769.0	121.98275595999988	85.25483391999994	1.2980887508698785E-4	2224.0	210.06601700000004	43.174066289845804	41.23105625617661	81.59108826739929	84.36689171618242	30.675723300355934	30.533039949522795	17.08800749063506	51.836674011091695	5.578319375835658	21.540659228538015	52.088216044155224	1.0046730804095834	1.0471249152967825	0.959458671771584	0.6989089010905474	0.5285223367697595	81.0	3.0	41.182520563948	115.0	66.0	10286.0	7525.0	0.5294117647058824	0.08138489208633093	0.36464088397790057	0.0014836860742438725	-1.0	158.51764057166505	62.45627031952806	2.0	0.6574585635359116	206.0	83.0	289.0	11317.0	4489.0	15806.0	81.0
12	281	large	iso	983.0	531.0	100.25483391999992	68.94112544	6.0763729941390807E-5	1514.0	171.19595936	38.01315561749642	31.064449134018133	38.15722658736906	52.95488644925065	25.80697580112788	25.092547182255306	14.422205101855956	30.726204679055936	30.967875717021187	17.804493814764857	38.496229547531755	1.0284717455618773	1.2236867762727808	0.8404697717617676	0.6876588663546414	0.5401831129196337	132.0	3.0	35.35533905932738	45.0	337.0	1710.0	16267.0	0.46153846153846156	0.2523117569352708	0.8821989528795812	-1.0	0.2617203430516165	54.557482478928485	19.0	4.0	0.24083769633507854	92.0	99.0	191.0	10681.0	14232.0	24913.0	160.0
13	298	large	E	1236.0	657.0	118.15432883999989	81.84062035999996	7.371456329015324E-5	1893.0	202.40916276000007	42.7551166528639	35.510561809129406	9.440561563605485	22.327044092809444	27.459060435491963	29.86765615755245	11.704699910719626	13.752739929914647	45.028856727040385	20.248456731316587	36.20163124679206	0.9193577256496092	1.204011270862856	0.7635790028699236	0.6926586707696967	0.5315533980582524	119.0	3.0	41.78516483155236	60.0	82.0	6479.0	9004.0	0.0	0.07501320655044902	0.5774647887323944	0.08664804235215728	-1.0	144.69441245285188	61.098727516859526	4.0	0.9859154929577465	133.0	47.0	180.0	8992.0	2372.0	11364.0	90.0
14	305	large	E	1284.0	742.0	115.98275595999988	84.42640679999995	7.592467522217575E-5	2026.0	202.40916276000007	42.95346318982906	37.57658845611187	28.902357036201806	21.55707928503773	30.4138126514911	30.065094256914534	14.866068747318506	20.46400766604864	46.03930455316823	20.0	55.69529441804305	1.0115987793551109	1.1430910828958618	0.8849677812133452	0.7279220613546804	0.5778816199376947	69.0	3.0	40.80441152620633	165.0	151.0	12613.0	12783.0	0.6666666666666666	0.15597235932872655	0.4778481012658228	0.01003714146277617	-1.0	116.62151069520604	43.204644631772226	5.0	0.4430379746835443	224.0	117.0	341.0	8021.0	4936.0	12957.0	41.0
14	310	large	iso	1073.0	545.0	104.39696951999987	71.355339	6.997888810107497E-5	1618.0	178.16652208	40.8166632639171	31.906112267087632	25.089373868928618	37.23483398157467	26.92582403567252	24.194936606536878	15.231546211727817	25.55328918623382	38.613291073724916	18.867962264113206	42.231029277002165	1.112870203941672	1.2792741065485762	0.8699231839719992	0.683500098978736	0.5079217148182665	75.0	4.0	38.01315561749642	86.0	342.0	5356.0	24451.0	0.5333333333333333	0.26452410383189123	0.7990654205607477	-1.0	0.17009844046069345	157.85689692721158	57.33798717197331	10.0	0.42757009345794394	225.0	28.0	253.0	8687.0	866.0	9553.0	50.0
14	314	large	E	1096.0	654.0	105.6690474799999	79.18376611999997	4.5669664533349266E-5	1750.0	186.8528136	38.63935817272331	34.52535300326414	56.88865803962797	68.43209214303468	28.30194339616981	31.718717390148203	14.422205101855956	40.96858940885533	21.143882292267467	18.384776310850235	44.05307413582774	0.8922789357478988	1.1191589603463352	0.797276318523844	0.7493562969325258	0.5967153284671532	62.0	3.0	35.608987629529715	128.0	99.0	9787.0	9150.0	0.8461538461538461	0.12971428571428573	0.43612334801762115	0.0021284232044083964	-1.0	137.04310368225424	56.59927175254202	3.0	0.5418502202643172	91.0	88.0	179.0	5134.0	5812.0	10946.0	71.0
15	332	medium	api	1088.0	533.0	104.66904747999992	70.355339	4.690138381184843E-5	1621.0	177.43860003999998	40.496913462633174	33.24154027718932	48.29734636702102	55.76253722314246	25.80697580112788	25.293604737523157	15.0	34.02728460457836	25.08909012776099	17.0	41.159736868002575	1.0202964768735843	1.218262244316716	0.8375015163059869	0.6721694779294084	0.4898897058823529	70.0	3.0	35.4682957019364	52.0	281.0	3090.0	18402.0	0.6153846153846154	0.2054287476866132	0.8438438438438438	-1.0	0.26027234166503627	73.10127234893359	24.633188213752266	2.0	0.32732732732732733	88.0	88.0	176.0	4445.0	5261.0	9706.0	60.0
15	334	large	F	1087.0	592.0	108.32590171999992	75.59797967999997	4.867449548914415E-5	1679.0	185.9238814	41.0	31.78049716414141	31.568971129318328	42.495127351223374	28.0178514522438	26.126515322467437	13.601470508735444	28.048780487804876	36.59477049692718	19.1049731745428	41.52130047690771	1.0723914424266872	1.2900993898314828	0.8312471510948987	0.6978753786458675	0.5446182152713891	68.0	3.0	38.58756276314948	144.0	116.0	12000.0	9598.0	0.8333333333333334	0.15485407980941035	0.4461538461538462	0.009809193467801541	-1.0	140.2865274013976	57.67711468518546	2.0	0.5807692307692308	106.0	142.0	248.0	7619.0	10361.0	17980.0	104.0
15	342	large	E	1263.0	803.0	113.63961019999985	88.08326103999997	5.652269646204541E-5	2066.0	203.72287124000002	40.52159917870962	37.64306044943742	61.412097726378406	65.36816718602672	32.38826948140329	31.989240088330476	15.132745950421556	46.987286745592634	23.988485240537752	19.4164878389476	51.69091793176183	1.012473862835472	1.0764693065575444	0.9405506099131388	0.7751105524295444	0.6357878068091845	78.0	4.0	38.600518131237564	200.0	135.0	13452.0	12378.0	0.8125	0.1621490803484995	0.40298507462686567	-1.0	0.00535769183738672	158.1766124279783	64.1304516696721	3.0	0.4626865671641791	191.0	80.0	271.0	11912.0	4442.0	16354.0	105.0
16	354	large	iso	1004.0	554.0	100.01219323999993	70.355339	5.6442492834480466E-5	1558.0	172.36753223999992	38.8329756778952	31.575306807693888	28.7126366053765	42.57366416839764	25.80697580112788	27.12796154254042	14.422205101855956	26.317838954117303	34.8373495370745	18.439088914585774	38.900780632378606	0.9513053813740834	1.2298526793232252	0.773511654987471	0.7034676145054416	0.5517928286852589	56.0	3.0	36.61966684720111	106.0	375.0	8165.0	31744.0	0.5384615384615384	0.3087291399229782	0.7796257796257796	-1.0	0.20085207549696849	147.93735677550293	53.90758901744107	3.0	0.4407484407484408	101.0	87.0	188.0	5770.0	5724.0	11494.0	71.0
16	356	large	E	1122.0	769.0	120.88225087999986	99.74011527999991	1.0562131860260217E-4	1891.0	223.0365797200001	41.036569057366385	33.24154027718932	3.9498680217639475	17.726107674334997	28.653097563788805	37.738350787038364	3.1622776601683795	10.13729971963445	47.53089017009876	20.518284528683193	33.2952195154641	0.759256749863855	1.2344966182426296	0.615033478945205	0.8251014069800222	0.6853832442067737	93.0	4.0	42.01190307520001	229.0	146.0	14717.0	9447.0	0.0	0.19830777366472765	0.3893333333333333	0.03325747889264257	-1.0	170.6492103225406	60.722927475580995	7.0	0.496	201.0	75.0	276.0	19177.0	7163.0	26340.0	133.0
17	372	medium	iso	1139.0	507.0	110.22539663999987	68.76955256	5.087461795696421E-5	1646.0	181.82337632000002	41.88078318274385	33.83784863137726	38.230380472376055	48.95287728176954	25.96150997149434	23.736291943680587	12.649110640673518	31.54191253386809	32.33066061373513	19.026297590440446	41.8233593565171	1.0937474999504369	1.2376904820097963	0.8837003401483537	0.6238993431305476	0.44512730465320455	85.0	3.0	38.63935817272331	35.0	328.0	1625.0	22919.0	0.5384615384615384	0.22053462940461727	0.9035812672176309	-1.0	0.2526790351061966	48.64439159515247	19.313207915827967	5.0	0.25895316804407714	124.0	88.0	212.0	6328.0	4729.0	11057.0	51.0
18	392	medium	iso	922.0	448.0	95.84062035999993	63.52691188000001	3.498288569298749E-5	1370.0	161.78174579999995	36.40054944640259	31.32091952673165	28.610459665965216	37.670252283241254	23.600847442411894	23.624301604799346	13.601470508735444	22.801853615482376	33.33235472569607	16.97056274847714	37.31181595657499	0.9990072018728932	1.1621801018752211	0.859597578947495	0.6628391139516624	0.48590021691973967	166.0	3.0	33.83784863137726	8.0	273.0	514.0	26641.0	0.5833333333333334	0.20510948905109488	0.9715302491103203	-1.0	0.20000752317097373	49.41989455546579	17.88854381999832	4.0	0.34519572953736655	198.0	29.0	227.0	10349.0	1125.0	11474.0	69.0
[truncated: 67 more columns]
