# Supplementary material for: Exploiting Single-Cell Quantitative Data to Map Genetic Variants Having Probabilistic Effects
Source: PLoS Genet. 2016 Aug 1;12(8):e1006213. doi: 10.1371/journal.pgen.1006213 (PMC4968810; doi:10.1371/journal.pgen.1006213)
Supplement: S1 Dataset — (ZIP) [file pgen.1006213.s007.zip › data/2014-10-07_morpho/k_series/k10-3_A.xls]

image_number	cell_	Agroup	C11-1_A	C12-1_A	C13_A	C103_A	C104_A	C115_A	C126_A	C127_A	A7-1_A	A8-1_A	A101_A	A120_A	A121_A	A122_A	A123_A	D14-1_A	D15-1_A	D16-1_A	D17-1_A	D102_A	D105_A	D117_A	D127_A	D135_A	D147_A	D148_A	D154_A	D155_A	D173_A	D176_A	D179_A	D182_A	D188_A	D191_A	D194_A
1	7	A	773.0	100.91168815999994	7.006307615958867E-5	32.89376840679705	28.792360097775937	1.1424477984817203	66.0	3.0	195.0	20046.0	0.2522639068564036	69.2248119042142	24.698178070456937	4.0	0.6564102564102564	87.0	10467.0	128.0	3.754895596824316E-4	18.027756377319946	0.5480599289923485	5.0	18.601075237738275	6.0	0.3333333333333333	0.4	69.44395478041653	69.44395478041653	6.082762530298219	11.40175425099138	5.0990195135927845	2.23606797749979	1.0	120.3103448275862	1.063915161937518
2	8	A	880.0	108.81118307999986	5.025570782672893E-5	36.124783736376884	29.068883707497267	1.2427303401079624	43.0	3.0	641.0	38170.0	0.7284090909090909	72.30008802028054	25.059928172283335	1.0	0.23088923556942278	185.0	7532.0	68.0	0.001314100296248451	18.601075237738275	0.5149117396378318	3.605551275463989	21.095023109728988	6.324555320336759	0.2650854018430103	0.42543562981151706	83.08877288097531	67.83365417791754	9.899494936611665	19.1049731745428	5.656854249492381	3.3773140215265736	3.0	40.71351351351351	1.6702071163037706
2	9	A	928.0	112.91168815999993	1.0750309446796418E-4	38.118237105091836	29.068883707497267	1.3113072207606176	47.0	3.0	398.0	33631.0	0.42887931034482757	89.16578138927522	31.622776601683793	6.0	0.3693467336683417	113.0	10912.0	140.0	0.0012539361823413633	23.021728866442675	0.6039557601515478	5.0	24.020824298928627	5.0990195135927845	0.29061909685954823	0.27653315937748607	42.87890360333853	17.31893843151471	7.0710678118654755	13.152946437965905	6.082762530298219	2.1623310744832014	2.23606797749979	96.56637168141593	1.4497800586510263
2	14	B	698.0	96.91168815999993	9.676165350077757E-5	31.575306807693888	26.476404589747453	1.1925828788672046	39.0	5.0	121.0	15278.0	0.17335243553008595	31.8912949342199	14.422205101855956	1.0	0.6611570247933884	201.0	7051.0	47.0	0.0010328710749198276	19.1049731745428	0.6050605712527085	3.1622776601683795	19.1049731745428	3.1622776601683795	0.21271781490575853	0.21271781490575853	29.054604099077146	29.054604099077146	10.198039027185569	19.924858845171276	8.54400374531753	2.3320283369598154	0.0	35.07960199004975	1.339809956034605
2	18	A	1325.0	135.0538237599999	1.4115109654455876E-4	43.93176527297759	36.87817782917155	1.1912672441810963	51.0	4.0	355.0	30276.0	0.2679245283018868	33.38069252580492	15.033296378372908	1.0	0.2591549295774648	127.0	7542.0	81.0	7.283139903843084E-4	30.479501308256342	0.6937918637884617	8.602325267042627	29.732137494637012	7.810249675906654	0.3976426261351493	0.3673632428705808	3.9347820563694427	0.3331112439213655	8.06225774829855	15.0	5.830951894845301	2.5724787771376323	1.0	59.38582677165354	1.363961813842482
2	21	B	1002.0	117.49747459999989	8.131727008822904E-5	39.319206502675	31.25699921617557	1.2579328626763129	84.0	5.0	67.0	9087.0	0.06686626746506986	63.31474126888558	23.259406699226016	3.0	2.1940298507462686	78.0	5006.0	95.0	5.761296759709372E-4	25.317977802344327	0.6439086658735564	5.0990195135927845	25.179356624028344	5.0	0.2626128657194451	0.2631578947368421	5.3009265165256885	6.009005957494537	5.830951894845301	10.295630140987	4.47213595499958	2.3021728866442674	1.0	64.17948717948718	1.4802237315221733
3	23	B	973.0	113.39696951999989	8.278762353867159E-5	37.73592452822641	30.528675044947494	1.2360813062691929	44.0	3.0	222.0	23238.0	0.22816032887975335	41.40972093143612	18.027756377319946	2.0	0.38738738738738737	301.0	35930.0	168.0	0.002683451508085753	21.633307652783937	0.5732815062369084	2.8284271247461903	21.93171219946131	6.082762530298219	0.15987215339548633	0.3976426261351493	12.994616791916513	67.45693899994211	15.811388300841896	26.419689627245813	8.94427190999916	2.9538110975483858	5.0	119.3687707641196	1.4074032841636515
3	26	A	973.0	114.56854239999988	5.908310889270713E-5	38.07886552931954	30.886890422961002	1.2328487914410478	67.0	4.0	591.0	51573.0	0.6073997944501541	85.39055548929313	26.92582403567252	2.0	0.38917089678510997	236.0	27942.0	221.0	0.005366703687794431	22.135943621178654	0.5813183589761798	5.0	24.041630560342615	6.708203932499369	0.30485538042484617	0.4052574202187244	66.22765118863529	55.92280471986926	14.317821063276353	26.248809496813376	7.280109889280518	3.6055512754639896	2.0	118.39830508474576	1.8665807744613845
3	28	A	831.0	105.74011527999991	1.2427301487115075E-4	33.61547262794322	29.154759474226502	1.153001198917799	112.0	3.0	560.0	55936.0	0.6738868832731648	76.30517033248613	28.0178514522438	7.0	0.2714285714285714	145.0	19068.0	188.0	0.0031292788075093308	20.12461179749811	0.5986710947139654	3.605551275463989	19.235384061671343	2.8284271247461903	0.22803508501982758	0.18181818181818182	13.134022306396332	24.443954780416533	13.038404810405298	20.396078054371138	5.0990195135927845	4.0	1.0	131.50344827586207	1.4296203062722885
3	29	B	1113.0	124.71067799999985	5.9309902460274056E-5	41.48493702538308	32.984845004941285	1.2576968913805247	57.0	3.0	170.0	24739.0	0.1527403414195867	80.23064932913255	33.52610922848042	2.0	0.7235294117647059	191.0	19062.0	176.0	0.003974409451853867	21.540659228538015	0.5192404948176272	2.0	24.186773244895647	4.47213595499958	0.125	0.2324952774876386	73.30075576600638	43.2642954110716	16.1245154965971	26.832815729997478	5.385164807134504	4.982728791224399	4.0	99.80104712041884	1.7635085510439619
3	33	A	1317.0	134.81118307999992	1.2816744995822394E-4	47.38143096192854	34.23448553724738	1.3840263762800578	82.0	4.0	477.0	58035.0	0.3621867881548975	111.10261793528805	38.07886552931954	5.0	0.47379454926624737	337.0	22447.0	105.0	0.006737535619880095	26.019223662515376	0.5491438973935188	2.8284271247461903	27.459060435491963	8.54400374531753	0.14285714285714288	0.5288605549575789	52.431407971172504	76.87536275158904	20.09975124224178	38.63935817272331	1.0	38.63935817272331	6.082762530298219	66.60830860534125	1.5763799171381476
3	34	B	1245.0	130.22539663999987	1.3720392245411E-4	43.174066289845804	34.92849839314596	1.236069922156112	57.0	3.0	307.0	22382.0	0.2465863453815261	38.71569313162789	17.11724276862369	1.0	0.22149837133550487	182.0	20435.0	167.0	0.004065971737020671	27.294688127912362	0.6322010056840964	6.082762530298219	25.709920264364882	4.123105625617661	0.3007732496038529	0.19999999999999998	22.854819961776712	0.6437457141753669	10.770329614269007	19.313207915827967	8.54400374531753	2.2604400105058953	2.8284271247461903	112.28021978021978	1.4873501345730364
3	36	B	819.0	104.3259017199999	4.0022931925178585E-5	34.20526275297414	28.861739379323623	1.1851421116177976	65.0	3.0	95.0	11419.0	0.115995115995116	65.55166932959915	25.80697580112788	3.0	1.0210526315789474	235.0	24842.0	177.0	0.0016335356534178383	18.973665961010276	0.554700196225229	2.8284271247461903	18.110770276274835	2.8284271247461903	0.16666666666666669	0.18181818181818182	28.610459665965216	61.38954033403479	10.44030650891055	20.12461179749811	9.848857801796104	2.0433447413392494	4.0	105.71063829787234	1.674382094839385
4	44	B	750.0	100.0832610399999	1.3224542837440351E-4	32.202484376209235	27.202941017470888	1.183786869056821	76.0	3.0	85.0	12376.0	0.11333333333333333	69.01990997122145	23.769728648009426	5.0	0.9647058823529412	203.0	8981.0	60.0	0.006588571003091846	17.4928556845359	0.5432144762551112	2.23606797749979	17.204650534085253	5.830951894845301	0.1514456332038457	0.41972110157675935	61.26020470831196	86.26860300083955	13.038404810405298	24.351591323771842	7.615773105863909	3.1975205911822497	4.123105625617661	44.241379310344826	1.3561964146531567
4	49	B	1258.0	133.88225087999987	2.272316026612854E-4	43.56604182158393	35.510561809129406	1.2268474392422466	46.0	5.0	190.0	38841.0	0.151033386327504	70.25798666784806	24.515301344262525	7.0	1.063157894736842	313.0	15144.0	76.0	0.004222648471463132	28.160255680657446	0.6463808623235083	7.810249675906654	28.160255680657446	7.0	0.4065853577252028	0.30434782608695654	29.50072462349916	10.304846468766016	13.892443989449804	23.08679276123039	10.44030650891055	2.2113136948159875	5.0990195135927845	48.38338658146965	1.5707871104067617
5	56	B	922.0	111.98275595999988	9.579106412081611E-5	36.87817782917155	30.805843601498726	1.1971163103411133	116.0	3.0	180.0	22995.0	0.19522776572668113	64.16863501227863	23.706539182259394	3.0	0.5166666666666667	138.0	21528.0	216.0	0.0014892518783810081	19.235384061671343	0.5215925838520058	5.0990195135927845	20.12461179749811	5.0	0.31323027878410764	0.3125	88.78112476486871	77.47119229084849	10.198039027185569	19.235384061671343	4.123105625617661	4.665265896211377	1.0	156.0	1.3846153846153846
5	61	A	921.0	111.39696951999987	4.354055451263064E-5	36.05551275463989	31.064449134018133	1.1606680227642001	87.0	3.0	575.0	45417.0	0.6243213897937026	81.7594169997187	29.120439557122072	3.0	0.24521739130434783	93.0	11487.0	184.0	6.308393320321334E-4	22.67156809750927	0.6287961636211018	5.385164807134504	21.400934559032695	3.605551275463989	0.33333333333333337	0.2166365803419133	34.5085229876684	22.61986494804043	7.0710678118654755	12.649110640673518	5.385164807134504	2.3488808780588144	2.0	123.51612903225806	1.4896839905980674
5	62	A	1142.0	124.22539663999987	1.2142523275240324E-4	40.85339643163099	33.24154027718932	1.2289862651059222	77.0	3.0	595.0	41338.0	0.521015761821366	80.1131504154827	27.586228448267445	5.0	0.18487394957983194	289.0	26734.0	62.0	0.0038749784875383997	24.73863375370596	0.6055465619634974	5.0990195135927845	28.653097563788805	8.48528137423857	0.2626128657194451	0.42857142857142855	31.534791905188285	24.775140568831922	13.892443989449804	25.238858928247925	8.602325267042627	2.933957754997183	12.083045973594572	92.50519031141869	0.670232662527119
5	64	A	968.0	113.98275595999988	4.9340327198586346E-5	38.27531841800928	30.675723300355934	1.2477397205354621	67.0	3.0	527.0	43644.0	0.5444214876033058	85.80419390963037	28.178005607210743	5.0	0.3111954459203036	137.0	14400.0	159.0	0.004346160440174253	21.37755832643195	0.5585207180503401	3.605551275463989	22.561028345356956	4.123105625617661	0.22803508501982758	0.23608834134288123	52.125016348901795	32.47119229084848	11.045361017187261	18.110770276274835	6.082762530298219	2.9773922927395486	1.4142135623730951	105.1094890510949	1.5127083333333333
6	68	B	1192.0	129.53910511999985	1.9911272205856015E-4	42.80186911806539	32.802438933713454	1.30483800928823	42.0	4.0	279.0	27826.0	0.23406040268456377	80.33311140271707	35.4682957019364	2.0	0.37992831541218636	323.0	23262.0	131.0	0.008101835645413148	22.67156809750927	0.5296864030627176	4.47213595499958	30.0	8.602325267042627	0.2857142857142857	0.4134013701484873	79.15969454566942	1.867678839434177	18.027756377319946	33.61547262794322	7.615773105863909	4.413927799668867	9.055385138137417	72.0185758513932	1.8189751526094058
6	72	B	989.0	115.49747459999992	6.737951999694594E-5	40.11234224026316	30.066592756745816	1.3341166578066435	80.0	3.0	137.0	22395.0	0.1385237613751264	83.15176970109222	31.144823004794873	4.0	0.9635036496350365	85.0	10484.0	145.0	5.897682468510105E-4	23.08679276123039	0.5755533452259189	3.1622776601683795	24.020824298928627	4.0	0.15871016626723794	0.2	12.724355685422367	5.710593137499643	6.324555320336759	10.44030650891055	5.385164807134504	1.9387162478442206	1.4142135623730951	123.34117647058824	1.1756009156810376
6	76	A	1218.0	128.46803731999984	7.587477955485375E-5	42.37924020083418	36.05551275463989	1.175388642763942	48.0	3.0	388.0	37921.0	0.3185550082101806	91.60469443452513	30.463092423455635	1.0	0.327319587628866	118.0	12529.0	145.0	4.889980748909909E-4	23.600847442411894	0.5568964268960004	7.0710678118654755	22.20360331117452	6.324555320336759	0.4130961923860138	0.3772913389522725	78.84005613496723	89.14490260373327	7.0710678118654755	12.083045973594572	6.324555320336759	1.9104973174542799	1.4142135623730951	106.17796610169492	1.365631734376247
6	79	A	984.0	114.32590171999989	3.4142931378275244E-5	38.07886552931954	31.38470965295043	1.2132935416765853	68.0	4.0	305.0	25296.0	0.3099593495934959	79.47323550279428	29.068883707497267	3.0	0.2819672131147541	162.0	11166.0	91.0	0.003911887543501049	23.40939982143925	0.6147609571880428	5.0	24.73863375370596	7.280109889280518	0.2777777777777778	0.41084036914256306	25.201123645475064	41.14651954639794	13.92838827718412	21.18962010041709	5.385164807134504	3.9348136703902075	2.8284271247461903	68.92592592592592	1.3202579258463192
6	80	A	1078.0	122.46803731999984	4.6282487725398054E-5	41.14608122288197	31.76476034853718	1.2953373729695654	37.0	4.0	493.0	17788.0	0.45732838589981445	0.0	0.0	0.0	0.02434077079107505	183.0	9532.0	62.0	0.002330324993156913	24.166091947189145	0.5873242658586405	3.1622776601683795	22.20360331117452	4.0	0.15871016626723794	0.23529411764705882	8.13010235415598	63.43494882292201	10.295630140987	19.235384061671343	7.0710678118654755	2.7202941017470885	5.830951894845301	52.08743169398907	1.1903063365505666
7	88	A	1228.0	127.63961019999985	7.626682988980245E-5	41.0	36.87817782917155	1.111768596320613	83.0	3.0	663.0	20377.0	0.5399022801302932	0.0	0.0	0.0	0.02564102564102564	113.0	17842.0	200.0	5.642035906752343E-4	27.16615541441225	0.6625891564490792	7.280109889280518	29.274562336608895	9.055385138137417	0.3486540305625663	0.45052224920607753	29.981639368849333	20.376435213836388	7.810249675906654	13.892443989449804	4.47213595499958	3.106444913401813	2.23606797749979	157.89380530973452	1.2666741396704404
7	90	B	1154.0	125.63961019999985	9.166800834442987E-5	42.485291572496	32.64965543462902	1.3012477775626101	42.0	3.0	240.0	28118.0	0.20797227036395147	75.88861068031629	26.40075756488817	2.0	0.5375	320.0	26491.0	83.0	0.0032727271977929014	28.160255680657446	0.6628236417444702	8.06225774829855	28.071337695236398	11.40175425099138	0.38005847503304596	0.6403863187357883	34.883556949961815	65.63352425215822	15.0	29.154759474226502	8.94427190999916	3.259601202601324	6.082762530298219	82.784375	1.002604658185799
7	96	B	1305.0	137.63961019999988	2.2138666308064127E-4	49.64876634922564	31.953090617340916	1.5538016946092	120.0	3.0	207.0	28301.0	0.15862068965517243	115.30945064632913	37.8021163428716	4.0	0.966183574879227	299.0	18040.0	107.0	0.008849327707995692	25.709920264364882	0.5178360341025044	2.23606797749979	34.88552708502482	11.313708498984761	0.14285714285714285	0.4705882352941177	82.61395684873273	25.820991974189276	20.615528128088304	36.6742416417845	2.23606797749979	16.401219466856723	10.816653826391969	60.33444816053512	1.7734478935698448
7	97	A	1007.0	117.15432883999988	7.28435027993052E-5	38.05259518088089	32.0624390837628	1.186827835570116	48.0	3.0	659.0	37409.0	0.6544190665342602	64.0957968601141	28.600699292150182	3.0	0.09104704097116843	134.0	11493.0	131.0	0.001563426308977151	25.179356624028344	0.6616988014704299	7.211102550927978	25.179356624028344	7.211102550927978	0.4191368221424546	0.4191368221424546	36.70285503016311	36.70285503016311	9.219544457292887	16.64331697709324	5.830951894845301	2.8543053136497876	0.0	85.76865671641791	1.5273644827286175
8	107	A	910.0	109.4974745999999	6.130792980029516E-5	36.40054944640259	30.083217912982647	1.2099952056888719	68.0	3.0	238.0	26341.0	0.26153846153846155	82.1778840317711	29.120439557122072	4.0	0.5672268907563025	191.0	11397.0	80.0	0.006454282176012837	19.313207915827967	0.5305746261952828	2.23606797749979	20.615528128088304	2.0	0.14285714285714285	0.1111111111111111	47.91083782616775	15.524110996754256	12.041594578792296	21.540659228538015	8.54400374531753	2.521143467469006	3.605551275463989	59.67015706806283	1.3407036939545494
8	108	A	1353.0	136.4680373199999	8.371661049574335E-5	44.01136216933077	37.05401462729781	1.187762314340629	62.0	4.0	424.0	47955.0	0.31337767923133775	119.36379321575205	35.4682957019364	4.0	0.5801886792452831	216.0	20333.0	90.0	0.0011278328566675581	26.476404589747453	0.6015811209814697	6.4031242374328485	23.021728866442675	1.0	0.31059714782221376	0.045454545454545456	48.73762954341011	2.602562202499797	10.0	19.1049731745428	7.810249675906654	2.446141156470135	7.0710678118654755	94.13425925925925	0.9560812472335612
8	110	B	779.0	102.32590171999993	1.2252056729655436E-4	34.48187929913333	27.202941017470888	1.2675790928998303	51.0	3.0	117.0	9656.0	0.15019255455712452	72.08137054650939	27.730849247724095	2.0	0.7948717948717948	121.0	5163.0	65.0	0.004019159675938337	19.313207915827967	0.5600973122225791	2.8284271247461903	19.72308292331602	5.0990195135927845	0.16666666666666669	0.3333333333333333	27.645975363738675	61.336042889718456	9.219544457292887	15.811388300841896	7.211102550927978	2.1926450482675732	3.1622776601683795	42.66942148760331	1.5233391439085802
8	111	B	764.0	100.91168815999991	5.50162318690789E-5	34.438350715445125	26.40075756488817	1.3044455497461405	67.0	3.0	169.0	16826.0	0.2212041884816754	86.424832936786	26.40075756488817	3.0	0.8579881656804734	154.0	9219.0	81.0	0.007889785097548757	20.615528128088304	0.5986212376553365	4.123105625617661	17.88854381999832	0.0	0.25	0.0	12.528807709151513	-1.0	10.770329614269007	20.248456731316587	3.1622776601683795	6.4031242374328485	4.123105625617661	59.86363636363637	1.3530751708428246
8	114	B	992.0	118.22539663999986	6.232233128855122E-5	42.80186911806539	28.42534080710379	1.5057645010669056	48.0	3.0	160.0	21782.0	0.16129032258064516	99.41415453509576	34.48187929913333	4.0	1.0625	185.0	7998.0	54.0	0.0038789789267664088	25.238858928247925	0.589667214266476	4.123105625617661	27.294688127912362	7.0	0.20986055078837967	0.3888888888888889	23.369113163482083	37.40535663140856	10.63014581273465	19.313207915827967	7.615773105863909	2.535948438505527	3.1622776601683795	43.23243243243243	1.2490622655663917
8	117	B	832.0	105.1543288399999	7.586286411837433E-5	34.655446902326915	29.0	1.195015410425066	47.0	3.0	70.0	7796.0	0.08413461538461539	56.875801497448286	24.08318915758459	1.0	0.8571428571428571	85.0	6185.0	81.0	4.984148318021968E-4	20.0	0.5771098568247612	4.0	18.027756377319946	3.605551275463989	0.25	0.25	47.29061004263852	80.98067756861832	6.082762530298219	11.180339887498949	4.123105625617661	2.711630722733202	2.23606797749979	72.76470588235294	1.1131770412287794
9	119	B	802.0	102.66904747999993	6.943206435718651E-5	34.058772731852805	29.068883707497267	1.1716574009021399	98.0	3.0	79.0	13414.0	0.09850374064837905	75.255343217335	26.40075756488817	2.0	1.5949367088607596	115.0	6401.0	79.0	9.044254819169342E-4	18.601075237738275	0.5461463742157092	4.47213595499958	17.88854381999832	4.242640687119285	0.2857142857142857	0.2727272727272727	76.32869286780416	85.23635830927381	7.615773105863909	13.892443989449804	5.0	2.7784887978899606	1.4142135623730951	55.66086956521739	1.419309482893298
9	125	B	864.0	107.7401152799999	6.72389360750452E-5	35.84689665786984	30.01666203960727	1.1942332765238695	72.0	3.0	87.0	11756.0	0.10069444444444445	62.90329217247324	26.1725046566048	2.0	0.9540229885057471	104.0	10024.0	139.0	4.2138086311157435E-4	20.12461179749811	0.5614045753966248	3.0	19.72308292331602	2.23606797749979	0.17647058823529413	0.1315334104411641	29.357753542791272	2.7927023657132963	6.708203932499369	13.416407864998739	5.385164807134504	2.4913643956121994	1.4142135623730951	96.38461538461539	1.4421388667198722
10	141	A	1629.0	152.61017291999994	9.516490186305003E-5	54.12947441089743	37.16180835212409	1.4565888155387223	92.0	3.0	616.0	70539.0	0.37814610190300796	127.28079308200829	43.965895873961216	7.0	0.34415584415584416	412.0	21498.0	48.0	0.005941351528600073	30.610455730027933	0.5655043959537391	8.06225774829855	35.805027579936315	10.770329614269007	0.44516371337668237	0.47927337741317294	70.55996517182382	41.633539336570195	19.4164878389476	37.8549864614954	6.082762530298219	6.223321438727854	5.385164807134504	52.179611650485434	0.9198995255372593
11	148	A	1105.0	122.56854239999986	1.1960183940268966E-4	40.496913462633174	32.31098884280702	1.2533480067617453	102.0	4.0	322.0	43257.0	0.2914027149321267	85.37385911679667	32.01562118716424	5.0	0.6335403726708074	208.0	12154.0	83.0	0.002863873887825631	24.73863375370596	0.6108770184802478	5.0990195135927845	24.73863375370596	5.0990195135927845	0.25	0.25	31.534791905188285	31.534791905188285	12.529964086141668	21.470910553583888	8.94427190999916	2.4005207768315606	0.0	58.43269230769231	1.4204377159782788
11	153	A	839.0	106.5685423999999	9.905500737271441E-5	35.510561809129406	28.442925306655784	1.2484848666680484	54.0	3.0	585.0	47638.0	0.6972586412395709	81.27341396495568	25.495097567963924	2.0	0.347008547008547	108.0	14193.0	155.0	0.0010483148298125872	19.6468827043885	0.5532687094614618	2.23606797749979	22.135943621178654	5.0	0.1514456332038457	0.3333333333333333	53.42696902148067	43.12212255271464	9.0	15.132745950421556	5.0990195135927845	2.9677756498246812	2.8284271247461903	131.41666666666666	1.1794546607482563
12	158	A	885.0	108.32590171999989	5.788338947483475E-5	35.84689665786984	30.463092423455635	1.1767320323089998	53.0	3.0	516.0	22219.0	0.5830508474576271	65.6707536330176	28.635642126552707	2.0	0.1065891472868217	182.0	14609.0	87.0	0.0032342095533590552	23.853720883753127	0.6654333598642568	6.708203932499369	31.76476034853718	13.601470508735444	0.42857142857142855	0.829296293255574	39.80557109226518	12.397995654446788	11.661903789690601	20.0	5.0	4.0	8.246211251235321	80.26923076923077	1.0838524197412553
12	159	B	1309.0	138.12489155999992	1.7917671045120776E-4	47.01063709417264	34.0147027033899	1.3820681457694342	48.0	5.0	141.0	15777.0	0.10771581359816654	93.75486024898746	36.22154055254967	2.0	0.723404255319149	193.0	21538.0	184.0	0.002302360019719507	24.041630560342615	0.5114083119567587	3.1622776601683795	23.706539182259394	1.4142135623730951	0.21271781490575853	0.07993607669774316	83.99099404250548	69.44395478041653	10.295630140987	19.1049731745428	5.656854249492381	3.3773140215265736	4.47213595499958	111.5958549222798	1.6488067601448602
12	166	A	1082.0	121.05382375999986	5.349516559072719E-5	40.311288741492746	33.24154027718932	1.2126781251816647	54.0	3.0	731.0	67825.0	0.6756007393715342	100.91070978290675	29.614185789921695	5.0	0.2188782489740082	318.0	11163.0	56.0	7.162290956867262E-4	21.2602916254693	0.5274029258108512	2.0	21.93171219946131	1.4142135623730951	0.1111111111111111	0.07142857142857144	43.02506598911803	1.9749340108819524	13.892443989449804	25.059928172283335	8.94427190999916	2.80178514522438	3.1622776601683795	35.10377358490566	1.595270088685837
12	169	B	1748.0	168.50966783999993	5.096736835443738E-4	64.8459713474939	33.54101966249684	1.9333333333333333	60.0	4.0	307.0	22881.0	0.17562929061784896	53.06145400247014	24.020824298928627	2.0	0.24429967426710097	265.0	32090.0	95.0	0.0049541796946578655	33.1058907144937	0.5105311868502551	1.4142135623730951	40.80441152620633	10.770329614269007	0.08687444855261388	0.43607789949300285	70.76932762433871	42.42926288930947	16.64331697709324	30.463092423455635	6.708203932499369	4.541169697580374	10.295630140987	121.09433962264151	0.7845123091305702
13	173	A	966.0	114.81118307999986	6.482468083543243E-5	36.61966684720111	30.805843601498726	1.1887246887606588	67.0	4.0	651.0	54255.0	0.6739130434782609	86.70352201383446	27.730849247724095	5.0	0.2350230414746544	131.0	10174.0	102.0	0.002224264484972178	22.02271554554524	0.6013903850473852	4.47213595499958	19.849433241279208	5.385164807134504	0.25	0.31514293343362576	27.181111085477227	75.54757174890702	8.602325267042627	15.297058540778355	6.082762530298219	2.5148209328547284	4.123105625617661	77.66412213740458	1.3133477491645371
13	183	B	1645.0	152.95331867999988	5.5893908177783866E-5	54.78138369920935	36.40054944640259	1.5049603517625831	54.0	3.0	152.0	19982.0	0.09240121580547113	79.6207835793815	36.235341863986875	2.0	0.6710526315789473	155.0	17613.0	150.0	4.030632009314822E-4	39.21734310225516	0.7158881440013932	11.40175425099138	38.897300677553446	11.180339887498949	0.4391791642131167	0.4385290096535146	6.546290783294037	11.496563017585778	9.219544457292887	15.811388300841896	5.830951894845301	2.711630722733202	1.0	113.63225806451612	1.320047692045648
13	184	B	1182.0	125.74011527999987	9.810808016905772E-5	43.18564576337837	33.13608305156178	1.30328155250513	62.0	4.0	194.0	19879.0	0.16412859560067683	42.07489095716521	17.4928556845359	2.0	0.28865979381443296	415.0	14902.0	55.0	0.005427355317247332	26.1725046566048	0.6060463886544266	4.123105625617661	28.071337695236398	6.0	0.19999999999999998	0.3	8.595911436920971	5.440332031005506	17.88854381999832	31.78049716414141	13.0	2.4446536280108777	2.23606797749979	35.908433734939756	1.5316736008589453
13	186	A	1141.0	125.15432883999989	1.0121748284391439E-4	41.048751503547585	33.015148038438355	1.2433308327364152	77.0	3.0	640.0	61029.0	0.5609114811568799	110.65863412061583	33.0	4.0	0.365625	221.0	10944.0	60.0	0.0024668131735728857	25.019992006393608	0.6095189522202956	4.0	22.360679774997898	3.1622776601683795	0.21052631578947367	0.18864566947613626	2.8624052261117474	68.70264595096624	11.704699910719626	19.6468827043885	8.246211251235321	2.382534488362192	4.242640687119285	49.52036199095023	1.2116228070175439
14	187	A	956.0	113.15432883999988	3.692732840111172E-5	37.94733192202055	30.675723300355934	1.2370476663407721	95.0	4.0	595.0	23787.0	0.6223849372384938	23.069563274753918	11.40175425099138	1.0	0.05714285714285714	229.0	13334.0	99.0	0.004694199100992328	20.615528128088304	0.5432668671002208	2.23606797749979	26.832815729997478	8.48528137423857	0.125	0.4615384615384615	45.0	26.56505117707799	13.601470508735444	23.345235059857504	7.0710678118654755	3.3015148038438356	6.4031242374328485	58.22707423580786	1.7002399880005998
14	190	B	814.0	103.74011527999988	4.433399018555182E-5	34.92849839314596	28.635642126552707	1.2197560731756083	99.0	3.0	79.0	8923.0	0.09705159705159705	75.25420921497759	27.16615541441225	2.0	1.0632911392405062	178.0	12407.0	98.0	0.0030475980422628966	20.248456731316587	0.5797116298389156	3.0	17.72004514666935	2.23606797749979	0.1875	0.16666666666666666	23.629377730656813	87.06432655357882	10.0	18.35755975068582	7.211102550927978	2.545735498980448	2.8284271247461903	69.70224719101124	1.4059804948819214
14	202	B	1768.0	162.02438647999992	4.402063782011591E-4	58.69412236331676	37.107950630558946	1.581712850371782	138.0	3.0	313.0	37260.0	0.17703619909502263	117.10288448795777	46.238512086787566	5.0	0.6230031948881789	580.0	39871.0	113.0	0.0035999625766906574	34.17601498127012	0.5822732090569565	6.4031242374328485	35.014282800023196	8.48528137423857	0.2577800753761625	0.4615384615384615	37.76975736074843	58.57043438516149	24.73863375370596	44.384682042344295	8.246211251235321	5.3824333005894385	10.04987562112089	68.74310344827586	1.64380125906047
15	211	B	923.0	112.91168815999991	1.1307031808621587E-4	40.607881008493905	27.459060435491963	1.4788518020815655	77.0	3.0	159.0	25573.0	0.1722643553629469	81.31526260802187	33.24154027718932	6.0	1.0188679245283019	110.0	5746.0	71.0	3.3596906061815777E-4	22.561028345356956	0.5555825072635011	2.23606797749979	23.53720459187964	3.1622776601683795	0.1162476387438193	0.16666666666666669	15.255118703057777	7.125016348901797	6.4031242374328485	12.806248474865697	5.0	2.5612496949731396	1.0	52.236363636363635	1.3592064044552732
15	213	A	967.0	114.56854239999987	4.936152439810445E-5	39.0	30.463092423455635	1.2802377203822948	110.0	3.0	489.0	37006.0	0.5056876938986556	89.51821565505712	26.92582403567252	7.0	0.37423312883435583	216.0	10087.0	33.0	0.00537072280786045	22.47220505424423	0.5762103860062623	5.0990195135927845	23.345235059857504	6.4031242374328485	0.3333333333333333	0.3904053750620288	54.727578551401606	62.62229722866826	11.704699910719626	20.615528128088304	8.246211251235321	2.5	6.082762530298219	46.699074074074076	0.7066521264994547
15	214	B	1041.0	117.39696951999987	3.269399588049708E-5	37.589892258425	33.12099032335839	1.1349265795327064	60.0	3.0	222.0	21500.0	0.2132564841498559	95.31876969902497	30.4138126514911	2.0	0.7972972972972973	112.0	5350.0	65.0	7.244755669543493E-4	23.323807579381203	0.6204808308316886	4.242640687119285	23.853720883753127	5.0	0.23076923076923075	0.2688016652852352	15.642246457208728	23.772348811364708	7.211102550927978	13.601470508735444	5.0	2.720294101747089	1.0	47.767857142857146	1.3607476635514018
15	216	A	870.0	108.91168815999988	6.493314061752055E-5	37.12142238654117	27.073972741361768	1.3711110202098118	46.0	4.0	499.0	34093.0	0.5735632183908046	78.90652626712605	28.861739379323623	2.0	0.1963927855711423	115.0	5624.0	57.0	0.002769237256054232	22.090722034374522	0.5950936309591355	4.123105625617661	21.02379604162864	3.0	0.22360679774997896	0.16666666666666666	10.856413348062244	3.1798301198642207	8.602325267042627	15.0	5.830951894845301	2.5724787771376323	1.4142135623730951	48.904347826086955	1.1655405405405406
17	221	B	1013.0	116.32590171999988	4.7247667824228125E-5	38.0	32.0	1.1875	76.0	4.0	166.0	27542.0	0.16386969397828233	83.18714494536147	29.154759474226502	3.0	0.8795180722891566	87.0	7255.0	59.0	4.5365830921944444E-4	29.274562336608895	0.7703832193844447	10.770329614269007	31.25699921617557	12.649110640673518	0.55766652858546	0.6666666666666667	21.801409486351815	18.434948822922024	6.324555320336759	11.704699910719626	5.385164807134504	2.17350820818199	2.0	83.39080459770115	0.7075120606478291
17	228	A	1440.0	143.19595935999985	1.3815371912879846E-4	52.20153254455275	34.40930106817051	1.5170762242782232	130.0	4.0	428.0	62621.0	0.2972222222222222	109.1687574803475	41.6293165929973	8.0	0.6635514018691588	288.0	16693.0	69.0	0.003189088951750797	32.64965543462902	0.6254539635740258	6.4031242374328485	33.60059523282288	7.211102550927978	0.25	0.2857142857142857	14.03624346792649	3.613880752003638	15.264337522473747	28.42534080710379	8.602325267042627	3.3043787493141457	2.23606797749979	57.96180555555556	1.1904391062121846
17	229	A	902.0	110.3259017199999	7.007207024465756E-5	36.22154055254967	29.154759474226502	1.2423885912888553	87.0	3.0	549.0	40511.0	0.6086474501108647	77.28298590122492	29.068883707497267	6.0	0.18214936247723132	139.0	9509.0	92.0	0.002494461016169246	20.09975124224178	0.554911550851388	2.0	23.021728866442675	5.830951894845301	0.1111111111111111	0.33333333333333337	6.3401917459099195	37.30394827798344	9.219544457292887	17.804493814764857	3.605551275463989	4.938078106370472	4.242640687119285	68.41007194244604	1.3448312125354929
18	234	A	862.0	106.66904747999993	7.651730337458621E-5	34.058772731852805	30.066592756745816	1.1327779308884707	56.0	4.0	237.0	14250.0	0.27494199535962877	34.637794596083026	14.866068747318506	3.0	0.2869198312236287	166.0	17047.0	155.0	0.007791602401036312	20.024984394500787	0.5879537865958632	3.0	23.0	6.082762530298219	0.17647058823529413	0.3523649724724399	3.3664606634298013	12.828782871455418	12.649110640673518	22.360679774997898	6.082762530298219	3.676073110469039	3.1622776601683795	102.69277108433735	1.5093564850120256
18	235	B	1104.0	121.39696951999987	5.566130380782406E-5	40.0	33.0	1.2121212121212122	129.0	3.0	261.0	22139.0	0.23641304347826086	69.91238809242147	25.0	3.0	0.4061302681992337	197.0	20270.0	177.0	0.00377515416444606	27.018512172212592	0.6754628043053148	7.0710678118654755	29.068883707497267	9.219544457292887	0.3676073110469039	0.4748306971768278	8.130102354155978	12.528807709151511	15.524174696260024	24.515301344262525	6.082762530298219	4.030290714482423	2.23606797749979	102.89340101522842	1.7202269363591516
18	237	B	1274.0	131.88225087999987	6.0730588689759554E-5	45.69463863518345	34.92849839314596	1.3082336984790088	97.0	3.0	261.0	33838.0	0.20486656200941916	106.61019296666854	37.12142238654117	6.0	0.7241379310344828	133.0	11003.0	112.0	9.386066865870126E-4	29.832867780352597	0.6528745750356414	8.246211251235321	31.78049716414141	10.198039027185569	0.39999999999999997	0.5	37.23483398157467	34.5085229876684	8.06225774829855	14.866068747318506	4.47213595499958	3.324154027718932	2.0	82.72932330827068	1.3538125965645733
18	244	B	1364.0	137.29646443999985	4.511389471690434E-5	47.4236228055175	34.713109915419565	1.366158863929732	100.0	3.0	112.0	19700.0	0.08211143695014662	105.23372082380021	40.0	4.0	1.0982142857142858	155.0	18485.0	183.0	0.002345744272331575	31.144823004794873	0.6567364777785667	8.06225774829855	31.144823004794873	8.06225774829855	0.3456664492218576	0.3456664492218576	16.990823291986175	16.990823291986175	10.0	17.69180601295413	6.4031242374328485	2.7629958996465076	0.0	119.25806451612904	1.534487422234244
18	245	A	1070.0	119.63961019999985	4.1087700692707884E-5	40.36087214122113	33.301651610693426	1.2119780908482307	142.0	4.0	632.0	56566.0	0.5906542056074766	81.91962717399174	30.066592756745816	8.0	0.36550632911392406	122.0	15118.0	195.0	9.910849407995298E-4	23.853720883753127	0.5910110366369161	5.0	24.596747752497688	7.280109889280518	0.2631578947368421	0.38969534791087906	40.914383220025115	56.85977912094796	7.280109889280518	13.92838827718412	6.324555320336759	2.2022715545545237	2.8284271247461903	123.91803278688525	1.573620849318693
18	247	A	922.0	110.56854239999987	4.111391426009212E-5	35.22782990761707	31.25699921617557	1.1270381287717022	86.0	3.0	406.0	30062.0	0.4403470715835141	93.71919155765907	27.16615541441225	2.0	0.42857142857142855	78.0	6113.0	98.0	4.4511915207320207E-4	26.476404589747453	0.7515763718395451	8.54400374531753	25.495097567963924	7.615773105863909	0.5	0.4360778994930029	13.846208411826524	16.48875370589127	5.830951894845301	10.44030650891055	5.0990195135927845	2.047512562185564	1.0	78.37179487179488	1.2504498609520693
19	250	A	1113.0	121.98275595999988	5.210882598037014E-5	40.85339643163099	33.24154027718932	1.2289862651059222	100.0	4.0	503.0	29864.0	0.4519317160826595	73.90773423857968	26.68332812825267	3.0	0.20278330019880716	135.0	9820.0	102.0	0.0017741382299335375	25.0	0.6119442245600808	8.06225774829855	26.627053911388696	8.54400374531753	0.44516371337668237	0.44239174468345926	62.65012421993011	49.219095349248455	10.0	17.26267650163207	5.0990195135927845	3.385489397640829	2.0	72.74074074074075	1.4022403258655802
19	255	B	1277.0	130.22539663999987	5.308994162877551E-5	42.190046219457976	36.124783736376884	1.1678975444487854	73.0	3.0	242.0	24595.0	0.1895066562255286	73.77923089113361	26.248809496813376	3.0	0.45867768595041325	268.0	24319.0	88.0	0.0024271633757033126	24.020824298928627	0.5693481389894819	4.242640687119285	26.1725046566048	5.0990195135927845	0.23076923076923075	0.25	50.44033203100548	5.869600443014718	13.416407864998739	23.853720883753127	8.602325267042627	2.772938727990431	4.47213595499958	90.74253731343283	0.9697767177926724
19	256	B	786.0	102.08326103999993	5.5662796101636094E-5	34.23448553724738	28.160255680657446	1.2157022267650135	128.0	3.0	123.0	15743.0	0.15648854961832062	78.617261343885	24.331050121192877	4.0	1.146341463414634	208.0	11336.0	83.0	0.0027674322429634924	20.615528128088304	0.6021860064366515	4.242640687119285	19.0	2.8284271247461903	0.2727272727272727	0.19026059766179765	38.290163192243085	51.70983680775693	11.0	20.615528128088304	6.082762530298219	3.389171947022825	5.0990195135927845	54.5	1.5229357798165137
19	257	A	900.0	109.74011527999991	5.243819661300894E-5	37.12142238654117	29.068883707497267	1.2770157519659773	92.0	4.0	581.0	44791.0	0.6455555555555555	77.5823407392352	28.30194339616981	7.0	0.2633390705679862	111.0	12845.0	175.0	0.0026586674502210197	23.769728648009426	0.6403237570074211	6.0	21.93171219946131	4.0	0.35294117647058826	0.23529411764705882	25.201123645475093	25.201123645475093	8.48528137423857	15.0	5.830951894845301	2.5724787771376323	2.0	115.72072072072072	1.5122615803814714
19	261	B	976.0	115.15432883999989	9.491874955684236E-5	39.293765408777	29.120439557122072	1.3493534440542745	77.0	3.0	123.0	15269.0	0.1260245901639344	81.40936505717589	31.32091952673165	2.0	0.9105691056910569	265.0	8089.0	10.0	0.0035571784375404225	20.248456731316587	0.515309655887387	2.0	24.839484696748443	11.0	0.14285714285714285	0.7857142857142857	75.25643716352927	75.25643716352927	12.165525060596439	23.08679276123039	10.04987562112089	2.2972217400095007	9.0	30.524528301886793	0.32760539003585115
19	263	A	930.0	112.08326103999991	6.570528649552352E-5	37.656340767525464	29.614185789921695	1.2715642778313587	120.0	3.0	395.0	37316.0	0.42473118279569894	80.7714848201565	28.071337695236398	3.0	0.22025316455696203	95.0	7774.0	106.0	0.0011453173600402212	25.0	0.6638988146601809	6.708203932499369	26.019223662515376	7.280109889280518	0.3946002313234923	0.41084036914256306	35.53767779197438	24.91802251581925	6.4031242374328485	11.180339887498949	4.47213595499958	2.5	1.4142135623730951	81.83157894736843	1.295343452534088
