# Supplementary material for: Exploiting Single-Cell Quantitative Data to Map Genetic Variants Having Probabilistic Effects
Source: PLoS Genet. 2016 Aug 1;12(8):e1006213. doi: 10.1371/journal.pgen.1006213 (PMC4968810; doi:10.1371/journal.pgen.1006213)
Supplement: S1 Dataset — (ZIP) [file pgen.1006213.s007.zip › data/2014-10-07_morpho/k_series/k10-3_A1B.xls]

image_number	cell_id	Cgroup	Agroup	Dgroup	C11-1_A1B	C11-2_A1B	C12-1_A1B	C12-2_A1B	C13_A1B	C101_A1B	C102_A1B	C103_A1B	C104_A1B	C105_A1B	C106_A1B	C107_A1B	C108_A1B	C109_A1B	C110_A1B	C111_A1B	C112_A1B	C113_A1B	C114_A1B	C115_A1B	C116_A1B	C117_A1B	C118_A1B	C126_A1B	C127_A1B	C128_A1B	A7-1_A1B	A7-2_A1B	A8-1_A1B	A8-2_A1B	A9_A1B	A101_A1B	A102_A1B	A103_A1B	A104_A1B	A120_A1B	A121_A1B	A122_A1B	A123_A1B	D14-3_A1B	D15-3_A1B	D16-3_A1B	D17-3_A1B	D104_A1B	D107_A1B
1	0	medium	iso	A1	1010.0	256.0	102.98275595999989	45.627416960000005	6.28857659378136E-5	1266.0	150.61017291999994	40.45985664828782	29.832867780352597	49.10183868767084	62.36702129692377	18.384776310850235	16.8660397618925	13.416407864998739	29.189426207469708	19.13996348604644	17.26267650163207	32.947527804422045	1.0900470158020854	1.356217476180214	0.8037405762328048	0.4430588066386804	0.25346534653465347	46.0	4.0	35.22782990761707	52.0	180.0	5980.0	23963.0	0.6923076923076923	0.18325434439178515	0.7758620689655172	-1.0	0.1389122993267445	40.988136941345395	14.661903789690601	1.0	0.5775862068965517	109.0	12170.0	147.0	4.443075515565017E-4	26.1725046566048	0.6468758622680976
1	1	small	api	A1	1027.0	235.0	101.49747459999993	43.384776280000004	1.713501618898934E-4	1262.0	147.29646443999994	39.05124837953327	32.01562118716424	83.56126039889091	79.93931020467704	16.1245154965971	18.28088325412515	14.142135623730951	31.82996835131794	3.4982922663047757	16.0312195418814	32.32705284237128	0.8820424742310271	1.2197560731756085	0.7231302172856976	0.4274468547220389	0.22882181110029212	49.0	4.0	32.64965543462902	52.0	161.0	5852.0	24776.0	0.5333333333333333	0.1687797147385103	0.755868544600939	-1.0	0.1355305212120576	65.24258409659186	28.64331697709324	6.0	0.7276995305164319	101.0	15983.0	212.0	4.654494222093326E-4	17.26267650163207	0.442051847711978
2	12	small	api	A1	830.0	108.0	91.74011527999993	26.485281360000002	8.255219614990008E-5	938.0	120.22539663999989	35.510561809129406	28.442925306655784	8.972626614896393	12.073830934950207	10.770329614269007	13.744738205851462	13.0	4.562023007992835	26.685018921819207	15.811388300841896	21.809917468894746	0.7835965627692947	1.2484848666680484	0.6276380144362936	0.2886990198253436	0.13012048192771083	30.0	3.0	34.20526275297414	103.0	58.0	9329.0	5868.0	0.46153846153846156	0.17164179104477612	0.36024844720496896	-1.0	0.003299180323458092	49.63588692225977	20.696517754279256	3.0	0.39751552795031053	127.0	13315.0	144.0	0.0013409913430944482	25.179356624028344	0.7090666928720623
2	13	small	api	A1	1270.0	212.0	116.9827559599999	42.384776280000004	5.205786550732666E-5	1482.0	161.78174579999995	42.579337712087536	36.49657518178932	60.780753309515404	65.60626061383684	15.524174696260024	16.121284090667096	12.36931687685298	30.4138126514911	15.289105819398229	18.973665961010276	33.395026962884934	0.9629614247197127	1.1666666666666667	0.8253955069026109	0.36231644512198613	0.16692913385826771	64.0	3.0	38.27531841800928	81.0	147.0	10472.0	22047.0	0.6923076923076923	0.15384615384615385	0.6447368421052632	-1.0	0.09445557502857711	43.690344140424514	18.200268771698283	6.0	0.6491228070175439	273.0	30639.0	180.0	9.237939347606558E-4	22.47220505424423	0.5277725362051547
2	16	medium	iso	A1	1170.0	324.0	109.63961019999988	53.284271200000006	6.156880621104725E-5	1494.0	165.33809495999992	41.617304093369626	34.40930106817051	61.12259877771719	68.81865049973376	20.615528128088304	19.455715599333985	13.92838827718412	35.08156118725153	16.39091706287852	18.110770276274835	37.62333883376115	1.0596129462744626	1.2094783329344259	0.8760908876338767	0.4859947158039063	0.27692307692307694	82.0	3.0	36.22154055254967	126.0	232.0	12396.0	28698.0	0.5714285714285714	0.23962516733601072	0.6480446927374302	-1.0	0.14146509923397432	110.21797408672057	45.67191234881723	6.0	0.6229050279329609	107.0	17986.0	244.0	3.237947605595416E-4	25.495097567963924	0.6126080995242973
3	27	medium	iso	A1	1281.0	608.0	118.22539663999986	76.76955255999997	1.1570697745141476E-4	1889.0	196.9949492	46.69047011971501	34.52535300326414	7.263244740584554	6.0517321087940275	30.066592756745816	24.64448018433652	14.035668847618199	5.954105822605858	51.730101060259855	22.02271554554524	56.47643774577917	1.220013265926196	1.3523531566875144	0.9021410272110616	0.6493490801622407	0.4746291959406714	62.0	3.0	44.553338819890925	149.0	463.0	16198.0	59537.0	0.8	0.3239809422975119	0.7565359477124183	-1.0	0.17125369620203917	173.92067357245412	65.02907431437089	7.0	0.545751633986928	149.0	24053.0	236.0	2.451499106071653E-4	32.38826948140329	0.6936805176379531
3	31	small	api	A1	1418.0	58.0	126.39696951999986	20.313708480000003	2.8508180788640005E-4	1476.0	148.7106779999999	49.36598018878993	36.22154055254967	52.125016348901795	78.54610858390778	6.324555320336759	-1.0	14.560219778561036	20.62148864677396	12.810057024682198	18.384776310850235	21.040514104911175	-1.0	1.3628901321071782	-1.0	0.16071357214609291	0.04090267983074753	75.0	6.0	40.718546143004666	148.0	41.0	17099.0	4443.0	0.9333333333333333	0.12804878048780488	0.21693121693121692	0.08127577174235334	-1.0	92.19846021000679	36.96965295325922	2.0	0.6825396825396826	256.0	35143.0	229.0	0.001547539662850534	31.575306807693888	0.6396167297183342
3	37	medium	iso	A1	956.0	379.0	100.74011527999994	58.69848476000001	9.688545690733722E-5	1335.0	162.2670271599999	38.897300677553446	29.732137494637012	24.443954780416533	48.644188878509766	22.02271554554524	22.895635740511945	12.041594578792296	24.243327520775217	29.261266538839592	17.08800749063506	32.29769947037196	0.9618739481681154	1.3082577962842268	0.7352327277544789	0.582672400134264	0.39644351464435146	40.0	3.0	35.4682957019364	117.0	272.0	10390.0	29590.0	0.7692307692307693	0.29138576779026215	0.699228791773779	-1.0	0.14841470358977005	135.37945926400596	51.314390331506424	5.0	0.5218508997429306	129.0	7875.0	92.0	7.37116915744869E-4	20.615528128088304	0.52999894000318
3	38	small	api	A1	1253.0	132.0	120.15432883999988	35.627416960000005	4.726677965900463E-5	1385.0	157.7817457999999	46.95742752749558	32.202484376209235	44.9033798900478	61.55707137563664	12.206555615733702	17.99831905019996	11.40175425099138	24.149534156997728	18.445781793122748	18.027756377319946	27.464750135400838	0.6782053136011104	1.4581926965295604	0.4650999248694713	0.2965138027398268	0.10534716679968077	43.0	5.0	38.8329756778952	164.0	113.0	18031.0	15851.0	1.0	0.2	0.40794223826714804	-1.0	0.03991476184037375	112.65488948921602	42.56644161025535	3.0	0.516245487364621	128.0	9528.0	117.0	1.8851328385224782E-4	31.38470965295043	0.6683651832199142
4	39	medium	iso	A1	1178.0	313.0	110.7401152799999	50.627416960000005	3.052568197275536E-5	1491.0	163.78174579999998	43.04648650006177	34.0147027033899	5.464967428611544	11.193766376015276	20.223748416156685	19.396273595097853	14.317821063276353	5.877367018087225	40.36489784939872	20.024984394500787	30.275789049039297	1.04266153583583	1.265525877895495	0.823895863409544	0.45717323692495304	0.26570458404074704	39.0	3.0	41.19465984809196	97.0	224.0	11116.0	24701.0	0.7333333333333333	0.2152917505030181	0.6978193146417445	-1.0	0.05776338685100485	74.10144927891727	30.7960426021148	6.0	0.35202492211838005	327.0	14830.0	76.0	0.001476646316607284	23.08679276123039	0.5363223491235983
4	40	medium	iso	A1	1026.0	329.0	105.32590171999993	56.52691188000001	1.2804823174241152E-4	1355.0	164.2670271599999	39.66106403010388	31.622776601683793	25.08937386892861	35.45547443444187	22.47220505424423	17.668332677208316	11.661903789690601	21.078607456558707	35.860228666309425	18.867962264113206	36.33803370473536	1.2718916643013398	1.2541929676090517	1.0141116216956856	0.536685762541792	0.3206627680311891	57.0	4.0	38.600518131237564	41.0	286.0	1652.0	14744.0	0.5454545454545454	0.24132841328413285	0.8746177370030581	-1.0	0.16446097966112977	33.63562164541554	15.033296378372908	1.0	0.1620795107033639	96.0	13304.0	190.0	8.030643416366346E-4	26.248809496813376	0.6618281717527744
4	41	medium	F	A1	993.0	362.0	101.74011527999993	55.455844080000006	6.446060290337421E-5	1355.0	160.02438647999995	38.3275357934736	32.28002478313795	6.06178878872864	4.1660389108781715	21.18962010041709	20.899106340266318	12.649110640673518	0.391363537714162	39.90083677608606	18.24828759089466	5.3871915509534904	1.0139007742924893	1.187345302581511	0.8539224201149228	0.5450735329656297	0.364551863041289	67.0	3.0	37.8549864614954	57.0	252.0	3239.0	18301.0	0.8461538461538461	0.22804428044280442	0.8155339805825242	-1.0	0.105581244354136	72.43365947790465	29.009973233177753	4.0	0.3851132686084142	99.0	10300.0	133.0	6.768289125209284E-4	24.020824298928627	0.6267249850959342
4	45	medium	iso	A1	1306.0	447.0	121.15432883999989	63.52691188000001	8.928152749177875E-5	1753.0	187.09545427999998	47.12748667179272	33.83784863137726	20.224859431168085	37.7264814296247	24.413111231467404	22.844534536015676	13.892443989449804	23.10753398720498	40.84184000747893	22.80350850198276	37.76403143617614	1.06866310595993	1.392744768888534	0.7673072122272382	0.5243470248916619	0.34226646248085757	107.0	3.0	45.27692569068709	71.0	315.0	9314.0	51247.0	0.8461538461538461	0.22019395322304622	0.8160621761658031	-1.0	0.11336574473474198	160.49611740215113	53.209372712298546	13.0	0.844559585492228	124.0	12520.0	120.0	9.126387715194972E-4	33.52610922848042	0.7113918351293461
4	47	small	api	A1	1003.0	239.0	101.32590171999992	45.041630520000005	6.449146594400555E-5	1242.0	148.36753223999992	38.01315561749642	32.202484376209235	36.39213762629389	54.63753811293095	16.0	19.5963849398214	14.0	22.913120098850786	23.321182031372363	16.76305461424021	28.096774193548384	0.8164771231599323	1.180441706714406	0.6916708538132577	0.4445223753790645	0.2382851445663011	84.0	4.0	34.9857113690718	89.0	175.0	15536.0	36318.0	0.7333333333333333	0.21256038647342995	0.6628787878787878	-1.0	0.08995422931000532	84.02741818945715	32.89756737199011	10.0	0.9772727272727273	220.0	13247.0	102.0	0.004836361937490237	20.0	0.5261336417646564
5	55	small	api	A1	1225.0	150.0	117.39696951999987	33.1421356	7.454072050567193E-5	1375.0	152.95331867999994	43.965895873961216	33.52610922848042	24.075498255078827	35.63349004298789	12.649110640673518	15.40781053177008	12.083045973594572	16.92220720653241	29.409914323204355	21.213203435596427	29.046105915620668	0.8209544512889569	1.3113927290021532	0.6260172358234944	0.282308271972505	0.12244897959183673	84.0	4.0	42.2965719651132	144.0	93.0	21349.0	13458.0	0.6666666666666666	0.17236363636363636	0.3924050632911392	0.027662044651873864	-1.0	105.35651952776655	46.180494853390385	7.0	1.0126582278481013	139.0	17675.0	164.0	3.263487072297292E-4	27.313000567495326	0.6212315255850714
5	57	small	api	A1	1311.0	168.0	119.71067799999985	36.798989840000004	3.597323146318131E-5	1479.0	159.33809495999992	45.45327270945405	35.4682957019364	29.34421804115007	43.72979173711968	14.035668847618199	14.936897092913723	12.041594578792296	20.8565839925278	27.235591135191225	20.223748416156685	30.17191398535613	0.9396642930797803	1.281518376056973	0.7332429332546732	0.3073993937282692	0.12814645308924486	99.0	4.0	42.05948168962618	133.0	128.0	22680.0	21950.0	0.8461538461538461	0.17647058823529413	0.4904214559386973	-1.0	0.012576334059960934	119.65794413291279	44.805987063789715	8.0	0.9386973180076629	125.0	19858.0	214.0	6.410538514875284E-4	29.832867780352597	0.6563414689861818
5	58	small	api	A1	1324.0	134.0	121.15432883999989	30.313708480000003	1.797217776901438E-4	1458.0	153.88225087999996	45.60701700396552	36.40054944640259	35.47997813422585	41.820169880135765	11.180339887498949	16.49627374004702	14.317821063276353	19.20757062282394	24.450180382866645	20.248456731316587	28.805816886614938	0.6777494156366419	1.2529211151364306	0.5409354247835801	0.2502073906086609	0.10120845921450151	111.0	4.0	42.20189569201838	130.0	93.0	23988.0	19535.0	0.7142857142857143	0.15294924554183814	0.4170403587443946	-1.0	0.006019992093397042	71.893946188324	27.68332812825267	3.0	1.0448430493273542	225.0	21638.0	147.0	0.005848569553006809	25.495097567963924	0.5590169943749475
5	63	small	api	A1	1445.0	310.0	121.15432883999988	49.041630520000005	7.631545523501364E-5	1755.0	172.61017291999997	43.657759905886145	41.78516483155236	84.08892257371365	86.29430914212998	17.72004514666935	21.454825496729118	16.76305461424021	36.09896621808844	0.5743665268941905	18.788294228055936	36.17459993672396	0.8259235270578569	1.0448148303801779	0.7904975150068718	0.40478644873486846	0.21453287197231835	105.0	4.0	40.311288741492746	68.0	210.0	9477.0	37294.0	0.5882352941176471	0.15840455840455842	0.7553956834532374	-1.0	0.13217679115756864	124.35961712229636	49.40590082565959	8.0	0.8669064748201439	114.0	17533.0	187.0	7.914299504695793E-4	16.0	0.3664869666811009
5	65	small	api	A1	1404.0	195.0	123.95331867999984	38.798989840000004	4.186681443511465E-5	1599.0	165.58073563999997	46.69047011971501	36.76955262170047	33.3432068351773	50.82132136890327	14.035668847618199	17.403223157774693	13.0	22.745540948228136	27.577164466275356	21.587033144922902	29.342284086949856	0.8064982400313543	1.269813386093783	0.6351313105245449	0.3130129169043403	0.1388888888888889	105.0	3.0	44.01136216933077	112.0	118.0	20425.0	22579.0	0.8571428571428571	0.1438398999374609	0.5130434782608696	-1.0	0.01547832419265848	60.244568127127074	24.280109889280517	10.0	0.9217391304347826	169.0	27682.0	199.0	7.723449104339179E-4	27.65863337187866	0.5923828417439693
6	69	medium	iso	A1	1135.0	357.0	113.1837661199999	56.52691188000001	1.2101117999082412E-4	1492.0	172.12489155999992	47.01063709417264	29.017236257093817	33.86789370705597	61.135149401130036	23.706539182259394	18.416493363155897	13.92838827718412	31.928944017354354	27.604282947662885	18.601075237738275	36.45851978747064	1.2872450099369503	1.6200935429431185	0.7945498058084326	0.4994259673252871	0.3145374449339207	66.0	3.0	41.14608122288197	66.0	224.0	6232.0	25293.0	0.7857142857142857	0.19436997319034852	0.7724137931034483	-1.0	0.16206515235930777	62.62943428243405	23.98624004487278	4.0	0.39655172413793105	124.0	9604.0	85.0	6.704334276728679E-4	31.016124838541646	0.6597682302498801
6	70	small	api	A1	1033.0	82.0	104.7401152799999	23.727922040000003	1.0548058139682886E-4	1115.0	131.29646443999985	39.56008088970496	31.016124838541646	18.2377180029499	20.72555886556054	8.0	-1.0	13.0	8.796746421480721	26.244413324919854	19.026297590440446	24.85714285714286	-1.0	1.2754681990622607	-1.0	0.2265409196521177	0.07938044530493708	52.0	4.0	38.47076812334269	98.0	8.0	18580.0	1263.0	0.35714285714285715	0.09506726457399103	0.07547169811320754	0.09090309348769182	-1.0	99.9157359580395	37.552835561558396	9.0	1.679245283018868	96.0	7121.0	81.0	2.3891836055306773E-4	27.313000567495326	0.690418218396596
6	74	small	api	A1	1006.0	74.0	99.74011527999993	23.0710678	8.624054816488524E-5	1080.0	124.81118307999986	41.617304093369626	31.622776601683793	12.27195995380643	32.980997545455466	5.385164807134504	-1.0	17.0	6.391572106718429	20.365068131484364	16.278820596099706	11.741424907358837	-1.0	1.3160547101089681	-1.0	0.23131182208114265	0.073558648111332	74.0	4.0	37.64306044943742	159.0	66.0	26646.0	12606.0	0.875	0.20833333333333334	0.29333333333333333	0.0277544146947381	-1.0	109.28354826911318	34.04916808312938	10.0	1.0133333333333334	299.0	16923.0	78.0	0.004028668712517584	21.93171219946131	0.5269854133332826
6	75	medium	iso	A1	1156.0	321.0	110.22539663999986	53.52691188000001	4.619532934441889E-5	1477.0	166.16652207999994	43.18564576337837	32.55764119219941	43.152389734005396	58.883687549782394	20.8806130178211	18.832772806798268	13.92838827718412	29.59316637297456	23.957509556524098	18.0	34.566610669398145	1.1087381147763649	1.326436565488207	0.8358772244553464	0.48561323897813535	0.27768166089965396	70.0	4.0	37.656340767525464	84.0	239.0	10833.0	35970.0	0.6428571428571429	0.21868652674339878	0.739938080495356	-1.0	0.10007209742087539	145.97914452111172	50.183288228449904	8.0	0.7058823529411765	142.0	11585.0	99.0	6.429330128740354E-4	29.206163733020468	0.6762933196147186
6	78	small	api	B	2127.0	478.0	151.50966783999985	59.52691188000001	3.43236724929845E-4	2605.0	213.86500684000012	67.35725647619564	40.36087214122113	0.7464825746891961	13.027280876205936	21.470910553583888	32.303287363205975	27.730849247724095	5.255558473126131	48.834425408438825	27.65863337187866	23.315037840394766	0.6646664258090228	1.668875148200842	0.3982721095257349	0.39289183804998346	0.22472966619652093	164.0	3.0	61.61168720299745	196.0	371.0	34505.0	87744.0	0.7307692307692307	0.21765834932821498	0.654320987654321	-1.0	0.08675445282749641	195.24995436434767	69.64933084333173	5.0	1.088183421516755	524.0	39511.0	137.0	0.007304030531445907	48.010415536631214	0.7127727292990075
8	104	medium	E	B	1792.0	589.0	139.12489155999987	72.42640679999998	4.8771168160862983E-4	2381.0	213.96551192000007	50.59644256269407	42.37924020083418	12.144278049566992	7.2750049578892515	29.966648127543394	24.277387130832494	21.93171219946131	9.1706052144883	54.83817050486561	25.553864678361276	72.41939964156322	1.2343440406519484	1.1938968778798007	1.0338782716677979	0.5205855399985337	0.3286830357142857	127.0	3.0	51.07837115648854	141.0	228.0	23376.0	36874.0	0.42857142857142855	0.15497690046199075	0.6178861788617886	0.06941249385873645	-1.0	203.39977842379142	72.75981574503821	16.0	1.1788617886178863	628.0	17642.0	37.0	0.006805354425109762	34.0147027033899	0.6722745904762428
8	106	small	api	A1	965.0	97.0	98.4974745999999	25.899494920000002	6.327168998046005E-5	1062.0	126.81118307999985	37.33630940518894	31.016124838541646	28.442928624363347	46.94148639091438	8.94427190999916	15.174261907871854	15.231546211727817	14.623834243352338	20.602186873002193	17.26267650163207	20.014641241227626	0.5894370325425315	1.203770928816795	0.4896588033754049	0.26294577627678617	0.10051813471502591	59.0	7.0	35.014282800023196	130.0	80.0	21660.0	13254.0	0.7333333333333333	0.1977401129943503	0.38095238095238093	0.026386585907358838	-1.0	75.20462807276625	29.120439557122072	4.0	0.8333333333333334	167.0	10509.0	101.0	0.00429826369165897	21.02379604162864	0.5630925063714729
8	112	small	api	A1	1078.0	126.0	105.66904747999993	30.142135600000003	4.8919798478221954E-5	1204.0	138.2253966399999	39.45883931389772	34.36568055487916	52.954886449250665	65.99871903438702	11.40175425099138	13.159985344033789	12.36931687685298	23.94900651999572	15.160473809561429	17.0	26.21571232892178	0.8663956648067604	1.1482047984146626	0.7545654451218121	0.28525037670756925	0.11688311688311688	69.0	4.0	35.0	115.0	66.0	22706.0	14547.0	0.5384615384615384	0.15033222591362128	0.36464088397790057	-1.0	0.0012506676894923556	107.38045372099013	37.54794724222772	11.0	1.149171270718232	120.0	15420.0	192.0	0.0017941554473195876	30.265491900843113	0.7670142464171105
8	113	small	api	A1	965.0	196.0	101.08326103999993	38.627416960000005	7.760271590619078E-5	1161.0	142.12489155999987	39.6232255123179	29.614185789921695	27.970800438124325	47.045408488887226	15.0	15.340032928175665	12.806248474865697	19.30685829103388	25.46077090718467	18.027756377319946	26.379310344827584	0.9778336246233792	1.3379812564626539	0.7308275956036704	0.38213465377531347	0.20310880829015543	89.0	3.0	36.345563690772494	55.0	135.0	8892.0	26566.0	0.6363636363636364	0.1636520241171404	0.7105263157894737	-1.0	0.08613219763276893	106.27353769433188	40.45052722970184	7.0	0.9631578947368421	106.0	5896.0	75.0	3.2663809460388644E-4	25.96150997149434	0.6552094039750382
9	123	small	api	A1	1135.0	75.0	107.15432883999989	22.727922040000003	5.97461720151274E-5	1210.0	132.71067799999986	40.311288741492746	34.48187929913333	56.16799441711033	74.29136217098427	8.246211251235321	-1.0	15.297058540778355	21.9541480222899	11.890303206597702	17.029386365926403	22.805927991697686	-1.0	1.1690571848416025	-1.0	0.21210456251316506	0.06607929515418502	115.0	5.0	35.4400902933387	111.0	40.0	18968.0	6029.0	0.625	0.12479338842975207	0.26490066225165565	0.0505046903860596	-1.0	74.84322232521467	28.42534080710379	2.0	1.0927152317880795	278.0	11150.0	63.0	0.0017376058760301051	22.825424421026653	0.5662290919896157
10	128	small	api	A1	990.0	94.0	100.4974745999999	25.313708480000003	6.799161104839296E-5	1084.0	128.22539663999984	39.81205847478876	31.78049716414141	35.073754493348304	44.16623254486359	8.54400374531753	18.323192133912368	15.524174696260024	15.221518886890848	19.697615074012397	17.4928556845359	21.846693120938497	0.4662945016826178	1.2527198133234219	0.37222569382498616	0.2518840257504344	0.09494949494949495	75.0	4.0	35.0	86.0	26.0	14752.0	4179.0	0.4375	0.1033210332103321	0.23214285714285715	0.04561972902578276	-1.0	72.92677330792287	33.397400161345786	6.0	1.5	170.0	8384.0	80.0	0.0021874064576861236	25.942243542145693	0.651617739348338
10	129	medium	E	A1	762.0	214.0	89.32590171999992	44.041630520000005	6.403050311808502E-5	976.0	135.78174579999984	33.24154027718932	26.870057685088806	24.075498255078855	43.78112476486871	17.0	16.422517066066213	10.0	18.892024700520267	26.162950903902257	15.811388300841896	27.304347826086953	1.0351640940064564	1.2371220287940166	0.83675180775462	0.4930443429281292	0.28083989501312334	94.0	4.0	31.953090617340916	168.0	160.0	13940.0	13761.0	0.8181818181818182	0.3360655737704918	0.4878048780487805	-1.0	0.008403444576670105	93.43130342098803	37.69615364994153	6.0	0.3475609756097561	83.0	7654.0	124.0	4.3472472594818903E-4	21.2602916254693	0.6395699912876277
10	133	small	api	A1	1161.0	146.0	112.91168815999987	33.384776280000004	1.0214328084577711E-4	1307.0	148.71067799999992	44.10215414239989	32.0624390837628	19.23067237566127	21.003222711434262	13.601470508735444	13.313290295784883	13.0	10.725099696326556	32.3743305145387	20.615528128088304	29.92323511921798	1.021646054923162	1.3755083955772502	0.7427406900663917	0.29567157150898843	0.12575366063738158	86.0	3.0	41.0	159.0	112.0	16971.0	13799.0	0.8461538461538461	0.20734506503442998	0.4132841328413284	-1.0	0.011659591656089334	118.49473916585524	44.424847939875804	7.0	0.8044280442804428	110.0	7975.0	77.0	6.547284842786857E-4	31.0	0.7029135107529032
10	136	medium	api	A1	882.0	294.0	95.5685423999999	49.041630520000005	4.859554562192841E-5	1176.0	146.61017291999988	35.805027579936315	29.410882339705484	28.149246785927716	29.900717121683158	19.1049731745428	19.303668466277795	13.038404810405298	16.366416662903806	31.85895578301045	17.26267650163207	32.83142017678029	0.9897068636418977	1.2174074604894993	0.8129627062117338	0.5131566233869865	0.3333333333333333	104.0	3.0	34.17601498127012	9.0	197.0	1067.0	34589.0	0.0	0.17517006802721088	0.9563106796116505	-1.0	0.2125341055721582	111.76610449651812	45.04834939252005	6.0	1.0048543689320388	120.0	10652.0	126.0	0.0013748786111146068	19.4164878389476	0.5422838397652237
11	143	small	api	A1	979.0	201.0	101.49747459999992	40.870057640000006	7.067405367760913E-5	1180.0	144.3675322399999	38.897300677553446	30.364452901377952	27.533548175164213	48.22557690368629	13.892443989449804	20.04941812059462	12.529964086141668	18.613116781592	25.062200279770742	17.26267650163207	24.958137588986748	0.6929100837684453	1.2810143757205081	0.5409073441339932	0.40267068516796417	0.20531154239019409	57.0	4.0	36.49657518178932	70.0	162.0	9288.0	25742.0	0.8333333333333334	0.19661016949152543	0.6982758620689655	-1.0	0.0774632611766389	113.81817374551122	42.9106469742454	6.0	0.9051724137931034	89.0	8668.0	135.0	2.325913846287659E-4	23.08679276123039	0.5935320024546881
11	144	large	iso	A1	846.0	417.0	92.32590171999992	61.11269832000001	4.505027626379252E-5	1263.0	155.43860003999995	34.058772731852805	29.068883707497267	29.616703033118682	37.633796106774014	22.02271554554524	22.635702257932632	13.0	21.492260034238146	31.752165280497014	16.278820596099706	35.197877247465314	0.972919474492002	1.1716574009021399	0.8303788067594539	0.6619236550252028	0.4929078014184397	55.0	4.0	33.24154027718932	48.0	312.0	3707.0	34849.0	0.7142857142857143	0.2850356294536817	0.8666666666666667	-1.0	0.18650757994203399	86.96654013865754	34.058772731852805	6.0	0.5361111111111111	108.0	8190.0	98.0	3.59312817842134E-4	24.839484696748443	0.7293123828128368
11	152	small	api	A1	983.0	228.0	100.7401152799999	43.455844080000006	4.2774141003417195E-5	1211.0	146.61017291999985	37.48332962798263	31.827660925679098	23.49171866600463	35.46126891050556	16.278820596099706	16.907082061358246	13.341664064126334	16.46065080460162	29.691154565416333	17.46424919657298	28.37297262088564	0.9628403373817854	1.1776966493236845	0.8175622626885416	0.4313658363326031	0.23194303153611392	78.0	4.0	35.84689665786984	65.0	131.0	8724.0	23405.0	0.5714285714285714	0.16184971098265896	0.6683673469387755	-1.0	0.11960230748998958	107.94445648757483	43.08996194353957	7.0	0.9438775510204082	125.0	15045.0	158.0	7.623716156360156E-4	23.345235059857504	0.622816470456495
11	154	small	api	A1	1012.0	224.0	100.84062035999993	43.455844080000006	1.208871402877843E-4	1236.0	146.71067799999994	39.0	32.01562118716424	35.537677791974374	68.19859051364818	16.15549442140351	18.97175359458294	14.7648230602334	25.0	18.709616674255006	17.204650534085253	26.92582403567252	0.8515551470169018	1.2181553427311274	0.699053000176233	0.4309359058369842	0.22134387351778656	71.0	3.0	36.235341863986875	149.0	169.0	15485.0	18182.0	0.7142857142857143	0.25728155339805825	0.5314465408805031	-1.0	0.04401110407303978	99.38622771611026	39.6797552419344	8.0	0.4371069182389937	151.0	20942.0	189.0	0.0038159521733325177	26.076809620810597	0.6686361441233486
12	156	medium	iso	A1	1011.0	461.0	102.1543288399999	64.52691188	5.156708284236847E-5	1472.0	169.09545427999996	40.8166632639171	30.528675044947494	30.17670153774884	42.77603875961452	25.0	22.303814620120164	13.601470508735444	25.896286356518836	34.590430093846095	18.35755975068582	38.131313131313135	1.1208844955807524	1.3369942588016859	0.838361487494623	0.6316610623624754	0.4559841740850643	49.0	3.0	36.89173349139343	55.0	339.0	6021.0	47719.0	0.7142857142857143	0.26766304347826086	0.8604060913705583	-1.0	0.18982490050233358	133.88993757991668	54.87795735350447	9.0	0.6142131979695431	133.0	14956.0	126.0	0.00141659798135635	26.076809620810597	0.63887656499994
12	161	small	api	A1	1184.0	113.0	110.98275595999988	28.970562720000004	3.487805977488156E-5	1297.0	142.3675322399999	41.23105625617661	34.92849839314596	14.036243467926468	25.346175941946683	10.198039027185569	13.986864150615	13.152946437965905	8.97381812634432	27.771019214222612	19.0	20.962635778103675	0.7291154698701469	1.1804417067144062	0.6176632575102226	0.26103661302519376	0.09543918918918919	56.0	3.0	40.049968789001575	113.0	70.0	20878.0	12209.0	0.7857142857142857	0.14109483423284502	0.3825136612021858	0.017926522307516343	-1.0	85.27119574566967	37.57530680769389	5.0	0.8579234972677595	129.0	9887.0	110.0	2.956575144574715E-4	28.460498941515414	0.6902684899626333
13	174	small	api	A1	1220.0	228.0	113.22539663999989	43.627416960000005	5.2997197974528096E-5	1448.0	159.68124071999995	43.829214001622255	33.83784863137726	42.17784470018819	59.7947248444639	16.55294535724685	17.052075837624503	14.317821063276353	26.626076387242666	22.66692567708852	18.110770276274835	30.809070545306334	0.9707290487603656	1.295271885606231	0.7494403758374109	0.38531476377789486	0.18688524590163935	42.0	4.0	39.45883931389772	60.0	182.0	7526.0	31915.0	0.5714285714285714	0.1671270718232044	0.7520661157024794	-1.0	0.11697100003208534	99.22956477458641	42.317821063276355	8.0	0.9338842975206612	102.0	8741.0	120.0	3.725006976733271E-4	31.064449134018133	0.7087612644130087
14	191	small	E	A1	928.0	74.0	96.3259017199999	22.313708480000003	3.980548303513631E-5	1002.0	121.05382375999986	37.16180835212409	30.463092423455635	29.505151400861372	37.84218698638419	8.246211251235321	-1.0	14.317821063276353	12.889577263336308	20.483803526116716	16.1245154965971	21.010293560328297	-1.0	1.2198961233335146	-1.0	0.23164806227157345	0.07974137931034483	69.0	7.0	34.132096331752024	102.0	6.0	19704.0	1166.0	0.26666666666666666	0.10778443113772455	0.05555555555555555	0.07112712348331007	-1.0	88.65621798265198	33.06055050963308	8.0	1.3611111111111112	89.0	3935.0	35.0	5.758667665329711E-4	24.166091947189145	0.650293756380342
14	192	medium	iso	A1	1743.0	614.0	148.75230851999984	77.01219323999996	2.614159036891854E-4	2357.0	227.76450176000012	64.03124237432849	33.421549934136806	5.481296594697348	15.461217740441906	30.463092423455635	24.27880612005087	15.264337522473747	11.088337094091031	60.61957042664384	31.064449134018133	41.593837732025946	1.254719539042631	1.9158669331767557	0.65490954372397	0.5177209954334633	0.35226620768789446	155.0	4.0	61.85466837676846	223.0	515.0	31581.0	84376.0	0.7857142857142857	0.3131098854476029	0.6978319783197832	-1.0	0.1299279600842269	166.78579014742968	57.90447054648969	19.0	0.7831978319783198	124.0	15363.0	160.0	4.1748608240411544E-4	46.861498055439924	0.7318536439053651
14	195	small	api	A1	1136.0	115.0	110.91168815999991	28.727922040000003	7.926517520251548E-5	1251.0	141.63961019999996	41.19465984809196	33.13608305156178	57.28310544363646	71.60970882938562	9.848857801796104	15.025903812289668	13.0	24.396366026713274	13.399290414292743	17.804493814764857	25.70935608001321	0.6554585950257937	1.2431964207715962	0.5272365525465236	0.25901618230314405	0.10123239436619719	104.0	4.0	36.40054944640259	82.0	74.0	9357.0	7615.0	0.7692307692307693	0.12470023980815348	0.47435897435897434	0.029059734887620033	-1.0	26.626775354319946	11.60555127546399	2.0	0.4166666666666667	89.0	12415.0	174.0	5.668290348512721E-4	29.068883707497267	0.7056468924537963
14	197	small	api	A1	1168.0	184.0	108.98275595999986	38.627416960000005	9.040666204338321E-5	1352.0	150.02438647999992	38.8329756778952	36.05551275463989	49.15128526642168	51.09277165733606	13.038404810405298	17.83464628146797	14.035668847618199	23.845713181519198	19.691856965995633	18.110770276274835	30.64356054425205	0.7310716795069573	1.077032961426901	0.6787830137885484	0.3544360446727691	0.15753424657534246	156.0	9.0	37.8549864614954	102.0	153.0	14588.0	23832.0	0.9333333333333333	0.1886094674556213	0.6	-1.0	0.030742096460045217	98.0643392574274	45.23080913920005	4.0	0.6196078431372549	156.0	10241.0	83.0	6.276106570717504E-4	24.413111231467404	0.6286695985897373
14	198	small	api	A1	1132.0	80.0	110.7401152799999	24.556349160000003	3.629745594513607E-5	1212.0	137.29646443999988	42.20189569201838	33.60059523282288	61.034734362065365	76.92812059712469	9.219544457292887	-1.0	11.40175425099138	24.501269031750148	10.446243513481695	17.46424919657298	25.15305796527928	-1.0	1.2559865502261485	-1.0	0.2217475491867668	0.0706713780918728	118.0	3.0	36.345563690772494	69.0	55.0	10955.0	10495.0	0.6	0.10231023102310231	0.4435483870967742	-1.0	0.024262652031254675	83.97172261469443	32.34018237774505	6.0	1.096774193548387	112.0	14122.0	181.0	0.0024969408648483015	27.294688127912362	0.6467645038294948
14	200	small	api	A1	851.0	80.0	92.91168815999994	23.485281360000002	6.221493916086138E-5	931.0	118.81118307999986	36.124783736376884	29.732137494637012	29.291362170984257	48.758555685472004	8.06225774829855	14.030856127166837	13.152946437965905	14.117731575135796	18.36396727609933	15.297058540778355	18.77512078370895	0.5746091097526285	1.2150079604230593	0.47292620992586143	0.25276993481763915	0.09400705052878966	81.0	4.0	32.28002478313795	111.0	47.0	4059.0	2118.0	0.5714285714285714	0.16970998925886144	0.2974683544303797	0.03697879396573776	-1.0	0.0	0.0	0.0	0.08860759493670886	120.0	15661.0	164.0	0.002803446655814662	16.15549442140351	0.4472135954999579
15	205	medium	iso	A1	915.0	374.0	96.49747459999992	57.041630520000005	6.660999302927322E-5	1289.0	156.36753223999995	36.87817782917155	29.068883707497267	27.360774729817265	48.73139699916045	21.213203435596427	21.09763377009263	13.152946437965905	23.970815588961507	29.034482661689577	17.46424919657298	31.89195890657694	1.0054778496376984	1.268647884805434	0.7925586458467184	0.5911204490733901	0.4087431693989071	58.0	3.0	35.11409973215888	37.0	250.0	1548.0	12760.0	0.6428571428571429	0.22265321955003878	0.8710801393728222	-1.0	0.1662370192341384	30.95559446127978	14.035668847618199	2.0	0.1602787456445993	96.0	5142.0	74.0	3.819997642264916E-4	23.345235059857504	0.6330365661773789
15	212	small	api	A1	1152.0	242.0	109.91168815999991	45.284271200000006	2.4668383939826575E-5	1394.0	158.02438647999995	41.7612260356422	34.20526275297414	30.421852162667825	37.763077974031994	17.204650534085253	17.385839122694428	13.601470508735444	20.210134618166293	30.170795864161803	19.1049731745428	33.00164784265444	0.9895783811566126	1.2209006063551162	0.81053148471349	0.41200596549912955	0.21006944444444445	104.0	4.0	39.824615503479755	52.0	212.0	5578.0	30776.0	0.6666666666666666	0.18938307030129126	0.803030303030303	-1.0	0.14118164158999846	115.50493636547364	50.10237865094664	7.0	0.946969696969697	115.0	7931.0	96.0	4.728505085079527E-4	25.709920264364882	0.6156409355037155
17	219	small	api	A1	1284.0	310.0	115.56854239999988	51.284271200000006	1.4889331794685318E-4	1594.0	168.8528136	46.010868281309364	35.38361202590826	63.82034063065507	83.2718379259604	19.849433241279208	18.767869080579956	15.620499351813308	35.296008544566085	9.891584831523877	17.08800749063506	35.540771316248545	1.057628500926533	1.3003440193618365	0.8133451495747872	0.44375632101076024	0.24143302180685358	70.0	3.0	36.6742416417845	81.0	225.0	9142.0	30390.0	0.38461538461538464	0.191969887076537	0.7352941176470589	-1.0	0.13349427849679152	139.51367919049363	46.48896839797505	6.0	0.8725490196078431	116.0	6920.0	83.0	5.51938419238925E-4	18.027756377319946	0.3918151743431284
17	223	medium	iso	A1	844.0	276.0	93.08326103999993	48.69848476000001	8.158320981528016E-5	1120.0	143.7817457999999	34.52535300326414	29.427877939124322	16.557071375636667	25.529697990533037	17.204650534085253	19.581744496499372	12.806248474865697	11.875331150451592	31.058984337597728	15.652475842498529	27.554323120995928	0.8786066296167294	1.1732192540245223	0.7488852800555599	0.5231712363308071	0.32701421800947866	69.0	3.0	33.1058907144937	42.0	206.0	5045.0	31162.0	0.5454545454545454	0.22142857142857142	0.8306451612903226	-1.0	0.16409013918704696	74.36454758285561	29.18950253022816	5.0	0.5120967741935484	98.0	6867.0	86.0	2.615654538274402E-4	20.615528128088304	0.5971127399085318
17	226	small	api	A1	868.0	105.0	96.74011527999991	31.213203400000005	4.893682191617789E-5	973.0	130.36753223999983	35.35533905932738	29.698484809834994	42.70938995736147	54.46232220802562	12.165525060596439	10.944400972374526	9.055385138137417	20.506096654409877	18.38477631085024	16.0	25.200016196949765	1.1115752329711084	1.1904761904761907	0.9337231956957309	0.322650053802996	0.12096774193548387	86.0	3.0	32.28002478313795	156.0	83.0	16116.0	9863.0	0.9	0.24563206577595068	0.3472803347280335	-1.0	0.0061623065909219244	81.70440416406143	33.85372088375313	3.0	0.3891213389121339	209.0	20054.0	166.0	0.004831177473817434	19.1049731745428	0.5403702434442518
17	230	medium	api	A1	1553.0	397.0	134.05382375999986	62.59797968000001	1.3573711917276677E-4	1950.0	199.48023056000005	53.665631459994955	35.77708763999664	57.03059609653786	88.89829388479362	23.259406699226016	23.85716540038309	14.317821063276353	39.802009999496256	10.285912696499032	19.72308292331602	39.80936915829068	0.9749442697351013	1.5	0.6499628464900675	0.4669615377183932	0.25563425627817127	97.0	3.0	42.20189569201838	64.0	266.0	6124.0	33115.0	0.07142857142857142	0.16923076923076924	0.806060606060606	-1.0	0.21467152050939206	161.70010323242047	55.626520881275844	6.0	0.796969696969697	124.0	12821.0	129.0	4.949578431729549E-4	34.0147027033899	0.6338265623268807
17	231	medium	iso	A1	914.0	343.0	97.98275595999989	55.284271200000006	1.1114556008331657E-4	1257.0	155.68124071999995	38.2099463490856	29.0	20.498768551378987	25.35333522961568	19.924858845171276	20.658342058313316	12.649110640673518	14.969924186080112	35.37931034482759	18.384776310850235	34.960181777417084	0.9644945750694028	1.3175843568650207	0.7320173240097219	0.5642244970387346	0.37527352297593	103.0	4.0	36.40054944640259	63.0	236.0	7565.0	34633.0	0.6153846153846154	0.23786793953858393	0.7892976588628763	-1.0	0.1545329865488173	116.59162774377293	48.24154027718932	8.0	0.7759197324414716	98.0	9412.0	72.0	3.0749311475636104E-4	25.45584412271571	0.6662098891778447
18	238	small	api	A1	1067.0	184.0	105.81118307999989	38.627416960000005	3.909546372118147E-5	1251.0	146.85281359999993	40.80441152620633	32.202484376209235	23.328934928564745	32.213298550813256	15.033296378372908	14.933968879781721	12.041594578792296	15.660071450598105	29.99768554235113	19.4164878389476	29.376992005444308	1.0066511119308452	1.2671199852006476	0.7944402453501218	0.36505987208171803	0.1724461105904405	76.0	3.0	38.897300677553446	66.0	135.0	11701.0	27398.0	0.6153846153846154	0.1606714628297362	0.6716417910447762	-1.0	0.0921979279574546	106.86765820056937	45.24571957321647	8.0	0.9751243781094527	108.0	9669.0	118.0	0.001109507146248941	21.93171219946131	0.5374838498865699
18	240	medium	iso	A1	1319.0	471.0	118.63961019999988	66.355339	5.3915880680394355E-5	1790.0	187.82337632000002	41.773197148410844	38.2099463490856	68.2261896345931	77.08118237239091	24.413111231467404	23.870809638931465	13.601470508735444	41.46199281435392	12.143435004092959	18.788294228055936	42.538741099498544	1.0227181901552047	1.0932545355277767	0.9354803999614599	0.5593017280496768	0.3570887035633055	106.0	3.0	38.897300677553446	117.0	352.0	13990.0	46928.0	0.6666666666666666	0.2620111731843575	0.7505330490405118	-1.0	0.10746660163164339	168.29835022455356	54.6155281280883	10.0	0.7164179104477612	120.0	18080.0	207.0	3.9467745204909273E-4	18.681541692269406	0.447213595499958
19	248	small	api	A1	1301.0	264.0	120.1543288399999	46.041630520000005	1.428830306728196E-4	1565.0	168.61017291999997	46.32493928760188	33.95585369269929	24.21734114528605	35.66243704937297	18.439088914585774	17.83922499030542	14.212670403551895	19.708606509590176	34.662653769563796	22.02271554554524	33.804996343407254	1.033626120226991	1.3642696103842034	0.7576406542808667	0.38318744704828767	0.20292083013066872	88.0	9.0	45.18849411078001	150.0	201.0	14637.0	22750.0	0.5833333333333334	0.2242811501597444	0.5726495726495726	-1.0	0.1077705544499516	125.02220437112842	53.480971071576256	5.0	0.5071225071225072	157.0	9828.0	92.0	8.741432168911281E-4	30.083217912982647	0.6493957331754978
[truncated: 27 more columns]
