# Supplementary material for: Exploiting Single-Cell Quantitative Data to Map Genetic Variants Having Probabilistic Effects
Source: PLoS Genet. 2016 Aug 1;12(8):e1006213. doi: 10.1371/journal.pgen.1006213 (PMC4968810; doi:10.1371/journal.pgen.1006213)
Supplement: S1 Dataset — (ZIP) [file pgen.1006213.s007.zip › data/2014-10-07_morpho/k_series/k10-3_C.xls]

image_number	cell_id	Cgroup	Agroup	C11-1_C	C11-2_C	C12-1_C	C12-2_C	C13_C	C101_C	C102_C	C103_C	C104_C	C105_C	C106_C	C107_C	C108_C	C109_C	C110_C	C111_C	C112_C	C113_C	C114_C	C115_C	C116_C	C117_C	C118_C	C126_C	C127_C	C128_C	A7-1_C	A7-2_C	A8-1_C	A8-2_C	A9_C	A101_C	A102_C	A103_C	A104_C	A120_C	A121_C	A122_C	A123_C	D14-1_C	D14-2_C	D14-3_C	D15-1_C	D15-2_C	D15-3_C	D16-1_C
1	3	large	iso	997.0	511.0	103.49747459999992	69.76955256	7.465163531427271E-5	1508.0	175.68124071999995	39.11521443121589	31.064449134018133	33.24105023326145	35.965831218101826	26.248809496813376	23.250938495306343	13.45362404707371	24.772969139770066	36.69789845884008	18.601075237738275	42.18092272373493	1.128935483705839	1.2591633047302777	0.8965759083550052	0.6741184055905461	0.5125376128385155	62.0	3.0	36.24913792078372	65.0	330.0	5717.0	39286.0	0.6363636363636364	0.2619363395225464	0.8354430379746836	-1.0	0.25523833937420215	79.74193029928838	30.315676763606717	4.0	0.3291139240506329	215.0	23.0	238.0	25529.0	2284.0	27813.0	182.0
1	5	large	F	1129.0	636.0	106.98275595999989	77.01219323999996	6.493979128088394E-5	1765.0	186.40916275999996	42.485291572496	32.202484376209235	45.21378922987711	59.34933204294714	28.071337695236398	28.504461432338548	15.033296378372908	36.2243012354966	26.550746520403955	18.027756377319946	42.107006542854606	0.9848050545304895	1.3193172016219832	0.746450552846396	0.7198561352148591	0.5633303808680248	52.0	4.0	36.71511950137164	109.0	141.0	14075.0	15425.0	0.75	0.141643059490085	0.564	-1.0	0.03945686559665215	138.0147411985201	57.40930106817051	4.0	0.788	74.0	149.0	223.0	7771.0	17848.0	25619.0	128.0
3	30	large	api	1296.0	657.0	116.39696951999986	78.84062035999996	6.843918313543362E-5	1953.0	198.06601700000007	46.06517122512408	33.54101966249684	34.624155079948935	58.93351036680377	29.068883707497267	28.500972098403135	16.0312195418814	37.49036319782719	30.41052449399714	20.12461179749811	43.76805768338952	1.019926043474354	1.373398056727263	0.7426295956066702	0.6773425518303825	0.5069444444444444	66.0	3.0	41.617304093369626	57.0	518.0	6272.0	70766.0	0.5882352941176471	0.2944188428059396	0.9008695652173913	-1.0	0.20305320425293757	117.68558133032343	46.85652140923982	5.0	0.5113043478260869	283.0	179.0	462.0	30556.0	24650.0	55206.0	131.0
3	32	medium	iso	1279.0	595.0	117.22539663999987	76.59797968	1.4774607170489216E-4	1874.0	195.82337632000002	47.4236228055175	33.24154027718932	49.60448715698152	77.26071894549179	28.0178514522438	29.27040345709328	15.811388300841896	41.28744039715575	17.50821397404904	18.110770276274835	42.32943915393007	0.9572075592779046	1.4266373462261033	0.6709536672441769	0.6534247857162984	0.4652071931196247	70.0	3.0	38.8329756778952	108.0	472.0	10099.0	52685.0	0.7142857142857143	0.3094983991462113	0.8137931034482758	-1.0	0.22781327749741545	88.58202399615226	28.64457150636052	6.0	0.38275862068965516	209.0	79.0	288.0	23321.0	11161.0	34482.0	171.0
4	50	large	iso	1146.0	588.0	108.56854239999988	74.18376611999997	9.659631150547126E-5	1734.0	185.58073564000003	43.01162633521314	32.202484376209235	33.53190152467404	52.34122581136417	27.018512172212592	27.21419227849751	16.0	32.08434829329412	33.41357105959609	19.313207915827967	40.52776825831888	0.9928096302002125	1.3356617406509652	0.7433091777536011	0.6832896940504568	0.5130890052356021	98.0	3.0	40.22437072223753	70.0	440.0	7018.0	51399.0	0.7058823529411765	0.29411764705882354	0.8627450980392157	-1.0	0.16547275689962063	140.31473550924798	57.15954210707838	5.0	0.33725490196078434	123.0	104.0	227.0	15040.0	13638.0	28678.0	156.0
4	52	large	E	916.0	581.0	97.74011527999994	75.18376611999997	6.33167266603458E-5	1497.0	175.33809495999998	37.013511046643494	29.832867780352597	25.63418246128964	52.95251042536211	27.892651361962706	28.940437620171195	13.341664064126334	30.55640948449182	30.670869684295084	16.278820596099706	38.28469501259687	0.9637950789839407	1.2406957091473432	0.776818257593798	0.7692211729505136	0.6342794759825328	78.0	3.0	34.20526275297414	182.0	124.0	16738.0	12131.0	0.8571428571428571	0.20440881763527055	0.40522875816993464	0.018589196510042056	-1.0	138.70692215759965	51.783737181973805	7.0	0.5130718954248366	223.0	99.0	322.0	18806.0	10347.0	29153.0	120.0
6	73	large	F	1373.0	745.0	123.81118307999986	86.01219323999997	9.116532067019668E-5	2118.0	211.82337632000008	50.15974481593781	34.132096331752024	5.730925208865159	13.861027563021139	31.622776601683793	30.698252701110857	13.92838827718412	9.80866234079547	53.5273304704815	22.360679774997898	40.943173915864314	1.0301164991237264	1.469577031788574	0.700961213220654	0.6947045581853757	0.5426074289876184	54.0	5.0	47.853944456021594	121.0	75.0	18481.0	10196.0	0.8571428571428571	0.09254013220018886	0.3826530612244898	0.01913370361949332	-1.0	198.54334444479022	73.81307011885878	4.0	1.3877551020408163	375.0	144.0	519.0	39178.0	20008.0	59186.0	52.0
7	84	large	iso	1222.0	655.0	112.56854239999988	78.84062035999996	8.33548374501501E-5	1877.0	193.82337632000008	42.37924020083418	34.17601498127012	55.185842784057016	76.82545734709669	28.160255680657446	28.052038949762988	15.033296378372908	42.756783543380585	18.024336668204107	18.681541692269406	43.912550166395256	1.003857713554735	1.2400287226015019	0.809543920441379	0.7003787974783268	0.5360065466448445	50.0	4.0	38.91015291668744	65.0	535.0	5065.0	50602.0	0.5625	0.3196590303676079	0.8916666666666667	-1.0	0.21411635936212473	115.66813148049243	47.79018285658856	2.0	0.18833333333333332	154.0	132.0	286.0	12274.0	10846.0	23120.0	91.0
7	86	large	E	1209.0	852.0	116.81118307999986	95.91168815999993	4.739759884683594E-5	2061.0	215.13708480000005	46.486557196677836	32.57299494980466	39.444632857081984	55.920171278702156	34.20526275297414	32.07986501489689	13.152946437965905	40.39877575907496	34.23080996138756	20.248456731316587	48.7756138573162	1.0662533254765967	1.4271502288418405	0.7471205931430789	0.8210830986474419	0.7047146401985112	60.0	4.0	40.45985664828782	600.0	1.0	31873.0	39.0	0.07142857142857142	0.2916060164968462	0.0016638935108153079	0.0848739538937646	-1.0	92.10534501376551	34.828149534535996	1.0	0.12479201331114809	236.0	290.0	526.0	17785.0	17822.0	35607.0	60.0
8	100	large	F	713.0	507.0	82.59797967999997	69.355339	9.591365415687282E-5	1220.0	154.36753223999992	31.575306807693888	27.65863337187866	28.412661443072587	35.39801742381487	24.166091947189145	25.355458337171637	13.416407864998739	20.490695591352	31.23798592588649	13.601470508735444	35.37434726206194	0.9530922938104078	1.141607626926261	0.8348685409334342	0.8396735521703504	0.7110799438990182	48.0	3.0	29.410882339705484	109.0	216.0	8079.0	15823.0	0.6153846153846154	0.26639344262295084	0.6646153846153846	-1.0	0.060774877076791085	67.89868095937712	27.22742539311197	2.0	0.3630769230769231	123.0	124.0	247.0	6151.0	8267.0	14418.0	45.0
8	116	large	iso	1218.0	617.0	113.3259017199999	77.42640679999997	1.0395759446415465E-4	1835.0	192.75230852000004	42.1070065428546	35.05709628591621	39.5596679689945	61.13924265119319	28.635642126552707	27.343878872628	14.7648230602334	37.54719534362838	28.211121421294653	19.79898987322333	42.87211193378772	1.0472414049207115	1.2010979517368245	0.8719034142106131	0.6832189784053194	0.506568144499179	61.0	4.0	40.311288741492746	63.0	474.0	6221.0	52834.0	0.5714285714285714	0.29264305177111716	0.88268156424581	-1.0	0.2037930855713079	105.45531052951563	40.58297533051906	7.0	0.3761638733705773	90.0	140.0	230.0	5927.0	11143.0	17070.0	81.0
9	122	large	E	1136.0	658.0	108.7401152799999	80.42640679999998	5.003503944190987E-5	1794.0	191.58073564	41.23105625617661	32.984845004941285	45.000000000000014	64.27438735663434	29.614185789921695	27.044256600992554	15.297058540778355	39.048235630849604	25.22370500377863	17.4928556845359	43.34439920161266	1.0950268009524367	1.25	0.8760214407619493	0.739620393016012	0.579225352112676	118.0	4.0	36.87817782917155	528.0	236.0	43840.0	20355.0	0.6875	0.4258639910813824	0.3089005235602094	0.02420960464744043	-1.0	168.55068197461776	53.41088233970548	4.0	0.44502617801047123	185.0	138.0	323.0	12412.0	10199.0	22611.0	72.0
10	126	large	E	1155.0	922.0	110.32590171999988	97.91168815999991	4.307103288969144E-5	2077.0	210.6518034400001	40.049968789001575	35.05709628591621	56.173838241814735	78.77170864985567	34.36568055487916	33.584794959268194	13.601470508735444	48.2397379677999	16.74411352305355	17.4928556845359	49.18110728298263	1.023251164598683	1.1424211652432605	0.8956864558621844	0.8874768901367655	0.7982683982683982	107.0	4.0	37.013511046643494	761.0	380.0	44944.0	20381.0	0.5714285714285714	0.5493500240731825	0.33304119193689746	0.10533229178353398	-1.0	159.0226277167524	60.04986604052604	6.0	0.12971078001752848	354.0	92.0	446.0	18553.0	5149.0	23702.0	58.0
10	131	large	E	1213.0	638.0	113.98275595999988	77.42640679999995	5.381722297246465E-5	1851.0	193.82337632000002	44.77722635447622	32.69556544854363	23.776343497233782	39.73230287195577	29.068883707497267	26.686521845909578	15.652475842498529	26.888668593909912	40.61712901371931	20.518284528683193	42.06602882671479	1.0892721005511197	1.3695198642441813	0.7953678723398975	0.6792817575596374	0.5259686727122836	95.0	3.0	42.720018726587654	538.0	383.0	59762.0	36495.0	0.6	0.49756888168557534	0.4158523344191097	0.06407168905828164	-1.0	173.68379450295936	63.90630335637883	7.0	0.3474484256243214	368.0	96.0	464.0	16304.0	3910.0	20214.0	102.0
10	134	large	F	984.0	590.0	101.5685423999999	75.18376611999997	5.3353820480704925E-5	1574.0	178.75230851999993	39.05124837953327	30.479501308256342	40.914383220025115	56.90830006131756	27.202941017470888	26.550833248283602	12.649110640673518	33.92977318221743	28.281302613258305	18.0	40.49876050353812	1.024560727081115	1.2812298988945399	0.799669698595949	0.7402268885961688	0.5995934959349594	104.0	4.0	35.90264614203248	296.0	140.0	27991.0	13213.0	0.6923076923076923	0.2770012706480305	0.3211009174311927	0.07839360556838032	-1.0	131.44888279316424	51.004538683071885	4.0	0.3967889908256881	105.0	149.0	254.0	9607.0	12868.0	22475.0	132.0
10	139	large	iso	838.0	497.0	93.66904747999993	68.76955256	7.274540810134373E-5	1335.0	164.85281359999993	35.4400902933387	28.160255680657446	30.42578380196126	36.945585553618244	25.632011235952593	24.042846095507077	11.180339887498949	23.758404480088526	34.51673205750194	16.492422502470642	39.52775359097453	1.066097213871135	1.2585145069432584	0.8471076082074923	0.7341758500819981	0.5930787589498807	71.0	3.0	33.37663853655727	98.0	313.0	3186.0	12994.0	0.45454545454545453	0.30786516853932583	0.7615571776155717	-1.0	0.20021060037199076	0.0	0.0	0.0	0.0340632603406326	140.0	118.0	258.0	6405.0	5229.0	11634.0	61.0
10	140	large	E	1217.0	796.0	113.66904747999989	88.25483391999994	8.643573402403826E-5	2013.0	204.75230852000004	47.67598976424087	32.38826948140329	27.391375316807228	55.87876831357363	33.24154027718932	29.07666834422664	16.278820596099706	36.53830803753084	36.371192992462426	19.924858845171276	44.136252410719365	1.1432375911729806	1.4720141127520099	0.7766485261718288	0.7764192264875661	0.6540673788003287	93.0	4.0	41.773197148410844	386.0	255.0	44394.0	30996.0	0.6153846153846154	0.3184302036761053	0.39781591263650545	-1.0	0.016868243730010588	180.09212916963065	61.024268381519036	8.0	0.41809672386895474	110.0	203.0	313.0	7806.0	12612.0	20418.0	99.0
11	151	medium	iso	2091.0	604.0	156.02438647999995	78.42640679999998	1.0861599893542237E-4	2695.0	237.27922040000016	62.96824596572466	39.6232255123179	44.05391715804301	64.51714888593835	30.083217912982647	24.55011699642259	16.492422502470642	43.911021461596135	29.73003799586655	24.413111231467404	48.64333188853627	1.2253798186528533	1.589175165614656	0.7710791391450575	0.5026548001203203	0.288857006217121	104.0	3.0	53.25410782277739	126.0	456.0	15944.0	64880.0	0.6470588235294118	0.21595547309833024	0.7835051546391752	-1.0	0.19238171576762056	207.4681158680292	70.30784796264024	14.0	0.5979381443298969	247.0	75.0	322.0	21768.0	5894.0	27662.0	129.0
12	157	large	F	927.0	591.0	97.4974745999999	75.59797967999997	7.324452603152774E-5	1518.0	175.9238814	36.6742416417845	30.870698080866262	33.690067525979785	32.20654854000443	27.16615541441225	29.19261323803986	13.341664064126334	23.47696806957357	37.349333564783635	16.1245154965971	44.049076858397264	0.9305831990064183	1.1879952162311251	0.7833223453194216	0.7753839777917698	0.6375404530744336	38.0	3.0	34.058772731852805	131.0	125.0	17395.0	13300.0	0.35714285714285715	0.1686429512516469	0.48828125	0.06451688561747727	-1.0	112.77344193223622	44.72279338628945	2.0	0.7734375	277.0	125.0	402.0	24571.0	11077.0	35648.0	155.0
12	165	large	F	935.0	545.0	96.42640679999994	71.18376611999997	3.617631100979547E-5	1480.0	170.02438648	36.05551275463989	32.0624390837628	29.55539615224336	38.64033976027153	25.495097567963924	25.445353285164654	13.45362404707371	24.12945853579747	34.557570529970015	16.64331697709324	38.64239526851675	1.0019549456532117	1.1245405460403444	0.8909905020154474	0.7382185905531432	0.5828877005347594	71.0	3.0	34.48187929913333	107.0	133.0	18900.0	23101.0	0.7272727272727273	0.16216216216216217	0.5541666666666667	-1.0	0.008235728471975982	118.98010323445445	46.72089361600217	10.0	1.0125	176.0	137.0	313.0	15511.0	14630.0	30141.0	79.0
13	170	large	F	1163.0	987.0	108.74011527999993	102.5685423999999	6.024410812267759E-5	2150.0	213.72287124000007	41.593268686170845	34.88552708502482	26.436872913254447	38.25171759392146	38.48376280978771	31.858844374408008	17.08800749063506	33.707377282087585	47.61286810864931	19.4164878389476	54.44423356137475	1.207945974358739	1.1922786370633751	1.013140667632822	0.9432447458409571	0.8486672398968186	69.0	3.0	39.20459156782532	217.0	82.0	19795.0	7234.0	0.7647058823529411	0.13906976744186048	0.27424749163879597	0.051526768679927844	-1.0	154.31199423295982	63.29093915078913	2.0	0.3879598662207358	442.0	143.0	585.0	25743.0	7550.0	33293.0	68.0
13	171	large	iso	1038.0	623.0	101.42640679999992	77.84062035999997	4.4479839256802094E-5	1661.0	181.68124071999998	39.0	33.0	52.431407971172504	62.52556837372286	28.178005607210743	27.29010345054244	15.231546211727817	38.0	23.0	16.401219466856727	42.830568522960334	1.032535683064648	1.1818181818181819	0.8736840395162405	0.7674591146020963	0.6001926782273603	44.0	4.0	34.828149534535996	45.0	110.0	4359.0	11702.0	0.6	0.09331727874774233	0.7096774193548387	-1.0	0.03787811453457676	139.7135051118887	52.549756272669754	1.0	1.3806451612903226	106.0	104.0	210.0	13406.0	13857.0	27263.0	178.0
14	201	large	iso	1199.0	605.0	111.84062035999993	75.76955255999997	5.059828899953764E-5	1804.0	190.02438648000003	43.04648650006177	34.0147027033899	41.38611924799636	54.968760299377976	27.80287754891569	27.96329792455228	15.0	35.42681700625699	30.486816511162765	19.209372712298546	43.26468190009839	0.9942631811144229	1.265525877895495	0.7856521928795577	0.6774779352627691	0.5045871559633027	139.0	4.0	39.11521443121589	66.0	455.0	6822.0	62849.0	0.38461538461538464	0.2888026607538803	0.8733205374280231	-1.0	0.2077597000268318	151.31464753755643	58.73863605991151	7.0	0.6429942418426103	220.0	29.0	249.0	18655.0	2082.0	20737.0	89.0
17	224	small	api	1892.0	397.0	146.12489155999992	60.52691188000001	1.9076784485328298E-4	2289.0	208.65180344000004	52.20153254455275	43.60045871318328	34.91800424759461	31.236429212427566	22.090722034374522	22.417928170582798	14.035668847618199	24.501196375957054	39.01335101058641	24.020824298928627	47.24754762870402	0.9854042651168077	1.1972702601123966	0.8230424641336205	0.4142135623426432	0.20983086680761098	94.0	4.0	49.72926703662542	155.0	292.0	13363.0	32817.0	0.8	0.19528178243774574	0.6532438478747203	-1.0	0.15496319533206532	153.86241913894827	60.1049731745428	2.0	0.5973154362416108	213.0	29.0	242.0	17031.0	1887.0	18918.0	110.0
19	249	medium	iso	1081.0	492.0	108.5685423999999	68.94112544	1.2166604770970152E-4	1573.0	179.92388139999997	42.37924020083418	29.732137494637012	41.670181271148294	70.63023796509864	25.612496949731394	24.610159798555134	12.806248474865697	36.38573963790997	21.996400363679417	18.384776310850235	38.56881864891193	1.0407285917434437	1.4253680956667987	0.7301472475126382	0.6350009304352607	0.4551341350601295	113.0	4.0	37.656340767525464	37.0	390.0	3251.0	44379.0	0.45454545454545453	0.27145581691036236	0.9133489461358314	-1.0	0.15896029549894622	107.57227630240112	45.654131951712564	5.0	0.4496487119437939	182.0	72.0	254.0	10642.0	4274.0	14916.0	86.0
19	251	large	F	887.0	594.0	95.15432883999995	75.35533899999997	7.240775379437825E-5	1481.0	173.33809495999998	38.01315561749642	28.0178514522438	26.24585793600346	39.448078667043944	28.071337695236398	26.795442380882893	13.038404810405298	24.938734619644716	37.79733081264482	17.26267650163207	39.250188989799554	1.0476161317367834	1.3567477035949576	0.772152500395562	0.7919275971848683	0.6696730552423901	103.0	4.0	34.713109915419565	9.0	415.0	548.0	27660.0	0.6428571428571429	0.2862930452397029	0.9787735849056604	-1.0	0.0948393386426344	61.43010012696965	22.360679774997898	4.0	0.23349056603773585	85.0	145.0	230.0	7696.0	13359.0	21055.0	99.0
19	254	medium	iso	1198.0	536.0	114.25483391999991	72.76955255999998	1.2095753915095462E-4	1734.0	189.43860003999998	43.73785545725808	32.55764119219941	38.30131891241229	57.659406785019954	26.92582403567252	24.540236605706877	13.92838827718412	35.02686594904306	29.97760170149682	19.849433241279208	41.457650676030454	1.0972112644346252	1.343397551409141	0.8167435345432321	0.6369056788525245	0.44741235392320533	78.0	4.0	40.607881008493905	31.0	412.0	3430.0	66638.0	0.21428571428571427	0.2554786620530565	0.9300225733634312	-1.0	0.19342330715215417	160.06183645372784	56.456621922655685	9.0	0.8397291196388262	146.0	119.0	265.0	5754.0	5749.0	11503.0	38.0
[truncated: 67 more columns]
