# Supplementary material for: Exploiting Single-Cell Quantitative Data to Map Genetic Variants Having Probabilistic Effects
Source: PLoS Genet. 2016 Aug 1;12(8):e1006213. doi: 10.1371/journal.pgen.1006213 (PMC4968810; doi:10.1371/journal.pgen.1006213)
Supplement: S1 Dataset — (ZIP) [file pgen.1006213.s007.zip › data/2014-10-07_morpho/k_series/k10-4_A.xls]

image_number	cell_	Agroup	C11-1_A	C12-1_A	C13_A	C103_A	C104_A	C115_A	C126_A	C127_A	A7-1_A	A8-1_A	A101_A	A120_A	A121_A	A122_A	A123_A	D14-1_A	D15-1_A	D16-1_A	D17-1_A	D102_A	D105_A	D117_A	D127_A	D135_A	D147_A	D148_A	D154_A	D155_A	D173_A	D176_A	D179_A	D182_A	D188_A	D191_A	D194_A
1	0	A	955.0	112.91168815999991	5.942850252320554E-5	38.05259518088089	30.066592756745816	1.2656104896469627	55.0	3.0	342.0	9949.0	0.3581151832460733	0.0	0.0	0.0	0.0	107.0	9319.0	89.0	0.0021191863594739848	21.213203435596427	0.5574706096853748	4.47213595499958	23.345235059857504	6.4031242374328485	0.2857142857142857	0.3904053750620288	66.44773632710536	54.352979250093256	9.055385138137417	17.11724276862369	5.0990195135927845	3.3569674960045073	2.23606797749979	87.09345794392523	1.021890760811246
1	3	A	966.0	113.98275595999988	4.6414832422251293E-5	36.013886210738214	31.0	1.161738264862523	51.0	4.0	256.0	15485.0	0.2650103519668737	34.669713422089984	15.297058540778355	1.0	0.2421875	142.0	9283.0	90.0	0.0011361897943863609	23.021728866442675	0.639245893423696	5.385164807134504	25.019992006393608	7.280109889280518	0.3083536398570881	0.41084036914256306	21.801409486351815	15.945395900922847	9.0	15.033296378372908	6.0	2.5055493963954847	2.0	65.37323943661971	1.376710115264462
1	4	B	1602.0	153.29646443999997	7.698610817081613E-5	55.90169943749474	34.713109915419565	1.6103915660020771	59.0	4.0	225.0	26384.0	0.1404494382022472	54.65879543613609	21.02379604162864	4.0	0.7288888888888889	115.0	9284.0	113.0	4.8639006687851137E-4	34.92849839314596	0.6248199740725323	6.708203932499369	33.95585369269929	5.830951894845301	0.2585822587626718	0.2281827805006295	16.073574164746404	20.47227951974193	7.810249675906654	13.892443989449804	4.47213595499958	3.106444913401813	1.0	80.7304347826087	1.3997199482981473
1	6	A	1470.0	148.22539663999993	1.374445385703338E-4	54.3323108288245	32.14031735997639	1.6904721325646674	55.0	4.0	408.0	22805.0	0.27755102040816326	20.649110640673516	9.486832980505138	2.0	0.13725490196078433	288.0	23909.0	132.0	0.002014116190629738	32.01562118716424	0.5892556509887896	6.4031242374328485	35.510561809129406	8.54400374531753	0.35963528668941347	0.3459365998959072	45.0	14.215853473673562	12.36931687685298	23.769728648009426	6.708203932499369	3.5433819375782165	4.47213595499958	83.01736111111111	1.590028859425321
1	7	B	934.0	111.4974745999999	9.910168161865301E-5	37.013511046643494	30.0	1.2337837015547832	71.0	3.0	186.0	18654.0	0.19914346895074947	72.26226455083302	28.284271247461902	2.0	0.3763440860215054	115.0	17836.0	209.0	7.708713602157556E-4	20.024984394500787	0.541018234375707	1.0	21.095023109728988	2.23606797749979	0.05555555555555555	0.11901388973144479	3.0127875041833363	23.55226367289464	7.211102550927978	13.038404810405298	5.830951894845301	2.23606797749979	1.4142135623730951	155.09565217391304	1.3475555057187711
2	19	A	1329.0	134.81118307999986	7.558946688802391E-5	45.0	36.0	1.25	44.0	3.0	607.0	44587.0	0.4567343867569601	91.40373131172153	35.22782990761707	2.0	0.1696869851729819	275.0	29805.0	222.0	0.003292385472316728	29.017236257093817	0.6448274723798626	6.082762530298219	29.068883707497267	6.324555320336759	0.2867441755680875	0.28571428571428575	9.462322208025611	18.434948822922024	13.601470508735444	22.847319317591726	7.615773105863909	3.0	3.0	108.38181818181818	2.048314041268244
3	30	A	839.0	105.7401152799999	4.592300595035029E-5	34.132096331752024	29.154759474226502	1.1707212457686575	149.0	3.0	336.0	21086.0	0.40047675804529204	60.08045155092569	22.090722034374522	3.0	0.3392857142857143	277.0	24762.0	160.0	0.0022492725015940108	17.26267650163207	0.5057608045472771	1.0	19.026297590440446	2.23606797749979	0.06666666666666667	0.1350858067395748	83.29016319224307	33.27488798483492	12.206555615733702	22.47220505424423	7.615773105863909	2.950745084165038	2.8284271247461903	89.39350180505416	1.789839269848962
3	31	A	1423.0	139.29646443999988	5.997670311430815E-5	48.104053883222775	36.40054944640259	1.321519993923521	152.0	4.0	570.0	43015.0	0.4005621925509487	75.92689209330169	27.313000567495326	2.0	0.2578947368421053	116.0	15709.0	192.0	6.003228704519793E-4	31.25699921617557	0.6497788999666212	9.848857801796104	31.144823004794873	10.295630140987	0.46846239291394626	0.5	45.333111243921365	50.42522636842034	7.280109889280518	13.601470508735444	5.385164807134504	2.525729665824826	1.0	135.42241379310346	1.4177859825577692
3	33	B	949.0	113.1543288399999	8.541229595176539E-5	37.64306044943742	30.364452901377952	1.2397081736232818	73.0	4.0	127.0	18072.0	0.13382507903055849	58.070860563157424	22.47220505424423	4.0	0.8110236220472441	119.0	10054.0	103.0	3.995362357378845E-4	21.587033144922902	0.5734664739578984	3.0	21.840329667841555	3.1622776601683795	0.15	0.15871016626723794	15.524110996754246	2.91083782616775	7.280109889280518	13.601470508735444	6.324555320336759	2.1505813167606567	1.0	84.4873949579832	1.219116769444997
3	34	A	1207.0	127.88225087999983	5.7449242445728144E-5	41.048751503547585	35.22782990761707	1.1652364511579494	106.0	3.0	708.0	34104.0	0.5865782932891467	55.30987978596761	21.95449840010015	1.0	0.07909604519774012	320.0	23358.0	69.0	0.00496812974310561	21.2602916254693	0.51792785034234	5.0	33.94112549695428	13.892443989449804	0.29061909685954823	0.70437487098057	86.03534527714388	26.83831991348283	16.64331697709324	32.01562118716424	7.810249675906654	4.099180245918029	12.806248474865697	72.99375	0.9452864115078345
3	36	B	1742.0	155.78174579999995	1.0189446060870452E-4	51.478150704935004	41.14608122288197	1.2511070112870728	123.0	3.0	184.0	24475.0	0.10562571756601608	79.96246393734222	34.058772731852805	3.0	0.657608695652174	207.0	25529.0	159.0	5.206969027358241E-4	31.064449134018133	0.6034492053157634	7.615773105863909	31.38470965295043	7.211102550927978	0.3333333333333333	0.3132302787841077	42.1778447001882	31.686367687856603	10.295630140987	17.08800749063506	7.615773105863909	2.2437653082755085	1.4142135623730951	123.32850241545894	1.289239688197736
3	41	B	824.0	105.4974745999999	8.180549804164548E-5	36.22154055254967	28.160255680657446	1.2862646193027754	110.0	3.0	167.0	12683.0	0.20266990291262135	35.4840501642103	16.64331697709324	4.0	0.32335329341317365	96.0	11898.0	167.0	4.1967973192366003E-4	23.08679276123039	0.6373774391990981	5.0	24.08318915758459	6.0	0.29411764705882354	0.35294117647058826	6.3401917459099195	6.3401917459099195	6.708203932499369	11.180339887498949	5.385164807134504	2.0761369963434992	1.0	123.9375	1.3474533535047908
3	42	B	1431.0	141.8822508799999	1.5872441873247925E-4	49.193495504995376	35.77708763999664	1.375	112.0	3.0	228.0	23711.0	0.15932914046121593	74.15223515348347	29.732137494637012	3.0	0.4517543859649123	117.0	14064.0	171.0	4.822329502612647E-4	31.064449134018133	0.6314747267931728	7.211102550927978	30.610455730027933	8.246211251235321	0.3132302787841077	0.41972110157675935	29.744881296942225	49.398705354995535	6.708203932499369	12.36931687685298	5.0990195135927845	2.42582262018792	2.8284271247461903	120.2051282051282	1.4225682593856654
4	44	B	907.0	112.6690474799999	1.8189341130523838E-4	37.0	29.410882339705484	1.258037741698385	33.0	3.0	180.0	11912.0	0.19845644983461963	60.387860711032516	24.596747752497688	1.0	0.3055555555555556	118.0	9566.0	123.0	0.0011311115925686326	25.317977802344327	0.6842696703336305	7.280109889280518	26.476404589747453	8.06225774829855	0.434294945450817	0.4710021267605585	34.38034472384487	25.55996517182382	7.615773105863909	13.92838827718412	5.385164807134504	2.58643677139299	1.4142135623730951	81.0677966101695	1.5172485887518294
4	47	B	1540.0	146.12489155999992	1.5105718880920044E-4	49.72926703662542	38.600518131237564	1.288305687181486	46.0	3.0	226.0	21682.0	0.14675324675324675	101.0335252364228	36.89173349139343	2.0	0.5	180.0	15340.0	135.0	4.2416058816201056E-4	30.265491900843113	0.6086052279546507	6.324555320336759	31.25699921617557	7.280109889280518	0.2739469005394969	0.3192539379914944	34.695153531233984	32.20560060923481	10.44030650891055	18.384776310850235	6.324555320336759	2.9068883707497264	1.0	85.22222222222223	1.5840938722294653
4	49	B	1299.0	137.63961019999988	3.9535977938709714E-4	48.33218389437829	33.1058907144937	1.459927005474544	115.0	4.0	192.0	30460.0	0.14780600461893764	98.00229876688833	39.0	3.0	1.015625	380.0	31271.0	113.0	0.00296127598966942	29.546573405388315	0.6113229534580372	5.385164807134504	29.0	10.04987562112089	0.21803894974650143	0.554911550851388	2.6425452940647176	71.26663835708311	15.0	27.65863337187866	9.219544457292887	3.0	12.649110640673518	82.2921052631579	1.3731572383358384
4	50	B	1231.0	130.12489155999987	1.0755035915012809E-4	43.18564576337837	35.38361202590826	1.2204985102074195	58.0	3.0	120.0	16589.0	0.09748172217709179	62.677435789618535	28.30194339616981	2.0	0.9083333333333333	104.0	14422.0	203.0	5.738155669572354E-4	29.832867780352597	0.690805179661132	9.486832980505138	28.600699292150182	9.055385138137417	0.47613049880171376	0.47398052095690113	28.412661443072587	40.507418520084684	7.211102550927978	11.704699910719626	5.385164807134504	2.17350820818199	2.0	138.67307692307693	1.4638746359728192
5	59	A	1097.0	123.74011527999988	9.329405501491736E-5	44.553338819890925	30.4138126514911	1.464904756612506	73.0	4.0	620.0	27819.0	0.5651777575205105	55.01584983053644	22.627416997969522	1.0	0.0967741935483871	144.0	11475.0	131.0	0.0011798641899869468	27.459060435491963	0.6163188026490354	5.0990195135927845	28.284271247461902	6.0	0.23852207234014097	0.2857142857142857	3.544766455594882	7.765166018425333	8.94427190999916	17.0	5.830951894845301	2.91547594742265	1.4142135623730951	79.6875	1.643921568627451
5	64	A	1144.0	125.63961019999985	6.920421429644307E-5	41.97618372363071	32.7566787083184	1.28145420655761	66.0	4.0	389.0	22212.0	0.34003496503496505	86.0208846963912	34.539832078341085	1.0	0.18251928020565553	111.0	14372.0	191.0	4.587371204317448E-4	25.495097567963924	0.6073705445883907	6.708203932499369	25.942243542145693	7.615773105863909	0.3946002313234923	0.4360778994930029	52.650650955359424	56.01711161878923	7.280109889280518	13.0	5.385164807134504	2.4140393963016744	1.0	129.47747747747746	1.4751600333982746
5	65	B	1745.0	160.9533186799999	2.87186781963322E-4	57.42821606144492	36.345563690772494	1.580061229756768	51.0	4.0	407.0	11381.0	0.2332378223495702	0.0	0.0	0.0	0.0	214.0	46427.0	253.0	0.0013316662181143864	44.01136216933077	0.7663717452452489	16.1245154965971	43.04648650006177	15.033296378372908	0.5327689881738851	0.5171611173529727	13.240519915187207	9.929578400575735	9.486832980505138	17.46424919657298	8.54400374531753	2.044035760886003	1.4142135623730951	216.94859813084113	1.1661748551489435
5	68	A	1515.0	143.88225087999987	5.753340945217696E-5	49.47726750741192	37.107950630558946	1.3333333333333333	186.0	3.0	758.0	57077.0	0.5003300330033004	96.62417231941654	32.01562118716424	1.0	0.18865435356200527	107.0	12856.0	170.0	9.737795183808794E-4	36.6742416417845	0.7412341766103095	12.041594578792296	35.35533905932738	11.045361017187261	0.5	0.45863365291505476	9.272601777200293	19.23067237566127	7.280109889280518	12.36931687685298	5.0990195135927845	2.42582262018792	2.23606797749979	120.14953271028037	1.414903546981954
6	72	A	918.0	110.3259017199999	5.387132186604378E-5	37.64306044943742	29.410882339705484	1.2799024529304337	66.0	4.0	324.0	18574.0	0.35294117647058826	52.78650377791813	21.02379604162864	2.0	0.2345679012345679	83.0	14725.0	253.0	4.929098680981848E-4	21.633307652783937	0.5746957711326909	6.0	22.20360331117452	7.0	0.42857142857142855	0.5	74.47588900324574	74.47588900324574	6.4031242374328485	11.180339887498949	4.47213595499958	2.5	1.0	177.40963855421685	1.4260780984719865
6	75	A	1259.0	129.88225087999984	3.805410592735844E-5	44.204072210600685	34.20526275297414	1.2923178672778108	58.0	3.0	689.0	33914.0	0.5472597299444003	44.80725212974654	20.248456731316587	1.0	0.08853410740203194	94.0	9827.0	144.0	0.0010783062698942832	29.732137494637012	0.6726108253779134	7.211102550927978	30.479501308256342	7.810249675906654	0.3333333333333333	0.3546451689735653	18.43494882292201	12.319445256636598	6.708203932499369	12.36931687685298	4.123105625617661	3.0	1.0	104.54255319148936	1.3774295308842983
6	76	A	886.0	108.56854239999988	4.312805047531565E-5	35.34119409414458	29.546573405388315	1.196118196491087	92.0	3.0	516.0	33330.0	0.582392776523702	45.68416039277221	19.1049731745428	3.0	0.14922480620155038	97.0	11686.0	178.0	2.8155825375120126E-4	22.80350850198276	0.6452387670104475	6.082762530298219	22.561028345356956	6.324555320336759	0.3736611319222725	0.4	36.0273733851036	45.0	6.4031242374328485	11.40175425099138	5.0	2.2803508501982757	1.0	120.47422680412372	1.477494437788807
6	78	A	1092.0	120.81118307999989	7.494199861105597E-5	37.36308338453881	35.4400902933387	1.0542603891605085	54.0	4.0	491.0	15331.0	0.44963369963369965	0.0	0.0	0.0	0.024439918533604887	256.0	22167.0	156.0	0.006345125230624693	23.345235059857504	0.6248208912414862	5.0990195135927845	23.0	7.0710678118654755	0.2626128657194451	0.38461538461538464	26.834043470774475	60.52411099675426	14.317821063276353	25.0	8.246211251235321	3.031695312954162	4.0	86.58984375	1.8015969684666395
7	91	B	975.0	115.15432883999989	5.157031969526413E-5	38.62641583165593	29.732137494637012	1.2991469529771698	72.0	4.0	152.0	11286.0	0.1558974358974359	74.63110990886446	30.23243291566195	2.0	0.5723684210526315	120.0	9575.0	113.0	5.121021034330959E-4	22.847319317591726	0.5914946760053106	3.605551275463989	22.360679774997898	3.605551275463989	0.18569533817705186	0.2166365803419133	12.439562018846544	35.059426966886974	6.708203932499369	12.206555615733702	5.830951894845301	2.0934070175616757	1.4142135623730951	79.79166666666667	1.4161879895561358
7	94	B	804.0	102.91168815999994	6.33471219015982E-5	32.64965543462902	29.966648127543394	1.0895331134688895	106.0	3.0	122.0	19824.0	0.1517412935323383	67.88615871075848	24.020824298928627	2.0	1.401639344262295	79.0	10541.0	195.0	2.8064092150037565E-4	21.02379604162864	0.6439209162167846	5.385164807134504	21.02379604162864	5.385164807134504	0.31514293343362576	0.31514293343362576	6.271077449501142	6.271077449501142	5.385164807134504	10.295630140987	4.47213595499958	2.3021728866442674	0.0	133.43037974683546	1.4614362963665686
7	96	B	1229.0	130.22539663999987	8.67612986403103E-5	43.41658669218482	34.20526275297414	1.2692955176439846	69.0	3.0	134.0	11347.0	0.10903173311635476	64.44650891935159	24.08318915758459	1.0	0.6940298507462687	95.0	10154.0	144.0	6.839967023810891E-4	26.570660511172846	0.6119933079851181	5.656854249492381	27.51363298439521	6.4031242374328485	0.3076923076923077	0.3333333333333333	29.054604099077153	22.71441235316724	5.830951894845301	11.40175425099138	5.0	2.2803508501982757	1.0	106.88421052631578	1.3472523143588735
7	98	A	1102.0	122.71067799999985	6.719630937304813E-5	41.88078318274385	33.015148038438355	1.2685323456367226	101.0	4.0	635.0	14724.0	0.5762250453720508	10.198039027185569	5.0990195135927845	1.0	0.02204724409448819	195.0	12730.0	68.0	0.00357866404686087	27.784887978899608	0.6634280896243561	7.615773105863909	31.38470965295043	12.041594578792296	0.38663230087833356	0.5990917217664662	10.491477012331586	28.92642583525361	11.40175425099138	20.591260281974	6.708203932499369	3.0695638488590236	5.385164807134504	65.28205128205128	1.0416339355852318
8	108	B	841.0	106.3259017199999	8.101266656895231E-5	36.138621999185304	28.861739379323623	1.2521290392177402	69.0	4.0	144.0	8399.0	0.17122473246135553	22.181782043891005	11.0	1.0	0.24305555555555555	268.0	9161.0	51.0	0.0034107207728930624	19.924858845171276	0.5513452849868059	2.23606797749979	21.587033144922902	4.0	0.125	0.2222222222222222	10.175510843043213	16.38954033403479	12.0	22.135943621178654	6.324555320336759	3.4999999999999996	2.23606797749979	34.18283582089552	1.4919768584215698
8	113	A	899.0	109.15432883999992	4.289627097328854E-5	35.17101079013795	31.04834939252005	1.1327819828841241	112.0	3.0	551.0	33787.0	0.6129032258064516	77.30506433522093	25.495097567963924	1.0	0.42105263157894735	137.0	15691.0	191.0	0.0037714578983802944	19.1049731745428	0.5432022778230726	2.8284271247461903	21.37755832643195	4.0	0.18181818181818182	0.2222222222222222	58.24051991518719	13.240519915187178	9.848857801796104	19.313207915827967	5.385164807134504	3.5863726752133895	2.8284271247461903	114.53284671532846	1.6676438722834748
8	115	B	772.0	101.49747459999993	1.2791737128331628E-4	33.54101966249684	28.178005607210743	1.1903262470042844	76.0	3.0	170.0	15906.0	0.22020725388601037	43.3929473357149	18.681541692269406	3.0	0.48823529411764705	137.0	7215.0	63.0	7.808648005572233E-4	18.027756377319946	0.5374838498865699	2.8284271247461903	17.4928556845359	2.0	0.2	0.14285714285714285	73.07248693585296	61.92751306414704	9.219544457292887	16.401219466856727	5.0	3.2802438933713454	2.0	52.66423357664234	1.1962577962577963
8	116	B	1929.0	171.09545427999996	1.7854650057074416E-4	64.40496875241847	37.57658845611187	1.7139653012311429	104.0	3.0	294.0	39859.0	0.15241057542768274	132.00217479515732	50.32891812864648	6.0	0.7040816326530612	124.0	8216.0	81.0	7.453197823650841E-4	38.62641583165593	0.5997427928292485	7.0	38.62641583165593	7.0	0.25925925925925924	0.25925925925925924	25.7693276243387	25.7693276243387	7.211102550927978	13.601470508735444	6.324555320336759	2.1505813167606567	0.0	66.25806451612904	1.2224926971762413
9	124	A	1090.0	121.05382375999987	4.611409100070613E-5	40.45985664828782	32.64965543462902	1.2392123625713707	117.0	4.0	419.0	27233.0	0.38440366972477064	69.35776888782658	23.323807579381203	2.0	0.26014319809069214	126.0	10476.0	111.0	6.868506735821041E-4	25.0	0.6178964057466069	5.385164807134504	26.1725046566048	6.4031242374328485	0.26121886248440607	0.31059714782221376	19.1129737336733	10.425808525884783	7.615773105863909	14.422205101855956	5.830951894845301	2.473387769603369	3.1622776601683795	83.14285714285714	1.3350515463917527
9	128	A	982.0	114.56854239999988	5.096845010662795E-5	37.73592452822641	31.064449134018133	1.2147623917432504	83.0	3.0	315.0	25223.0	0.32077393075356414	80.74177172786563	30.805843601498726	5.0	0.49523809523809526	97.0	13781.0	219.0	3.2952472533138836E-4	22.67156809750927	0.6007953529944913	5.0990195135927845	19.849433241279208	3.1622776601683795	0.31323027878410764	0.21271781490575853	46.684684317896284	76.42956561483851	7.0710678118654755	11.40175425099138	4.242640687119285	2.68741924943285	2.8284271247461903	142.0721649484536	1.541470140047892
10	131	A	1262.0	130.36753223999983	9.467844831978755E-5	43.829214001622255	35.22782990761707	1.2441644607846072	46.0	4.0	818.0	26147.0	0.6481774960380349	12.649110640673518	6.324555320336759	1.0	0.0647921760391198	126.0	16789.0	193.0	0.0022592966070384174	28.319604517012593	0.6461353497227762	7.615773105863909	28.319604517012593	7.615773105863909	0.3694192580731196	0.3694192580731196	33.111341960372044	33.111341960372044	10.04987562112089	16.278820596099706	7.0710678118654755	2.3021728866442674	0.0	133.24603174603175	1.4484483888260171
11	141	B	1062.0	120.22539663999987	4.829997098059773E-5	39.84971769034255	32.57299494980466	1.2233974110072285	58.0	3.0	133.0	7799.0	0.12523540489642185	24.08318915758459	12.041594578792296	1.0	0.16541353383458646	118.0	8285.0	91.0	5.63302260062158E-4	27.202941017470888	0.6826382367085986	7.280109889280518	27.202941017470888	7.280109889280518	0.37054783696827226	0.37054783696827226	1.5801724728000295	1.5801724728000295	7.211102550927978	13.601470508735444	5.830951894845301	2.3326329481056884	0.0	70.21186440677967	1.2960772480386238
11	145	B	1079.0	120.22539663999986	4.125510527171897E-5	39.96248240537617	33.28663395418648	1.2005564293577382	57.0	4.0	269.0	23256.0	0.24930491195551435	89.79794190959002	32.55764119219941	2.0	0.3345724907063197	109.0	10482.0	116.0	2.927166476650587E-4	22.825424421026653	0.5711713348907459	3.0	23.323807579381203	3.1622776601683795	0.15789473684210525	0.15871016626723794	32.905242922987895	14.470294100065871	7.280109889280518	12.649110640673518	4.123105625617661	3.067859955389482	1.0	96.1651376146789	1.2062583476435795
11	146	B	768.0	100.91168815999991	9.875870421343028E-5	33.734255586866	27.459060435491963	1.22852912852266	61.0	3.0	96.0	8310.0	0.125	39.04328763756608	18.35755975068582	3.0	0.5833333333333334	79.0	11221.0	174.0	3.8885656765923286E-4	18.439088914585774	0.5465983640013921	2.23606797749979	18.681541692269406	2.8284271247461903	0.1315334104411641	0.18181818181818182	13.324531261890797	31.759480084812807	5.385164807134504	10.0	5.0	2.0	1.0	142.0379746835443	1.2250245076196418
11	152	A	1690.0	155.29646443999994	2.8569822683482574E-4	53.600373133029585	39.319206502675	1.3632109572044133	75.0	3.0	674.0	38761.0	0.3988165680473373	111.54628636182898	41.048751503547585	5.0	0.2195845697329377	207.0	12334.0	69.0	0.002046746480656259	35.22782990761707	0.6572310573321177	9.0	36.345563690772494	10.04987562112089	0.34615384615384615	0.39913154935541206	8.746162262555202	3.035569125055588	15.0	27.586228448267445	4.242640687119285	6.502136401043721	1.4142135623730951	59.58454106280193	1.158018485487271
11	153	B	903.0	110.5685423999999	9.775173734427087E-5	37.33630940518894	28.460498941515414	1.3118641905018171	73.0	3.0	102.0	12188.0	0.11295681063122924	75.7050979646074	27.294688127912362	2.0	0.9607843137254902	199.0	12605.0	103.0	0.003454068591805607	19.313207915827967	0.5172768338250338	1.0	20.12461179749811	2.23606797749979	0.0625	0.1514456332038457	71.56505117707799	45.0	13.601470508735444	21.470910553583888	6.708203932499369	3.2006943691087475	3.1622776601683795	63.34170854271357	1.626100753669179
11	154	B	1051.0	120.46803731999987	4.177496433592759E-5	41.340053217188775	31.064449134018133	1.3307833993398586	84.0	3.0	72.0	7166.0	0.06850618458610847	77.44558426792923	34.828149534535996	2.0	0.8888888888888888	112.0	13971.0	179.0	7.141828621927131E-4	28.844410203711913	0.6977351976827814	7.810249675906654	28.844410203711913	7.810249675906654	0.4065853577252028	0.4065853577252028	6.900328169277294	6.900328169277294	7.0710678118654755	12.36931687685298	6.324555320336759	1.9557607215607944	0.0	124.74107142857143	1.434972442917472
11	155	A	1402.0	140.36753223999992	9.03925278705696E-5	50.11985634456667	34.0	1.4741134218990197	80.0	3.0	385.0	32330.0	0.2746077032810271	87.89160402921677	32.14031735997639	3.0	0.2623376623376623	101.0	11819.0	145.0	9.482034213544791E-4	38.48376280978771	0.7678346590863605	13.601470508735444	37.57658845611187	12.649110640673518	0.5657465900491573	0.5194367165781708	11.507730696912859	10.175510843043185	7.810249675906654	13.416407864998739	4.47213595499958	3.0	1.0	117.01980198019803	1.2391065233945342
12	166	B	1618.0	152.26702715999986	7.317277963091072E-4	47.4236228055175	41.72529209005013	1.1365677849101552	106.0	3.0	228.0	27482.0	0.14091470951792337	92.5230850607701	40.024992192379	5.0	0.5263157894736842	97.0	8314.0	120.0	2.9886362784235933E-4	27.459060435491963	0.5790165071972788	7.280109889280518	26.627053911388696	6.324555320336759	0.37054783696827226	0.33333333333333337	64.31185656435264	66.80140948635182	6.082762530298219	11.40175425099138	5.385164807134504	2.1172526114494827	1.0	85.71134020618557	1.400048111618956
12	168	A	1026.0	118.56854239999988	7.35849101048985E-5	39.96248240537617	30.528675044947494	1.3090146344883702	67.0	3.0	350.0	24919.0	0.341130604288499	85.7767251108314	32.55764119219941	5.0	0.35714285714285715	98.0	15677.0	244.0	3.715567993357553E-4	20.248456731316587	0.506686659900601	1.0	21.400934559032695	3.0	0.0625	0.1875	59.53445508054013	59.53445508054013	6.708203932499369	11.661903789690601	4.47213595499958	2.6076809620810595	2.0	159.96938775510205	1.5252918287937742
12	169	B	923.0	113.01219323999993	2.3125451829674015E-4	37.64306044943742	30.364452901377952	1.2397081736232818	71.0	4.0	83.0	11399.0	0.08992416034669556	5.656854249492381	2.8284271247461903	1.0	0.6385542168674698	169.0	12331.0	118.0	0.00429091100441089	19.924858845171276	0.5293102794321033	1.0	21.18962010041709	2.23606797749979	0.0625	0.1350858067395748	15.524110996754256	11.04094018032373	13.892443989449804	21.633307652783937	7.211102550927978	3.0000000000000004	1.4142135623730951	72.96449704142012	1.6172248803827751
13	173	A	1089.0	122.22539663999986	4.872941838699712E-5	41.43669871020132	31.953090617340916	1.29679783425124	64.0	4.0	381.0	19948.0	0.349862258953168	43.30027944085497	18.973665961010276	2.0	0.26246719160104987	175.0	12727.0	91.0	0.004981691749644634	26.419689627245813	0.6375915661626185	6.708203932499369	28.231188426986208	7.211102550927978	0.375	0.3821876708246056	43.21008939175394	13.465208094811715	12.041594578792296	20.396078054371138	6.082762530298219	3.3530945771396374	3.605551275463989	72.72571428571429	1.2512768130745657
13	176	B	1479.0	143.53910511999993	8.50733513070344E-5	49.92995093127971	36.89173349139343	1.3534184004372687	72.0	4.0	220.0	16893.0	0.14874915483434753	51.14259920771613	23.40939982143925	1.0	0.35	115.0	7592.0	91.0	8.0077784253064E-4	35.22782990761707	0.705545053631283	10.0	34.20526275297414	9.219544457292887	0.4237135986070358	0.406656673135272	5.110417561031234	17.63922527018274	7.615773105863909	13.92838827718412	6.324555320336759	2.2022715545545237	2.23606797749979	66.01739130434783	1.3784246575342467
13	177	B	2612.0	210.0243864800001	6.92950023909274E-4	81.05553651663777	39.01281840626232	2.0776642095569997	176.0	3.0	425.0	63913.0	0.16271056661562022	127.59019263307047	57.271284253105414	8.0	0.6423529411764706	252.0	7659.0	46.0	0.0036259269916226943	52.03844732503075	0.642009781951775	12.649110640673518	56.0357029044876	16.492422502470642	0.3772913389522725	0.456365561001259	21.297354049033743	16.89864869403823	13.038404810405298	25.059928172283335	8.06225774829855	3.1083015396737914	4.0	30.392857142857142	1.5135135135135136
13	182	A	1190.0	127.98275595999988	1.6296580303173548E-4	42.720018726587654	33.52610922848042	1.274231329244045	94.0	4.0	372.0	25789.0	0.3126050420168067	74.16065444408221	28.844410203711913	2.0	0.20967741935483872	103.0	4567.0	53.0	9.139165244755845E-4	30.01666203960727	0.7026369120228358	10.816653826391969	32.7566787083184	13.601470508735444	0.5198152096601208	0.6536449587517803	39.61068824002659	37.27338238090277	7.211102550927978	13.45362404707371	4.242640687119285	3.1710495984067415	2.8284271247461903	44.33980582524272	1.1953142106415588
13	185	A	1089.0	121.98275595999986	8.512865083113963E-5	42.7551166528639	30.59411708155671	1.397494705890313	117.0	3.0	392.0	17429.0	0.35996326905417814	35.436987659857735	17.029386365926403	2.0	0.1096938775510204	245.0	8057.0	49.0	0.0016227918370977231	25.079872407968907	0.586593473983399	4.47213595499958	26.019223662515376	5.830951894845301	0.2324952774876386	0.30903983234775434	37.349349044640576	41.74805439963609	14.317821063276353	26.570660511172846	6.324555320336759	4.201190307520001	1.4142135623730951	32.885714285714286	1.4900086880973067
13	189	A	1062.0	119.63961019999985	5.1627649230079215E-5	38.07886552931954	33.734255586866	1.1287892638171944	111.0	3.0	808.0	33858.0	0.7608286252354048	45.22158689419295	18.681541692269406	1.0	0.11262376237623763	88.0	4879.0	78.0	7.500434846102866E-4	26.019223662515376	0.6832982889808359	9.219544457292887	27.0	9.433981132056603	0.5413902920037097	0.5393048054696105	55.3448574814752	46.74894604455423	7.0710678118654755	11.40175425099138	5.0990195135927845	2.23606797749979	1.4142135623730951	55.44318181818182	1.4068456650953063
13	190	B	856.0	106.3259017199999	4.9843302655070694E-5	33.95585369269929	30.805843601498726	1.1022536545971207	42.0	3.0	68.0	8535.0	0.0794392523364486	27.40312423743285	13.0	1.0	0.5882352941176471	128.0	6800.0	60.0	0.006631908555655583	19.4164878389476	0.5718156290419598	3.0	17.11724276862369	2.23606797749979	0.17647058823529413	0.14285714285714285	13.240519915187178	76.6754687381092	10.44030650891055	19.1049731745428	6.082762530298219	3.140838242390853	2.8284271247461903	53.125	1.1294117647058823
14	196	B	888.0	109.15432883999989	7.658525972531256E-5	35.6931365951495	29.832867780352597	1.1964366569765836	69.0	3.0	129.0	6767.0	0.14527027027027026	67.94510909071074	25.238858928247925	1.0	0.23255813953488372	109.0	11382.0	162.0	0.004017904721540261	23.40939982143925	0.6558515741264516	5.656854249492381	23.769728648009426	6.4031242374328485	0.33333333333333337	0.37600440202852353	32.47119229084849	38.8113840367584	10.198039027185569	15.132745950421556	5.0990195135927845	2.9677756498246812	1.0	104.42201834862385	1.551396942540854
14	197	A	802.0	103.49747459999992	6.949401753939743E-5	33.37663853655727	28.160255680657446	1.1852391865704126	48.0	3.0	571.0	24847.0	0.7119700748129676	59.721348255424914	24.596747752497688	2.0	0.12084063047285463	81.0	5945.0	86.0	4.7557925728440353E-4	23.53720459187964	0.7051999729121748	7.615773105863909	23.08679276123039	7.810249675906654	0.41424344670265417	0.43866732506766315	16.073574164746375	32.68055474336338	5.830951894845301	10.770329614269007	5.385164807134504	2.0	2.23606797749979	73.39506172839506	1.1717409587888983
14	199	A	1235.0	131.88225087999987	1.5920200637875223E-4	45.31004303683677	33.24154027718932	1.3630548602445167	82.0	4.0	450.0	42741.0	0.3643724696356275	120.27548929269057	36.6742416417845	2.0	0.39555555555555555	101.0	10215.0	143.0	6.208059032802003E-4	27.202941017470888	0.6003733211057662	5.0	26.570660511172846	4.123105625617661	0.21739130434782608	0.18081014266989476	20.854458039578333	6.818214571651879	6.4031242374328485	12.806248474865697	5.0	2.5612496949731396	1.4142135623730951	101.13861386138613	1.413901125795399
14	201	A	1125.0	125.39696951999987	1.6394932562330855E-4	45.044422518220834	30.01666203960727	1.5006472891217648	64.0	3.0	391.0	25236.0	0.34755555555555556	93.0098896138177	34.785054261852174	1.0	0.27365728900255754	93.0	6279.0	98.0	4.048797434072382E-4	29.068883707497267	0.6453381369411201	7.0710678118654755	28.071337695236398	6.082762530298219	0.31846487764924103	0.2845396297095952	5.640549432156831	6.972769286026448	6.4031242374328485	11.661903789690601	4.47213595499958	2.6076809620810595	1.0	67.51612903225806	1.451505016722408
14	207	B	752.0	99.49747459999995	8.491540727031483E-5	32.69556544854363	26.92582403567252	1.2142828165714485	88.0	3.0	96.0	10518.0	0.1276595744680851	69.96386509834632	25.495097567963924	3.0	0.65625	127.0	12284.0	139.0	0.0019052345184690435	20.8806130178211	0.6386374644807127	5.0	21.18962010041709	5.0990195135927845	0.3333333333333333	0.3333333333333333	21.801409486351815	10.491477012331586	8.06225774829855	15.811388300841896	5.385164807134504	2.9361010975735176	1.0	96.7244094488189	1.437072614783458
14	210	B	609.0	89.25483391999995	1.1029729630294974E-4	29.274562336608895	24.186773244895647	1.2103541898788408	62.0	3.0	90.0	9314.0	0.1477832512315271	50.326486573188234	21.095023109728988	3.0	0.7222222222222222	60.0	3469.0	92.0	6.071082395473465E-4	17.029386365926403	0.5817127569702568	3.605551275463989	16.0312195418814	3.1622776601683795	0.295378269592824	0.2701716134791496	64.44003482817618	79.69515353123396	5.0990195135927845	8.246211251235321	4.123105625617661	2.0	1.0	57.81666666666667	1.5912366676275582
14	211	A	818.0	104.32590171999992	3.127992438532151E-5	34.058772731852805	30.01666203960727	1.134662231493693	57.0	5.0	549.0	20649.0	0.6711491442542787	0.0	0.0	0.0	0.020036429872495445	93.0	9809.0	149.0	9.016676789975514E-4	22.090722034374522	0.6486059321131852	5.0990195135927845	22.090722034374522	5.0990195135927845	0.295378269592824	0.295378269592824	7.943471810590438	7.943471810590438	6.708203932499369	12.083045973594572	5.385164807134504	2.243765308275509	0.0	105.47311827956989	1.412682230604547
15	215	B	1230.0	129.98275595999988	1.1366183018152093E-4	45.70557952810576	32.55764119219941	1.4038357158090586	92.0	3.0	234.0	19037.0	0.1902439024390244	38.280822273642556	17.029386365926403	1.0	0.23076923076923078	260.0	19299.0	131.0	0.005316400038445125	31.400636936215164	0.6870197743998838	9.055385138137417	32.7566787083184	10.44030650891055	0.3904053750620289	0.43425950177157063	3.52561519717446	6.833437290909259	15.620499351813308	27.65863337187866	7.810249675906654	3.541325120143218	2.23606797749979	74.22692307692307	1.7648582828125812
15	217	A	913.0	110.56854239999988	1.093708574002864E-4	37.0	29.410882339705484	1.258037741698385	34.0	4.0	371.0	17367.0	0.4063526834611172	10.198039027185569	5.0990195135927845	1.0	0.14016172506738545	88.0	13950.0	200.0	8.345406248579556E-4	22.360679774997898	0.6043426966215648	5.385164807134504	22.360679774997898	5.385164807134504	0.33333333333333337	0.33333333333333337	40.23635830927384	40.23635830927384	5.830951894845301	10.770329614269007	5.385164807134504	2.0	0.0	158.52272727272728	1.2616487455197132
15	218	A	1041.0	119.05382375999987	8.385909028372106E-5	41.773197148410844	31.144823004794873	1.3412565273522246	162.0	3.0	353.0	25310.0	0.3390970220941403	70.43430275650792	27.294688127912362	4.0	0.28895184135977336	329.0	20463.0	42.0	0.002019516561905678	26.870057685088806	0.643236800612256	6.4031242374328485	33.015148038438355	13.0	0.3333333333333333	0.7071067811865476	10.154266580200257	18.566060217669246	13.601470508735444	23.769728648009426	11.704699910719626	2.0307849692276325	8.0	62.19756838905775	0.6752675560768215
15	222	A	1160.0	125.05382375999986	5.464117093330094E-5	40.22437072223753	35.22782990761707	1.141835044273905	65.0	3.0	794.0	39607.0	0.6844827586206896	54.979058746650125	25.179356624028344	2.0	0.07934508816120907	309.0	15898.0	92.0	0.004068437463754117	21.400934559032695	0.5320390145271175	1.4142135623730951	27.018512172212592	7.0710678118654755	0.07402332101976053	0.3701166050988027	12.094757077012105	12.094757077012105	16.64331697709324	27.784887978899608	8.06225774829855	3.4462912060537017	5.656854249492381	51.44983818770226	1.7881494527613537
16	227	A	1126.0	124.46803731999984	1.1402466694483633E-4	43.41658669218482	32.2490309931942	1.3462912017836262	51.0	3.0	578.0	38188.0	0.5133214920071048	87.8849698503118	30.4138126514911	4.0	0.28027681660899656	132.0	16863.0	188.0	0.001041364804153826	27.202941017470888	0.6265564174893449	7.615773105863909	30.364452901377952	10.198039027185569	0.41424344670265417	0.5252257314388902	53.267173335510634	41.378515295882664	8.54400374531753	16.278820596099706	6.082762530298219	2.6762216205243847	3.1622776601683795	127.75	1.471624266144814
16	231	B	903.0	108.91168815999991	6.979245414333565E-5	35.4400902933387	30.083217912982647	1.1780684631494909	38.0	3.0	70.0	3118.0	0.07751937984496124	0.0	0.0	0.0	0.2	100.0	15264.0	204.0	3.2987537277855415E-4	23.769728648009426	0.670701695488546	6.4031242374328485	24.698178070456937	7.211102550927978	0.3472581680740104	0.3821876708246056	22.27026792005531	17.300527191945008	6.324555320336759	11.661903789690601	5.0	2.3323807579381204	1.0	152.64	1.3364779874213837
16	234	B	1026.0	117.15432883999986	6.960492646529397E-5	40.024992192379	31.78049716414141	1.259419951351171	46.0	4.0	223.0	18034.0	0.21734892787524365	67.09951912461376	27.294688127912362	4.0	0.3273542600896861	360.0	13202.0	65.0	0.003360576544410748	21.540659228538015	0.5381802231216796	4.0	22.80350850198276	2.8284271247461903	0.26666666666666666	0.15987215339548633	75.25643716352927	30.25643716352927	17.029386365926403	29.274562336608895	9.055385138137417	3.2328345940049457	2.8284271247461903	36.672222222222224	1.7724587183760034
16	237	A	1394.0	137.5391051199999	1.6374359923957413E-4	45.34313619501854	37.53664875824692	1.2079697494320536	75.0	3.0	908.0	63166.0	0.6513629842180775	97.44232024362765	33.54101966249684	2.0	0.1486784140969163	159.0	13205.0	123.0	4.968801911326621E-4	27.65863337187866	0.609985009702908	6.082762530298219	27.018512172212592	6.0	0.2867441755680875	0.3	39.11401216697175	48.57633437499737	9.433981132056603	17.204650534085253	5.830951894845301	2.95057322446693	1.0	83.0503144654088	1.4810299129117759
16	239	B	1149.0	124.22539663999987	6.709029128205587E-5	39.84971769034255	34.48187929913333	1.1556712830133982	69.0	3.0	82.0	10736.0	0.07136640557006092	53.706839208299996	24.758836806279895	2.0	0.7926829268292683	162.0	19455.0	186.0	0.0030601639400023744	20.248456731316587	0.5081204561763742	1.0	20.8806130178211	1.0	0.0625	0.05	72.47443162627714	17.525568373722876	10.770329614269007	18.110770276274835	7.0710678118654755	2.5612496949731396	1.4142135623730951	120.0925925925926	1.548804934464148
16	240	A	766.0	100.66904747999992	4.376713029036058E-5	32.449961479175904	28.30194339616981	1.1465630124738169	68.0	3.0	424.0	28072.0	0.5535248041775457	61.29291874540158	23.53720459187964	3.0	0.21933962264150944	125.0	8502.0	109.0	0.0026652140860544743	20.808652046684813	0.64125352074881	5.0	20.0	4.242640687119285	0.31622776601683794	0.2727272727272727	4.134671373736424	12.264773727892404	8.246211251235321	16.0312195418814	6.0	2.6718699236469	1.0	68.016	1.6025641025641024
18	243	A	893.0	109.98275595999988	4.940709428526458E-5	36.76955262170047	29.154759474226502	1.2611852501889314	54.0	4.0	567.0	18871.0	0.6349384098544233	20.396078054371138	10.198039027185569	1.0	0.04585537918871252	195.0	10631.0	86.0	8.046396858188507E-4	23.259406699226016	0.6325724693614819	5.0	24.698178070456937	7.211102550927978	0.2808279781508652	0.4332731606838266	14.48976259388445	33.92979742206063	9.433981132056603	17.029386365926403	8.602325267042627	1.979625954295134	3.0	54.51794871794872	1.5774621390273726
18	249	A	999.0	115.15432883999989	5.047822308993586E-5	37.48332962798263	32.38826948140329	1.1573118980470636	67.0	3.0	565.0	32147.0	0.5655655655655656	71.15726706620538	22.80350850198276	3.0	0.26017699115044246	98.0	10514.0	136.0	6.650151191377275E-4	27.65863337187866	0.7378915813079348	8.54400374531753	28.861739379323623	9.848857801796104	0.4739360554076727	0.5357072414301585	11.583418604687097	14.989862359681808	7.0710678118654755	12.806248474865697	5.0	2.5612496949731396	1.4142135623730951	107.28571428571429	1.2676431424766976
18	259	B	2843.0	225.7817458	6.379462479350847E-4	91.08786966440702	38.05259518088089	2.3937360705998083	138.0	5.0	524.0	71601.0	0.18431234611326064	169.0730058683907	79.40403012442127	7.0	0.5229007633587787	1758.0	103597.0	55.0	0.001867827397719485	46.010868281309364	0.5051261869536104	1.4142135623730951	67.1863081289633	24.20743687382041	0.06666666666666667	0.8114351275931643	47.48955292199915	35.80061027024391	42.1070065428546	79.22752047110903	14.035668847618199	5.64472711142324	24.413111231467404	58.92889647326508	0.9333281851791074
18	261	A	1195.0	127.29646443999984	1.004342410463999E-4	42.95346318982906	35.34119409414458	1.215393658612845	67.0	4.0	610.0	32653.0	0.5104602510460251	57.867369630113345	22.360679774997898	2.0	0.14590163934426228	178.0	9715.0	76.0	0.002981517419043888	27.294688127912362	0.6354479034038742	6.4031242374328485	29.154759474226502	8.48528137423857	0.32015621187164245	0.42857142857142855	13.313632312143397	19.653824058053317	11.180339887498949	19.1049731745428	7.0710678118654755	2.7018512172212588	2.23606797749979	54.57865168539326	1.3924858466289243
18	265	B	1884.0	166.36753223999992	1.0544779806564151E-4	59.07622195096772	39.05124837953327	1.5127870273650337	68.0	3.0	205.0	22979.0	0.10881104033970276	0.0	0.0	0.0	0.16097560975609757	141.0	16941.0	111.0	6.467610089866525E-4	42.0	0.7109459375188092	12.041594578792296	43.0	13.038404810405298	0.39939448117764415	0.43365089339828733	8.708827919763735	8.343891584033088	7.810249675906654	14.866068747318506	6.4031242374328485	2.3216898807633686	1.0	120.14893617021276	0.9238533734726404
18	267	A	1443.0	139.88225087999987	3.4040113425564276E-5	48.75448697299562	36.6742416417845	1.3293931868913573	97.0	3.0	670.0	34288.0	0.4643104643104643	67.19309460988953	29.068883707497267	4.0	0.11194029850746269	209.0	13129.0	93.0	0.0027399134944018043	34.785054261852174	0.7134739061272267	11.045361017187261	36.05551275463989	12.165525060596439	0.5	0.5440588203494177	21.370622269343187	17.10272896905238	11.704699910719626	19.4164878389476	9.219544457292887	2.1060137980666362	1.4142135623730951	62.81818181818182	1.480463096960926
19	271	B	1478.0	145.05382375999986	1.6572744171644205E-4	51.35172830587107	35.22782990761707	1.4577034248359317	35.0	3.0	121.0	14454.0	0.08186738836265223	34.74888607058588	16.492422502470642	3.0	0.5289256198347108	352.0	17182.0	85.0	0.009381538761890566	28.284271247461902	0.5507949231813517	2.23606797749979	36.40054944640259	11.40175425099138	0.09613607115671603	0.5	19.98310652189997	31.2930389959202	21.540659228538015	34.88552708502482	8.94427190999916	3.900320499651279	9.219544457292887	48.8125	1.7413572343149808
19	273	B	872.0	107.49747459999989	3.8395840208321965E-5	36.05551275463989	30.066592756745816	1.199188516182978	41.0	3.0	210.0	7854.0	0.2408256880733945	0.0	0.0	0.0	0.06666666666666667	200.0	15811.0	129.0	0.004572085483940435	19.4164878389476	0.5385164807134505	3.1622776601683795	21.095023109728988	3.1622776601683795	0.21271781490575853	0.17541160386140586	68.38522105721376	15.255118703057775	10.63014581273465	20.615528128088304	9.219544457292887	2.23606797749979	2.8284271247461903	79.055	1.6317753462779077
19	274	B	1476.0	143.53910511999987	1.233202885928973E-4	46.61544808322666	38.01315561749642	1.2262977731259657	37.0	3.0	176.0	22851.0	0.11924119241192412	23.371747493050695	11.661903789690601	3.0	0.48863636363636365	338.0	24662.0	97.0	0.006037048446113711	28.30194339616981	0.6071365729583863	5.0990195135927845	31.38470965295043	8.246211251235321	0.23852207234014097	0.3819983596576246	23.070412249824642	20.34410125591839	16.401219466856727	28.319604517012593	9.219544457292887	3.0716923865594126	3.1622776601683795	72.96449704142012	1.329413672857027
19	279	A	924.0	114.0832610399999	1.3328797106794822E-4	37.12142238654117	30.066592756745816	1.2346401431938947	38.0	4.0	456.0	19361.0	0.4935064935064935	80.0450606505589	30.265491900843113	7.0	0.23026315789473684	142.0	7723.0	76.0	0.0028463836322335117	21.02379604162864	0.5663521139548542	3.0	21.02379604162864	3.0	0.16666666666666666	0.16666666666666666	6.009005957494509	6.009005957494509	9.219544457292887	15.811388300841896	7.280109889280518	2.171861213815347	0.0	54.38732394366197	1.3973844360999612
19	283	A	1063.0	119.63961019999988	5.706648913460597E-5	39.96248240537617	32.7566787083184	1.2199796799065559	53.0	3.0	735.0	46253.0	0.691439322671684	88.35203632638037	32.69556544854363	5.0	0.16462585034013605	126.0	7419.0	76.0	4.629019193841621E-4	25.238858928247925	0.6315638421113832	5.0	26.076809620810597	5.830951894845301	0.2602896031476768	0.2956409967709525	3.9646547228561175	1.9414863909143776	7.0710678118654755	13.0	6.0	2.1666666666666665	1.0	58.88095238095238	1.2907399919126568
20	291	A	972.0	114.56854239999988	5.7065020154742136E-5	38.07886552931954	31.38470965295043	1.2132935416765853	42.0	3.0	475.0	21681.0	0.4886831275720165	50.41063346341577	21.470910553583888	3.0	0.13473684210526315	87.0	6886.0	105.0	9.062745498690237E-4	24.698178070456937	0.6486059321131851	6.082762530298219	24.698178070456937	6.082762530298219	0.3333333333333333	0.3333333333333333	15.738801437449467	15.738801437449467	6.324555320336759	12.083045973594572	4.47213595499958	2.701851217221259	0.0	79.14942528735632	1.3266047051989545
20	292	B	922.0	111.15432883999989	8.141480004920092E-5	37.48332962798263	29.427877939124322	1.2737353915060452	44.0	4.0	101.0	12719.0	0.10954446854663774	43.118338076442754	18.027756377319946	3.0	0.8910891089108911	97.0	8065.0	118.0	7.227670772086054E-4	20.024984394500787	0.5342370753411253	4.123105625617661	22.0	4.242640687119285	0.26559258100921596	0.2606233456578416	84.9363831469699	53.972626614896384	7.0710678118654755	12.206555615733702	5.0	2.4413111231467406	2.23606797749979	83.14432989690722	1.4192188468691878
20	295	A	1216.0	127.98275595999988	4.974724719521844E-5	43.18564576337837	35.12833614050059	1.2293678126584606	65.0	4.0	841.0	43016.0	0.6916118421052632	96.86710768944897	31.906112267087632	2.0	0.15695600475624258	113.0	10419.0	108.0	9.862469377970018E-4	28.460498941515414	0.6590268233443912	8.602325267042627	27.892651361962706	7.0710678118654755	0.4430422916026653	0.35714285714285715	49.26789330029081	39.80557109226521	8.06225774829855	13.038404810405298	5.830951894845301	2.23606797749979	2.0	92.20353982300885	1.1713216239562338
20	296	B	686.0	94.91168815999993	7.429503180798813E-5	29.966648127543394	27.313000567495326	1.0971569400985597	80.0	3.0	57.0	6315.0	0.08309037900874636	21.981432165196985	10.770329614269007	2.0	0.6491228070175439	77.0	12167.0	154.0	5.942919215334746E-4	16.55294535724685	0.5523789409744648	2.0	15.231546211727817	1.4142135623730951	0.125	0.09513029883089882	28.300755766006375	73.30075576600638	5.830951894845301	10.44030650891055	4.123105625617661	2.5321462647095156	1.4142135623730951	158.01298701298703	0.9746034355223144
20	297	B	1732.0	157.98275595999996	1.5522766133703404E-4	59.07622195096772	36.05551275463989	1.6384795954223492	84.0	3.0	394.0	27582.0	0.22748267898383373	38.29874606599624	14.317821063276353	1.0	0.17258883248730963	531.0	26723.0	50.0	0.006940681739563563	30.265491900843113	0.5123125836645912	3.1622776601683795	44.91102314577124	17.0	0.17541160386140586	0.6434594894887948	69.59011716619601	26.097552924970984	23.194827009486403	43.41658669218482	9.055385138137417	4.794559925378843	14.866068747318506	50.325800376647834	0.9935261759532986
