# Supplementary material for: Exploiting Single-Cell Quantitative Data to Map Genetic Variants Having Probabilistic Effects
Source: PLoS Genet. 2016 Aug 1;12(8):e1006213. doi: 10.1371/journal.pgen.1006213 (PMC4968810; doi:10.1371/journal.pgen.1006213)
Supplement: S1 Dataset — (ZIP) [file pgen.1006213.s007.zip › data/2014-10-07_morpho/k_series/k10-4_A1B.xls]

image_number	cell_id	Cgroup	Agroup	Dgroup	C11-1_A1B	C11-2_A1B	C12-1_A1B	C12-2_A1B	C13_A1B	C101_A1B	C102_A1B	C103_A1B	C104_A1B	C105_A1B	C106_A1B	C107_A1B	C108_A1B	C109_A1B	C110_A1B	C111_A1B	C112_A1B	C113_A1B	C114_A1B	C115_A1B	C116_A1B	C117_A1B	C118_A1B	C126_A1B	C127_A1B	C128_A1B	A7-1_A1B	A7-2_A1B	A8-1_A1B	A8-2_A1B	A9_A1B	A101_A1B	A102_A1B	A103_A1B	A104_A1B	A120_A1B	A121_A1B	A122_A1B	A123_A1B	D14-3_A1B	D15-3_A1B	D16-3_A1B	D17-3_A1B	D104_A1B	D107_A1B
1	5	medium	iso	A1	798.0	250.0	89.59797967999997	46.041630520000005	5.4224537132633864E-5	1048.0	137.63961019999988	33.54101966249684	29.427877939124322	30.273479334208446	38.37733340461898	17.0	17.54235645329528	12.529964086141668	18.067429258198302	26.94723695811269	14.866068747318506	29.10169491525425	0.9690830331295999	1.1397702454754342	0.8502441934912635	0.5138690703120553	0.3132832080200501	53.0	3.0	32.01562118716424	21.0	168.0	1340.0	16012.0	0.5833333333333334	0.1803435114503817	0.8888888888888888	-1.0	0.19373767572085457	34.49348380262002	12.206555615733702	2.0	0.3968253968253968	237.0	17906.0	70.0	0.002948516240856559	21.095023109728988	0.6289320754704404
2	15	small	api	A1	1108.0	146.0	107.66904747999992	32.31370848	5.5800027591410515E-5	1254.0	142.8111830799999	40.162171256046406	32.57299494980466	36.220593888832354	48.49404768225028	13.0	13.771126869759964	13.0	19.894342736256093	23.36291155212191	18.601075237738275	26.565217391304348	0.9440040835399401	1.2329898223340148	0.7656219592737329	0.3001206868297264	0.13176895306859207	160.0	4.0	37.20215047547655	110.0	61.0	6688.0	3301.0	0.6153846153846154	0.13636363636363635	0.3567251461988304	0.038754037602690354	-1.0	30.89032199941414	12.093368739633874	1.0	0.27485380116959063	109.0	11355.0	139.0	3.084554267599835E-4	26.68332812825267	0.6643895808854084
2	18	medium	iso	A1	1361.0	379.0	122.56854239999987	56.69848476000001	5.141851728465958E-5	1740.0	181.68124071999998	46.17358552246078	36.124783736376884	16.831668758241506	16.831668758241506	21.540659228538015	21.103966098181264	13.892443989449804	12.474664756537248	41.68883088657747	21.540659228538015	43.08131845707604	1.020692467393339	1.2781691887601523	0.7985581849171546	0.46258594293277705	0.2784717119764879	38.0	3.0	45.5411901469428	49.0	307.0	4468.0	39764.0	0.6923076923076923	0.2045977011494253	0.8623595505617978	-1.0	0.1834487607666934	58.454901729167794	20.917609669769195	3.0	0.4550561797752809	147.0	14925.0	155.0	7.773039083252567E-4	32.0624390837628	0.6943891993868718
2	24	small	api	A1	1191.0	155.0	116.08326103999993	41.870057640000006	8.126402819575472E-5	1346.0	160.36753223999995	44.0	33.0	49.39870535499551	59.03624346792648	11.661903789690601	22.137066322737553	9.486832980505138	24.0	18.0	18.439088914585774	27.988569095257443	0.5268043931237789	1.3333333333333333	0.3951032948428342	0.36068988125318463	0.13014273719563393	54.0	3.0	39.44616584663204	86.0	127.0	7599.0	13352.0	0.7	0.15824665676077265	0.596244131455399	-1.0	0.07298755070647536	107.2531424314815	36.896851818955305	5.0	0.5868544600938967	119.0	24601.0	253.0	7.108902599042625E-4	31.0	0.7045454545454546
3	28	medium	F	A1	1409.0	455.0	122.46803731999987	63.52691188000001	8.975843305276737E-5	1864.0	188.40916276000002	47.50789408087881	37.21558813185679	10.10929849249517	3.7781977071615813	24.596747752497688	22.461357099135174	14.7648230602334	5.072841149088078	46.244062942184506	22.47220505424423	76.98462608249288	1.0950695295897652	1.2765590029789624	0.8578291540260375	0.5187223807139892	0.32292405961674947	97.0	4.0	45.31004303683677	213.0	327.0	13499.0	21219.0	0.7857142857142857	0.28969957081545067	0.6055555555555555	-1.0	0.04243532336158467	72.86084022882342	23.707520016670923	1.0	0.32592592592592595	142.0	22784.0	226.0	6.719122896054415E-4	33.1058907144937	0.6968503099323509
3	35	medium	iso	B	992.0	310.0	101.42640679999992	51.284271200000006	4.6874656554974334E-5	1302.0	154.71067799999992	40.049968789001575	31.016124838541646	43.09876353538556	59.95716230312385	20.248456731316587	18.42861740525242	13.038404810405298	29.163568295233063	22.601147101681594	17.029386365926403	33.68973997461221	1.0987507248126755	1.2912628188558932	0.8509117654190721	0.5056303660754355	0.3125	107.0	3.0	34.48187929913333	58.0	225.0	3928.0	18278.0	0.5	0.217357910906298	0.7950530035335689	-1.0	0.148993247101019	80.48294326431426	29.2535325512315	6.0	0.40636042402826855	222.0	18197.0	120.0	0.006297151143542712	26.1725046566048	0.6534962560018831
3	40	medium	iso	A1	1388.0	597.0	119.74011527999991	75.18376612	5.891699574166265E-5	1985.0	197.33809496000003	43.60045871318328	38.600518131237564	76.43894759928274	83.00425583990388	29.0	25.066295612856436	14.866068747318506	47.06372502864392	7.746010014255055	18.439088914585774	47.41673306772908	1.1569320193098647	1.129530400730541	1.0242593015306196	0.6278912120987232	0.43011527377521613	94.0	3.0	38.47076812334269	277.0	379.0	15261.0	21162.0	0.5833333333333334	0.3304785894206549	0.5777439024390244	-1.0	0.1333357116608876	133.19797039117748	58.80201050547183	1.0	0.22713414634146342	162.0	21089.0	167.0	0.0014100416611487461	27.85677655436824	0.6389101715103127
4	51	small	api	A1	1397.0	344.0	121.81118307999986	55.69848476000001	8.379627365864395E-5	1741.0	179.92388140000003	47.20169488482379	37.20215047547655	45.35697843073228	59.21800599375345	20.615528128088304	19.891949753681452	14.7648230602334	31.397177656781352	24.138389542614117	19.235384061671343	36.54570895433835	1.0363754374692675	1.26878941893262	0.8168222575036346	0.45725263766151797	0.2462419470293486	39.0	3.0	41.30375285612676	55.0	260.0	5105.0	31643.0	0.14285714285714285	0.18093049971280872	0.8253968253968254	-1.0	0.16866466831767957	123.29429005661464	52.505099408521524	9.0	0.6349206349206349	126.0	15890.0	186.0	5.349668402778986E-4	31.064449134018133	0.658121476566002
4	52	medium	iso	A1	1223.0	337.0	111.46803731999987	52.041630520000005	7.531910962162307E-5	1560.0	165.92388139999994	42.20189569201838	35.608987629529715	42.253599322655774	47.66416809038525	19.1049731745428	20.885784065379617	15.132745950421556	26.657570271488314	27.577307454414964	18.439088914585774	36.06223963315545	0.9147357415329836	1.185147304132323	0.7718329513500309	0.4668749156370278	0.27555192150449714	59.0	3.0	39.92492955535426	104.0	234.0	10186.0	26243.0	0.6875	0.21666666666666667	0.6923076923076923	-1.0	0.10342411541563165	129.2463689183712	50.533816564767605	7.0	0.4911242603550296	183.0	24749.0	193.0	3.758375239217443E-4	26.1725046566048	0.6201736729460423
4	53	medium	iso	A1	1699.0	487.0	139.46803731999995	67.76955256	1.693100910527239E-4	2186.0	210.06601700000004	50.695167422546305	41.23105625617661	41.79887297385113	46.63484798408297	26.40075756488817	22.37667958735737	13.601470508735444	34.95402205165449	35.94377963038455	24.351591323771842	48.08031079648699	1.1798335611778779	1.2295384117148813	0.9595743816838724	0.48591457843855185	0.2866391995291348	60.0	4.0	48.27007354458868	184.0	359.0	14492.0	34694.0	0.7142857142857143	0.2483989021043001	0.6611418047882136	-1.0	0.14604035527114445	120.20228100099942	49.94949672531837	4.0	0.36464088397790057	132.0	12294.0	127.0	0.0021160106553898155	29.732137494637012	0.5864885945995291
5	61	small	api	A1	1615.0	243.0	131.0538237599999	43.213203400000005	1.6431013354181037E-4	1858.0	176.2670271599999	45.18849411078001	44.28317965096906	85.75536120394581	75.75595870440326	16.278820596099706	18.170294175011122	15.524174696260024	38.859449392032175	5.916467653520598	23.40939982143925	40.09201818618666	0.8959029743440982	1.0204437546478473	0.87795429220229	0.32973630345297483	0.15046439628482972	68.0	3.0	44.598206241955516	127.0	164.0	15478.0	22594.0	0.75	0.1566200215285253	0.563573883161512	-1.0	0.04326048730970405	105.49706881456027	47.835956045982826	7.0	0.5463917525773195	146.0	17660.0	190.0	7.602217025296292E-4	22.80350850198276	0.5046308568300538
5	62	small	api	A1	1684.0	113.0	146.3675322399999	27.313708480000003	1.3025907154493854E-4	1797.0	176.50966783999996	58.69412236331676	35.84689665786984	8.670612541286658	23.070412249824642	10.0	-1.0	12.0	7.735016415949436	34.75893637019908	25.709920264364882	19.739130434782616	-1.0	1.637355750025045	-1.0	0.1866104323957141	0.0671021377672209	41.0	3.0	56.08029957123981	122.0	108.0	10840.0	11263.0	1.0	0.12799109627156371	0.46956521739130436	-1.0	0.01838778059866076	15.325403217417502	6.082762530298219	2.0	0.30869565217391304	271.0	33315.0	192.0	0.0026718808343452046	35.84689665786984	0.6107408240296612
5	63	medium	iso	A1	927.0	325.0	97.84062035999993	52.284271200000006	7.21579516505332E-5	1252.0	152.12489155999995	39.05124837953327	29.832867780352597	32.09758747273207	47.83305424955918	19.4164878389476	20.315828428710752	13.601470508735444	22.457668740229956	27.95574351552142	16.76305461424021	30.299394723766984	0.9557320247648782	1.309000819735196	0.7301233202880787	0.5343820491695832	0.3505933117583603	54.0	4.0	34.92849839314596	52.0	189.0	4557.0	20509.0	0.5833333333333334	0.19249201277955272	0.7842323651452282	-1.0	0.11348312012120441	109.6027005524706	46.62049935181331	4.0	0.5311203319502075	98.0	11801.0	177.0	7.734011694446363E-4	27.51363298439521	0.7045519445881552
5	66	medium	iso	A1	989.0	403.0	100.84062035999993	61.94112544000001	4.817924027474509E-5	1392.0	165.19595935999996	39.01281840626232	31.016124838541646	28.072486935852965	39.34378436548403	22.80350850198276	22.316542786720355	12.806248474865697	22.32599529031175	31.789915894804636	17.0	35.216056569551384	1.0218208402581146	1.2578237484324193	0.8123720366478796	0.6142477626463508	0.4074823053589484	92.0	3.0	35.84689665786984	43.0	341.0	2948.0	25596.0	0.7272727272727273	0.27586206896551724	0.8880208333333334	-1.0	0.18704630881836212	60.34809226798294	23.776727206037805	6.0	0.3333333333333333	113.0	20879.0	251.0	3.806541339486385E-4	25.079872407968907	0.6428623573615767
5	67	small	api	A1	1386.0	84.0	122.74011527999988	24.899494920000002	8.441673300397666E-5	1470.0	149.63961019999988	47.75981574503821	35.73513677041127	47.88037755284759	64.57312583041019	8.48528137423857	-1.0	15.556349186104045	22.00594754407504	17.74164190480873	19.235384061671343	24.36620416482169	-1.0	1.336494555817214	-1.0	0.20286354516775737	0.06060606060606061	44.0	5.0	41.773197148410844	163.0	24.0	13249.0	1499.0	0.5833333333333334	0.1272108843537415	0.12834224598930483	0.07069286253825234	-1.0	75.86144383721116	34.15378011431124	1.0	0.4385026737967914	114.0	20283.0	250.0	9.731581839258432E-4	33.52610922848042	0.7019731693994959
5	69	small	api	A1	1332.0	148.0	119.49747459999992	32.970562720000004	1.5209054386234065E-4	1480.0	154.46803731999995	48.093658625644196	34.058772731852805	33.81824578980331	67.01128319791935	11.180339887498949	19.14205638172911	17.0	21.894778440468365	21.7858701439955	20.591260281974	23.783632124315943	0.584072038267031	1.4120784387707996	0.4136257747660675	0.2759101213675358	0.1111111111111111	88.0	5.0	43.657759905886145	115.0	103.0	14748.0	15959.0	0.6875	0.1472972972972973	0.4724770642201835	-1.0	0.03790607285492929	83.36843682977204	36.6270539113887	7.0	0.6834862385321101	96.0	13809.0	204.0	4.2600767825943587E-4	33.13608305156178	0.6889906902173829
5	70	small	api	A1	1279.0	114.0	118.22539663999986	28.142135600000003	1.8769231339021319E-4	1393.0	148.36753223999995	43.93176527297759	34.713109915419565	43.98520503988285	60.00131846047148	10.198039027185569	-1.0	13.152946437965905	22.48942180813568	19.50271818484568	20.024984394500787	25.968202471286972	-1.0	1.265566968215173	-1.0	0.2380379884509393	0.08913213448006255	68.0	6.0	41.78516483155236	127.0	98.0	18452.0	15183.0	0.7857142857142857	0.1615218951902369	0.43555555555555553	4.622019672060482E-6	-1.0	68.5396462439117	29.234608289380667	9.0	0.7955555555555556	102.0	15434.0	215.0	6.496075427071809E-4	29.832867780352597	0.6790728211120344
7	87	medium	iso	A1	1330.0	426.0	118.32590171999989	63.59797968000001	1.0565673727922088E-4	1756.0	183.92388140000003	44.64302857109943	36.40054944640259	27.769947286060244	27.671484471805257	23.345235059857504	22.092681360671182	14.866068747318506	20.42872155385985	39.14776072537637	20.518284528683193	43.989368542541435	1.056695413233818	1.2264383161807308	0.8615968689925543	0.5374814707137824	0.32030075187969925	94.0	3.0	43.266615305567875	118.0	354.0	6569.0	22651.0	0.6666666666666666	0.26879271070615035	0.75	-1.0	0.15599499859350618	63.682045337890344	22.20360331117452	3.0	0.288135593220339	136.0	24843.0	233.0	6.887396606514076E-4	31.016124838541646	0.6947585285157057
8	106	medium	E	A1	994.0	472.0	104.7401152799999	70.76955255999998	2.0054684583835778E-4	1466.0	177.9238814	37.013511046643494	32.01562118716424	24.197581709520477	37.545701187251524	28.861739379323623	20.083676824370606	10.44030650891055	26.63892108904415	40.13665680537176	18.788294228055936	43.71378652536575	1.4370744775329807	1.1561078521719583	1.2430280400164877	0.6756680797115125	0.47484909456740443	73.0	4.0	37.57658845611187	63.0	78.0	5139.0	7776.0	0.5454545454545454	0.09618008185538882	0.5531914893617021	-1.0	0.0054604656876993075	93.11894090664835	42.10075400218179	2.0	0.624113475177305	126.0	13483.0	167.0	8.297117364023103E-4	18.788294228055936	0.5076063766114866
8	107	small	api	A1	1173.0	113.0	111.7401152799999	27.556349160000003	6.448505892169267E-5	1286.0	141.2964644399999	41.773197148410844	34.713109915419565	48.25194560036391	73.24846668217663	10.04987562112089	14.154812453979044	13.152946437965905	22.717916386155814	14.346164927700366	17.4928556845359	23.72470637921325	0.709997087831127	1.2033838872458726	0.5900004939039557	0.24661106793159224	0.09633418584825235	64.0	3.0	37.44329045369811	78.0	69.0	13134.0	12935.0	0.6428571428571429	0.11430793157076205	0.46938775510204084	-1.0	0.01031164738613085	85.07077987701797	34.868459613156816	7.0	1.0612244897959184	105.0	10448.0	128.0	3.4896485479376073E-4	28.442925306655784	0.6808893560529834
8	109	small	api	B	923.0	203.0	86.25483391999994	39.041630520000005	2.975557894265836E-5	1126.0	127.29646443999984	38.41874542459709	33.421549934136806	6.340191745909905	1.9414863909143776	9.219544457292887	30.02317797673871	25.45584412271571	1.5617376188860608	20.85480779238438	11.313708498984761	46.09772228646444	0.307080898112651	1.1495201599060534	0.26713833199562825	0.4526312178191721	0.2199349945828819	43.0	4.0	31.240998703626616	45.0	142.0	1575.0	7009.0	0.5263157894736842	0.1660746003552398	0.7593582887700535	-1.0	0.14020999177996843	25.074353831628425	12.041594578792296	1.0	0.1443850267379679	363.0	48784.0	145.0	0.004019152941301184	18.601075237738275	0.48416664917509733
8	110	medium	iso	A1	1053.0	296.0	103.39696951999991	48.627416960000005	3.883498286936965E-5	1349.0	154.8528135999999	39.698866482558415	31.89043743820395	35.845096864787685	49.08561677997488	18.0	19.886698887163135	14.0	23.82939574397225	25.681679706872206	17.46424919657298	31.533333333333335	0.9051275982068095	1.2448517383772277	0.7270967058187362	0.4702982803629857	0.28110161443494774	96.0	3.0	37.16180835212409	48.0	203.0	4589.0	26322.0	0.4666666666666667	0.18606375092661231	0.8087649402390438	-1.0	0.159251593313415	57.485370424880074	21.840949882920924	7.0	0.5976095617529881	101.0	12728.0	167.0	2.3496455104339223E-4	28.600699292150182	0.7204412071744118
8	114	medium	iso	A1	1118.0	331.0	107.39696951999989	51.870057640000006	7.762908593116983E-5	1449.0	161.68124071999995	42.720018726587654	32.449961479175904	34.60939573470273	60.471328165520134	19.235384061671343	20.33273867017699	14.7648230602334	26.84923916679235	23.85210843768485	18.027756377319946	30.857322403828018	0.9460301621780449	1.3164890427990907	0.7186008629183999	0.48297505853124245	0.2960644007155635	82.0	3.0	38.8329756778952	50.0	234.0	5150.0	29680.0	0.5	0.19599723947550035	0.823943661971831	-1.0	0.1968773010182466	55.614297677965624	21.48342773734383	2.0	0.5633802816901409	112.0	15952.0	216.0	2.694026111164195E-4	30.01666203960727	0.7026369120228358
8	117	small	api	A1	1465.0	98.0	129.88225087999984	28.970562720000004	7.054150963011498E-5	1563.0	161.68124071999998	48.83646178829912	37.48332962798263	27.34653082242798	47.48955292199915	10.0	-1.0	12.0	17.01597473630045	25.504671262883548	21.18962010041709	23.08333333333334	-1.0	1.3028848363524508	-1.0	0.2230525150566288	0.06689419795221843	136.0	4.0	45.65084884205331	88.0	29.0	3989.0	961.0	1.0	0.07485604606525911	0.24786324786324787	0.05925931752027836	-1.0	20.0	10.0	1.0	0.2222222222222222	336.0	73826.0	252.0	0.0014151272061444975	31.144823004794873	0.6377370895501066
8	118	small	api	A1	1324.0	303.0	118.39696951999987	49.041630520000005	8.016336159714455E-5	1627.0	169.43860003999998	44.721359549995796	36.6742416417845	32.00538320808349	35.537677791974374	19.235384061671343	19.639147765481255	14.7648230602334	22.360679774997894	33.04771811884223	21.095023109728988	38.470768123342694	0.979440874490512	1.219421521699385	0.803201236866448	0.4142135623810522	0.22885196374622357	77.0	3.0	41.23105625617661	82.0	204.0	6476.0	17539.0	0.6428571428571429	0.1757836508912108	0.7132867132867133	-1.0	0.145020094571129	46.45660040477601	19.129725971724014	4.0	0.26573426573426573	168.0	20786.0	191.0	5.281015470077319E-4	28.635642126552707	0.6403124237432849
9	122	small	api	A1	1299.0	166.0	118.63961019999985	34.798989840000004	1.2018442032181616E-4	1465.0	156.26702715999994	44.77722635447622	36.24913792078372	42.83892051177364	49.19462507998139	13.601470508735444	15.353820147524257	13.0	23.360089160489842	24.414373713769855	19.697715603592208	30.861471045850923	0.8858688181865038	1.2352632068748552	0.7171498456816348	0.2933167917640381	0.12779060816012316	102.0	3.0	41.048751503547585	95.0	112.0	10238.0	11949.0	0.7692307692307693	0.14129692832764504	0.5410628019323671	-1.0	0.007801760199846822	36.28489761244485	16.560045015863068	2.0	0.36231884057971014	114.0	13489.0	145.0	4.5647611318396056E-4	27.85677655436824	0.6221192963995077
9	123	small	api	A1	1077.0	143.0	105.25483391999991	32.970562720000004	2.7039385482481184E-5	1220.0	140.2253966399999	40.11234224026316	33.06055050963308	37.373953083162064	50.71882647262234	12.206555615733702	14.452149109432922	13.601470508735444	19.943986197769128	21.26401373126446	17.029386365926403	25.765816603131817	0.8446187154107399	1.2132992833430087	0.6961338616170268	0.313245116562149	0.1327762302692665	96.0	3.0	37.589892258425	81.0	99.0	8150.0	10246.0	0.6666666666666666	0.14754098360655737	0.55	-1.0	0.010775055326785845	32.67931488328271	12.381822117461267	2.0	0.48333333333333334	124.0	7875.0	79.0	4.938579013910954E-4	26.476404589747453	0.6600563096305929
9	125	small	api	A1	1685.0	75.0	140.12489155999984	24.556349160000003	7.548486255504681E-5	1760.0	167.09545427999998	50.695167422546305	40.26164427839479	28.657117456558133	35.414659667508126	8.54400374531753	-1.0	11.704699910719626	17.003593119935765	27.669014019822207	23.769728648009426	29.3423554918873	-1.0	1.2591429965454828	-1.0	0.1752461599549946	0.04451038575667656	58.0	7.0	48.83646178829912	293.0	57.0	7912.0	1703.0	1.0	0.19886363636363635	0.16285714285714287	0.05057667214635465	-1.0	0.0	0.0	0.0	0.04285714285714286	522.0	73836.0	228.0	0.006076478961182052	28.635642126552707	0.5648594053921048
10	129	small	api	A1	1672.0	348.0	135.46803731999992	53.627416960000005	1.6013477831227567E-4	2020.0	191.92388139999997	50.695167422546305	39.92492955535426	46.52567701238124	76.51948241202878	20.223748416156685	20.75429458422147	15.132745950421556	35.861406371279834	19.38638361094366	22.47220505424423	36.87740684109614	0.9744368007348159	1.2697622259360422	0.7674167500269442	0.39586767492115044	0.20813397129186603	70.0	3.0	46.32493928760188	153.0	263.0	10549.0	24256.0	0.75	0.20594059405940593	0.6322115384615384	-1.0	0.11377627189795042	46.37797470985397	19.441969939693042	3.0	0.23557692307692307	147.0	17038.0	149.0	7.810458129150883E-4	32.69556544854363	0.6449444219411439
10	136	medium	iso	A1	1364.0	385.0	119.15432883999986	57.284271200000006	3.5828215025335106E-5	1749.0	178.85281360000002	45.39823785126467	37.33630940518894	52.877080438783395	58.17761131345438	21.93171219946131	21.28377427892141	15.231546211727817	33.23917560289102	23.2213631666419	18.35755975068582	39.119330625280284	1.0304428111315571	1.2159272990424514	0.8474542943011771	0.4807569456995657	0.28225806451612906	71.0	3.0	40.496913462633174	119.0	278.0	9701.0	25824.0	0.6666666666666666	0.22698684962835905	0.7002518891687658	-1.0	0.15590524072749498	81.48380328126711	30.493547803326916	4.0	0.35516372795969775	147.0	20532.0	213.0	4.6027033021034473E-4	31.575306807693888	0.6955183351200115
10	138	small	api	A1	1141.0	57.0	108.32590171999989	20.31370848	5.391706032530538E-5	1198.0	131.05382375999986	40.311288741492746	34.92849839314596	69.40397168885163	85.04972776570825	6.324555320336759	-1.0	14.560219778561036	22.499900854482416	6.470361177746711	17.029386365926403	22.58414045490331	-1.0	1.154108839371207	-1.0	0.18752401925540158	0.04995617879053462	74.0	12.0	34.23448553724738	139.0	21.0	10692.0	1420.0	0.4	0.1335559265442404	0.13125	0.07944706327894292	-1.0	45.90670622085726	14.824181449858981	2.0	0.55	109.0	12352.0	150.0	4.307086220674035E-4	23.853720883753127	0.5917379877562756
11	148	small	api	A1	1819.0	54.0	150.8822508799999	21.727922040000003	9.906143058529847E-5	1873.0	174.61017291999994	59.841457201508724	38.63935817272331	10.33655414649931	13.57886271394932	7.615773105863909	-1.0	12.806248474865697	6.567353443226173	33.152724594279015	26.570660511172846	27.971951687892698	-1.0	1.5487176814379027	-1.0	0.14400581853249733	0.029686641011544807	52.0	4.0	56.753854494650845	264.0	56.0	20291.0	4613.0	0.9090909090909091	0.17084890549919915	0.175	0.040268006445371755	-1.0	27.320993756795687	12.649110640673518	2.0	0.20625	136.0	12434.0	129.0	7.458393911959704E-4	38.63935817272331	0.6456954756734957
11	150	small	api	A1	1894.0	302.0	145.53910511999987	50.041630520000005	1.0622782236954866E-4	2196.0	198.40916276000013	57.28001396647874	40.311288741492746	65.40422845905543	76.29806383953924	18.867962264113206	19.30803591080889	15.811388300841896	38.372895671539254	13.743048592484298	21.540659228538015	39.49693433954365	0.9772077466227767	1.4209422659196689	0.6877181220239822	0.3438363213703952	0.15945089757127773	85.0	6.0	47.095647357266465	88.0	223.0	8639.0	30977.0	0.42857142857142855	0.14162112932604737	0.7170418006430869	-1.0	0.1269998411253515	71.8341503883133	25.03093275813478	4.0	0.5819935691318328	163.0	24796.0	239.0	0.002175151757122711	35.84689665786984	0.6258185739767463
11	158	medium	iso	A1	1059.0	418.0	102.7401152799999	60.52691188000001	4.4076703750589565E-5	1477.0	165.68124071999998	38.948684188300895	33.12099032335839	31.13897243697885	35.33916889206392	23.259406699226016	21.79231610869833	15.231546211727817	22.59383130237626	34.26829901277281	17.4928556845359	39.06159903686812	1.0673214624462106	1.1759516792235694	0.9076235710219975	0.5891263769273052	0.3947119924457035	89.0	3.0	36.89173349139343	94.0	308.0	6165.0	25830.0	0.6	0.27217332430602575	0.7661691542288557	-1.0	0.2040313647804812	99.96528142110104	42.33917876569111	5.0	0.34577114427860695	103.0	14166.0	175.0	4.4262469109001244E-4	25.80697580112788	0.6625891564490792
12	162	small	E	A1	1583.0	46.0	132.1543288399999	23.556349160000003	1.0085954437002003E-4	1629.0	158.12489155999992	50.24937810560445	39.96248240537617	78.88057648147425	82.49949625425428	6.4031242374328485	-1.0	13.892443989449804	25.313746118942124	4.904600220071214	19.1049731745428	25.532206990641328	-1.0	1.2574138311999452	-1.0	0.1782487896292813	0.029058749210360075	56.0	10.0	39.56008088970496	255.0	16.0	17385.0	1013.0	0.3076923076923077	0.1663597298956415	0.05904059040590406	0.09790290294242683	-1.0	21.949804696980053	8.261297173761164	1.0	0.15129151291512916	171.0	18415.0	156.0	0.0010360704392637164	36.359317925395686	0.7235774709287484
12	170	small	api	A1	1624.0	383.0	135.95331867999988	58.52691188000001	4.3855341884497816E-5	2007.0	196.89444412000006	54.817880294662984	37.013511046643494	7.231513957692698	6.05769579452101	22.47220505424423	20.790255530867334	13.416407864998739	5.50915136405598	47.57722113367824	24.698178070456937	52.204660972167304	1.0809008586200253	1.481023516671598	0.7298336903178994	0.4304927047625643	0.23583743842364532	52.0	4.0	53.0	131.0	312.0	9010.0	27933.0	0.6923076923076923	0.2207274539113104	0.7042889390519187	-1.0	0.14957922469302073	75.70972141490915	29.209418528854783	3.0	0.40857787810383744	170.0	7658.0	66.0	6.329088939725228E-4	36.235341863986875	0.6610131889305233
13	172	small	api	A1	1081.0	182.0	107.8406203599999	37.798989840000004	1.0157920174626524E-4	1263.0	148.46803731999992	41.97618372363071	31.78049716414141	17.11297316338505	21.309310597172612	14.422205101855956	15.332392688937896	11.661903789690601	9.791266464479127	32.40981393966896	19.235384061671343	26.94330134937636	0.9406362982250888	1.3208158294953707	0.7121631019401601	0.35050790429262363	0.1683626271970398	55.0	3.0	39.81205847478876	60.0	140.0	4508.0	14824.0	0.7272727272727273	0.1583531274742676	0.7	-1.0	0.131068681053321	49.936620813970094	20.88144824698349	3.0	0.51	142.0	4987.0	42.0	0.0017810531421932495	23.08679276123039	0.5499974202808142
13	181	medium	iso	A1	1022.0	389.0	103.2548339199999	58.11269832000001	8.255833669351E-5	1411.0	163.78174579999998	40.049968789001575	32.01562118716424	35.59763149821936	53.38994537776793	22.02271554554524	21.152316947741117	13.45362404707371	27.365814085252943	26.674478530573918	16.64331697709324	34.09166135299093	1.0411490901897191	1.2509508578599273	0.8322861634795726	0.562808501198353	0.3806262230919765	63.0	3.0	35.84689665786984	30.0	295.0	1621.0	22529.0	0.5454545454545454	0.2303330970942594	0.9076923076923077	-1.0	0.19369052813061843	58.57104328840161	21.601366574754152	6.0	0.36615384615384616	117.0	6558.0	68.0	6.542586719664827E-4	28.160255680657446	0.7031280306113683
13	183	small	api	A1	1422.0	217.0	128.19595935999985	44.627416960000005	2.3240043415539673E-4	1639.0	175.23758988	48.60041152089147	35.0	47.242813783016004	56.73234678746239	17.029386365926403	20.760449907076755	13.92838827718412	29.403043210564732	25.4	22.20360331117452	35.166175024434715	0.8202802175362048	1.3885831863111848	0.5907317801501725	0.34811874869376586	0.15260196905766527	96.0	4.0	43.32435804486894	46.0	156.0	3768.0	16828.0	0.7142857142857143	0.12324588163514338	0.7722772277227723	-1.0	0.11634865937945776	43.74177623342694	18.69525905989768	2.0	0.3712871287128713	132.0	23740.0	233.0	2.482803523765243E-4	33.421549934136806	0.6876803896973208
13	187	small	api	A1	1702.0	120.0	138.5391051199999	28.556349160000003	2.204460045982808E-4	1822.0	169.09545427999998	55.17245689653489	38.2099463490856	11.060006994765672	14.476595186537025	10.295630140987	-1.0	16.1245154965971	7.576244081061623	35.645169128393555	26.076809620810597	30.306854922060335	-1.0	1.443929190386189	-1.0	0.20612482760925188	0.07050528789659224	93.0	5.0	53.009433122794285	127.0	66.0	23384.0	11554.0	0.7333333333333333	0.10592755214050494	0.34196891191709844	0.025424865140204218	-1.0	52.1790142656083	20.23176546401434	6.0	0.9481865284974094	163.0	11590.0	90.0	0.001200874768707705	34.713109915419565	0.6291746256744953
13	188	small	api	A1	1073.0	209.0	105.91168815999991	41.627416960000005	3.933374267316887E-5	1282.0	150.36753223999995	41.48493702538308	32.28002478313795	26.16156644201925	35.030075306879496	14.866068747318506	17.143727761965472	13.0	16.68075329550557	28.841365713149163	18.24828759089466	29.060224782893798	0.867143304754284	1.2851581528851084	0.674736648409844	0.3930389335038623	0.19478098788443615	74.0	3.0	39.11521443121589	45.0	152.0	3819.0	18256.0	0.6153846153846154	0.15366614664586584	0.7715736040609137	-1.0	0.12381235657037358	31.45355682251264	13.416407864998739	4.0	0.5786802030456852	117.0	6913.0	77.0	6.897040775242808E-4	28.160255680657446	0.678806759750587
13	192	small	api	A1	1472.0	132.0	130.2964644399998	31.384776280000004	1.0072151260479096E-4	1604.0	164.5096678399999	47.70744176750625	36.05551275463989	41.030736543280504	61.73977413492952	12.041594578792296	-1.0	12.041594578792296	24.94369758494395	22.46535794712178	21.840329667841555	28.31916511613208	-1.0	1.3231663654919705	-1.0	0.24087204833138337	0.08967391304347826	95.0	13.0	43.657759905886145	157.0	129.0	11940.0	12614.0	0.8461538461538461	0.17830423940149626	0.45104895104895104	-1.0	0.044465639872475204	32.9771275936713	15.82411363459805	4.0	0.20279720279720279	111.0	5109.0	64.0	3.7505344792377715E-4	19.1049731745428	0.40046106994475816
13	193	small	api	A1	2478.0	322.0	174.75230851999999	49.284271200000006	3.5269077399416635E-4	2800.0	226.45079328000025	68.76772498781678	43.278170016764804	5.5867452760378455	8.867025089404791	18.867962264113206	20.918671766815923	18.027756377319946	6.383808684637675	54.04572326172604	35.805027579936315	41.41517716972844	0.9019675089526556	1.5889702582428509	0.5676427889531983	0.28202357735582956	0.12994350282485875	172.0	3.0	69.81403870282824	119.0	272.0	18834.0	51537.0	0.8125	0.13964285714285715	0.6956521739130435	-1.0	0.06918006992660236	96.13194423009867	38.60558509311795	12.0	0.959079283887468	199.0	19622.0	131.0	0.0015833502321902573	48.16637831516918	0.7004212851843299
14	203	medium	iso	A1	1127.0	293.0	108.01219323999993	49.69848476000001	6.691563686390155E-5	1420.0	160.12489155999998	43.01162633521314	32.01562118716424	37.874983651098205	56.66239693804687	18.867962264113206	18.674754682716475	14.7648230602334	26.922953133068543	25.362618930709626	18.439088914585774	32.225811654635834	1.010345923396549	1.3434574979434548	0.7520490413304268	0.4601192075562379	0.25998225377107365	63.0	3.0	39.44616584663204	66.0	202.0	5164.0	18803.0	0.7142857142857143	0.18873239436619718	0.753731343283582	-1.0	0.12518426131751448	70.23536912069156	29.95352392457285	5.0	0.3917910447761194	112.0	10441.0	142.0	4.2827256931034685E-4	24.0	0.5579886659703325
14	206	small	E	A1	969.0	65.0	97.25483391999994	21.0710678	4.8345891700185E-5	1034.0	120.3259017199999	38.8329756778952	29.614185789921695	35.08724855327614	50.548466293718064	6.4031242374328485	-1.0	16.278820596099706	13.699696989814486	16.478589128257454	15.231546211727817	17.74199007455352	-1.0	1.3112964156222335	-1.0	0.2166583083914644	0.06707946336429309	99.0	3.0	34.17601498127012	103.0	16.0	20238.0	2543.0	0.6153846153846154	0.11508704061895551	0.13445378151260504	0.04907399796544294	-1.0	49.08978428194813	21.02379604162864	3.0	0.9663865546218487	91.0	15428.0	245.0	4.446392365330707E-4	23.53720459187964	0.606113855067709
15	216	medium	iso	A1	1181.0	348.0	112.39696951999987	55.870057640000006	7.209906878197023E-5	1529.0	170.26702716	43.18564576337837	32.55764119219941	36.28526712513883	50.54186767811751	21.02379604162864	20.061202701152226	13.038404810405298	26.51343935606876	28.564722932778732	18.439088914585774	34.339866572988285	1.047982833074167	1.326436565488207	0.7900738417056886	0.49707797175135143	0.29466553767993225	62.0	3.0	38.62641583165593	67.0	229.0	4849.0	20320.0	0.5714285714285714	0.1935905820797907	0.7736486486486487	-1.0	0.20272668078656714	64.25182817233896	22.8309518948453	1.0	0.46621621621621623	124.0	24967.0	250.0	2.635420947520669E-4	28.284271247461902	0.6549461226639129
15	219	medium	iso	A1	1262.0	390.0	115.9116881599999	58.11269832000001	1.0238963967919725E-4	1652.0	176.85281360000002	45.39823785126467	33.37663853655727	31.328692867804165	52.3367738095461	21.95449840010015	21.408785135038276	15.264337522473747	28.084790519341315	31.90854581816292	20.615528128088304	35.47780159712002	1.0254901556356293	1.360180049334213	0.7539370660065119	0.5013532219441368	0.3090332805071315	51.0	4.0	43.382023926967726	103.0	283.0	9554.0	30220.0	0.5714285714285714	0.23365617433414043	0.7331606217616581	-1.0	0.1541819504274239	67.16531738880605	25.938017264189455	2.0	0.39378238341968913	105.0	12370.0	145.0	4.015596299452279E-4	33.54101966249684	0.738817655706927
15	221	medium	api	A1	1460.0	673.0	130.36753223999983	81.84062035999995	2.903526841518558E-4	2133.0	215.0365797200001	52.354560450833695	34.0	13.516568108791326	10.644422010470677	32.57299494980466	24.920134091612052	13.92838827718412	11.765928215145406	56.05882352941177	24.73863375370596	63.69830123517366	1.3070954927473086	1.5398400132598145	0.8488514920327407	0.6277684248048481	0.46095890410958906	107.0	4.0	52.0	14.0	361.0	1105.0	32491.0	0.14285714285714285	0.17580872011251758	0.9626666666666667	-1.0	0.3031611214818332	86.33306062859131	32.932634896515	4.0	0.5066666666666667	154.0	16385.0	142.0	8.608469057535913E-4	39.81205847478876	0.760431529401844
15	223	small	api	A1	1176.0	135.0	112.25483391999992	31.627416960000005	5.4958521318377665E-5	1311.0	145.88225087999987	44.04543109109048	32.0624390837628	43.203856847504255	66.03751102542182	11.180339887498949	15.327345435295314	13.038404810405298	22.84005344208094	17.59067669576091	18.439088914585774	24.99427094849765	0.729437457692656	1.3737392522141636	0.530986835032168	0.28174659260143536	0.11479591836734694	53.0	4.0	39.44616584663204	120.0	122.0	9792.0	10222.0	0.9166666666666666	0.18459191456903126	0.5041322314049587	-1.0	2.7364275436783127E-4	49.40307573181013	20.53325295627765	4.0	0.4214876033057851	137.0	11123.0	109.0	3.438139689024535E-4	28.0178514522438	0.6361125492062958
15	225	small	api	A1	1112.0	66.0	111.39696951999989	21.727922040000003	1.0428288228783859E-4	1178.0	135.53910511999987	42.720018726587654	32.31098884280702	64.62225613865084	83.48019824834302	8.246211251235321	-1.0	13.152946437965905	22.35485911446094	7.984899541613231	16.0312195418814	22.50037641408495	-1.0	1.3221513873939472	-1.0	0.195049489529417	0.05935251798561151	60.0	6.0	35.11409973215888	149.0	46.0	12653.0	4411.0	0.5714285714285714	0.16553480475382004	0.2358974358974359	0.03259039997317905	-1.0	78.76001330744317	30.079872407968907	6.0	0.5230769230769231	89.0	12243.0	183.0	4.112478056693482E-4	26.570660511172846	0.621972117597319
16	235	large	iso	B	1151.0	574.0	111.22539663999989	74.35533899999999	9.520314804664206E-5	1725.0	187.58073564000003	43.9089968002003	31.38470965295043	23.061519532293516	35.15627660930562	28.635642126552707	24.001214589885578	14.422205101855956	24.32303349720639	41.8037960047421	20.0	42.24152733585401	1.1930913754098151	1.3990569702808284	0.8527825533583022	0.6685104413757572	0.49869678540399653	62.0	4.0	41.400483088968905	133.0	423.0	9505.0	35860.0	0.6153846153846154	0.32231884057971016	0.7607913669064749	-1.0	0.15779116784117228	96.05451631007847	34.77340913565416	5.0	0.35611510791366907	238.0	21308.0	106.0	0.005321729691191534	34.40930106817051	0.7836503581428566
16	242	small	api	A1	1044.0	234.0	103.74011527999991	41.970562720000004	3.529766380250072E-5	1278.0	148.12489155999998	39.0	33.61547262794322	85.69133508347512	82.87498365109819	16.1245154965971	17.309050749088254	13.0	31.307692307692307	0.5057194997124201	14.866068747318506	31.5513356111299	0.9315655566753971	1.1601800287520228	0.8029491402963205	0.4045740898467222	0.22413793103448276	66.0	3.0	32.89376840679705	39.0	140.0	2573.0	10626.0	0.6923076923076923	0.14006259780907668	0.7821229050279329	-1.0	0.07884154282914091	31.09148046097239	11.045361017187261	1.0	0.3743016759776536	118.0	12033.0	129.0	3.2626485729628956E-4	19.79898987322333	0.5076664070057264
18	250	small	api	A1	1058.0	139.0	104.01219323999993	30.798989840000004	7.525103296866793E-5	1197.0	136.81118307999986	40.44749683231337	32.2490309931942	16.67035803552693	15.9131891704684	12.083045973594572	15.448603636414271	14.7648230602334	8.702639905241018	29.396232097642407	18.788294228055936	31.740538676905157	0.7821448629255616	1.2542236335984598	0.6236087743630939	0.29610941641172556	0.13137996219281664	60.0	4.0	38.91015291668744	110.0	89.0	10892.0	9946.0	0.7857142857142857	0.16624895572263992	0.4472361809045226	-1.0	0.03151235572295721	36.805880311633935	14.686840917729384	3.0	0.4020100502512563	144.0	18999.0	110.0	0.002776815443444713	26.1725046566048	0.6470735325132821
18	256	small	api	A1	1342.0	71.0	117.39696951999986	21.1421356	9.774718658312709E-5	1413.0	140.95331867999988	44.91102314577124	37.656340767525464	21.776892680183153	19.69023314837372	7.0710678118654755	-1.0	15.132745950421556	9.619019335137915	25.201599004500466	19.235384061671343	28.548610231083074	-1.0	1.1926550012661388	-1.0	0.18009098264157666	0.05290611028315946	55.0	4.0	42.1070065428546	123.0	54.0	13823.0	6731.0	0.9375	0.12526539278131635	0.3050847457627119	0.016790310986984656	-1.0	80.4382068082306	36.43409446842468	2.0	0.6271186440677966	407.0	27178.0	62.0	0.0014228490861282886	24.020824298928627	0.5348536420771878
18	268	small	api	A1	1078.0	89.0	106.15432883999986	25.556349160000003	1.2496473490946773E-4	1167.0	134.1248915599998	38.62641583165593	34.17601498127012	75.45933130062369	87.18444331578877	9.486832980505138	-1.0	12.649110640673518	26.044352765848437	4.447563593452962	17.11724276862369	26.075830542044176	-1.0	1.1302200052529476	-1.0	0.24074712203700685	0.08256029684601113	37.0	3.0	33.734255586866	59.0	80.0	5259.0	7612.0	0.6923076923076923	0.11910882604970009	0.5755395683453237	-1.0	0.03782594571328119	27.006743935208327	9.688313805762208	2.0	0.4748201438848921	168.0	10899.0	99.0	0.0016765235913234694	13.038404810405298	0.33755150535400674
19	276	small	api	A1	1388.0	338.0	120.81118307999985	54.284271200000006	3.671734342868721E-5	1726.0	177.9238814	45.5411901469428	37.0	34.349368453923745	52.920739901641056	21.633307652783937	19.458940446147594	14.422205101855956	30.148531375001188	29.945945945945947	20.8806130178211	37.78948016192411	1.111741295095377	1.2308429769444	0.9032356814963545	0.4493315090214252	0.24351585014409222	37.0	3.0	42.720018726587654	132.0	255.0	8018.0	19799.0	0.6153846153846154	0.2242178447276941	0.6589147286821705	-1.0	0.14174692852170093	64.36194489971615	25.420266920628766	3.0	0.2842377260981912	296.0	19701.0	107.0	0.004491680140413822	29.427877939124322	0.646181574178729
19	281	medium	iso	A1	1259.0	330.0	114.98275595999988	53.041630520000005	3.01993649792684E-5	1589.0	170.85281360000002	42.95346318982906	35.90264614203248	51.40637860077382	63.16168008651715	19.6468827043885	19.86875952965752	12.36931687685298	31.98810754624668	20.583441038760284	18.788294228055936	35.849690353027626	0.9888328798313839	1.196387113637898	0.8265158229802422	0.4613007409428601	0.2621127879269261	57.0	4.0	38.8329756778952	120.0	245.0	7953.0	20086.0	0.38461538461538464	0.22970421648835745	0.6712328767123288	-1.0	0.13470271369867842	61.299819572029676	25.526506944871528	1.0	0.2465753424657534	111.0	14974.0	179.0	0.0025608780309204797	30.083217912982647	0.7003676928221715
20	290	medium	iso	A1	1042.0	323.0	103.08326103999993	51.870057640000006	4.0144081237354274E-5	1365.0	156.95331867999994	37.8549864614954	32.7566787083184	52.76516601842533	67.69194573971238	19.4164878389476	20.77273384278021	14.212670403551895	31.567835883801116	18.164234698461744	17.029386365926403	34.12162201109174	0.9347102786711925	1.155641779149066	0.8088235433643182	0.5031860373516182	0.30998080614203455	54.0	3.0	35.35533905932738	46.0	206.0	4438.0	24982.0	0.5833333333333334	0.18461538461538463	0.8174603174603174	-1.0	0.1413899951264186	38.623369058449136	14.035668847618199	5.0	0.4007936507936508	348.0	26134.0	124.0	0.00546297238733592	23.021728866442675	0.6081557812696478
20	294	small	api	A1	1241.0	178.0	115.98275595999986	39.627416960000005	8.302999522097832E-5	1419.0	158.02438647999998	42.01190307520001	37.013511046643494	30.681281682602425	34.6634458535007	13.601470508735444	16.128469960001873	11.40175425099138	18.01870290534074	29.20555141709607	20.248456731316587	31.68096361573147	0.8433205717880672	1.1350423639156433	0.7429859876584686	0.3416664540517274	0.1434327155519742	53.0	3.0	41.593268686170845	99.0	138.0	9671.0	15565.0	0.75	0.16701902748414377	0.5822784810126582	-1.0	0.062105470548378464	35.05406011849915	14.219544457292887	4.0	0.4177215189873418	125.0	11828.0	128.0	0.0011435964014681005	29.068883707497267	0.6919201840360544
20	298	medium	iso	A1	868.0	275.0	93.49747459999993	46.870057640000006	1.7607719112611248E-4	1143.0	143.1959593599999	35.90264614203248	29.832867780352597	29.744881296942225	47.76724489759626	18.35755975068582	18.278742359340544	13.416407864998739	20.77841274007466	26.145659403005645	14.866068747318506	28.062990930351685	1.0043119701451997	1.2034594329438664	0.8345208343986152	0.5012975787904334	0.31682027649769584	67.0	4.0	32.449961479175904	84.0	187.0	5790.0	17720.0	0.46153846153846156	0.23709536307961504	0.6900369003690037	-1.0	0.20633145728329294	98.1354318553196	40.379959888397615	1.0	0.4870848708487085	150.0	14795.0	134.0	0.004092073584902698	20.248456731316587	0.563982293985039
20	299	small	api	A1	1620.0	374.0	132.46803731999984	58.69848476000001	3.243956181019739E-5	1994.0	193.58073564000006	47.634021455258214	41.86884283091664	54.989407426236696	63.26325821670105	21.93171219946131	21.370028598162936	13.92838827718412	37.15831554685194	21.280740993922837	20.8806130178211	41.6067852015504	1.026283708452625	1.1376961538589376	0.9020718800635705	0.4431143236326775	0.2308641975308642	47.0	3.0	43.174066289845804	107.0	276.0	7905.0	21765.0	0.7142857142857143	0.19207622868605817	0.720626631853786	-1.0	0.13898923523644988	61.821423399799016	23.273708627132823	4.0	0.3524804177545692	124.0	17463.0	174.0	5.454177792057282E-4	30.805843601498726	0.6467193543680562
[truncated: 27 more columns]
