# Supplementary material for: Exploiting Single-Cell Quantitative Data to Map Genetic Variants Having Probabilistic Effects
Source: PLoS Genet. 2016 Aug 1;12(8):e1006213. doi: 10.1371/journal.pgen.1006213 (PMC4968810; doi:10.1371/journal.pgen.1006213)
Supplement: S1 Dataset — (ZIP) [file pgen.1006213.s007.zip › data/2014-10-07_morpho/k_series/k10-4_C.xls]

image_number	cell_id	Cgroup	Agroup	C11-1_C	C11-2_C	C12-1_C	C12-2_C	C13_C	C101_C	C102_C	C103_C	C104_C	C105_C	C106_C	C107_C	C108_C	C109_C	C110_C	C111_C	C112_C	C113_C	C114_C	C115_C	C116_C	C117_C	C118_C	C126_C	C127_C	C128_C	A7-1_C	A7-2_C	A8-1_C	A8-2_C	A9_C	A101_C	A102_C	A103_C	A104_C	A120_C	A121_C	A122_C	A123_C	D14-1_C	D14-2_C	D14-3_C	D15-1_C	D15-2_C	D15-3_C	D16-1_C
1	8	large	iso	1173.0	620.0	113.49747459999992	79.84062035999995	7.441669285793826E-5	1793.0	195.33809496000003	44.181444068749045	32.0624390837628	34.55218245052606	48.79724788043842	29.0	26.391793275232406	13.45362404707371	32.2307255911366	35.11897510536664	18.35755975068582	42.83817427385893	1.0988264305334374	1.3779813804347658	0.7974174732221327	0.7034572411534521	0.5285592497868713	55.0	3.0	40.496913462633174	132.0	259.0	8230.0	18776.0	0.6363636363636364	0.2180702732849972	0.6624040920716112	-1.0	0.19931590997483775	165.05821533900433	61.275271503064275	1.0	0.6061381074168798	176.0	136.0	312.0	11069.0	11843.0	22912.0	67.0
2	22	large	N	1252.0	649.0	115.81118307999986	76.94112544	1.43990916493717E-4	1901.0	194.75230852000004	44.28317965096906	34.438350715445125	54.462322208025626	76.11831124644812	28.42534080710379	29.453048666214546	14.212670403551895	42.5669523926959	17.770885866654655	19.235384061671343	43.84760018117073	0.9651069106374162	1.2858681885456456	0.7505488659214599	0.6643669755696281	0.518370607028754	33.0	3.0	38.3275357934736	-1.0	-1.0	-1.0	-1.0	-1.0	-1.0	-1.0	-1.0	-1.0	-1.0	-1.0	-1.0	-1.0	84.0	111.0	195.0	11083.0	17695.0	28778.0	184.0
2	27	medium	iso	1385.0	447.0	120.9116881599999	63.355339	9.65255321915527E-5	1832.0	187.09545427999998	45.18849411078001	38.07886552931954	13.630513824357877	15.237210974460368	24.839484696748443	21.538482781584744	14.212670403551895	11.839296938916409	44.2502678737265	20.615528128088304	45.047879026306504	1.1532606520449078	1.1867079935978206	0.9718150195891844	0.5239802699319127	0.3227436823104693	48.0	4.0	44.10215414239989	182.0	352.0	10597.0	22457.0	0.6666666666666666	0.2914847161572052	0.6591760299625468	-1.0	0.0890405068453017	55.92223194861549	21.2602916254693	3.0	0.20037453183520598	288.0	42.0	330.0	36925.0	7395.0	44320.0	172.0
3	37	large	F	1033.0	873.0	106.25483391999991	97.7401152799999	1.50490956295841E-4	1906.0	206.40916276000007	39.45883931389772	32.2490309931942	57.39799565444679	71.79151552941919	30.4138126514911	36.190980820977295	13.0	43.71644047300806	17.612932311667603	17.46424919657298	46.02090072265099	0.8403699474721728	1.223566665374382	0.6868199103929002	0.9198651174175209	0.8451113262342691	84.0	4.0	34.40930106817051	148.0	53.0	9782.0	3510.0	0.0	0.10545645330535153	0.263681592039801	0.001158952710525133	-1.0	71.19106469687603	29.92162700093477	2.0	0.35323383084577115	182.0	61.0	243.0	17815.0	4826.0	22641.0	146.0
4	45	large	F	879.0	580.0	94.49747459999995	75.18376611999997	5.607353059693737E-5	1459.0	171.68124072	36.235341863986875	29.206163733020468	27.537571311213924	41.44606915236665	28.0178514522438	24.554691605352055	13.038404810405298	25.996718991527526	36.190990698479055	16.278820596099706	39.275023910734625	1.1410386211544559	1.2406744752656174	0.9196921867117236	0.7956166705856076	0.6598407281001137	52.0	4.0	34.48187929913333	112.0	80.0	12432.0	8628.0	0.07142857142857142	0.13159698423577793	0.4166666666666667	0.005907839194199093	-1.0	128.0616823880639	51.485249499960155	4.0	0.9166666666666666	76.0	50.0	126.0	12132.0	6385.0	18517.0	222.0
4	54	large	iso	994.0	560.0	102.66904747999993	73.42640679999998	7.882293482968687E-5	1554.0	178.50966784000002	39.0	31.0	19.44003482817618	22.6198649480404	26.0	25.62196445768215	13.0	16.0	41.0	18.027756377319946	41.600000000000044	1.0147543543330655	1.2580645161290323	0.8065996149826931	0.7151756892874996	0.5633802816901409	58.0	3.0	37.94733192202055	168.0	210.0	9923.0	13009.0	0.6153846153846154	0.24324324324324326	0.5555555555555556	-1.0	0.022868247178797162	134.05893895997767	55.31770705367535	1.0	0.31746031746031744	91.0	97.0	188.0	12429.0	17000.0	29429.0	181.0
4	55	large	F	1439.0	760.0	124.98275595999986	85.66904747999996	1.673427165617705E-4	2199.0	212.6518034400001	50.60632371551998	35.84689665786984	10.84443875251364	5.090702785229041	31.622776601683793	33.78413738017495	15.811388300841896	7.884390145448057	54.007464536681724	22.67156809750927	88.85554833853433	0.9360243905543827	1.4117351412178618	0.6630311616008243	0.6854469388354497	0.5281445448227936	44.0	3.0	47.20169488482379	240.0	299.0	16764.0	19102.0	0.7142857142857143	0.24511141427921782	0.5547309833024119	0.006592907792197923	-1.0	171.4989248353528	69.08155276239168	6.0	0.35992578849721707	119.0	128.0	247.0	16517.0	22012.0	38529.0	195.0
5	71	large	iso	1038.0	627.0	104.3259017199999	77.59797967999997	4.064086098464562E-5	1665.0	184.75230852000007	38.62641583165593	31.953090617340916	24.430335626997476	31.37517716253103	28.442925306655784	26.547945363341633	12.165525060596439	22.264556042375403	40.65334447789015	18.027756377319946	42.76383874776922	1.0713795330440452	1.2088475663976432	0.8862817470334562	0.743803584734547	0.6040462427745664	77.0	4.0	37.33630940518894	19.0	481.0	802.0	25426.0	0.6153846153846154	0.3003003003003003	0.962	-1.0	0.25094999885372743	49.83575126709157	18.601075237738275	3.0	0.136	132.0	93.0	225.0	14401.0	11947.0	26348.0	155.0
6	73	medium	iso	1311.0	587.0	116.3969695199999	73.76955255999998	1.1366047036227295E-4	1898.0	192.9949492	42.638011210655684	37.013511046643494	53.7073702715204	69.80408513798525	27.51363298439521	26.52631893220654	14.866068747318506	40.45685882199179	20.20883668824039	18.027756377319946	43.10719064312602	1.0372201681926525	1.1519580284324915	0.9003975341046351	0.6337755429906148	0.4477498093058734	64.0	3.0	37.656340767525464	113.0	437.0	7512.0	32901.0	0.6666666666666666	0.2897787144362487	0.7945454545454546	-1.0	0.12155036183741995	94.39868626108401	29.997043842034444	5.0	0.3654545454545455	280.0	23.0	303.0	40372.0	2938.0	43310.0	170.0
6	83	large	iso	1402.0	687.0	122.63961019999986	81.42640679999997	1.0199983689660288E-4	2089.0	206.89444412000012	46.87216658103186	36.61966684720111	30.42130535329683	49.11222884471846	30.083217912982647	28.69009651419416	15.524174696260024	33.83671196973898	37.356975575668244	22.02271554554524	44.75795835834004	1.0485575710105839	1.2799725015689039	0.8192032014166967	0.6639486758577455	0.4900142653352354	78.0	4.0	44.64302857109943	232.0	137.0	14655.0	10630.0	0.625	0.17663954044997607	0.3712737127371274	-1.0	0.05304019910922242	133.62214776110486	51.72636933496608	4.0	0.35772357723577236	194.0	163.0	357.0	15180.0	20288.0	35468.0	92.0
8	111	large	iso	1037.0	684.0	99.15432883999992	81.01219323999999	3.965468519917896E-5	1721.0	182.99494919999998	38.600518131237564	32.802438933713454	31.534791905188285	44.16767434711079	30.265491900843113	26.986918640875427	16.1245154965971	29.714627044650662	35.241281977112216	16.1245154965971	42.64682949664255	1.1214874993176076	1.1767575639494599	0.9530319019608817	0.8170313307321667	0.6595949855351977	105.0	3.0	35.90264614203248	45.0	499.0	3592.0	40830.0	0.5882352941176471	0.31609529343404996	0.9172794117647058	-1.0	0.21650438069372954	84.73471087865619	28.570660511172846	7.0	0.2610294117647059	107.0	108.0	215.0	7592.0	10340.0	17932.0	92.0
11	142	large	E	1509.0	768.0	128.32590171999988	86.25483391999995	8.577022406112913E-5	2277.0	216.99494920000006	51.0	36.0	37.40535663140856	68.19859051364818	32.31098884280702	28.950450686507818	16.15549442140351	43.0	29.0	21.400934559032695	46.312417341356735	1.1160789582410668	1.4166666666666667	0.7878204411113413	0.6721545125644494	0.5089463220675944	46.0	3.0	45.65084884205331	280.0	147.0	21065.0	10641.0	0.625	0.1875274483970136	0.3442622950819672	0.07552062648860454	-1.0	175.90347926762848	69.2467883293863	1.0	0.5807962529274004	122.0	109.0	231.0	13105.0	13120.0	26225.0	148.0
11	143	medium	iso	1332.0	595.0	117.98275595999986	76.18376611999996	4.291797300144807E-5	1927.0	196.16652208000002	45.044422518220834	36.05551275463989	58.912494676520026	65.97975320273511	29.068883707497267	24.907465716008293	16.15549442140351	41.95857987158077	20.690317319201046	18.027756377319946	45.9366138855935	1.1670751267486192	1.2493075004854612	0.9341776354461269	0.6457194994311611	0.4466966966966967	73.0	4.0	38.28837943815329	69.0	493.0	3003.0	24648.0	0.625	0.29164504411001557	0.8772241992882562	-1.0	0.17620732967538666	67.33156291271885	25.059928172283335	3.0	0.28291814946619215	142.0	111.0	253.0	10342.0	7846.0	18188.0	105.0
11	147	large	iso	1163.0	691.0	109.25483391999994	82.84062035999995	1.576438197785082E-4	1854.0	194.50966784000002	42.1070065428546	33.06055050963308	37.874983651098205	54.950626687951605	29.154759474226502	29.13154458239311	15.652475842498529	35.33853679400318	31.21545116737542	18.439088914585774	43.166449848407	1.000796898762705	1.2736329520763905	0.7857812544274363	0.7582329988315083	0.5941530524505589	67.0	3.0	39.44616584663204	78.0	541.0	4467.0	34409.0	0.7333333333333333	0.3338727076591154	0.8739903069466882	-1.0	0.1855104152539508	74.37239155568024	30.03136814221708	2.0	0.15024232633279483	93.0	96.0	189.0	3771.0	5656.0	9427.0	48.0
11	157	large	E	1375.0	800.0	123.95331867999987	88.84062035999993	1.2361541947024932E-4	2175.0	215.62236616000007	48.25971404805462	35.22782990761707	28.16533870123029	33.2296736673859	33.61547262794322	28.646335603312668	14.866068747318506	28.42950952079473	48.42762113005216	22.825424421026653	51.87899712658955	1.1734650146337013	1.3699315051370722	0.8565866324216604	0.7167264362590604	0.5818181818181818	51.0	3.0	45.803929962395145	275.0	153.0	19430.0	10418.0	0.6666666666666666	0.1967816091954023	0.3574766355140187	0.01631435654192066	-1.0	187.69535354348687	72.72122912363832	7.0	0.5116822429906542	103.0	126.0	229.0	7345.0	10906.0	18251.0	68.0
13	179	large	F	1031.0	689.0	104.4974745999999	82.59797967999998	8.259758102875931E-5	1720.0	189.09545428	41.78516483155236	29.732137494637012	24.81419699053515	37.73675525941542	31.32091952673165	28.46728997629096	15.231546211727817	26.636247684718086	42.78198969816547	19.026297590440446	43.52082825624513	1.1002424028707103	1.4053871787418388	0.7828749397412983	0.7904303907455392	0.6682832201745877	102.0	3.0	38.47076812334269	67.0	132.0	6130.0	13953.0	0.2	0.11569767441860465	0.6633165829145728	-1.0	0.03784751989063588	90.79217172279667	38.48692236710289	3.0	0.6934673366834171	199.0	167.0	366.0	14632.0	12709.0	27341.0	103.0
13	184	large	E	1050.0	748.0	106.6396101999999	86.84062035999993	6.962410075877217E-5	1798.0	195.48023056000005	40.607881008493905	32.01562118716424	16.397618126102117	23.822677447536165	31.76476034853718	30.088893239353617	13.416407864998739	19.060339539462877	48.10151866169067	19.4164878389476	47.18987429897847	1.0556972001546296	1.2683771078842752	0.8323212344281365	0.8143373761131772	0.7123809523809523	93.0	3.0	39.408120990476064	134.0	76.0	11562.0	8283.0	0.9230769230769231	0.1167964404894327	0.3619047619047619	0.009206357734641074	-1.0	97.39792180453458	43.05033953226962	3.0	0.48095238095238096	235.0	137.0	372.0	14491.0	7869.0	22360.0	90.0
14	200	large	F	1134.0	714.0	111.98275595999989	84.84062035999993	1.695730293004827E-4	1848.0	199.2375898800001	42.720018726587654	31.906112267087632	19.44003482817618	17.395683593537797	32.64965543462902	27.13524676022616	13.601470508735444	17.205048637831194	50.460550834981426	20.0	57.54795382362666	1.2032194040146218	1.3389289916921334	0.8986431778536647	0.7576221859578532	0.6296296296296297	74.0	4.0	41.10960958218893	52.0	190.0	2862.0	12271.0	0.4166666666666667	0.13095238095238096	0.7851239669421488	-1.0	0.07040020426329459	75.92395722870482	35.30194339616981	2.0	0.41735537190082644	200.0	103.0	303.0	15556.0	8882.0	24438.0	124.0
14	208	large	iso	811.0	512.0	91.66904747999993	68.94112544	9.99471534119747E-5	1323.0	163.43860003999995	34.058772731852805	28.071337695236398	26.378420633512434	43.27011637818691	24.758836806279895	24.74181199853997	13.45362404707371	24.13475102205431	32.77364299443844	16.1245154965971	35.2106641085849	1.0006880986623345	1.2132935416765853	0.8247699870548534	0.7520654717726979	0.6313193588162762	94.0	3.0	32.7566787083184	8.0	380.0	456.0	29688.0	0.2727272727272727	0.29327286470143615	0.979381443298969	-1.0	0.18508535994303085	59.1329680321665	21.095023109728988	1.0	0.36082474226804123	130.0	68.0	198.0	9311.0	5194.0	14505.0	93.0
14	209	large	E	1063.0	607.0	105.08326103999993	76.84062035999997	4.840504836036623E-5	1670.0	184.75230851999999	38.3275357934736	33.24154027718932	44.292680631455745	51.94389225409965	28.231188426986208	26.433491851647823	13.0	34.23126409873204	30.834912926804577	17.4928556845359	43.47337936174402	1.0680082898403118	1.1530011989177993	0.9262854980920563	0.7312355897553522	0.5710253998118533	81.0	3.0	36.05551275463989	387.0	64.0	23582.0	3559.0	0.6153846153846154	0.27005988023952093	0.1419068736141907	0.08797052326122927	-1.0	89.24620396371164	35.00618821167915	2.0	0.2838137472283814	151.0	39.0	190.0	19445.0	3722.0	23167.0	232.0
15	224	large	F	1045.0	660.0	105.4974745999999	78.18376611999996	5.879871647149415E-5	1705.0	186.50966783999996	41.43669871020132	31.016124838541646	32.53056613437593	55.058050045059304	29.410882339705484	27.500711919782315	14.212670403551895	33.786475360676675	31.531985542716974	17.46424919657298	41.216451727315004	1.0694589443900582	1.3359727859590869	0.8005095280607082	0.741096091792135	0.631578947368421	54.0	3.0	37.12142238654117	124.0	187.0	8645.0	13174.0	0.75	0.18240469208211144	0.6012861736334405	-1.0	0.037473212541458335	90.60267393180374	33.869233549426426	4.0	0.39228295819935693	89.0	41.0	130.0	9541.0	3212.0	12753.0	152.0
16	230	large	E	1213.0	657.0	111.7401152799999	77.76955255999995	4.358813079073947E-5	1870.0	191.92388140000003	44.28317965096906	33.24154027718932	53.84181456019168	63.19378947743982	28.792360097775937	28.52398038799192	15.524174696260024	40.082939255721605	23.976024978208045	17.4928556845359	44.908997516302534	1.0094089150999768	1.332163891375293	0.7577212696088678	0.695985970348464	0.5416323165704864	51.0	3.0	37.8021163428716	327.0	197.0	23573.0	13870.0	0.5	0.2802139037433155	0.37595419847328243	0.12714344563943253	-1.0	112.48682468954969	51.985752207955855	2.0	0.25572519083969464	58.0	123.0	181.0	3960.0	12794.0	16754.0	80.0
16	233	large	iso	955.0	550.0	99.66904747999993	70.94112543999998	8.407785062695118E-5	1505.0	173.43860003999998	39.01281840626232	30.01666203960727	13.52713510792303	18.3300756401391	26.570660511172846	26.812297105113	13.601470508735444	13.405850214504069	42.942816169871	17.72004514666935	42.627163948906144	0.9909878443837594	1.2997054221013828	0.7624711165561775	0.7117668647754998	0.5759162303664922	43.0	3.0	37.64306044943742	34.0	415.0	2717.0	45944.0	0.42857142857142855	0.29833887043189367	0.9242761692650334	-1.0	0.20492986227318988	78.0949692574606	26.05916909992248	5.0	0.4610244988864143	105.0	80.0	185.0	4326.0	4577.0	8903.0	59.0
16	236	large	iso	888.0	547.0	93.25483391999991	72.18376611999999	4.306285720123606E-5	1435.0	168.26702716	37.12142238654117	30.066592756745816	17.376215099719218	17.165946059449197	26.92582403567252	24.83094712905724	13.416407864998739	12.176257560752257	41.97349564050135	17.08800749063506	41.25583886143716	1.0843655659096405	1.2346401431938947	0.8782847146898136	0.7740485193713812	0.615990990990991	71.0	3.0	34.92849839314596	57.0	397.0	2574.0	18600.0	0.6153846153846154	0.31637630662020905	0.8744493392070485	-1.0	0.16703785328604787	61.90839640486436	21.34104115204259	3.0	0.21145374449339208	125.0	71.0	196.0	8983.0	4944.0	13927.0	90.0
18	246	large	iso	1116.0	594.0	108.91168815999991	77.59797967999997	3.4171135902697735E-5	1710.0	188.50966784000002	40.311288741492746	32.69556544854363	53.79741070999107	65.37243355303042	26.90724809414742	26.335500867691906	13.45362404707371	38.47557466957247	20.92026825706627	17.4928556845359	42.325701616655834	1.0217101329998597	1.2329283249416425	0.8286857494722735	0.7124853263315722	0.532258064516129	85.0	4.0	36.68787265568828	38.0	480.0	2100.0	33155.0	0.6363636363636364	0.30292397660818715	0.9266409266409267	-1.0	0.20315820879703667	80.37453065860554	28.881942431897556	1.0	0.2335907335907336	134.0	121.0	255.0	12216.0	10831.0	23047.0	131.0
18	255	large	iso	1005.0	557.0	101.9116881599999	71.76955255999998	6.210035381928456E-5	1562.0	176.50966783999996	39.05124837953327	30.805843601498726	14.743562836470735	15.52712942365659	26.019223662515376	25.740248348896472	13.0	11.830607705799588	43.10870421790338	19.0	44.19441666206656	1.0108380972023863	1.2676571654617308	0.7974065265778695	0.7042327907209506	0.554228855721393	60.0	4.0	37.21558813185679	56.0	456.0	2709.0	29534.0	0.5714285714285714	0.32778489116517284	0.890625	-1.0	0.21733046123911315	61.47072466216482	21.840329667841555	4.0	0.22265625	233.0	164.0	397.0	16400.0	9841.0	26241.0	39.0
19	285	large	iso	1083.0	532.0	105.74011527999991	69.18376612	5.7931289348094934E-5	1615.0	177.33809495999998	39.56008088970496	33.52610922848042	47.45753814817712	67.01288780708558	25.179356624028344	25.911265887544257	15.132745950421556	35.1617076789646	21.475799505788167	16.55294535724685	38.19464020067985	0.9717532417484956	1.1799782855834247	0.8235348511248451	0.6542811679068188	0.49122807017543857	40.0	3.0	35.84689665786984	58.0	438.0	4483.0	36460.0	0.625	0.30712074303405573	0.8830645161290323	-1.0	0.1421790179103765	66.27880373323882	20.8806130178211	6.0	0.3286290322580645	83.0	113.0	196.0	6731.0	10826.0	17557.0	80.0
[truncated: 67 more columns]
