# Supplementary material for: Exploiting Single-Cell Quantitative Data to Map Genetic Variants Having Probabilistic Effects
Source: PLoS Genet. 2016 Aug 1;12(8):e1006213. doi: 10.1371/journal.pgen.1006213 (PMC4968810; doi:10.1371/journal.pgen.1006213)
Supplement: S1 Dataset — (ZIP) [file pgen.1006213.s007.zip › data/2014-10-07_morpho/k_series/k11-1_A.xls]

image_number	cell_	Agroup	C11-1_A	C12-1_A	C13_A	C103_A	C104_A	C115_A	C126_A	C127_A	A7-1_A	A8-1_A	A101_A	A120_A	A121_A	A122_A	A123_A	D14-1_A	D15-1_A	D16-1_A	D17-1_A	D102_A	D105_A	D117_A	D127_A	D135_A	D147_A	D148_A	D154_A	D155_A	D173_A	D176_A	D179_A	D182_A	D188_A	D191_A	D194_A
1	0	A	804.0	104.9116881599999	9.814246767264822E-5	35.014282800023196	27.018512172212592	1.2959367479913984	48.0	3.0	435.0	30464.0	0.5410447761194029	62.86314745475839	28.160255680657446	1.0	0.25057471264367814	153.0	24630.0	237.0	0.0010212635654592158	18.027756377319946	0.5148686460402954	1.0	19.0	1.0	0.07692307692307693	0.05555555555555555	86.6335393365702	3.366460663429791	9.055385138137417	15.297058540778355	7.0710678118654755	2.1633307652783937	1.4142135623730951	160.98039215686273	1.472228989037759
1	1	B	1018.0	117.39696951999987	9.014698620714022E-5	37.656340767525464	32.7566787083184	1.1495774984648497	65.0	3.0	120.0	19217.0	0.11787819253438114	57.210707884800016	23.08679276123039	3.0	1.075	96.0	18450.0	255.0	4.15454837067417E-4	21.93171219946131	0.5824175093076236	5.0990195135927845	22.847319317591726	5.385164807134504	0.31323027878410764	0.33333333333333337	69.22774531795417	58.73626830562256	5.830951894845301	11.661903789690601	5.830951894845301	2.0	1.0	192.1875	1.326829268292683
1	3	B	847.0	107.1543288399999	5.270418659809497E-5	34.88552708502482	29.068883707497267	1.2000986152773165	51.0	3.0	117.0	17678.0	0.1381345926800472	43.83152974840473	17.4928556845359	3.0	0.9743589743589743	143.0	22565.0	252.0	0.0014473612040921938	21.400934559032695	0.6134616944979282	5.0990195135927845	20.0	4.0	0.31323027878410764	0.25	52.125016348901795	63.43494882292201	8.602325267042627	15.0	6.4031242374328485	2.342606428329091	1.4142135623730951	157.7972027972028	1.596986483492134
1	9	B	868.0	108.56854239999991	4.840226527543645E-5	36.05551275463989	30.066592756745816	1.199188516182978	71.0	3.0	188.0	18686.0	0.21658986175115208	65.46308216227351	28.160255680657446	1.0	0.2127659574468085	88.0	9975.0	149.0	3.9482300477946603E-4	20.615528128088304	0.5717718748968657	7.0710678118654755	20.615528128088304	7.0710678118654755	0.5	0.5	78.69006752597979	78.69006752597979	6.4031242374328485	10.816653826391969	5.0	2.1633307652783937	0.0	113.35227272727273	1.314486215538847
1	11	B	938.0	112.81118307999988	8.115551124101051E-5	37.013511046643494	29.832867780352597	1.2406957091473432	91.0	3.0	32.0	4842.0	0.03411513859275053	77.92871614522168	30.4138126514911	2.0	2.53125	177.0	25432.0	81.0	0.0017098816038324661	23.021728866442675	0.6219817632926331	4.123105625617661	31.622776601683793	12.529964086141668	0.25	0.7370567109495099	24.120983119442585	9.546766921403844	10.295630140987	19.697715603592208	5.385164807134504	3.6577739603244463	8.602325267042627	143.68361581920905	0.5637385970430953
1	12	B	761.0	100.91168815999993	9.477094532409978E-5	32.802438933713454	28.600699292150182	1.1469103814086283	73.0	3.0	143.0	17975.0	0.18791064388961892	66.99016266672096	26.1725046566048	2.0	0.7902097902097902	137.0	14863.0	150.0	0.0011148359385975536	20.12461179749811	0.6135096185428633	5.0990195135927845	21.095023109728988	5.0990195135927845	0.38218767082460553	0.3333333333333333	48.87852450284771	26.25865955480728	8.94427190999916	14.866068747318506	6.324555320336759	2.3505318547086316	2.0	108.48905109489051	1.382628002422122
1	16	B	814.0	104.32590171999992	4.282364197485865E-5	34.66987164671943	28.0178514522438	1.237420781740311	61.0	3.0	47.0	6495.0	0.05773955773955774	77.20753816655261	26.019223662515376	2.0	2.4680851063829787	110.0	10817.0	139.0	0.0012108936198782579	21.400934559032695	0.6172775825969266	3.605551275463989	20.808652046684813	2.8284271247461903	0.22803508501982758	0.16666666666666669	23.574706201912612	12.264773727892397	8.246211251235321	14.560219778561036	6.324555320336759	2.3021728866442674	1.0	98.33636363636364	1.4135157622261254
1	19	B	1116.0	121.98275595999988	5.9208769073315726E-5	40.11234224026316	33.13608305156178	1.2105336100783515	75.0	3.0	36.0	5832.0	0.03225806451612903	67.7870846387391	28.0178514522438	1.0	1.6944444444444444	112.0	13066.0	179.0	0.0029761176105578407	27.073972741361768	0.6749536733406208	7.0	27.073972741361768	7.0	0.3333333333333333	0.3333333333333333	5.710593137499643	5.710593137499643	9.433981132056603	15.811388300841896	5.830951894845301	2.711630722733202	0.0	116.66071428571429	1.5343639981631716
2	20	A	869.0	108.91168815999991	5.0894762648813355E-5	37.013511046643494	28.0178514522438	1.3210688588927928	47.0	3.0	400.0	26954.0	0.46029919447640966	65.30453286472041	23.021728866442675	1.0	0.2775	130.0	19395.0	182.0	0.003402106992450454	20.024984394500787	0.541018234375707	2.0	22.20360331117452	5.656854249492381	0.10526315789473684	0.3474977942104555	3.1798301198642207	48.17983011986422	8.54400374531753	16.55294535724685	3.605551275463989	4.590961018885161	4.47213595499958	149.19230769230768	1.2199020366073732
2	22	B	986.0	119.29646443999988	2.3809592134709174E-4	38.28837943815329	32.64965543462902	1.1727039360281795	65.0	4.0	179.0	18163.0	0.1815415821501014	66.70428339131253	30.528675044947494	3.0	0.5642458100558659	99.0	20516.0	255.0	4.0931935696658954E-4	23.706539182259394	0.6191575493695745	6.082762530298219	23.706539182259394	6.082762530298219	0.3736611319222725	0.3736611319222725	52.341225811364154	52.341225811364154	6.324555320336759	10.44030650891055	5.385164807134504	1.9387162478442206	0.0	207.23232323232324	1.2305030220315851
2	24	B	677.0	95.49747459999993	1.4002262202742505E-4	32.0624390837628	26.076809620810597	1.2295384117148813	60.0	5.0	91.0	14583.0	0.1344165435745938	67.52238977622976	23.259406699226016	4.0	1.0769230769230769	137.0	16412.0	157.0	0.001407447939174683	17.029386365926403	0.5311319678904435	1.0	17.26267650163207	2.23606797749979	0.058823529411764705	0.1850583025494013	3.5763343749973444	59.85861444792466	8.06225774829855	14.7648230602334	5.830951894845301	2.5321462647095156	2.0	119.7956204379562	1.3105654399220084
2	27	A	823.0	105.9827559599999	9.639592204094928E-5	35.805027579936315	28.0178514522438	1.2779362343670675	58.0	3.0	310.0	24633.0	0.37667071688942894	73.45732171271257	26.90724809414742	3.0	0.3774193548387097	78.0	12701.0	210.0	3.8975094827021383E-4	18.439088914585774	0.5149860274068967	1.4142135623730951	19.849433241279208	2.0	0.1	0.14285714285714285	81.2538377374448	53.74616226255521	5.830951894845301	10.816653826391969	3.605551275463989	3.0000000000000004	1.4142135623730951	162.83333333333334	1.2896622313203685
2	29	A	765.0	100.3259017199999	9.200839487351142E-5	32.28002478313795	28.160255680657446	1.146297290379727	44.0	3.0	538.0	25246.0	0.7032679738562092	52.3141973810297	24.413111231467404	1.0	0.09851301115241635	91.0	12974.0	191.0	3.9642275803629113E-4	18.973665961010276	0.5877835004303191	3.1622776601683795	18.681541692269406	3.0	0.18864566947613626	0.1875	4.398705354995542	14.036243467926454	5.830951894845301	10.63014581273465	4.242640687119285	2.505549396395485	1.0	142.57142857142858	1.3396793587174347
2	32	B	801.0	103.74011527999993	8.123637998409269E-5	35.38361202590826	27.586228448267445	1.2826549338653987	68.0	3.0	84.0	11143.0	0.10486891385767791	68.02372858114632	24.0	3.0	1.3214285714285714	78.0	9685.0	170.0	5.799390147759627E-4	24.20743687382041	0.6841426154032964	6.708203932499369	23.853720883753127	7.0710678118654755	0.4052574202187244	0.43852900965351466	16.144338780283476	34.5792876032055	5.830951894845301	9.848857801796104	4.47213595499958	2.2022715545545237	2.23606797749979	124.16666666666667	1.3691275167785235
2	35	B	801.0	104.9116881599999	1.2515054652893434E-4	33.37663853655727	29.274562336608895	1.1401242537046774	78.0	4.0	58.0	11046.0	0.07240948813982521	73.28006540876075	26.419689627245813	4.0	2.293103448275862	73.0	4476.0	73.0	6.562730512814909E-4	17.029386365926403	0.5102187371947057	1.0	18.027756377319946	3.1622776601683795	0.07142857142857142	0.21271781490575853	83.29016319224307	78.27488798483492	5.830951894845301	10.0	3.605551275463989	2.773500981126146	2.23606797749979	61.31506849315068	1.1905719392314567
2	36	A	867.0	107.74011527999993	6.156676901051334E-5	35.510561809129406	29.68164415931166	1.196381225330104	91.0	4.0	423.0	42902.0	0.48788927335640137	93.46076559604097	27.730849247724095	5.0	0.5177304964539007	130.0	22864.0	227.0	0.0016686952640247118	22.360679774997898	0.6296909605425953	5.0990195135927845	23.323807579381203	5.830951894845301	0.295378269592824	0.30903983234775434	22.38013505195957	2.7263109939062673	8.602325267042627	17.0	5.830951894845301	2.91547594742265	2.0	175.87692307692308	1.2906752974107767
2	37	B	757.0	100.3259017199999	1.2910864693598686E-4	33.015148038438355	27.018512172212592	1.2219454508821197	76.0	3.0	152.0	21730.0	0.20079260237780713	85.37856994667558	27.073972741361768	5.0	0.8223684210526315	75.0	8911.0	148.0	3.676040685616032E-4	17.46424919657298	0.5289768556009495	4.123105625617661	18.681541692269406	5.385164807134504	0.2831760569774271	0.35355339059327373	75.96375653207352	68.19859051364818	6.082762530298219	10.44030650891055	4.123105625617661	2.5321462647095156	1.4142135623730951	118.81333333333333	1.2456514420379305
2	38	A	762.0	100.91168815999994	4.8828529200539056E-5	32.01562118716424	28.0178514522438	1.1426865204755121	43.0	3.0	217.0	22378.0	0.2847769028871391	58.49918203690569	22.80350850198276	3.0	0.2672811059907834	121.0	16332.0	129.0	0.0034615471277856186	22.090722034374522	0.689998232588758	6.082762530298219	22.360679774997898	6.708203932499369	0.3976426261351493	0.45433689961153706	9.462322208025626	26.565051177077976	9.219544457292887	15.264337522473747	4.47213595499958	3.413209633175202	2.0	134.97520661157026	0.9557310800881704
2	39	B	725.0	98.66904747999993	1.163924820468631E-4	33.13608305156178	26.076809620810597	1.270710778404331	43.0	3.0	31.0	3582.0	0.04275862068965517	57.359648831155084	23.194827009486403	3.0	2.193548387096774	75.0	11072.0	228.0	6.991166382599257E-4	18.027756377319946	0.5440521243644775	2.23606797749979	20.0	4.47213595499958	0.1514456332038457	0.3028912664076914	33.6900675259798	33.6900675259798	6.4031242374328485	10.816653826391969	4.47213595499958	2.418677324489565	2.23606797749979	147.62666666666667	1.544436416184971
3	45	B	1196.0	127.88225087999986	8.993631849998836E-5	42.190046219457976	34.132096331752024	1.236081306269193	86.0	5.0	140.0	11224.0	0.11705685618729098	74.16070046990382	33.54101966249684	1.0	0.39285714285714285	228.0	22946.0	146.0	0.0042001784215225674	23.021728866442675	0.54566730613879	3.605551275463989	22.02271554554524	3.1622776601683795	0.2166365803419133	0.18864566947613626	61.75026450502571	77.00538320808349	19.1049731745428	32.2490309931942	6.082762530298219	5.301708036860207	1.0	100.64035087719299	1.4507103634620413
3	47	A	623.0	90.66904747999993	5.011145192161754E-5	29.966648127543394	25.495097567963924	1.175388642763942	64.0	3.0	172.0	9847.0	0.27608346709470305	53.82937997247927	22.67156809750927	1.0	0.2441860465116279	135.0	9440.0	89.0	8.283036776979828E-4	16.1245154965971	0.5380820513514988	1.0	15.264337522473747	1.4142135623730951	0.08333333333333333	0.1174440439029407	63.43494882292201	71.56505117707799	8.602325267042627	16.1245154965971	5.830951894845301	2.7653315937748606	1.0	69.92592592592592	1.2727754237288136
3	51	B	701.0	96.91168815999994	1.3518887365016077E-4	32.55764119219941	26.30589287593181	1.2376558114089922	97.0	3.0	142.0	14166.0	0.20256776034236804	69.99055068181006	25.079872407968907	2.0	0.9014084507042254	72.0	7512.0	118.0	5.362919301543161E-4	19.1049731745428	0.5868045864182636	3.1622776601683795	20.223748416156685	4.0	0.21271781490575853	0.23529411764705882	29.054604099077153	10.619655276155129	5.830951894845301	10.0	4.242640687119285	2.3570226039551585	1.4142135623730951	104.33333333333333	1.1309904153354633
3	54	B	1052.0	119.39696951999984	1.690103710302951E-4	38.27531841800928	33.28663395418648	1.149870499693327	64.0	6.0	153.0	15401.0	0.14543726235741444	77.18324324758333	27.313000567495326	1.0	0.6078431372549019	203.0	13602.0	92.0	0.006837827003099843	22.02271554554524	0.575376416337875	4.123105625617661	21.400934559032695	3.1622776601683795	0.23608834134288123	0.17541160386140586	41.45523354440513	37.05652818940959	12.206555615733702	20.591260281974	8.06225774829855	2.554031503931955	1.0	67.00492610837438	1.3730333774444936
4	61	B	876.0	108.91168815999988	9.38228110502045E-5	35.11409973215888	30.083217912982647	1.1672321702328632	92.0	5.0	128.0	18636.0	0.1461187214611872	73.6863269758123	27.459060435491963	2.0	0.796875	104.0	6663.0	85.0	6.541818227840931E-4	17.72004514666935	0.5046418755381228	1.4142135623730951	18.681541692269406	2.23606797749979	0.09090909090909091	0.14285714285714285	65.55604521958347	47.12109639666147	7.0	12.36931687685298	6.082762530298219	2.033503168213695	1.0	64.0673076923077	1.3267297013357346
4	62	B	728.0	99.7401152799999	8.951024935382847E-5	34.713109915419565	24.839484696748443	1.397497183988024	63.0	3.0	94.0	14228.0	0.12912087912087913	55.20906748105303	26.570660511172846	2.0	0.5531914893617021	93.0	15031.0	228.0	2.2801002622867777E-4	19.849433241279208	0.5718137409654007	2.23606797749979	17.69180601295413	0.0	0.1315334104411641	0.0	13.671307132195828	-1.0	6.324555320336759	11.180339887498949	5.385164807134504	2.0761369963434992	2.23606797749979	161.6236559139785	1.410684585190606
4	68	B	916.0	111.74011527999988	4.373822531498625E-5	38.07886552931954	29.832867780352597	1.2764064725415911	115.0	4.0	188.0	20339.0	0.2052401746724891	72.01639899668386	31.400636936215164	1.0	0.48404255319148937	125.0	10785.0	128.0	3.9012956720008927E-4	20.396078054371138	0.5356272507295888	2.0	19.6468827043885	0.0	0.1111111111111111	0.0	14.743562836470744	-1.0	7.615773105863909	13.0	6.324555320336759	2.0554804791094465	2.0	86.28	1.483541956420955
4	71	A	762.0	100.3259017199999	4.915773849835775E-5	33.37663853655727	27.294688127912362	1.222825422299855	67.0	3.0	505.0	28866.0	0.6627296587926509	66.27766362138125	24.698178070456937	4.0	0.15247524752475247	83.0	5482.0	80.0	5.342558412111037E-4	19.235384061671343	0.5763128015603763	7.0	18.788294228055936	6.0	0.5	0.42857142857142855	83.29016319224307	83.29016319224307	6.324555320336759	11.180339887498949	3.605551275463989	3.1008683647302115	1.0	66.04819277108433	1.2112367748996717
5	77	B	999.0	118.81118307999986	1.6645776286553366E-4	39.698866482558415	30.479501308256342	1.3024775596247933	105.0	5.0	127.0	13712.0	0.12712712712712712	39.42691406652117	18.027756377319946	2.0	0.33070866141732286	86.0	6099.0	99.0	6.746454356186226E-4	23.430749027719962	0.590212041394537	5.0	23.600847442411894	6.082762530298219	0.3125	0.3976426261351493	49.085616779974885	58.54793898800048	6.324555320336759	10.770329614269007	5.385164807134504	2.0	1.4142135623730951	70.9186046511628	1.395966551893753
5	79	A	989.0	115.39696951999989	9.091668283222243E-5	39.20459156782532	30.14962686336267	1.3003342212326379	84.0	4.0	396.0	19959.0	0.40040444893832156	75.16536346622874	26.076809620810597	1.0	0.21464646464646464	125.0	14728.0	115.0	0.002562409477571413	24.331050121192877	0.6206173600635351	7.211102550927978	25.632011235952593	11.704699910719626	0.4332731606838266	0.74027022093287	62.31893843151474	76.02589943559455	8.602325267042627	15.811388300841896	5.830951894845301	2.711630722733202	5.0	117.824	0.9760320478001087
5	89	B	994.0	115.7401152799999	5.91899508541866E-5	38.47076812334269	32.2490309931942	1.1929278784054478	165.0	3.0	76.0	11267.0	0.07645875251509054	75.34092969737571	26.1725046566048	3.0	0.7631578947368421	93.0	5435.0	62.0	4.4693881238202864E-4	22.090722034374522	0.5742209763929996	5.830951894845301	23.194827009486403	7.211102550927978	0.3616202853397895	0.45607017003965516	68.00887008282288	65.28255908891661	6.324555320336759	11.180339887498949	5.0990195135927845	2.1926450482675732	1.4142135623730951	58.44086021505376	1.0609015639374426
6	100	B	773.0	103.1543288399999	1.2117806535599236E-4	35.014282800023196	27.018512172212592	1.2959367479913984	40.0	4.0	127.0	9345.0	0.16429495472186287	60.68563618860925	28.284271247461902	1.0	0.2755905511811024	142.0	5660.0	52.0	0.003370759087733586	23.021728866442675	0.6574953711868525	5.0990195135927845	22.20360331117452	5.0	0.295378269592824	0.31622776601683794	11.309932474020213	36.86989764584402	8.94427190999916	17.204650534085253	5.0	3.4409301068170506	2.23606797749979	39.859154929577464	1.3045936395759719
6	102	B	342.0	69.35533899999999	3.118490415212772E-4	22.47220505424423	17.46424919657298	1.2867547182419938	94.0	13.0	11.0	1083.0	0.03216374269005848	0.0	0.0	0.0	0.7272727272727273	153.0	5556.0	42.0	8.22462028255978E-4	12.806248474865697	0.5698705776292761	4.0	14.142135623730951	6.0	0.4444444444444444	0.6666666666666666	70.01689347810002	70.01689347810002	11.40175425099138	20.615528128088304	5.0990195135927845	4.0430377003132	2.0	36.31372549019608	1.15658747300216
7	116	A	852.0	107.74011527999991	1.0749569939297528E-4	36.013886210738214	29.017236257093817	1.2411204806568694	126.0	4.0	323.0	17139.0	0.37910798122065725	22.1265820358323	10.295630140987	2.0	0.14241486068111456	131.0	14284.0	160.0	0.0019158338421448476	21.37755832643195	0.5935920994846102	5.830951894845301	23.53720459187964	7.810249675906654	0.41972110157675935	0.549527249569848	62.21607358779072	53.37425902759904	10.295630140987	17.204650534085253	5.830951894845301	2.95057322446693	2.23606797749979	109.0381679389313	1.4673760851302156
7	120	A	913.0	109.98275595999988	6.80642659814706E-5	36.24913792078372	29.966648127543394	1.2096493997760753	96.0	3.0	636.0	48314.0	0.696604600219058	82.51748885958084	28.635642126552707	4.0	0.21069182389937108	80.0	6441.0	106.0	7.416201767764066E-4	22.02271554554524	0.6075376356169383	6.0	24.08318915758459	8.06225774829855	0.4	0.5	64.79887635452492	57.67386000562311	5.385164807134504	10.44030650891055	5.0990195135927845	2.047512562185564	2.23606797749979	80.5125	1.3165657506598354
7	123	B	911.0	109.7401152799999	4.056626386329781E-5	36.345563690772494	31.25699921617557	1.162797600607917	95.0	3.0	98.0	18611.0	0.10757409440175632	68.96229867868858	26.0	2.0	1.2142857142857142	107.0	7563.0	100.0	6.050362828241696E-4	22.360679774997898	0.6152244594482623	4.47213595499958	21.37755832643195	3.605551275463989	0.2630668208823282	0.2166365803419133	17.10272896905238	24.227745317954174	6.708203932499369	11.704699910719626	5.385164807134504	2.17350820818199	1.0	70.6822429906542	1.4147824937194236
7	124	A	883.0	109.15432883999989	6.7732403717344E-5	36.345563690772494	29.274562336608895	1.241540805046334	75.0	4.0	389.0	23047.0	0.4405436013590034	56.658720036447036	28.160255680657446	2.0	0.2185089974293059	64.0	6242.0	106.0	9.134906043591999E-4	23.021728866442675	0.6334123488167963	5.0990195135927845	24.020824298928627	6.082762530298219	0.27653315937748607	0.3333333333333333	20.772254682045826	18.924644416051223	5.0990195135927845	9.433981132056603	4.47213595499958	2.1095023109728985	1.0	97.53125	1.086831143864146
7	128	B	1150.0	124.81118307999986	6.807437205023044E-5	41.23105625617661	34.20526275297414	1.2054009511326316	74.0	3.0	142.0	24462.0	0.12347826086956522	92.0142821393814	31.38470965295043	7.0	0.9084507042253521	239.0	16421.0	92.0	0.0034131905322201685	21.095023109728988	0.5116294615074009	3.1622776601683795	21.18962010041709	2.0	0.2	0.125	85.60129464500447	75.96375653207352	13.892443989449804	25.0	9.219544457292887	2.711630722733202	1.4142135623730951	68.7071129707113	1.3390171122343342
7	130	B	755.0	99.25483391999991	5.8974137469157255E-5	33.06055050963308	28.071337695236398	1.1777333473938199	79.0	3.0	162.0	13140.0	0.21456953642384105	55.52659488371398	21.587033144922902	5.0	0.5740740740740741	76.0	4342.0	71.0	4.766098999859296E-4	19.1049731745428	0.5778782530852307	4.242640687119285	18.24828759089466	4.47213595499958	0.2727272727272727	0.31234752377721214	48.36646066342979	66.80140948635182	5.385164807134504	10.44030650891055	4.123105625617661	2.5321462647095156	1.4142135623730951	57.13157894736842	1.2427452786734225
7	134	B	891.0	109.7401152799999	6.800760495127476E-5	35.608987629529715	30.0	1.1869662543176571	77.0	4.0	154.0	18866.0	0.1728395061728395	78.28347923054139	27.018512172212592	2.0	0.7792207792207793	76.0	12079.0	217.0	3.679706314258219E-4	18.973665961010276	0.5328336249940409	6.4031242374328485	20.0	5.385164807134504	0.4505222492060775	0.362245385694578	89.49741833327896	73.64418289898276	5.385164807134504	10.04987562112089	4.0	2.5124689052802225	2.0	158.93421052631578	1.3653448133123605
8	136	A	705.0	96.08326103999991	9.55731354335657E-5	31.953090617340916	26.92582403567252	1.1867079935978209	64.0	3.0	210.0	22899.0	0.2978723404255319	53.56081729725851	24.186773244895647	3.0	0.28095238095238095	57.0	3624.0	87.0	8.874569959644276E-4	17.204650534085253	0.5384346303186178	5.0990195135927845	17.029386365926403	5.385164807134504	0.3561309707013459	0.362245385694578	79.5085229876684	90.0	5.0	9.055385138137417	4.0	2.2638462845343543	1.0	63.578947368421055	1.3683774834437086
8	140	B	1235.0	128.46803731999987	7.63163213771617E-5	42.43819034784589	35.805027579936315	1.1852578594752021	110.0	3.0	173.0	24245.0	0.14008097165991903	68.8148362749667	28.319604517012593	2.0	0.9017341040462428	193.0	10868.0	76.0	0.004962988994680153	27.586228448267445	0.6500331004257275	7.280109889280518	28.284271247461902	8.246211251235321	0.37054783696827226	0.41972110157675935	40.364536573097354	42.27368900609375	13.038404810405298	24.020824298928627	8.0	3.0026030373660784	1.0	56.310880829015545	1.3496503496503496
8	141	A	1064.0	119.05382375999986	5.7436880460461494E-5	39.05124837953327	33.421549934136806	1.1684451635693378	71.0	4.0	690.0	11691.0	0.6484962406015038	0.0	0.0	0.0	0.0	259.0	20532.0	141.0	0.006271418283283875	19.79898987322333	0.5070001778381038	1.4142135623730951	24.839484696748443	6.082762530298219	0.08333333333333334	0.3333333333333333	83.65980825409008	41.877869537884294	14.866068747318506	24.698178070456937	9.433981132056603	2.6180016394703927	5.385164807134504	79.27413127413128	1.7786382232612505
8	143	B	837.0	106.42640679999994	1.5307766050268255E-4	34.36568055487916	28.284271247461902	1.2150102880222866	82.0	5.0	111.0	13634.0	0.13261648745519714	50.40822035315386	23.021728866442675	2.0	0.46846846846846846	98.0	7636.0	108.0	0.0017607655474984995	19.313207915827967	0.5619911377860353	4.123105625617661	20.615528128088304	3.605551275463989	0.3090398323477543	0.19999999999999998	69.2539197243166	26.980230718222852	7.280109889280518	14.317821063276353	4.47213595499958	3.2015621187164243	2.8284271247461903	77.91836734693878	1.3860660031430068
8	145	B	1029.0	118.22539663999989	8.864769334427943E-5	37.16180835212409	34.0147027033899	1.0925219213637445	125.0	3.0	117.0	16269.0	0.11370262390670553	50.59212753823125	23.259406699226016	2.0	0.6495726495726496	94.0	6796.0	90.0	4.841494930346419E-4	21.840329667841555	0.5877090119214612	4.47213595499958	22.47220505424423	4.0	0.2630668208823282	0.2222222222222222	48.945186229037574	22.38013505195957	6.4031242374328485	11.180339887498949	4.47213595499958	2.5	2.0	72.29787234042553	1.2448499117127723
8	146	B	779.0	102.91168815999991	9.342686960251918E-5	34.539832078341085	28.231188426986208	1.2234636231369007	87.0	3.0	119.0	14125.0	0.1527599486521181	69.93647582268962	26.40075756488817	2.0	0.8403361344537815	78.0	4317.0	69.0	4.326479805484318E-4	18.027756377319946	0.5219410545028278	1.0	17.72004514666935	1.4142135623730951	0.0625	0.1	23.62937773065682	68.62937773065681	6.4031242374328485	10.63014581273465	4.242640687119285	2.505549396395485	1.0	55.34615384615385	1.2466990965948574
8	152	B	746.0	100.3259017199999	9.804501319628132E-5	32.89376840679705	26.570660511172846	1.2379733049152228	80.0	3.0	186.0	15555.0	0.24932975871313673	66.5474301587921	27.202941017470888	2.0	0.5483870967741935	169.0	7000.0	60.0	0.005205915863171917	19.313207915827967	0.5871388062620747	3.1622776601683795	19.72308292331602	4.47213595499958	0.2	0.31234752377721214	1.0809241866606953	46.080924186660695	12.529964086141668	22.80350850198276	6.324555320336759	3.6055512754639887	3.1622776601683795	41.42011834319526	1.4485714285714286
9	157	A	620.0	91.25483391999994	1.2747105848882493E-4	30.01666203960727	25.019992006393608	1.199707099504141	31.0	3.0	182.0	16078.0	0.29354838709677417	67.1525041334803	23.0	3.0	0.4945054945054945	68.0	6688.0	132.0	2.099001180554361E-4	17.46424919657298	0.5818184971243218	5.385164807134504	17.72004514666935	6.324555320336759	0.4142434467026541	0.46499055497527714	68.19859051364818	71.56505117707799	4.47213595499958	8.94427190999916	4.47213595499958	2.0	1.0	98.3529411764706	1.3421052631578947
9	161	B	1189.0	125.39696951999986	5.775810224613931E-5	40.22437072223753	36.89173349139343	1.090335609510504	47.0	3.0	167.0	10404.0	0.1404541631623213	13.416407864998739	6.708203932499369	1.0	0.19161676646706588	147.0	11583.0	106.0	0.0017568819870770302	25.553864678361276	0.6352831435156336	5.0990195135927845	25.238858928247925	4.47213595499958	0.2626128657194451	0.2324952774876386	23.907660494172504	8.652541791114729	10.816653826391969	17.69180601295413	5.656854249492381	3.1274990007992005	1.4142135623730951	78.79591836734694	1.3452473452473452
9	167	B	1026.0	119.39696951999986	1.2156100163090838E-4	39.92492955535426	31.38470965295043	1.2721140324967442	26.0	3.0	178.0	22357.0	0.17348927875243664	63.47845208307353	27.16615541441225	2.0	0.6685393258426966	89.0	6049.0	87.0	4.2490011228412777E-4	21.470910553583888	0.5377820522842842	2.23606797749979	20.615528128088304	2.23606797749979	0.1350858067395748	0.1514456332038457	43.21008939175394	83.65980825409008	6.324555320336759	11.40175425099138	5.0	2.2803508501982757	2.0	67.96629213483146	1.2800462886427508
9	168	B	1250.0	129.05382375999986	6.201298489992055E-5	41.773197148410844	36.124783736376884	1.1563584007382204	49.0	3.0	247.0	26159.0	0.1976	52.10971794858497	24.041630560342615	3.0	0.2591093117408907	155.0	21627.0	184.0	0.0034854710843141563	23.021728866442675	0.5511124462092669	5.830951894845301	21.95449840010015	7.0710678118654755	0.30903983234775434	0.38461538461538464	77.93869054295548	88.02506598911803	11.40175425099138	20.808652046684813	6.4031242374328485	3.2497654699618095	2.0	139.52903225806452	1.3187219679104822
9	175	B	826.0	106.56854239999988	1.1440506235208571E-4	36.138621999185304	27.892651361962706	1.2956323703406574	39.0	4.0	198.0	19243.0	0.2397094430992736	72.99237543231479	25.495097567963924	1.0	0.7424242424242424	174.0	9456.0	83.0	0.0015240249622745844	18.24828759089466	0.5049525018221791	2.23606797749979	19.1049731745428	3.605551275463989	0.15617376188860607	0.25	79.82448915695679	72.69947280805499	9.848857801796104	17.88854381999832	6.708203932499369	2.6666666666666665	1.4142135623730951	54.3448275862069	1.5272842639593909
10	176	B	1161.0	126.12489155999984	1.814327173766905E-4	42.44997055358225	33.301651610693426	1.274710667501885	33.0	3.0	170.0	13637.0	0.14642549526270457	50.07901146680562	21.213203435596427	1.0	0.27647058823529413	138.0	9995.0	112.0	6.884035510043752E-4	27.586228448267445	0.6498527110506914	5.830951894845301	27.586228448267445	5.830951894845301	0.27641362915388684	0.27641362915388684	16.011177478808463	16.011177478808463	9.433981132056603	15.264337522473747	5.830951894845301	2.6178122882419563	0.0	72.42753623188406	1.5463731865932966
10	178	A	1099.0	122.46803731999984	8.66644569947284E-5	39.96248240537617	32.7566787083184	1.2199796799065559	46.0	3.0	570.0	33608.0	0.5186533212010919	74.78247383008755	28.844410203711913	2.0	0.14210526315789473	75.0	9147.0	170.0	8.885682381485332E-4	22.80350850198276	0.570622922536839	3.1622776601683795	22.80350850198276	3.1622776601683795	0.16666666666666669	0.16666666666666669	38.65980825409008	38.65980825409008	5.385164807134504	10.295630140987	4.47213595499958	2.3021728866442674	0.0	121.96	1.3938996392259757
10	185	B	1164.0	125.53910511999983	8.846493292559858E-5	40.36087214122113	35.4682957019364	1.1379422479275658	33.0	3.0	168.0	21347.0	0.14432989690721648	80.29752632137563	31.38470965295043	3.0	0.7619047619047619	93.0	12118.0	173.0	6.303272748039555E-4	23.021728866442675	0.5703972100972085	4.123105625617661	21.95449840010015	5.0	0.22360679774997896	0.29061909685954823	54.9506266879516	77.78428086586914	6.4031242374328485	10.63014581273465	5.0	2.12602916254693	2.0	130.30107526881721	1.3276943389998348
10	187	B	904.0	111.49747459999989	1.26816434497288E-4	36.345563690772494	30.265491900843113	1.2008912265443803	46.0	5.0	116.0	18413.0	0.12831858407079647	89.23178825232694	27.018512172212592	5.0	1.1551724137931034	111.0	8893.0	115.0	0.002065935855756082	24.0	0.6603281821185011	6.708203932499369	23.0	5.830951894845301	0.375	0.33333333333333337	32.905242922987895	37.30394827798341	8.06225774829855	15.524174696260024	5.0990195135927845	3.044541142640508	1.0	80.11711711711712	1.4353986281344877
10	188	B	824.0	105.7401152799999	8.406018333609592E-5	33.54101966249684	29.546573405388315	1.1351915229662495	49.0	4.0	176.0	19475.0	0.21359223300970873	70.61474082074584	26.419689627245813	4.0	0.8409090909090909	141.0	6567.0	74.0	0.0019174286670902748	20.8806130178211	0.6225396015962001	5.0990195135927845	21.37755832643195	6.708203932499369	0.31323027878410764	0.4052574202187244	36.32682595212023	51.581944655178006	11.40175425099138	21.93171219946131	5.656854249492381	3.8770156048177054	2.23606797749979	46.57446808510638	1.5888533576975787
10	191	A	719.0	97.25483391999994	4.735499995394606E-5	33.13608305156178	27.16615541441225	1.2197560731756087	30.0	3.0	497.0	23774.0	0.6912378303198887	57.1914739482464	22.561028345356956	3.0	0.2635814889336016	68.0	2408.0	48.0	6.285501143860288E-4	18.0	0.5432144762551112	2.23606797749979	18.027756377319946	3.1622776601683795	0.16666666666666666	0.23249527748763857	70.14478563067894	78.27488798483492	5.385164807134504	9.219544457292887	4.123105625617661	2.23606797749979	1.0	35.411764705882355	1.3554817275747508
11	192	A	886.0	109.15432883999989	1.1624064379751057E-4	37.12142238654117	28.178005607210743	1.3173899850826138	35.0	3.0	298.0	25757.0	0.3363431151241535	80.49912178975443	29.614185789921695	4.0	0.45302013422818793	218.0	9148.0	70.0	0.002290146439170583	21.02379604162864	0.5663521139548542	2.23606797749979	21.633307652783937	4.123105625617661	0.1162476387438193	0.25	1.3639275316029114	50.76263288659845	12.36931687685298	20.8806130178211	8.246211251235321	2.5321462647095156	3.1622776601683795	41.96330275229358	1.6681241801486664
11	193	A	782.0	105.15432883999988	2.876743580686489E-4	37.12142238654117	25.495097567963924	1.4560219778561037	43.0	3.0	478.0	40943.0	0.6112531969309463	64.77532585041197	25.079872407968907	3.0	0.2112970711297071	103.0	6398.0	88.0	0.004049913240576182	20.591260281974	0.5547001962252291	2.8284271247461903	23.323807579381203	5.656854249492381	0.14804664203952106	0.2960932840790421	18.434948822922024	18.434948822922024	8.06225774829855	14.422205101855956	5.0	2.884441020371191	2.8284271247461903	62.116504854368934	1.416692716473898
11	197	B	1155.0	123.98275595999988	8.476324347265892E-5	40.024992192379	34.713109915419565	1.1530223679152383	33.0	4.0	254.0	22012.0	0.21991341991341992	53.57249220199627	20.615528128088304	1.0	0.3425196850393701	160.0	8420.0	67.0	0.0011554490819389266	28.460498941515414	0.7110681947099659	9.433981132056603	29.120439557122072	9.848857801796104	0.4659111189183054	0.4777397765705165	20.11672516845552	12.073830934950209	9.219544457292887	17.029386365926403	6.4031242374328485	2.6595433314212644	1.4142135623730951	52.625	1.2731591448931117
11	201	B	860.0	106.32590171999992	7.619392456369655E-5	34.655446902326915	29.698484809834994	1.1669095956993187	40.0	3.0	199.0	11288.0	0.2313953488372093	61.76943126700742	26.570660511172846	2.0	0.23618090452261306	78.0	4954.0	98.0	4.4721115388590823E-4	17.804493814764857	0.5137574438138146	1.4142135623730951	19.209372712298546	2.0	0.09513029883089882	0.125	87.70938995736148	42.70938995736147	5.830951894845301	10.0	5.0	2.0	1.4142135623730951	63.51282051282051	1.542995559144126
11	202	A	695.0	96.08326103999991	1.214923301087549E-4	31.400636936215164	25.80697580112788	1.2167499662956562	49.0	3.0	258.0	20282.0	0.3712230215827338	58.62053706095564	23.853720883753127	3.0	0.3992248062015504	87.0	3314.0	50.0	8.498640192950788E-4	17.029386365926403	0.5423261445466404	2.0	16.278820596099706	2.23606797749979	0.14285714285714285	0.16666666666666666	50.19442890773479	76.7594800848128	6.082762530298219	10.198039027185569	5.0990195135927845	2.0	1.0	38.0919540229885	1.3126131563065782
11	207	B	1208.0	128.12489155999987	1.3645169060762526E-4	43.86342439892262	33.97057550292606	1.291218171889506	62.0	3.0	201.0	19075.0	0.16639072847682118	64.30891750222123	22.561028345356956	5.0	0.5373134328358209	129.0	8843.0	103.0	9.668864260744826E-4	25.80697580112788	0.5883484054145521	5.0	26.076809620810597	6.082762530298219	0.23809523809523808	0.3007732496038529	43.152389734005396	52.61471194203102	9.486832980505138	16.15549442140351	5.385164807134504	3.0	1.4142135623730951	68.55038759689923	1.5025443853895737
12	212	A	727.0	97.49747459999995	7.148676605566527E-5	31.78049716414141	27.65863337187866	1.1490262999202834	28.0	3.0	336.0	25207.0	0.4621733149931224	64.04003994594493	24.73863375370596	4.0	0.3601190476190476	137.0	2928.0	37.0	0.0023979939314807803	22.360679774997898	0.7035975447302919	6.082762530298219	23.345235059857504	7.0710678118654755	0.3736611319222725	0.43852900965351466	1.1573330681295033	2.489552921999177	9.848857801796104	16.492422502470642	6.324555320336759	2.6076809620810595	1.0	21.37226277372263	1.7312158469945356
12	213	A	724.0	98.32590171999992	9.577115628040594E-5	34.48187929913333	25.553864678361276	1.3493802105139971	52.0	3.0	278.0	21574.0	0.3839779005524862	67.31050193013937	26.92582403567252	1.0	0.4676258992805755	71.0	2688.0	55.0	7.870593382509694E-4	21.540659228538015	0.6246950475544243	5.0990195135927845	22.47220505424423	6.082762530298219	0.3333333333333333	0.3976426261351493	42.27368900609372	40.426078740099115	5.385164807134504	10.295630140987	4.47213595499958	2.3021728866442674	1.0	37.859154929577464	1.4527529761904763
12	222	B	982.0	114.81118307999988	3.501777181126609E-5	39.44616584663204	30.528675044947494	1.292102123284266	48.0	3.0	75.0	13666.0	0.07637474541751528	67.77156005338144	27.313000567495326	2.0	1.5733333333333333	97.0	17166.0	253.0	3.313762796044614E-4	20.0	0.5070201265633938	2.23606797749979	20.0	2.23606797749979	0.1350858067395748	0.1350858067395748	86.09950625761812	86.09950625761812	5.830951894845301	11.661903789690601	4.47213595499958	2.6076809620810595	0.0	176.96907216494844	1.4296283350809742
12	226	B	813.0	103.49747459999989	5.169099817423324E-5	32.984845004941285	28.861739379323623	1.1428571428571428	69.0	4.0	102.0	18104.0	0.12546125461254612	52.255291640015166	26.019223662515376	2.0	0.7647058823529411	206.0	7248.0	59.0	0.0019947433072847057	17.46424919657298	0.5294628243351379	1.0	18.973665961010276	2.8284271247461903	0.058823529411764705	0.18181818181818182	14.036243467926454	30.963756532073546	10.198039027185569	18.973665961010276	9.486832980505138	2.0	2.23606797749979	35.18446601941748	1.6768763796909492
12	228	B	669.0	94.66904747999996	1.0361962866839523E-4	32.31098884280702	25.079872407968907	1.2883234937248123	41.0	3.0	125.0	15591.0	0.18684603886397608	64.59773362588166	22.825424421026653	1.0	0.72	79.0	4065.0	68.0	3.818589072403703E-4	19.235384061671343	0.5953201913829224	3.605551275463989	19.72308292331602	4.47213595499958	0.27653315937748607	0.35691530512412484	34.508522987668414	41.63353933657021	5.385164807134504	9.848857801796104	4.47213595499958	2.2022715545545237	1.0	51.45569620253165	1.3215252152521524
12	230	B	847.0	106.91168815999991	1.687971077377301E-4	35.4682957019364	28.792360097775937	1.2318648273878785	53.0	4.0	166.0	29116.0	0.1959858323494687	70.46386121675637	27.80287754891569	7.0	0.9337349397590361	71.0	2808.0	59.0	4.981388764027342E-4	22.090722034374522	0.6228300964900457	7.211102550927978	21.213203435596427	5.830951894845301	0.5301708036860207	0.41972110157675935	56.070202577939355	53.34389158403309	5.656854249492381	9.433981132056603	5.0	1.8867962264113207	1.4142135623730951	39.54929577464789	1.4918091168091168
12	235	B	922.0	111.49747459999992	9.223033071388689E-5	36.87817782917155	29.732137494637012	1.2403473458920844	28.0	3.0	113.0	9757.0	0.12255965292841649	43.50585767659805	17.029386365926403	1.0	0.34513274336283184	94.0	2736.0	40.0	6.075474458817566E-4	19.209372712298546	0.5208872521110156	1.0	18.601075237738275	1.4142135623730951	0.0625	0.09090909090909091	40.60129464500446	85.60129464500446	6.708203932499369	11.40175425099138	5.0990195135927845	2.23606797749979	1.0	29.106382978723403	1.3742690058479532
12	236	B	1043.0	120.91168815999988	1.9488760825977553E-4	36.87817782917155	34.058772731852805	1.0827805840074194	35.0	4.0	76.0	5493.0	0.0728667305848514	14.821667977443793	5.830951894845301	1.0	0.3815789473684211	105.0	6763.0	101.0	0.0029167210251700884	22.360679774997898	0.6063390625908325	8.94427190999916	20.12461179749811	7.810249675906654	0.5714285714285714	0.45863365291505465	75.96375653207352	89.20427644726072	10.295630140987	19.235384061671343	4.47213595499958	4.3011626335213125	2.23606797749979	64.4095238095238	1.5680910838385334
13	237	A	939.0	113.39696951999989	6.556137745098649E-5	39.05124837953327	29.206163733020468	1.3370892780205144	29.0	4.0	391.0	28020.0	0.4164004259850905	58.70764335738082	20.0	4.0	0.2557544757033248	87.0	4263.0	67.0	0.0010976441622354814	20.808652046684813	0.5328549767333587	2.23606797749979	21.400934559032695	2.0	0.1514456332038457	0.11764705882352941	67.47943439710312	40.914383220025115	5.830951894845301	11.313708498984761	5.656854249492381	2.0	1.0	49.0	1.3673469387755102
13	241	A	862.0	108.32590171999992	1.9862817560476804E-4	35.34119409414458	29.068883707497267	1.2157740369310983	31.0	3.0	304.0	18207.0	0.35266821345707655	60.490922776466775	28.160255680657446	2.0	0.24013157894736842	201.0	4675.0	36.0	0.003610634150070995	20.223748416156685	0.5722429288122838	5.656854249492381	21.840329667841555	5.0990195135927845	0.4444444444444445	0.3561309707013459	71.56505117707799	37.874983651098205	14.560219778561036	26.40075756488817	7.615773105863909	3.466589300639801	3.1622776601683795	23.258706467661693	1.547807486631016
13	242	A	773.0	102.32590171999992	5.7342443901221974E-5	34.36568055487916	27.294688127912362	1.2590611181864282	43.0	3.0	276.0	19555.0	0.35705045278137126	70.29741743572276	26.1725046566048	6.0	0.45652173913043476	76.0	5083.0	93.0	7.098963040419345E-4	23.0	0.6692723562762243	6.708203932499369	23.021728866442675	7.211102550927978	0.45433689961153706	0.47241503539285884	33.27488798483492	40.399904333736714	5.385164807134504	9.848857801796104	4.47213595499958	2.2022715545545237	1.0	66.88157894736842	1.390517410977769
13	246	B	1226.0	131.39696951999986	2.889271419300507E-4	41.97618372363071	35.6931365951495	1.1760295599612574	31.0	4.0	134.0	22759.0	0.10929853181076672	93.826507746728	32.64965543462902	3.0	1.2014925373134329	187.0	4923.0	38.0	0.003048660820840225	24.698178070456937	0.588385505291968	4.47213595499958	25.0	3.605551275463989	0.2324952774876386	0.18569533817705186	52.125016348901795	22.38013505195957	10.198039027185569	19.235384061671343	7.0710678118654755	2.7202941017470885	2.23606797749979	26.32620320855615	1.4434288035750558
13	251	A	778.0	102.3259017199999	6.825351448103805E-5	34.132096331752024	27.16615541441225	1.256419828683016	46.0	3.0	391.0	24119.0	0.5025706940874036	66.29281931732945	24.515301344262525	4.0	0.33248081841432225	166.0	11134.0	116.0	0.00295090248870911	19.6468827043885	0.5756131271114343	3.605551275463989	17.72004514666935	3.0	0.25	0.23076923076923078	52.94347181059042	86.6335393365702	12.529964086141668	23.259406699226016	5.385164807134504	4.319163392810361	2.0	67.07228915662651	1.7294772768097717
13	254	B	860.0	108.3259017199999	1.1183054562689783E-4	37.64306044943742	27.202941017470888	1.3837864231393746	67.0	3.0	114.0	14584.0	0.1325581395348837	31.54573119166094	15.264337522473747	2.0	0.5614035087719298	88.0	5211.0	82.0	4.5311085880224785E-4	21.633307652783937	0.5746957711326909	6.0	20.248456731316587	5.0990195135927845	0.42857142857142855	0.38218767082460553	74.47588900324574	85.78582147726596	6.4031242374328485	10.770329614269007	5.385164807134504	2.0	1.4142135623730951	59.21590909090909	1.384763001343312
13	256	B	600.0	89.01219323999995	1.0043041701114977E-4	27.294688127912362	24.186773244895647	1.1284964658802763	47.0	4.0	111.0	13129.0	0.185	62.547165508500775	19.849433241279208	3.0	0.9279279279279279	54.0	10077.0	203.0	5.997020424617566E-4	15.811388300841896	0.5792844463634922	3.1622776601683795	15.811388300841896	3.1622776601683795	0.25	0.25	45.0	45.0	4.47213595499958	7.810249675906654	4.242640687119285	1.8408935028645435	0.0	186.61111111111111	1.0878237570705567
13	258	A	867.0	107.74011527999991	4.3874836864700795E-5	35.0	30.0	1.1666666666666667	48.0	3.0	513.0	25642.0	0.5916955017301038	62.32304740799714	26.870057685088806	4.0	0.17543859649122806	92.0	3796.0	63.0	8.138203939021457E-4	24.186773244895647	0.6910506641398756	7.0710678118654755	23.259406699226016	7.0710678118654755	0.4130961923860138	0.4130961923860138	27.407575437818394	43.667780146130355	6.708203932499369	12.649110640673518	5.0990195135927845	2.4806946917841692	2.0	41.26086956521739	1.5268703898840885
14	263	A	769.0	100.0832610399999	3.781336085976344E-5	34.0147027033899	27.313000567495326	1.2453667483121624	51.0	3.0	292.0	14017.0	0.37971391417425226	46.04345773288535	23.021728866442675	1.0	0.08561643835616438	69.0	8172.0	144.0	4.69001784388918E-4	18.867962264113206	0.554700196225229	3.1622776601683795	18.867962264113206	3.1622776601683795	0.23249527748763857	0.23249527748763857	47.93567344642117	47.93567344642117	5.656854249492381	8.94427190999916	4.47213595499958	2.0	0.0	118.43478260869566	1.2158590308370043
14	266	B	818.0	104.08326103999993	6.069278798286366E-5	35.73513677041127	28.160255680657446	1.2689919145498674	62.0	4.0	110.0	15066.0	0.13447432762836187	65.32528722709336	23.259406699226016	1.0	0.9363636363636364	84.0	8891.0	128.0	3.225018007279599E-4	23.259406699226016	0.6508833826119514	5.656854249492381	22.360679774997898	5.0	0.3474977942104555	0.3333333333333333	28.61045966596521	36.74056202012119	6.082762530298219	10.770329614269007	5.385164807134504	2.0	1.0	105.8452380952381	1.2093127882127994
14	267	B	1016.0	117.7401152799999	1.5202388575290325E-4	39.81205847478876	31.575306807693888	1.2608605426151502	60.0	5.0	97.0	18089.0	0.09547244094488189	13.70820393249937	6.708203932499369	2.0	0.845360824742268	92.0	7577.0	113.0	0.001258279513804627	22.360679774997898	0.5616559563017305	2.0	23.769728648009426	3.605551275463989	0.09523809523809523	0.17806548535067296	11.309932474020213	22.38013505195957	7.211102550927978	11.661903789690601	5.830951894845301	2.0	2.23606797749979	82.3586956521739	1.3720469842945757
14	272	A	853.0	107.15432883999989	4.359177790994083E-5	36.40054944640259	28.160255680657446	1.2926214115095975	71.0	3.0	230.0	22251.0	0.2696365767878077	71.24475225786169	27.0	1.0	0.6086956521739131	74.0	12475.0	248.0	7.459524077100487E-4	20.396078054371138	0.5603233567779798	3.1622776601683795	18.439088914585774	1.4142135623730951	0.2	0.1	33.95905981967627	60.52411099675426	5.385164807134504	9.486832980505138	5.385164807134504	1.7616606585441106	2.0	168.5810810810811	1.4711022044088176
14	281	B	927.0	113.3969695199999	1.7085728585122808E-4	37.05401462729781	30.066592756745816	1.2323981944706481	79.0	6.0	123.0	23321.0	0.13268608414239483	42.94411842541558	17.11724276862369	4.0	0.991869918699187	95.0	5852.0	74.0	4.507342301040229E-4	20.223748416156685	0.5457910193962568	4.47213595499958	19.4164878389476	5.0990195135927845	0.2701716134791496	0.3333333333333333	66.44773632710535	81.70285503016312	6.324555320336759	11.180339887498949	5.385164807134504	2.0761369963434992	1.4142135623730951	61.6	1.2012987012987013
14	282	B	908.0	110.81118307999989	6.664637751024718E-5	38.07886552931954	29.154759474226502	1.3060943124220306	70.0	4.0	183.0	21967.0	0.20154185022026433	47.494283070653225	18.973665961010276	4.0	0.5683060109289617	79.0	11943.0	183.0	3.9621097782404204E-4	21.400934559032695	0.5620160753621886	4.123105625617661	22.20360331117452	4.47213595499958	0.25	0.25	45.498211612613645	32.96940390346212	5.830951894845301	10.816653826391969	5.0	2.1633307652783937	1.0	151.1772151898734	1.2104998744034163
14	284	B	741.0	98.91168815999994	5.625934219882258E-5	33.015148038438355	27.018512172212592	1.2219454508821197	90.0	3.0	126.0	21936.0	0.1700404858299595	56.52107757315233	21.37755832643195	3.0	0.9603174603174603	113.0	3547.0	32.0	8.40901075726623E-4	17.46424919657298	0.5289768556009495	4.123105625617661	17.72004514666935	5.0990195135927845	0.3090398323477543	0.38218767082460553	72.59729586864373	75.32360686254998	7.0710678118654755	12.083045973594572	6.324555320336759	1.9104973174542799	1.0	31.38938053097345	1.0194530589230335
15	292	A	842.0	106.3259017199999	8.635391558655683E-5	34.17601498127012	29.732137494637012	1.1494637742555402	73.0	3.0	250.0	18374.0	0.29691211401425177	74.92417248425699	26.1725046566048	1.0	0.544	125.0	9553.0	92.0	6.239817412535244E-4	18.027756377319946	0.5274973219434713	1.0	19.313207915827967	2.23606797749979	0.0625	0.1350858067395748	20.556045219583467	6.009005957494537	7.0710678118654755	13.152946437965905	6.082762530298219	2.1623310744832014	1.4142135623730951	76.424	1.2038103213650162
15	298	B	868.0	108.91168815999991	5.986454674891144E-5	38.2099463490856	28.284271247461902	1.3509256086106294	112.0	4.0	141.0	19044.0	0.16244239631336405	56.72087995983499	22.80350850198276	2.0	0.7092198581560284	84.0	7331.0	98.0	2.9845294984204784E-4	19.235384061671343	0.5034130089044646	1.0	19.1049731745428	0.0	0.07142857142857142	0.0	83.99099404250548	-1.0	6.082762530298219	11.180339887498949	4.123105625617661	2.711630722733202	1.0	87.27380952380952	1.122902741781476
