# Supplementary material for: Exploiting Single-Cell Quantitative Data to Map Genetic Variants Having Probabilistic Effects
Source: PLoS Genet. 2016 Aug 1;12(8):e1006213. doi: 10.1371/journal.pgen.1006213 (PMC4968810; doi:10.1371/journal.pgen.1006213)
Supplement: S1 Dataset — (ZIP) [file pgen.1006213.s007.zip › data/2014-10-07_morpho/k_series/k11-1_A1B.xls]

image_number	cell_id	Cgroup	Agroup	Dgroup	C11-1_A1B	C11-2_A1B	C12-1_A1B	C12-2_A1B	C13_A1B	C101_A1B	C102_A1B	C103_A1B	C104_A1B	C105_A1B	C106_A1B	C107_A1B	C108_A1B	C109_A1B	C110_A1B	C111_A1B	C112_A1B	C113_A1B	C114_A1B	C115_A1B	C116_A1B	C117_A1B	C118_A1B	C126_A1B	C127_A1B	C128_A1B	A7-1_A1B	A7-2_A1B	A8-1_A1B	A8-2_A1B	A9_A1B	A101_A1B	A102_A1B	A103_A1B	A104_A1B	A120_A1B	A121_A1B	A122_A1B	A123_A1B	D14-3_A1B	D15-3_A1B	D16-3_A1B	D17-3_A1B	D104_A1B	D107_A1B
1	5	small	api	A1	764.0	81.0	87.42640679999992	24.556349160000003	1.063404639966428E-4	845.0	114.81118307999988	36.71511950137164	25.553864678361276	29.357753542791272	49.91379876237474	8.54400374531753	13.178103866805337	13.0	13.890735122922504	18.70558547665649	15.0	18.15600795879975	0.6483484901677881	1.4367736529677089	0.4512530479860905	0.2808802289699046	0.10602094240837696	65.0	4.0	32.01562118716424	63.0	36.0	9560.0	4943.0	0.46153846153846156	0.11715976331360947	0.36363636363636365	0.01247244848473133	-1.0	10.198039027185569	5.0990195135927845	1.0	0.5353535353535354	112.0	22747.0	255.0	0.001164840312260082	21.02379604162864	0.5726195727306079
1	6	medium	iso	A1	716.0	307.0	84.84062035999996	52.870057640000006	1.4394106778385882E-4	1023.0	140.12489155999992	32.202484376209235	26.832815729997478	17.42225010950858	37.07926009835893	20.396078054371138	18.568859763264403	10.44030650891055	17.2346951097359	30.410524493997137	15.132745950421556	28.585412424686822	1.0984022882612103	1.2001157351596459	0.9152469683393452	0.6231691542996637	0.42877094972067037	79.0	4.0	30.59411708155671	30.0	232.0	2722.0	23920.0	0.8181818181818182	0.2561094819159335	0.8854961832061069	-1.0	0.17594788925928634	91.95940854618689	39.56037481451091	3.0	0.4541984732824427	107.0	18064.0	193.0	4.314583627757238E-4	21.18962010041709	0.6580119674267026
1	8	small	api	A1	920.0	115.0	98.42640679999992	29.556349160000003	5.7762965706308716E-5	1035.0	129.98275595999988	37.21558813185679	30.14962686336267	27.810415443846324	27.97158458138142	10.770329614269007	13.168039943621968	12.529964086141668	12.682857471650834	24.378411160144733	16.15549442140351	27.040402010292404	0.8179144094627152	1.2343631415578333	0.6626205708236418	0.3002888159887599	0.125	103.0	10.0	34.48187929913333	89.0	102.0	12308.0	14486.0	0.8333333333333334	0.18454106280193236	0.5340314136125655	-1.0	0.020938880650683767	94.48050574042581	36.65465987961856	4.0	0.7382198952879581	100.0	19602.0	255.0	5.092075447062356E-4	19.4164878389476	0.521729974282657
1	10	medium	iso	A1	973.0	357.0	101.3259017199999	56.52691188000001	7.84310117922734E-5	1330.0	160.26702715999994	37.33630940518894	31.25699921617557	33.048124869975254	45.43405063213942	20.0	21.54852205147482	12.806248474865697	22.98031095383939	27.193909246416816	16.278820596099706	32.25563909774436	0.9281378997698436	1.1944943641892314	0.7770132096017226	0.5578722806356493	0.3669064748201439	79.0	3.0	35.0	13.0	286.0	1270.0	40734.0	0.2727272727272727	0.22481203007518796	0.9565217391304348	-1.0	0.21415543468428008	106.60236096959915	42.62586215948142	7.0	0.6655518394648829	130.0	25711.0	252.0	3.9879622848435094E-4	23.194827009486403	0.6212404862453498
1	15	large	iso	A1	714.0	361.0	85.25483391999995	55.69848476000001	1.0930554808330096E-4	1075.0	143.78174579999992	32.14031735997639	27.073972741361768	32.16439051359856	53.214609342306304	21.095023109728988	21.167539422209867	13.038404810405298	25.326445625383144	23.971361949718673	14.212670403551895	31.62311014975948	0.996574173736755	1.1871297081892458	0.8394821280792062	0.6533176149550117	0.5056022408963585	106.0	4.0	29.068883707497267	49.0	253.0	5663.0	32291.0	0.5833333333333334	0.28093023255813954	0.8377483443708609	-1.0	0.14045295437483898	122.62847484912164	43.435099226681594	7.0	0.7218543046357616	101.0	20885.0	253.0	0.0010134476149098203	20.223748416156685	0.6292330031980599
1	18	medium	iso	A1	716.0	344.0	84.35533899999996	57.11269832000001	6.94438329571808E-5	1060.0	143.8822508799999	33.015148038438355	27.018512172212592	34.973962909678704	52.6418457026989	20.615528128088304	21.355001601677014	12.041594578792296	25.261131618401457	24.575742578560494	15.264337522473747	31.780684766775675	0.9653723522300912	1.2219454508821197	0.7900290078687154	0.6770490048057306	0.48044692737430167	82.0	3.0	31.304951684997057	45.0	261.0	5330.0	31786.0	0.6	0.28867924528301886	0.8529411764705882	-1.0	0.161879011883918	109.40017125130994	44.89474703042502	8.0	0.5228758169934641	110.0	17354.0	203.0	4.2225271452105443E-4	21.213203435596427	0.6425294053171791
2	21	small	api	A1	755.0	74.0	87.42640679999994	22.727922040000003	1.0340638360595442E-4	829.0	112.56854239999986	33.12099032335839	27.294688127912362	25.93080646265186	28.88658176691071	8.0	12.232934663774394	13.038404810405298	9.993662531478236	20.260352395618167	15.033296378372908	20.687499999999996	0.6539722658448052	1.2134591964613026	0.5389322259470473	0.25996632907484446	0.09801324503311258	46.0	9.0	30.805843601498726	74.0	40.0	9937.0	5072.0	0.7142857142857143	0.13751507840772015	0.3508771929824561	0.022938981099616645	-1.0	74.11969568512689	32.7031396286347	4.0	1.0526315789473684	156.0	30387.0	255.0	0.00362893303735713	20.12461179749811	0.6076089996410928
2	26	medium	iso	A1	876.0	352.0	93.84062035999993	57.52691188000001	4.8356259444607293E-5	1228.0	153.7817457999999	35.90264614203248	29.832867780352597	29.03316909090654	39.71964180897896	21.400934559032695	19.511198633289155	12.806248474865697	20.861972040637962	30.26862877040269	14.866068747318506	32.64623214809673	1.0968539125279242	1.2034594329438664	0.9114174375158065	0.6130278301583049	0.4018264840182648	87.0	3.0	33.28663395418648	61.0	256.0	6037.0	32913.0	0.6363636363636364	0.25814332247557004	0.807570977917981	-1.0	0.2335443903892859	123.81375686444622	44.867395297623936	6.0	0.7192429022082019	114.0	19963.0	234.0	4.962969604603602E-4	22.135943621178654	0.616554655431465
2	28	small	api	A1	859.0	150.0	95.01219323999992	34.627416960000005	8.806014358695323E-5	1009.0	131.63961019999988	38.2099463490856	27.073972741361768	22.063480978358427	45.33118578841538	12.806248474865697	13.73598800308288	12.041594578792296	15.493348108670327	24.229912849022263	17.0	21.785342233104867	0.9323136036513344	1.4113165701282933	0.6605984960316763	0.36445234847417396	0.17462165308498254	121.0	3.0	36.05551275463989	51.0	116.0	6231.0	18931.0	0.5	0.16551040634291378	0.6946107784431138	-1.0	0.08519057656396778	100.82965217472999	41.622776601683796	6.0	0.8323353293413174	100.0	16489.0	233.0	3.4427035396448146E-4	23.194827009486403	0.6070363668553405
2	31	small	api	A1	901.0	58.0	94.59797967999992	18.899494920000002	6.729934901490984E-5	959.0	116.32590171999989	35.84689665786984	30.463092423455635	34.474892128971675	41.42366562500265	6.324555320336759	-1.0	13.601470508735444	12.609180769927757	16.41330410746532	14.317821063276353	19.057993365281433	-1.0	1.1767320323089998	-1.0	0.19978751114909665	0.06437291897891231	85.0	4.0	32.7566787083184	102.0	31.0	17242.0	5444.0	0.7857142857142857	0.1386861313868613	0.23308270676691728	0.04390892174384451	-1.0	87.32355865406217	30.396323658157236	7.0	1.218045112781955	103.0	20339.0	254.0	2.892778484662757E-4	18.027756377319946	0.5029098208801884
2	34	small	api	A1	953.0	209.0	99.66904747999992	41.455844080000006	5.23768126239252E-5	1162.0	143.53910511999985	37.656340767525464	31.400636936215164	43.45878135627612	49.54199568026675	16.1245154965971	15.760198565065124	12.083045973594572	22.599115651032555	22.483620362036415	16.401219466856727	29.701217938537074	1.0231162653203836	1.1992221955248124	0.8531498742588233	0.415934988124761	0.2193074501573977	71.0	3.0	33.421549934136806	68.0	164.0	6851.0	19298.0	0.6666666666666666	0.19965576592082615	0.7068965517241379	-1.0	0.09926297699696274	63.697314425346775	22.481901087702845	6.0	0.5948275862068966	77.0	12880.0	173.0	5.692192071453889E-4	22.360679774997898	0.5938091519046793
3	42	medium	iso	A1	926.0	282.0	98.08326103999993	48.455844080000006	1.0232752776237209E-4	1208.0	148.95331867999988	36.68787265568828	30.364452901377952	38.829824904970394	56.16327124268304	17.72004514666935	19.20149508500164	12.36931687685298	25.049149309492968	21.933541900561515	16.64331697709324	30.15689164775765	0.9228471568607459	1.2082507389429489	0.7637877860253648	0.4940276614603886	0.3045356371490281	88.0	4.0	34.40930106817051	46.0	204.0	4601.0	26259.0	0.46153846153846156	0.20695364238410596	0.816	-1.0	0.1061542236231513	114.79252388513834	43.38670477077362	5.0	0.772	90.0	8659.0	131.0	4.735660301286624E-4	24.596747752497688	0.6704326517739392
3	43	medium	F	A1	842.0	296.0	92.84062035999995	50.213203400000005	5.0404282741129155E-5	1138.0	145.8822508799999	34.40930106817051	29.410882339705484	24.7174409110834	29.261198562550533	18.788294228055936	18.356944372901268	13.0	15.925926507903242	31.38294150236782	16.1245154965971	32.58223176257803	1.0234979115473832	1.1699513353843527	0.8748209268132878	0.5408538116752415	0.3515439429928741	71.0	4.0	34.132096331752024	58.0	254.0	3689.0	18720.0	0.6153846153846154	0.2741652021089631	0.8141025641025641	-1.0	0.16058710331232015	46.3036135710391	19.129725971724014	1.0	0.2403846153846154	140.0	13130.0	126.0	8.670737885311092E-4	23.021728866442675	0.6690554051310961
3	46	small	api	A1	868.0	90.0	94.01219323999993	25.142135600000003	4.917833989341691E-5	958.0	121.15432883999988	35.014282800023196	30.066592756745816	34.973962909678704	51.035282396612274	9.219544457292887	13.65327570350438	12.727922061357855	16.050592931168868	17.96013284141896	15.264337522473747	20.642964083659763	0.6752624540443808	1.1645577230285697	0.5798445544530684	0.2674348372643074	0.10368663594470046	67.0	3.0	33.12099032335839	64.0	65.0	5301.0	6125.0	0.6	0.13465553235908143	0.5038759689922481	-1.0	0.015740696433270394	96.92400494062129	36.94324004556499	4.0	0.813953488372093	96.0	15359.0	203.0	3.182110762797437E-4	20.396078054371138	0.5825073776566866
3	50	small	api	A1	790.0	191.0	90.66904747999993	38.384776280000004	1.3727926942409488E-4	981.0	131.88225087999984	33.24154027718932	28.160255680657446	17.850318302216834	35.36246188706906	14.866068747318506	15.55540744403138	12.649110640673518	13.146201901476683	26.242659455240673	15.033296378372908	22.71493721181184	0.9556849475532463	1.180441706714406	0.809599442409792	0.4233503863428922	0.2417721518987342	139.0	3.0	32.0624390837628	45.0	125.0	5391.0	20568.0	0.5384615384615384	0.17329255861365953	0.7352941176470589	-1.0	0.14640107242060957	88.3197637003723	37.12386306285809	4.0	0.9470588235294117	84.0	7333.0	112.0	6.063750743152076E-4	20.223748416156685	0.6083878258202862
3	52	small	api	A1	970.0	111.0	102.66904747999993	27.556349160000003	1.1835369054504295E-4	1081.0	132.22539663999987	40.11234224026316	29.068883707497267	20.766972504545073	32.580744317025	10.0	12.942575809528712	12.041594578792296	11.667231925694939	24.871956118959197	17.46424919657298	21.666666666666668	0.7726437261922546	1.3799065228609941	0.5599246857608249	0.26839977419063926	0.11443298969072165	96.0	4.0	37.94733192202055	90.0	64.0	11736.0	10732.0	0.6	0.14246068455134134	0.4155844155844156	-1.0	0.014330907953079394	80.69805072564212	35.90360278975907	3.0	0.7727272727272727	98.0	11729.0	141.0	6.439644659549787E-4	23.53720459187964	0.5867821043931446
3	53	small	api	A1	959.0	193.0	102.08326103999991	41.213203400000005	8.049088226565231E-5	1152.0	146.12489155999992	38.07886552931954	30.463092423455635	23.96248897457818	42.8524145717015	14.866068747318506	17.581680427526127	10.770329614269007	17.069836271763933	26.523899437663957	17.0	25.09855762534293	0.8455431099773592	1.25	0.6764344879818873	0.4037214620705659	0.20125130344108447	108.0	4.0	35.6931365951495	55.0	153.0	6101.0	22138.0	0.8181818181818182	0.18055555555555555	0.7355769230769231	-1.0	0.087625006338497	97.21054975725278	43.31034806539131	4.0	0.5913461538461539	267.0	15335.0	92.0	0.0025354609508119927	20.615528128088304	0.5413902920037097
4	59	small	E	A1	843.0	57.0	93.18376611999996	18.313708480000003	1.2645484268527488E-4	900.0	114.32590171999989	34.92849839314596	28.635642126552707	24.550452389207408	31.675468738109203	6.324555320336759	-1.0	13.0	9.676911849904373	19.48620525197123	15.297058540778355	18.42844567477436	-1.0	1.2197560731756083	-1.0	0.19653325082843315	0.06761565836298933	81.0	6.0	32.0624390837628	91.0	16.0	12391.0	2431.0	0.46153846153846156	0.11888888888888889	0.14953271028037382	0.05072648971311902	-1.0	68.20797680363896	31.14962686336267	3.0	0.8317757009345794	129.0	10616.0	93.0	0.0012379635740621278	19.026297590440446	0.5447213154223083
4	60	medium	iso	A1	798.0	289.0	90.84062035999993	50.284271200000006	9.775032819705424E-5	1087.0	143.53910511999987	34.23448553724738	28.160255680657446	21.64125398589448	38.71522001584043	18.867962264113206	18.374756109841258	11.661903789690601	17.52618713510958	28.83496546367446	15.524174696260024	28.0217261348216	1.0268415075184478	1.2157022267650135	0.8446488662366569	0.5535438992019676	0.36215538847117795	90.0	4.0	31.78049716414141	55.0	215.0	5973.0	30604.0	0.5454545454545454	0.24839006439742412	0.7962962962962963	-1.0	0.18174739635538353	103.95775487165777	43.50171087387121	5.0	0.6925925925925925	110.0	12883.0	122.0	0.0012921426378971624	21.213203435596427	0.6196442885790208
4	63	large	iso	A1	1127.0	697.0	107.91168815999991	83.25483391999997	5.5564548158698315E-5	1824.0	193.58073564000006	41.6293165929973	32.69556544854363	51.91122711902469	63.66190247015564	29.832867780352597	28.36381601585817	14.212670403551895	41.028778269382215	24.590490758305965	17.88854381999832	45.78125621639015	1.0517931636445914	1.2732404539237479	0.8260758291203191	0.7715089564399975	0.6184560780834073	78.0	3.0	37.69615364994153	21.0	540.0	1906.0	56746.0	0.3333333333333333	0.30756578947368424	0.9625668449197861	-1.0	0.23575603721188618	146.91108034184467	60.841912439661314	7.0	0.38859180035650626	148.0	17833.0	135.0	8.690114101071255E-4	27.65863337187866	0.6644027727452839
4	64	medium	iso	A1	1109.0	358.0	108.08326103999993	55.69848476000001	4.4037564150090947E-5	1467.0	166.61017292	41.048751503547585	33.06055050963308	42.13759477388825	48.113438748057206	20.615528128088304	20.86111465261573	12.806248474865697	26.724320711805163	26.678321637233644	16.97056274847714	35.89719739129027	0.9882275454300026	1.2416233508146493	0.7959157217698994	0.5153294249642123	0.32281334535617673	128.0	3.0	37.21558813185679	21.0	227.0	2492.0	31784.0	0.45454545454545453	0.169052488070893	0.9153225806451613	-1.0	0.21188251653256582	121.32940517369875	44.03746626408273	5.0	0.7540322580645161	87.0	12230.0	177.0	7.558220196084961E-4	20.223748416156685	0.4926763342463381
4	66	small	api	A1	999.0	233.0	101.42640679999991	44.455844080000006	6.736796220419963E-5	1232.0	148.71067799999997	38.47076812334269	31.25699921617557	28.41266144307258	33.98952009299643	16.55294535724685	17.431581547388188	13.0	17.831720900414247	30.137250011911345	18.027756377319946	31.896967738964424	0.9495951536151356	1.2307889141013248	0.7715337233992668	0.43830640838594753	0.23323323323323322	125.0	15.0	37.107950630558946	59.0	150.0	9687.0	31458.0	0.5384615384615384	0.16964285714285715	0.7177033492822966	-1.0	0.10185134848137382	104.81507434164801	45.271415775090134	9.0	1.0095693779904307	114.0	8387.0	105.0	0.0010652577385785902	25.019992006393608	0.6503637235985514
4	69	medium	iso	A1	1117.0	303.0	107.98275595999989	53.69848476000001	5.0487919267372164E-5	1420.0	164.50966783999996	39.81205847478876	33.1058907144937	62.67105036199203	67.58468299055879	20.024984394500787	19.021449984270784	13.038404810405298	33.00507560622867	15.646762217251583	17.029386365926403	35.702618038499374	1.0527580395322043	1.20256720527864	0.8754255353972302	0.4972875926586979	0.2712623097582811	96.0	3.0	34.36568055487916	12.0	228.0	1297.0	34226.0	0.21428571428571427	0.16901408450704225	0.95	-1.0	0.16811181299840958	126.09796916389324	46.509084542077915	9.0	0.9666666666666667	94.0	7529.0	102.0	5.094728459978178E-4	19.209372712298546	0.4825013688870924
4	70	medium	api	B	1121.0	502.0	108.81118307999988	68.35533900000001	8.148577259358867E-5	1623.0	179.58073563999997	38.8329756778952	35.22782990761707	86.9399309588409	88.51534456812824	23.853720883753127	25.25064562328165	13.601470508735444	40.22354642498163	0.08515994337054894	16.401219466856727	40.23705401773475	0.9446776624895276	1.1023380032131531	0.856976408085298	0.6282014133578897	0.44781445138269405	127.0	3.0	34.9857113690718	24.0	405.0	2711.0	60416.0	0.4166666666666667	0.2643253234750462	0.9440559440559441	-1.0	0.21235618992470728	142.91570046264357	51.64996969239121	8.0	0.717948717948718	309.0	17113.0	90.0	0.009059671606420046	23.021728866442675	0.5928396797968608
4	72	small	api	A1	987.0	157.0	99.1543288399999	35.55634916	3.502614244969493E-5	1144.0	137.5391051199999	36.069377593742864	32.55764119219941	45.0	60.97942625497694	13.601470508735444	15.071077286199642	13.038404810405298	23.316177214710034	19.411725691952856	17.0	26.66395500663522	0.902488272765352	1.1078621261538086	0.8146214690979121	0.35859603484761016	0.1590678824721378	107.0	5.0	34.23448553724738	236.0	106.0	14788.0	7637.0	0.5714285714285714	0.29895104895104896	0.30994152046783624	-1.0	0.022225174913107083	92.15227070509117	36.77032961426901	2.0	0.3654970760233918	103.0	9969.0	148.0	0.0022672442239185615	22.67156809750927	0.6285544583791826
4	74	medium	iso	A1	800.0	352.0	90.25483391999995	53.041630520000005	9.351514979357715E-5	1152.0	146.12489155999987	33.54101966249684	27.459060435491963	27.973679912416458	47.174744114610064	20.0	21.199266876064797	13.601470508735444	22.360679774997898	27.786821103820113	16.76305461424021	30.487804878048774	0.9434288514279312	1.2214918912208554	0.7723578504356619	0.5876874203437682	0.44	102.0	3.0	32.38826948140329	59.0	240.0	9647.0	36953.0	0.75	0.2595486111111111	0.802675585284281	-1.0	0.07788054779491957	93.37731305653924	36.55294535724685	7.0	0.7525083612040134	96.0	7361.0	110.0	0.002033176924570721	22.360679774997898	0.6666666666666667
5	78	medium	iso	A1	893.0	395.0	94.66904747999993	59.284271200000006	5.332260924082005E-5	1288.0	156.36753223999992	35.77708763999664	30.4138126514911	22.98871680208064	31.759480084812797	22.090722034374522	21.426548156999075	13.038404810405298	17.88854381999832	33.044196448376816	16.0312195418814	33.985726206730035	1.030997707727294	1.1763433953500924	0.8764428072641647	0.626226552163468	0.4423292273236282	73.0	4.0	33.734255586866	78.0	275.0	6472.0	25384.0	0.5714285714285714	0.27406832298136646	0.7790368271954674	-1.0	0.1604256576153108	83.26000154978294	35.40121946685673	7.0	0.42209631728045327	129.0	14024.0	157.0	7.316627291551148E-4	21.540659228538015	0.6020797289396147
5	80	medium	F	A1	899.0	372.0	95.08326103999993	56.69848476000001	7.190948280483128E-5	1271.0	154.61017291999997	36.76955262170047	30.463092423455635	22.38013505195957	41.670181271148294	21.18962010041709	23.569858135115123	13.601470508735444	20.56048948373192	31.250931020613965	17.0	30.925391497906034	0.8990134764047698	1.207019698150837	0.7448208821960942	0.5963035358678739	0.41379310344827586	82.0	3.0	34.52535300326414	46.0	230.0	4613.0	25389.0	0.5714285714285714	0.21715184893784423	0.8333333333333334	-1.0	0.09784198941115532	111.54519435384289	48.78049716414141	4.0	0.42391304347826086	117.0	9157.0	96.0	4.54176371812192E-4	23.769728648009426	0.6464513966912159
5	82	medium	iso	A1	1058.0	289.0	105.39696951999989	49.455844080000006	4.424810071710969E-5	1347.0	156.8528135999999	38.897300677553446	32.526911934581186	37.65877418863583	56.049606477451306	17.26267650163207	19.551333626834474	13.152946437965905	25.554472487434325	24.748737341529164	18.24828759089466	30.80628445713156	0.8829411246882314	1.19584978604131	0.7383378205142989	0.46923402357043464	0.2731568998109641	104.0	3.0	37.0	63.0	203.0	6790.0	26569.0	0.7142857142857143	0.19747587230883445	0.7631578947368421	-1.0	0.11864046969944782	99.8599246377326	41.784887978899604	6.0	0.6127819548872181	117.0	10443.0	116.0	2.3873228926284246E-4	22.67156809750927	0.582857105829773
5	83	large	iso	A1	866.0	491.0	95.91168815999991	68.94112544	7.034729305556606E-5	1357.0	167.68124071999995	35.84689665786984	29.154759474226502	13.621397929215481	25.191314963846445	26.019223662515376	22.85567944096473	11.0	15.147754774492858	41.22825986825912	17.26267650163207	35.58800616812556	1.1384139215691202	1.2295384117148813	0.9258872359923539	0.7187979563553546	0.5669745958429562	111.0	3.0	35.17101079013795	26.0	332.0	2079.0	36291.0	0.4166666666666667	0.26381724392041267	0.9273743016759777	-1.0	0.1835402295567681	122.88559700070483	51.78049716414141	2.0	0.4692737430167598	98.0	15186.0	214.0	4.5856596238672817E-4	23.08679276123039	0.6440388126641894
5	85	small	api	A1	945.0	102.0	100.4974745999999	28.38477628	8.333751335267872E-5	1047.0	131.29646443999985	38.07886552931954	30.01666203960727	29.357753542791272	46.63075607450141	10.44030650891055	14.458749947581442	11.704699910719626	15.888078376026428	22.32093625586778	17.0	21.856004975400975	0.722075320948263	1.2685909405607498	0.569194763939499	0.2824426821965139	0.10793650793650794	92.0	13.0	35.510561809129406	105.0	83.0	10817.0	8305.0	0.8333333333333334	0.17956064947468958	0.44148936170212766	0.008798287723168744	-1.0	24.726370593403555	11.221324381327898	1.0	0.35638297872340424	89.0	3808.0	54.0	4.581311176654687E-4	15.231546211727817	0.4
5	86	medium	api	A1	1047.0	402.0	104.3259017199999	61.35533900000001	6.0827892260104735E-5	1449.0	168.50966783999996	39.21734310225516	32.89376840679705	39.739205354169535	51.46199779849456	24.351591323771842	19.95180317895131	12.649110640673518	29.910236319210206	28.090426994344252	16.64331697709324	38.23884420720799	1.2205208273837729	1.1922423304394465	1.023718749303175	0.5881122328055356	0.3839541547277937	87.0	3.0	35.805027579936315	170.0	262.0	7761.0	14212.0	0.5384615384615384	0.2981366459627329	0.6064814814814815	-1.0	0.061668739935193145	93.99926181292469	42.147327343043344	3.0	0.2337962962962963	110.0	10329.0	104.0	3.252312637242824E-4	24.351591323771842	0.620939344623056
5	87	small	api	A1	1119.0	184.0	111.15432883999988	38.79898984	5.805819681478632E-5	1303.0	152.36753223999992	42.37924020083418	31.953090617340916	37.019886254831476	54.76455787988843	14.560219778561036	16.665838912486954	12.36931687685298	22.746986388421018	22.65821509006349	18.027756377319946	27.84930925899372	0.8736565770866611	1.3262954969944285	0.6587194023251148	0.34905514022624223	0.1644325290437891	87.0	5.0	37.64306044943742	54.0	110.0	4065.0	10014.0	0.38461538461538464	0.12586339217191098	0.6707317073170732	-1.0	0.09087361643448134	38.2559573319471	15.652475842498529	3.0	0.5182926829268293	98.0	5477.0	76.0	4.612404461194492E-4	25.0	0.5899114727287609
5	90	small	api	A1	903.0	114.0	97.49747459999992	28.556349160000003	8.997147886948692E-5	1017.0	128.46803731999984	36.345563690772494	30.265491900843113	20.376435213836373	52.90716270295846	11.313708498984761	12.825502731926205	12.806248474865697	15.6827943253144	22.203504975291015	16.492422502470642	19.661017818357664	0.8821259279624047	1.2008912265443803	0.7345593909456418	0.29289321879522845	0.12624584717607973	77.0	4.0	34.52535300326414	67.0	53.0	7367.0	4813.0	0.5454545454545454	0.11799410029498525	0.44166666666666665	0.0527261767527739	-1.0	86.90266419521829	30.68950971071977	1.0	0.5166666666666667	141.0	11738.0	118.0	0.0048538316105829786	18.24828759089466	0.5020774404862947
5	91	small	E	A1	944.0	107.0	92.84062035999993	27.970562720000004	6.95137528785715E-5	1051.0	122.81118307999988	38.28837943815329	31.144823004794873	4.398705354995528	4.236394799058836	5.656854249492381	31.379386780662713	19.849433241279208	1.5148199232011537	20.484945440267143	14.142135623730951	20.506096654409905	0.18027293806067524	1.2293657739605275	0.14663897586794494	0.30127505192814313	0.11334745762711865	55.0	6.0	35.608987629529715	250.0	4.0	10313.0	130.0	0.1875	0.241674595623216	0.015748031496062992	0.4620910386792318	-1.0	14.142135623730951	7.0710678118654755	1.0	0.14566929133858267	278.0	15122.0	79.0	0.006545276877559646	20.518284528683193	0.5358880378268843
6	95	medium	iso	A1	763.0	233.0	89.08326103999994	43.798989840000004	1.0745407351687448E-4	996.0	135.29646443999985	34.132096331752024	28.30194339616981	22.115570995952453	28.251112201675767	16.0312195418814	17.687855561019468	11.0	13.213369481219024	28.831942336172993	16.278820596099706	27.915366847059875	0.9063404824048333	1.205998325061	0.7515271485629884	0.49166352161640664	0.3053735255570118	63.0	4.0	31.78049716414141	82.0	149.0	5660.0	11893.0	0.6666666666666666	0.2319277108433735	0.645021645021645	-1.0	0.13841999782832068	75.63702782520568	25.003224759726823	4.0	0.354978354978355	84.0	7788.0	100.0	6.216988361850112E-4	18.384776310850235	0.5386360138022771
6	104	small	api	A1	964.0	197.0	101.4974745999999	39.627416960000005	4.673525114306132E-5	1161.0	143.53910511999987	36.76955262170047	31.38470965295043	39.7341596882209	52.125016348901795	16.1245154965971	15.055677905365767	11.180339887498949	23.443309437800153	22.94110756357798	16.76305461424021	29.699428115527134	1.0709923258155252	1.1715753635542656	0.9141471894444786	0.3904276152305374	0.20435684647302904	124.0	5.0	34.23448553724738	101.0	138.0	12550.0	18814.0	0.8181818181818182	0.2058570198105082	0.5774058577405857	-1.0	0.051651090680822895	109.1838651108042	43.93701859581735	6.0	0.698744769874477	100.0	7501.0	93.0	3.6533102210396855E-4	22.80350850198276	0.6201736729460423
6	105	small	api	A1	1004.0	208.0	102.91168815999993	41.455844080000006	9.013244934447164E-5	1212.0	146.36753223999992	39.0	31.38470965295043	27.960342314890173	44.42127443439224	16.15549442140351	16.164573368122223	13.0	19.23076923076923	26.70090019205326	17.11724276862369	27.475330648645432	0.9994383429421888	1.242643326360474	0.8042841592119615	0.4028293075471403	0.20717131474103587	59.0	3.0	36.013886210738214	40.0	157.0	7580.0	35207.0	0.6153846153846154	0.16254125412541254	0.7969543147208121	-1.0	0.1158084977706167	112.5155958985961	43.78830166228023	5.0	0.6598984771573604	216.0	15399.0	117.0	0.003130940169074865	17.72004514666935	0.45436013196588076
6	107	small	api	A1	976.0	241.0	100.7401152799999	44.627416960000005	8.338231576559498E-5	1217.0	147.78174579999992	38.91015291668744	30.870698080866262	22.02129352561084	39.942751467440864	16.492422502470642	19.179398383132526	12.36931687685298	17.321957110863497	30.02847546795701	18.027756377319946	26.980322249187413	0.8599030153612657	1.2604234868535107	0.6822334114924388	0.4429954922719843	0.24692622950819673	62.0	3.0	36.87817782917155	81.0	165.0	9124.0	20184.0	0.7692307692307693	0.20213640098603122	0.6707317073170732	-1.0	0.05714583384843948	87.53029939760142	36.59674775249769	7.0	0.7845528455284553	102.0	13112.0	130.0	0.001195291639624429	26.92582403567252	0.6919999541848322
6	110	small	api	A1	1243.0	70.0	113.0832610399999	22.727922040000003	1.9075231251946666E-4	1313.0	138.22539663999987	42.7551166528639	35.510561809129406	72.50586532468047	71.08559977828143	7.0710678118654755	-1.0	17.029386365926403	23.01478927046941	6.927516419544674	17.11724276862369	24.328429114949746	-1.0	1.204011270862856	-1.0	0.20098396377126643	0.05631536604987932	73.0	7.0	34.9857113690718	121.0	31.0	15148.0	3890.0	0.6111111111111112	0.11576542269611577	0.20394736842105263	0.042589173404327954	-1.0	42.70656552997592	18.0	3.0	0.6710526315789473	163.0	18208.0	157.0	0.0028807211289570947	27.018512172212592	0.6319363455742739
6	112	medium	iso	A1	924.0	438.0	95.98275595999992	61.52691188000001	6.427583208186342E-5	1362.0	159.92388139999994	36.124783736376884	30.479501308256342	42.27368900609375	56.13162668185515	22.20360331117452	23.82242915189411	14.142135623730951	28.73373602939403	24.508275002440783	16.1245154965971	34.605615971470186	0.9320461473346063	1.1852157084535808	0.7863936840245735	0.6410204756533651	0.474025974025974	58.0	3.0	33.37663853655727	25.0	328.0	2051.0	36140.0	0.13333333333333333	0.2591776798825257	0.9291784702549575	-1.0	0.20361609305090203	134.201768950346	49.80584360149872	4.0	0.43059490084985835	121.0	8720.0	98.0	5.08339948651772E-4	22.67156809750927	0.6275904172314667
7	115	small	api	A1	1022.0	176.0	104.15432883999989	37.384776280000004	7.743532366705165E-5	1198.0	143.53910511999987	38.47076812334269	32.2490309931942	41.137790946134835	58.153708194476906	13.892443989449804	15.161003197540513	11.661903789690601	23.29041097196963	19.721522799684145	17.46424919657298	27.41768681618288	0.9163274889160039	1.1929278784054478	0.7681331834920585	0.35893636583679456	0.17221135029354206	57.0	4.0	35.35533905932738	82.0	140.0	8596.0	16961.0	0.6363636363636364	0.18530884808013356	0.6306306306306306	-1.0	0.08646962927436383	40.206178751889055	15.825471316045054	4.0	0.5405405405405406	98.0	8368.0	111.0	6.319981879051205E-4	22.847319317591726	0.5938877862885402
7	117	small	api	A1	996.0	65.0	102.91168815999991	20.485281360000002	4.77279581888013E-5	1061.0	125.39696951999986	38.8329756778952	31.622776601683793	41.21835979542533	57.707113501316584	7.615773105863909	-1.0	11.704699910719626	17.716901370286404	16.886562705299145	17.11724276862369	20.958607587337475	-1.0	1.2280065146407002	-1.0	0.19905689748428687	0.06526104417670683	81.0	13.0	34.52535300326414	113.0	35.0	13804.0	4645.0	0.6666666666666666	0.13949104618284638	0.23648648648648649	0.031751170724218916	-1.0	12.94427190999916	6.47213595499958	1.0	0.39864864864864863	112.0	11121.0	120.0	0.0016163774086873567	19.697715603592208	0.5072419833848759
7	119	medium	iso	A1	1037.0	301.0	103.39696951999989	49.870057640000006	3.7665149689238644E-5	1338.0	155.68124071999992	38.47076812334269	34.0	65.46918963248217	68.44292071496228	18.110770276274835	19.684895455486426	13.152946437965905	32.33624023340426	13.823529411764707	17.029386365926403	34.76820713531774	0.9200338562746665	1.1314931800983143	0.8131148048057396	0.4823164341422379	0.29026036644165865	82.0	4.0	34.058772731852805	63.0	224.0	7435.0	32550.0	0.5714285714285714	0.21449925261584454	0.7804878048780488	-1.0	0.12540496469865342	110.92854893722728	42.925947740335616	10.0	0.7317073170731707	177.0	21871.0	161.0	0.002074030658516097	18.601075237738275	0.48351192724045994
7	121	medium	iso	A1	1003.0	341.0	102.3259017199999	54.69848476000001	9.762596749495132E-5	1344.0	159.43860003999993	37.73592452822641	31.064449134018133	45.24590312327069	62.470928127543374	19.72308292331602	23.448015565797217	13.038404810405298	29.891940216179353	20.37699098635594	17.46424919657298	33.70854172348557	0.8411408150071931	1.2147623917432504	0.6924323807885673	0.5345517004059689	0.33998005982053836	60.0	4.0	34.52535300326414	39.0	258.0	3419.0	30331.0	0.5	0.22098214285714285	0.8686868686868687	-1.0	0.12846370048913044	66.04182848738374	23.547011726871197	6.0	0.5656565656565656	126.0	10737.0	101.0	0.0010859442317798947	19.4164878389476	0.5145358986613432
7	122	medium	iso	A1	873.0	367.0	92.7401152799999	57.52691188000001	7.109193399813724E-5	1240.0	152.2670271599999	35.805027579936315	29.410882339705484	56.309932474020215	65.40020939484253	20.396078054371138	21.595348387616777	13.341664064126334	29.995787535765675	17.374521243456073	15.0	32.99004191324488	0.9444662659884049	1.2174074604894993	0.7758012798842638	0.6203023546640568	0.42038946162657503	99.0	3.0	31.04834939252005	79.0	263.0	9486.0	34796.0	0.5	0.27580645161290324	0.7690058479532164	-1.0	0.14899809420254587	104.25434786959495	42.73930663029128	10.0	0.5994152046783626	109.0	11351.0	136.0	4.8252813105265655E-4	17.69180601295413	0.49411513434688437
7	126	small	api	A1	960.0	215.0	111.81118307999985	53.76955256	1.632995188929106E-4	1175.0	168.40916275999996	37.589892258425	30.01666203960727	13.861027563021139	41.850979581152416	17.46424919657298	16.670360013254122	3.605551275463989	17.079059327607116	32.98168193031209	20.615528128088304	25.598283068949446	1.0476227977492782	1.2523008790526005	0.8365583824726157	0.48089601664914317	0.22395833333333334	95.0	3.0	38.897300677553446	240.0	155.0	16975.0	11208.0	1.0	0.33617021276595743	0.3924050632911392	0.011583928133738508	-1.0	118.78257804091109	50.542685070133544	6.0	0.27341772151898736	97.0	16671.0	223.0	5.373972110916225E-4	23.769728648009426	0.632343622711021
7	129	medium	iso	A1	985.0	314.0	101.91168815999993	52.870057640000006	3.663205214612184E-5	1299.0	157.19595935999993	39.21734310225516	31.016124838541646	31.328692867804172	39.21144020946676	21.095023109728988	17.87285900323785	11.661903789690601	22.260559511228056	32.20905271694709	17.029386365926403	35.212151385838254	1.1802825225615785	1.2644178892884261	0.9334592088267619	0.5187830620271421	0.3187817258883249	88.0	3.0	36.235341863986875	40.0	202.0	5877.0	32149.0	0.45454545454545453	0.18629715165511931	0.8347107438016529	-1.0	0.17719056847382972	111.09509179824383	44.579225074067466	8.0	0.9173553719008265	107.0	17275.0	217.0	3.1232410552386384E-4	24.698178070456937	0.6297769332832925
7	131	medium	E	A1	865.0	334.0	92.49747459999993	54.455844080000006	4.8665735691469444E-5	1199.0	148.9533186799999	35.608987629529715	30.0	40.53284093861073	57.28310544363645	21.095023109728988	20.067363283286447	13.038404810405298	27.68963864567531	22.4	15.297058540778355	32.910906307267055	1.0512105059312127	1.1869662543176571	0.8856279629748317	0.5887279011182868	0.3861271676300578	77.0	4.0	31.953090617340916	114.0	237.0	10116.0	21629.0	0.5714285714285714	0.292743953294412	0.6752136752136753	-1.0	0.1033010469603897	115.63144554374333	43.23416055935229	7.0	0.4301994301994302	81.0	12315.0	197.0	4.911520746938067E-4	25.80697580112788	0.7247320836419048
7	133	large	iso	B	798.0	412.0	90.42640679999995	61.52691188000001	9.79848990668706E-5	1210.0	154.36753223999995	34.132096331752024	27.16615541441225	18.297877841567356	40.880104023449206	22.20360331117452	23.60454092385194	11.40175425099138	20.332768115223953	30.3686696705828	15.524174696260024	31.067138503941763	0.9406496564708954	1.256419828683016	0.7486746348606166	0.6804086777005501	0.5162907268170426	69.0	3.0	32.57299494980466	17.0	270.0	1067.0	19288.0	0.4	0.2371900826446281	0.9407665505226481	-1.0	0.18488796990485978	45.777462333727634	16.15549442140351	3.0	0.2508710801393728	390.0	28083.0	57.0	0.01030772036766101	29.274562336608895	0.8576842761742614
8	137	medium	iso	A1	766.0	314.0	89.42640679999995	52.870057640000006	9.74603944368781E-5	1080.0	144.71067799999986	34.23448553724738	26.1725046566048	29.90842732140512	43.57973445360095	20.0	20.029532572052247	11.40175425099138	21.38194830483369	28.23573860033715	15.231546211727817	31.01694915254238	0.9985255486144766	1.3080324556789442	0.7633797955695101	0.5912130379815287	0.40992167101827676	100.0	3.0	31.622776601683793	20.0	204.0	1276.0	16492.0	0.6	0.2074074074074074	0.9107142857142857	-1.0	0.230096980439491	37.34761590699948	13.416407864998739	3.0	0.25892857142857145	93.0	7812.0	104.0	6.263229976824771E-4	22.090722034374522	0.6452768805402275
8	142	large	iso	B	884.0	456.0	94.66904747999992	64.94112544000001	6.747967574601856E-5	1340.0	162.02438647999995	36.05551275463989	29.732137494637012	23.07041224982467	36.17962044797895	23.021728866442675	25.510336488000682	13.038404810405298	19.96920706410825	33.633639699815625	16.278820596099706	33.827846497630055	0.9024470875666977	1.2126781251816647	0.744176932713705	0.6859805519192498	0.5158371040723982	113.0	4.0	34.40930106817051	42.0	340.0	3554.0	36971.0	0.5	0.28507462686567164	0.8900523560209425	-1.0	0.24874161243539017	67.30973334875411	22.867962264113206	3.0	0.4869109947643979	265.0	17538.0	90.0	0.005525505620359132	24.351591323771842	0.6753916242846414
8	147	small	api	A1	899.0	68.0	97.01219323999993	22.313708480000003	8.230250483993403E-5	967.0	121.74011527999988	37.64306044943742	29.410882339705484	41.820169880135765	64.87907435385786	7.0710678118654755	-1.0	12.165525060596439	16.975240386161268	14.518435559600281	16.1245154965971	18.748598887062403	-1.0	1.2799024529304337	-1.0	0.23000931877498926	0.07563959955506118	85.0	7.0	33.421549934136806	143.0	44.0	13227.0	3666.0	0.9230769230769231	0.19338159255429163	0.23529411764705882	0.07081874396869048	-1.0	52.58542805736757	18.738297225885546	2.0	0.5133689839572193	91.0	6959.0	110.0	4.715435335962358E-4	19.313207915827967	0.5130615758984232
8	149	small	api	A1	915.0	90.0	100.0832610399999	25.0710678	1.1709304691644341E-4	1005.0	127.15432883999985	37.656340767525464	29.427877939124322	2.85490479684276	3.32312044513543	8.246211251235321	16.707500507561903	11.704699910719626	1.460577392252398	27.219088024524922	19.6468827043885	25.19675660099691	0.49356342964066	1.2796145493542845	0.38571258031547123	0.2505021073402069	0.09836065573770492	62.0	5.0	37.94733192202055	77.0	53.0	13116.0	9086.0	0.75	0.12935323383084577	0.4076923076923077	0.019551659057651622	-1.0	40.671798725722795	18.05149390280178	3.0	0.8846153846153846	93.0	5043.0	73.0	5.140581773079361E-4	23.08679276123039	0.613091773939444
8	150	medium	iso	A1	870.0	351.0	94.49747459999995	55.69848476000001	6.581017399038195E-5	1221.0	152.6101729199999	34.92849839314596	30.463092423455635	46.827968244305	55.05894334549534	21.095023109728988	20.050673804256274	13.038404810405298	28.400877381967867	22.716012884732002	15.231546211727817	34.64613067028337	1.0520854967602646	1.1465841322876367	0.9175824670285375	0.5894177066187972	0.40344827586206894	95.0	3.0	32.01562118716424	18.0	250.0	1084.0	22021.0	0.16666666666666666	0.2194922194922195	0.9328358208955224	-1.0	0.28306893379846154	50.43045377092455	20.263824354819736	2.0	0.3582089552238806	109.0	7407.0	90.0	0.00160591178652005	22.80350850198276	0.6528625492373731
8	153	large	api	A1	773.0	410.0	88.59797967999995	63.11269832000001	9.365595065961861E-5	1183.0	154.1248915599999	35.014282800023196	27.018512172212592	21.801409486351815	34.660444597413374	23.853720883753127	21.11282891183815	12.206555615733702	18.478173712573412	33.82865770603056	15.811388300841896	32.49127876165951	1.129821161501391	1.2959367479913984	0.8718181371525472	0.7123491816399401	0.5304010349288486	121.0	4.0	32.57299494980466	124.0	324.0	6003.0	20796.0	0.5454545454545454	0.378698224852071	0.7232142857142857	-1.0	0.2191817914002873	112.4054493094036	49.5445628729312	1.0	0.30357142857142855	95.0	4142.0	58.0	3.229196678027173E-4	22.0	0.6283150257752937
8	154	small	api	A1	785.0	81.0	88.25483391999994	25.313708480000003	6.731870855195712E-5	866.0	115.98275595999988	34.20526275297414	27.80287754891569	29.43848967467153	46.005086005254185	7.0710678118654755	15.039326479331171	13.038404810405298	12.0156948645063	17.624075031007358	14.142135623730951	16.702349831475345	0.4701718405796547	1.2302777902321174	0.3821672180970991	0.28682517835732413	0.10318471337579618	90.0	3.0	32.28002478313795	31.0	73.0	4731.0	13290.0	0.5714285714285714	0.12009237875288684	0.7019230769230769	-1.0	0.06928008443649626	40.63660789564533	18.391442438426928	3.0	1.0288461538461537	79.0	5471.0	76.0	6.546839808865121E-4	16.55294535724685	0.48392978229081346
9	159	medium	iso	A1	974.0	318.0	99.08326103999993	52.69848476000001	6.442241571638018E-5	1292.0	154.6101729199999	37.107950630558946	32.01562118716424	12.488085768948508	15.321510074864804	18.35755975068582	20.62958324183298	13.892443989449804	8.488746876271653	34.13958434884929	16.55294535724685	32.12572956370016	0.8898657590648794	1.1590576491902125	0.76774935197278	0.5318606211267676	0.3264887063655031	39.0	3.0	36.24913792078372	79.0	260.0	4754.0	20212.0	0.6923076923076923	0.26238390092879255	0.7669616519174042	-1.0	0.11259774279477212	122.49672953931238	48.13635688315511	4.0	0.5752212389380531	97.0	7066.0	98.0	5.433235042472645E-4	22.360679774997898	0.6025846050518228
9	162	medium	E	A1	923.0	376.0	97.74011527999991	58.11269832000001	5.2489243971943375E-5	1299.0	158.2670271599999	36.124783736376884	30.4138126514911	62.222027220776056	72.59420598138396	21.93171219946131	21.35575658289964	11.704699910719626	34.46387413930209	15.12470683209287	15.524174696260024	36.11770064593827	1.0269695720835692	1.1877755725770802	0.8646158380369658	0.5945634313354583	0.40736728060671723	34.0	3.0	32.38826948140329	227.0	116.0	6622.0	3312.0	0.0	0.2640492686682063	0.33819241982507287	0.07999666218216096	-1.0	0.0	0.0	0.0	0.026239067055393587	71.0	5013.0	90.0	5.16306107261759E-4	21.95449840010015	0.6077406181948278
9	163	medium	iso	A1	1021.0	481.0	104.25483391999994	68.18376612	4.295761267071049E-5	1502.0	174.85281359999996	39.05124837953327	32.01562118716424	38.40008301808612	54.645510254178106	24.20743687382041	24.845690905836584	11.40175425099138	30.472777424029243	28.57979842561491	17.204650534085253	37.3629700127708	0.9743112785860891	1.2197560731756085	0.7987755093110468	0.6540105964997354	0.47110675808031344	42.0	3.0	36.24913792078372	31.0	352.0	2737.0	40674.0	0.6	0.25499334221038616	0.9190600522193212	-1.0	0.22388480601019262	134.40710009694985	53.75093533672184	7.0	0.5195822454308094	97.0	10165.0	130.0	0.0010523352222467474	27.073972741361768	0.693293399438447
9	164	small	api	A1	1005.0	236.0	103.66904747999992	44.870057640000006	4.311425307275497E-5	1241.0	150.9533186799999	37.64306044943742	31.622776601683793	46.50743575877496	54.559415320813656	16.401219466856727	19.877325519700385	11.40175425099138	25.874623061222337	20.871032557111302	17.0	31.75902139307843	0.8251220442408866	1.1903780911962383	0.6931596358697282	0.43282019783828385	0.23482587064676616	43.0	3.0	35.4682957019364	46.0	169.0	5781.0	23478.0	0.5	0.17324738114423852	0.786046511627907	-1.0	0.13924035450255534	36.79637957090165	14.45362404707371	2.0	0.5581395348837209	125.0	9344.0	96.0	5.711328304877524E-4	22.20360331117452	0.5898458586011796
9	169	medium	iso	A1	895.0	353.0	96.49747459999992	56.52691188000001	4.883862447747152E-5	1248.0	155.43860003999993	36.05551275463989	30.01666203960727	31.515323411369728	51.602576911943046	20.808652046684813	21.044935720331242	12.206555615733702	24.57321869277765	25.352585807037883	15.811388300841896	31.354533526127117	0.9887724212234985	1.2011832863715592	0.8231653174348647	0.5857864375654869	0.394413407821229	50.0	3.0	33.61547262794322	30.0	263.0	3025.0	30037.0	0.8181818181818182	0.23477564102564102	0.8976109215017065	-1.0	0.18347645168212864	51.029329879147106	19.441969939693042	5.0	0.4300341296928328	98.0	12809.0	180.0	0.0013574277276028931	26.1725046566048	0.7258946734362203
9	170	large	iso	A1	966.0	475.0	98.32590171999993	67.355339	2.638741395962936E-5	1441.0	167.68124071999995	38.948684188300895	30.886890422961002	32.357847672110154	49.03422502191489	24.515301344262525	23.047098335730364	14.317821063276353	27.26664641264044	30.498376078018094	16.1245154965971	36.109916820536476	1.0637044623641831	1.2610102103171523	0.8435335841544491	0.6850213201380652	0.4917184265010352	51.0	4.0	35.510561809129406	16.0	327.0	1439.0	39960.0	0.3333333333333333	0.238029146426093	0.9533527696793003	-1.0	0.24530732109470693	125.24831282452396	51.294425669312204	5.0	0.5801749271137027	95.0	11501.0	168.0	3.1728826795642017E-4	26.076809620810597	0.6695170880417919
9	172	medium	iso	A1	1027.0	411.0	103.59797967999994	61.284271200000006	9.684207204555689E-5	1438.0	167.29646443999997	42.01190307520001	30.0	40.23635830927381	69.99330526225972	24.698178070456937	20.529563475691432	13.0	34.01416968524692	22.0	17.029386365926403	36.1986630386492	1.2030542246892615	1.4003967691733337	0.8590809770286993	0.5915585553820526	0.40019474196689386	36.0	3.0	36.6742416417845	26.0	296.0	1912.0	30119.0	0.46153846153846156	0.2239221140472879	0.9192546583850931	-1.0	0.14598169476165693	56.985419701887594	22.4164878389476	1.0	0.4503105590062112	147.0	12179.0	119.0	6.166561618184671E-4	27.0	0.6426750045498019
10	179	medium	iso	A1	959.0	338.0	101.1543288399999	53.870057640000006	1.6465734570576696E-4	1297.0	157.43860003999995	38.3275357934736	31.32091952673165	62.381131926233635	66.34522708174131	20.223748416156685	20.214674096338605	16.1245154965971	31.12644669953302	15.99569896319323	14.317821063276353	33.98159416968299	1.0004488976559718	1.2237040410247846	0.8175578931799156	0.5325531616665518	0.3524504692387904	53.0	5.0	33.1058907144937	15.0	299.0	880.0	24722.0	0.23529411764705882	0.24209714726291442	0.9522292993630573	-1.0	0.26254211670527755	42.705577678409384	15.652475842498529	2.0	0.21656050955414013	110.0	12905.0	175.0	6.874815408590217E-4	19.72308292331602	0.514593033833249
10	181	medium	iso	A1	879.0	243.0	94.25483391999992	44.627416960000005	5.2124107223609485E-5	1122.0	141.2964644399999	35.4682957019364	31.016124838541646	30.051272919212934	40.42607874009914	17.0	16.696465972464058	13.416407864998739	19.17205173077643	26.11544814887602	16.401219466856727	29.565217391304344	1.0181795373965086	1.143543749793731	0.8903721764734971	0.47347616142295823	0.2764505119453925	43.0	3.0	33.301651610693426	56.0	209.0	4445.0	18687.0	0.6153846153846154	0.23618538324420676	0.7886792452830189	-1.0	0.1259475237568765	89.56010428907948	40.78333091472474	3.0	0.39622641509433965	153.0	7014.0	74.0	0.006117615868113829	18.35755975068582	0.5175765958690703
10	189	medium	iso	A1	864.0	328.0	93.25483391999994	54.11269832000001	1.4744958306833403E-4	1192.0	149.78174579999992	34.92849839314596	30.463092423455635	28.80203024051569	54.48196422971522	19.4164878389476	20.912218251416313	13.601470508735444	23.705571040594148	25.473447974786176	16.401219466856727	29.1247317584214	0.9284757650055889	1.1465841322876367	0.8097755226675925	0.5802669528790475	0.37962962962962965	38.0	3.0	33.28663395418648	59.0	252.0	5220.0	27888.0	0.6428571428571429	0.2609060402684564	0.8102893890675241	-1.0	0.13767579276585223	53.20235660429725	21.355126591105325	4.0	0.3408360128617363	90.0	7306.0	110.0	9.023570916710896E-4	25.079872407968907	0.718034658280367
11	194	small	api	A1	904.0	177.0	100.84062035999992	41.213203400000005	1.6471887982632944E-4	1081.0	144.4680373199999	38.63935817272331	28.442925306655784	33.98952009299643	60.631904258852984	15.620499351813308	15.386624414573856	10.0	23.706397914410285	20.778453468768316	16.55294535724685	27.202238414944848	1.0151998860138505	1.358487488756352	0.7473016088968405	0.408696448443785	0.19579646017699115	55.0	3.0	34.539832078341085	74.0	160.0	7985.0	19302.0	0.8888888888888888	0.21646623496762257	0.6837606837606838	-1.0	0.11672483451961728	81.93767603419617	37.08304597359457	3.0	0.41025641025641024	99.0	3229.0	44.0	7.529606500241068E-4	22.20360331117452	0.5746369598563548
11	195	medium	iso	A1	1017.0	418.0	103.91168815999991	61.94112544000001	1.2731473167290044E-4	1435.0	168.26702715999994	38.897300677553446	31.32091952673165	76.82744657667311	87.28597896290076	22.80350850198276	22.770270505183166	13.341664064126334	37.45761208671208	2.8734788556634543	15.264337522473747	37.499674816466005	1.0014597102301452	1.241895233770373	0.8063962909252259	0.5960939191424264	0.4110127826941986	36.0	4.0	32.2490309931942	31.0	327.0	2623.0	34530.0	0.5	0.2494773519163763	0.9134078212290503	-1.0	0.22237538795332817	107.16094391083926	48.20813227262968	8.0	0.40502793296089384	117.0	6470.0	72.0	7.913817801175962E-4	18.24828759089466	0.46914020441077137
11	198	small	E	B	760.0	31.0	102.3259017199999	20.142135600000003	0.0010236821015280927	791.0	124.46803731999984	40.11234224026316	25.079872407968907	88.58557678859783	85.710846671181	4.0	-1.0	14.035668847618199	11.542582011958881	0.07974522228289	8.06225774829855	11.575	-1.0	1.5993838241185716	-1.0	0.1968429817028738	0.04078947368421053	170.0	9.0	22.80350850198276	85.0	0.0	13670.0	0.0	0.0	0.10745891276864729	0.0	0.7038918257228968	-1.0	64.66384969409832	29.732137494637012	1.0	0.8352941176470589	76.0	7993.0	128.0	0.0019000852388249344	14.560219778561036	0.36298602787513295
11	200	medium	iso	A1	875.0	268.0	95.56854239999993	47.455844080000006	1.697950529147294E-4	1143.0	145.43860003999987	37.48332962798263	27.586228448267445	36.501441120506314	56.08890398810203	17.26267650163207	19.55876546283393	12.649110640673518	23.423746201685937	23.09123195998208	16.278820596099706	28.22463681272431	0.8826056294010505	1.3587696374760057	0.649562372500862	0.4965634390590019	0.3062857142857143	54.0	3.0	33.61547262794322	7.0	196.0	743.0	27842.0	0.3076923076923077	0.17760279965004375	0.9655172413793104	-1.0	0.21462941814429676	89.58904227844127	37.2304958571046	4.0	0.9507389162561576	97.0	16105.0	198.0	9.608877354104468E-4	18.35755975068582	0.4897526429183936
11	204	medium	iso	A1	1090.0	434.0	106.56854239999991	61.94112544000001	9.384131835899554E-5	1524.0	170.50966783999996	39.01281840626232	35.014282800023196	45.523234582184216	41.274371806651004	23.430749027719962	23.080959226372233	13.601470508735444	27.273087243274052	29.730724628730947	16.278820596099706	41.34380922967504	1.015154907467973	1.1141972728407985	0.9111087706036981	0.5812327357120731	0.3981651376146789	56.0	4.0	35.84689665786984	49.0	324.0	5317.0	42957.0	0.5	0.244750656167979	0.868632707774799	-1.0	0.1841474703681023	96.91890333168175	37.31368243785219	6.0	0.5817694369973191	100.0	7177.0	102.0	4.7715939335407295E-4	25.179356624028344	0.6454123965569882
11	208	small	api	A1	795.0	105.0	90.49747459999992	28.55634916	8.938941339029173E-5	900.0	121.88225087999983	32.55764119219941	30.59411708155671	0.6902771978650719	4.909062138655491	10.04987562112089	12.951695163317869	12.36931687685298	0.6757246285173463	25.298981432825737	15.297058540778355	7.896330845166415	0.7759505990833085	1.064179793304981	0.7291536674206804	0.31554857509802847	0.1320754716981132	42.0	4.0	31.400636936215164	63.0	75.0	10653.0	12197.0	0.6153846153846154	0.15333333333333332	0.5434782608695652	-1.0	0.011884612698848655	83.57703508844104	33.377450658210584	3.0	0.8478260869565217	116.0	6373.0	87.0	5.635006573969554E-4	22.135943621178654	0.6799001036500849
11	209	large	iso	A1	675.0	355.0	80.18376611999997	57.284271200000006	1.1522712321974317E-4	1030.0	139.8822508799999	30.870698080866262	25.942243542145693	7.253194612725338	22.302206605595387	22.02271554554524	19.9613978374118	13.038404810405298	11.078466677498701	33.99860149208396	14.560219778561036	29.19290200223438	1.1032651984056	1.1899779612628267	0.92713078251869	0.7144123302249304	0.5259259259259259	48.0	3.0	29.410882339705484	18.0	265.0	1176.0	21216.0	0.5714285714285714	0.27475728155339807	0.9363957597173145	-1.0	0.14603600418723503	40.91002468374354	14.422205101855956	1.0	0.31802120141342755	86.0	6538.0	98.0	3.7293885896448473E-4	20.615528128088304	0.6678024602516476
12	210	small	api	A1	944.0	53.0	96.9116881599999	22.142135600000003	5.867139132955555E-5	997.0	121.05382375999983	39.824615503479755	29.5296461204668	42.44890491099906	61.50436138175502	6.0	-1.0	16.0312195418814	15.392490103173449	13.884351960311225	14.866068747318506	17.514285714285716	-1.0	1.3486316544740975	-1.0	0.2284774522082789	0.05614406779661017	45.0	4.0	33.60059523282288	81.0	28.0	13699.0	4970.0	0.5294117647058824	0.10932798395185557	0.25688073394495414	0.019372119012855238	-1.0	39.79499217329667	19.286793156765476	3.0	0.8715596330275229	89.0	6068.0	98.0	9.763521325017231E-4	22.80350850198276	0.5725983343138682
12	217	medium	iso	A1	847.0	369.0	95.49747459999993	59.35533900000001	1.3004754058069647E-4	1216.0	156.8528135999999	35.805027579936315	28.600699292150182	13.685546825261888	37.39103268682871	20.8806130178211	24.903404460206723	11.704699910719626	16.869139359033955	33.98518302196819	17.804493814764857	27.779493970845685	0.8384641967802571	1.2518934314925458	0.6697568464598574	0.6215383102916111	0.43565525383707204	43.0	3.0	34.828149534535996	31.0	286.0	3036.0	35947.0	0.75	0.26069078947368424	0.9022082018927445	-1.0	0.12979962362326303	119.6976186774439	46.78649230047006	3.0	0.6056782334384858	112.0	6493.0	80.0	0.0011716864245698284	21.95449840010015	0.613168034882413
12	221	small	api	A1	926.0	69.0	101.08326103999993	21.899494920000002	1.1804705344925455E-4	995.0	125.39696951999986	37.53664875824692	29.832867780352597	24.211754310969695	27.724056235971403	8.246211251235321	-1.0	11.180339887498949	11.055861770526949	23.66517376733588	17.72004514666935	23.765122703212896	-1.0	1.2582313250812547	-1.0	0.21664808490234694	0.07451403887688984	48.0	4.0	36.24913792078372	120.0	45.0	16509.0	6721.0	0.75	0.1658291457286432	0.2727272727272727	0.028496541745475945	-1.0	90.17339352693865	35.85684560795001	3.0	1.084848484848485	89.0	6804.0	114.0	8.218929316953315E-4	20.808652046684813	0.5543556160461205
12	224	medium	iso	A1	930.0	243.0	98.76955255999995	46.041630520000005	1.0067356406369039E-4	1173.0	147.6396101999999	39.0	29.0	32.73522627210758	60.64224645720873	18.35755975068582	16.725360841326264	12.083045973594572	25.0	23.0	16.64331697709324	28.68368711044659	1.0975882628090508	1.3448275862068966	0.8161553749092941	0.46615206130483283	0.26129032258064516	59.0	3.0	35.4682957019364	76.0	147.0	6293.0	13098.0	0.6666666666666666	0.19011082693947143	0.6591928251121076	-1.0	0.08482121618200385	64.90403166353094	29.798119438606307	4.0	0.6816143497757847	98.0	12537.0	189.0	4.869496278477802E-4	25.0	0.6410256410256411
12	231	medium	F	A1	1091.0	406.0	107.3259017199999	60.52691188000001	7.020833886409456E-5	1497.0	170.26702715999994	41.048751503547585	32.0624390837628	59.99108472179864	76.84730646479042	21.840329667841555	22.716755657684086	14.560219778561036	35.66490931821582	12.787548661812009	16.64331697709324	36.62570748421539	0.9614194032348068	1.2802753838005942	0.7509473472658363	0.5639543755048738	0.3721356553620532	62.0	4.0	34.40930106817051	164.0	312.0	10162.0	23094.0	0.5333333333333333	0.3179692718770875	0.6554621848739496	-1.0	0.07622701011455688	46.68437518193305	16.55294535724685	2.0	0.22268907563025211	92.0	5371.0	86.0	3.880062354048226E-4	28.160255680657446	0.68601978499209
12	232	medium	iso	A1	813.0	347.0	91.49747459999995	55.52691188000001	9.167653074897074E-5	1160.0	149.43860003999993	35.805027579936315	27.80287754891569	29.744881296942225	42.780344446802104	20.396078054371138	22.340151459251757	13.152946437965905	20.38819823194501	29.888992552585947	15.652475842498529	30.018421330022043	0.9129785038196097	1.2878173317471129	0.7089347854800343	0.606868245519861	0.4268142681426814	58.0	3.0	32.2490309931942	26.0	201.0	2484.0	24966.0	0.21428571428571427	0.1956896551724138	0.8854625550660793	-1.0	0.21994236531932457	110.53258067352024	44.658633371878665	6.0	0.5991189427312775	85.0	4920.0	84.0	9.132932401881146E-4	22.02271554554524	0.6150732741757717
12	234	small	api	A1	762.0	166.0	87.84062035999996	36.384776280000004	9.851192557446076E-5	928.0	126.22539663999986	34.132096331752024	27.459060435491963	34.26110289909457	58.17255342332689	13.0	17.94893544311815	13.0	18.662785719593167	19.920565063944434	14.317821063276353	21.96551724137931	0.7242769378272161	1.2430176339039951	0.5826763177546007	0.4142135623687895	0.2178477690288714	60.0	3.0	30.805843601498726	44.0	123.0	6874.0	23687.0	0.5	0.17995689655172414	0.7365269461077845	-1.0	0.1192849966258334	37.07880205006771	16.87631291203256	6.0	0.9101796407185628	89.0	5997.0	93.0	6.408153842323124E-4	19.4164878389476	0.5688630329126619
13	239	large	E	B	741.0	486.0	87.25483391999995	68.11269832	1.0806254525065018E-4	1227.0	157.78174579999995	33.83784863137726	26.248809496813376	27.64597536373867	43.47678061479564	25.942243542145693	23.302248773272794	12.083045973594572	24.20366640095893	32.11574224356121	15.556349186104045	35.17665142552538	1.1132935621175293	1.2891193650319723	0.8636078181091614	0.7806180501409181	0.6558704453441295	40.0	3.0	31.38470965295043	124.0	192.0	10548.0	15653.0	0.75	0.2575387123064385	0.6075949367088608	-1.0	0.1181095191142035	99.5485767411215	36.139702824348326	3.0	0.47151898734177217	245.0	7582.0	49.0	0.008471923011738958	26.40075756488817	0.7802138325191039
13	245	medium	iso	A1	837.0	272.0	93.42640679999994	48.870057640000006	5.9072544546898275E-5	1109.0	144.7106779999999	36.49657518178932	28.442925306655784	23.49856567595208	38.8200757508169	18.35755975068582	18.938131467397568	11.661903789690601	18.0838886035893	28.724190328229636	16.492422502470642	28.847593893934853	0.9693437698586465	1.2831512507347105	0.7554399914301738	0.5230861307190938	0.3249701314217443	43.0	4.0	33.95585369269929	20.0	176.0	1573.0	18662.0	0.18181818181818182	0.17673579801623085	0.8979591836734694	-1.0	0.18957354395858741	49.195146606358186	19.277608796584307	2.0	0.49489795918367346	123.0	7502.0	92.0	0.0014716087381116088	25.495097567963924	0.6985613702374245
13	247	small	api	A1	761.0	102.0	87.01219323999993	26.142135600000003	1.0220447071791087E-4	863.0	115.15432883999985	31.953090617340916	28.792360097775937	9.865806943084358	6.428747748829849	11.180339887498949	13.087062244975897	12.529964086141668	3.818097017938875	25.90965094444011	14.7648230602334	34.10003665687182	0.8543047842376592	1.1097767084334684	0.7697988052421585	0.30044220960956464	0.1340341655716163	33.0	3.0	31.38470965295043	61.0	83.0	9141.0	11296.0	0.75	0.16685979142526072	0.5763888888888888	-1.0	0.051111795915554405	77.91223815292716	35.43514099704011	4.0	0.8611111111111112	72.0	2838.0	48.0	4.8174868529873475E-4	18.973665961010276	0.5937975198778825
13	252	small	api	A1	805.0	78.0	91.42640679999994	24.556349160000003	3.8110008849453945E-5	883.0	117.98275595999988	34.48187929913333	28.460498941515414	27.64597536373867	28.141601232261735	8.48528137423857	11.768698057578657	11.40175425099138	11.194285457918813	21.819715855161817	15.556349186104045	23.734192829391937	0.7210042549077318	1.211569739869687	0.5950992593998601	0.2685914280074279	0.0968944099378882	51.0	8.0	32.64965543462902	54.0	48.0	8510.0	6707.0	0.5	0.11551528878822197	0.47058823529411764	0.018247637783065214	-1.0	83.24244814426805	35.76440668960988	5.0	1.107843137254902	190.0	6075.0	46.0	0.0032830520471365822	17.204650534085253	0.49894758881421164
13	261	small	api	A1	1091.0	131.0	107.56854239999988	30.556349160000003	4.6469909321838955E-5	1222.0	140.95331867999988	39.21734310225516	33.83784863137726	63.065303761075	70.64100582430528	12.0	14.247510866736501	12.041594578792296	26.391384987538416	10.845843185777689	17.11724276862369	27.972972972972972	0.8422523844509753	1.1589786197544953	0.7267195184578886	0.2840639882092521	0.12007332722273144	60.0	3.0	34.539832078341085	92.0	69.0	16789.0	12276.0	0.6923076923076923	0.13175122749590834	0.42857142857142855	0.009655898140129024	-1.0	114.3941329337988	39.12670688231668	4.0	1.1366459627329193	82.0	3457.0	52.0	6.277918531452769E-4	23.53720459187964	0.6001733603041087
14	262	medium	iso	A1	813.0	294.0	91.08326103999991	52.69848476000001	4.268237756609985E-5	1107.0	145.78174579999992	33.52610922848042	29.410882339705484	6.7343693601062	11.643431498761686	20.09975124224178	18.044732965323114	11.045361017187261	5.965499862718936	36.27908838897775	16.278820596099706	29.558457709179073	1.1138846599097827	1.1399219119386728	0.9771587406503939	0.5785748573149688	0.36162361623616235	48.0	3.0	32.7566787083184	95.0	190.0	7168.0	16339.0	0.6666666666666666	0.25745257452574527	0.6666666666666666	-1.0	0.22344021127805724	57.79295583716416	21.781369746089478	2.0	0.47368421052631576	112.0	12038.0	149.0	3.592616788790454E-4	17.72004514666935	0.5285446344491467
14	264	medium	iso	A1	1085.0	277.0	108.39696951999989	49.455844080000006	7.118013379257621E-5	1362.0	160.26702715999997	42.01190307520001	31.400636936215164	39.0938588862295	57.673860005623126	18.027756377319946	18.881312554270586	13.0	26.68291407778992	24.93579991993557	18.0	31.57674202964947	0.954793599518187	1.3379315572655344	0.7136341125472778	0.45624747904852736	0.2552995391705069	68.0	3.0	38.47076812334269	33.0	217.0	2953.0	23974.0	0.5384615384615384	0.18355359765051396	0.868	-1.0	0.14372435334148112	45.30810443566997	17.269364355872696	7.0	0.496	93.0	11591.0	170.0	4.16020604459647E-4	25.942243542145693	0.6174974624622426
14	268	small	api	A1	1053.0	224.0	106.3259017199999	43.627416960000005	3.951643723381623E-5	1277.0	152.36753223999992	39.84971769034255	31.622776601683793	36.96560320189906	55.09416040255036	16.401219466856727	16.382052043539346	12.206555615733702	24.291263680259185	23.400854685246006	18.027756377319946	29.62011276850244	1.0011700257859295	1.2601587201618691	0.7944793062712988	0.4103178647371272	0.2127255460588794	64.0	4.0	37.48332962798263	130.0	152.0	9640.0	12824.0	0.6363636363636364	0.22083007047768208	0.5390070921985816	-1.0	0.04021970363352681	86.44321831181377	39.40844630986332	4.0	0.3120567375886525	116.0	10560.0	123.0	1.4851862168630296E-4	29.427877939124322	0.7384714282745364
14	269	medium	F	A1	987.0	272.0	101.3259017199999	48.870057640000006	3.885791445366792E-5	1259.0	152.6101729199999	38.07886552931954	31.38470965295043	33.835119822451404	51.277298489597555	18.681541692269406	17.618735400221578	12.649110640673518	25.473447974786176	25.74502071023751	17.4928556845359	32.6506224171195	1.060322507143984	1.2132935416765853	0.8739208367323715	0.4823056771312595	0.2755825734549139	74.0	3.0	35.35533905932738	114.0	171.0	10681.0	18344.0	0.6923076923076923	0.22637013502779985	0.6	-1.0	0.053514955646924794	102.57981730619504	43.41998504889803	7.0	0.5789473684210527	130.0	10277.0	102.0	0.0010549157332068004	25.495097567963924	0.6695340634119862
14	271	small	api	A1	1009.0	134.0	103.98275595999993	35.627416960000005	5.920036306834572E-5	1143.0	142.02438647999986	38.8329756778952	31.622776601683793	42.250957097144386	55.49147701233159	12.0	16.635125131202113	11.045361017187261	21.6311005102334	19.795858152654056	17.46424919657298	26.25	0.7213651779205364	1.2280065146407002	0.5874278102926833	0.3426281274339868	0.13280475718533202	61.0	3.0	35.73513677041127	138.0	112.0	13500.0	12310.0	0.75	0.21872265966754156	0.448	-1.0	0.05760237919181285	88.22898265603278	39.41088233970548	3.0	0.528	82.0	8188.0	127.0	5.105892744457509E-4	28.0178514522438	0.7214963819574696
14	273	medium	iso	B	1048.0	503.0	106.15432883999992	68.52691188	1.2184370109763727E-4	1551.0	177.09545427999996	40.80441152620633	30.610455730027933	52.57161760445405	77.66091272167381	24.08318915758459	28.3127481800675	14.142135623730951	37.27538134015605	14.014819112253985	16.76305461424021	38.15680282154809	0.8506129113435704	1.3330220198642269	0.6381086723760261	0.6455404374821729	0.4799618320610687	83.0	5.0	35.22782990761707	33.0	372.0	3331.0	51520.0	0.5454545454545454	0.2611218568665377	0.9185185185185185	-1.0	0.19551593584765847	61.08162020556582	24.24771742311577	7.0	0.4271604938271605	264.0	31894.0	140.0	0.0048701574775112475	24.73863375370596	0.6062735088782681
14	274	medium	iso	A1	867.0	258.0	94.25483391999992	46.870057640000006	2.776057627314013E-5	1125.0	143.53910511999993	35.0	30.0	53.13010235415598	63.43494882292201	17.88854381999832	17.601926650613635	12.083045973594572	28.0	17.0	15.0	31.304951684997057	1.016283283931006	1.1666666666666667	0.871099957655148	0.4972695371760095	0.2975778546712803	65.0	3.0	31.400636936215164	39.0	178.0	6016.0	29855.0	0.5833333333333334	0.1928888888888889	0.8202764976958525	-1.0	0.15044471238084173	94.88500252812737	38.62656634764106	9.0	1.023041474654378	106.0	5263.0	68.0	5.621330776197225E-4	24.186773244895647	0.6910506641398756
14	276	small	api	A1	1048.0	161.0	104.39696951999989	36.384776280000004	1.2165825050326312E-4	1209.0	143.1959593599999	38.01315561749642	32.202484376209235	46.02915480430596	63.38370037548616	13.152946437965905	16.580558066814447	13.152946437965905	24.412600977880057	19.50160095299846	18.24828759089466	27.3063407034281	0.7932752555712334	1.180441706714406	0.6720156116638778	0.3485232995487439	0.15362595419847327	74.0	3.0	36.05551275463989	46.0	114.0	6509.0	21156.0	0.5	0.13234077750206782	0.7125	-1.0	0.08959731304152001	36.327718224571655	14.351177701145993	3.0	0.9375	105.0	10543.0	106.0	5.345335855084503E-4	17.204650534085253	0.45259727203932576
14	277	small	api	A1	919.0	129.0	99.08326103999993	30.798989840000004	1.1310590810241977E-4	1048.0	131.88225087999984	37.21558813185679	30.14962686336267	23.363030593755866	44.04515874612781	11.40175425099138	14.100490524582908	12.806248474865697	14.671271566782533	24.179403722102737	16.76305461424021	21.10290786793659	0.8086069226537523	1.2343631415578333	0.6550802559069014	0.3108394850626328	0.14036996735582155	97.0	8.0	35.17101079013795	140.0	84.0	18087.0	11304.0	0.5454545454545454	0.21374045801526717	0.375	0.011759108021296732	-1.0	100.23170618500892	37.277695307673795	3.0	0.5223214285714286	229.0	17335.0	119.0	0.0020746987093850917	17.029386365926403	0.45758745785745447
14	278	small	api	A1	915.0	106.0	98.32590171999993	27.142135600000003	4.5920239696042726E-5	1021.0	127.88225087999984	37.64306044943742	29.832867780352597	22.27026792005531	34.41625933229179	11.045361017187261	13.664083419892638	11.045361017187261	12.910746209193077	25.341177575220854	17.72004514666935	22.84274661426812	0.8083499403338719	1.26179825307403	0.6406332695140019	0.27604258008527544	0.11584699453551912	63.0	3.0	36.24913792078372	80.0	74.0	17114.0	15477.0	0.6666666666666666	0.15083251714005877	0.4805194805194805	-1.0	0.0014781456512835346	80.06011847053655	38.839441238616615	5.0	1.0064935064935066	193.0	12339.0	98.0	0.00458302223189438	17.204650534085253	0.45704707132393585
14	280	small	api	A1	924.0	224.0	98.91168815999993	43.627416960000005	5.2243942728229934E-5	1148.0	144.95331867999988	36.40054944640259	30.675723300355934	45.818455461688615	65.49916388008148	16.0312195418814	17.257082852771582	12.041594578792296	25.988618699091962	16.560326712625734	16.15549442140351	28.560327093445952	0.9289646273736639	1.1866239987234541	0.7828635088899475	0.4410744348982107	0.24242424242424243	72.0	4.0	33.28663395418648	12.0	112.0	842.0	12254.0	0.5384615384615384	0.10801393728222997	0.9032258064516129	-1.0	0.2000364272509143	91.70741246423977	39.721358768003974	3.0	0.6854838709677419	90.0	5252.0	79.0	3.401748019360474E-4	26.0	0.7142749325331829
14	283	small	api	A1	1337.0	127.0	120.91168815999988	30.727922040000003	6.561296008712167E-5	1464.0	153.63961019999994	47.41307836451879	34.0	48.896480870871926	62.637995562297334	12.206555615733702	13.22601316854044	13.601470508735444	25.39383734469779	18.11764705882353	19.313207915827967	28.59278786253576	0.9229202678225338	1.394502304838788	0.6618277105889964	0.2541352495164768	0.09498878085265519	122.0	4.0	40.792156108742276	110.0	69.0	11904.0	8023.0	0.6666666666666666	0.12226775956284153	0.3854748603351955	-1.0	0.016352101344629836	42.87601162188497	17.701213624600125	4.0	0.5027932960893855	106.0	12530.0	134.0	5.930363581502286E-4	31.622776601683793	0.6669631606402603
15	286	small	api	A1	846.0	198.0	93.08326103999994	40.384776280000004	8.236571780476383E-5	1044.0	135.88225087999987	36.235341863986875	28.42534080710379	22.166345822082462	46.99530403207088	15.132745950421556	15.560346501720353	13.038404810405298	17.11036706448733	25.11843234687142	15.811388300841896	23.39726306548969	0.9725198567235298	1.2747548783981961	0.7629073425830366	0.43385648320427633	0.23404255319148937	60.0	3.0	33.1058907144937	30.0	148.0	4762.0	28386.0	0.6428571428571429	0.17049808429118773	0.8314606741573034	-1.0	0.11052085485325984	88.11543890470334	40.226093431221216	7.0	0.9213483146067416	96.0	14870.0	233.0	3.027460760108917E-4	17.4928556845359	0.4827567447879243
15	287	small	api	A1	744.0	132.0	87.18376611999996	31.556349160000003	1.1137204692119397E-4	876.0	121.15432883999986	32.57299494980466	27.202941017470888	32.840404271473474	47.67734862374212	12.083045973594572	12.858844336571174	10.770329614269007	17.437757899612677	21.100659654092283	15.620499351813308	23.584777020624465	0.9396681114826009	1.197407108624207	0.7847524076938692	0.36195212210224736	0.1774193548387097	63.0	3.0	31.240998703626616	38.0	96.0	2566.0	8887.0	0.6363636363636364	0.15296803652968036	0.7164179104477612	-1.0	0.17170666167454765	28.175694855019557	13.16227766016838	1.0	0.417910447761194	135.0	8704.0	93.0	0.0016966995312136686	17.72004514666935	0.5440103120384273
15	288	small	api	A1	845.0	145.0	92.66904747999995	31.970562720000004	1.0746637478231781E-4	990.0	127.05382375999986	37.12142238654117	28.160255680657446	13.376752829851455	26.32829310517087	11.661903789690601	14.860498289150296	13.601470508735444	9.32076353101832	27.521056938851856	17.72004514666935	21.015722454338277	0.7847585971060607	1.3182203601950573	0.5953167018220988	0.3449972087702743	0.17159763313609466	66.0	4.0	34.92849839314596	43.0	106.0	7305.0	22412.0	0.6666666666666666	0.1505050505050505	0.7114093959731543	-1.0	0.07302897607280742	75.5309613484064	30.084973293843788	4.0	1.0067114093959733	87.0	6822.0	88.0	3.865085649871159E-4	20.09975124224178	0.5414596195411195
15	293	medium	iso	A1	986.0	368.0	100.98275595999993	57.11269832000001	5.441792907801518E-5	1354.0	160.5096678399999	39.11521443121589	30.23243291566195	29.725412803123675	40.60129464500449	21.213203435596427	22.194944143367582	13.152946437965905	22.472074173227956	31.82013179963544	18.027756377319946	34.53038114794306	0.9557673720001443	1.2938162978921952	0.738719533489585	0.5655688218949263	0.37322515212981744	92.0	3.0	36.87817782917155	51.0	269.0	6175.0	35089.0	0.6428571428571429	0.2363367799113737	0.840625	-1.0	0.1529540564311434	133.69058311786983	49.55297301210372	5.0	0.71875	107.0	10152.0	118.0	4.197242529278402E-4	26.419689627245813	0.6754325653437192
15	294	small	api	A1	1020.0	246.0	103.0121932399999	44.041630520000005	7.055349816801221E-5	1266.0	149.8822508799999	40.024992192379	31.78049716414141	20.11672516845553	39.43679117925599	16.401219466856727	19.00001526150942	12.806248474865697	16.189884482310607	29.829615160005993	18.867962264113206	25.486787085187437	0.8632213838313392	1.259419951351171	0.6854118698891744	0.427538033457757	0.2411764705882353	74.0	4.0	37.73592452822641	21.0	177.0	2379.0	29713.0	0.5454545454545454	0.15639810426540285	0.8939393939393939	-1.0	0.18432016069940152	116.26031527319381	45.609155202074994	3.0	0.9646464646464646	100.0	6609.0	86.0	5.851748322670636E-4	28.071337695236398	0.701345238502791
15	296	medium	iso	A1	940.0	325.0	98.6690474799999	54.69848476000001	5.624689437220296E-5	1265.0	155.78174579999992	37.12142238654117	31.064449134018133	54.08494360802817	67.8389681993745	19.924858845171276	21.660445636141876	11.704699910719626	31.22186396661917	17.061303669460738	16.64331697709324	33.71227941832629	0.9198729878357322	1.1949808678850884	0.7697805149497916	0.5543631580216413	0.34574468085106386	85.0	3.0	32.449961479175904	46.0	211.0	3822.0	22101.0	0.6666666666666666	0.20316205533596837	0.8210116731517509	-1.0	0.18180894269015568	123.12743568568224	47.3257234648885	3.0	0.44357976653696496	103.0	9575.0	105.0	3.718413878957522E-4	22.090722034374522	0.5950936309591355
15	299	small	api	A1	1029.0	59.0	104.25483391999991	21.313708480000003	7.309954030265995E-5	1088.0	127.98275595999985	38.01315561749642	33.015148038438355	26.565051177077976	32.182631767204825	7.211102550927978	-1.0	12.206555615733702	10.917273066616621	21.838460307994545	17.88854381999832	20.497312045445966	-1.0	1.1513852845136139	-1.0	0.20443856345649264	0.057337220602526724	61.0	9.0	36.235341863986875	92.0	57.0	9720.0	7904.0	0.8181818181818182	0.13694852941176472	0.3825503355704698	-1.0	0.03133608977560176	74.57311434260515	37.14992515567168	2.0	0.5637583892617449	100.0	8446.0	106.0	8.508844582793506E-4	19.313207915827967	0.5080664207456279
15	300	small	api	A1	880.0	72.0	91.59797967999994	23.899494920000002	6.297927620192783E-5	952.0	117.49747459999989	36.6742416417845	29.614185789921695	37.30394827798344	56.003540851749506	5.656854249492381	-1.0	16.401219466856727	13.551745796257913	14.520068289243248	14.317821063276353	16.345677686033213	-1.0	1.2384011467323706	-1.0	0.2609172713578787	0.08181818181818182	65.0	9.0	31.953090617340916	71.0	40.0	10822.0	5646.0	0.5	0.11659663865546219	0.36036036036036034	0.04856596365333396	-1.0	75.5745184696788	26.832815729997478	3.0	0.918918918918919	114.0	5701.0	68.0	0.001482621415001312	26.570660511172846	0.72450470198407
[truncated: 27 more columns]
