# Supplementary material for: Exploiting Single-Cell Quantitative Data to Map Genetic Variants Having Probabilistic Effects
Source: PLoS Genet. 2016 Aug 1;12(8):e1006213. doi: 10.1371/journal.pgen.1006213 (PMC4968810; doi:10.1371/journal.pgen.1006213)
Supplement: S1 Dataset — (ZIP) [file pgen.1006213.s007.zip › data/2014-10-07_morpho/k_series/k11-1_C.xls]

image_number	cell_id	Cgroup	Agroup	C11-1_C	C11-2_C	C12-1_C	C12-2_C	C13_C	C101_C	C102_C	C103_C	C104_C	C105_C	C106_C	C107_C	C108_C	C109_C	C110_C	C111_C	C112_C	C113_C	C114_C	C115_C	C116_C	C117_C	C118_C	C126_C	C127_C	C128_C	A7-1_C	A7-2_C	A8-1_C	A8-2_C	A9_C	A101_C	A102_C	A103_C	A104_C	A120_C	A121_C	A122_C	A123_C	D14-1_C	D14-2_C	D14-3_C	D15-1_C	D15-2_C	D15-3_C	D16-1_C
1	2	medium	api	1158.0	471.0	111.3259017199999	67.76955256	6.120668479968078E-5	1629.0	181.09545428	42.01190307520001	34.0147027033899	21.250505507133255	28.916739108320712	25.942243542145693	22.016931477668948	13.416407864998739	20.4703890338085	39.92391207537033	19.313207915827967	42.3345909795926	1.1782860644526265	1.235110106401521	0.9539927317780188	0.6087491905562986	0.4067357512953368	57.0	4.0	39.293765408777	89.0	389.0	5357.0	28782.0	0.6153846153846154	0.29343155310006136	0.8138075313807531	-1.0	0.20976210997828687	74.7301648695484	30.032011511880572	6.0	0.26569037656903766	185.0	32.0	217.0	35593.0	4894.0	40487.0	253.0
1	4	large	iso	1288.0	683.0	116.08326103999991	80.01219323999996	5.2931328247192575E-5	1971.0	198.50966784000002	44.91102314577124	35.90264614203248	46.55868420621081	59.28644178812402	29.732137494637012	28.205078312014635	16.278820596099706	38.85460356438811	26.87824168119577	18.601075237738275	45.19388495482717	1.0541412849746241	1.2509112272143177	0.8426987159769243	0.6892655540787177	0.53027950310559	77.0	4.0	39.92492955535426	57.0	509.0	6729.0	67697.0	0.6153846153846154	0.2871638762049721	0.8992932862190812	-1.0	0.18780116544429173	169.0892875532661	60.712336734945886	8.0	0.5565371024734982	234.0	34.0	268.0	31122.0	3609.0	34731.0	156.0
1	7	large	iso	705.0	501.0	83.59797967999997	69.76955255999998	8.590249714903604E-5	1206.0	155.78174579999995	32.55764119219941	26.476404589747453	28.66975158634522	42.99599290800897	23.600847442411894	25.292492741852666	12.206555615733702	22.91320785790638	29.346884973229344	14.212670403551895	33.59967975580014	0.9331167031772425	1.2296851365085582	0.7588257151961992	0.8345841948222547	0.7106382978723405	63.0	4.0	30.528675044947494	12.0	386.0	1057.0	48888.0	0.5454545454545454	0.33001658374792703	0.9698492462311558	-1.0	0.29466247199211126	52.99779915511556	19.235384061671343	3.0	0.47738693467336685	117.0	118.0	235.0	17071.0	19443.0	36514.0	193.0
1	14	large	F	857.0	653.0	95.84062035999995	81.35533899999996	1.4007044094598286E-4	1510.0	180.02438647999998	35.35533905932738	29.154759474226502	28.442928624363333	38.11174172300531	30.01666203960727	26.3290741909339	11.661903789690601	26.162950903902257	39.17027684654902	15.811388300841896	42.3899425750179	1.1400576344588351	1.212678125181665	0.940115609233117	0.8488607303918749	0.7619603267211202	86.0	4.0	33.95585369269929	176.0	80.0	13648.0	8170.0	0.7272727272727273	0.1695364238410596	0.3125	-1.0	0.019658890423957184	83.87031757624455	35.1169154181127	3.0	0.390625	85.0	54.0	139.0	15549.0	8722.0	24271.0	243.0
1	17	large	F	1027.0	673.0	104.74011527999993	80.59797967999997	7.274941402469699E-5	1700.0	187.33809495999998	37.013511046643494	33.015148038438355	38.71750791183862	40.837564561478324	28.42534080710379	28.51937819754218	12.806248474865697	28.449070899354453	34.65076087703989	17.204650534085253	43.505645159709736	0.9967026844068257	1.121106923511292	0.8890344564862432	0.7695044011030424	0.6553067185978578	73.0	3.0	36.24913792078372	170.0	139.0	16401.0	17379.0	0.8181818181818182	0.18176470588235294	0.44983818770226536	-1.0	0.01819481742949522	126.92668317878524	47.747292098280894	3.0	0.627831715210356	69.0	107.0	176.0	8654.0	16329.0	24983.0	150.0
2	23	large	E	680.0	531.0	83.42640679999995	72.18376611999997	1.1756989082254371E-4	1211.0	158.02438647999995	31.76476034853718	25.942243542145693	29.744881296942225	46.75292173054862	26.92582403567252	24.46376737811961	11.40175425099138	25.972177688348044	30.644997943545064	14.422205101855956	35.65618752717468	1.100640944605898	1.2244415290039292	0.8988922039431791	0.8652388241177374	0.7808823529411765	67.0	4.0	28.600699292150182	296.0	275.0	26859.0	25560.0	0.6666666666666666	0.4715111478117259	0.4816112084063047	-1.0	0.005978442676555655	130.21048403411817	48.10421685606611	2.0	0.4343257443082312	71.0	82.0	153.0	11191.0	14103.0	25294.0	208.0
2	25	large	E	934.0	581.0	95.1543288399999	73.01219323999997	3.4859232491059905E-5	1515.0	170.99494919999995	38.48376280978771	29.546573405388315	66.03751102542182	76.7427611534189	25.495097567963924	27.42459936148258	15.297058540778355	38.249897944637084	11.473411666009895	15.0	39.29715562308157	0.9296433917562125	1.3024780329609913	0.7137497663916877	0.7673029081290512	0.6220556745182013	140.0	3.0	31.78049716414141	153.0	95.0	17039.0	10121.0	0.625	0.16369636963696368	0.38306451612903225	0.041787986299356344	-1.0	143.76969652700248	51.929984328666876	2.0	0.8991935483870968	79.0	88.0	167.0	11239.0	14816.0	26055.0	136.0
3	40	large	E	864.0	550.0	94.25483391999994	72.18376612	6.860632468135724E-5	1414.0	168.85281359999993	35.6931365951495	29.832867780352597	44.13630995540042	56.309932474020215	25.45584412271571	25.131996385531345	12.727922061357855	31.182465486971257	24.637255975909166	15.264337522473747	37.476659402887016	1.012885873936016	1.1964366569765836	0.8465854569314153	0.7658362241799391	0.6365740740740741	78.0	5.0	32.89376840679705	442.0	121.0	21801.0	6543.0	0.7	0.39816124469589814	0.21492007104795738	0.10298545425887963	-1.0	130.8922067536534	53.93957436845742	3.0	0.18294849023090587	79.0	95.0	174.0	7800.0	7963.0	15763.0	147.0
3	41	large	E	718.0	582.0	87.08326103999994	77.01219323999997	9.891264152554469E-5	1300.0	166.50966783999993	31.38470965295043	27.784887978899608	21.522600107907067	23.811654250972765	25.80697580112788	26.956114786432433	12.206555615733702	15.899462047535295	37.35843746385725	15.0	39.381287231690536	0.9573700069758221	1.1295604170434157	0.8475598051511969	0.8843512785382024	0.8105849582172702	77.0	3.0	31.144823004794873	165.0	222.0	11473.0	16302.0	0.6363636363636364	0.2976923076923077	0.5736434108527132	-1.0	0.017607607987914487	121.01290575351759	43.96196290438965	2.0	0.3979328165374677	84.0	80.0	164.0	11398.0	11146.0	22544.0	157.0
3	44	large	api	684.0	408.0	82.01219323999996	62.52691188000001	1.2285763194475283E-4	1092.0	146.9533186799999	30.805843601498726	26.68332812825267	18.75865034784225	38.990994042505484	22.80350850198276	24.055974372661655	12.206555615733702	19.898822052390642	31.180518262227835	14.422205101855956	31.625680343247577	0.9479353506419487	1.1544977992786845	0.8210802577832601	0.7624099467383058	0.5964912280701754	74.0	5.0	29.68164415931166	25.0	304.0	1514.0	24783.0	0.45454545454545453	0.30128205128205127	0.9240121580547113	-1.0	0.28091300892479815	106.18317717941345	46.867945413491796	2.0	0.3191489361702128	151.0	32.0	183.0	8227.0	1355.0	9582.0	80.0
3	48	large	iso	1024.0	646.0	106.08326103999993	80.01219323999996	8.883558110106353E-5	1670.0	188.50966783999996	41.23105625617661	30.083217912982647	54.44115642416645	70.69605940402928	28.319604517012593	27.45810240737148	13.45362404707371	39.14524988086414	19.645504736544467	15.264337522473747	41.477170318020256	1.0313751510158922	1.3705666852342622	0.7525173069850343	0.7542395704618322	0.630859375	108.0	3.0	34.785054261852174	339.0	388.0	25730.0	31857.0	0.6363636363636364	0.4353293413173653	0.5337001375515819	-1.0	0.08244035073372144	174.09472375966078	55.676687435937694	7.0	0.3796423658872077	65.0	102.0	167.0	6248.0	13313.0	19561.0	92.0
3	49	large	iso	772.0	594.0	90.08326103999994	77.42640679999995	9.035021200452445E-5	1366.0	169.92388139999994	33.24154027718932	27.85677655436824	20.556045219583467	33.25601689384038	28.635642126552707	25.22124056414967	11.180339887498949	20.9376579483473	37.97998659087835	15.0	38.18085616873693	1.1353780181319226	1.1933017523514111	0.9514592733100833	0.8594982675596088	0.7694300518134715	72.0	3.0	32.01562118716424	32.0	308.0	2833.0	31859.0	0.5833333333333334	0.24890190336749635	0.9058823529411765	-1.0	0.2162782819549695	140.18535460038945	50.31310129526618	7.0	0.5764705882352941	87.0	102.0	189.0	5458.0	7573.0	13031.0	80.0
3	55	large	iso	912.0	584.0	96.08326103999993	75.42640679999997	5.110347332850235E-5	1496.0	173.92388139999994	36.22154055254967	31.144823004794873	58.884667685258165	75.23283923260942	27.294688127912362	26.05998859979571	13.152946437965905	38.651034126196286	13.35695502061306	14.317821063276353	39.9713006057294	1.0473791277148268	1.1630035767733602	0.900581175012959	0.7850108955877297	0.6403508771929824	60.0	3.0	31.906112267087632	31.0	458.0	1999.0	33416.0	0.6428571428571429	0.32687165775401067	0.9366053169734151	-1.0	0.25141096865089885	65.89569228838947	20.591260281974	1.0	0.3006134969325153	82.0	93.0	175.0	3797.0	5371.0	9168.0	63.0
3	57	large	iso	847.0	438.0	95.08326103999993	64.59797968000001	1.0776348088921219E-4	1285.0	162.50966783999996	36.138621999185304	28.861739379323623	30.455528174891807	38.86472790792752	24.166091947189145	21.78452961288648	12.206555615733702	22.413693582955663	32.984845004941285	15.524174696260024	35.71995342558979	1.109323560188046	1.2521290392177402	0.8859498705349801	0.679383300209116	0.5171192443919717	94.0	4.0	33.734255586866	46.0	321.0	4869.0	40885.0	0.5454545454545454	0.2856031128404669	0.8746594005449592	-1.0	0.15206205058751182	134.75855545844263	51.25621285716291	7.0	0.5258855585831063	203.0	26.0	229.0	9284.0	1177.0	10461.0	48.0
4	58	large	E	913.0	631.0	97.32590171999993	79.25483391999997	7.759161574325754E-5	1544.0	178.99494919999998	37.8021163428716	29.206163733020468	23.013317822257598	45.60628191551734	28.284271247461902	27.38428814070052	13.152946437965905	27.77622264521706	35.12957091451231	17.46424919657298	38.87236231653795	1.032864944384797	1.294319811681825	0.797998249785502	0.8143241677637962	0.6911281489594743	76.0	4.0	35.4400902933387	101.0	313.0	8910.0	26421.0	0.5714285714285714	0.26813471502590674	0.7560386473429952	-1.0	0.12340624484654443	155.05071621562757	51.10464421347419	7.0	0.5772946859903382	97.0	80.0	177.0	9106.0	7489.0	16595.0	131.0
4	65	large	iso	879.0	553.0	95.32590171999993	72.94112544	1.4618283312568697E-4	1432.0	170.26702715999994	38.01315561749642	28.0178514522438	29.54400092968786	52.46519085612141	27.202941017470888	25.192925937630662	13.92838827718412	29.48979062090899	31.587004503485048	17.11724276862369	37.18841082998155	1.0797849001269784	1.3567477035949576	0.7958627070205357	0.7651763489659864	0.6291240045506257	90.0	3.0	34.20526275297414	20.0	328.0	2014.0	40922.0	0.21428571428571427	0.2430167597765363	0.9425287356321839	-1.0	0.2592815425571664	128.07871523705586	53.03640307535383	6.0	0.5057471264367817	131.0	66.0	197.0	8050.0	4322.0	12372.0	85.0
5	84	medium	iso	1116.0	435.0	107.39696951999986	64.76955256000001	8.223759945090743E-5	1551.0	174.16652208	40.0	34.40930106817051	49.950272234291745	70.05761541830302	24.041630560342615	22.208726358172882	13.601470508735444	36.4	18.94836511524254	18.027756377319946	38.72191824763147	1.0825308112049936	1.162476387438193	0.9312282149580867	0.6030854767083385	0.3897849462365591	105.0	3.0	36.40054944640259	77.0	316.0	5143.0	27866.0	0.7142857142857143	0.25338491295938104	0.8040712468193384	-1.0	0.16435280779553288	139.6611552676481	52.744147920755225	3.0	0.49363867684478374	138.0	29.0	167.0	12663.0	2147.0	14810.0	126.0
5	92	large	iso	908.0	625.0	96.49747459999993	78.01219323999996	7.171906764915575E-5	1533.0	177.33809495999998	37.33630940518894	28.792360097775937	28.72032679786949	44.33892418841458	29.546573405388315	25.786386089190394	12.529964086141668	28.149541739493237	37.509950428948144	18.110770276274835	40.27684649683932	1.1458206397434725	1.296743624989359	0.8836138598737088	0.8084376670309258	0.6883259911894273	117.0	3.0	35.35533905932738	44.0	499.0	3372.0	40745.0	0.5833333333333334	0.3542074363992172	0.9189686924493554	-1.0	0.21616569329661559	68.97806517328472	26.65307249062102	2.0	0.21915285451197053	73.0	117.0	190.0	3273.0	5683.0	8956.0	54.0
6	108	large	E	892.0	744.0	95.25483391999995	88.84062035999997	9.21913358352369E-5	1636.0	186.50966783999996	37.0	29.410882339705484	30.05969010433131	26.277023775943604	31.25699921617557	29.02719048934044	12.529964086141668	21.7027027027027	42.12726383687294	16.278820596099706	49.022207755056584	1.0768179313686583	1.258037741698385	0.8559504183991531	0.932662592584152	0.8340807174887892	78.0	3.0	33.37663853655727	204.0	130.0	15456.0	9496.0	0.08333333333333333	0.2041564792176039	0.38922155688622756	0.03526883512595288	-1.0	120.21079369974665	40.31797780234433	2.0	0.46407185628742514	89.0	68.0	157.0	5116.0	3071.0	8187.0	77.0
6	109	large	iso	805.0	499.0	88.25483391999994	66.94112544	9.085790495858496E-5	1304.0	158.02438647999995	35.4682957019364	27.85677655436824	30.749967302196406	49.31955765014138	24.351591323771842	25.628515454939713	14.317821063276353	26.051434998878563	28.43114308126243	15.0	34.35247386742776	0.9501756497206024	1.2732376135735846	0.7462673420821687	0.7584981180824598	0.6198757763975156	60.0	3.0	32.01562118716424	30.0	374.0	3218.0	44279.0	0.5714285714285714	0.3098159509202454	0.9257425742574258	-1.0	0.18265527728244757	80.1855454245568	31.105032090674484	8.0	0.45792079207920794	58.0	75.0	133.0	3258.0	4503.0	7761.0	59.0
6	111	large	iso	982.0	587.0	100.56854239999991	74.59797968	4.1712283823973936E-5	1569.0	177.58073563999994	37.53664875824692	31.89043743820395	36.158185439808335	42.12419672981673	28.160255680657446	25.79409468741191	13.038404810405298	28.532115557191236	34.52445586967802	17.46424919657298	42.53827056979426	1.0917326629183957	1.1770502938689373	0.9275157303006105	0.7417625621269823	0.5977596741344195	75.0	3.0	34.785054261852174	77.0	435.0	8589.0	53052.0	0.7142857142857143	0.3263224984066284	0.849609375	-1.0	0.21047441360333938	134.02363363276993	55.39731138569564	5.0	0.376953125	234.0	197.0	431.0	15963.0	14263.0	30226.0	49.0
8	135	large	iso	836.0	567.0	92.66904747999995	73.76955255999997	6.207160356321485E-5	1403.0	168.8528136	35.6931365951495	28.635642126552707	23.49856567595208	46.847610265994604	25.80697580112788	30.579004162391623	13.601470508735444	26.47567824365484	32.197636634977556	16.492422502470642	36.29105972033607	0.8439442849112547	1.246458397454711	0.6770737688755623	0.7960538558025114	0.6782296650717703	78.0	3.0	33.734255586866	46.0	361.0	3086.0	27508.0	0.5	0.2900926585887384	0.8869778869778869	-1.0	0.2693505206401568	128.34843890014	52.49767510093588	3.0	0.4103194103194103	92.0	86.0	178.0	2945.0	3102.0	6047.0	41.0
8	138	large	iso	723.0	497.0	84.08326103999995	68.35533899999999	7.005182737386876E-5	1220.0	154.8528135999999	32.01562118716424	27.80287754891569	33.482975248852625	45.50258166672103	25.179356624028344	25.010920672022927	12.165525060596439	26.23719199728582	30.032862552839067	14.035668847618199	36.78375576379793	1.006734496271216	1.1515218570752885	0.8742643399129104	0.8129482390969838	0.6874135546334716	105.0	3.0	29.274562336608895	29.0	384.0	1536.0	27577.0	0.46153846153846156	0.33852459016393444	0.9297820823244553	-1.0	0.23835452041152144	52.021095799606506	19.0	5.0	0.23728813559322035	64.0	58.0	122.0	6633.0	5725.0	12358.0	115.0
8	144	medium	iso	886.0	279.0	97.66904747999992	51.11269832000001	7.515175079293313E-5	1165.0	151.19595935999993	37.94733192202055	28.792360097775937	32.47119229084848	54.68878656036679	18.601075237738275	19.058466395689642	11.40175425099138	24.033310217279684	23.686839067169107	16.492422502470642	29.45170245975227	0.9760006315064882	1.317965314172067	0.7405359010677776	0.5233254509875973	0.3148984198645598	134.0	5.0	33.95585369269929	38.0	182.0	3547.0	23331.0	0.4	0.1888412017167382	0.8272727272727273	-1.0	0.18168774733006782	106.69945798190622	39.22078812228115	7.0	0.95	89.0	21.0	110.0	8548.0	1397.0	9945.0	106.0
8	151	medium	iso	894.0	365.0	96.25483391999994	57.69848476000001	6.096345375303459E-5	1259.0	156.36753223999992	35.05709628591621	30.01666203960727	25.167870149781606	28.61666386513025	21.02379604162864	21.416436688618973	12.083045973594572	16.943787789938344	33.98112683729125	16.15549442140351	35.377152545970006	0.9816663877049636	1.1679212112145594	0.8405244962407153	0.5994346715922321	0.4082774049217002	82.0	3.0	34.713109915419565	12.0	269.0	866.0	26627.0	0.4166666666666667	0.22319301032565528	0.9572953736654805	-1.0	0.16374891675909212	59.20902179262147	21.58240855572283	4.0	0.4555160142348754	114.0	37.0	151.0	6766.0	1691.0	8457.0	86.0
8	155	large	iso	810.0	551.0	89.49747459999995	72.18376611999997	9.317517055743624E-5	1361.0	164.5096678399999	35.608987629529715	27.80287754891569	34.3431517530787	53.79947304457778	25.96150997149434	28.539701871832467	12.649110640673518	29.430772110210672	28.37835754992817	15.033296378372908	36.47139738622797	0.9096629701348529	1.2807662648184581	0.7102490088336242	0.8065452845749909	0.6802469135802469	102.0	3.0	31.78049716414141	49.0	364.0	3511.0	29406.0	0.46153846153846156	0.30345334313005146	0.8813559322033898	-1.0	0.218187269710116	64.33076665889376	24.43594242881577	9.0	0.23728813559322035	107.0	95.0	202.0	4492.0	4070.0	8562.0	56.0
9	160	large	F	959.0	693.0	102.3259017199999	83.08326103999995	1.1530539885755292E-4	1652.0	187.82337632000002	39.21734310225516	30.675723300355934	33.21181670089237	57.070571439143805	29.832867780352597	29.289054534852966	14.560219778561036	35.570997157117	30.25193541204071	17.204650534085253	42.37968488145812	1.0185671150583748	1.2784488475875682	0.796721055347979	0.8119475093153377	0.7226277372262774	35.0	4.0	35.608987629529715	263.0	443.0	12395.0	23542.0	0.6666666666666666	0.42736077481840196	0.6274787535410765	-1.0	0.0542356025868377	72.94611591576891	29.208096264818895	4.0	0.17422096317280453	85.0	79.0	164.0	6657.0	7646.0	14303.0	100.0
9	173	large	E	982.0	759.0	99.42640679999994	87.84062035999995	4.546573783113494E-5	1741.0	189.68124072000003	38.2099463490856	31.144823004794873	38.74423222960212	58.77417197591984	31.400636936215164	30.075421976478395	14.212670403551895	37.26778328842322	29.12201491273088	16.64331697709324	43.58139083544874	1.04406305456905	1.2268474392422466	0.8510129468207619	0.8834737489477493	0.7729124236252546	49.0	4.0	34.92849839314596	102.0	121.0	11914.0	12518.0	0.5833333333333334	0.12808730614589317	0.5426008968609866	0.009123752198191115	-1.0	148.25046533058816	56.55170184440047	4.0	0.7982062780269058	106.0	86.0	192.0	11687.0	9734.0	21421.0	153.0
10	182	large	iso	820.0	557.0	92.32590171999992	74.42640679999997	1.1602647000345227E-4	1377.0	168.75230851999996	35.22782990761707	27.459060435491963	24.7174409110834	51.171316513431236	27.073972741361768	25.21034410525949	14.035668847618199	28.358261142392795	30.62741356266411	16.1245154965971	36.40228636422665	1.0739231732943098	1.2829218971412313	0.8370916231824876	0.8061270500852037	0.6792682926829269	51.0	4.0	32.449961479175904	98.0	406.0	9141.0	33369.0	0.8	0.3660130718954248	0.8055555555555556	-1.0	0.07751321466623427	91.47109419885072	31.882663285909903	3.0	0.20833333333333334	91.0	122.0	213.0	5680.0	5793.0	11473.0	101.0
10	184	large	iso	990.0	594.0	102.08326103999991	74.76955255999998	7.590931735970389E-5	1584.0	178.85281359999996	38.27531841800928	31.016124838541646	48.17983011986422	69.25391972431657	27.65863337187866	26.16124271739769	13.45362404707371	37.67440898209513	20.279773932892613	16.1245154965971	40.28661547701922	1.0572369849038241	1.234045794478075	0.8567242720121014	0.7324369519377184	0.6	88.0	4.0	34.539832078341085	56.0	446.0	6214.0	41380.0	0.7272727272727273	0.31691919191919193	0.8884462151394422	-1.0	0.12896669045849815	68.19716713701126	24.12461179749811	3.0	0.24302788844621515	159.0	151.0	310.0	10364.0	11221.0	21585.0	91.0
11	206	large	E	776.0	633.0	90.25483391999994	79.01219323999996	1.3696913275639507E-4	1409.0	171.68124071999995	34.52535300326414	27.459060435491963	29.797591290823846	47.37277712736585	29.68164415931166	26.850933211878118	12.529964086141668	29.601435209174454	33.50442387354457	15.620499351813308	40.23161847588397	1.1054231867882087	1.2573391971794745	0.8791765891558528	0.8754344760086177	0.8157216494845361	47.0	4.0	31.906112267087632	224.0	354.0	18357.0	31910.0	0.6666666666666666	0.41022001419446413	0.6124567474048442	-1.0	0.13807751974104404	158.51294036418147	54.130739694516635	7.0	0.42214532871972316	203.0	71.0	274.0	6328.0	1785.0	8113.0	50.0
12	218	large	F	888.0	607.0	92.66904747999993	75.84062035999997	6.761269781277335E-5	1495.0	171.33809495999998	36.40054944640259	29.410882339705484	26.847294113348845	41.270323233208	28.071337695236398	26.569572252677677	15.033296378372908	25.494120668876683	36.07508226870234	15.297058540778355	38.650150417180086	1.0565220029994038	1.2376558114089924	0.853647672689082	0.8184029341228319	0.6835585585585585	29.0	3.0	33.24154027718932	196.0	152.0	16312.0	13063.0	0.6875	0.23277591973244147	0.4367816091954023	0.015282777543739126	-1.0	109.76421332838571	42.334936782270645	3.0	0.4540229885057471	88.0	53.0	141.0	6108.0	3284.0	9392.0	110.0
12	219	large	iso	873.0	585.0	95.66904747999993	76.59797967999997	6.216531218124103E-5	1458.0	174.26702715999997	36.05551275463989	30.01666203960727	26.565051177077976	40.272012181157805	26.1725046566048	30.23807312403359	12.727922061357855	24.12945853579747	34.34758996985027	16.1245154965971	37.32799844466586	0.8655480310946988	1.2011832863715592	0.7205794826776842	0.8006558202224511	0.6701030927835051	41.0	3.0	34.0147027033899	36.0	370.0	3577.0	34593.0	0.7	0.2784636488340192	0.9113300492610837	-1.0	0.23450201446140534	105.90662132658522	45.97265205782703	2.0	0.33251231527093594	70.0	93.0	163.0	3728.0	5385.0	9113.0	77.0
12	220	large	iso	841.0	643.0	91.84062035999995	79.18376611999996	7.373567358285088E-5	1484.0	173.43860004	35.12833614050059	29.154759474226502	38.06161419466375	48.43029173940195	27.586228448267445	28.345139772172583	13.45362404707371	30.26047108375375	30.492448438338073	15.811388300841896	40.447118400701086	0.97322605109712	1.2048919893012622	0.8077288750683045	0.8621867514571742	0.7645659928656362	33.0	3.0	33.1058907144937	99.0	406.0	8770.0	39326.0	0.6363636363636364	0.34029649595687333	0.803960396039604	-1.0	0.21530847347752435	137.9987682516896	50.50595268947039	6.0	0.24554455445544554	114.0	129.0	243.0	2773.0	2635.0	5408.0	43.0
13	243	large	iso	783.0	386.0	87.25483391999994	58.69848476000001	4.929652157568949E-5	1169.0	148.3675322399999	33.015148038438355	28.844410203711913	11.496563017585782	17.48406883698551	23.08679276123039	20.91496260976851	13.92838827718412	9.965122664813045	37.16491314709035	15.231546211727817	33.168361652597376	1.1038409770069353	1.1445943184579215	0.9643949469311608	0.6727247319480091	0.4929757343550447	31.0	3.0	31.78049716414141	39.0	287.0	3534.0	30656.0	0.5714285714285714	0.2788708297690334	0.8803680981595092	-1.0	0.11660223975427711	101.60497078712885	44.66345262661763	7.0	0.50920245398773	260.0	43.0	303.0	6183.0	969.0	7152.0	31.0
13	250	large	iso	858.0	604.0	93.59797967999994	77.42640679999997	4.6663420827801856E-5	1462.0	173.43860003999998	36.345563690772494	29.274562336608895	28.354961785324065	39.95524252315329	28.319604517012593	25.964280493699164	12.041594578792296	25.80782645113142	35.86731674847064	15.811388300841896	40.187275396305324	1.090714010884492	1.241540805046334	0.8785164421911906	0.8272230561462053	0.703962703962704	57.0	4.0	34.0	52.0	501.0	4745.0	45479.0	0.7	0.37824897400820795	0.9059674502712477	-1.0	0.2326440329599743	67.9180900616176	26.45584412271571	8.0	0.2857142857142857	140.0	87.0	227.0	5787.0	4404.0	10191.0	59.0
13	253	large	iso	998.0	615.0	104.15432883999989	76.52691187999999	7.621336303613979E-5	1613.0	183.09545428000004	36.68787265568828	32.28002478313795	61.95048190617703	72.62269926632538	28.0178514522438	26.965196591109557	12.206555615733702	41.45784124019456	17.750915739671825	16.278820596099706	43.44052197641471	1.0390375370554985	1.1365503249196034	0.9142028419454258	0.7347453795949214	0.6162324649298597	48.0	3.0	34.132096331752024	64.0	522.0	5288.0	40092.0	0.8181818181818182	0.3632982021078735	0.8907849829351536	-1.0	0.17466902225918376	137.9945210332296	56.4993873726924	6.0	0.28668941979522183	123.0	106.0	229.0	7631.0	8713.0	16344.0	87.0
13	259	large	F	952.0	633.0	99.66904747999993	80.42640679999997	1.1106672684653008E-4	1585.0	182.50966784000002	39.319206502675	29.154759474226502	36.50144112050634	51.73048393461566	29.154759474226502	26.571086156301885	13.892443989449804	32.70666207143599	31.109843344851104	16.278820596099706	41.6589118709503	1.0972362703852754	1.3486376568269791	0.8135886350428692	0.8069346385209382	0.6649159663865546	51.0	3.0	35.77708763999664	128.0	274.0	11898.0	23523.0	0.5384615384615384	0.25362776025236594	0.681592039800995	-1.0	0.04696028062197986	153.68336322630003	56.74559696383608	6.0	0.554726368159204	229.0	168.0	397.0	7994.0	4982.0	12976.0	58.0
13	260	large	iso	945.0	591.0	98.84062035999993	76.59797967999998	6.113940691213344E-5	1536.0	178.26702716	37.21558813185679	31.144823004794873	38.65980825409008	54.580998568423425	28.653097563788805	25.31571306605078	12.529964086141668	33.05066671637823	28.80093426319691	15.556349186104045	40.556168013187836	1.131830554763775	1.1949205210165201	0.9472015375557578	0.7749645783384684	0.6253968253968254	58.0	4.0	33.83784863137726	46.0	458.0	4559.0	41114.0	0.5833333333333334	0.328125	0.9087301587301587	-1.0	0.22594065063974153	72.91028854358252	23.345235059857504	3.0	0.3055555555555556	85.0	116.0	201.0	2983.0	5049.0	8032.0	45.0
14	265	large	F	901.0	678.0	97.32590171999992	84.08326103999995	5.163224836279047E-5	1579.0	183.82337631999997	36.87817782917155	29.832867780352597	32.04468071873421	49.39870535499554	31.0	28.759789980769497	12.0	32.4311034438891	34.49215836627283	16.76305461424021	42.714285714285715	1.077893824006658	1.2361593293910171	0.8719699786092079	0.8639350836111629	0.7524972253052165	43.0	3.0	34.88552708502482	221.0	253.0	10975.0	13765.0	0.7692307692307693	0.30018999366687776	0.5337552742616034	-1.0	0.009617268738566625	131.18012041981237	59.73908521862991	2.0	0.25738396624472576	151.0	98.0	249.0	9107.0	5176.0	14283.0	82.0
14	285	large	iso	851.0	527.0	94.25483391999994	73.84062035999997	4.1624300496330984E-5	1378.0	170.50966783999996	36.40054944640259	28.792360097775937	30.754394079558622	46.45563330703841	26.0	25.941417979505523	12.083045973594572	26.950142646732786	31.431949202035252	15.620499351813308	37.18075801749271	1.0022582428046438	1.2642433382602196	0.7927732047090674	0.783414677942918	0.6192714453584018	61.0	4.0	33.301651610693426	49.0	412.0	3143.0	31238.0	0.5833333333333334	0.33454281567489114	0.8937093275488069	-1.0	0.20444280144727162	123.98313813916238	51.45660606577157	2.0	0.32537960954446854	109.0	68.0	177.0	5244.0	3003.0	8247.0	70.0
15	289	large	iso	844.0	622.0	95.08326103999995	77.76955255999997	1.318969677706642E-4	1466.0	175.68124072	37.16180835212409	27.313000567495326	39.23736711340155	67.25778581947974	26.1725046566048	28.31167851541392	13.45362404707371	34.713057765561246	22.516749797600035	16.492422502470642	37.63938796769253	0.9244419981088555	1.3605904726685225	0.6794417693486784	0.8179100265322579	0.7369668246445498	148.0	5.0	34.23448553724738	38.0	481.0	4038.0	59956.0	0.5454545454545454	0.35402455661664395	0.9267822736030829	-1.0	0.20469642099758412	92.19294913670487	31.215571842826797	14.0	0.5780346820809249	100.0	103.0	203.0	5486.0	5642.0	11128.0	68.0
15	291	large	iso	830.0	495.0	90.66904747999996	66.52691188	1.0175266023342858E-4	1325.0	160.02438647999992	34.9857113690718	29.154759474226502	20.34410125591839	30.963756532073518	25.0	24.101207202528723	13.038404810405298	18.521847195390954	36.52919863535438	16.278820596099706	36.0	1.0372924389188678	1.2	0.8644103657657232	0.7337334374740696	0.5963855421686747	70.0	3.0	32.7566787083184	21.0	311.0	1694.0	31067.0	0.5714285714285714	0.25056603773584907	0.9367469879518072	-1.0	0.14640988778962016	54.590702588810856	19.1049731745428	3.0	0.35542168674698793	94.0	109.0	203.0	6583.0	6530.0	13113.0	98.0
15	297	large	E	1030.0	679.0	101.9116881599999	80.18376611999994	4.868414705545716E-5	1709.0	184.50966784000002	37.21558813185679	34.23448553724738	63.2737796853869	69.60512391795162	29.068883707497267	29.571775263794972	14.866068747318506	42.18662336968604	17.175663392407387	16.64331697709324	45.00803493172654	0.9829942047167726	1.087078936570142	0.904252829898656	0.7867965644344207	0.6592233009708738	81.0	4.0	34.132096331752024	304.0	66.0	21652.0	4804.0	0.5333333333333333	0.21650087770626097	0.1783783783783784	0.04511085002993256	-1.0	137.46053827646347	57.46151927376103	2.0	0.3216216216216216	90.0	80.0	170.0	4348.0	3974.0	8322.0	68.0
[truncated: 67 more columns]
