# Supplementary material for: Exploiting Single-Cell Quantitative Data to Map Genetic Variants Having Probabilistic Effects
Source: PLoS Genet. 2016 Aug 1;12(8):e1006213. doi: 10.1371/journal.pgen.1006213 (PMC4968810; doi:10.1371/journal.pgen.1006213)
Supplement: S1 Dataset — (ZIP) [file pgen.1006213.s007.zip › data/2014-10-07_morpho/k_series/k11-2_A.xls]

image_number	cell_	Agroup	C11-1_A	C12-1_A	C13_A	C103_A	C104_A	C115_A	C126_A	C127_A	A7-1_A	A8-1_A	A101_A	A120_A	A121_A	A122_A	A123_A	D14-1_A	D15-1_A	D16-1_A	D17-1_A	D102_A	D105_A	D117_A	D127_A	D135_A	D147_A	D148_A	D154_A	D155_A	D173_A	D176_A	D179_A	D182_A	D188_A	D191_A	D194_A
1	3	B	725.0	98.32590171999993	8.42374675425895E-5	33.12099032335839	26.419689627245813	1.2536479720489122	96.0	3.0	104.0	19262.0	0.14344827586206896	58.462479925983416	24.020824298928627	4.0	1.1153846153846154	237.0	18349.0	129.0	0.0019555559303586836	17.204650534085253	0.5194485541077487	2.0	18.867962264113206	2.8284271247461903	0.15384615384615385	0.16666666666666669	60.25511870305779	15.255118703057803	13.0	23.345235059857504	6.082762530298219	3.837933002246096	2.0	77.42194092827005	1.666194343015968
1	4	A	552.0	85.59797967999997	1.2748910957221342E-4	28.42534080710379	22.80350850198276	1.2465336553202861	116.0	4.0	282.0	30064.0	0.5108695652173914	52.01750248344999	19.4164878389476	2.0	0.31560283687943264	118.0	8735.0	132.0	0.0024914938433218603	14.866068747318506	0.5229864735202513	2.23606797749979	17.46424919657298	5.385164807134504	0.1850583025494013	0.4142434467026541	77.27564431457763	61.09081634885217	9.055385138137417	17.26267650163207	4.123105625617661	4.186814035123351	4.0	74.02542372881356	1.7831711505437893
1	11	A	603.0	89.01219323999995	1.0786288601347578E-4	30.463092423455635	23.769728648009426	1.281591930415526	87.0	4.0	248.0	21601.0	0.41127694859038144	60.72833708400005	22.47220505424423	3.0	0.4435483870967742	110.0	6588.0	102.0	0.005733624072733292	17.46424919657298	0.5732920661438183	3.605551275463989	18.788294228055936	3.605551275463989	0.3333333333333333	0.23620751769642942	56.88865803962797	10.491477012331597	12.36931687685298	18.384776310850235	5.385164807134504	3.4139672543527864	4.0	59.89090909090909	1.703096539162113
1	14	B	563.0	86.42640679999995	1.3334205656033516E-4	28.460498941515414	24.041630560342615	1.183800693970477	56.0	2.0	55.0	6680.0	0.09769094138543517	2.8284271247461903	1.4142135623730951	1.0	0.41818181818181815	103.0	7497.0	117.0	0.003180420469217941	17.26267650163207	0.6065486250647191	4.123105625617661	17.11724276862369	4.47213595499958	0.28797018815893544	0.3333333333333333	33.69006752597977	46.21887523513129	10.0	16.401219466856727	4.242640687119285	3.865804501581068	1.0	72.7864077669903	1.6074429771908763
1	15	B	781.0	102.3259017199999	8.373044928676923E-5	35.35533905932738	27.459060435491963	1.287565506561512	51.0	4.0	52.0	3842.0	0.06658130601792574	60.9802463637576	26.1725046566048	1.0	0.9615384615384616	72.0	7685.0	146.0	7.768785350760505E-4	22.0	0.6222539674441618	5.385164807134504	23.0	6.324555320336759	0.35355339059327373	0.4	28.51124629410873	25.14478563067894	5.385164807134504	9.848857801796104	4.47213595499958	2.2022715545545237	1.0	106.73611111111111	1.3678594664931685
2	18	B	733.0	101.15432883999992	1.0706143488511145E-4	35.608987629529715	24.20743687382041	1.4709937204479393	144.0	2.0	121.0	20286.0	0.165075034106412	62.45969059344681	24.413111231467404	3.0	1.0661157024793388	84.0	9757.0	176.0	5.753884120580585E-4	21.93171219946131	0.6159038394361385	4.47213595499958	21.213203435596427	4.123105625617661	0.2630668208823282	0.26559258100921596	25.27772223555295	37.80652994470447	5.830951894845301	10.0	5.0	2.0	1.0	116.1547619047619	1.5152198421646
2	20	B	1022.0	118.32590171999988	1.7603496493531323E-4	38.948684188300895	31.76476034853718	1.2261601775344275	153.0	4.0	184.0	34176.0	0.18003913894324852	76.97447991326268	28.0178514522438	3.0	1.173913043478261	102.0	5044.0	68.0	7.871506835014177E-4	23.021728866442675	0.5910784753380132	4.47213595499958	23.430749027719962	6.082762530298219	0.23802777946288958	0.3736611319222725	35.53767779197438	52.64040676102676	7.211102550927978	12.083045973594572	5.385164807134504	2.243765308275509	2.23606797749979	49.450980392156865	1.3750991276764473
2	24	B	682.0	94.66904747999995	6.0715590541500504E-5	31.32091952673165	26.248809496813376	1.193232002789842	94.0	3.0	78.0	10457.0	0.11436950146627566	63.65654540238069	20.248456731316587	1.0	1.2435897435897436	84.0	5593.0	114.0	0.0010686511013261518	19.1049731745428	0.6099748495007359	4.47213595499958	18.110770276274835	3.605551275463989	0.3333333333333333	0.27653315937748607	45.0	52.125016348901795	6.4031242374328485	12.041594578792296	5.656854249492381	2.1286732957408	1.0	66.58333333333333	1.712140175219024
2	25	A	623.0	91.25483391999994	9.771884536255352E-5	30.610455730027933	24.20743687382041	1.2645062709275177	92.0	3.0	397.0	28963.0	0.637239165329053	69.76901322933062	23.021728866442675	6.0	0.28463476070528965	87.0	4281.0	86.0	0.002799673914257457	17.0	0.555365792327081	3.605551275463989	17.4928556845359	3.1622776601683795	0.3091734712004211	0.25	70.5599651718238	55.30484646876603	8.94427190999916	14.866068747318506	4.242640687119285	3.5039660069381067	1.0	49.206896551724135	1.7477224947442187
2	29	A	894.0	108.81118307999989	3.927672435703597E-5	36.124783736376884	29.732137494637012	1.2150079604230593	111.0	4.0	260.0	16426.0	0.29082774049217003	54.0362765942101	25.079872407968907	1.0	0.2230769230769231	106.0	4941.0	73.0	5.278493273085857E-4	18.867962264113206	0.5222996600285131	2.8284271247461903	18.601075237738275	3.605551275463989	0.18181818181818182	0.22803508501982758	87.70938995736148	80.98067756861832	6.708203932499369	12.649110640673518	4.123105625617661	3.067859955389482	1.0	46.613207547169814	1.5660797409431289
3	33	B	664.0	93.84062035999992	1.2420921136062083E-4	31.400636936215164	25.0	1.2560254774486066	75.0	3.0	72.0	10061.0	0.10843373493975904	61.380986640288015	23.769728648009426	3.0	1.0277777777777777	87.0	9467.0	174.0	3.8667645354312615E-4	16.1245154965971	0.5135091854777085	2.23606797749979	16.401219466856727	0.0	0.1850583025494013	0.0	79.69515353123397	-1.0	6.708203932499369	10.770329614269007	5.385164807134504	2.0	2.23606797749979	108.816091954023	1.5990282032322805
3	34	B	744.0	103.7401152799999	3.508758163250502E-4	33.24154027718932	26.90724809414742	1.2354121150137116	78.0	7.0	99.0	16019.0	0.13306451612903225	66.59431430300471	24.166091947189145	4.0	1.0707070707070707	70.0	5135.0	104.0	3.060942436618138E-4	20.0	0.6016568375961868	4.0	20.808652046684813	5.0	0.26666666666666666	0.3333333333333333	45.0	45.0	5.830951894845301	10.0	4.242640687119285	2.3570226039551585	1.0	73.35714285714286	1.4177215189873418
3	38	A	656.0	93.25483391999995	5.895075494960955E-5	31.38470965295043	24.698178070456937	1.27072975032485	114.0	3.0	416.0	52496.0	0.6341463414634146	69.58849314916671	22.825424421026653	7.0	0.4326923076923077	124.0	4176.0	60.0	0.0039387574833079095	18.867962264113206	0.601183266397988	3.605551275463989	21.470910553583888	6.324555320336759	0.2166365803419133	0.3772913389522725	2.0825652797308862	13.172553423326896	9.486832980505138	16.1245154965971	6.082762530298219	2.6508540184301035	3.0	33.67741935483871	1.7816091954022988
3	41	B	619.0	90.66904747999996	6.917131232035651E-5	30.0	25.0	1.2	56.0	3.0	84.0	16122.0	0.13570274636510501	59.88600245811055	21.587033144922902	4.0	1.2619047619047619	69.0	6537.0	139.0	6.357828030324781E-4	17.804493814764857	0.5934831271588286	5.0990195135927845	17.204650534085253	5.385164807134504	0.38218767082460553	0.4142434467026541	64.4400348281762	74.9315118405078	5.385164807134504	10.295630140987	4.47213595499958	2.3021728866442674	1.0	94.73913043478261	1.4671867829279486
4	47	A	682.0	96.9116881599999	8.796372276097532E-5	33.28663395418648	23.853720883753127	1.3954482873511842	120.0	4.0	428.0	37158.0	0.6275659824046921	61.89520852034102	22.847319317591726	2.0	0.32009345794392524	178.0	6922.0	64.0	0.004011888119369642	18.867962264113206	0.5668329903853248	2.23606797749979	17.0	1.4142135623730951	0.1350858067395748	0.10511766624552735	6.170175095029606	77.7352262721076	13.0	21.095023109728988	7.211102550927978	2.9253533645856034	2.23606797749979	38.8876404494382	1.6457671193296735
4	52	B	484.0	79.59797967999997	1.3750112430122664E-4	26.419689627245813	21.470910553583888	1.2304876200434771	128.0	3.0	64.0	9294.0	0.1322314049586777	42.33964794248983	18.681541692269406	1.0	1.015625	78.0	2271.0	42.0	0.0013686489957916398	15.620499351813308	0.5912446199104613	3.1622776601683795	15.0	2.23606797749979	0.3028912664076913	0.2	39.0938588862295	30.963756532073518	7.280109889280518	11.40175425099138	5.0990195135927845	2.23606797749979	1.0	29.115384615384617	1.4425363276089826
4	53	A	572.0	87.01219323999995	1.287757857806638E-4	30.0	22.80350850198276	1.3155870289605438	67.0	3.0	317.0	26828.0	0.5541958041958042	65.40307736791932	23.853720883753127	5.0	0.30914826498422715	114.0	6143.0	86.0	0.0029819269167207767	15.556349186104045	0.5185449728701348	2.23606797749979	15.264337522473747	1.4142135623730951	0.17845765256206242	0.11111111111111112	79.69515353123397	81.86989764584402	8.54400374531753	16.76305461424021	5.385164807134504	3.112821095471726	1.0	53.8859649122807	1.5959628845840796
4	55	A	955.0	112.56854239999988	5.067508163947018E-5	37.36308338453881	31.32091952673165	1.1929114454206977	62.0	3.0	253.0	13998.0	0.2649214659685864	10.0	5.0	1.0	0.1067193675889328	121.0	16644.0	214.0	6.160191772566448E-4	21.37755832643195	0.5721572308798845	3.1622776601683795	19.4164878389476	1.4142135623730951	0.18864566947613626	0.09090909090909091	33.95905981967627	60.52411099675426	7.810249675906654	14.317821063276353	5.385164807134504	2.658752624303619	2.0	137.55371900826447	1.5557558279259793
4	56	B	557.0	85.01219323999996	4.568172631162298E-5	28.231188426986208	23.259406699226016	1.2137535919145193	73.0	3.0	60.0	6738.0	0.10771992818671454	25.176835865719205	11.704699910719626	1.0	0.7666666666666667	104.0	7604.0	118.0	0.0019054834828011798	14.560219778561036	0.5157494455544391	1.4142135623730951	14.866068747318506	1.0	0.13303802104754786	0.07692307692307693	69.77514056883192	24.775140568831915	8.246211251235321	15.811388300841896	4.123105625617661	3.834824944236852	1.0	73.11538461538461	1.6138874276696475
5	60	B	813.0	107.74011527999991	1.0679493053219119E-4	34.132096331752024	28.30194339616981	1.205998325061	52.0	4.0	96.0	15584.0	0.11808118081180811	67.65410503135546	24.020824298928627	2.0	0.875	90.0	10203.0	134.0	3.7577054941859237E-4	18.867962264113206	0.5527923653069304	2.23606797749979	18.35755975068582	2.0	0.1315334104411641	0.13333333333333333	4.3987053549955135	30.963756532073518	5.830951894845301	10.44030650891055	5.385164807134504	1.9387162478442206	1.0	113.36666666666666	1.1820052925610116
5	68	B	685.0	96.08326103999993	8.353118035431142E-5	32.38826948140329	25.179356624028344	1.2863025042703264	69.0	3.0	151.0	17933.0	0.22043795620437956	69.2010450935227	25.079872407968907	3.0	0.5894039735099338	217.0	10145.0	57.0	0.0023125665352763487	18.24828759089466	0.5634227417235882	2.0	18.973665961010276	4.47213595499958	0.11764705882352941	0.31234752377721214	10.619655276155129	52.81529354676688	12.165525060596439	23.08679276123039	7.0710678118654755	3.2649655434629015	5.656854249492381	46.75115207373272	1.2192212912764908
5	69	B	858.0	107.74011527999988	6.699732995689012E-5	35.510561809129406	28.442925306655784	1.2484848666680484	65.0	3.0	189.0	20674.0	0.2202797202797203	66.88025267833935	27.65863337187866	5.0	0.3862433862433862	77.0	11567.0	174.0	4.1967366938384145E-4	21.095023109728988	0.5940492640785444	3.1622776601683795	21.095023109728988	3.1622776601683795	0.17845765256206245	0.17845765256206245	28.442928624363333	28.442928624363333	5.385164807134504	10.44030650891055	4.123105625617661	2.5321462647095156	0.0	150.2207792207792	1.1582951499956775
5	72	A	733.0	101.7401152799999	1.237942594637168E-4	32.14031735997639	27.073972741361768	1.1871297081892458	50.0	4.0	279.0	15942.0	0.3806275579809004	52.51925784436865	24.020824298928627	2.0	0.2903225806451613	135.0	14734.0	165.0	0.002395097000214875	21.213203435596427	0.6600184807761963	5.0990195135927845	20.615528128088304	5.0	0.3333333333333333	0.3333333333333333	7.733598099022856	33.293563270846676	10.0	17.69180601295413	5.656854249492381	3.1274990007992005	2.23606797749979	109.14074074074074	1.5118094203882178
6	74	B	755.0	99.84062035999992	6.575531655887607E-5	33.54101966249684	26.476404589747453	1.2668268287260214	108.0	3.0	98.0	18312.0	0.12980132450331125	74.00266636254015	28.160255680657446	4.0	1.2653061224489797	232.0	11413.0	84.0	0.004302588529700379	20.615528128088304	0.6146362971528592	3.605551275463989	18.973665961010276	3.1622776601683795	0.2166365803419133	0.21271781490575853	23.682087724538462	61.55707137563665	11.661903789690601	21.93171219946131	7.0710678118654755	3.1016124838541645	2.23606797749979	49.19396551724138	1.7075265048628756
6	77	B	782.0	102.08326103999991	7.909612862003494E-5	34.40930106817051	28.0178514522438	1.228120618985395	124.0	3.0	162.0	20763.0	0.2071611253196931	49.557890142925125	17.88854381999832	1.0	0.7407407407407407	139.0	6870.0	78.0	0.0017080112517814901	21.93171219946131	0.6373774391990981	5.385164807134504	22.67156809750927	7.0710678118654755	0.35355339059327373	0.5	32.66091272167381	46.332219853869645	8.246211251235321	14.866068747318506	6.324555320336759	2.3505318547086316	2.23606797749979	49.42446043165467	1.578165938864629
6	78	B	806.0	103.7401152799999	7.244110084280787E-5	34.0	28.653097563788805	1.1866081816916192	109.0	3.0	115.0	17754.0	0.14267990074441686	77.89518874661047	25.317977802344327	3.0	1.565217391304348	218.0	11054.0	90.0	0.0021143509201553947	21.95449840010015	0.6457205411794161	5.0	21.095023109728988	4.242640687119285	0.30485538042484617	0.2606233456578416	8.797410709991066	16.927513064147046	10.0	18.384776310850235	8.54400374531753	2.151775310366157	1.0	50.706422018348626	1.7749231047584584
6	82	A	781.0	102.32590171999988	1.0404280997830279E-4	34.48187929913333	27.784887978899608	1.2410299917465766	65.0	3.0	518.0	49590.0	0.6632522407170295	74.6467285082659	25.612496949731394	6.0	0.24324324324324326	191.0	11740.0	64.0	0.003730393476350574	19.697715603592208	0.5712483195220537	3.0	29.68164415931166	12.806248474865697	0.2	0.7520088040570471	28.072486935852965	10.58732131823714	12.206555615733702	20.808652046684813	7.211102550927978	2.8856408433696457	10.63014581273465	61.46596858638743	1.0412265758091994
6	89	B	1091.0	120.32590171999988	1.0987855976266936E-4	39.05124837953327	34.058772731852805	1.1465841322876367	79.0	4.0	114.0	13937.0	0.10449129239230064	59.828427374148	23.600847442411894	3.0	0.6403508771929824	86.0	4333.0	68.0	6.395438318592876E-4	21.095023109728988	0.5401881882164072	3.1622776601683795	22.360679774997898	5.385164807134504	0.17541160386140586	0.2929143502255349	74.42745640318974	71.06099573975993	6.324555320336759	10.44030650891055	5.0990195135927845	2.047512562185564	2.23606797749979	50.383720930232556	1.3496422801753982
6	90	B	755.0	100.32590171999989	8.709048102767054E-5	33.1058907144937	27.730849247724095	1.1938289526856354	54.0	4.0	81.0	6396.0	0.10728476821192053	31.240998703626616	15.620499351813308	1.0	0.3333333333333333	111.0	9548.0	132.0	0.0019258011525904576	18.439088914585774	0.5569730497090409	5.0990195135927845	19.4164878389476	4.123105625617661	0.38218767082460553	0.3090398323477543	76.2930389959202	50.94686305397351	7.615773105863909	13.92838827718412	6.324555320336759	2.2022715545545237	2.23606797749979	86.01801801801801	1.534562211981567
7	96	B	995.0	116.32590171999989	8.569375011096472E-5	36.345563690772494	33.24154027718932	1.0933778455420486	104.0	4.0	93.0	9023.0	0.09346733668341708	69.50367984414049	28.600699292150182	3.0	1.0	153.0	16600.0	183.0	0.0026442077651459674	25.632011235952593	0.7052308076448988	9.219544457292887	23.259406699226016	8.54400374531753	0.5211194634703906	0.4739360554076727	43.05851360908564	63.10376303450663	9.433981132056603	18.027756377319946	5.385164807134504	3.347670317059931	3.1622776601683795	108.49673202614379	1.6866867469879518
7	97	B	721.0	98.91168815999994	7.563096749039702E-5	33.06055050963308	26.076809620810597	1.267814237645433	81.0	5.0	76.0	10622.0	0.10540915395284327	36.79173626865524	17.08800749063506	1.0	0.6842105263157895	70.0	10147.0	192.0	5.362716000509781E-4	18.0	0.5444555436170131	1.4142135623730951	17.029386365926403	2.0	0.1	0.14285714285714285	48.57633437499735	86.42366562500266	5.830951894845301	9.433981132056603	4.47213595499958	2.1095023109728985	1.4142135623730951	144.95714285714286	1.324529417561841
7	100	A	693.0	96.66904747999992	1.2177313954518544E-4	30.886890422961002	26.419689627245813	1.1690860437326374	85.0	4.0	201.0	22524.0	0.29004329004329005	13.621232784634294	6.0	1.0	0.2736318407960199	129.0	11177.0	104.0	4.7185326621163504E-4	20.591260281974	0.6666666666666666	5.830951894845301	25.942243542145693	11.180339887498949	0.3616202853397895	0.7142857142857143	2.6630007660671424	1.7357045889283889	7.615773105863909	13.152946437965905	6.082762530298219	2.1623310744832014	5.385164807134504	86.64341085271317	1.200322090006263
7	102	B	679.0	97.1543288399999	8.507099617227951E-5	30.805843601498726	25.80697580112788	1.1937021927285403	115.0	3.0	113.0	15743.0	0.16642120765832105	44.72226290139582	22.360679774997898	1.0	0.7079646017699115	157.0	12107.0	131.0	0.0012206948064945045	19.79898987322333	0.6427024083268441	5.385164807134504	17.804493814764857	5.0990195135927845	0.362245385694578	0.3561309707013459	33.50343698241423	66.61477894278624	8.94427190999916	17.46424919657298	7.615773105863909	2.2931682645752733	3.0	77.11464968152866	1.698769307012472
7	106	B	712.0	97.49747459999995	8.254493425664966E-5	33.0	26.0	1.2692307692307692	70.0	3.0	64.0	5111.0	0.0898876404494382	20.730804494728694	9.899494936611665	1.0	0.5	212.0	11539.0	91.0	0.0029997985060082983	18.0	0.5454545454545454	2.0	17.0	1.0	0.11764705882352941	0.058823529411764705	-0.0	-0.0	11.180339887498949	22.02271554554524	5.0	4.4045431091090474	1.0	54.429245283018865	1.6718953115521276
7	108	B	876.0	108.32590171999992	3.694791209943642E-5	36.05551275463989	30.01666203960727	1.2011832863715592	78.0	3.0	174.0	14916.0	0.19863013698630136	67.71791195177335	24.20743687382041	3.0	0.45977011494252873	113.0	14390.0	177.0	8.278322750841622E-4	19.235384061671343	0.533493565673837	4.123105625617661	18.24828759089466	2.0	0.2831760569774271	0.14285714285714285	79.14358665193775	86.82016988013577	7.0710678118654755	13.038404810405298	5.830951894845301	2.23606797749979	2.23606797749979	127.34513274336283	1.3899235580264073
7	109	B	853.0	107.49747459999989	9.978365263443478E-5	37.33630940518894	27.294688127912362	1.3678965383380848	65.0	3.0	138.0	9470.0	0.16178194607268465	20.8806130178211	10.44030650891055	1.0	0.2391304347826087	92.0	12782.0	180.0	3.86275804653124E-4	22.02271554554524	0.5898471460193266	5.0	21.0	3.605551275463989	0.35179877236514595	0.25	59.470294100065885	62.65012421993012	7.211102550927978	11.704699910719626	4.47213595499958	2.6172504656604803	1.4142135623730951	138.93478260869566	1.2955718979815365
7	110	B	1058.0	120.32590171999988	7.729421936644644E-5	38.600518131237564	33.015148038438355	1.1691759820763596	81.0	4.0	111.0	10597.0	0.10491493383742911	28.4005242321837	13.92838827718412	2.0	0.4594594594594595	95.0	11718.0	161.0	0.001139922897272902	20.808652046684813	0.5390770138353496	1.0	20.0	0.0	0.05555555555555555	0.0	36.86989764584402	-1.0	6.708203932499369	13.038404810405298	5.0	2.6076809620810595	1.0	123.34736842105264	1.3052568697729987
8	113	B	693.0	96.66904747999992	1.228237257960877E-4	31.622776601683793	25.238858928247925	1.2529400275814702	100.0	3.0	129.0	19752.0	0.18614718614718614	65.49507375050484	25.059928172283335	4.0	0.9534883720930233	262.0	18864.0	118.0	0.004680772992688546	15.811388300841896	0.5	0.0	18.439088914585774	5.0990195135927845	0.0	0.3561309707013459	-1.0	66.61477894278624	13.341664064126334	23.769728648009426	9.486832980505138	2.5055493963954847	5.0990195135927845	72.0	1.6388888888888888
8	115	B	834.0	105.7401152799999	7.814248591243624E-5	34.48187929913333	29.410882339705484	1.1724190692702159	90.0	3.0	135.0	17174.0	0.1618705035971223	67.6536447509929	22.47220505424423	2.0	0.8148148148148148	107.0	9230.0	119.0	0.001509408934491281	21.02379604162864	0.6097056328991051	5.0	19.697715603592208	3.605551275463989	0.30485538042484617	0.22803508501982758	36.74056202012119	39.92039213998544	7.211102550927978	14.422205101855956	5.0	2.884441020371191	1.4142135623730951	86.26168224299066	1.3795232936078006
8	119	B	548.0	85.25483391999995	9.020475252660958E-5	26.832815729997478	23.706539182259394	1.1318740168568175	64.0	3.0	100.0	11294.0	0.18248175182481752	50.72000563419584	20.0	2.0	0.9	75.0	6493.0	88.0	5.971733867324724E-4	14.560219778561036	0.5426273532033236	2.8284271247461903	13.601470508735444	2.23606797749979	0.22222222222222224	0.17845765256206242	71.56505117707799	90.0	6.082762530298219	10.198039027185569	4.123105625617661	2.473387769603369	1.0	86.57333333333334	1.01647928538426
8	124	B	1048.0	118.3259017199999	1.160530947101519E-4	36.71511950137164	34.0	1.0798564559226953	131.0	4.0	178.0	14437.0	0.16984732824427481	75.47690843948489	29.5296461204668	1.0	0.7584269662921348	149.0	18938.0	178.0	0.0015973449497381903	24.20743687382041	0.6593315561158951	6.708203932499369	22.825424421026653	4.47213595499958	0.375	0.25	34.07719528013075	2.792702365713282	8.54400374531753	17.08800749063506	6.324555320336759	2.7018512172212588	4.123105625617661	127.1006711409396	1.400464674200021
8	131	A	733.0	98.91168815999991	6.192633005355006E-5	34.0	27.0	1.2592592592592593	49.0	3.0	471.0	15327.0	0.6425648021828103	0.0	0.0	0.0	0.0	114.0	6990.0	97.0	0.0021599649959387025	23.0	0.6764705882352942	6.0	22.0	5.0	0.35294117647058826	0.29411764705882354	0.0	0.0	7.810249675906654	13.601470508735444	5.830951894845301	2.3326329481056884	1.0	61.31578947368421	1.5819742489270385
9	136	A	652.0	93.49747459999995	8.199703064895689E-5	30.01666203960727	25.019992006393608	1.199707099504141	96.0	3.0	194.0	15825.0	0.29754601226993865	58.07686065211762	22.135943621178654	2.0	0.29381443298969073	116.0	8814.0	79.0	0.0019873810881586673	16.278820596099706	0.5423261445466404	2.23606797749979	17.26267650163207	3.605551275463989	0.16666666666666666	0.27653315937748607	59.62087398863166	60.12400730831057	9.219544457292887	16.492422502470642	5.0990195135927845	3.23443016025056	3.1622776601683795	75.98275862068965	1.0397095529838893
9	140	A	680.0	95.49747459999993	9.704290593704993E-5	30.265491900843113	26.30589287593181	1.1505213696256658	88.0	3.0	249.0	26574.0	0.36617647058823527	51.93947543321222	18.24828759089466	2.0	0.3815261044176707	87.0	9853.0	132.0	8.328941634630365E-4	18.681541692269406	0.6172555117714439	4.242640687119285	18.973665961010276	5.0	0.3	0.36760731104690386	37.40535663140855	45.53545898556453	6.082762530298219	11.045361017187261	5.0990195135927845	2.166173513896727	1.0	113.25287356321839	1.165533340099462
9	143	B	737.0	98.91168815999994	6.243337386967268E-5	33.24154027718932	27.892651361962706	1.1917669584656592	111.0	3.0	153.0	16337.0	0.20759837177747625	58.69910938505705	23.853720883753127	2.0	0.5228758169934641	96.0	10532.0	171.0	0.0031480962835095682	22.561028345356956	0.6786998483592699	6.0	21.37755832643195	5.0990195135927845	0.375	0.3333333333333333	14.036243467926454	25.346175941946683	6.708203932499369	11.704699910719626	6.324555320336759	1.8506755523321747	1.4142135623730951	109.70833333333333	1.5586783137105964
9	144	B	758.0	101.49747459999995	9.888583398727057E-5	34.23448553724738	26.1725046566048	1.3080324556789442	70.0	3.0	149.0	10954.0	0.19656992084432717	34.796649484656825	14.035668847618199	1.0	0.3691275167785235	87.0	9101.0	147.0	6.798983993954675E-4	20.024984394500787	0.584936039792783	3.1622776601683795	19.235384061671343	2.23606797749979	0.21271781490575853	0.1350858067395748	25.14478563067894	19.85521436932106	6.708203932499369	10.44030650891055	5.385164807134504	1.9387162478442206	2.23606797749979	104.60919540229885	1.4052301944841226
9	146	A	962.0	113.98275595999989	1.2749254121060735E-4	36.89173349139343	31.064449134018133	1.1875869207348648	88.0	3.0	351.0	27559.0	0.36486486486486486	52.29345105163808	21.095023109728988	1.0	0.27350427350427353	285.0	14486.0	67.0	0.0016301832023046293	19.72308292331602	0.5346206604229446	2.0	20.248456731316587	1.4142135623730951	0.1111111111111111	0.07692307692307693	32.005383208083515	12.9946167919165	13.92838827718412	25.298221281347036	7.280109889280518	3.4749779421045552	3.1622776601683795	50.8280701754386	1.3181692668783653
9	148	B	659.0	94.08326103999993	1.6408256300107061E-4	32.449961479175904	24.413111231467404	1.3292022131677081	92.0	3.0	69.0	6882.0	0.1047040971168437	41.43397840021018	18.027756377319946	1.0	0.5942028985507246	141.0	12439.0	111.0	0.0028479337879041117	17.69180601295413	0.5452026814980192	4.47213595499958	21.2602916254693	5.385164807134504	0.3701166050988026	0.4142434467026541	81.86989764584402	33.50343698241423	12.206555615733702	21.2602916254693	5.0	4.25205832509386	4.123105625617661	88.21985815602837	1.2582201141570866
9	149	B	811.0	103.4974745999999	6.893855569547615E-5	35.12833614050059	28.160255680657446	1.2474437923739927	87.0	3.0	104.0	6967.0	0.1282367447595561	15.113810410532231	6.708203932499369	2.0	0.41346153846153844	85.0	14424.0	230.0	7.904902269386183E-4	20.024984394500787	0.5700521742449776	2.23606797749979	20.09975124224178	2.0	0.1350858067395748	0.11764705882352941	32.905242922987895	6.340191745909909	6.324555320336759	11.40175425099138	5.0990195135927845	2.23606797749979	1.0	169.69411764705882	1.3553799223516363
10	152	B	693.0	96.66904747999995	1.9848701520621843E-4	31.953090617340916	25.298221281347036	1.2630568079069127	109.0	3.0	160.0	16609.0	0.23088023088023088	25.357797119744088	10.816653826391969	1.0	0.39375	122.0	17353.0	178.0	0.0011360997217131565	18.110770276274835	0.5667924424952538	4.242640687119285	17.46424919657298	2.23606797749979	0.3333333333333333	0.16666666666666666	63.43494882292201	45.0	7.280109889280518	13.038404810405298	6.0	2.173067468400883	2.23606797749979	142.2377049180328	1.2514262663516396
10	153	B	1116.0	122.22539663999987	5.251973871212999E-5	39.84971769034255	33.52610922848042	1.1886174270556342	75.0	3.0	82.0	13055.0	0.07347670250896057	84.09942620507778	30.463092423455635	2.0	1.6341463414634145	282.0	20053.0	133.0	0.0012990219307868545	21.02379604162864	0.5275770384371804	3.0	25.079872407968907	7.211102550927978	0.1875	0.39999999999999997	72.47443162627714	51.21563589970265	13.416407864998739	26.0	6.708203932499369	3.8758511609996353	6.082762530298219	71.10992907801419	1.870343589487857
10	156	B	727.0	99.84062035999995	9.268524773771122E-5	32.984845004941285	26.68332812825267	1.2361593293910171	66.0	5.0	161.0	14787.0	0.22145804676753783	7.211102550927978	3.605551275463989	1.0	0.13664596273291926	158.0	11016.0	103.0	5.236802274365275E-4	18.681541692269406	0.5663674238721093	2.23606797749979	18.24828759089466	2.23606797749979	0.1350858067395748	0.15617376188860607	12.528807709151522	40.601294645004465	8.246211251235321	16.15549442140351	6.324555320336759	2.5544079548889598	2.0	69.72151898734177	1.4773057371096587
10	158	B	919.0	111.98275595999989	9.104427690289008E-5	36.40054944640259	31.04834939252005	1.1723827565265663	43.0	5.0	114.0	16225.0	0.12404787812840043	41.979940757617356	16.1245154965971	2.0	0.7543859649122807	140.0	17611.0	173.0	0.0037449377772042786	21.095023109728988	0.5795248541726002	5.0	20.396078054371138	3.1622776601683795	0.30485538042484617	0.18864566947613626	52.39400864259828	33.95905981967627	8.94427190999916	16.278820596099706	7.0710678118654755	2.3021728866442674	2.23606797749979	125.79285714285714	1.375276815626597
10	161	A	598.0	89.25483391999994	1.2297489283710615E-4	29.966648127543394	23.259406699226016	1.2883668321832376	52.0	3.0	183.0	14436.0	0.3060200668896321	56.31445147640349	19.0	3.0	0.48633879781420764	108.0	9100.0	120.0	0.004784825903608744	15.264337522473747	0.5093775405746418	1.0	17.72004514666935	3.1622776601683795	0.08333333333333333	0.22703830459324992	66.80140948635182	41.63353933657021	8.06225774829855	15.652475842498529	5.385164807134504	2.906591794880899	3.0	84.25925925925925	1.4241758241758242
10	162	B	890.0	109.74011527999987	7.617806997576146E-5	38.27531841800928	28.792360097775937	1.3293567560293833	67.0	3.0	108.0	10304.0	0.12134831460674157	73.37216372057819	29.5296461204668	2.0	0.6666666666666666	107.0	14465.0	185.0	0.0016390446646510207	21.93171219946131	0.5729988176699796	2.8284271247461903	22.47220505424423	3.1622776601683795	0.16666666666666669	0.16666666666666669	23.749494492866745	2.8155566842112307	7.810249675906654	12.041594578792296	5.656854249492381	2.1286732957408	1.4142135623730951	135.18691588785046	1.3684756308330452
10	164	A	741.0	98.91168815999991	9.394198082775249E-5	33.1058907144937	26.832815729997478	1.233783701554783	56.0	3.0	400.0	18883.0	0.5398110661268556	50.95133074321235	19.0	1.0	0.165	69.0	8668.0	130.0	6.804007424556596E-4	17.4928556845359	0.5283910297232257	2.0	17.88854381999832	1.4142135623730951	0.13333333333333333	0.08687444855261388	64.98310652189997	19.98310652189997	5.830951894845301	10.63014581273465	4.242640687119285	2.505549396395485	1.4142135623730951	125.6231884057971	1.0348407937240425
10	166	A	973.0	115.88225087999984	8.571734594652675E-5	38.897300677553446	31.11269837220809	1.2502065944977332	46.0	4.0	292.0	11434.0	0.3001027749229188	0.0	0.0	0.0	0.04794520547945205	227.0	13141.0	75.0	0.0048945820574531115	22.67156809750927	0.582857105829773	4.123105625617661	24.758836806279895	5.830951894845301	0.20986055078837967	0.30903983234775434	30.963756532073518	14.036243467926482	13.92838827718412	23.769728648009426	12.083045973594572	1.9671967399573003	2.23606797749979	57.88986784140969	1.2955635035385435
11	168	A	685.0	96.08326103999995	1.3305873250484365E-4	32.7566787083184	24.698178070456937	1.3262791536635954	92.0	3.0	410.0	51328.0	0.5985401459854015	70.70256978653077	24.758836806279895	4.0	0.5121951219512195	114.0	16393.0	187.0	0.0016095356394715652	18.788294228055936	0.5735714049448103	3.1622776601683795	19.697715603592208	4.123105625617661	0.23249527748763857	0.3090398323477543	48.17983011986422	43.78112476486871	7.615773105863909	13.601470508735444	6.324555320336759	2.1505813167606567	1.0	143.7982456140351	1.3004331116940158
11	170	A	846.0	107.39696951999989	1.394382113469352E-4	36.87817782917155	28.42534080710379	1.2973697687366093	115.0	3.0	301.0	25481.0	0.3557919621749409	68.63518975723696	26.0	1.0	0.4584717607973422	76.0	5978.0	108.0	7.673572969173322E-4	22.360679774997898	0.6063390625908325	6.324555320336759	21.95449840010015	5.0990195135927845	0.45407660918649984	0.3333333333333333	59.03624346792648	51.91122711902469	6.082762530298219	10.770329614269007	4.47213595499958	2.408318915758459	1.4142135623730951	78.65789473684211	1.3730344596855135
11	177	B	853.0	108.08326103999991	7.659469498311559E-5	36.89173349139343	28.30194339616981	1.3035053096878888	61.0	4.0	86.0	12320.0	0.10082063305978899	47.987532598853335	19.4164878389476	2.0	0.6744186046511628	107.0	11022.0	129.0	2.5257337522984066E-4	25.612496949731394	0.6942611399842894	7.810249675906654	24.20743687382041	6.4031242374328485	0.4235702594681104	0.35963528668941347	18.189045699651302	19.334808537826405	7.211102550927978	12.529964086141668	5.385164807134504	2.326755918322392	1.4142135623730951	103.00934579439253	1.2523135547087643
11	184	B	527.0	83.01219323999995	1.3037723713370196E-4	26.419689627245813	22.825424421026653	1.1574676176846088	43.0	3.0	29.0	4822.0	0.05502846299810247	46.63130413343942	19.026297590440446	1.0	1.4827586206896552	124.0	6320.0	73.0	0.006278356992636751	13.92838827718412	0.5271972711905064	2.23606797749979	13.92838827718412	2.23606797749979	0.1850583025494013	0.1850583025494013	87.95459151111278	87.95459151111278	8.94427190999916	17.029386365926403	7.0710678118654755	2.4083189157584592	0.0	50.96774193548387	1.4322784810126583
11	185	B	713.0	96.91168815999991	7.616246127288144E-5	32.01562118716424	27.073972741361768	1.1825239499577749	57.0	3.0	84.0	4660.0	0.11781206171107994	10.89093456125003	4.123105625617661	1.0	0.39285714285714285	149.0	9167.0	67.0	0.001999685817564661	18.24828759089466	0.5699807442190374	3.605551275463989	22.090722034374522	6.324555320336759	0.23620751769642942	0.3772913389522725	52.73359809902286	14.858614447924658	9.219544457292887	17.204650534085253	6.4031242374328485	2.6869149958869096	4.123105625617661	61.52348993288591	1.0890149449110942
11	186	B	1058.0	120.3259017199999	1.115069877387972E-4	41.10960958218893	31.064449134018133	1.3233651562541477	56.0	3.0	101.0	10746.0	0.09546313799621928	7.211102550927978	3.605551275463989	1.0	0.38613861386138615	76.0	11310.0	187.0	3.095277257256094E-4	23.769728648009426	0.5782037068604965	8.06225774829855	23.40939982143925	7.0710678118654755	0.5	0.43852900965351466	80.14867265719195	79.14358665193777	6.4031242374328485	10.63014581273465	4.242640687119285	2.505549396395485	1.0	148.81578947368422	1.2565870910698496
12	189	B	1045.0	119.15432883999989	7.867333801271346E-5	40.049968789001575	32.0624390837628	1.2491242068131947	99.0	4.0	122.0	21188.0	0.11674641148325358	82.82653870458296	29.427877939124322	2.0	0.9016393442622951	115.0	8718.0	114.0	0.0011037188324757139	24.515301344262525	0.6121178638969341	5.656854249492381	25.495097567963924	6.4031242374328485	0.2960932840790421	0.3333333333333333	42.13759477388825	35.79740302797836	7.810249675906654	13.0	5.385164807134504	2.4140393963016744	1.0	75.80869565217391	1.503785271851342
12	190	A	668.0	93.25483391999995	7.22217860131364E-5	30.0	26.40075756488817	1.1363310286178554	82.0	3.0	434.0	37159.0	0.6497005988023952	62.008269881332716	22.360679774997898	4.0	0.2557603686635945	80.0	12134.0	190.0	3.596133681869634E-4	17.204650534085253	0.5734883511361751	2.23606797749979	16.64331697709324	2.0	0.1514456332038457	0.15384615384615385	10.304846468766016	36.86989764584402	5.830951894845301	10.295630140987	4.47213595499958	2.3021728866442674	1.0	151.675	1.2526784242624032
12	200	B	863.0	110.81118307999988	3.0229825417067084E-4	36.235341863986875	28.653097563788805	1.2646221506529316	94.0	3.0	89.0	16570.0	0.10312862108922363	63.87409950313462	25.079872407968907	4.0	1.1348314606741574	258.0	12649.0	25.0	0.001837746043495206	20.248456731316587	0.5588040760680906	2.23606797749979	26.1725046566048	10.198039027185569	0.14285714285714285	0.6666666666666666	36.86989764584402	52.125016348901795	12.806248474865697	25.495097567963924	7.0710678118654755	3.605551275463989	8.06225774829855	49.02713178294574	0.5099217329433157
12	201	B	698.0	96.08326103999994	8.719272060383425E-5	32.64965543462902	25.495097567963924	1.2806248474865698	64.0	3.0	87.0	9786.0	0.12464183381088825	63.0853052653381	25.059928172283335	4.0	0.8850574712643678	84.0	8118.0	133.0	5.545184520976202E-4	16.64331697709324	0.5097547510238326	2.0	18.384776310850235	2.23606797749979	0.15384615384615385	0.16666666666666666	61.92751306414704	54.63753811293094	6.708203932499369	10.816653826391969	5.0	2.1633307652783937	2.23606797749979	96.64285714285714	1.3762010347376201
12	207	A	670.0	93.84062035999995	8.52787151937893E-5	30.479501308256342	26.248809496813376	1.1611765216230692	82.0	3.0	329.0	17029.0	0.491044776119403	44.512625447053146	17.26267650163207	1.0	0.2613981762917933	133.0	6698.0	68.0	0.0036611662923034423	18.35755975068582	0.6022919983180004	4.123105625617661	16.64331697709324	2.23606797749979	0.3090398323477543	0.16666666666666666	56.3099324740202	68.83874018317172	10.770329614269007	18.788294228055936	6.708203932499369	2.800793538346667	2.0	50.3609022556391	1.350253807106599
13	218	B	713.0	98.08326103999995	1.3038747671330139E-4	31.89043743820395	27.018512172212592	1.1803180439743803	121.0	4.0	60.0	7228.0	0.08415147265077139	61.85646154189911	25.80697580112788	2.0	1.2333333333333334	86.0	11012.0	193.0	4.354426327686953E-4	16.64331697709324	0.5218905199824873	2.23606797749979	17.4928556845359	3.1622776601683795	0.17845765256206242	0.25	66.37062226934319	58.24051991518721	6.324555320336759	11.180339887498949	4.47213595499958	2.5	1.0	128.04651162790697	1.5072648020341446
13	225	A	623.0	89.84062035999995	9.162972642685549E-5	30.083217912982647	25.0	1.2033287165193058	79.0	3.0	165.0	9780.0	0.26484751203852325	53.95569551075772	18.867962264113206	3.0	0.44242424242424244	106.0	10179.0	143.0	0.0035356034950223985	17.08800749063506	0.5680245889938722	2.8284271247461903	15.811388300841896	1.4142135623730951	0.19026059766179765	0.09513029883089882	29.054604099077153	29.054604099077153	8.06225774829855	12.649110640673518	7.280109889280518	1.7374889710522776	1.4142135623730951	96.02830188679245	1.4891443167305236
14	226	A	702.0	96.32590171999993	7.194062068365524E-5	31.25699921617557	27.294688127912362	1.1451678462012258	111.0	3.0	419.0	37367.0	0.5968660968660968	56.932872948384336	19.313207915827967	2.0	0.29832935560859186	122.0	4654.0	53.0	0.003002584950125757	16.0	0.5118853505207871	2.23606797749979	17.0	2.8284271247461903	0.16666666666666666	0.2	71.02959219151346	52.59464336859145	9.433981132056603	16.492422502470642	5.0990195135927845	3.23443016025056	1.0	38.14754098360656	1.3893425010743445
14	230	B	674.0	94.66904747999993	8.54660852109707E-5	32.202484376209235	24.596747752497688	1.3092171656287046	117.0	3.0	109.0	18582.0	0.16172106824925817	70.27780422329563	26.627053911388696	5.0	0.9357798165137615	88.0	8089.0	82.0	7.049794751473619E-4	20.591260281974	0.6394307979910565	4.242640687119285	20.591260281974	4.242640687119285	0.2727272727272727	0.2727272727272727	18.43494882292201	18.43494882292201	6.4031242374328485	11.40175425099138	5.0	2.2803508501982757	0.0	91.92045454545455	0.8920756583013969
14	231	A	724.0	99.4974745999999	1.3102328873689913E-4	34.132096331752024	26.076809620810597	1.3089061441209782	117.0	3.0	204.0	28272.0	0.281767955801105	62.29582767335217	22.627416997969522	3.0	0.7352941176470589	112.0	5429.0	54.0	0.0023494822926906672	17.4928556845359	0.512504579692717	0.0	20.248456731316587	2.8284271247461903	0.0	0.16666666666666669	-1.0	14.036243467926482	8.246211251235321	13.0	6.708203932499369	1.9379255804998177	2.8284271247461903	48.473214285714285	1.1140173144225456
14	233	A	670.0	94.66904747999993	1.5718530136005188E-4	30.886890422961002	26.419689627245813	1.1690860437326374	110.0	4.0	378.0	34427.0	0.564179104477612	64.16216897544304	19.1049731745428	4.0	0.5317460317460317	135.0	11964.0	106.0	0.002103446600710265	15.811388300841896	0.511912597361626	1.4142135623730951	16.1245154965971	0.0	0.10511766624552735	0.0	73.30075576600638	-1.0	9.486832980505138	16.76305461424021	6.324555320336759	2.650471656139714	1.4142135623730951	88.62222222222222	1.1960882647943831
14	238	B	641.0	92.66904747999995	5.0887839801565226E-5	30.886890422961002	26.419689627245813	1.1690860437326374	102.0	3.0	76.0	13771.0	0.11856474258970359	62.69301059516696	21.95449840010015	4.0	1.3289473684210527	105.0	8097.0	107.0	0.0023197186972381666	20.248456731316587	0.655567991922686	5.0990195135927845	18.973665961010276	4.47213595499958	0.38767127484640956	0.3333333333333333	39.610688240026576	54.86580694308435	9.219544457292887	17.029386365926403	5.0	3.4058772731852804	1.4142135623730951	77.11428571428571	1.3875509447943684
14	240	B	700.0	96.32590171999993	8.36723936478303E-5	32.7566787083184	25.709920264364882	1.2740871372409754	91.0	3.0	74.0	9821.0	0.10571428571428572	66.05297913013851	25.019992006393608	2.0	1.2702702702702702	139.0	8282.0	26.0	8.140181794661239E-4	17.46424919657298	0.5331507919982749	1.4142135623730951	22.135943621178654	6.4031242374328485	0.09513029883089882	0.4099180245918029	30.963756532073525	24.62356478616362	8.06225774829855	15.132745950421556	7.0710678118654755	2.1400934559032696	5.0	59.58273381294964	0.4363680270466071
14	241	B	735.0	98.08326103999993	6.457714526394658E-5	32.55764119219941	26.30589287593181	1.2376558114089922	80.0	3.0	119.0	17872.0	0.1619047619047619	53.018786362333735	23.194827009486403	3.0	0.7563025210084033	89.0	3754.0	50.0	4.47531305141549E-4	18.027756377319946	0.5537181355029882	4.47213595499958	18.788294228055936	5.0990195135927845	0.31234752377721214	0.3561309707013459	74.05460409907714	68.07041224982466	6.4031242374328485	11.313708498984761	5.656854249492381	2.0	3.1622776601683795	42.17977528089887	1.1854022376132127
14	246	B	590.0	87.25483391999995	8.520309856225922E-5	29.154759474226502	25.079872407968907	1.1624763874381927	52.0	3.0	55.0	4602.0	0.09322033898305085	46.359923950856256	18.0	1.0	0.9454545454545454	74.0	4066.0	70.0	3.525303566472509E-4	15.033296378372908	0.5156378117837912	0.0	15.132745950421556	1.0	0.0	0.08333333333333333	-1.0	81.86989764584403	5.385164807134504	10.198039027185569	4.123105625617661	2.473387769603369	1.0	54.945945945945944	1.2739793408755533
15	248	B	1024.0	116.81118307999988	6.748478820631892E-5	37.33630940518894	33.24154027718932	1.1231822922119372	86.0	3.0	165.0	27820.0	0.1611328125	85.6715691908002	28.792360097775937	6.0	1.0363636363636364	113.0	11475.0	130.0	5.616181359254545E-4	24.331050121192877	0.6516726079469276	5.0990195135927845	23.194827009486403	4.0	0.295378269592824	0.2222222222222222	2.33730585912382	8.972626614896399	7.810249675906654	13.601470508735444	5.0	2.720294101747089	1.4142135623730951	101.54867256637168	1.2801742919389978
15	252	B	787.0	106.91168815999985	3.584372580863905E-4	34.92849839314596	26.68332812825267	1.309000819735196	83.0	5.0	94.0	14317.0	0.11944091486658195	60.5578166052923	23.40939982143925	2.0	0.8936170212765957	154.0	9718.0	112.0	0.004609562379163195	18.681541692269406	0.5348509827704273	1.4142135623730951	20.615528128088304	4.47213595499958	0.07993607669774316	0.2857142857142857	31.759480084812793	50.19442890773479	10.198039027185569	18.973665961010276	6.324555320336759	3.0	3.1622776601683795	63.103896103896105	1.7748507923441037
15	253	A	670.0	94.08326103999993	8.345627890451634E-5	31.25699921617557	26.1725046566048	1.1942685511486828	72.0	4.0	441.0	46367.0	0.6582089552238806	69.46120509947073	24.020824298928627	6.0	0.3877551020408163	56.0	8540.0	224.0	6.561981905760834E-4	17.46424919657298	0.5587308325981334	2.23606797749979	16.278820596099706	1.0	0.16666666666666666	0.07692307692307693	55.84030545433056	82.40535663140855	5.830951894845301	8.94427190999916	3.605551275463989	2.4806946917841692	1.4142135623730951	152.5	1.4688524590163934
15	256	A	662.0	94.08326103999995	7.41750521928305E-5	30.886890422961002	25.495097567963924	1.2114835152375405	90.0	3.0	411.0	8077.0	0.620845921450151	0.0	0.0	0.0	0.0	83.0	8730.0	151.0	8.911584945658097E-4	21.02379604162864	0.6806705289438836	5.0990195135927845	21.02379604162864	5.0990195135927845	0.3333333333333333	0.3333333333333333	18.434948822921996	18.434948822921996	7.615773105863909	12.529964086141668	4.47213595499958	2.80178514522438	0.0	105.18072289156626	1.4356242840778923
15	258	B	736.0	99.49747459999995	1.312200141823394E-4	32.984845004941285	26.68332812825267	1.2361593293910171	49.0	3.0	152.0	11786.0	0.20652173913043478	58.91711140185798	26.248809496813376	1.0	0.75	104.0	6096.0	95.0	0.001598926642618116	18.110770276274835	0.5490633736057198	2.8284271247461903	18.24828759089466	2.23606797749979	0.2	0.14285714285714285	59.03624346792648	40.60129464500446	8.246211251235321	13.152946437965905	5.0990195135927845	2.579505021093418	1.0	58.61538461538461	1.620734908136483
15	262	A	572.0	87.25483391999995	1.2948775656763164E-4	28.861739379323623	23.769728648009426	1.2142225015152044	54.0	3.0	176.0	18529.0	0.3076923076923077	47.19821868894755	17.69180601295413	1.0	0.4602272727272727	114.0	9559.0	146.0	0.00903299222380426	14.560219778561036	0.5044817149513826	0.0	19.1049731745428	5.0990195135927845	0.0	0.3561309707013459	-1.0	23.404689551032316	10.198039027185569	19.1049731745428	1.0	19.1049731745428	5.0990195135927845	83.85087719298245	1.7411863165603096
15	264	B	689.0	96.08326103999994	1.1939800069937861E-4	32.57299494980466	25.0	1.3029197979921863	57.0	3.0	95.0	9610.0	0.1378809869375907	62.95559510488169	25.0	2.0	0.8	84.0	7698.0	149.0	6.97193270599048E-4	16.76305461424021	0.5146304366568767	1.0	17.46424919657298	2.23606797749979	0.058823529411764705	0.15617376188860607	18.434948822922024	45.0	7.211102550927978	12.206555615733702	5.0	2.4413111231467406	1.4142135623730951	91.64285714285714	1.6258768511301638
