# Supplementary material for: Exploiting Single-Cell Quantitative Data to Map Genetic Variants Having Probabilistic Effects
Source: PLoS Genet. 2016 Aug 1;12(8):e1006213. doi: 10.1371/journal.pgen.1006213 (PMC4968810; doi:10.1371/journal.pgen.1006213)
Supplement: S1 Dataset — (ZIP) [file pgen.1006213.s007.zip › data/2014-10-07_morpho/k_series/k11-2_A1B.xls]

image_number	cell_id	Cgroup	Agroup	Dgroup	C11-1_A1B	C11-2_A1B	C12-1_A1B	C12-2_A1B	C13_A1B	C101_A1B	C102_A1B	C103_A1B	C104_A1B	C105_A1B	C106_A1B	C107_A1B	C108_A1B	C109_A1B	C110_A1B	C111_A1B	C112_A1B	C113_A1B	C114_A1B	C115_A1B	C116_A1B	C117_A1B	C118_A1B	C126_A1B	C127_A1B	C128_A1B	A7-1_A1B	A7-2_A1B	A8-1_A1B	A8-2_A1B	A9_A1B	A101_A1B	A102_A1B	A103_A1B	A104_A1B	A120_A1B	A121_A1B	A122_A1B	A123_A1B	D14-3_A1B	D15-3_A1B	D16-3_A1B	D17-3_A1B	D104_A1B	D107_A1B
1	0	medium	iso	A1	687.0	235.0	80.59797967999995	42.627416960000005	9.684801146653268E-5	922.0	125.63961019999985	30.4138126514911	26.30589287593181	34.392569127225215	40.73210669970919	15.620499351813308	18.150828395551418	14.212670403551895	16.9330956924518	22.960634822345106	13.45362404707371	25.950184407044688	0.8605942941778753	1.1561596785531567	0.7443559139295028	0.5288893980872056	0.3420669577874818	144.0	4.0	28.600699292150182	43.0	145.0	5926.0	27335.0	0.6666666666666666	0.2039045553145336	0.7712765957446809	-1.0	0.10897873195812241	87.3716743334889	36.84188277987447	8.0	1.0957446808510638	104.0	14159.0	216.0	7.533168256126588E-4	16.1245154965971	0.5301708036860207
1	1	small	api	A1	772.0	60.0	88.25483391999995	20.313708480000003	4.5174382628405324E-5	832.0	110.56854239999988	34.438350715445125	27.730849247724095	35.13419305691565	40.980417512162546	7.615773105863909	-1.0	12.649110640673518	13.87987490892308	17.88621746017055	14.7648230602334	21.16476479420318	-1.0	1.2418786892461118	-1.0	0.23017105780759498	0.07772020725388601	145.0	9.0	31.622776601683793	77.0	18.0	16382.0	4022.0	0.6153846153846154	0.1141826923076923	0.18947368421052632	0.06195055531935702	-1.0	50.18864544890702	16.128511966949596	8.0	1.2421052631578948	170.0	11096.0	139.0	0.004151242440332522	17.204650534085253	0.49957823695573217
1	2	small	api	A1	817.0	139.0	90.18376611999994	31.970562720000004	1.3786102896049104E-4	956.0	124.56854239999988	34.92849839314596	28.635642126552707	39.88958243896877	65.44954761079258	10.198039027185569	16.344029133309004	15.524174696260024	18.895745032357652	15.365466506930721	15.0	20.77378320352616	0.6239611385910984	1.2197560731756083	0.5115458347066304	0.354504630882896	0.1701346389228886	110.0	7.0	32.01562118716424	123.0	106.0	15211.0	15189.0	0.5625	0.2395397489539749	0.462882096069869	-1.0	0.023886367533162197	86.98036115489106	35.288926263318686	4.0	0.6899563318777293	104.0	4828.0	64.0	4.60940820345611E-4	20.09975124224178	0.5754542040715374
1	5	small	api	A1	867.0	94.0	93.49747459999995	25.313708480000003	5.689571033161144E-5	961.0	121.63961019999988	37.12142238654117	28.178005607210743	38.904138455404194	51.43473915103672	10.198039027185569	12.097706696042673	12.165525060596439	17.887245620220128	18.8444848582228	15.231546211727817	22.876682142064926	0.8429729107684094	1.3173899850826138	0.6398810681072138	0.27074216269794327	0.10841983852364476	124.0	3.0	33.12099032335839	78.0	46.0	14006.0	9086.0	0.5384615384615384	0.12903225806451613	0.3709677419354839	0.011536050434393591	-1.0	94.53102080096647	33.698484809834994	5.0	1.0725806451612903	81.0	14183.0	229.0	4.7810123523683596E-4	22.360679774997898	0.6023659207386687
1	6	small	api	A1	809.0	63.0	89.18376611999994	21.899494920000002	5.816413019692792E-5	872.0	113.49747459999989	31.622776601683793	30.0	18.434948822922017	21.614778942786252	7.211102550927978	-1.0	13.038404810405298	7.399729724794008	21.2	15.0	20.088071391870795	-1.0	1.0540925533894598	-1.0	0.2455547222633932	0.07787391841779975	96.0	5.0	31.400636936215164	107.0	15.0	19947.0	2305.0	0.5	0.13990825688073394	0.12295081967213115	0.099388362833044	-1.0	65.01421041440744	24.413111231467404	3.0	1.0163934426229508	155.0	7305.0	81.0	0.0031449762040684738	18.384776310850235	0.5813776741499453
1	7	small	api	A1	1102.0	197.0	109.56854239999988	39.455844080000006	9.011874508176093E-5	1299.0	151.43860003999993	42.5440947723653	33.12099032335839	64.62843824690404	88.72291708474505	14.7648230602334	16.839729358216747	12.529964086141668	29.193240722252867	5.766735781004058	15.0	29.200494014028475	0.8767850567045532	1.2845055162001395	0.6825856686846185	0.3601019345129122	0.17876588021778583	100.0	3.0	32.984845004941285	175.0	96.0	20978.0	11451.0	0.5833333333333334	0.2086220169361047	0.35424354243542433	0.004469297814814432	-1.0	76.1991134178689	34.02973631349502	3.0	0.6088560885608856	172.0	11596.0	117.0	0.004700006446341731	26.0	0.6111306431389489
2	19	large	iso	B	760.0	416.0	88.25483391999994	62.18376612000001	8.120742334068878E-5	1176.0	152.85281359999993	32.55764119219941	27.586228448267445	27.835728863945832	39.724386903573816	22.20360331117452	23.657877187441052	13.038404810405298	21.13175201908792	30.957475814481466	14.866068747318506	33.06510622962786	0.9385289785408749	1.1802135711757362	0.7952196123333054	0.7045933163997286	0.5473684210526316	126.0	4.0	31.78049716414141	49.0	300.0	6315.0	50689.0	0.35714285714285715	0.2967687074829932	0.8595988538681948	-1.0	0.2113049328619923	146.4500558472831	48.17385688204007	13.0	0.8911174785100286	198.0	5378.0	44.0	0.006095055747379303	23.021728866442675	0.7071067811865475
2	27	large	E	A1	878.0	553.0	95.01219323999996	75.18376611999996	1.2160873893447272E-4	1431.0	172.61017292	35.22782990761707	29.154759474226502	51.709836807756915	87.05747954363137	24.331050121192877	29.80444125015011	14.317821063276353	36.533615705965495	11.764802940776107	15.556349186104045	36.58184755370939	0.8163565260955977	1.208304597359457	0.6756214681956895	0.7913065003150325	0.6298405466970387	106.0	4.0	33.28663395418648	123.0	88.0	17402.0	10090.0	0.6428571428571429	0.1474493361285814	0.41706161137440756	0.024015003315362493	-1.0	151.24619754417535	45.23069739479084	4.0	1.1374407582938388	104.0	15088.0	249.0	0.0014218143133503916	22.561028345356956	0.6404319654239826
3	32	small	api	A1	690.0	128.0	82.59797967999998	31.556349160000003	7.39343044373002E-5	818.0	116.5685423999999	33.54101966249684	25.495097567963924	34.38034472384487	59.712047009334	11.704699910719626	14.368775261203565	12.083045973594572	18.246314696398287	17.258219892160195	14.142135623730951	21.130608688378793	0.8145927330579746	1.3155870289605438	0.6191857437980299	0.38204746995332334	0.1855072463768116	94.0	10.0	30.01666203960727	47.0	86.0	8842.0	19012.0	0.5833333333333334	0.1625916870415648	0.6466165413533834	-1.0	0.06767892322090652	86.15139884522725	36.846910543385505	8.0	1.0977443609022557	81.0	11707.0	211.0	4.0229042906263245E-4	22.561028345356956	0.6726399069669035
3	35	medium	iso	A1	908.0	277.0	97.66904747999993	48.041630520000005	6.514412121247072E-5	1185.0	148.12489155999987	38.62641583165593	28.792360097775937	34.49102542232043	56.78818329910763	17.204650534085253	19.563353037514062	12.206555615733702	24.283899497381544	24.381467778816294	17.46424919657298	29.02511187225174	0.8794326054993826	1.341550873234585	0.6555342947069918	0.49188183728153667	0.30506607929515417	65.0	4.0	35.6931365951495	75.0	187.0	11207.0	32791.0	0.7272727272727273	0.2210970464135021	0.7137404580152672	-1.0	0.09796137042307569	112.48137628651754	44.54558527330591	12.0	0.8129770992366412	108.0	11535.0	153.0	3.543358412007653E-4	25.495097567963924	0.660043056520653
3	37	medium	iso	A1	733.0	219.0	85.59797967999997	41.798989840000004	1.2334012011386283E-4	952.0	130.22539663999987	33.24154027718932	26.248809496813376	19.51587300958269	34.485791078719046	15.620499351813308	16.992716052518826	13.038404810405298	13.777941580952678	27.201233644012696	15.0	24.333975180715978	0.9192467704124253	1.266401826003761	0.7258729034789747	0.48831748128006774	0.2987721691678035	126.0	8.0	31.906112267087632	27.0	165.0	3585.0	28497.0	0.25	0.20168067226890757	0.859375	-1.0	0.15196713388401317	99.47982362655029	38.01353141686158	3.0	1.0885416666666667	99.0	9374.0	126.0	3.575665867768309E-4	16.55294535724685	0.4979596378271811
3	39	small	api	A1	1042.0	167.0	103.42640679999992	34.798989840000004	4.089046069282463E-5	1209.0	141.05382375999991	42.1070065428546	31.064449134018133	42.04922089099365	67.4794343971031	12.649110640673518	17.02573462958138	14.866068747318506	23.369032396034363	16.546245445477016	16.278820596099706	25.298221281347036	0.742940666929949	1.3554725004520989	0.5481045662543147	0.33646136336624655	0.16026871401151632	74.0	5.0	36.40054944640259	113.0	142.0	17613.0	27952.0	0.7333333333333333	0.2109181141439206	0.5568627450980392	-1.0	0.049833232921975924	135.6877447250307	42.021983391006344	10.0	1.0941176470588236	194.0	9413.0	71.0	0.002236937349288858	24.186773244895647	0.5744120808084385
3	40	medium	iso	A1	680.0	299.0	82.42640679999995	50.455844080000006	8.648400862235151E-5	979.0	135.29646443999985	30.805843601498726	26.627053911388696	22.873665190626724	39.50254990909252	19.6468827043885	18.637928407577135	12.36931687685298	18.43806023777795	26.9650560061736	13.892443989449804	28.985530846993935	1.054134465738219	1.1569377409914174	0.9111419122993576	0.6121320343664433	0.43970588235294117	79.0	3.0	28.653097563788805	43.0	222.0	5821.0	35335.0	0.6153846153846154	0.27068437180796734	0.8377358490566038	-1.0	0.18035940460401134	104.31521905340821	40.792156108742276	7.0	0.8641509433962264	114.0	7777.0	108.0	8.588419625683904E-4	21.095023109728988	0.6847734274903188
3	44	medium	iso	A1	734.0	300.0	85.42640679999995	49.455844080000006	7.275320554754041E-5	1034.0	137.29646443999988	32.28002478313795	28.160255680657446	26.56505117707799	40.120726216993276	18.027756377319946	20.109208945574444	14.422205101855956	19.052029982370286	26.42021466129778	14.142135623730951	29.565520458804716	0.8964925684601543	1.146297290379727	0.7820768451464966	0.5789292319854431	0.4087193460490463	91.0	4.0	30.0	47.0	207.0	4985.0	27869.0	0.5384615384615384	0.24564796905222436	0.8149606299212598	-1.0	0.11590718669364436	91.74503052806948	39.82475123251673	5.0	0.7007874015748031	109.0	5155.0	60.0	6.105710508633372E-4	20.615528128088304	0.6386466016239615
4	48	small	api	A1	780.0	102.0	86.84062035999996	26.556349160000003	5.9021213998703106E-5	882.0	116.22539663999986	33.28663395418648	28.844410203711913	36.22726270247058	44.735966018740896	9.219544457292887	14.88715138740872	13.152946437965905	14.720623319089686	18.027756377319946	13.92838827718412	20.914707333673675	0.6192954056402361	1.1540063991290384	0.5366481555974352	0.305805613201633	0.13076923076923078	147.0	4.0	30.4138126514911	53.0	61.0	9010.0	12044.0	0.5714285714285714	0.1292517006802721	0.5350877192982456	-1.0	0.036335834052663885	51.68917346408237	21.588892842810505	10.0	0.8947368421052632	125.0	7053.0	93.0	0.0021271101919606724	17.88854381999832	0.5374092149004591
4	51	medium	E	A1	835.0	243.0	92.66904747999993	43.627416960000005	1.5296970300902676E-4	1078.0	138.71067799999986	34.17601498127012	29.732137494637012	19.249525872681723	41.37146784456358	17.0	18.29976873580912	12.529964086141668	16.38576060745828	27.243248156850655	15.620499351813308	24.791666666666668	0.9289734884318115	1.1494637742555402	0.8081798741621665	0.47078736801968085	0.29101796407185626	109.0	3.0	32.449961479175904	154.0	165.0	11901.0	14197.0	0.6666666666666666	0.29591836734693877	0.5172413793103449	-1.0	0.052972082943713604	90.35428128390393	37.413111231467404	4.0	0.3542319749216301	112.0	9971.0	130.0	1.938291369150433E-4	21.95449840010015	0.6423949197158337
5	59	small	api	A1	1112.0	89.0	104.3259017199999	26.142135600000003	7.018640950613353E-5	1201.0	132.46803731999987	40.311288741492746	36.069377593742864	10.30484646876603	6.199514912988988	7.810249675906654	-1.0	16.401219466856727	4.291601816786613	22.900311984958964	15.811388300841896	39.74038805681915	-1.0	1.1176042236028423	-1.0	0.25058144879651106	0.08003597122302158	102.0	8.0	36.235341863986875	98.0	42.0	20156.0	8314.0	0.5714285714285714	0.11656952539550375	0.3	0.04043098547775115	-1.0	108.03689057256489	34.015148038438355	5.0	1.6214285714285714	107.0	17160.0	219.0	6.474744162461998E-4	24.839484696748443	0.6161917783387797
5	62	medium	iso	B	960.0	411.0	99.1543288399999	61.94112544000001	7.863155542411602E-5	1371.0	163.09545427999996	37.48332962798263	31.827660925679098	45.0	56.385770655426725	22.360679774997898	22.171128680652778	13.152946437965905	29.799914017406824	23.72150444115273	16.0	35.783494711565396	1.0085494562354207	1.1776966493236845	0.856374565398144	0.6246941123463315	0.428125	80.0	3.0	33.734255586866	28.0	293.0	3652.0	48732.0	0.35714285714285715	0.23413566739606126	0.9127725856697819	-1.0	0.19215829004543028	147.96639124897808	47.54135216376082	16.0	1.0155763239875388	237.0	16075.0	100.0	0.005818697132736738	22.80350850198276	0.6083640041667786
5	63	medium	iso	A1	719.0	198.0	85.18376611999997	41.213203400000005	5.990444547356617E-5	917.0	128.81118307999986	33.13608305156178	27.073972741361768	19.85521436932106	28.495638618244982	14.422205101855956	16.82721621573108	11.40175425099138	12.131789969697483	27.000101055846454	15.652475842498529	25.42862478485129	0.8570761150839211	1.2239091531971122	0.7002775596906479	0.48381523002801013	0.2753824756606398	76.0	3.0	32.31098884280702	35.0	130.0	6794.0	27848.0	0.7	0.17993456924754633	0.7878787878787878	-1.0	0.08820010650170931	89.10100840557537	35.98120917380994	9.0	1.096969696969697	92.0	11799.0	184.0	4.073299125578098E-4	17.26267650163207	0.5209630985886377
5	66	medium	iso	A1	921.0	277.0	96.66904747999995	49.870057640000006	6.230366042335866E-5	1198.0	148.95331867999994	35.73513677041127	31.622776601683793	30.059690104331324	43.129043407482314	18.788294228055936	18.683743495959636	12.083045973594572	21.099681382059597	27.82804340948174	16.278820596099706	30.863559581599514	1.0055958128583231	1.1300442469213319	0.8898729546192077	0.5158844422287053	0.3007600434310532	93.0	3.0	33.37663853655727	74.0	221.0	11925.0	40891.0	0.6666666666666666	0.24624373956594323	0.7491525423728813	-1.0	0.13092609823053533	115.21494060191978	44.922037727889105	9.0	0.9355932203389831	260.0	22226.0	132.0	4.1899259761705976E-4	19.235384061671343	0.5382764919931203
6	75	medium	iso	A1	645.0	283.0	81.84062035999995	49.455844080000006	1.595138814760304E-4	928.0	133.29646443999985	30.083217912982647	26.0	30.77403610124821	50.11731484997264	18.973665961010276	17.784199277459223	10.816653826391969	21.407284349127984	24.076923076923077	13.601470508735444	27.8973536047731	1.0668833420607615	1.1570468428070249	0.922074459381848	0.6042945894404758	0.4387596899224806	111.0	3.0	28.600699292150182	88.0	183.0	11977.0	25864.0	0.5	0.2920258620689655	0.6752767527675276	-1.0	0.09309936350719863	111.18168801128706	40.13274595042156	10.0	0.7047970479704797	80.0	9917.0	182.0	2.036840422056224E-4	19.6468827043885	0.6530844792341758
6	80	small	api	A1	834.0	97.0	91.66904747999995	25.97056272	9.25886843154356E-5	931.0	119.63961019999986	34.88552708502482	29.5296461204668	40.167244012865055	51.26206118591099	9.848857801796104	13.078078122169233	12.083045973594572	16.998453213984973	16.932136536964908	14.317821063276353	21.792435359944367	0.7530814321334315	1.1813730155352553	0.6374628692464472	0.2833078714564605	0.11630695443645084	112.0	3.0	30.59411708155671	66.0	68.0	10847.0	13785.0	0.5	0.1439312567132116	0.5074626865671642	-1.0	0.069174956377424	95.49523557243373	33.70820393249937	4.0	0.9552238805970149	90.0	7961.0	122.0	5.186025099934408E-4	17.08800749063506	0.48983085303505036
6	81	large	iso	B	812.0	403.0	90.91168815999994	60.11269832000001	9.122387829336636E-5	1215.0	153.4386000399999	35.35533905932738	27.586228448267445	27.636785984585224	37.23483398157467	22.20360331117452	21.86425021558382	12.165525060596439	20.506096654409877	31.972475021513645	14.866068747318506	33.889710317055844	1.0155209116363306	1.28163003962754	0.7923666582686026	0.661220790600706	0.4963054187192118	124.0	3.0	33.1058907144937	57.0	290.0	5571.0	34267.0	0.6153846153846154	0.28559670781893004	0.8357348703170029	-1.0	0.17907710653495992	95.67753761362736	36.345949386017985	3.0	0.4610951008645533	304.0	15248.0	92.0	0.009785173295449373	25.612496949731394	0.7244308110509933
6	85	small	api	A1	1146.0	203.0	109.7401152799999	41.213203400000005	3.5855112513324925E-5	1349.0	153.78174579999995	41.10960958218893	34.132096331752024	85.43235222956416	89.62915870917195	15.033296378372908	16.71683850066906	12.165525060596439	31.744402665536423	1.6699823956307858	17.26267650163207	31.745067595107837	0.8992906390625972	1.2044267419914065	0.7466544935524302	0.3755527620400732	0.17713787085514834	67.0	4.0	34.17601498127012	44.0	127.0	5241.0	19215.0	0.46153846153846156	0.1267605633802817	0.7426900584795322	-1.0	0.11821487697479467	30.40250632048989	13.65542689658488	1.0	0.6432748538011696	169.0	7932.0	74.0	0.0017177242320886305	17.46424919657298	0.42482157758412536
6	87	small	api	A1	734.0	77.0	85.42640679999995	22.313708480000003	6.43667351678644E-5	811.0	109.7401152799999	33.83784863137726	26.248809496813376	27.170265774322804	47.831001677865274	7.615773105863909	15.622075386528707	12.083045973594572	12.323478497191543	17.71508913790743	14.866068747318506	16.62710672850916	0.48750072685164314	1.2891193650319723	0.3781656998376968	0.261203874959189	0.10490463215258855	74.0	3.0	31.622776601683793	63.0	42.0	10845.0	8095.0	0.5	0.12946979038224415	0.4	0.020369507474560306	-1.0	69.82501278849381	29.695128412991753	3.0	1.0857142857142856	97.0	5997.0	79.0	0.001787061621453695	19.4164878389476	0.573809761089333
6	91	medium	api	A1	811.0	238.0	90.66904747999993	44.870057640000006	6.913235655962215E-5	1049.0	137.53910511999985	34.17601498127012	29.732137494637012	20.556045219583467	30.564025021024804	17.26267650163207	17.03833249063358	12.36931687685298	14.044937663535668	29.12673198004033	15.0	27.62028240261131	1.013167016849907	1.1494637742555402	0.8814257913487469	0.4948773466479571	0.2934648581997534	50.0	3.0	31.064449134018133	5.0	168.0	456.0	23300.0	0.23076923076923078	0.16491897044804577	0.9710982658959537	-1.0	0.21659515600265578	52.42746450587106	22.99946268958763	3.0	0.6705202312138728	98.0	6676.0	93.0	3.5924162823650665E-4	22.561028345356956	0.6601421598662495
7	92	small	api	A1	902.0	67.0	94.84062035999993	20.313708480000003	4.0874163002592566E-5	969.0	117.98275595999988	36.89173349139343	30.23243291566195	46.936800386221044	56.02713230506072	7.615773105863909	-1.0	13.0	17.537804238744712	14.12390465534754	15.524174696260024	21.147661800403217	-1.0	1.2202700852527693	-1.0	0.21418784907661287	0.07427937915742794	139.0	4.0	31.78049716414141	110.0	32.0	22493.0	6962.0	0.46153846153846156	0.14654282765737875	0.22535211267605634	0.03731845555887638	-1.0	79.01541193336823	27.567060878452153	5.0	1.3169014084507042	83.0	14326.0	241.0	4.238355051631535E-4	19.235384061671343	0.5214009275589833
7	93	medium	iso	A1	764.0	263.0	87.42640679999992	46.870057640000006	9.690543512369461E-5	1027.0	136.71067799999986	34.20526275297414	26.92582403567252	23.41603075823042	43.78112476486871	17.4928556845359	18.662327667789118	11.661903789690601	18.242806801586205	26.294459885870545	15.620499351813308	26.36604335060483	0.9373351489658116	1.2703515668696899	0.7378549162382869	0.5361087039436698	0.34424083769633507	160.0	3.0	31.906112267087632	27.0	206.0	3549.0	34667.0	0.45454545454545453	0.22687439143135346	0.8841201716738197	-1.0	0.1383957607144688	113.73190349904716	42.351051508500845	10.0	0.9012875536480687	102.0	15518.0	210.0	6.879599054590793E-4	20.248456731316587	0.5919690451597536
7	98	medium	iso	A1	810.0	243.0	90.42640679999995	44.455844080000006	6.316703501380514E-5	1053.0	137.29646443999988	33.734255586866	29.614185789921695	29.033169090906526	45.288641283689046	16.64331697709324	18.606758848656362	12.206555615733702	19.71289979373101	24.549045689022886	14.866068747318506	27.73886162848873	0.8944769539104921	1.1391248716466973	0.7852316951147359	0.4916245779656483	0.3	98.0	5.0	31.400636936215164	78.0	187.0	11594.0	28389.0	0.7272727272727273	0.251661918328585	0.7056603773584905	-1.0	0.08701942274884923	102.50476774065046	40.392476923133145	6.0	0.6452830188679245	112.0	10657.0	147.0	2.3779592498489788E-4	19.313207915827967	0.5725102741958035
7	101	small	api	A1	942.0	144.0	100.15432883999992	34.627416960000005	5.8580846399883196E-5	1086.0	137.19595935999988	37.589892258425	30.4138126514911	39.97740881894641	47.045408488887226	12.649110640673518	13.675842602204755	10.770329614269007	19.79255473479703	21.86506531161252	16.278820596099706	27.042926197302002	0.9249236780945613	1.235948044040512	0.7483515852906226	0.3457405921547188	0.15286624203821655	115.0	4.0	34.132096331752024	49.0	102.0	6333.0	17738.0	0.6363636363636364	0.13904235727440148	0.6754966887417219	-1.0	0.10585399483378233	111.14626986630648	38.12885050504437	6.0	1.3311258278145695	97.0	12794.0	211.0	2.3138373803108329E-4	21.18962010041709	0.5637052629664793
7	103	small	api	A1	797.0	110.0	90.25483391999994	27.970562720000004	1.1561452813863284E-4	907.0	120.22539663999986	36.61966684720111	26.40075756488817	31.534791905188285	61.34817154735124	9.055385138137417	16.09976405725835	13.038404810405298	15.565406489861768	17.613130943576756	14.317821063276353	17.737352332434114	0.5624545245465833	1.3870687898707736	0.405498652016375	0.30990653359123727	0.13801756587202008	79.0	4.0	33.015148038438355	37.0	67.0	756.0	1877.0	0.5	0.11466372657111357	0.6442307692307693	-1.0	0.06953245011415968	0.0	0.0	0.0	0.0	156.0	13123.0	140.0	0.004185264531980456	15.556349186104045	0.4248085939998943
7	105	large	iso	B	805.0	399.0	87.42640679999997	58.52691188000001	5.303953535982216E-5	1204.0	148.3675322399999	33.421549934136806	29.206163733020468	28.92642583525361	33.7331146850575	22.090722034374522	22.194582345517805	14.035668847618199	18.96979647112152	32.52738047640028	15.297058540778355	34.1597994385206	0.9953204656196535	1.1443320745459775	0.8697828958561303	0.669442037277003	0.4956521739130435	95.0	3.0	31.622776601683793	15.0	285.0	710.0	16628.0	0.5333333333333333	0.24916943521594684	0.95	-1.0	0.11506320198207462	39.776027609684675	16.278820596099706	1.0	0.15	197.0	15729.0	149.0	0.01174898597713383	24.698178070456937	0.7389896075774209
7	111	small	api	A1	817.0	126.0	89.59797967999995	29.970562720000004	6.826978232350096E-5	943.0	121.98275595999986	33.54101966249684	29.427877939124322	17.602623170032786	25.55996517182382	11.40175425099138	13.465785246155711	12.649110640673518	9.659813662799092	25.180205026433168	15.132745950421556	22.388899256492156	0.8467203391830727	1.1397702454754342	0.7428868603512973	0.334500429887372	0.15422276621787026	67.0	4.0	32.01562118716424	50.0	78.0	5291.0	8941.0	0.5384615384615384	0.1357370095440085	0.609375	-1.0	0.06496337129980839	26.479622618170836	11.522750576399803	2.0	0.5703125	166.0	18980.0	199.0	0.0025417928475540675	18.110770276274835	0.5399588461684424
8	112	small	api	A1	926.0	184.0	99.25483391999994	38.455844080000006	7.455411359103953E-5	1110.0	140.1248915599999	40.11234224026316	28.071337695236398	25.210081709741207	49.68347328607738	13.601470508735444	17.395430306724656	13.601470508735444	17.72521773326731	24.29524404587719	17.0	23.246744066612738	0.7818990544590002	1.4289430263620846	0.5471870046838888	0.3874455536442253	0.19870410367170627	142.0	3.0	37.16180835212409	105.0	108.0	16640.0	17746.0	0.5833333333333334	0.1918918918918919	0.5070422535211268	-1.0	0.01081784963682962	105.89710298788394	42.418826136997886	4.0	0.8873239436619719	193.0	13627.0	108.0	0.005830145482640667	24.08318915758459	0.6003934901964127
8	114	small	api	A1	921.0	129.0	95.66904747999993	29.727922040000003	4.658312950091021E-5	1050.0	128.22539663999987	36.61966684720111	30.805843601498726	39.62029840087459	40.18644910629345	11.045361017187261	13.707531556697873	13.152946437965905	17.285793522951753	21.84650447187423	17.029386365926403	26.7881744209944	0.8057877504422156	1.1887246887606588	0.6778590182074153	0.3107370965119598	0.14006514657980457	101.0	4.0	33.734255586866	97.0	90.0	12921.0	10440.0	0.7142857142857143	0.17809523809523808	0.48128342245989303	0.01658388641094516	-1.0	94.37443576581848	39.21954445729288	3.0	0.7058823529411765	112.0	11748.0	145.0	0.0016268035736304945	24.20743687382041	0.6610501666994444
8	118	small	api	A1	923.0	119.0	97.84062035999993	30.384776280000004	5.97444848515753E-5	1042.0	130.22539663999987	37.656340767525464	29.614185789921695	51.69422913189317	69.7493664907175	11.661903789690601	13.563762971120992	12.206555615733702	22.599115651032555	13.675878272426779	15.620499351813308	24.08805855589005	0.8597838088530672	1.2715642778313587	0.6761622859675018	0.3105537982915548	0.12892741061755147	127.0	3.0	32.69556544854363	59.0	102.0	8884.0	17080.0	0.6363636363636364	0.15451055662188098	0.6335403726708074	-1.0	0.09711095069937271	88.55683902351777	32.25054292757692	7.0	0.8881987577639752	137.0	11442.0	113.0	2.6993591427914296E-4	24.331050121192877	0.646134213395896
8	125	small	api	A1	617.0	73.0	77.35533899999999	22.727922040000003	1.6834753552596155E-4	690.0	102.08326103999993	31.25699921617557	24.186773244895647	18.970407808486527	32.45319173237283	7.810249675906654	13.374841262934607	13.45362404707371	8.670058124445832	18.729244922970476	13.416407864998739	16.15708139061606	0.583950831442839	1.2923178672778113	0.45186315706746033	0.2938119376608253	0.11831442463533225	101.0	6.0	27.85677655436824	67.0	62.0	7588.0	8069.0	0.5454545454545454	0.18695652173913044	0.4806201550387597	-1.0	0.03491599889075472	31.730411580622835	11.224535408466929	2.0	0.689922480620155	100.0	10943.0	157.0	0.0016167576888210038	13.92838827718412	0.44560861971600096
8	126	small	api	A1	973.0	178.0	101.56854239999991	38.384776280000004	6.493615384759794E-5	1151.0	142.3675322399999	39.395431207184416	30.463092423455635	41.0206175473218	61.951894245446944	14.035668847618199	15.159103004243656	13.038404810405298	23.25142718155988	18.776819898940325	16.55294535724685	26.34564070577515	0.9258904595930932	1.2932183856964947	0.7159583175075508	0.3779199284836841	0.1829393627954779	178.0	3.0	35.0	87.0	123.0	10023.0	15824.0	0.5	0.18245004344048654	0.5857142857142857	-1.0	0.0799670861897917	98.22385675749017	44.05596249880039	4.0	0.6095238095238096	104.0	9898.0	113.0	0.0010014055084203244	22.47220505424423	0.5704266805980803
8	127	small	api	A1	927.0	184.0	100.9827559599999	40.870057640000006	4.075781730663127E-5	1111.0	144.2670271599999	37.20215047547655	30.0	50.16982788755786	57.32249663755256	16.0312195418814	14.568801953506862	9.055385138137417	25.804959867382575	19.2	16.0312195418814	30.657312271326973	1.1003800856818235	1.240071682515885	0.8873519984339517	0.4047231356627756	0.19848975188781015	114.0	3.0	32.55764119219941	134.0	133.0	9348.0	12631.0	0.8	0.24032403240324032	0.49812734082397003	-1.0	0.0744014473642831	96.6526409863204	38.93058529492645	2.0	0.5243445692883895	105.0	15017.0	207.0	0.001824352253617382	23.021728866442675	0.6188279057044961
8	128	small	N	A1	949.0	154.0	101.49747459999992	34.970562720000004	9.516872923994449E-5	1103.0	139.2964644399999	37.48332962798263	30.4138126514911	66.09595620696606	80.78897345918335	13.0	14.530332936166937	12.0	27.07870432199456	8.055550377962508	15.524174696260024	27.432432432432428	0.8946801189697561	1.2324442863346476	0.7259396054572013	0.34454613632327785	0.16227608008429925	76.0	4.0	31.76476034853718	-1.0	-1.0	-1.0	-1.0	-1.0	-1.0	-1.0	-1.0	-1.0	-1.0	-1.0	-1.0	-1.0	308.0	13984.0	49.0	6.048580435048291E-4	22.360679774997898	0.5965499862718936
8	129	large	iso	B	681.0	352.0	81.01219323999997	55.69848476000001	7.210209524429019E-5	1033.0	139.5391051199999	32.01562118716424	27.073972741361768	18.43494882292201	38.65980825409009	20.0	20.95060113038304	12.806248474865697	17.366522322012994	26.704614313785207	12.649110640673518	27.799999999999997	0.9546265462996928	1.1825239499577749	0.8072788262206277	0.6875321174800479	0.5168869309838473	89.0	4.0	28.861739379323623	8.0	240.0	481.0	22712.0	0.2727272727272727	0.24007744433688286	0.967741935483871	-1.0	0.22430001637379848	41.73599493209855	13.92838827718412	6.0	0.46774193548387094	190.0	11705.0	91.0	0.007702975521558515	26.1725046566048	0.8174917020538064
8	130	medium	iso	A1	749.0	360.0	86.01219323999995	56.284271200000006	7.111875204720674E-5	1109.0	144.71067799999992	32.14031735997639	28.071337695236398	30.113733150982434	39.64417495714481	19.79898987322333	21.323775200185697	12.727922061357855	19.97491166031447	27.501361295333123	14.422205101855956	31.307762311845757	0.9284936502730957	1.1449513987867592	0.8109459067493767	0.6543754911928582	0.48064085447263016	72.0	3.0	31.38470965295043	43.0	246.0	2732.0	19215.0	0.6	0.260595130748422	0.8512110726643599	-1.0	0.12928681724407937	99.81018184854972	45.62366031226594	5.0	0.29411764705882354	96.0	10836.0	154.0	6.433282910009121E-4	22.02271554554524	0.6852052921222747
9	147	medium	iso	A1	982.0	387.0	98.84062035999995	58.11269832000001	5.695969742978406E-5	1369.0	159.78174579999995	39.20459156782532	30.14962686336267	49.29584051127152	62.34257692821923	21.540659228538015	24.2804032928685	16.15549442140351	31.04228232793976	20.696773556367773	15.811388300841896	35.04676775552241	0.8871623328787465	1.3003342212326379	0.6822571600382634	0.5879434802041953	0.3940936863543788	97.0	4.0	34.655446902326915	29.0	278.0	1913.0	23270.0	0.375	0.22425127830533237	0.9055374592833876	-1.0	0.20226543646438508	53.860771875663424	20.620844288350025	4.0	0.40716612377850164	386.0	17890.0	73.0	0.002269678765989341	22.20360331117452	0.5663521139548542
10	151	medium	iso	A1	1001.0	302.0	101.32590171999992	51.284271200000006	5.2437855422551613E-5	1303.0	154.6101729199999	38.01315561749642	32.202484376209235	59.067811387328945	64.09986032095657	18.24828759089466	19.99754691930334	14.142135623730951	29.75285744179132	17.2346951097359	16.0312195418814	33.07502125849657	0.9125263045778808	1.180441706714406	0.7730380072030577	0.5061319004267733	0.3016983016983017	90.0	4.0	33.06055050963308	17.0	185.0	1663.0	23506.0	0.3333333333333333	0.15502686108979277	0.9158415841584159	-1.0	0.14279247878645598	113.4507973404585	41.57666354565619	6.0	0.6831683168316832	95.0	7486.0	104.0	6.511522372340499E-4	26.90724809414742	0.7078404214819446
10	157	small	api	A1	786.0	77.0	89.01219323999996	22.727922040000003	6.384655920416018E-5	863.0	113.7401152799999	33.54101966249684	28.442925306655784	32.265709204652396	49.950272234291745	8.06225774829855	12.321264661888172	12.206555615733702	14.131949617798671	17.262640699095165	14.866068747318506	18.461401800451753	0.6543368695939568	1.1792394523726462	0.5548804089597087	0.25533492898798293	0.09796437659033079	68.0	4.0	31.622776601683793	68.0	28.0	11656.0	4673.0	0.5454545454545454	0.11123986095017381	0.2916666666666667	0.027546071213236357	-1.0	76.76596558940506	29.254580149712382	4.0	1.46875	265.0	20843.0	100.0	0.0059496299650325	14.560219778561036	0.43410188256265886
10	159	medium	iso	A1	857.0	224.0	94.74011527999993	43.213203400000005	5.7227035663408E-5	1081.0	140.36753223999986	38.2099463490856	26.90724809414742	39.064828769048205	57.81032078147609	15.524174696260024	17.54904654166106	12.649110640673518	22.611913455897234	20.291930192547643	15.033296378372908	26.718898282009285	0.8846164182997616	1.4200614724846805	0.6229423411874901	0.456123610070406	0.2613768961493582	111.0	4.0	33.24154027718932	14.0	134.0	1526.0	18147.0	0.07692307692307693	0.13691026827012026	0.9054054054054054	-1.0	0.16535089111715937	103.3639404307181	35.492445795033824	6.0	1.3986486486486487	117.0	7680.0	82.0	4.192394497184851E-4	24.08318915758459	0.6302858668672516
10	160	small	api	A1	703.0	115.0	86.01219323999996	29.727922040000003	1.5405514065597897E-4	818.0	117.74011527999988	33.95585369269929	25.495097567963924	20.835163283778627	35.428404346243354	10.770329614269007	12.507227723829939	10.295630140987	11.60330126185908	22.94558781116753	15.132745950421556	20.016555981235797	0.8611284492524566	1.3318581583059639	0.6465616806730796	0.34562450880714246	0.16358463726884778	94.0	7.0	31.400636936215164	88.0	99.0	8707.0	10027.0	0.7	0.22860635696821516	0.5294117647058824	0.021092172770595115	-1.0	63.36786715560665	28.432725734585688	2.0	0.42245989304812837	77.0	12219.0	205.0	6.000271162543689E-4	19.4164878389476	0.5718156290419598
11	173	medium	iso	A1	883.0	236.0	94.25483391999994	42.798989840000004	4.222961972655986E-5	1119.0	139.0538237599999	35.6931365951495	29.614185789921695	40.702613336058306	53.67317404787977	16.55294535724685	17.212929161577495	13.416407864998739	22.749471676029344	21.03721521906638	14.212670403551895	28.23737737412697	0.9616576703398132	1.2052715832996697	0.7978763323259351	0.4540773991106517	0.26727066817667045	113.0	3.0	32.64965543462902	87.0	159.0	11103.0	21121.0	0.6153846153846154	0.21983914209115282	0.6463414634146342	-1.0	0.04608618425932558	110.72018810933312	38.494719519688076	7.0	0.7357723577235772	95.0	7484.0	91.0	4.8536757796469374E-4	25.298221281347036	0.708769911938334
11	176	medium	iso	B	915.0	406.0	98.74011527999993	59.94112544000001	1.0476087156029488E-4	1321.0	161.09545427999996	38.01315561749642	29.410882339705484	27.798686179911467	48.1667279523558	22.561028345356956	22.718581835440872	12.36931687685298	24.728281162938853	29.682890500072705	17.11724276862369	33.18836720600241	0.9930649944954691	1.2924860661584994	0.7683370989422242	0.6070595043364431	0.44371584699453553	91.0	4.0	34.52535300326414	51.0	289.0	4805.0	35584.0	0.5384615384615384	0.2573807721423164	0.85	-1.0	0.18207718891171473	119.25183750955226	46.99389531703978	2.0	0.711764705882353	350.0	18140.0	97.0	0.009619635165079967	27.313000567495326	0.7185144228048221
11	182	small	api	A1	727.0	99.0	84.42640679999994	25.556349160000003	1.0459415391496559E-4	826.0	111.98275595999986	32.802438933713454	27.202941017470888	31.393896945750697	46.0912162252626	9.055385138137417	16.767498940695667	14.035668847618199	13.779463195203046	17.792193854670145	13.92838827718412	19.12632748802856	0.5400558049930444	1.2058416372202672	0.44786627723188677	0.30270563593380384	0.1361760660247593	49.0	5.0	30.528675044947494	49.0	59.0	8031.0	10358.0	0.6	0.13075060532687652	0.5462962962962963	-1.0	0.0035202114502060353	52.693209445612744	16.41640786499874	4.0	1.0462962962962963	102.0	16231.0	167.0	0.0015369347765694435	22.47220505424423	0.6850772620796776
11	187	medium	iso	A1	760.0	314.0	88.01219323999993	54.11269832000001	7.823322849416853E-5	1074.0	144.12489155999987	33.13608305156178	28.160255680657446	45.64014966952351	60.6859059200664	19.4164878389476	19.30379444558687	13.038404810405298	27.341795304840595	18.607785594784996	14.866068747318506	31.357108702471525	1.005837888176772	1.1766968108291043	0.854797836554053	0.6148318355439729	0.4131578947368421	62.0	4.0	30.528675044947494	52.0	225.0	3729.0	19829.0	0.3333333333333333	0.2579143389199255	0.8122743682310469	-1.0	0.1957371958833722	105.75960505726361	43.35922673501973	5.0	0.5703971119133574	121.0	16398.0	195.0	4.3955184899591854E-4	20.223748416156685	0.6103240502109827
11	188	small	api	A1	715.0	122.0	84.66904747999997	30.970562720000004	9.639473662892322E-5	837.0	118.4680373199999	32.202484376209235	28.0178514522438	17.914767970774193	24.848252965788106	10.198039027185569	13.881779801536654	11.045361017187261	8.912355849539106	23.413644016142587	14.866068747318506	21.208965223204782	0.7346348359492556	1.1493559536889582	0.6391708622480103	0.3657837620922296	0.17062937062937064	51.0	3.0	31.04834939252005	53.0	82.0	5006.0	8588.0	0.75	0.16129032258064516	0.6074074074074074	-1.0	0.023858564312739788	31.522000088211016	11.180339887498949	3.0	0.6444444444444445	242.0	12963.0	83.0	0.0013308427695131251	17.4928556845359	0.5432144762551112
12	194	small	api	A1	946.0	125.0	98.98275595999988	29.313708480000003	3.951616313875912E-5	1071.0	130.71067799999983	38.07886552931954	29.832867780352597	74.53500758537467	81.52312177553898	11.045361017187261	13.527563613372287	12.041594578792296	25.63101569421784	6.704015231539909	16.0312195418814	25.91411623263165	0.8165077860930319	1.2764064725415911	0.6396926086305367	0.2961496494585989	0.1321353065539112	117.0	3.0	31.32091952673165	44.0	81.0	7716.0	16594.0	0.5384615384615384	0.11671335200746966	0.648	-1.0	0.07280377791442068	100.90855634817994	36.003064180809496	9.0	1.296	101.0	7772.0	110.0	5.648480379913182E-4	25.317977802344327	0.6648826704894942
12	196	small	api	A1	935.0	199.0	96.49747459999993	40.870057640000006	9.031292654762076E-5	1134.0	139.7817457999999	36.61966684720111	31.622776601683793	36.25383773744479	56.02953122398047	13.92838827718412	17.322409467441844	13.601470508735444	21.136183549391244	20.997523663518038	16.0	25.485987060379458	0.8040676040687688	1.158015543937127	0.6943495778433391	0.4235349972568094	0.21283422459893048	125.0	4.0	33.54101966249684	435.0	145.0	23749.0	10079.0	0.7857142857142857	0.5114638447971781	0.25	0.05312871452250355	-1.0	90.09710802835525	34.07069992004952	4.0	0.29482758620689653	168.0	8947.0	84.0	0.0019542153141311304	20.615528128088304	0.5629632900296027
12	199	small	api	A1	997.0	59.0	102.25483391999991	21.142135600000003	4.5528529788381895E-5	1056.0	125.39696951999984	38.01315561749642	32.01562118716424	35.537677791974374	37.15237249531513	6.4031242374328485	-1.0	12.727922061357855	12.995500951587013	19.927772016986136	17.204650534085253	21.517982131236916	-1.0	1.187331502808283	-1.0	0.20675927767425414	0.05917753259779338	83.0	7.0	35.77708763999664	124.0	29.0	14132.0	2737.0	0.6	0.14488636363636365	0.1895424836601307	0.07427905588636452	-1.0	0.0	0.0	0.0	0.2222222222222222	126.0	7986.0	87.0	9.062751017984127E-4	24.020824298928627	0.6319081883292135
12	204	small	api	A1	886.0	148.0	94.74011527999993	34.798989840000004	6.499780472406642E-5	1034.0	132.3675322399999	37.53664875824692	28.319604517012593	49.39870535499554	56.985862558657345	13.152946437965905	13.932665851332866	12.36931687685298	22.591254894956272	18.00872606443444	15.0	26.941300916413255	0.9440365956029607	1.3254651467924745	0.7122304180441544	0.3673099799082283	0.1670428893905192	68.0	3.0	32.28002478313795	42.0	121.0	4681.0	16577.0	0.7692307692307693	0.1576402321083172	0.7423312883435583	-1.0	0.10832765971402822	65.83941044222698	29.6468827043885	4.0	0.7177914110429447	92.0	12535.0	167.0	9.542215105189423E-4	19.79898987322333	0.5274575788781206
12	205	small	api	A1	875.0	201.0	95.32590171999992	41.627416960000005	8.420889487808714E-5	1076.0	138.95331867999988	35.77708763999664	29.5296461204668	22.98871680208063	45.0	15.811388300841896	16.44777001498644	12.649110640673518	17.44133022449836	25.398204805447364	16.0312195418814	24.66576574931336	0.9613089364962727	1.2115650656307655	0.7934439212274543	0.43668526821043785	0.2297142857142857	66.0	4.0	33.37663853655727	41.0	127.0	4538.0	16277.0	0.46153846153846156	0.15613382899628253	0.7559523809523809	-1.0	0.1258302611918065	45.832642248688174	18.990589563405603	5.0	0.6904761904761905	84.0	6727.0	80.0	8.303937949939852E-4	19.313207915827967	0.5398205720422296
12	209	small	api	B	785.0	97.0	89.25483391999994	26.142135600000003	1.1271490458695077E-4	882.0	117.39696951999987	33.015148038438355	28.844410203711913	34.26733544334422	49.15521380558473	10.04987562112089	12.444647624161426	12.041594578792296	15.477743713433028	17.750406279207333	13.92838827718412	20.460105348178388	0.8075661058983254	1.1445943184579215	0.7055478896543325	0.29289321879677105	0.12356687898089172	63.0	3.0	30.463092423455635	60.0	46.0	7530.0	6512.0	0.6923076923076923	0.12018140589569161	0.4339622641509434	-1.0	0.013483885866486408	49.34238082670572	19.432422403580745	4.0	0.6037735849056604	273.0	7447.0	20.0	0.002933410766835172	15.620499351813308	0.47313128305912544
13	211	small	api	A1	901.0	102.0	97.5685423999999	27.142135600000003	5.12039418664048E-5	1003.0	127.5391051199998	36.89173349139343	28.844410203711913	54.41828241691914	62.882051346087124	10.04987562112089	13.43014857335569	11.180339887498949	21.576649418919306	14.422205101855958	16.0312195418814	24.24151816488554	0.7483071066733407	1.2789907379227996	0.5850762515205241	0.27818531395832385	0.11320754716981132	155.0	4.0	32.38826948140329	179.0	58.0	15427.0	4860.0	0.5833333333333334	0.23629112662013957	0.24472573839662448	0.07772967379792217	-1.0	93.05239464705971	34.3840683793608	6.0	0.6286919831223629	100.0	15703.0	224.0	2.61772957640437E-4	24.166091947189145	0.6550543891581271
13	212	small	api	A1	956.0	182.0	99.9827559599999	39.213203400000005	4.5238795089938776E-5	1138.0	142.02438647999986	37.64306044943742	31.89043743820395	49.39870535499554	62.484068836985514	14.317821063276353	15.432385441407474	12.165525060596439	24.705748918826256	17.873696499288346	16.0	27.856848512232236	0.927777569944529	1.1803870838203672	0.7859943425861133	0.39219966506712445	0.1903765690376569	154.0	3.0	33.54101966249684	22.0	111.0	3866.0	25895.0	0.46153846153846156	0.11687170474516696	0.8345864661654135	-1.0	0.10389137169902886	115.27483181187088	42.57530680769389	8.0	1.894736842105263	138.0	10665.0	122.0	3.3265533016302133E-4	17.4928556845359	0.46470333378000706
13	214	small	api	A1	701.0	89.0	83.01219323999995	26.142135600000003	5.87436705774948E-5	790.0	111.15432883999989	31.76476034853718	26.419689627245813	36.86989764584402	45.87601398911798	7.280109889280518	16.455358111396773	12.36931687685298	13.411088115437899	16.124337795425095	13.416407864998739	18.682691643575303	0.44241576755709777	1.2023139104472733	0.3679702644316196	0.3149192254735326	0.12696148359486448	134.0	7.0	29.68164415931166	82.0	72.0	15948.0	14814.0	0.7692307692307693	0.1949367088607595	0.4675324675324675	0.003315834596154064	-1.0	61.856266152048875	25.389455470103147	4.0	1.0	93.0	9886.0	157.0	0.0015013017462712599	16.401219466856727	0.5163338015742981
13	222	small	api	A1	983.0	169.0	100.25483391999992	37.627416960000005	3.4829650126333635E-5	1152.0	139.88225087999987	38.01315561749642	32.202484376209235	12.33908727832619	12.094757077012105	12.806248474865697	15.546893571404759	12.806248474865697	6.260990336999411	28.755545354262058	17.029386365926403	29.881246441353287	0.8237175109000616	1.180441706714406	0.6978044796407303	0.37531773270928215	0.17192268565615462	92.0	3.0	36.71511950137164	46.0	127.0	6466.0	19550.0	0.6363636363636364	0.1501736111111111	0.7341040462427746	-1.0	0.07194480300709792	21.793152003327634	10.071067811865476	2.0	0.6589595375722543	117.0	8863.0	119.0	6.818370082432963E-4	24.166091947189145	0.6357296981697081
14	229	medium	iso	A1	743.0	234.0	87.25483391999995	44.870057640000006	1.1749380523376284E-4	977.0	134.95331867999985	34.48187929913333	26.92582403567252	27.699472808055	56.663969860003476	15.620499351813308	22.727946343467497	11.40175425099138	20.126513232631233	22.2091624459754	15.297058540778355	24.090281222574305	0.6872816010630445	1.2806248474865696	0.5366767655741993	0.5142415110335246	0.3149394347240915	136.0	4.0	30.265491900843113	61.0	184.0	9841.0	35360.0	0.7	0.2507676560900716	0.7510204081632653	-1.0	0.1270028181055631	85.00233659306475	36.504206931956794	8.0	0.9469387755102041	84.0	9730.0	102.0	4.3484975456609733E-4	19.924858845171276	0.5778356415066991
14	234	small	api	A1	787.0	72.0	88.25483391999994	22.727922040000003	6.655044192322976E-5	859.0	113.39696951999987	35.22782990761707	27.459060435491963	22.38013505195957	41.717305036411744	8.06225774829855	12.739290556894073	13.038404810405298	11.127565933751727	20.211907880236126	15.297058540778355	16.721719774248843	0.6328655204379123	1.2829218971412313	0.4933001158123057	0.2575260870198012	0.09148665819567979	139.0	4.0	31.78049716414141	80.0	51.0	15349.0	10280.0	0.42857142857142855	0.15250291036088476	0.3893129770992366	-1.0	0.02511575305995493	82.377319120327	32.74424494758257	5.0	1.3435114503816794	83.0	7173.0	117.0	4.984880961075698E-4	22.80350850198276	0.6473151642262277
14	236	small	api	A1	1145.0	246.0	110.46803731999991	47.870057640000006	3.806415610546989E-5	1391.0	160.75230851999987	40.0	34.40930106817051	43.66778014613036	59.83993916191291	17.11724276862369	17.26749732248392	12.041594578792296	27.4	21.15707025137511	18.24828759089466	31.690030531100618	0.9912984174223914	1.162476387438193	0.8527471423372006	0.43333853666044336	0.21484716157205241	116.0	4.0	37.94733192202055	6.0	181.0	696.0	32888.0	0.23076923076923078	0.13443565780014377	0.9679144385026738	-1.0	0.10834188375316724	58.43283132984212	22.461155201583438	8.0	0.9893048128342246	118.0	8643.0	94.0	3.457448391813288E-4	22.67156809750927	0.5667892024377317
14	244	small	api	A1	641.0	121.0	80.18376611999996	30.970562720000004	7.690397956727096E-5	762.0	113.15432883999989	30.0	26.40075756488817	2.419509216656337	1.005086005254178	11.40175425099138	13.59149521021881	12.041594578792296	0.8	25.302304237224245	14.212670403551895	45.60701700396567	0.8388888841618348	1.1363310286178554	0.7382434018212052	0.3862448001463369	0.18876755070202808	84.0	5.0	29.832867780352597	53.0	68.0	6012.0	9368.0	0.4	0.15879265091863518	0.5619834710743802	-1.0	0.06580557889479753	41.10903293415657	17.524857758891336	4.0	0.6694214876033058	72.0	7389.0	136.0	5.202216407375447E-4	19.1049731745428	0.6368324391514266
15	247	large	E	A1	376.0	194.0	70.11269831999999	46.627416960000005	0.0016343277464806294	570.0	119.15432883999986	23.430749027719962	19.209372712298546	51.095861544595806	84.80557109226518	15.556349186104045	22.144885213413293	8.06225774829855	24.327007187250235	10.151294522759395	12.165525060596439	24.427325168262552	0.7024804615686817	1.2197560731756085	0.5759188062411438	0.6650352657544105	0.5159574468085106	80.0	10.0	23.769728648009426	116.0	0.0	21904.0	0.0	0.0	0.20350877192982456	0.0	0.32726537244107057	-1.0	32.818943796143685	12.529964086141668	4.0	0.9310344827586207	61.0	1248.0	38.0	0.005413772062558105	13.601470508735444	0.5804966154792619
15	249	medium	iso	A1	693.0	232.0	83.84062035999997	44.627416960000005	6.453267262895782E-5	925.0	131.29646443999985	32.28002478313795	25.96150997149434	14.036243467926468	36.745251476610406	17.08800749063506	16.383789632305916	10.770329614269007	15.02477161211315	28.58077210511691	15.0	25.114192827145466	1.0429825989062111	1.243380096865757	0.8388284495910007	0.532288725541105	0.3347763347763348	79.0	3.0	31.064449134018133	46.0	139.0	5516.0	19810.0	0.45454545454545453	0.2	0.7513513513513513	-1.0	0.1551885969773273	94.2797851036911	40.36017623633893	4.0	0.8378378378378378	96.0	8324.0	130.0	4.143838255374133E-4	21.540659228538015	0.6673061552229714
15	250	medium	api	A1	700.0	212.0	82.59797967999997	42.870057640000006	4.2808694691116895E-5	912.0	127.88225087999984	30.886890422961002	27.294688127912362	38.659808254090095	36.17962044797894	16.1245154965971	16.041597909793545	12.165525060596439	18.260174212316567	23.557697270131072	14.317821063276353	30.93274401388015	1.0051689106827026	1.131608109175468	0.8882659133780036	0.5190206565110507	0.3028571428571429	103.0	4.0	28.284271247461902	37.0	160.0	5308.0	29987.0	0.46153846153846156	0.21600877192982457	0.8121827411167513	-1.0	0.18987969860162582	88.97820493784536	36.94564412571371	5.0	0.9898477157360406	163.0	11274.0	115.0	0.0017691887409092871	17.72004514666935	0.5737076443764131
15	251	small	api	A1	682.0	74.0	81.59797967999997	23.727922040000003	1.1954405661278836E-4	756.0	107.7401152799999	31.76476034853718	26.419689627245813	30.963756532073518	42.214833577885656	8.246211251235321	14.43513767245835	13.601470508735444	12.120349587895754	16.616395052092997	13.038404810405298	18.038587112077266	0.5712596192947127	1.2023139104472733	0.4751335024329862	0.2907905579654422	0.10850439882697947	87.0	6.0	28.442925306655784	71.0	46.0	14055.0	9554.0	0.6428571428571429	0.15476190476190477	0.39316239316239315	0.013489528758142827	-1.0	78.6338352885631	28.538347389111074	3.0	1.2136752136752136	84.0	12669.0	225.0	8.800969661376579E-4	18.35755975068582	0.577922186387004
15	254	small	api	A1	891.0	74.0	97.42640679999995	25.556349160000003	3.9133321633607246E-5	965.0	125.39696951999986	36.05551275463989	31.064449134018133	29.744881296942225	35.18521332794773	9.433981132056603	-1.0	10.0	13.201864670160454	21.213960600329482	15.652475842498529	22.91109703499461	-1.0	1.1606680227642001	-1.0	0.26231439708602716	0.08305274971941638	110.0	11.0	34.0147027033899	296.0	69.0	27622.0	8006.0	0.8888888888888888	0.37823834196891193	0.18904109589041096	0.11670148026653843	-1.0	76.0983085359576	32.99514544052098	2.0	0.35342465753424657	126.0	9166.0	115.0	0.0019195488140726165	27.073972741361768	0.7508968996114939
15	259	small	api	A1	709.0	85.0	83.84062035999996	24.1421356	7.225178109974586E-5	794.0	109.98275595999989	31.89043743820395	26.248809496813376	26.452041896577327	43.10348169679071	10.04987562112089	12.529911455041798	12.041594578792296	13.73452467840052	19.086579909874455	13.92838827718412	20.099751242241783	0.8020707614080553	1.2149289072357918	0.6601791731443184	0.28795273098334706	0.11988716502115655	70.0	4.0	29.154759474226502	62.0	52.0	12505.0	10792.0	0.6153846153846154	0.14357682619647355	0.45614035087719296	-1.0	0.022332783064474466	73.83604370248618	29.600680542854725	4.0	1.1578947368421053	100.0	7943.0	122.0	0.0012358649491450654	18.439088914585774	0.5782011911977164
15	260	small	api	A1	955.0	146.0	97.01219323999993	32.970562720000004	7.836975017584539E-5	1101.0	132.8111830799999	37.12142238654117	31.016124838541646	46.789910608246075	66.92958775017536	12.649110640673518	14.37721930589923	14.560219778561036	23.409663319233875	13.283413132514717	15.0	25.444623024873348	0.8798023019293698	1.1968426932694338	0.7351027055410266	0.33985998686199814	0.15287958115183245	85.0	4.0	32.802438933713454	65.0	79.0	7987.0	13094.0	0.4666666666666667	0.1307901907356948	0.5486111111111112	-1.0	0.06679641837484313	82.13403029668643	36.341217359944025	3.0	0.7916666666666666	105.0	8534.0	111.0	5.547422993424674E-4	26.1725046566048	0.7050512338690439
15	265	small	api	A1	1022.0	87.0	102.84062035999992	23.727922040000003	9.208767984575771E-5	1109.0	128.56854239999987	36.71511950137164	34.0	46.7117781790526	49.91379876237474	8.54400374531753	-1.0	12.649110640673518	18.73887404817781	17.41176470588235	16.76305461424021	24.492810736576917	-1.0	1.0798564559226953	-1.0	0.23072519357564114	0.08512720156555773	136.0	5.0	35.4400902933387	108.0	31.0	16045.0	3519.0	0.6923076923076923	0.12533814247069433	0.22302158273381295	0.08413616743411015	-1.0	32.57637856043463	12.041594578792296	2.0	0.7194244604316546	152.0	14212.0	135.0	0.003082995560171307	17.204650534085253	0.46859851657142243
[truncated: 27 more columns]
