# Supplementary material for: Exploiting Single-Cell Quantitative Data to Map Genetic Variants Having Probabilistic Effects
Source: PLoS Genet. 2016 Aug 1;12(8):e1006213. doi: 10.1371/journal.pgen.1006213 (PMC4968810; doi:10.1371/journal.pgen.1006213)
Supplement: S1 Dataset — (ZIP) [file pgen.1006213.s007.zip › data/2014-10-07_morpho/k_series/k11-2_C.xls]

image_number	cell_id	Cgroup	Agroup	C11-1_C	C11-2_C	C12-1_C	C12-2_C	C13_C	C101_C	C102_C	C103_C	C104_C	C105_C	C106_C	C107_C	C108_C	C109_C	C110_C	C111_C	C112_C	C113_C	C114_C	C115_C	C116_C	C117_C	C118_C	C126_C	C127_C	C128_C	A7-1_C	A7-2_C	A8-1_C	A8-2_C	A9_C	A101_C	A102_C	A103_C	A104_C	A120_C	A121_C	A122_C	A123_C	D14-1_C	D14-2_C	D14-3_C	D15-1_C	D15-2_C	D15-3_C	D16-1_C
1	8	medium	iso	871.0	352.0	95.08326103999994	57.69848476000001	5.120511987306155E-5	1223.0	155.1959593599999	35.84689665786984	30.01666203960727	23.073654428381232	34.51243850597797	21.02379604162864	21.611490570537853	12.083045973594572	17.881603702486046	32.88173743961418	16.401219466856727	31.560312090594753	0.9728063861679954	1.1942332765238695	0.814586568044398	0.6068206341358782	0.4041331802525832	99.0	4.0	34.20526275297414	49.0	283.0	4830.0	30435.0	0.9166666666666666	0.2714636140637776	0.8524096385542169	-1.0	0.11926051672824532	86.91509224689067	36.65269659948863	4.0	0.4006024096385542	133.0	23.0	156.0	5279.0	912.0	6191.0	62.0
1	10	large	F	807.0	481.0	92.08326103999995	67.355339	5.262650680029023E-5	1288.0	162.26702715999997	34.539832078341085	28.231188426986208	27.68106156848529	36.73032233238331	23.769728648009426	24.19907894239699	11.40175425099138	21.627204159698906	32.34011923944593	16.1245154965971	36.162906924772	0.9822575770173079	1.2234636231369007	0.8028498423997663	0.731461269282607	0.5960346964064436	99.0	3.0	33.13608305156178	19.0	55.0	2179.0	8046.0	0.25	0.05745341614906832	0.7432432432432432	-1.0	0.03130979657733801	131.59944537682247	48.509946398280235	2.0	3.2837837837837838	104.0	45.0	149.0	11476.0	3755.0	15231.0	175.0
1	12	large	F	773.0	493.0	87.01219323999995	68.35533900000001	9.352852378232717E-5	1266.0	157.78174579999998	34.23448553724738	27.294688127912362	35.563852198336804	52.710936319754055	25.553864678361276	23.226987555966062	13.892443989449804	28.976629396714504	28.357165920810964	14.866068747318506	36.421600231227565	1.1001798927557238	1.2542545046425415	0.8771584145669634	0.7855834504879107	0.6377749029754204	69.0	4.0	31.38470965295043	59.0	75.0	5734.0	7679.0	0.3076923076923077	0.10584518167456557	0.5597014925373134	-1.0	0.016734716117745033	86.40336712653033	33.67490223157623	4.0	0.7910447761194029	162.0	122.0	284.0	6237.0	5206.0	11443.0	68.0
2	17	medium	iso	907.0	404.0	97.84062035999992	61.52691188000001	7.648200498721868E-5	1311.0	161.78174579999995	37.12142238654117	30.066592756745816	35.74801377629095	51.48307369289722	21.93171219946131	21.637176650889852	12.041594578792296	26.723113938642122	27.272794314747312	16.64331697709324	34.15425196525216	1.0136124760325116	1.2346401431938947	0.8209780652444963	0.6288483418606163	0.4454244762954796	139.0	4.0	34.539832078341085	72.0	285.0	10439.0	41167.0	0.4	0.2723112128146453	0.7983193277310925	-1.0	0.1382276565638892	132.17800461173778	48.675191895631116	11.0	0.6162464985994398	107.0	71.0	178.0	6671.0	3790.0	10461.0	98.0
2	23	large	F	791.0	452.0	88.66904747999995	65.355339	1.1502355341619496E-4	1243.0	156.02438647999992	34.48187929913333	27.784887978899608	28.072486935852965	44.15965624818975	23.769728648009426	22.87449072913463	12.36931687685298	23.519599757440822	29.800372080995956	15.0	33.76050776451077	1.0391369551993808	1.2410299917465766	0.8373181648389822	0.7370704981886881	0.5714285714285714	114.0	3.0	32.01562118716424	441.0	124.0	44745.0	15785.0	0.6153846153846154	0.45454545454545453	0.21946902654867256	0.04883405023497753	-1.0	134.39915081865252	42.825887660386854	7.0	0.40530973451327434	135.0	94.0	229.0	9553.0	5520.0	15073.0	135.0
2	31	large	iso	709.0	472.0	82.84062035999995	65.94112544000001	6.278883065481226E-5	1181.0	151.1959593599999	32.449961479175904	26.627053911388696	25.048409305236763	41.68905848538856	23.769728648009426	25.70832440468084	13.341664064126334	22.188007849009164	30.044630647547187	13.892443989449804	33.36102266387288	0.9245926834376478	1.2186838839612175	0.7586813082588293	0.7959998990041369	0.6657263751763046	79.0	3.0	29.966648127543394	21.0	320.0	1153.0	23089.0	0.42857142857142855	0.2887383573243014	0.9384164222873901	-1.0	0.1886373911810371	60.847406023898344	17.46424919657298	4.0	0.36950146627565983	100.0	80.0	180.0	2334.0	2181.0	4515.0	36.0
3	36	medium	iso	787.0	320.0	88.84062035999996	52.627416960000005	4.6747315856074665E-5	1107.0	143.88225087999987	33.37663853655727	28.284271247461902	26.565051177077976	44.869485921608884	18.601075237738275	22.323118055998275	12.206555615733702	19.74434900860973	26.587214972614184	14.560219778561036	27.986549273218095	0.8332651017244485	1.1800423721205946	0.7061315096906476	0.5923801156131416	0.40660736975857686	84.0	3.0	32.38826948140329	40.0	224.0	5812.0	41861.0	0.5454545454545454	0.23848238482384823	0.8484848484848485	-1.0	0.16854877105378496	118.50245598876256	43.7815667864528	10.0	1.0113636363636365	185.0	36.0	221.0	5001.0	1172.0	6173.0	42.0
3	45	large	F	776.0	469.0	88.25483391999995	66.76955256	1.39441149195931E-4	1245.0	157.4386000399999	32.7566787083184	28.844410203711913	29.744881296942225	40.72605390240304	24.331050121192877	23.218655279945924	12.165525060596439	22.712925404463085	29.399110399937143	14.0	34.812117865706746	1.04790952911936	1.1356335066994374	0.9227532676144481	0.7565540559571429	0.604381443298969	73.0	4.0	30.4138126514911	129.0	156.0	18443.0	20049.0	0.6153846153846154	0.2289156626506024	0.5473684210526316	0.0034122391708315265	-1.0	131.27700455759725	48.87183680747509	11.0	0.7228070175438597	175.0	94.0	269.0	9844.0	6352.0	16196.0	76.0
4	57	large	E	749.0	450.0	85.84062035999995	64.11269832	6.20497009646093E-5	1199.0	152.3675322399999	34.655446902326915	26.248809496813376	36.869897645844034	53.696667615176935	23.345235059857504	22.91520407263947	13.341664064126334	27.412718199176158	27.277427575788643	14.142135623730951	34.015296482921215	1.0187661862340336	1.3202673784704069	0.7716362631138574	0.7468806498732536	0.6008010680907877	65.0	4.0	31.78049716414141	128.0	142.0	11251.0	11450.0	0.42857142857142855	0.22518765638031693	0.5259259259259259	-1.0	0.04748748607415474	116.04350860662552	40.54038697325958	4.0	0.45925925925925926	87.0	59.0	146.0	6699.0	3625.0	10324.0	115.0
5	61	large	api	1018.0	504.0	98.91168815999991	66.18376612	4.7777135045199294E-5	1522.0	167.09545427999996	37.013511046643494	34.20526275297414	14.703551823761586	19.822464570365213	24.698178070456937	24.776160255577388	18.027756377319946	12.265791251953392	38.32743544371717	15.811388300841896	36.170880141895005	0.9968525314529763	1.0820998895389329	0.9212204354606492	0.6691197708903815	0.4950884086444008	73.0	3.0	35.22782990761707	32.0	311.0	4093.0	54488.0	0.1875	0.22536136662286466	0.9067055393586005	-1.0	0.21680503722169855	137.4006784613876	51.140868841507064	11.0	0.9883381924198251	102.0	89.0	191.0	10527.0	10673.0	21200.0	124.0
5	64	large	iso	644.0	428.0	78.84062035999997	62.52691188000001	9.967571121631074E-5	1072.0	143.78174579999987	30.083217912982647	25.632011235952593	38.19094982038661	53.29714496983688	22.80350850198276	22.544911271585715	12.649110640673518	25.861595067735358	23.291188292029982	12.529964086141668	32.256599299168336	1.0114703148431976	1.1736581119622247	0.8618100148024647	0.7930799072164991	0.6645962732919255	90.0	4.0	27.459060435491963	47.0	292.0	4018.0	31791.0	0.46153846153846156	0.3162313432835821	0.8613569321533924	-1.0	0.15656378692195475	112.88586181157662	36.00190351941573	2.0	0.45427728613569324	54.0	59.0	113.0	5816.0	8084.0	13900.0	124.0
5	70	large	F	801.0	502.0	90.08326103999993	66.94112544	1.1104073860366187E-4	1303.0	159.4386000399999	35.35533905932738	27.294688127912362	27.428741221677573	48.995430980419556	23.53720459187964	25.28213911955335	14.317821063276353	24.635600256539316	29.016634895713544	15.264337522473747	32.6447535024318	0.9309815312928102	1.2953194003770996	0.7187273895703087	0.7431028214029234	0.6267166042446941	55.0	4.0	32.802438933713454	98.0	182.0	13265.0	23848.0	0.4666666666666667	0.21488871834228704	0.65	-1.0	0.023050077863394303	135.42536724122877	49.18255641399091	7.0	0.9107142857142857	112.0	82.0	194.0	10905.0	6770.0	17675.0	141.0
5	71	large	F	713.0	440.0	84.66904747999995	63.11269832000001	8.330469873241202E-5	1153.0	150.61017291999988	32.64965543462902	26.248809496813376	27.710814015253085	47.46166724306221	23.194827009486403	22.343949847406122	11.045361017187261	23.73685080847794	28.572724415979724	14.317821063276353	32.21503751317556	1.038080875041843	1.2438528093471328	0.8345689033630159	0.745404610048414	0.6171107994389902	54.0	3.0	31.953090617340916	74.0	83.0	8262.0	8040.0	0.5	0.13616652211621855	0.5286624203821656	0.02049463693133186	-1.0	106.764196086906	44.94358600627231	4.0	0.9235668789808917	93.0	69.0	162.0	9150.0	5017.0	14167.0	129.0
6	76	large	iso	802.0	439.0	92.25483391999991	63.52691188000001	1.2908089235495542E-4	1241.0	158.6101729199999	37.107950630558946	25.96150997149434	22.16634582208246	50.50041147020192	23.259406699226016	23.059596924121525	12.529964086141668	24.011026878596965	30.85336719164238	15.811388300841896	31.11731436788345	1.0086649292163246	1.4293448521023377	0.705683395950767	0.688602528243542	0.5473815461346634	111.0	4.0	34.66987164671943	84.0	283.0	10313.0	37383.0	0.8333333333333334	0.29572925060435135	0.771117166212534	-1.0	0.1297187137616383	64.46920380954849	26.27396762855527	5.0	0.48501362397820164	106.0	69.0	175.0	6244.0	4421.0	10665.0	89.0
6	83	large	iso	749.0	460.0	86.84062035999996	65.94112544	1.0442945511676335E-4	1209.0	155.19595935999993	34.0	28.0	23.198590513648185	37.874983651098205	22.80350850198276	24.03882458209857	12.727922061357855	20.0	32.0	15.231546211727817	32.576440717118224	0.9486116271660081	1.2142857142857142	0.7812095753131832	0.7593350343035253	0.6141522029372497	83.0	3.0	32.31098884280702	78.0	287.0	6113.0	25218.0	0.7	0.30190239867659224	0.7863013698630137	-1.0	0.13185801533175665	128.22863721573648	48.620255052004026	3.0	0.5123287671232877	73.0	94.0	167.0	3820.0	5902.0	9722.0	64.0
6	84	large	iso	1189.0	612.0	112.49747459999992	76.76955256	5.081557221850607E-5	1801.0	191.68124072000003	43.104524124504614	33.06055050963308	52.48503895037334	61.98552989034627	28.30194339616981	25.762264531514425	13.038404810405298	39.2534202468578	24.681984643971262	17.69180601295413	44.46322026584896	1.0985813518663567	1.303805395253323	0.842596108181396	0.6824113415253505	0.5147182506307821	67.0	3.0	38.01315561749642	112.0	355.0	12838.0	46257.0	0.5	0.25930038867295946	0.7601713062098501	-1.0	0.20864959768200686	181.30733437800933	56.57216758172288	11.0	0.6059957173447538	94.0	109.0	203.0	7585.0	10645.0	18230.0	88.0
6	86	small	api	1201.0	268.0	113.74011527999991	48.69848476000001	6.204507372439426E-5	1469.0	164.85281359999993	41.23105625617661	35.84689665786984	65.54304413527902	76.57981644047275	18.601075237738275	17.278277684512716	12.206555615733702	34.197523130122946	11.353841976461498	17.69180601295413	35.157528264357865	1.0765584149866536	1.1501987647548488	0.9359759790875007	0.4281557534922172	0.2231473771856786	95.0	3.0	36.89173349139343	95.0	208.0	9613.0	24516.0	0.6363636363636364	0.20626276378488767	0.6864686468646864	-1.0	0.09861141480735777	105.28229766273228	44.797322371532694	9.0	0.5247524752475248	227.0	33.0	260.0	9096.0	1246.0	10342.0	63.0
8	122	large	E	964.0	495.0	100.91168815999991	68.18376612	1.8060326639080594E-4	1459.0	171.09545427999998	38.07886552931954	30.805843601498726	68.54660035577234	85.79101507582979	24.331050121192877	25.050764282039047	13.152946437965905	39.943416875927596	6.881811215508672	17.11724276862369	40.05143640079476	0.9712697723413496	1.2360922824222538	0.7857583015064568	0.6756775886247354	0.5134854771784232	127.0	3.0	33.24154027718932	77.0	59.0	10198.0	7512.0	0.5	0.0932145305003427	0.4338235294117647	0.01320424496932006	-1.0	169.565317372406	51.39422036603922	4.0	2.0441176470588234	99.0	110.0	209.0	10386.0	10566.0	20952.0	113.0
8	123	large	iso	672.0	338.0	80.42640679999997	54.284271200000006	7.680625365776756E-5	1010.0	137.53910511999987	32.64965543462902	25.942243542145693	28.072486935852965	48.600381287203106	19.313207915827967	22.244305373276067	13.416407864998739	20.674031349319495	24.014885180916448	13.0	27.561131803771413	0.8682315582230106	1.2585517278637248	0.689865612195975	0.6749558181181858	0.5029761904761905	110.0	2.0	29.154759474226502	40.0	231.0	4926.0	37480.0	0.3076923076923077	0.26831683168316833	0.8523985239852399	-1.0	0.144055209035628	95.33048939677187	38.259438398377	5.0	0.7601476014760148	149.0	35.0	184.0	11842.0	2768.0	14610.0	103.0
9	132	large	F	1104.0	619.0	108.9827559599999	77.01219323999997	3.74721430542104E-5	1723.0	188.40916276000002	43.56604182158393	31.906112267087632	21.095956206966065	39.99608004775965	28.284271247461902	27.049280107345716	13.152946437965905	26.350798741400606	39.39683999973395	19.235384061671343	40.99790832334125	1.0456570797897429	1.3654450111906602	0.7657994801840726	0.7066456758376147	0.5606884057971014	72.0	3.0	40.26164427839479	173.0	169.0	14214.0	14546.0	0.5	0.19849100406268136	0.49415204678362573	0.009900814736415704	-1.0	119.31563354328446	47.011584607430215	5.0	0.37719298245614036	104.0	67.0	171.0	9665.0	5381.0	15046.0	136.0
9	133	medium	iso	1025.0	372.0	101.18376611999996	55.69848476000001	1.069437632980875E-4	1397.0	159.29646444	39.56008088970496	31.953090617340916	71.44493441486804	84.16050768848255	20.12461179749811	22.157034567803926	14.7648230602334	34.605591525882495	7.041572369149565	15.620499351813308	34.78610296815014	0.9082718960388724	1.2380674333967476	0.7336206991140604	0.5504685869662511	0.36292682926829267	135.0	3.0	33.60059523282288	76.0	240.0	9690.0	37603.0	0.42857142857142855	0.22619899785254116	0.759493670886076	-1.0	0.12946583107403353	124.8784678564954	45.798076451319744	7.0	0.7721518987341772	175.0	75.0	250.0	8862.0	4296.0	13158.0	48.0
9	135	large	E	846.0	483.0	92.01219323999995	67.94112544	9.008008779408035E-5	1329.0	162.36753223999997	34.92849839314596	28.635642126552707	41.54127568119358	53.34142746139945	24.839484696748443	23.82647642871026	13.45362404707371	29.717853550889764	26.470508209667013	14.7648230602334	37.045093556357585	1.0425160753865197	1.2197560731756083	0.8546922604552826	0.7383926308851894	0.5709219858156028	89.0	3.0	31.304951684997057	174.0	71.0	23157.0	10366.0	0.09090909090909091	0.18434913468773514	0.2897959183673469	0.037901189203509766	-1.0	129.8550390920548	48.139027471268946	7.0	0.8530612244897959	118.0	134.0	252.0	7283.0	7674.0	14957.0	83.0
9	138	large	E	1005.0	627.0	101.56854239999988	77.42640679999998	7.435842957912071E-5	1632.0	181.82337632	37.94733192202055	31.622776601683793	18.434948822922024	24.775140568831915	27.16615541441225	32.79089582849147	13.152946437965905	17.076299364909246	41.742065114222605	18.0	40.74923312161838	0.8284663998355306	1.2	0.6903886665296088	0.7623069601124852	0.6238805970149254	132.0	4.0	37.05401462729781	122.0	53.0	19440.0	7917.0	0.0	0.10723039215686274	0.3028571428571429	0.35017934333185013	-1.0	137.33085877436517	58.358771790980114	6.0	1.08	86.0	84.0	170.0	12695.0	10666.0	23361.0	211.0
9	139	medium	iso	771.0	270.0	87.25483391999997	47.455844080000006	1.1222817800128969E-4	1041.0	136.7106779999999	33.421549934136806	27.65863337187866	20.582534251220515	38.927543592792304	17.0	18.723801257815946	13.0	15.977715008799512	26.465515853876052	14.866068747318506	25.42857142857143	0.9079352940100038	1.208358688036896	0.7513789597400412	0.5438763899718168	0.35019455252918286	106.0	2.0	32.31098884280702	22.0	188.0	2980.0	32001.0	0.5	0.2017291066282421	0.8952380952380953	-1.0	0.18624584695983792	100.92998231692596	43.66893850492561	7.0	0.7952380952380952	162.0	22.0	184.0	14049.0	1815.0	15864.0	128.0
9	141	large	iso	649.0	439.0	80.01219323999996	64.76955256000001	1.0444541077153363E-4	1088.0	147.1959593599999	29.832867780352597	26.248809496813376	21.161259816828277	38.1755583031131	23.53720459187964	22.769026692781644	11.40175425099138	19.274043790677236	31.429996857577695	13.416407864998739	31.184084424725327	1.0337378452519241	1.1365417461685006	0.9095467445316918	0.809496027258258	0.6764252696456087	72.0	3.0	29.154759474226502	39.0	297.0	3344.0	24941.0	0.5833333333333334	0.3088235294117647	0.8839285714285714	-1.0	0.13936183149174797	57.03043750060756	19.681541692269406	6.0	0.39285714285714285	120.0	123.0	243.0	9430.0	8286.0	17716.0	101.0
10	154	medium	iso	719.0	308.0	87.08326103999995	53.041630520000005	8.957915110001037E-5	1027.0	142.12489155999992	34.20526275297414	25.612496949731394	36.15074152929893	59.125489158231446	19.313207915827967	21.568287964534207	10.770329614269007	25.083859352181033	21.239631616850424	14.035668847618199	29.22527758691427	0.8954446429677506	1.3354911401300475	0.6704983777582785	0.609090999654186	0.4283727399165508	112.0	3.0	31.04834939252005	45.0	205.0	5285.0	30067.0	0.2727272727272727	0.24342745861733203	0.82	-1.0	0.18772685331750746	117.64546459035714	42.92507874089085	9.0	0.764	103.0	41.0	144.0	13640.0	3501.0	17141.0	197.0
10	165	large	E	813.0	532.0	86.94112543999996	70.52691187999999	9.367261743615549E-5	1345.0	159.88225087999996	35.35533905932738	27.294688127912362	46.847610265994604	65.60969293753207	25.0	25.08400647723256	16.76305461424021	33.09259735953042	20.040529403983975	14.422205101855956	36.33540372670807	0.9966509944370805	1.2953194003770996	0.7694248956256895	0.8112031161670687	0.6543665436654367	49.0	4.0	31.240998703626616	550.0	153.0	15516.0	4129.0	0.4117647058823529	0.5226765799256505	0.21763869132290184	0.11989342613149001	-1.0	0.0	0.0	0.0	0.0	60.0	92.0	152.0	5361.0	8521.0	13882.0	98.0
11	167	medium	iso	1019.0	465.0	101.7401152799999	64.52691188	5.029254723071832E-5	1484.0	169.09545427999998	39.45883931389772	31.400636936215164	62.592424562181606	71.38803079436043	23.345235059857504	23.99009764184224	14.142135623730951	36.11358126031101	15.350007102693416	15.811388300841896	38.10648334512822	0.973119634958884	1.2566254434281499	0.7743911601090576	0.6342327380150385	0.4563297350343474	104.0	4.0	33.28663395418648	40.0	362.0	5313.0	54492.0	0.4666666666666667	0.27088948787061995	0.900497512437811	-1.0	0.19844647672048904	105.79277630547567	33.45362404707371	12.0	0.7064676616915423	110.0	106.0	216.0	7144.0	7151.0	14295.0	85.0
11	169	medium	api	1001.0	437.0	103.81118307999989	62.11269832000001	8.394837321827442E-5	1438.0	168.75230851999993	39.824615503479755	31.400636936215164	53.13010235415598	71.16014074829224	22.47220505424423	23.606979261128547	12.206555615733702	34.350614129104855	18.88496724459999	16.492422502470642	36.29513165785845	0.9519305628080571	1.2682741303743745	0.7505716154023123	0.5983237689540073	0.43656343656343655	146.0	3.0	34.36568055487916	35.0	335.0	4677.0	56817.0	0.45454545454545453	0.2573018080667594	0.9054054054054054	-1.0	0.24148865461123648	126.80161068934413	47.38737831950929	10.0	0.8162162162162162	64.0	71.0	135.0	3020.0	5102.0	8122.0	44.0
11	178	large	F	760.0	487.0	87.42640679999997	68.11269832	5.676201181273539E-5	1247.0	157.53910511999993	34.058772731852805	28.0178514522438	24.934295102576577	43.27011637818693	24.758836806279895	24.16773958297558	12.727922061357855	23.195198670830784	31.372855320410572	14.7648230602334	33.83993265910227	1.0244581095917096	1.2156097261742467	0.8427524784750388	0.7790861001049403	0.6407894736842106	65.0	3.0	32.31098884280702	96.0	99.0	14672.0	13968.0	0.6	0.15637530072173217	0.5076923076923077	0.01116506352412785	-1.0	132.83464302966192	49.24505135462018	4.0	1.1333333333333333	79.0	68.0	147.0	9966.0	9272.0	19238.0	158.0
11	183	large	F	736.0	501.0	82.59797967999994	68.94112544	7.003147390923395E-5	1237.0	153.53910511999993	31.240998703626616	28.42534080710379	11.504815326258822	17.185706144224774	26.0	23.46043919964568	13.92838827718412	10.627061034430366	39.401462504896344	14.7648230602334	35.96666666666666	1.1082486469559647	1.099054499139696	1.0083655067364408	0.8346587375029128	0.6807065217391305	46.0	3.0	29.5296461204668	51.0	207.0	2979.0	15414.0	0.5	0.2085691188358933	0.8023255813953488	-1.0	0.09480644284650959	55.28797058568777	22.72042354589424	2.0	0.437984496124031	91.0	106.0	197.0	5150.0	6587.0	11737.0	62.0
12	195	large	iso	736.0	435.0	85.25483391999997	63.52691188000001	1.0410645615603646E-4	1171.0	151.1959593599999	34.40930106817051	26.40075756488817	19.592281891051528	45.403484735058754	23.345235059857504	22.22160562662504	12.165525060596439	21.50581316760657	29.127952033571024	14.560219778561036	30.20187752499048	1.0505647275049368	1.3033452158938552	0.8060525444016323	0.7451414654048983	0.5910326086956522	121.0	3.0	31.622776601683793	140.0	254.0	13372.0	30059.0	0.46153846153846156	0.336464560204953	0.6446700507614214	-1.0	0.13110859185584436	136.50772961882873	44.07987240796891	2.0	0.7106598984771574	85.0	98.0	183.0	9698.0	8520.0	18218.0	149.0
12	197	medium	iso	1186.0	372.0	114.74011527999991	59.69848476000001	1.0026353954327747E-4	1558.0	176.85281359999993	43.01162633521314	33.015148038438355	48.61388075200365	63.32160420418367	21.02379604162864	21.352826448252653	13.416407864998739	32.991079875495906	22.50482109409147	19.209372712298546	36.921740820632465	0.9845907797067802	1.3027845970927114	0.7557586894287734	0.5202930519489021	0.3136593591905565	101.0	4.0	39.408120990476064	113.0	273.0	14000.0	37155.0	0.6153846153846154	0.24775353016688062	0.7072538860103627	-1.0	0.11284830170529722	157.34089590047995	53.826125351874595	6.0	0.5880829015544041	343.0	55.0	398.0	22268.0	3384.0	25652.0	106.0
13	215	large	iso	739.0	421.0	85.01219323999995	62.52691188000001	4.6925533389478706E-5	1160.0	150.36753223999992	32.28002478313795	28.160255680657446	30.963756532073546	36.40543711156451	21.400934559032695	24.02464267256148	11.40175425099138	20.136291851285666	29.86478565880569	14.142135623730951	33.92831088627135	0.8907909620430975	1.146297290379727	0.7771029117132524	0.7355052198627413	0.5696887686062246	131.0	3.0	30.805843601498726	25.0	294.0	2846.0	45617.0	0.5	0.275	0.9216300940438872	-1.0	0.15834287363681612	103.47637649988587	43.43014393081457	8.0	0.8025078369905956	164.0	25.0	189.0	18070.0	2147.0	20217.0	175.0
13	216	medium	iso	862.0	421.0	92.32590171999993	60.52691188000001	4.177061449763017E-5	1283.0	155.68124071999992	35.805027579936315	30.0	41.733560962366425	51.85511898010054	21.840329667841555	23.378293621601074	12.649110640673518	26.6722319335719	25.4	16.0312195418814	33.914658264697046	0.9342140201225606	1.1935009193312105	0.7827509849310014	0.6555788868822764	0.48839907192575405	107.0	3.0	32.2490309931942	22.0	328.0	1960.0	39217.0	0.38461538461538464	0.2727981293842556	0.9371428571428572	-1.0	0.20511921994093243	118.523474656806	46.56403361003476	9.0	0.5457142857142857	104.0	94.0	198.0	11129.0	11335.0	22464.0	145.0
13	219	medium	E	660.0	319.0	80.59797967999997	53.870057640000006	5.6642259689350845E-5	979.0	136.4680373199999	31.064449134018133	26.076809620810597	39.0938588862295	54.429017166525995	19.313207915827967	19.678050364592263	11.40175425099138	24.07897197123893	21.858502182150055	13.038404810405298	29.60303180540844	0.9814594209281639	1.191267244181096	0.8238784586097145	0.6683797516250599	0.48333333333333334	111.0	3.0	28.442925306655784	41.0	167.0	3734.0	15805.0	0.0	0.212461695607763	0.8028846153846154	-1.0	0.1278959673157347	101.21073915458254	38.11840419960289	6.0	0.5288461538461539	88.0	44.0	132.0	10352.0	6212.0	16564.0	162.0
13	224	large	iso	786.0	406.0	89.08326103999995	60.35533900000001	1.1009924021494619E-4	1192.0	152.2670271599999	34.655446902326915	27.586228448267445	26.56505117707799	43.566577125407626	22.02271554554524	22.688256154125614	13.0	22.18987399491207	30.19622640920733	15.811388300841896	32.196707708221076	0.9706658544376777	1.2562589687574146	0.7726638205797476	0.6775160484178885	0.5165394402035624	79.0	3.0	32.69556544854363	19.0	319.0	1011.0	21692.0	0.42857142857142855	0.2835570469798658	0.9437869822485208	-1.0	0.24331284557321206	56.08948359755078	19.492422502470642	2.0	0.3668639053254438	95.0	99.0	194.0	11082.0	9807.0	20889.0	185.0
14	227	large	E	781.0	419.0	91.84062035999995	63.52691188000001	1.1255002741000146E-4	1200.0	157.78174579999995	36.22154055254967	26.076809620810597	31.11533231474183	58.4652080948117	22.80350850198276	22.83704781097063	11.661903789690601	26.83486083618771	25.07975513530901	14.317821063276353	31.48438957944211	0.9985313640683556	1.3890326722960415	0.7188681619834071	0.6917082183350362	0.5364916773367477	131.0	4.0	32.89376840679705	119.0	246.0	14963.0	34147.0	0.45454545454545453	0.30416666666666664	0.673972602739726	-1.0	0.17325808357642886	133.03831850546558	52.359554492606534	10.0	0.7095890410958904	65.0	65.0	130.0	4526.0	5181.0	9707.0	84.0
14	228	small	api	1014.0	253.0	103.1543288399999	46.870057640000006	7.495101941778523E-5	1267.0	152.85281359999993	40.311288741492746	31.11269837220809	39.849917661980186	56.624741281409314	16.278820596099706	19.384224452127647	12.165525060596439	24.062738510306442	21.920310216782973	16.1245154965971	28.81470069017649	0.839797363897781	1.2956538921581113	0.648164891087518	0.4543683058875695	0.2495069033530572	119.0	3.0	35.4400902933387	78.0	179.0	13331.0	37439.0	0.8461538461538461	0.20284135753749014	0.6964980544747081	-1.0	0.08634862948397852	132.73398180762985	45.29475468146725	15.0	1.093385214007782	125.0	22.0	147.0	8141.0	1301.0	9442.0	67.0
14	239	medium	iso	1042.0	407.0	105.3259017199999	61.35533900000001	4.731319587284402E-5	1449.0	169.09545427999996	39.395431207184416	31.78049716414141	35.073754493348304	48.3873868054917	23.08679276123039	21.16120111516735	12.649110640673518	27.312811842094355	29.07443502937293	17.4928556845359	36.53145442806456	1.0909963302925592	1.2396102868911407	0.8801123561411422	0.5825284948721164	0.390595009596929	84.0	4.0	36.87817782917155	96.0	285.0	9349.0	31938.0	0.5384615384615384	0.2629399585921325	0.7480314960629921	-1.0	0.20800577234184436	87.64636648326649	37.11113190096148	5.0	0.3884514435695538	144.0	31.0	175.0	16309.0	2976.0	19285.0	144.0
14	242	medium	iso	918.0	311.0	96.74011527999993	50.870057640000006	7.061933393685546E-5	1229.0	150.02438647999986	37.20215047547655	30.0	43.84848110603622	65.61159128023607	18.35755975068582	20.278453451422873	12.529964086141668	27.202728526865798	18.2	15.132745950421556	29.867926796935766	0.9052741519298518	1.240071682515885	0.7300175987352695	0.5258424335423227	0.33877995642701525	72.0	3.0	33.37663853655727	62.0	220.0	7104.0	29616.0	0.75	0.22945484133441824	0.7801418439716312	-1.0	0.1340163653566098	89.3669476828274	35.08465863742721	6.0	0.5638297872340425	130.0	43.0	173.0	8702.0	2930.0	11632.0	36.0
15	257	large	iso	1067.0	551.0	103.32590171999989	71.76955255999998	4.190899879336376E-5	1618.0	177.09545428	40.049968789001575	32.01562118716424	65.33618528753644	78.04731785306593	25.317977802344327	26.062074728261976	15.297058540778355	39.450717385674864	10.744754817936098	16.15549442140351	40.325004967443576	0.9714490525533356	1.2509508578599273	0.7765685170201239	0.6945940114269351	0.5164011246485474	84.0	3.0	34.48187929913333	56.0	405.0	6841.0	55464.0	0.4375	0.28491965389369595	0.8785249457700651	-1.0	0.1742762822457725	107.6120732791376	31.304951684997057	13.0	0.6073752711496746	57.0	124.0	181.0	2846.0	9016.0	11862.0	63.0
15	263	large	iso	693.0	427.0	84.66904747999996	63.94112544000001	1.0522863308559838E-4	1120.0	150.61017291999988	32.28002478313795	25.96150997149434	24.633187859555335	46.16481837923438	23.706539182259394	22.714564282832082	11.704699910719626	23.296140726410496	28.927439152214017	13.45362404707371	32.295864972933096	1.0436713153321218	1.243380096865757	0.8393823561780908	0.7551889071989834	0.6161616161616161	83.0	3.0	30.01666203960727	29.0	295.0	2062.0	24240.0	0.75	0.2892857142857143	0.9104938271604939	-1.0	0.21295469427871686	67.13705939908246	22.371650372466924	2.0	0.5154320987654321	69.0	70.0	139.0	5400.0	4591.0	9991.0	113.0
[truncated: 67 more columns]
