# Supplementary material for: Exploiting Single-Cell Quantitative Data to Map Genetic Variants Having Probabilistic Effects
Source: PLoS Genet. 2016 Aug 1;12(8):e1006213. doi: 10.1371/journal.pgen.1006213 (PMC4968810; doi:10.1371/journal.pgen.1006213)
Supplement: S1 Dataset — (ZIP) [file pgen.1006213.s007.zip › data/2014-10-07_morpho/k_series/k11-3_A.xls]

image_number	cell_	Agroup	C11-1_A	C12-1_A	C13_A	C103_A	C104_A	C115_A	C126_A	C127_A	A7-1_A	A8-1_A	A101_A	A120_A	A121_A	A122_A	A123_A	D14-1_A	D15-1_A	D16-1_A	D17-1_A	D102_A	D105_A	D117_A	D127_A	D135_A	D147_A	D148_A	D154_A	D155_A	D173_A	D176_A	D179_A	D182_A	D188_A	D191_A	D194_A
1	2	B	626.0	91.84062035999995	1.6635121170599122E-4	30.805843601498726	24.73863375370596	1.2452524221101688	74.0	4.0	35.0	6330.0	0.05591054313099041	32.549452296161995	15.620499351813308	2.0	1.7428571428571429	122.0	10168.0	98.0	0.0032013216180310404	15.811388300841896	0.5132593836863036	2.0	18.027756377319946	4.242640687119285	0.14285714285714285	0.315352998736582	75.06858282186246	59.931417178137536	9.219544457292887	17.46424919657298	5.0990195135927845	3.4250210555220284	3.1622776601683795	83.34426229508196	1.1758457907159718
1	3	B	825.0	105.98275595999989	7.384161918920196E-5	34.828149534535996	27.80287754891569	1.25268147058736	76.0	3.0	99.0	15919.0	0.12	68.03095812769567	24.839484696748443	4.0	0.8484848484848485	271.0	20626.0	83.0	0.0030477812339494994	17.804493814764857	0.5112098705419222	0.0	19.209372712298546	2.23606797749979	0.0	0.11901388973144479	-1.0	13.671307132195828	12.806248474865697	24.186773244895647	8.06225774829855	3.0	2.23606797749979	76.11070110701107	1.090516823426743
1	8	B	547.0	85.59797967999997	1.5565454959932997E-4	28.319604517012593	22.67156809750927	1.2491242068131947	74.0	3.0	63.0	10494.0	0.11517367458866545	54.03785567800421	21.633307652783937	3.0	1.3015873015873016	134.0	13484.0	128.0	0.002541587815775804	15.0	0.5296684136598365	1.0	16.278820596099706	2.23606797749979	0.09090909090909091	0.1514456332038457	39.28940686250036	24.145541960421653	9.219544457292887	16.401219466856727	6.4031242374328485	2.5614401436996532	2.0	100.6268656716418	1.272026105013349
1	9	A	719.0	96.91168815999991	7.792018295158644E-5	31.064449134018133	28.071337695236398	1.1066251801491331	83.0	3.0	463.0	21432.0	0.6439499304589708	19.697715603592208	9.848857801796104	1.0	0.06479481641468683	206.0	15618.0	92.0	0.0030006763542121603	17.11724276862369	0.5510235412440937	3.1622776601683795	18.027756377319946	2.8284271247461903	0.23249527748763857	0.2	75.14138555207533	48.576334374997344	11.704699910719626	20.615528128088304	7.615773105863909	2.7069514600185487	1.4142135623730951	75.81553398058253	1.213471635292611
1	11	B	858.0	106.91168815999991	1.1245564792715463E-4	33.97057550292606	29.732137494637012	1.142554096860798	86.0	3.0	165.0	15774.0	0.19230769230769232	36.90003659280835	16.76305461424021	1.0	0.2909090909090909	222.0	20472.0	138.0	0.0027807433304258816	17.804493814764857	0.5241151658802856	2.23606797749979	19.209372712298546	3.0	0.1514456332038457	0.2	71.56505117707799	45.0	13.45362404707371	25.612496949731394	6.4031242374328485	4.0	1.4142135623730951	92.21621621621621	1.4964830011723331
2	19	B	788.0	102.32590171999992	8.828157707108284E-5	34.0147027033899	28.231188426986208	1.2048625863328952	63.0	4.0	179.0	18819.0	0.22715736040609136	59.90881113584845	25.495097567963924	1.0	0.4860335195530726	179.0	11282.0	101.0	0.009207169801839062	20.591260281974	0.605363523577758	4.242640687119285	21.213203435596427	8.0	0.25	0.5333333333333333	19.98310652189997	64.98310652189997	12.806248474865697	22.67156809750927	2.8284271247461903	8.0156097709407	5.830951894845301	63.02793296089386	1.602464102109555
2	22	B	795.0	102.91168815999993	7.271459007687683E-5	34.17601498127012	27.85677655436824	1.2268474392422464	119.0	3.0	76.0	12799.0	0.09559748427672957	58.95638507849863	25.179356624028344	4.0	1.0921052631578947	126.0	13217.0	164.0	0.001763598143958033	22.80350850198276	0.6672371987921948	6.0	21.840329667841555	5.0	0.4	0.3333333333333333	20.556045219583467	20.556045219583467	9.219544457292887	17.804493814764857	5.0	3.5608987629529714	1.0	104.89682539682539	1.5634410229250209
2	31	A	745.0	99.49747459999992	7.210424307747252E-5	32.2490309931942	28.284271247461902	1.1401754250991378	88.0	4.0	333.0	20483.0	0.4469798657718121	76.53195763002174	24.515301344262525	4.0	0.3183183183183183	178.0	13658.0	123.0	0.005088756183118595	18.24828759089466	0.5658553770110414	2.23606797749979	21.540659228538015	7.211102550927978	0.1350858067395748	0.5301708036860207	19.44003482817618	49.184916125118406	12.083045973594572	21.400934559032695	6.4031242374328485	3.342264458016013	5.385164807134504	76.73033707865169	1.6030165470786353
3	39	B	760.0	100.32590171999993	6.780721058729699E-5	34.23448553724738	26.30589287593181	1.3013998687940267	71.0	4.0	50.0	6610.0	0.06578947368421052	61.37499453266066	27.294688127912362	4.0	1.64	234.0	13447.0	42.0	0.002095540282956129	19.026297590440446	0.5557640867639062	2.23606797749979	20.615528128088304	6.324555320336759	0.15617376188860607	0.46499055497527714	33.27488798483492	64.85521436932106	12.083045973594572	23.259406699226016	8.94427190999916	2.600480724789169	6.4031242374328485	57.465811965811966	0.7308693388859969
3	49	B	679.0	94.91168815999994	1.1261359272824181E-4	30.675723300355934	25.632011235952593	1.1967739487149103	46.0	3.0	73.0	7126.0	0.10751104565537556	62.43324440079951	23.430749027719962	2.0	1.1643835616438356	169.0	10949.0	98.0	0.0038076218627311822	16.55294535724685	0.539610596795766	2.0	16.401219466856727	5.385164807134504	0.14285714285714285	0.3866323008783335	71.56505117707799	86.6335393365702	11.40175425099138	20.12461179749811	5.385164807134504	3.737046593418299	3.605551275463989	64.78698224852072	1.5126495570371723
3	53	B	792.0	103.49747459999993	6.931822605886762E-5	34.713109915419565	27.65863337187866	1.2550551377102166	52.0	4.0	125.0	11156.0	0.15782828282828282	32.487320498962816	14.7648230602334	2.0	0.552	87.0	8678.0	104.0	3.183454439819386E-4	22.20360331117452	0.6396316367296057	5.0990195135927845	21.213203435596427	4.123105625617661	0.31323027878410764	0.25	24.550452389207408	27.27676338311369	5.830951894845301	11.180339887498949	5.385164807134504	2.0761369963434992	1.0	99.74712643678161	1.042636552200968
3	55	B	862.0	107.49747459999989	7.203111672519443E-5	36.05551275463989	29.068883707497267	1.2403473458920844	79.0	3.0	145.0	13337.0	0.16821345707656613	61.54767040398714	29.017236257093817	2.0	0.36551724137931035	111.0	9873.0	117.0	5.463851396250748E-4	22.561028345356956	0.625730342510623	5.656854249492381	21.213203435596427	3.605551275463989	0.36363636363636365	0.2166365803419133	41.82016988013578	30.51023740611555	7.211102550927978	12.529964086141668	5.830951894845301	2.148871112659745	2.23606797749979	88.94594594594595	1.3154056517775752
3	56	A	954.0	113.15432883999988	1.3828260236671048E-4	36.6742416417845	31.575306807693888	1.1614848864381633	93.0	4.0	416.0	20811.0	0.4360587002096436	67.60339595547323	29.120439557122072	1.0	0.1201923076923077	172.0	17137.0	140.0	0.0014689276606784287	19.313207915827967	0.5266150587234943	4.0	18.439088914585774	1.0	0.25	0.0625	77.47119229084849	77.47119229084849	10.198039027185569	18.439088914585774	6.082762530298219	3.0313675443913413	3.0	99.63372093023256	1.4051467584758126
4	58	A	740.0	99.49747459999993	5.235205166648797E-5	32.7566787083184	27.65863337187866	1.1843202181356896	79.0	3.0	360.0	26736.0	0.4864864864864865	55.11067506460928	20.615528128088304	2.0	0.2722222222222222	146.0	14585.0	152.0	0.002020887395918	21.095023109728988	0.6439915138396498	5.0990195135927845	20.024984394500787	4.47213595499958	0.31323027878410764	0.3028912664076914	21.929587750175358	37.184706453233105	9.219544457292887	15.811388300841896	7.280109889280518	2.171861213815347	1.4142135623730951	99.8972602739726	1.5215632499142955
4	61	A	863.0	107.7401152799999	9.547553759750943E-5	35.11409973215888	29.732137494637012	1.1810149787748239	77.0	3.0	226.0	19515.0	0.26187717265353416	75.47832427773879	25.179356624028344	3.0	0.588495575221239	196.0	23406.0	91.0	0.002646327382615322	22.80350850198276	0.6494117370492745	5.0	30.59411708155671	13.0	0.3125	0.8125	20.556045219583464	20.556045219583464	13.601470508735444	23.53720459187964	5.0990195135927845	4.616025596516153	8.0	119.41836734693878	0.7620268307271639
4	69	B	866.0	107.74011527999991	7.822966793202622E-5	34.48187929913333	30.083217912982647	1.1462164519392193	120.0	3.0	102.0	14525.0	0.11778290993071594	71.48773981229344	24.758836806279895	3.0	0.9803921568627451	190.0	16986.0	53.0	0.0022050336200557324	24.351591323771842	0.7062141570800028	6.708203932499369	28.30194339616981	12.206555615733702	0.4052574202187244	0.7720103626247513	9.211026540816675	37.65395516518001	9.433981132056603	18.027756377319946	8.54400374531753	2.1099892877738853	7.0710678118654755	89.4	0.5928411633109619
4	73	B	759.0	100.08326103999994	9.992287795663294E-5	31.827660925679098	28.319604517012593	1.1238737782005075	90.0	3.0	118.0	13748.0	0.155467720685112	65.33068246449035	24.020824298928627	2.0	0.8220338983050848	232.0	16706.0	38.0	0.0043175535662023845	18.601075237738275	0.5844311110757942	3.0	27.018512172212592	10.816653826391969	0.21428571428571427	0.6841052550594828	45.0	11.30993247402023	14.317821063276353	25.238858928247925	8.06225774829855	3.130495168499706	8.48528137423857	72.00862068965517	0.5277145935592003
5	76	A	777.0	102.08326103999991	1.0531938195312334E-4	33.24154027718932	27.586228448267445	1.2050048936384075	78.0	4.0	319.0	21723.0	0.41055341055341055	76.48651706126594	28.30194339616981	1.0	0.3981191222570533	221.0	17768.0	85.0	0.0021169401328766436	19.4164878389476	0.5841031335203016	4.0	27.586228448267445	11.313708498984761	0.26666666666666666	0.7272727272727273	45.0	0.0	12.165525060596439	23.769728648009426	6.082762530298219	3.9077193182558894	8.94427190999916	80.39819004524887	1.0572377307519136
5	91	B	965.0	114.81118307999988	5.636166425224995E-5	38.48376280978771	29.966648127543394	1.2842197981567363	73.0	3.0	92.0	13661.0	0.09533678756476684	77.900824980003	30.4138126514911	2.0	1.0434782608695652	105.0	8312.0	112.0	0.0039449637208769685	22.135943621178654	0.5752021633276656	3.1622776601683795	22.80350850198276	4.47213595499958	0.18864566947613626	0.2701716134791496	43.63607246839709	51.76617482255307	8.94427190999916	13.0	6.324555320336759	2.0554804791094465	1.4142135623730951	79.16190476190476	1.4148219441770933
5	92	A	603.0	89.25483391999995	8.369363693440402E-5	29.832867780352597	23.53720459187964	1.267477098391071	80.0	3.0	226.0	17618.0	0.3747927031509121	56.722949799346694	21.587033144922902	2.0	0.4557522123893805	104.0	7817.0	107.0	0.0010120516832965718	15.132745950421556	0.5072507967332499	2.0	17.46424919657298	2.0	0.16666666666666666	0.13333333333333333	75.06858282186245	14.93141717813755	6.4031242374328485	11.661903789690601	5.830951894845301	2.0	2.8284271247461903	75.16346153846153	1.4235640271203787
5	96	A	750.0	100.66904747999992	1.0386870038080758E-4	33.12099032335839	27.294688127912362	1.2134591964613026	93.0	4.0	537.0	33575.0	0.716	79.87736565810266	24.186773244895647	4.0	0.2774674115456238	147.0	9635.0	67.0	0.0030156259740341342	17.08800749063506	0.5159268283890606	2.23606797749979	17.08800749063506	2.23606797749979	0.15617376188860607	0.15617376188860607	88.49256424122504	88.49256424122504	10.44030650891055	17.204650534085253	5.0	3.4409301068170506	0.0	65.54421768707483	1.0222106901920083
5	98	A	756.0	100.0832610399999	4.309506644505053E-5	33.24154027718932	28.160255680657446	1.180441706714406	69.0	5.0	414.0	23107.0	0.5476190476190477	61.350156202044154	20.591260281974	2.0	0.2584541062801932	217.0	10882.0	29.0	0.005792459702799719	17.72004514666935	0.5330693162503369	3.0	30.265491900843113	13.152946437965905	0.23076923076923078	0.815711110249588	82.8749836510982	1.6211459136534119	14.317821063276353	25.079872407968907	7.0710678118654755	3.54682957019364	13.038404810405298	50.14746543778802	0.5782944311707406
5	102	B	650.0	92.66904747999996	1.0865473642989834E-4	30.4138126514911	25.059928172283335	1.213643249190524	83.0	3.0	82.0	7785.0	0.12615384615384614	59.9790117695239	22.847319317591726	1.0	1.1585365853658536	163.0	12327.0	98.0	0.0042437639305055366	19.4164878389476	0.638410187549954	5.830951894845301	20.396078054371138	6.708203932499369	0.4653606231237664	0.5353729576861873	57.52880770915151	53.13010235415598	14.317821063276353	23.259406699226016	5.830951894845301	3.988955340171453	1.0	75.62576687116564	1.2958546280522432
5	103	A	632.0	92.08326103999993	1.2175594329750023E-4	28.635642126552707	26.832815729997478	1.0671873729054748	58.0	4.0	264.0	11405.0	0.4177215189873418	26.90724809414742	13.45362404707371	1.0	0.10606060606060606	104.0	6806.0	76.0	0.0022521019194242553	21.18962010041709	0.7399736316989655	7.0710678118654755	19.235384061671343	6.708203932499369	0.5	0.4685212856658182	16.645038214675935	51.34019174590992	8.246211251235321	15.132745950421556	6.082762530298219	2.4878081093985505	4.123105625617661	65.4423076923077	1.161328239788422
6	105	A	682.0	94.32590171999993	9.26140904249655E-5	31.064449134018133	26.076809620810597	1.191267244181096	113.0	3.0	267.0	21410.0	0.3914956011730205	60.23765027827466	21.095023109728988	2.0	0.299625468164794	81.0	8263.0	122.0	8.934921162867413E-4	19.026297590440446	0.6124781903698746	4.47213595499958	20.09975124224178	5.830951894845301	0.3028912664076914	0.39492189449597953	30.14138555207535	34.54009090707086	6.082762530298219	10.04987562112089	5.0990195135927845	1.9709427654336857	1.4142135623730951	102.01234567901234	1.1959336802614062
6	106	A	955.0	112.81118307999988	4.986330505396825E-5	36.87817782917155	31.240998703626616	1.180441706714406	95.0	4.0	315.0	26266.0	0.3298429319371728	69.33529120328798	27.51363298439521	3.0	0.2984126984126984	248.0	18485.0	127.0	0.0014857158995633486	18.439088914585774	0.5	0.0	20.808652046684813	3.0	0.0	0.17647058823529413	-1.0	40.60129464500449	13.152946437965905	22.360679774997898	6.082762530298219	3.676073110469039	3.0	74.53629032258064	1.7038680010819585
6	107	B	822.0	104.32590171999989	9.60052972804498E-5	34.539832078341085	29.546573405388315	1.1689962015034259	96.0	3.0	78.0	9207.0	0.0948905109489051	50.49600109587287	22.47220505424423	1.0	0.6794871794871795	189.0	17027.0	138.0	0.0026644300932144012	20.591260281974	0.596159826002344	3.605551275463989	19.4164878389476	3.605551275463989	0.22803508501982758	0.27653315937748607	32.680554743363416	57.3194452566366	13.152946437965905	25.495097567963924	5.0990195135927845	5.0	5.0990195135927845	90.08994708994709	1.5318024314324308
6	116	B	754.0	100.32590171999992	9.894067317365397E-5	34.20526275297414	25.96150997149434	1.3175374926393502	96.0	3.0	183.0	18444.0	0.2427055702917772	26.056193949192178	12.529964086141668	2.0	0.2896174863387978	77.0	6817.0	118.0	4.2998251115190274E-4	19.313207915827967	0.5646267960373638	2.23606797749979	18.973665961010276	1.4142135623730951	0.16666666666666666	0.1	49.39870535499554	30.963756532073518	5.830951894845301	9.899494936611665	4.242640687119285	2.3333333333333335	1.0	88.53246753246754	1.3328443596890127
7	117	B	930.0	111.15432883999989	4.702898207096457E-5	36.40054944640259	31.016124838541646	1.1736008168618823	91.0	3.0	136.0	12005.0	0.14623655913978495	58.7903724465645	27.85677655436824	3.0	0.34558823529411764	75.0	10292.0	193.0	5.611576883894534E-4	23.853720883753127	0.65531211057339	7.615773105863909	24.698178070456937	8.06225774829855	0.4360778994930029	0.4608885989624768	47.361374658175635	40.815083874881594	6.082762530298219	11.40175425099138	4.123105625617661	2.7653315937748606	1.0	137.22666666666666	1.4064321803342403
7	121	A	757.0	100.91168815999991	5.96694711658431E-5	33.95585369269929	26.68332812825267	1.272549418479263	112.0	3.0	492.0	38064.0	0.6499339498018494	63.950673586191236	23.600847442411894	2.0	0.19308943089430894	247.0	20747.0	77.0	0.003485296594725227	19.313207915827967	0.5687740349753132	3.1622776601683795	26.1725046566048	10.04987562112089	0.23249527748763857	0.5871200027344677	57.52880770915152	19.746836605426097	14.422205101855956	24.186773244895647	7.211102550927978	3.3541019662496843	11.180339887498949	83.99595141700405	0.9167108497614113
7	124	A	725.0	98.91168815999991	7.7416594951012E-5	33.13608305156178	27.073972741361768	1.2239091531971122	133.0	3.0	482.0	25913.0	0.6648275862068965	45.37933101937385	21.2602916254693	3.0	0.11618257261410789	98.0	9767.0	47.0	0.0059136674825405085	21.37755832643195	0.6451443972169901	4.47213595499958	28.160255680657446	11.045361017187261	0.2701716134791496	0.6452768805402275	19.85521436932106	1.5154079000221268	9.219544457292887	16.15549442140351	2.23606797749979	7.224956747275376	7.0710678118654755	99.66326530612245	0.4715880004095423
7	134	A	734.0	98.08326103999991	6.618139460691445E-5	32.2490309931942	27.16615541441225	1.187103235671153	45.0	3.0	229.0	11601.0	0.3119891008174387	53.0669012177632	21.633307652783937	4.0	0.29694323144104806	124.0	7565.0	29.0	0.002988099952710423	23.08679276123039	0.7158910531638177	7.810249675906654	25.942243542145693	12.206555615733702	0.5253742471300923	0.8463723494102071	32.68055474336339	47.88296345253954	9.055385138137417	14.866068747318506	6.324555320336759	2.3505318547086316	5.0990195135927845	61.00806451612903	0.4753469927296761
7	135	B	892.0	109.3969695199999	6.438115821312217E-5	36.124783736376884	29.732137494637012	1.2150079604230593	79.0	4.0	145.0	14431.0	0.1625560538116592	2.8284271247461903	1.4142135623730951	1.0	0.22758620689655173	91.0	10163.0	148.0	8.581745883840792E-4	21.400934559032695	0.5924169599244524	3.1622776601683795	22.02271554554524	3.605551275463989	0.17541160386140586	0.1910938354123028	22.166345822082462	6.911227119024687	6.4031242374328485	12.041594578792296	4.242640687119285	2.838231060987734	1.0	111.68131868131869	1.3251992521893141
8	143	B	1125.0	124.22539663999984	7.689285216503165E-5	41.43669871020132	32.38826948140329	1.2793736551436765	105.0	4.0	126.0	16138.0	0.112	60.64527878813203	30.265491900843113	1.0	0.6984126984126984	181.0	17492.0	168.0	0.0051448884993240615	21.18962010041709	0.5113732695891724	4.0	29.546573405388315	11.40175425099138	0.26666666666666666	0.6129621059678984	81.86989764584402	43.994913994745815	16.0312195418814	25.96150997149434	7.280109889280518	3.566087650643976	8.602325267042627	96.64088397790056	1.738394694717585
8	144	B	1155.0	125.63961019999986	6.62752271055753E-5	40.0	35.0	1.1428571428571428	77.0	5.0	214.0	21172.0	0.18528138528138527	90.3092460022565	32.01562118716424	1.0	0.5841121495327103	92.0	9449.0	156.0	9.935255096284628E-4	26.627053911388696	0.6656763477847174	6.708203932499369	28.0178514522438	8.06225774829855	0.3333333333333333	0.40877269439290326	10.304846468766016	7.125016348901795	7.0	11.180339887498949	6.082762530298219	1.8380365552345195	1.4142135623730951	102.70652173913044	1.518890887924648
8	146	B	752.0	99.25483391999994	9.394975770407913E-5	32.01562118716424	27.80287754891569	1.1515218570752885	84.0	4.0	138.0	11878.0	0.18351063829787234	68.16088395648062	25.059928172283335	4.0	0.5144927536231884	125.0	14913.0	184.0	8.702280647222492E-4	18.35755975068582	0.5733938330718932	3.1622776601683795	18.788294228055936	4.47213595499958	0.2171861213815347	0.31234752377721214	58.24051991518721	66.37062226934319	7.211102550927978	12.806248474865697	6.4031242374328485	2.0	1.4142135623730951	119.304	1.5422785489170523
8	158	B	1061.0	120.56854239999988	7.300667722410226E-5	40.11234224026316	32.14031735997639	1.2480381506815532	106.0	8.0	91.0	17599.0	0.08576814326107446	83.69254663983942	29.120439557122072	4.0	1.3186813186813187	170.0	12835.0	125.0	0.005769351729216935	22.090722034374522	0.5507213191903998	2.0	22.561028345356956	3.605551275463989	0.1	0.2166365803419133	2.8624052261117474	53.44752724790847	12.529964086141668	21.02379604162864	9.848857801796104	2.1346430687419002	3.0	75.5	1.6556291390728477
8	159	B	662.0	94.5685423999999	1.4617894403869163E-4	29.068883707497267	26.1725046566048	1.1106649550317893	63.0	4.0	41.0	5009.0	0.061933534743202415	47.56260444533662	20.223748416156685	1.0	1.1219512195121952	120.0	7080.0	98.0	0.003751877709385866	17.029386365926403	0.5858287004510699	3.605551275463989	19.1049731745428	5.830951894845301	0.2650854018430103	0.41972110157675935	37.77568430595466	35.049373312048395	9.486832980505138	15.652475842498529	6.708203932499369	2.3333333333333335	2.23606797749979	59.0	1.6610169491525424
8	160	A	828.0	104.9116881599999	4.5787731274524056E-5	34.132096331752024	29.154759474226502	1.1707212457686575	155.0	3.0	496.0	33115.0	0.5990338164251208	80.45681766720556	26.248809496813376	1.0	0.19959677419354838	201.0	17111.0	148.0	0.005062061361301438	19.6468827043885	0.5756131271114343	3.605551275463989	25.0	8.602325267042627	0.2650854018430103	0.5734883511361751	52.943471810590424	32.17121712854459	15.652475842498529	26.570660511172846	6.324555320336759	4.201190307520001	5.385164807134504	85.12935323383084	1.7385307696803227
9	163	A	852.0	107.9827559599999	7.942427590562416E-5	36.235341863986875	27.730849247724095	1.306679847425183	112.0	3.0	603.0	40566.0	0.7077464788732394	77.46724645795952	29.154759474226502	6.0	0.2155887230514096	263.0	19033.0	73.0	0.0045503862877634416	18.35755975068582	0.5066202995846659	1.0	32.64965543462902	14.7648230602334	0.06666666666666667	0.7675866004492192	63.43494882292201	1.7357045889283995	16.55294535724685	29.154759474226502	6.708203932499369	4.346134936801765	14.317821063276353	72.36882129277566	1.0087216939000683
9	172	A	810.0	103.49747459999992	6.855152651958473E-5	33.97057550292606	29.0	1.1713991552733125	117.0	3.0	317.0	28642.0	0.391358024691358	77.12519273717155	24.698178070456937	5.0	0.3470031545741325	75.0	11422.0	185.0	5.817614193861571E-4	19.4164878389476	0.5715678216071187	4.0	21.400934559032695	5.385164807134504	0.26666666666666666	0.31514293343362576	42.51044707800085	20.70903759164904	5.830951894845301	10.198039027185569	4.123105625617661	2.473387769603369	2.23606797749979	152.29333333333332	1.2147609875678516
9	176	A	721.0	97.49747459999995	8.059027658075659E-5	33.734255586866	25.709920264364882	1.312110470977353	109.0	5.0	494.0	35163.0	0.6851595006934813	86.11046201205578	24.186773244895647	2.0	0.4716599190283401	110.0	8932.0	127.0	0.0027185603747492786	20.8806130178211	0.6189735820330566	3.605551275463989	18.973665961010276	2.23606797749979	0.25	0.1850583025494013	23.070412249824642	52.81529354676687	8.06225774829855	14.317821063276353	5.830951894845301	2.455486054675506	2.0	81.2	1.564039408866995
9	177	B	671.0	94.08326103999995	7.462795848067013E-5	32.0	26.0	1.2307692307692308	86.0	3.0	58.0	8287.0	0.08643815201192251	29.23850953574133	13.038404810405298	4.0	1.0172413793103448	133.0	10389.0	109.0	0.00578579524828189	16.0312195418814	0.5009756106837937	1.0	18.110770276274835	2.8284271247461903	0.07692307692307693	0.2	90.0	45.0	11.045361017187261	21.0	6.0	3.5	2.23606797749979	78.11278195488721	1.3954182308210608
10	179	B	680.0	95.25483391999994	9.301145801395552E-5	30.265491900843113	27.294688127912362	1.1088418288206312	69.0	3.0	56.0	6625.0	0.08235294117647059	48.94413996053641	19.313207915827967	3.0	1.0178571428571428	112.0	11969.0	140.0	0.003034487776064679	18.439088914585774	0.6092446465101765	3.605551275463989	17.26267650163207	2.23606797749979	0.23620751769642942	0.14285714285714285	26.095424157388322	18.970407808486527	9.055385138137417	15.524174696260024	6.082762530298219	2.5521585988166007	1.4142135623730951	106.86607142857143	1.3100509649928982
10	181	B	661.0	98.66904747999992	4.93690819351091E-4	35.05709628591621	22.090722034374522	1.5869601831649147	88.0	3.0	130.0	9432.0	0.19667170953101362	44.40416373100356	18.110770276274835	2.0	0.5384615384615384	99.0	13504.0	210.0	0.004660443824359692	20.024984394500787	0.5712105826216303	3.0	22.02271554554524	5.0	0.16666666666666666	0.2777777777777778	3.179830119864234	3.179830119864234	8.602325267042627	13.601470508735444	5.0	2.720294101747089	2.0	136.40404040404042	1.539543838862559
10	191	B	609.0	89.25483391999994	1.275937667274408E-4	29.614185789921695	24.515301344262525	1.20798783478354	86.0	3.0	113.0	11909.0	0.18555008210180624	62.1989145370072	22.0	4.0	0.7876106194690266	207.0	20031.0	118.0	0.0028272867923124635	15.811388300841896	0.5339126462231769	2.0	19.924858845171276	5.830951894845301	0.16666666666666666	0.3819983596576246	77.9052429229879	18.868999455061413	11.661903789690601	20.248456731316587	6.324555320336759	3.2015621187164243	7.0710678118654755	96.76811594202898	1.2194099146323198
10	192	B	619.0	92.08326103999994	1.0940778364841977E-4	30.4138126514911	24.596747752497688	1.2364973189759494	108.0	3.0	70.0	10184.0	0.11308562197092084	41.12473563674257	20.09975124224178	2.0	0.6428571428571429	163.0	14962.0	96.0	0.0037132162439940425	16.55294535724685	0.5442574907304595	1.0	20.248456731316587	5.0	0.07692307692307693	0.38461538461538464	28.300755766006375	28.300755766006375	10.44030650891055	19.235384061671343	6.708203932499369	2.867441755680875	4.0	91.79141104294479	1.0458494853629194
10	193	B	844.0	107.2548339199999	6.987430084932211E-5	36.05551275463989	28.071337695236398	1.2844244597847712	138.0	5.0	88.0	8326.0	0.10426540284360189	10.0	5.0	1.0	0.2840909090909091	92.0	16087.0	211.0	8.62391773057489E-4	20.024984394500787	0.5553931386518369	2.0	21.095023109728988	3.1622776601683795	0.1111111111111111	0.17541160386140586	3.1798301198642207	15.255118703057775	6.4031242374328485	11.313708498984761	5.656854249492381	2.0	1.4142135623730951	174.8586956521739	1.2066886305712687
11	198	A	820.0	105.74011527999993	6.181174262448138E-5	35.73513677041127	28.460498941515414	1.2556047188014798	83.0	3.0	451.0	29891.0	0.55	71.30934843594642	28.30194339616981	1.0	0.21286031042128603	163.0	14781.0	137.0	0.0031252485266562	21.18962010041709	0.5929631733762417	3.605551275463989	21.840329667841555	4.123105625617661	0.1910938354123028	0.22360679774997896	17.300527191945008	2.353296866108307	10.04987562112089	19.4164878389476	5.0990195135927845	3.8078865529319543	1.4142135623730951	90.68098159509202	1.5107908801840202
11	199	B	797.0	103.7401152799999	8.889455505750192E-5	36.24913792078372	27.313000567495326	1.327175234050378	74.0	4.0	103.0	9956.0	0.12923462986198245	0.0	0.0	0.0	0.2524271844660194	86.0	14349.0	241.0	3.2933535215740707E-4	20.12461179749811	0.555174907648204	1.4142135623730951	20.12461179749811	1.4142135623730951	0.07993607669774316	0.07993607669774316	19.798876354524936	19.798876354524936	5.385164807134504	10.295630140987	4.47213595499958	2.3021728866442674	0.0	166.84883720930233	1.444421214021883
11	200	B	747.0	101.15432883999992	9.906878877212914E-5	32.984845004941285	26.92582403567252	1.2250263895820424	78.0	3.0	64.0	11826.0	0.0856760374832664	18.353973014382717	8.48528137423857	5.0	1.015625	155.0	22421.0	205.0	0.004837901272270443	20.615528128088304	0.625	4.123105625617661	23.194827009486403	7.0710678118654755	0.23608834134288123	0.4130961923860138	0.0	22.166345822082434	11.40175425099138	19.924858845171276	6.324555320336759	3.1503968004046725	3.605551275463989	144.6516129032258	1.417198162437001
11	202	B	623.0	91.49747459999995	1.2113877713664428E-4	30.265491900843113	24.186773244895647	1.2513240850443046	131.0	4.0	95.0	12891.0	0.15248796147672553	48.68326053103064	18.35755975068582	2.0	0.8105263157894737	70.0	9805.0	209.0	9.442201387174999E-4	16.15549442140351	0.5337925606605939	4.0	16.15549442140351	4.0	0.3333333333333333	0.3333333333333333	82.40535663140855	82.40535663140855	5.830951894845301	10.63014581273465	4.242640687119285	2.505549396395485	0.0	140.07142857142858	1.4920958694543598
11	203	B	779.0	101.1543288399999	1.0117820363121916E-4	32.55764119219941	28.442925306655784	1.1446657065397126	73.0	3.0	107.0	12210.0	0.13735558408215662	64.42397196770061	29.966648127543394	1.0	0.794392523364486	95.0	14983.0	225.0	4.1074786519891483E-4	17.11724276862369	0.5257519323213398	5.0990195135927845	17.46424919657298	4.0	0.3561309707013459	0.2857142857142857	89.30972280213491	79.38034472384487	6.708203932499369	10.816653826391969	5.0	2.1633307652783937	1.4142135623730951	157.7157894736842	1.4266168324100648
11	206	B	922.0	111.39696951999987	9.994773147703802E-5	36.22154055254967	30.14962686336267	1.20139266454954	137.0	3.0	89.0	7869.0	0.09652928416485901	12.649110640673518	6.324555320336759	1.0	0.3258426966292135	77.0	14506.0	246.0	2.5785765934419264E-4	23.0	0.6349812749303676	5.385164807134504	23.08679276123039	5.0	0.31514293343362576	0.2631578947368421	28.141601232261735	6.3401917459099195	6.4031242374328485	10.816653826391969	4.47213595499958	2.418677324489565	2.0	188.3896103896104	1.3058044946918517
11	207	B	916.0	113.39696951999989	1.7454340050742297E-4	36.6742416417845	29.966648127543394	1.2238352946813535	80.0	4.0	103.0	17927.0	0.11244541484716157	77.15946003235882	29.732137494637012	4.0	1.3786407766990292	205.0	19010.0	171.0	0.006273213520408941	19.235384061671343	0.5244930283645093	1.0	21.840329667841555	4.47213595499958	0.06666666666666667	0.2857142857142857	63.43494882292201	53.13010235415598	15.620499351813308	25.80697580112788	8.602325267042627	3.0	5.0	92.73170731707317	1.8440294581799053
11	210	B	810.0	106.22539663999987	1.1480130816822519E-4	37.48332962798263	26.1725046566048	1.4321644076400408	80.0	3.0	87.0	14798.0	0.10740740740740741	50.80435369390907	23.021728866442675	4.0	0.8275862068965517	97.0	10503.0	155.0	3.3904362200513574E-4	22.02271554554524	0.5875335986455298	3.1622776601683795	22.67156809750927	3.605551275463989	0.17541160386140586	0.18569533817705186	24.44395478041654	9.188836077358765	6.324555320336759	10.816653826391969	5.0	2.1633307652783937	1.0	108.27835051546391	1.4314957631153005
11	211	B	1137.0	125.74011527999987	1.0584435967963067E-4	42.579337712087536	33.24154027718932	1.2809074837397323	92.0	4.0	129.0	23829.0	0.11345646437994723	60.99160346928697	23.430749027719962	2.0	1.2403100775193798	110.0	15102.0	204.0	7.692818774852693E-4	24.331050121192877	0.5714285714285714	3.0	26.68332812825267	5.385164807134504	0.14285714285714285	0.25	10.784297867562598	11.017111618789215	7.211102550927978	12.529964086141668	5.830951894845301	2.148871112659745	2.8284271247461903	137.29090909090908	1.485895907826778
11	212	B	726.0	100.3259017199999	1.7811565463376474E-4	35.11409973215888	25.632011235952593	1.369931505137072	177.0	3.0	161.0	17392.0	0.22176308539944903	56.82960981941944	19.235384061671343	1.0	0.7204968944099379	72.0	8628.0	177.0	8.2193457908082E-4	22.47220505424423	0.6399766824624953	4.47213595499958	23.769728648009426	5.830951894845301	0.25	0.31763218935607507	7.125016348901795	11.523721703897337	5.385164807134504	10.44030650891055	4.123105625617661	2.5321462647095156	1.4142135623730951	119.83333333333333	1.4770514603616134
11	213	A	719.0	98.3259017199999	9.32924040723059E-5	32.7566787083184	27.65863337187866	1.1843202181356896	111.0	3.0	180.0	14540.0	0.25034770514603616	73.2805542952586	25.495097567963924	2.0	0.7388888888888889	80.0	9381.0	169.0	4.0378224110794745E-4	19.6468827043885	0.5997825017406075	3.605551275463989	20.615528128088304	4.47213595499958	0.22803508501982758	0.2701716134791496	23.070412249824642	15.945395900922847	5.385164807134504	9.848857801796104	5.385164807134504	1.8288869801622232	1.0	117.2625	1.4412109583200086
11	215	B	966.0	115.74011527999987	1.3663119810081815E-4	37.48332962798263	30.4138126514911	1.2324442863346476	111.0	3.0	63.0	10463.0	0.06521739130434782	2.8284271247461903	1.4142135623730951	1.0	0.7142857142857143	140.0	8906.0	97.0	0.003501568292297185	20.518284528683193	0.5473975960066677	2.23606797749979	20.248456731316587	4.47213595499958	0.1111111111111111	0.2701716134791496	18.43494882292201	71.56505117707799	10.198039027185569	17.72004514666935	5.385164807134504	3.2905297760233916	3.605551275463989	63.614285714285714	1.5248147316415899
11	219	A	871.0	107.15432883999989	4.9080151295818956E-5	35.608987629529715	29.206163733020468	1.219228514742257	117.0	3.0	291.0	21988.0	0.3340987370838117	71.77030666106644	24.515301344262525	2.0	0.47766323024054985	157.0	7798.0	92.0	0.005617804915568768	20.808652046684813	0.584365168231536	3.1622776601683795	20.518284528683193	3.1622776601683795	0.17541160386140586	0.18864566947613626	19.72227776444705	33.40782458970892	10.295630140987	18.439088914585774	7.810249675906654	2.360883413428812	2.8284271247461903	49.6687898089172	1.852269812772506
12	221	B	856.0	107.15432883999989	5.9001237564969486E-5	36.124783736376884	28.319604517012593	1.2756104596967603	81.0	3.0	140.0	11412.0	0.16355140186915887	52.22550581313038	25.179356624028344	1.0	0.35	79.0	7088.0	130.0	5.469053169800191E-4	25.45584412271571	0.7046642634176442	7.810249675906654	26.1725046566048	8.602325267042627	0.4065853577252028	0.46246387142126266	7.485038950373337	11.752932250664145	5.385164807134504	10.770329614269007	5.385164807134504	2.0	1.0	89.72151898734177	1.4489277652370205
12	224	B	783.0	102.91168815999991	1.2366451081434175E-4	33.83784863137726	28.0178514522438	1.2077246069011967	64.0	4.0	89.0	11158.0	0.1136653895274585	49.63497246604935	17.08800749063506	1.0	0.7528089887640449	297.0	16778.0	92.0	0.001958667779394754	17.46424919657298	0.5161158260037453	3.605551275463989	18.439088914585774	3.0	0.23620751769642942	0.2	89.04515874612781	57.26477372789239	14.035668847618199	25.96150997149434	8.246211251235321	3.148295523911685	2.0	56.49158249158249	1.6285612111097867
12	226	B	1005.0	117.39696951999989	1.4767700277179105E-4	40.0	30.0	1.3333333333333333	84.0	3.0	183.0	21844.0	0.18208955223880596	53.06492478226436	23.194827009486403	2.0	0.6338797814207651	164.0	15390.0	122.0	0.0013368129950651296	24.166091947189145	0.6041522986797286	6.324555320336759	23.769728648009426	6.708203932499369	0.3772913389522725	0.4052574202187244	55.30484646876603	63.43494882292201	11.40175425099138	20.518284528683193	5.0	4.1036569057366385	1.0	93.84146341463415	1.3000649772579598
12	228	A	1011.0	116.22539663999986	5.775146856268954E-5	38.600518131237564	31.400636936215164	1.229290928386188	60.0	3.0	488.0	27165.0	0.4826904055390702	67.90157442124323	29.154759474226502	3.0	0.19262295081967212	221.0	15959.0	121.0	0.00197900584628756	21.470910553583888	0.5562337396763724	3.605551275463989	21.095023109728988	2.23606797749979	0.25	0.1514456332038457	70.5599651718238	63.43494882292201	12.206555615733702	21.633307652783937	8.602325267042627	2.5148209328547284	1.4142135623730951	72.21266968325791	1.6756062409925434
12	230	B	815.0	105.4974745999999	1.3671818517982222E-4	35.4400902933387	27.202941017470888	1.3028036295993717	90.0	4.0	62.0	7552.0	0.07607361963190185	77.76733867887407	28.0178514522438	2.0	1.7741935483870968	140.0	12364.0	126.0	0.0011391411927053397	21.02379604162864	0.5932207245414457	4.47213595499958	18.681541692269406	1.0	0.2857142857142857	0.05555555555555555	47.04540848888723	16.389540334034784	8.94427190999916	16.15549442140351	6.324555320336759	2.5544079548889598	4.123105625617661	88.31428571428572	1.426722743448722
12	232	A	646.0	92.42640679999995	1.1960066429507333E-4	29.154759474226502	26.419689627245813	1.1035239204384937	68.0	3.0	334.0	12790.0	0.5170278637770898	0.0	0.0	0.0	0.029940119760479042	86.0	11662.0	177.0	4.151911299812083E-4	19.697715603592208	0.6756260713111166	5.0	21.02379604162864	6.082762530298219	0.38461538461538464	0.4301162633521313	31.607502246248913	22.145180038223288	6.708203932499369	11.180339887498949	4.47213595499958	2.5	1.4142135623730951	135.6046511627907	1.3052649631281084
12	233	B	715.0	97.25483391999994	9.508298765992818E-5	30.805843601498726	28.0178514522438	1.0995077068634986	68.0	4.0	110.0	16585.0	0.15384615384615385	57.66858215347196	23.0	4.0	0.7818181818181819	132.0	12131.0	133.0	0.005618777858677583	17.204650534085253	0.5584865896432791	1.4142135623730951	15.811388300841896	1.0	0.08687444855261388	0.06666666666666667	10.304846468766037	34.695153531233956	9.486832980505138	16.55294535724685	6.708203932499369	2.467567403109566	2.23606797749979	91.90151515151516	1.447201384881708
12	235	B	758.0	100.91168815999993	7.768925730222345E-5	34.0	28.0	1.2142857142857142	48.0	3.0	80.0	8839.0	0.10554089709762533	70.13163890633935	24.758836806279895	3.0	1.25	206.0	16017.0	119.0	0.004746067302903269	18.110770276274835	0.5326697140080834	2.23606797749979	23.021728866442675	6.082762530298219	0.1514456332038457	0.3523649724724399	63.43494882292201	9.462322208025626	12.165525060596439	23.345235059857504	8.06225774829855	2.8956200345721097	5.830951894845301	77.75242718446601	1.530498844977212
12	240	B	743.0	98.42640679999992	7.260545194695854E-5	32.55764119219941	27.586228448267445	1.1802135711757362	79.0	3.0	59.0	10086.0	0.07940780619111709	62.45463589026353	25.45584412271571	2.0	1.3728813559322033	72.0	5237.0	111.0	0.001057927389456533	19.1049731745428	0.5868045864182636	3.1622776601683795	19.849433241279208	4.123105625617661	0.2	0.26559258100921596	29.05460409907714	33.45330945407268	6.082762530298219	11.0	5.0	2.2	1.0	72.73611111111111	1.526064540767615
12	243	A	657.0	92.91168815999994	6.707104975875656E-5	31.25699921617557	26.1725046566048	1.1942685511486828	82.0	3.0	191.0	9751.0	0.2907153729071537	31.803719424312412	15.0	1.0	0.2094240837696335	151.0	10326.0	114.0	0.00222148395485942	20.248456731316587	0.6478055232134364	5.830951894845301	19.235384061671343	7.0710678118654755	0.41972110157675935	0.5376033305704704	51.441600099335034	74.27525427725257	11.180339887498949	18.788294228055936	4.47213595499958	4.201190307520001	2.8284271247461903	68.3841059602649	1.6670540383497965
12	246	B	827.0	104.32590171999993	4.807125174643318E-5	33.52610922848042	29.410882339705484	1.1399219119386728	84.0	3.0	136.0	19305.0	0.16444981862152358	59.52620655981343	23.08679276123039	3.0	0.6691176470588235	265.0	14576.0	86.0	0.008307975839683372	21.18962010041709	0.6320333790005228	4.47213595499958	30.01666203960727	14.142135623730951	0.2701716134791496	0.9090909090909092	9.211026540816675	27.64597536373867	15.524174696260024	27.51363298439521	9.486832980505138	2.9001915645541607	10.0	55.00377358490566	1.5635290889132822
13	249	B	805.0	105.15432883999992	1.0706798278028704E-4	33.83784863137726	28.0178514522438	1.2077246069011967	68.0	4.0	85.0	16758.0	0.10559006211180125	14.233345472033855	7.0710678118654755	2.0	1.011764705882353	85.0	8462.0	131.0	0.001075219699572763	18.384776310850235	0.5433198933871447	4.242640687119285	19.697715603592208	4.47213595499958	0.3	0.31234752377721214	80.53767779197437	62.10272896905238	6.4031242374328485	10.816653826391969	5.830951894845301	1.855040827202527	1.4142135623730951	99.55294117647058	1.3158827700307256
13	250	A	728.0	99.49747459999992	1.3299653976034547E-4	32.802438933713454	27.018512172212592	1.2140727337106811	63.0	4.0	340.0	24769.0	0.46703296703296704	71.28076952551636	24.413111231467404	3.0	0.3088235294117647	165.0	6222.0	25.0	0.008034480345796374	16.401219466856727	0.5	0.0	22.67156809750927	7.280109889280518	0.0	0.5352443241048769	-1.0	36.48601207024967	11.40175425099138	20.09975124224178	7.0710678118654755	2.842534080710379	7.280109889280518	37.70909090909091	0.6629701060752169
13	252	B	899.0	110.32590171999992	1.3097143214710046E-4	38.28837943815329	29.068883707497267	1.3171602949540917	61.0	3.0	162.0	12277.0	0.18020022246941045	0.0	0.0	0.0	0.08024691358024691	129.0	7896.0	79.0	0.009069051976720937	19.849433241279208	0.5184192575541551	0.0	22.67156809750927	2.8284271247461903	0.0	0.13784910335911552	-1.0	4.0856167799748775	14.866068747318506	24.041630560342615	4.242640687119285	5.666666666666667	2.8284271247461903	61.2093023255814	1.2906534954407294
13	254	B	775.0	101.74011527999991	5.309641806692227E-5	32.57299494980466	28.460498941515414	1.1444983806060525	59.0	3.0	108.0	13774.0	0.1393548387096774	9.00389691313216	3.605551275463989	1.0	0.5185185185185185	89.0	8520.0	128.0	1.9949734408990038E-4	18.027756377319946	0.5534571323607459	4.47213595499958	19.0	5.830951894845301	0.3333333333333333	0.41972110157675935	80.78897345918334	76.39026810418781	5.830951894845301	10.295630140987	5.385164807134504	1.9118505207764294	1.4142135623730951	95.73033707865169	1.3370892018779343
13	256	B	644.0	92.42640679999992	1.2510913446637134E-4	29.832867780352597	25.0	1.1933147112141038	51.0	3.0	117.0	9831.0	0.18167701863354038	53.1769458204146	22.47220505424423	3.0	0.6153846153846154	136.0	4833.0	38.0	0.0027673964261063747	17.69180601295413	0.5930306849214693	3.1622776601683795	19.849433241279208	5.0	0.21271781490575853	0.31622776601683794	34.69515353123397	16.26020470831196	9.055385138137417	17.72004514666935	5.0990195135927845	3.4751867686389284	2.23606797749979	35.536764705882355	1.0693151251810469
13	257	A	742.0	99.49747459999989	7.146108426938506E-5	33.52610922848042	26.248809496813376	1.2772430396338743	62.0	4.0	272.0	15855.0	0.3665768194070081	65.45645387662866	24.331050121192877	4.0	0.33088235294117646	171.0	10072.0	41.0	0.004026983648361285	23.08679276123039	0.6886212952387021	6.324555320336759	29.732137494637012	13.0	0.3701166050988027	0.7443778346080288	1.0809241866606953	5.265840311779101	8.94427190999916	15.620499351813308	7.810249675906654	2.0	6.708203932499369	58.900584795321635	0.6960881652104846
13	259	B	747.0	99.49747459999992	6.460249459701648E-5	32.802438933713454	27.202941017470888	1.2058416372202672	57.0	3.0	78.0	9633.0	0.10441767068273092	0.0	0.0	0.0	0.358974358974359	129.0	8567.0	94.0	0.001240713940862966	17.804493814764857	0.5427795735171961	4.47213595499958	17.69180601295413	2.0	0.3333333333333333	0.14285714285714285	78.9964591482505	52.43140797117252	8.246211251235321	14.560219778561036	7.280109889280518	2.0	2.8284271247461903	66.4108527131783	1.415431306174857
13	261	B	898.0	110.5685423999999	1.0063820691789705E-4	36.71511950137164	29.5296461204668	1.2433308327364152	67.0	4.0	157.0	10947.0	0.17483296213808464	71.61456688953123	30.675723300355934	5.0	0.5923566878980892	85.0	5677.0	80.0	3.8673387648940417E-4	21.587033144922902	0.5879603127566133	6.4031242374328485	22.561028345356956	7.211102550927978	0.4505222492060775	0.5	68.01756179688137	63.04782106877106	5.830951894845301	11.180339887498949	5.385164807134504	2.0761369963434992	1.0	66.78823529411764	1.1978157477540956
13	263	B	746.0	100.08326103999993	1.0793622513524103E-4	32.31098884280702	27.85677655436824	1.1598969026350006	72.0	3.0	66.0	6896.0	0.08847184986595175	53.62590191047173	21.93171219946131	2.0	0.9848484848484849	113.0	6784.0	82.0	0.004825328118459114	18.681541692269406	0.5781792003691102	3.1622776601683795	16.76305461424021	1.4142135623730951	0.21271781490575853	0.1	40.236358309273825	66.80140948635182	11.40175425099138	19.235384061671343	5.0990195135927845	3.7723691800736088	2.0	60.0353982300885	1.3658608490566038
13	268	B	603.0	89.01219323999995	1.3813716324316837E-4	27.80287754891569	25.612496949731394	1.0855199945356075	53.0	4.0	54.0	6524.0	0.08955223880597014	35.32589601986495	16.0312195418814	1.0	0.7407407407407407	121.0	7415.0	90.0	0.001305674699100773	17.69180601295413	0.6363300338904708	4.123105625617661	16.278820596099706	3.0	0.3090398323477543	0.23076923076923078	39.936383146969916	53.9726266148964	7.615773105863909	13.892443989449804	5.830951894845301	2.382534488362192	1.4142135623730951	61.28099173553719	1.468644639244774
13	271	B	831.0	105.25483391999991	8.253454251124495E-5	36.05551275463989	28.071337695236398	1.2844244597847712	48.0	4.0	97.0	12240.0	0.11672683513838748	62.813865254956305	27.892651361962706	3.0	0.7938144329896907	71.0	3882.0	68.0	6.194055789514724E-4	19.026297590440446	0.527694550342846	2.23606797749979	18.110770276274835	1.0	0.16666666666666666	0.07692307692307693	66.61477894278624	86.82016988013577	5.385164807134504	9.219544457292887	5.0990195135927845	1.8081014266989475	1.4142135623730951	54.67605633802817	1.2436888201957754
13	272	A	816.0	104.91168815999991	1.4609307787916907E-4	35.38361202590826	27.65863337187866	1.2792971926763312	51.0	4.0	340.0	21255.0	0.4166666666666667	61.680478853047184	25.019992006393608	4.0	0.22647058823529412	111.0	6972.0	81.0	0.001261020506024251	21.2602916254693	0.6008513661607606	3.605551275463989	21.213203435596427	3.605551275463989	0.18569533817705186	0.1910938354123028	9.019322431381681	13.600542516658749	7.211102550927978	13.92838827718412	5.385164807134504	2.58643677139299	1.4142135623730951	62.810810810810814	1.2895869191049913
14	278	B	732.0	99.25483391999992	8.222569066703265E-5	32.202484376209235	27.730849247724095	1.1612512869165783	64.0	3.0	79.0	8253.0	0.10792349726775956	60.46642482006851	24.041630560342615	1.0	0.7215189873417721	138.0	8786.0	96.0	0.002569158757106047	18.384776310850235	0.5709117376183765	2.0	16.55294535724685	0.0	0.13333333333333333	0.0	26.565051177077976	-1.0	9.848857801796104	18.35755975068582	5.830951894845301	3.148295523911685	2.0	63.666666666666664	1.5078534031413613
14	279	B	900.0	110.5685423999999	5.205276257507669E-5	36.24913792078372	29.546573405388315	1.2268474392422464	129.0	4.0	136.0	17637.0	0.1511111111111111	10.513233075965879	5.0990195135927845	2.0	0.27941176470588236	101.0	12761.0	170.0	6.179374668290325E-4	21.840329667841555	0.602506181404089	5.0990195135927845	21.840329667841555	5.0990195135927845	0.295378269592824	0.295378269592824	34.93931020467704	34.93931020467704	6.324555320336759	11.40175425099138	5.385164807134504	2.1172526114494827	0.0	126.34653465346534	1.3455058381004623
14	281	B	979.0	114.22539663999987	6.365995770784351E-5	38.897300677553446	30.4138126514911	1.2789353680603548	75.0	3.0	154.0	14218.0	0.15730337078651685	30.583203834320074	15.0	1.0	0.2792207792207792	217.0	15123.0	95.0	9.826310141810171E-4	25.612496949731394	0.6584646364551373	6.708203932499369	23.021728866442675	5.0	0.3570416691943344	0.29411764705882354	18.434948822922024	45.0	10.295630140987	20.12461179749811	6.708203932499369	3.0	3.1622776601683795	69.69124423963133	1.3631554585730346
14	282	B	794.0	101.74011527999993	6.305708251367263E-5	33.54101966249684	28.442925306655784	1.1792394523726462	87.0	3.0	129.0	11973.0	0.1624685138539043	70.1702984752513	25.80697580112788	2.0	0.6434108527131783	115.0	9895.0	115.0	0.005080826940146098	19.4164878389476	0.5788878225624643	2.23606797749979	19.924858845171276	3.605551275463989	0.1350858067395748	0.23620751769642942	16.557071375636667	46.301952672578864	9.848857801796104	16.55294535724685	5.385164807134504	3.0738047859402142	2.0	86.04347826086956	1.3365336028297121
14	286	B	953.0	113.98275595999988	5.0349189582966596E-5	37.48332962798263	31.144823004794873	1.203517182364848	100.0	4.0	100.0	13061.0	0.1049317943336831	65.99717354971062	25.317977802344327	1.0	0.5	127.0	10017.0	116.0	0.0013513590529398956	21.93171219946131	0.5851057634722107	3.605551275463989	22.627416997969522	4.242640687119285	0.17806548535067296	0.21428571428571427	11.30993247402023	0.0	10.0	17.029386365926403	5.0	3.4058772731852804	1.0	78.8740157480315	1.4706998103224518
14	287	A	608.0	90.08326103999994	1.8170537368019724E-4	29.68164415931166	23.853720883753127	1.2443192533340974	156.0	3.0	340.0	27028.0	0.5592105263157895	62.09244772692701	22.627416997969522	3.0	0.34705882352941175	78.0	8824.0	128.0	0.0014628391191122316	19.1049731745428	0.6436629006129106	5.0990195135927845	18.439088914585774	4.123105625617661	0.4191368221424547	0.33333333333333337	47.082565279730886	44.356254285824605	6.324555320336759	12.649110640673518	4.47213595499958	2.8284271247461903	1.0	113.12820512820512	1.131459655485041
14	288	B	954.0	112.3259017199999	9.526469976878297E-5	36.76955262170047	31.38470965295043	1.1715753635542656	140.0	4.0	166.0	15582.0	0.1740041928721174	62.63825541372219	25.495097567963924	1.0	0.5301204819277109	108.0	14067.0	191.0	0.001027521468102311	22.360679774997898	0.60813031926315	5.830951894845301	23.345235059857504	6.708203932499369	0.31763218935607507	0.3570416691943344	53.34389158403309	48.945186229037574	7.280109889280518	13.038404810405298	5.0	2.6076809620810595	1.0	130.25	1.4664107485604607
14	291	B	882.0	108.91168815999988	7.963722464266911E-5	37.0	28.460498941515414	1.300047482513667	121.0	5.0	99.0	13241.0	0.11224489795918367	28.57592701258414	13.152946437965905	2.0	0.7575757575757576	82.0	10707.0	178.0	7.471902604916332E-4	23.259406699226016	0.628632613492595	5.656854249492381	24.596747752497688	7.0710678118654755	0.3076923076923077	0.38461538461538464	25.55996517182382	25.55996517182382	5.830951894845301	10.816653826391969	5.0	2.1633307652783937	1.4142135623730951	130.5731707317073	1.3632203231530775
14	294	B	808.0	103.49747459999992	8.077463327990766E-5	34.66987164671943	28.0178514522438	1.237420781740311	106.0	4.0	154.0	16865.0	0.1905940594059406	72.45736939417498	27.294688127912362	1.0	0.8246753246753247	86.0	10522.0	141.0	5.301633720847183E-4	21.02379604162864	0.6063995925874152	5.0990195135927845	21.93171219946131	6.082762530298219	0.3333333333333333	0.3976426261351493	46.8476102659946	45.0	6.082762530298219	10.770329614269007	5.385164807134504	2.0	1.0	122.34883720930233	1.1524425014255844
15	298	B	749.0	100.9116881599999	1.3382118035503557E-4	33.61547262794322	26.419689627245813	1.272364403300053	101.0	4.0	159.0	16573.0	0.21228304405874499	44.66673233101808	18.439088914585774	2.0	0.39622641509433965	195.0	17729.0	117.0	0.004122082476314973	19.4164878389476	0.5776056774167571	6.4031242374328485	21.95449840010015	10.770329614269007	0.4505222492060775	0.773264601756667	69.62356478616361	80.8376529542783	14.7648230602334	23.323807579381203	6.708203932499369	3.476907949441413	6.082762530298219	90.91794871794872	1.2868746122172712
15	299	A	705.0	96.66904747999995	8.10085208455938E-5	33.28663395418648	26.076809620810597	1.2764841419719566	68.0	3.0	420.0	18550.0	0.5957446808510638	56.99647675109675	25.495097567963924	2.0	0.14761904761904762	150.0	10378.0	119.0	0.00464535543722245	17.204650534085253	0.51686363234458	1.0	21.2602916254693	5.385164807134504	0.07692307692307693	0.3866323008783335	57.264773727892404	35.4633642415406	10.0	16.401219466856727	7.810249675906654	2.099960967631011	4.47213595499958	69.18666666666667	1.7199845827712468
15	303	A	681.0	94.08326103999995	6.088285510212054E-5	31.38470965295043	26.92582403567252	1.1655988545186429	87.0	3.0	293.0	14043.0	0.4302496328928047	55.09939795714636	24.08318915758459	1.0	0.11945392491467577	82.0	12632.0	234.0	0.0012322362909031662	17.46424919657298	0.5564572490773765	1.4142135623730951	17.46424919657298	1.4142135623730951	0.1	0.1	21.80140948635181	21.80140948635181	6.708203932499369	11.40175425099138	5.0	2.2803508501982757	0.0	154.0487804878049	1.518999366687777
15	307	A	774.0	100.6690474799999	8.242161113228635E-5	33.1058907144937	28.635642126552707	1.1561078521719583	94.0	3.0	242.0	17714.0	0.31266149870801035	58.625583153059814	23.194827009486403	2.0	0.45041322314049587	74.0	9310.0	190.0	5.60555760966883E-4	19.235384061671343	0.5810260242673407	2.8284271247461903	20.591260281974	4.242640687119285	0.16666666666666669	0.25	19.98310652189997	19.98310652189997	6.4031242374328485	10.0	4.242640687119285	2.3570226039551585	1.4142135623730951	125.8108108108108	1.5102040816326532
15	309	A	831.0	104.91168815999994	9.373061621709859E-5	35.35533905932738	28.284271247461902	1.25	84.0	3.0	295.0	27652.0	0.35499398315282793	90.244801537632	28.0178514522438	3.0	0.5627118644067797	170.0	16514.0	167.0	0.007422762617756837	20.223748416156685	0.5720139858430037	2.0	19.026297590440446	4.123105625617661	0.1111111111111111	0.28797018815893544	6.709836807756943	82.67359333983046	9.486832980505138	18.439088914585774	6.082762530298219	3.0313675443913413	4.123105625617661	97.14117647058823	1.7191473900932541
15	312	B	756.0	99.4974745999999	7.590335055870725E-5	32.64965543462902	28.178005607210743	1.158692914244931	109.0	3.0	61.0	9211.0	0.08068783068783068	59.84844388322617	24.413111231467404	3.0	1.4262295081967213	80.0	7970.0	148.0	6.962422620235856E-4	19.924858845171276	0.6102624539197582	4.123105625617661	18.027756377319946	2.23606797749979	0.28797018815893544	0.16666666666666666	43.78112476486868	56.3099324740202	6.4031242374328485	11.661903789690601	4.47213595499958	2.6076809620810595	2.0	99.625	1.4855708908406524
15	314	A	844.0	106.3259017199999	8.374367547669269E-5	35.4682957019364	29.068883707497267	1.2201464651629754	107.0	3.0	519.0	38498.0	0.6149289099526066	85.73845429363946	27.018512172212592	7.0	0.4277456647398844	190.0	11551.0	86.0	0.0037590862228876415	17.804493814764857	0.5019833477308248	1.0	21.400934559032695	3.1622776601683795	0.06666666666666667	0.18864566947613626	49.39870535499551	22.166345822082462	14.866068747318506	29.068883707497267	4.242640687119285	6.85160159703149	3.605551275463989	60.794736842105266	1.4145961388624362
15	320	B	810.0	103.7401152799999	7.888979869955285E-5	33.1058907144937	28.635642126552707	1.1561078521719583	55.0	3.0	61.0	7018.0	0.07530864197530865	61.50351210157999	26.40075756488817	2.0	0.9016393442622951	95.0	9487.0	164.0	0.002817369096188388	20.0	0.604122093330177	5.0990195135927845	17.804493814764857	4.123105625617661	0.3561309707013459	0.2831760569774271	53.67317404787977	79.01934998982645	7.0	12.649110640673518	5.385164807134504	2.3488808780588144	2.23606797749979	99.86315789473684	1.6422472857594603
16	326	A	808.0	106.3259017199999	1.6015574999300646E-4	34.9857113690718	28.30194339616981	1.2361593293910171	121.0	4.0	396.0	27449.0	0.4900990099009901	76.74130480377701	26.40075756488817	3.0	0.255050505050505	130.0	12837.0	156.0	0.0013647756745124016	22.47220505424423	0.6423252286392036	5.0	22.20360331117452	5.0	0.2602896031476768	0.29061909685954823	5.906141113770502	22.166345822082462	8.246211251235321	14.422205101855956	5.830951894845301	2.473387769603369	1.4142135623730951	98.74615384615385	1.5798083664407572
16	327	B	1021.0	117.15432883999989	8.764934318430677E-5	38.0	33.0	1.1515151515151516	110.0	3.0	149.0	18312.0	0.14593535749265427	64.14346686188202	25.942243542145693	3.0	0.5503355704697986	69.0	10504.0	196.0	6.057467683886205E-4	22.090722034374522	0.581334790378277	3.605551275463989	22.090722034374522	3.605551275463989	0.2166365803419133	0.2166365803419133	33.690067525979785	33.690067525979785	5.385164807134504	9.055385138137417	5.0990195135927845	1.775907135479261	0.0	152.231884057971	1.2875095201827875
16	329	B	661.0	93.84062035999995	8.84747622758226E-5	30.528675044947494	26.076809620810597	1.1707212457686575	112.0	3.0	123.0	10967.0	0.18608169440242056	71.35941994258857	23.600847442411894	1.0	0.943089430894309	93.0	9225.0	162.0	0.0020015567035392206	17.0	0.5568535147683557	2.0	16.15549442140351	2.8284271247461903	0.14285714285714285	0.2	31.607502246248913	76.60750224624891	7.810249675906654	14.866068747318506	4.242640687119285	3.5039660069381067	2.0	99.19354838709677	1.6331707317073172
16	334	A	812.0	104.32590171999992	5.2392335733526506E-5	34.48187929913333	28.653097563788805	1.203425885189838	113.0	3.0	466.0	25964.0	0.5738916256157636	70.44632387190055	26.92582403567252	1.0	0.16738197424892703	123.0	9858.0	125.0	0.0012002510983321695	21.213203435596427	0.6151985873962965	6.0	21.400934559032695	4.47213595499958	0.42857142857142855	0.3028912664076914	61.92751306414705	35.36246188706906	7.810249675906654	15.0	5.830951894845301	2.5724787771376323	2.8284271247461903	80.14634146341463	1.5596469872185028
16	336	A	754.0	99.4974745999999	8.410109724672737E-5	32.802438933713454	27.202941017470888	1.2058416372202672	158.0	3.0	265.0	21932.0	0.35145888594164454	74.33884854341132	26.40075756488817	4.0	0.5132075471698113	126.0	13441.0	56.0	8.692485691621609E-4	17.804493814764857	0.5427795735171961	1.4142135623730951	21.2602916254693	5.0	0.09513029883089882	0.3333333333333333	7.4314079711725185	15.56151032532847	7.810249675906654	13.038404810405298	5.830951894845301	2.23606797749979	3.605551275463989	106.67460317460318	0.5249609404062198
16	338	B	954.0	112.9116881599999	5.808139526123056E-5	38.3275357934736	30.083217912982647	1.274050399273711	72.0	3.0	128.0	10230.0	0.13417190775681342	16.12927762064364	8.06225774829855	1.0	0.3203125	199.0	13024.0	100.0	0.005518330743703819	20.591260281974	0.5372445646630972	5.0990195135927845	25.632011235952593	6.4031242374328485	0.3561309707013459	0.3472581680740104	85.78582147726596	23.13569725733584	13.038404810405298	23.769728648009426	7.280109889280518	3.2650233319978845	6.082762530298219	65.44723618090453	1.527948402948403
16	341	A	831.0	105.7401152799999	8.349010380093321E-5	34.88552708502482	29.068883707497267	1.2000986152773165	86.0	4.0	210.0	13519.0	0.2527075812274368	51.55070198292592	21.18962010041709	1.0	0.28095238095238095	124.0	8129.0	97.0	0.0022651677094369183	21.095023109728988	0.6046926869791905	4.242640687119285	20.808652046684813	4.47213595499958	0.25	0.2701716134791496	18.434948822922024	36.86989764584402	8.94427190999916	17.4928556845359	5.830951894845301	2.9999999999999996	1.4142135623730951	65.55645161290323	1.4796407922253658
