# Supplementary material for: Exploiting Single-Cell Quantitative Data to Map Genetic Variants Having Probabilistic Effects
Source: PLoS Genet. 2016 Aug 1;12(8):e1006213. doi: 10.1371/journal.pgen.1006213 (PMC4968810; doi:10.1371/journal.pgen.1006213)
Supplement: S1 Dataset — (ZIP) [file pgen.1006213.s007.zip › data/2014-10-07_morpho/k_series/k11-3_A1B.xls]

image_number	cell_id	Cgroup	Agroup	Dgroup	C11-1_A1B	C11-2_A1B	C12-1_A1B	C12-2_A1B	C13_A1B	C101_A1B	C102_A1B	C103_A1B	C104_A1B	C105_A1B	C106_A1B	C107_A1B	C108_A1B	C109_A1B	C110_A1B	C111_A1B	C112_A1B	C113_A1B	C114_A1B	C115_A1B	C116_A1B	C117_A1B	C118_A1B	C126_A1B	C127_A1B	C128_A1B	A7-1_A1B	A7-2_A1B	A8-1_A1B	A8-2_A1B	A9_A1B	A101_A1B	A102_A1B	A103_A1B	A104_A1B	A120_A1B	A121_A1B	A122_A1B	A123_A1B	D14-3_A1B	D15-3_A1B	D16-3_A1B	D17-3_A1B	D104_A1B	D107_A1B
1	1	small	E	A1	872.0	63.0	94.42640679999994	20.313708480000003	5.2117122966716185E-5	935.0	117.15432883999988	35.90264614203248	29.832867780352597	23.860175191342307	28.820397460535332	7.280109889280518	-1.0	13.601470508735444	9.887850566657512	20.81596729393142	16.278820596099706	20.511420719798288	-1.0	1.2034594329438664	-1.0	0.21512741158334553	0.07224770642201835	69.0	5.0	33.37663853655727	99.0	15.0	13529.0	1743.0	0.42857142857142855	0.12192513368983957	0.13157894736842105	0.08675224620071748	-1.0	34.17215831485727	13.92838827718412	2.0	0.7543859649122807	133.0	21277.0	221.0	0.0011384358558293654	23.194827009486403	0.6460478405331637
1	5	medium	iso	B	1158.0	399.0	108.0832610399999	59.69848476	7.214935953194321E-5	1557.0	170.61017291999997	43.657759905886145	32.89376840679705	37.243998373613124	48.90602493487788	22.825424421026653	21.784427748118457	17.4928556845359	27.44071163024743	30.15768785539989	17.72004514666935	36.41126292462042	1.0477862758179686	1.3272349755118011	0.7894504704518708	0.5523379308282208	0.344559585492228	69.0	4.0	38.118237105091836	156.0	296.0	9731.0	23457.0	0.625	0.29030186255619783	0.6548672566371682	-1.0	0.11561557795744593	139.4558610349206	51.59912206775702	7.0	0.5420353982300885	188.0	28804.0	228.0	0.005951924072205281	29.832867780352597	0.6833348262637358
1	6	medium	iso	A1	687.0	310.0	82.42640679999995	51.870057640000006	6.086066448481109E-5	997.0	136.71067799999986	32.7566787083184	25.553864678361276	29.74488129694221	45.299975162303895	20.615528128088304	20.263510231701755	11.40175425099138	22.34658789793949	27.15831866276068	14.0	31.43868039533467	1.0173720097042134	1.2818678943720159	0.7936636951209559	0.6292893218778528	0.4512372634643377	87.0	3.0	29.154759474226502	32.0	213.0	2304.0	20451.0	0.5	0.24573721163490472	0.8693877551020408	-1.0	0.16839789423184462	63.58291811098637	23.518577752611478	4.0	0.4775510204081633	84.0	12694.0	189.0	4.8426394075362964E-4	21.095023109728988	0.6439915138396498
1	7	small	api	A1	909.0	104.0	97.91168815999991	29.142135600000003	6.510235253572174E-5	1013.0	129.88225087999984	36.40054944640259	30.0	19.864297403410013	24.65589874408161	9.219544457292887	14.22672142277107	11.180339887498949	10.439402860100365	25.0	17.72004514666935	25.024477812652126	0.6480442108422976	1.2133516482134197	0.5340943095898868	0.297636943531993	0.11441144114411442	74.0	11.0	35.4682957019364	82.0	84.0	12317.0	13994.0	1.0	0.16386969397828233	0.5060240963855421	-1.0	0.018607951390528607	0.0	0.0	0.0	0.3614457831325301	195.0	27581.0	200.0	7.533772654328574E-4	22.20360331117452	0.6099798945031821
1	13	small	api	A1	951.0	101.0	100.3259017199999	27.798989840000004	9.97429363292572E-5	1052.0	130.95331867999982	38.18376618407357	29.698484809834994	21.370622269343187	39.8055710922652	11.045361017187261	13.614046637806043	11.045361017187261	13.435028842544401	25.455844122715714	17.46424919657298	20.98618593265579	0.8113209327867607	1.2857142857142858	0.6310273921674805	0.27708686753281675	0.10620399579390116	92.0	3.0	35.84689665786984	71.0	62.0	12959.0	11379.0	0.6666666666666666	0.12642585551330798	0.46616541353383456	-1.0	0.010684577987463828	68.35295703820219	29.47220505424423	5.0	0.9022556390977443	117.0	12697.0	142.0	3.5889556732501105E-4	26.1725046566048	0.6854353897526573
1	14	medium	iso	A1	847.0	380.0	92.49747459999993	59.69848476000001	1.0955360968552838E-4	1227.0	154.61017291999994	35.34119409414458	29.546573405388315	33.6900675259798	45.097941408044534	23.40939982143925	20.6967675751672	13.0	24.730347188376594	30.866523420062016	16.1245154965971	34.91436082583261	1.1310655026887761	1.196118196491087	0.945613490378168	0.6454066450804491	0.448642266824085	83.0	4.0	32.2490309931942	37.0	266.0	2873.0	26170.0	0.6153846153846154	0.2469437652811736	0.8778877887788779	-1.0	0.24397227662716517	54.80872008358716	21.716321551738822	3.0	0.5643564356435643	113.0	10093.0	94.0	6.34737213175534E-4	21.840329667841555	0.617985051938585
2	20	medium	F	A1	922.0	305.0	97.42640679999991	49.455844080000006	7.013047097392802E-5	1227.0	149.2964644399999	38.3275357934736	29.410882339705484	42.08916217383225	58.00291091164912	19.1049731745428	19.558167491266598	12.727922061357855	26.743175077134403	21.01263038836762	15.652475842498529	31.53397343624214	0.9768283855363153	1.3031753128239336	0.7495755758444838	0.5076225810269752	0.33080260303687636	75.0	3.0	33.24154027718932	59.0	91.0	6142.0	10271.0	0.6	0.12224938875305623	0.6066666666666667	-1.0	0.09567789088211405	76.43706477314322	29.656168199431505	6.0	0.66	115.0	11645.0	114.0	8.521581489428356E-4	24.331050121192877	0.6348190567820423
2	30	medium	iso	A1	779.0	316.0	87.01219323999993	53.69848476000001	6.971411333928902E-5	1095.0	142.71067799999992	34.0147027033899	28.231188426986208	24.09693326324947	33.6900675259798	18.867962264113206	20.010243300638802	13.892443989449804	16.581065103467502	28.479141148427743	14.866068747318506	29.89194021617934	0.9429151850198079	1.2048625863328952	0.7825914720197702	0.6171374695944861	0.4056482670089859	86.0	3.0	31.89043743820395	52.0	220.0	3456.0	16382.0	0.46153846153846156	0.24840182648401826	0.8088235294117647	-1.0	0.13870443662425613	57.990550450648186	20.283524255841478	3.0	0.5441176470588235	127.0	10783.0	111.0	0.0011224056183272387	21.095023109728988	0.6201736729460423
2	33	small	api	A1	794.0	133.0	88.59797967999997	30.556349160000003	1.1449132802108013E-4	927.0	121.98275595999986	35.17101079013795	27.892651361962706	23.98418370262624	39.27043475077221	12.083045973594572	14.70177672723468	13.892443989449804	12.936790549323174	23.052666871133702	15.132745950421556	20.43786586611721	0.8218765798021559	1.260941827785535	0.6517957939784857	0.34488765173160907	0.16750629722921914	100.0	5.0	31.575306807693888	75.0	81.0	7818.0	9627.0	0.46153846153846156	0.16828478964401294	0.5192307692307693	-1.0	0.05966901323439973	63.703710919202976	27.2198772122456	4.0	0.6346153846153846	137.0	10182.0	80.0	0.0040678327153157124	18.0	0.5117851206325651
3	45	small	api	A1	765.0	134.0	92.08326103999994	37.213203400000005	8.673145995120692E-5	899.0	131.29646443999985	33.12099032335839	27.294688127912362	19.12522602078709	32.972198546885586	14.035668847618199	11.651162742485697	8.06225774829855	12.98270359074212	27.770971276453114	16.278820596099706	23.85508934575425	1.2046582094710132	1.2134591964613026	0.9927471916518043	0.40412560306519774	0.17516339869281045	81.0	4.0	32.57299494980466	92.0	116.0	7897.0	12660.0	0.7777777777777778	0.23136818687430477	0.5576923076923077	-1.0	0.10440359964369673	54.47105408782573	23.65166307425928	4.0	0.5432692307692307	127.0	11162.0	123.0	9.102346544601195E-4	20.0	0.6038466786391684
3	47	small	api	A1	881.0	204.0	94.84062035999992	38.627416960000005	6.345118305258952E-5	1085.0	135.8822508799999	35.35533905932738	31.400636936215164	41.06982445427451	55.85641334806223	14.866068747318506	16.41657722837421	12.727922061357855	21.637467504308354	20.25436621849173	15.264337522473747	26.14377607287048	0.9055522683269309	1.1259433727776125	0.8042609337386175	0.4072876876319078	0.23155505107832008	72.0	4.0	31.953090617340916	55.0	146.0	5021.0	16822.0	0.6	0.18525345622119815	0.7263681592039801	-1.0	0.15235350733382402	74.04720455821523	30.544086872303588	5.0	0.5970149253731343	114.0	11615.0	132.0	5.619055144863798E-4	19.235384061671343	0.5440588203494177
3	54	small	api	A1	586.0	130.0	73.94112544	29.798989840000004	1.3282558699375852E-4	716.0	106.5685423999999	30.265491900843113	24.186773244895647	27.397376829967214	44.53037298031035	11.40175425099138	14.107885095320796	12.806248474865697	13.61286316937485	18.357140719202853	12.206555615733702	19.411251038877893	0.8081830957620312	1.2513240850443046	0.6458623352825631	0.40300968727045666	0.22184300341296928	54.0	3.0	26.832815729997478	77.0	105.0	6253.0	9797.0	0.45454545454545453	0.2541899441340782	0.5769230769230769	-1.0	0.06854231003574254	59.61314061785259	24.093477290179948	1.0	0.5274725274725275	104.0	7061.0	93.0	8.045715078680127E-4	21.02379604162864	0.6946457738241146
5	77	small	api	A1	868.0	150.0	93.84062035999995	33.970562720000004	5.5777536636532206E-5	1018.0	130.22539663999987	35.35533905932738	30.01666203960727	21.691154754873224	32.64974504234675	12.529964086141668	15.168564352674172	12.529964086141668	12.671353518862931	26.28540105355176	17.029386365926403	23.487129333018682	0.8260481212866182	1.1778571185788638	0.7013143684891776	0.3620027509374835	0.1728110599078341	56.0	5.0	33.301651610693426	10.0	86.0	1022.0	12008.0	0.5833333333333334	0.09430255402750491	0.8958333333333334	-1.0	0.08118725256781682	14.779959875110041	5.656854249492381	1.0	0.6354166666666666	92.0	8549.0	127.0	3.400996463357127E-4	20.248456731316587	0.5727128425310541
5	80	small	api	A1	1201.0	80.0	113.49747459999988	22.899494920000002	5.771620602138723E-5	1281.0	138.81118307999992	42.37924020083418	34.785054261852174	79.93229267639747	88.73400099960527	8.54400374531753	-1.0	12.649110640673518	26.61680564952169	3.478505426185217	18.35755975068582	26.623304488171755	-1.0	1.218317495836433	-1.0	0.20176215374575415	0.06661115736885928	63.0	5.0	35.0	95.0	41.0	11318.0	6126.0	0.6153846153846154	0.10616705698672912	0.3014705882352941	0.011924455958289856	-1.0	59.13215176595031	28.92582403567252	2.0	0.6470588235294118	109.0	15721.0	190.0	2.57991370817178E-4	19.235384061671343	0.45388694961295506
5	82	medium	iso	A1	898.0	307.0	94.59797967999991	50.870057640000006	8.991258679632432E-5	1205.0	147.88225087999993	35.90264614203248	30.805843601498726	26.995838394086633	42.61647545271913	19.4164878389476	18.914304938733594	14.422205101855956	21.084796842140104	29.02046805030544	17.029386365926403	31.14042647051554	1.0265504284635705	1.1654492117296145	0.8808195313291193	0.537749937282805	0.3418708240534521	88.0	8.0	33.60059523282288	49.0	222.0	3678.0	23336.0	0.3076923076923077	0.22489626556016598	0.8191881918819188	-1.0	0.18403746307491867	111.077628854854	45.82927219425153	3.0	0.6605166051660517	121.0	15913.0	195.0	0.0012699019868830231	24.041630560342615	0.6696339446745191
5	84	small	api	A1	827.0	198.0	91.66904747999993	40.798989840000004	4.599259482168776E-5	1025.0	135.29646443999988	33.97057550292606	30.479501308256342	18.43494882292201	28.950995207466796	15.811388300841896	15.190694085348843	11.704699910719626	13.923814742533816	28.41253835624326	15.652475842498529	28.764564101146995	1.0408601616230098	1.114538428938273	0.9338934706940072	0.44506832962239956	0.23941958887545345	102.0	3.0	32.202484376209235	28.0	114.0	3017.0	16840.0	0.5833333333333334	0.13853658536585367	0.8028169014084507	-1.0	0.11664362084906461	59.90325653825595	23.74629448951192	6.0	0.8732394366197183	119.0	11090.0	130.0	9.756312808049E-4	21.93171219946131	0.645609085944753
5	85	small	api	A1	772.0	185.0	86.84062035999995	39.041630520000005	7.1270982945335E-5	957.0	127.88225087999983	34.785054261852174	27.51363298439521	24.443954780416533	46.78991060824606	14.317821063276353	15.64721174573546	13.416407864998739	18.02498266295976	23.44292374496025	15.556349186104045	24.73078183656825	0.915039771681915	1.2642843015890002	0.7237610801082149	0.44957797811844225	0.23963730569948186	87.0	4.0	31.240998703626616	44.0	111.0	6864.0	21184.0	0.46153846153846156	0.1619644723092999	0.7161290322580646	-1.0	0.08423442490922284	82.46799066535135	31.89468119567782	5.0	0.9419354838709677	106.0	11573.0	140.0	9.809393754880492E-4	18.973665961010276	0.5454545454545454
5	88	small	api	A1	989.0	247.0	102.08326103999991	44.213203400000005	4.3705545790980115E-5	1236.0	148.71067799999992	38.28837943815329	32.01562118716424	67.16634582208246	71.72736173301469	17.4928556845359	17.216591313564052	12.206555615733702	31.00157325585809	12.962422236754303	15.652475842498529	32.64782971311968	1.016046403491857	1.1959280506949506	0.8495882364339855	0.4331092379844299	0.24974721941354905	94.0	3.0	32.38826948140329	67.0	161.0	6608.0	21297.0	0.6363636363636364	0.18446601941747573	0.706140350877193	-1.0	0.10385376803507423	109.61186401038002	40.054851814780186	4.0	0.7324561403508771	170.0	22939.0	201.0	0.0015197932362016342	17.46424919657298	0.4561240108054912
5	93	small	api	A1	903.0	67.0	96.59797967999994	20.485281360000002	8.261147640770986E-5	970.0	119.4974745999999	35.73513677041127	30.364452901377952	30.059690104331324	41.12651027565542	7.615773105863909	-1.0	13.92838827718412	13.264255935140913	19.562348181581893	16.278820596099706	20.16690755407538	-1.0	1.176874053567736	-1.0	0.21206738927523722	0.07419712070874862	79.0	4.0	32.7566787083184	82.0	13.0	14143.0	1995.0	0.42857142857142855	0.0979381443298969	0.1368421052631579	0.06554468680753482	-1.0	64.15809462500567	28.160255680657446	4.0	0.9052631578947369	173.0	17860.0	118.0	0.0017467895964404737	15.033296378372908	0.42068668926490554
5	95	medium	iso	A1	767.0	198.0	88.42640679999995	39.041630520000005	7.381129217444335E-5	965.0	129.88225087999984	33.52610922848042	27.51363298439521	38.39153566168315	48.96152688251021	15.264337522473747	15.400290746197738	12.206555615733702	20.163389535990003	20.789693615685678	13.92838827718412	26.732363122259727	0.9911720352579995	1.2185271660596506	0.8134180860843266	0.4415155147975551	0.258148631029987	68.0	3.0	29.732137494637012	35.0	166.0	3853.0	23250.0	0.5454545454545454	0.20829015544041452	0.8258706467661692	-1.0	0.181559888747234	48.677403439460136	19.74660874290467	3.0	0.6368159203980099	147.0	16511.0	135.0	0.0016663671353138627	17.26267650163207	0.5149024715032375
6	109	large	N	B	1128.0	1057.0	103.25483391999994	98.49747459999992	6.487702793482993E-5	2185.0	204.16652208000005	43.289721643826724	32.14031735997639	42.04922089099364	49.67741785888177	36.05551275463989	39.06269198354493	21.095023109728988	38.5772866303045	35.28278788597603	16.278820596099706	50.59891285735177	0.9230165900964581	1.3468977657866699	0.6852907574298043	0.9539260377515503	0.9370567375886525	121.0	4.0	38.01315561749642	-1.0	-1.0	-1.0	-1.0	-1.0	-1.0	-1.0	-1.0	-1.0	-1.0	-1.0	-1.0	-1.0	285.0	26121.0	171.0	0.00925730340116062	38.01315561749642	0.8781104191488198
6	114	medium	iso	A1	1189.0	442.0	113.39696951999989	63.355339	6.267956359682496E-5	1631.0	178.75230851999999	40.45985664828782	36.235341863986875	75.65066795705286	86.88301140087982	25.0	21.33562238850007	13.601470508735444	42.684283708975606	4.691552259617494	17.88854381999832	42.74752475247525	1.1717492719347635	1.1165854816592624	1.0494040010206178	0.5587039871363227	0.37174095878889823	100.0	4.0	35.84689665786984	35.0	300.0	3217.0	35950.0	0.4166666666666667	0.2053954629061925	0.8955223880597015	-1.0	0.20053123889165647	144.43592222023938	53.85706840527763	8.0	0.6149253731343284	174.0	14861.0	132.0	6.818468263698206E-4	24.758836806279895	0.6119358509226859
6	115	small	api	A1	932.0	122.0	96.84062035999993	28.556349160000003	5.0240238892231775E-5	1054.0	127.39696951999986	37.013511046643494	30.01666203960727	32.73522627210758	39.6377674667317	10.63014581273465	14.361246835698337	14.142135623730951	14.886455902701144	23.020547690753187	16.64331697709324	23.33549937377207	0.7401965814215283	1.2330988368328168	0.6002735217257236	0.2948798660504577	0.13090128755364808	82.0	6.0	34.539832078341085	115.0	52.0	13962.0	6060.0	0.5454545454545454	0.15844402277039848	0.31137724550898205	0.040975257568891865	-1.0	87.48827020162743	36.562263838554564	3.0	0.8083832335329342	80.0	12785.0	227.0	8.667810156439583E-4	18.384776310850235	0.49670446793556555
7	119	medium	iso	A1	1233.0	406.0	113.15432883999989	60.284271200000006	5.6340669279271746E-5	1639.0	176.26702716	44.28317965096906	34.23448553724738	64.88080934531334	78.54718557899245	23.08679276123039	21.108906791089023	15.033296378372908	38.45703974788388	11.508862885388623	16.76305461424021	39.23833140955624	1.0936991190361558	1.2935254891676005	0.8455180266605837	0.5327615109205579	0.32927818329278186	107.0	4.0	35.510561809129406	66.0	287.0	4511.0	21060.0	0.75	0.2153752287980476	0.8130311614730878	-1.0	0.11885312997163092	116.58928793412682	48.326927790670595	3.0	0.45325779036827196	157.0	19326.0	185.0	0.0010065759995917974	17.0	0.3838929393505731
7	122	large	iso	B	858.0	457.0	91.59797967999994	66.355339	3.4344248302292534E-5	1315.0	160.36753223999997	35.014282800023196	31.016124838541646	37.568592028827496	46.729883621813094	24.08318915758459	23.315354614714575	13.45362404707371	26.67482882155111	29.371818843982783	16.401219466856727	36.63468839280782	1.0329325697832374	1.1289057863383793	0.9149856279269927	0.7244192419070181	0.5326340326340326	95.0	3.0	31.906112267087632	51.0	323.0	2855.0	24698.0	0.6363636363636364	0.2844106463878327	0.8636363636363636	-1.0	0.16016016949451356	123.51068530944639	47.48613797407651	5.0	0.5026737967914439	170.0	13602.0	74.0	0.0016100492680186198	24.0	0.6854345735730477
7	123	small	api	A1	970.0	156.0	101.25483391999992	33.970562720000004	8.276433164676524E-5	1126.0	137.63961019999985	38.8329756778952	30.59411708155671	39.96114497548093	59.901445543811306	13.45362404707371	14.389337712357872	12.041594578792296	22.558147674957688	20.00384578409477	17.0	26.07383775494817	0.9349717350451403	1.2692955176439846	0.7366068201206581	0.335495713190737	0.16082474226804125	114.0	4.0	34.539832078341085	41.0	114.0	6012.0	21321.0	0.5	0.13765541740674955	0.7354838709677419	-1.0	0.08395017495261825	96.69759183300688	39.274562336608895	5.0	0.9419354838709677	161.0	16249.0	112.0	0.00123052853015873	20.024984394500787	0.5156695835158355
7	126	medium	iso	A1	1158.0	534.0	108.56854239999987	70.18376611999999	4.2608506051308506E-5	1692.0	180.75230852	42.5440947723653	33.12099032335839	43.28265159781428	60.9065315490655	26.92582403567252	24.129870076337237	17.0	36.0802129699341	26.96175420123887	18.681541692269406	41.2898500447126	1.1158710739216582	1.2845055162001395	0.8687164514658212	0.646446609381762	0.46113989637305697	134.0	4.0	37.48332962798263	55.0	312.0	5414.0	34416.0	0.5625	0.21690307328605202	0.8501362397820164	-1.0	0.12715282643369386	119.03076933053637	52.22026535078179	5.0	0.4250681198910082	256.0	19686.0	83.0	0.007010554451777139	23.706539182259394	0.5572227898866491
7	131	medium	iso	A1	809.0	294.0	89.18376611999996	49.69848476000001	3.721154511221971E-5	1103.0	141.2964644399999	35.12833614050059	29.154759474226502	33.09573428450827	46.441099292122146	19.209372712298546	17.970448065441133	12.806248474865697	23.399912728923407	25.99918550760434	15.620499351813308	32.290601982636815	1.0689423347901927	1.2048919893012622	0.8871685962574047	0.557259318844294	0.36341161928306553	84.0	3.0	31.622776601683793	58.0	219.0	6317.0	29999.0	0.5454545454545454	0.2511332728921124	0.7906137184115524	-1.0	0.1501546653544612	117.86979949176853	43.5962762797415	4.0	0.855595667870036	98.0	10035.0	142.0	0.003631106688262032	22.360679774997898	0.6365425246889945
7	133	medium	E	A1	773.0	284.0	87.42640679999995	50.284271200000006	3.9358221612803126E-5	1057.0	140.12489155999987	33.12099032335839	29.068883707497267	23.385221057213755	38.27976405517177	20.615528128088304	16.89682980361827	12.083045973594572	19.172132046793596	28.621670111997307	15.0	30.947660428690465	1.2200826052987592	1.1393967053098786	1.0708145807451117	0.5751611331234538	0.36739974126778785	114.0	3.0	30.23243291566195	19.0	175.0	475.0	5724.0	0.3333333333333333	0.18353831598864712	0.9020618556701031	-1.0	0.1951943614801281	0.0	0.0	0.0	0.0	89.0	8119.0	114.0	7.094395693610156E-4	20.591260281974	0.6216982065132314
8	136	small	api	A1	876.0	69.0	93.84062035999993	22.142135600000003	7.586361505988799E-5	945.0	117.98275595999988	35.12833614050059	30.14962686336267	10.856413348062244	18.299498059860422	7.615773105863909	-1.0	13.601470508735444	4.46932639713014	24.07990000308174	16.492422502470642	14.23424259072183	-1.0	1.1651333629998575	-1.0	0.23595470186638076	0.07876712328767123	83.0	11.0	33.95585369269929	50.0	13.0	6603.0	1531.0	0.5	0.06666666666666667	0.20634920634920634	0.046314990217742005	-1.0	28.14213562373095	14.0	1.0	1.0317460317460319	81.0	8955.0	170.0	0.002529325091661773	23.021728866442675	0.6553606403207973
8	139	small	api	A1	1153.0	64.0	110.39696951999987	20.899494920000002	4.2807426823493526E-5	1217.0	134.12489155999984	39.81205847478876	35.34119409414458	69.21734114528606	80.6676736653699	7.280109889280518	-1.0	12.36931687685298	23.435110761500265	7.44174062991195	18.027756377319946	23.74944939405148	-1.0	1.1265057532785776	-1.0	0.18931221582322313	0.055507372072853424	73.0	6.0	35.35533905932738	134.0	27.0	13525.0	2424.0	0.6153846153846154	0.1322925225965489	0.16770186335403728	0.09486113258085914	-1.0	68.73851507428958	29.410882339705484	2.0	0.36645962732919257	99.0	8660.0	127.0	3.037679925874283E-4	21.633307652783937	0.543385810268599
8	141	small	api	A1	1099.0	88.0	108.49747459999992	24.313708480000003	6.802091684017277E-5	1187.0	134.81118307999986	40.52159917870962	32.28002478313795	43.228530259965936	53.6927811169635	8.54400374531753	-1.0	12.649110640673518	18.533325811943314	17.31721099210567	16.64331697709324	22.998375672879806	-1.0	1.2553149959127916	-1.0	0.2240946950114544	0.08007279344858963	115.0	4.0	37.20215047547655	53.0	60.0	5150.0	7725.0	0.6923076923076923	0.09519797809604044	0.5309734513274337	-1.0	0.10346427698006154	20.596651451596678	10.298325725798339	1.0	0.39823008849557523	87.0	6489.0	113.0	6.861837326171871E-4	18.027756377319946	0.444892520105472
8	145	small	api	A1	976.0	79.0	102.08326103999993	25.142135600000003	1.0738054903016877E-4	1055.0	129.63961019999988	38.600518131237564	31.32091952673165	39.73920535416954	52.88688340477988	8.54400374531753	-1.0	13.152946437965905	17.331373577045593	17.33665576250284	16.64331697709324	21.733606485237374	-1.0	1.2324196963084992	-1.0	0.2462904823362608	0.08094262295081968	62.0	10.0	34.20526275297414	68.0	65.0	7481.0	9486.0	0.5714285714285714	0.12606635071090047	0.48872180451127817	-1.0	0.06352974257069448	41.99171248023074	15.32455532033676	4.0	0.8195488721804511	168.0	11007.0	119.0	0.0020363477358502206	19.235384061671343	0.4983193229757468
8	147	large	iso	A1	866.0	438.0	95.08326103999993	63.11269832000001	1.4547833810359757E-4	1304.0	160.61017291999994	36.22154055254967	29.154759474226502	26.395034526197694	47.275456438254196	23.600847442411894	22.642052516727684	12.806248474865697	24.736661840765624	31.281341929993612	16.64331697709324	33.672546669428435	1.0423457601723989	1.2423885912888553	0.8389852961311148	0.6637624501903606	0.5057736720554272	108.0	3.0	34.0147027033899	51.0	291.0	5846.0	30996.0	0.8181818181818182	0.26226993865030673	0.8508771929824561	-1.0	0.09577201508029382	131.6745702207998	49.273352848677305	2.0	0.49122807017543857	124.0	16518.0	207.0	4.299558147859388E-4	24.331050121192877	0.6717287489717273
8	148	medium	iso	A1	862.0	276.0	94.84062035999992	47.627416960000005	6.445768451646875E-5	1138.0	145.2964644399999	36.138621999185304	29.832867780352597	27.00919561018992	43.778526670302256	18.35755975068582	18.335676868454385	12.529964086141668	20.19999545130572	28.65966511483311	16.278820596099706	29.196118993465465	1.0011934591991574	1.2113693616470076	0.8264972607842005	0.5021837349778386	0.32018561484918795	108.0	4.0	33.54101966249684	40.0	175.0	3139.0	20040.0	0.9166666666666666	0.18892794376098418	0.813953488372093	-1.0	0.10422166185978432	63.55614348729645	26.29450431052903	4.0	0.4604651162790698	173.0	12443.0	139.0	0.0016054787082098775	23.769728648009426	0.6577375487240571
8	154	medium	iso	A1	942.0	413.0	99.08326103999994	60.11269832000001	7.365273453595956E-5	1355.0	161.19595935999993	38.897300677553446	30.364452901377952	27.533548175164206	50.24478405473465	22.47220505424423	22.369159494727246	13.038404810405298	25.220259064560434	29.3105890262759	17.26267650163207	32.8054064854369	1.0046065905847412	1.2810143757205081	0.7842274135445975	0.606688735201524	0.43842887473460723	94.0	3.0	34.713109915419565	52.0	249.0	6781.0	35067.0	0.75	0.222140221402214	0.8272425249169435	-1.0	0.1344965592241738	70.89239723956983	29.429510628311327	5.0	0.5548172757475083	107.0	10112.0	141.0	5.20692526010346E-4	19.026297590440446	0.489141849409103
9	164	small	api	A1	862.0	198.0	93.76955255999995	39.798989840000004	7.836060084057756E-5	1060.0	135.9827559599999	35.608987629529715	30.610455730027933	9.332326334630096	17.147619881396963	15.811388300841896	15.286525805111541	13.601470508735444	7.301527431922495	31.590513010605136	16.278820596099706	24.764825049511416	1.0343349759403704	1.1632949193434703	0.8891425198728787	0.42443403805871827	0.2296983758700696	90.0	6.0	33.421549934136806	60.0	113.0	6517.0	13736.0	0.6666666666666666	0.1632075471698113	0.653179190751445	-1.0	0.04135823447294728	95.90842593275187	39.469751390180775	2.0	0.7976878612716763	113.0	15754.0	194.0	9.054381891571788E-4	22.80350850198276	0.6403863187357883
9	166	small	api	A1	1139.0	250.0	109.3969695199999	47.284271200000006	3.42133077585576E-5	1389.0	159.09545427999996	41.86884283091664	33.301651610693426	66.16809947055168	72.22413542704027	18.384776310850235	18.007789825454836	13.416407864998739	32.57792448452385	12.461844380917737	16.76305461424021	34.21123449931749	1.0209346337917888	1.2572602500433407	0.8120312670002848	0.4322265178593957	0.21949078138718173	123.0	4.0	35.22782990761707	118.0	145.0	9012.0	12491.0	0.6923076923076923	0.18934485241180707	0.5513307984790875	-1.0	0.09360329291615166	107.62047239583904	43.82377978304261	3.0	0.49049429657794674	143.0	20297.0	222.0	0.0010222678337312937	28.284271247461902	0.675544613489445
9	169	medium	F	A1	811.0	336.0	92.49747459999992	54.284271200000006	1.3645490218918617E-4	1147.0	149.1959593599999	35.34119409414458	27.313000567495326	15.945395900922861	42.051510935937884	20.615528128088304	20.32410152010816	12.083045973594572	19.127820022131097	30.132170867357445	16.278820596099706	28.55757584956495	1.0143389663593154	1.2939330487256482	0.7839192045974127	0.5868730085307654	0.41430332922318125	98.0	3.0	32.202484376209235	90.0	225.0	9977.0	23592.0	0.9166666666666666	0.2746294681778553	0.7142857142857143	-1.0	0.04852764528847301	110.39031926851762	44.10874772618566	8.0	0.5968253968253968	94.0	14216.0	230.0	9.731549878851228E-4	19.209372712298546	0.5435405680160988
10	180	large	iso	B	788.0	451.0	88.84062035999995	64.52691188	8.336856510574631E-5	1239.0	155.78174579999992	34.438350715445125	28.178005607210743	28.237445538167265	45.0	24.351591323771842	22.36462967064148	13.601470508735444	23.868738860114586	30.555746634519455	14.422205101855956	33.75549421271578	1.08884393269157	1.2221713344620941	0.8909094019708745	0.7263221668030239	0.5723350253807107	95.0	4.0	31.622776601683793	28.0	278.0	1587.0	19290.0	0.5714285714285714	0.2469733656174334	0.9084967320261438	-1.0	0.20601074098382235	115.63191996941352	48.442405172791055	2.0	0.3366013071895425	328.0	32963.0	113.0	0.009762827229163943	22.825424421026653	0.6627908696797656
10	186	medium	iso	A1	895.0	299.0	95.49747459999993	51.455844080000006	8.002153003737506E-5	1194.0	149.78174579999995	35.38361202590826	30.4138126514911	23.661232311981706	38.31798342774215	19.235384061671343	18.76369752378949	12.165525060596439	18.93531953463142	31.038528803251456	17.46424919657298	30.53959080881469	1.0251382509915132	1.163405996852996	0.8811526275130988	0.538818898568026	0.3340782122905028	98.0	3.0	34.438350715445125	53.0	188.0	6487.0	23113.0	0.6153846153846154	0.2018425460636516	0.7800829875518672	-1.0	0.08506237713104096	124.5436727082413	45.4630551504626	6.0	0.7842323651452282	176.0	18052.0	167.0	0.002434941969481828	20.808652046684813	0.5880872769984165
10	187	medium	iso	A1	837.0	392.0	92.66904747999993	59.284271200000006	6.26201930194299E-5	1229.0	154.36753223999992	35.014282800023196	29.017236257093817	25.016893478100023	44.78896677562212	21.93171219946131	21.49959930709028	12.041594578792296	22.36230296282068	29.740944049729173	16.55294535724685	31.74220083581923	1.0200986486398622	1.2066718721864247	0.845381973470135	0.6397418859063474	0.46833930704898447	111.0	3.0	33.24154027718932	46.0	276.0	3558.0	26727.0	0.7	0.26200162733930027	0.8571428571428571	-1.0	0.12758093819476998	41.27803677830776	15.524174696260024	6.0	0.2857142857142857	265.0	39885.0	160.0	0.0018350568302931477	17.0	0.48551615628090883
11	197	small	api	A1	836.0	99.0	91.84062035999993	26.142135600000003	5.5132932569659536E-5	935.0	120.81118307999986	34.17601498127012	29.732137494637012	19.249525872681716	31.568971129318328	11.40175425099138	11.35255371047802	11.40175425099138	11.118908983632405	24.283487863266878	15.620499351813308	21.23856184008199	1.0043338742778154	1.1494637742555402	0.8737412146183385	0.2846467662949922	0.11842105263157894	101.0	3.0	32.202484376209235	52.0	49.0	7712.0	8764.0	0.6	0.10802139037433155	0.48514851485148514	-1.0	0.028441539682828202	77.84651709303236	34.018709360387895	4.0	0.8613861386138614	146.0	7835.0	93.0	0.003170784034570566	21.095023109728988	0.6172464262228916
11	201	medium	iso	A1	937.0	325.0	98.08326103999994	53.284271200000006	9.89379734647199E-5	1262.0	153.78174579999995	37.36308338453881	31.04834939252005	22.23394780451119	38.35776517467178	20.615528128088304	18.852438804830136	11.661903789690601	19.27035819259881	32.20783132004154	17.11724276862369	31.05267835193218	1.0935204904527498	1.2033838872458729	0.9087046137500128	0.543255501856426	0.3468516542155816	77.0	3.0	34.92849839314596	39.0	187.0	2798.0	13313.0	0.7272727272727273	0.179080824088748	0.827433628318584	-1.0	0.11567475533529338	58.2398254103408	23.40312423743285	3.0	0.4690265486725664	99.0	9794.0	144.0	6.956814275572673E-4	23.194827009486403	0.6207953120669006
11	204	large	E	B	1391.0	1322.0	116.81118307999989	113.98275595999986	3.103965462233777E-5	2713.0	232.79393904000017	44.82186966202994	39.05124837953327	24.227745317954167	32.9052429229879	41.10960958218893	40.4699639574356	19.924858845171276	29.673014758835155	53.13530517215183	19.235384061671343	54.62115958472655	1.0158054409296258	1.147770468857048	0.8850248969562413	0.9757863327344015	0.9503953989935299	82.0	3.0	41.677331968349414	752.0	169.0	60417.0	12170.0	0.6	0.3394765941761887	0.18349619978284473	0.10078343892779044	-1.0	176.9351912253254	54.451826225661975	4.0	0.36047774158523344	424.0	29655.0	158.0	0.00799074850464629	44.04543109109048	0.9826772382144244
11	209	medium	F	A1	929.0	303.0	96.91168815999991	51.284271200000006	4.63002326399499E-5	1232.0	150.61017291999994	36.796738985948195	31.144823004794873	23.247270008743158	39.78461433405084	19.026297590440446	20.709666281232128	13.0	20.083301411089895	29.924716536565796	16.76305461424021	31.38489714137387	0.9187157983169815	1.1814720854340122	0.7776026278094352	0.5291856139718705	0.3261571582346609	91.0	3.0	34.539832078341085	186.0	200.0	9726.0	12827.0	0.7142857142857143	0.3133116883116883	0.5181347150259067	-1.0	0.0448469409239477	50.66690234045913	19.560219778561034	4.0	0.19689119170984457	196.0	11665.0	111.0	0.0013332399104249227	22.47220505424423	0.6107118639732133
11	214	medium	iso	A1	875.0	356.0	95.66904747999995	57.11269832000001	5.1300903137213385E-5	1231.0	155.19595935999996	37.36308338453881	29.120439557122072	36.90729697441826	47.91083782616775	22.360679774997898	19.238676715503193	12.649110640673518	26.443213742066145	28.29627617342994	16.401219466856727	35.63282518983536	1.1622774323651317	1.2830535511405359	0.9058682167489864	0.5969819897280746	0.40685714285714286	136.0	3.0	33.421549934136806	58.0	232.0	3722.0	19157.0	0.46153846153846156	0.2355808285946385	0.8	-1.0	0.15248952039282315	109.26130705382673	47.3257234648885	5.0	0.41379310344827586	119.0	11692.0	140.0	3.857915168762143E-4	24.166091947189145	0.6467906221355729
12	225	medium	iso	A1	990.0	365.0	103.08326103999993	56.69848476000001	9.934879210998216E-5	1355.0	162.61017291999994	40.85339643163099	30.083217912982647	55.56888045002515	77.85090839255865	21.633307652783937	20.54567742131935	12.206555615733702	34.195443268417314	14.792300520748373	16.64331697709324	34.97885508210551	1.0529371803694338	1.3580128478875388	0.7753514129172884	0.5500261069350435	0.3686868686868687	60.0	4.0	33.95585369269929	44.0	233.0	3390.0	20325.0	0.5454545454545454	0.2044280442804428	0.8411552346570397	-1.0	0.13978131763080764	51.42443023988347	20.63493764139039	3.0	0.37545126353790614	146.0	12915.0	136.0	0.0041080656314977	21.213203435596427	0.5192518930732519
12	238	medium	iso	A1	853.0	324.0	94.25483391999994	53.69848476000001	5.8031869700572824E-5	1177.0	150.36753223999992	36.05551275463989	30.066592756745816	26.565051177077976	41.82016988013578	19.79898987322333	20.52892739151678	11.313708498984761	20.412967221088433	29.40140265150808	16.1245154965971	30.613564173723464	0.9644434653417361	1.199188516182978	0.8042467488027351	0.5697159766424004	0.3798358733880422	76.0	5.0	34.0147027033899	36.0	218.0	2974.0	23496.0	0.5555555555555556	0.21580288870008496	0.8582677165354331	-1.0	0.23224727986460839	96.38373524431574	42.4928556845359	5.0	0.610236220472441	93.0	12514.0	188.0	3.6348091129952164E-4	22.360679774997898	0.6201736729460423
13	248	large	iso	A1	882.0	437.0	98.25483391999992	64.94112544000001	9.297351902006123E-5	1319.0	165.19595935999996	38.118237105091836	29.068883707497267	34.08149289334748	49.513988458001265	24.041630560342615	22.864332422996693	11.313708498984761	27.93938232410379	30.169717173343315	17.0	36.735059607984056	1.0514905974758226	1.3113072207606176	0.8018644150116938	0.6609458573089211	0.4954648526077097	62.0	4.0	34.539832078341085	23.0	295.0	1945.0	29608.0	0.5555555555555556	0.24109173616376042	0.9276729559748428	-1.0	0.1410730429792296	59.82858834533828	22.697715603592208	1.0	0.3836477987421384	98.0	11636.0	161.0	4.037092894319995E-4	27.0	0.708322368780096
13	258	small	api	A1	1031.0	251.0	104.08326103999993	44.870057640000006	6.18275059044198E-5	1282.0	150.95331867999994	39.05124837953327	32.01562118716424	30.9348921619647	47.93567344642117	16.97056274847714	17.071158663958602	13.45362404707371	21.382158948793627	26.861887044840245	17.0	28.801666453208156	0.9941072590641521	1.2197560731756085	0.8150049677358977	0.4310977307172969	0.2434529582929195	105.0	3.0	37.33630940518894	45.0	154.0	4640.0	20837.0	0.45454545454545453	0.15522620904836193	0.7738693467336684	-1.0	0.13679052127234584	57.737033746275635	24.564771261812467	3.0	0.5477386934673367	126.0	17157.0	194.0	9.410903871313904E-4	26.30589287593181	0.673624889536661
13	262	small	api	A1	898.0	89.0	92.08326103999995	32.55634916	9.278507789138841E-5	987.0	127.05382375999986	37.589892258425	30.01666203960727	26.952178931228943	19.756000997464596	12.041594578792296	-1.0	18.24828759089466	11.013599005653186	23.92004810703443	14.422205101855956	32.5831382720262	-1.0	1.2523008790526005	-1.0	0.3535533906195816	0.09910913140311804	79.0	6.0	31.906112267087632	64.0	69.0	7876.0	9746.0	0.5263157894736842	0.1347517730496454	0.518796992481203	-1.0	0.05177981604006195	30.956797627049554	13.467103925399034	1.0	0.6691729323308271	94.0	15595.0	203.0	0.0010450534897846716	26.92582403567252	0.71630490054511
13	267	small	api	A1	878.0	216.0	97.08326103999997	43.455844080000006	1.2928475728519312E-4	1094.0	142.9533186799999	37.12142238654117	29.068883707497267	29.722438767924263	42.85408949509651	16.278820596099706	17.15720180670188	11.40175425099138	18.37214083281646	26.351201088689827	16.64331697709324	27.012544152165457	0.9488039354844526	1.2770157519659773	0.7429853030581341	0.44761417791781277	0.2460136674259681	84.0	3.0	33.83784863137726	31.0	151.0	2445.0	16468.0	0.5	0.1663619744058501	0.8296703296703297	-1.0	0.17263545480295756	91.28290915043036	40.74831217498607	3.0	0.7142857142857143	134.0	5921.0	48.0	0.0028845333695407447	22.561028345356956	0.6077630353285367
13	273	medium	iso	A1	1019.0	455.0	103.56854239999988	64.76955256000001	5.4141594335877776E-5	1474.0	170.75230851999996	39.35733730830886	31.304951684997057	31.077101150811863	46.3951195831182	24.351591323771842	22.802902848188072	12.649110640673518	26.98353274462492	32.64659247149693	18.027756377319946	37.26425070006584	1.067916286180504	1.2572240233538172	0.8494240217679672	0.6253786242336851	0.4465161923454367	82.0	3.0	37.12142238654117	101.0	305.0	5961.0	19190.0	0.7692307692307693	0.27544097693351427	0.7512315270935961	-1.0	0.10914256457437758	64.72316110988683	25.781242861505643	3.0	0.19950738916256158	225.0	10672.0	56.0	0.003941232213903645	25.942243542145693	0.6591463070513396
14	276	medium	iso	A1	901.0	341.0	95.74011527999993	53.870057640000006	6.444433110659545E-5	1242.0	152.02438647999992	35.84689665786984	30.870698080866262	36.62574097240096	46.786423766751284	20.248456731316587	20.321264500194584	13.601470508735444	24.716226022469012	27.048303145355018	16.1245154965971	33.913294260768424	0.9964171634655264	1.1611948833799726	0.8580964123482736	0.5626696550599771	0.37846836847946724	77.0	3.0	32.449961479175904	30.0	237.0	2569.0	25362.0	0.5714285714285714	0.21497584541062803	0.8876404494382022	-1.0	0.17816862669201666	57.706416750513576	20.68222334791286	7.0	0.4606741573033708	79.0	8905.0	158.0	2.3119529794093398E-4	27.313000567495326	0.7619348706298407
14	290	medium	api	A1	970.0	251.0	100.3259017199999	46.627416960000005	4.205914400941375E-5	1221.0	148.9533186799999	37.69615364994153	31.38470965295043	36.65610841596691	48.758555685472004	18.027756377319946	16.623157019727405	13.601470508735444	24.326089301193793	25.904333957206802	17.4928556845359	32.351179252450855	1.0844965463495078	1.2010993272450992	0.9029199515388646	0.4647595103618676	0.25876288659793817	93.0	3.0	34.20526275297414	39.0	176.0	3817.0	20965.0	0.6428571428571429	0.1760851760851761	0.8186046511627907	-1.0	0.18982724498862633	99.64992333130266	39.09656807669937	2.0	0.7023255813953488	122.0	10095.0	111.0	4.4585105944236855E-4	20.248456731316587	0.5371491457550337
14	296	medium	iso	A1	977.0	364.0	100.9827559599999	57.11269832000001	5.83809877646617E-5	1341.0	160.50966783999993	38.8329756778952	29.68164415931166	31.862099281674773	50.2970481045968	22.090722034374522	19.918833395619806	12.041594578792296	26.21483371359238	28.334009918253244	17.46424919657298	34.07326519847464	1.1090369398456998	1.3083161926430078	0.8476826520088144	0.5655688218949264	0.3725690890481064	101.0	3.0	35.84689665786984	17.0	245.0	1513.0	27907.0	0.8461538461538461	0.1953765846383296	0.9351145038167938	-1.0	0.19095540783976345	56.93451349790628	21.505317188751352	8.0	0.4389312977099237	73.0	11012.0	198.0	4.8141113665716714E-4	27.80287754891569	0.7159605223027462
15	301	large	iso	A1	820.0	417.0	93.08326103999994	62.11269832000001	5.013220288257525E-5	1237.0	157.1959593599999	34.92849839314596	28.635642126552707	28.171937093324743	38.7038649770588	23.259406699226016	22.5573149376295	12.083045973594572	21.87325637078977	32.267479664554514	15.524174696260024	34.98068251615883	1.0311247931563567	1.2197560731756083	0.8453532766365703	0.6672810731599617	0.5085365853658537	67.0	4.0	32.14031735997639	14.0	300.0	1097.0	33465.0	0.6666666666666666	0.253839935327405	0.9554140127388535	-1.0	0.21199683536790398	112.03516818084523	46.45785179210651	3.0	0.39171974522292996	126.0	14433.0	165.0	8.011339137217928E-4	24.08318915758459	0.6894996998299375
15	310	large	iso	B	1069.0	968.0	106.74011527999988	100.32590171999993	6.391266645643528E-5	2037.0	209.48023056000008	41.23105625617661	30.463092423455635	32.29597638594316	40.76157393992477	35.73513677041127	34.27874250694492	13.601470508735444	33.081859254955816	42.28067138083066	18.24828759089466	50.66811492187212	1.0424868054355052	1.3534757300092743	0.7702294044300018	0.9399081259826801	0.9055191768007483	105.0	3.0	38.118237105091836	118.0	649.0	8785.0	52830.0	0.5	0.37653411880216003	0.8461538461538461	-1.0	0.22386909255315815	175.56167789416583	55.07987240796891	3.0	0.3389830508474576	287.0	24960.0	141.0	0.007577263313661918	36.345563690772494	0.8815094007039356
15	311	medium	iso	A1	931.0	268.0	98.08326103999993	50.69848476000001	4.056016066341819E-5	1199.0	151.19595935999993	35.4682957019364	31.953090617340916	10.304846468766044	2.0613994958717115	18.027756377319946	18.2832993039545	11.661903789690601	1.0149909739822818	34.3941690386461	16.1245154965971	28.217357807979067	0.9860231502867055	1.1100114266470293	0.888299999996531	0.5168923241583939	0.2878625134264232	88.0	4.0	34.92849839314596	94.0	211.0	7949.0	19780.0	0.8181818181818182	0.2543786488740617	0.6918032786885245	-1.0	0.16410343636976685	113.85512324299211	44.67893417048653	2.0	0.5540983606557377	125.0	11836.0	136.0	2.5118400604460145E-4	25.96150997149434	0.7319638414449378
16	328	large	F	B	796.0	457.0	91.08326103999994	65.52691188	1.1568748001786121E-4	1253.0	159.43860003999993	33.1058907144937	28.231188426986208	22.472659443899147	42.73408286468762	23.769728648009426	24.265864303001887	12.529964086141668	22.35251745321655	31.206621084284627	16.278820596099706	32.93932434368347	0.9795541733524371	1.1726708140578226	0.835318967275105	0.719417718819085	0.5741206030150754	102.0	4.0	31.400636936215164	90.0	294.0	6899.0	25915.0	0.6666666666666666	0.30646448523543496	0.765625	-1.0	0.14316919480150278	80.32242000172945	28.166110075389394	2.0	0.3671875	222.0	16448.0	93.0	0.0031954811271008433	20.615528128088304	0.6227148003923926
16	333	medium	iso	A1	909.0	277.0	96.49747459999992	50.69848476000001	4.6812983709861505E-5	1186.0	149.19595935999993	36.6742416417845	30.4138126514911	28.777458020472437	37.7550148337225	19.4164878389476	17.95246901981866	11.40175425099138	19.986780017418614	28.999981360665025	16.0312195418814	32.642856848505936	1.0815497198470434	1.205841637220267	0.8969251736407576	0.5253866484087247	0.3047304730473047	93.0	4.0	33.24154027718932	20.0	151.0	1809.0	19948.0	0.25	0.14418212478920742	0.8830409356725146	-1.0	0.21626717378424307	104.24119940079183	37.5989831717092	3.0	0.9766081871345029	110.0	7671.0	92.0	7.4702196538308E-4	25.942243542145693	0.7073695973194606
16	339	small	api	A1	934.0	55.0	96.91168815999991	21.727922040000003	5.7413648853843885E-5	989.0	121.05382375999987	36.40054944640259	31.400636936215164	27.537571311213924	29.054604099077146	7.0710678118654755	-1.0	14.0	11.016317228684859	20.82760299826036	16.278820596099706	22.683985540464445	-1.0	1.1592296525813748	-1.0	0.22420331801595997	0.058886509635974305	138.0	4.0	34.539832078341085	106.0	38.0	9060.0	3669.0	0.6	0.14560161779575329	0.2638888888888889	0.073605780054794	-1.0	72.42299500803796	31.154759474226502	4.0	0.6597222222222222	101.0	16207.0	196.0	0.003998420133447097	25.495097567963924	0.7004041959724749
16	340	small	api	A1	1062.0	245.0	105.81118307999989	44.627416960000005	4.937890940875187E-5	1307.0	152.85281359999993	40.70626487409524	32.64965543462902	43.59137126466152	65.54236427917654	17.029386365926403	21.365748362758044	13.038404810405298	27.75985474214099	19.38764717647295	16.76305461424021	30.496365441357902	0.7970414177305292	1.2467594016603674	0.6392904811217562	0.42176465342287006	0.23069679849340866	100.0	4.0	35.34119409414458	58.0	142.0	6951.0	17612.0	0.5714285714285714	0.1530221882172915	0.71	-1.0	0.10366254617939799	92.81784653127063	39.9461750371525	4.0	0.725	110.0	11727.0	156.0	2.0443059810153232E-4	27.313000567495326	0.670977812677597
[truncated: 27 more columns]
