# Supplementary material for: Exploiting Single-Cell Quantitative Data to Map Genetic Variants Having Probabilistic Effects
Source: PLoS Genet. 2016 Aug 1;12(8):e1006213. doi: 10.1371/journal.pgen.1006213 (PMC4968810; doi:10.1371/journal.pgen.1006213)
Supplement: S1 Dataset — (ZIP) [file pgen.1006213.s007.zip › data/2014-10-07_morpho/k_series/k11-3_C.xls]

image_number	cell_id	Cgroup	Agroup	C11-1_C	C11-2_C	C12-1_C	C12-2_C	C13_C	C101_C	C102_C	C103_C	C104_C	C105_C	C106_C	C107_C	C108_C	C109_C	C110_C	C111_C	C112_C	C113_C	C114_C	C115_C	C116_C	C117_C	C118_C	C126_C	C127_C	C128_C	A7-1_C	A7-2_C	A8-1_C	A8-2_C	A9_C	A101_C	A102_C	A103_C	A104_C	A120_C	A121_C	A122_C	A123_C	D14-1_C	D14-2_C	D14-3_C	D15-1_C	D15-2_C	D15-3_C	D16-1_C
1	0	medium	iso	1058.0	425.0	102.91168815999993	63.18376612000001	5.102441311987512E-5	1483.0	168.50966783999993	38.01315561749642	33.83784863137726	46.261817538886135	48.166727952355814	22.561028345356956	22.981917359028	15.297058540778355	28.805816886614938	27.365805967384578	17.26267650163207	38.660917117630454	0.9816860792293423	1.1233916207736525	0.8738591788260615	0.6139610305659965	0.4017013232514178	74.0	4.0	35.014282800023196	134.0	315.0	9035.0	28308.0	0.8125	0.30276466621712744	0.7015590200445434	-1.0	0.1489229560766569	89.49236168267699	37.15399816342451	5.0	0.267260579064588	358.0	34.0	392.0	29477.0	2580.0	32057.0	122.0
1	10	large	iso	766.0	521.0	87.01219323999995	72.01219323999999	1.082286942438527E-4	1287.0	161.43860003999998	33.37663853655727	27.459060435491963	32.6805547433634	45.8466740238615	25.80697580112788	25.237856391343023	12.206555615733702	26.185980324013514	31.61069556764857	15.620499351813308	36.49724409415173	1.0225502277594414	1.215505483698801	0.8412551333358086	0.8276103676800048	0.6801566579634465	127.0	3.0	30.886890422961002	45.0	385.0	4445.0	46751.0	0.5454545454545454	0.3341103341103341	0.8953488372093024	-1.0	0.24785896870528853	111.85996446121959	46.17489551769789	6.0	0.43488372093023253	101.0	120.0	221.0	9941.0	12132.0	22073.0	100.0
2	26	large	iso	724.0	365.0	83.84062035999996	57.284271200000006	1.1135119136843306E-4	1089.0	143.53910511999985	31.32091952673165	28.160255680657446	20.854458039578347	35.89539913459782	21.400934559032695	21.100789726902008	13.892443989449804	18.48604730476822	30.539495441822705	14.212670403551895	31.529621144223746	1.0142243411746823	1.1122384640933918	0.9118767008308756	0.6832519959183188	0.5041436464088398	132.0	3.0	30.23243291566195	40.0	258.0	4425.0	33330.0	0.6153846153846154	0.2736455463728191	0.8657718120805369	-1.0	0.1390354235888726	115.69274564323493	44.324074493838765	8.0	0.7751677852348994	242.0	29.0	271.0	24754.0	2608.0	27362.0	119.0
3	37	large	iso	787.0	543.0	90.25483391999994	72.76955256	9.337802648095149E-5	1330.0	165.43860003999998	34.0	28.0	26.565051177077976	45.0	26.870057685088806	24.641085333430816	11.313708498984761	26.0	33.0	15.652475842498529	36.76955262170048	1.090457555805544	1.2142857142857142	0.8980238694869187	0.8062676468332041	0.6899618805590851	101.0	4.0	32.31098884280702	49.0	407.0	4078.0	39407.0	0.5555555555555556	0.34285714285714286	0.8925438596491229	-1.0	0.20801505083462438	125.2252444495512	47.06335942678529	7.0	0.4780701754385965	111.0	95.0	206.0	9851.0	8970.0	18821.0	90.0
4	60	large	iso	774.0	541.0	86.84062035999995	71.35533899999999	6.982213891173376E-5	1315.0	160.61017291999997	33.52610922848042	28.160255680657446	30.372286357644953	48.022410577575044	26.40075756488817	25.327147361690656	13.416407864998739	27.14302437537116	30.21989607091991	14.866068747318506	36.5116859939943	1.042389700974435	1.1905470464711954	0.8755552366150487	0.8216815898388872	0.6989664082687338	76.0	4.0	30.805843601498726	81.0	203.0	5421.0	14228.0	0.5384615384615384	0.21596958174904943	0.7147887323943662	-1.0	0.1557914671792983	130.51578617371862	48.33246976434948	4.0	0.5950704225352113	101.0	108.0	209.0	9165.0	11047.0	20212.0	104.0
4	62	large	iso	902.0	633.0	95.08326103999994	76.18376611999997	1.1868190783843493E-4	1535.0	173.68124071999998	36.22154055254967	30.265491900843113	21.732295189943045	42.844724379208515	29.068883707497267	26.356415556951458	16.278820596099706	26.061840153663784	37.66666022594011	17.0	38.325455614353935	1.1029149105911105	1.1967933867131575	0.9215583264711443	0.8012321547107091	0.7017738359201774	82.0	3.0	34.539832078341085	186.0	308.0	14583.0	26188.0	0.6153846153846154	0.3218241042345277	0.6234817813765182	-1.0	0.12911828804685416	144.6790883188816	55.383839645060874	3.0	0.3603238866396761	128.0	103.0	231.0	14735.0	13775.0	28510.0	133.0
4	66	large	E	917.0	637.0	94.25483391999994	76.42640679999998	5.9228944077227374E-5	1554.0	173.09545427999998	36.87817782917155	30.805843601498726	43.78112476486871	59.03624346792648	28.460498941515414	27.982990567422014	15.811388300841896	34.38347756425701	25.9041761791317	14.422205101855956	40.09768073093505	1.0170642366813116	1.1971163103411133	0.8495951712423861	0.8108486707946239	0.6946564885496184	80.0	4.0	31.622776601683793	199.0	266.0	20712.0	25765.0	0.5	0.29922779922779924	0.5720430107526882	-1.0	0.10083325065044572	133.52795593395024	43.00511270968077	9.0	0.46881720430107526	84.0	95.0	179.0	7498.0	9218.0	16716.0	115.0
5	81	large	iso	837.0	535.0	92.59797967999995	72.76955256	8.434204789128774E-5	1372.0	167.78174579999992	35.014282800023196	29.017236257093817	18.621579366487577	24.928474135461272	26.832815729997478	25.2398651083223	11.661903789690601	17.36434253051721	40.11408907750262	16.15549442140351	41.19785849454157	1.0631124855397875	1.2066718721864247	0.8810286458517382	0.7858654455688664	0.6391875746714456	53.0	4.0	33.61547262794322	46.0	368.0	3592.0	34151.0	0.5454545454545454	0.30174927113702626	0.8888888888888888	-1.0	0.2620495189165094	80.08289924050749	29.20701143304413	4.0	0.41304347826086957	122.0	124.0	246.0	7131.0	8628.0	15759.0	35.0
5	97	large	E	845.0	540.0	97.08326103999994	72.18376611999999	1.3209493291258993E-4	1385.0	171.68124071999995	38.63935817272331	27.294688127912362	19.075098492445534	52.00971307216403	25.942243542145693	25.38895139738205	12.529964086141668	27.070843033267643	31.471324968962037	17.4928556845359	34.34884398111949	1.0217926347608313	1.4156365513921938	0.7217902319320304	0.743524324860277	0.6390532544378699	66.0	3.0	35.77708763999664	95.0	388.0	5972.0	26126.0	0.6666666666666666	0.34873646209386283	0.8033126293995859	-1.0	0.14384075069242777	99.02422627860699	39.56021254487929	5.0	0.43685300207039335	87.0	102.0	189.0	5731.0	6452.0	12183.0	78.0
6	104	large	F	830.0	618.0	91.25483391999994	76.35533899999997	1.107283018231332E-4	1448.0	170.02438647999998	34.88552708502482	29.068883707497267	20.92450174492116	33.45160145212023	28.653097563788805	26.734810155268658	14.317821063276353	21.183569856888525	39.354796403996296	16.278820596099706	38.4294720501632	1.071752423053661	1.2000986152773165	0.8930536286020149	0.8367265132161453	0.744578313253012	72.0	3.0	32.802438933713454	132.0	286.0	9931.0	23051.0	0.7142857142857143	0.2886740331491713	0.6842105263157895	-1.0	0.07722170290543162	89.08386866954214	34.89908190094039	5.0	0.3492822966507177	203.0	116.0	319.0	15266.0	9753.0	25019.0	130.0
6	110	large	F	772.0	577.0	88.59797967999994	77.01219323999999	1.1717334449468791E-4	1349.0	168.02438647999998	33.83784863137726	27.51363298439521	24.919664369832404	47.28009769864669	27.313000567495326	26.065970836339712	12.083045973594572	26.420119368079714	32.71105638831663	14.866068747318506	35.96144699166542	1.0478412923495286	1.2298575273781158	0.8520021783201015	0.8692319341609623	0.7474093264248705	122.0	4.0	32.202484376209235	123.0	287.0	14705.0	25904.0	0.8333333333333334	0.30392883617494443	0.7	-1.0	0.012731731405290176	135.1686216219394	43.21233564596233	6.0	0.573170731707317	143.0	154.0	297.0	20166.0	20882.0	41048.0	228.0
7	127	medium	iso	854.0	410.0	95.49747459999992	60.52691188000001	1.114214873821592E-4	1264.0	158.02438647999995	35.22782990761707	29.154759474226502	21.732295189943045	34.90386387334567	22.67156809750927	23.38390033115203	12.041594578792296	19.16098725837351	34.642714198786784	17.0	33.486451785161385	0.9695374927383781	1.208304597359457	0.8023949382110573	0.6338064135572445	0.48009367681498827	92.0	4.0	33.83784863137726	79.0	280.0	5048.0	18284.0	0.7	0.28401898734177217	0.7799442896935933	-1.0	0.009044215490030207	123.19158807888593	51.04834939252005	5.0	0.31754874651810583	120.0	26.0	146.0	10751.0	1722.0	12473.0	117.0
7	132	large	F	859.0	598.0	92.25483391999994	74.59797967999997	4.672974360149585E-5	1457.0	169.68124071999995	37.21558813185679	28.160255680657446	43.8542371618249	57.264773727892404	26.832815729997478	27.14033594207608	14.317821063276353	33.4805940882986	25.21283926010944	15.620499351813308	39.802009999496256	0.988669255504614	1.3215642838576647	0.7481053079148557	0.8086078150082482	0.6961583236321304	94.0	4.0	31.400636936215164	74.0	167.0	7073.0	14882.0	0.35714285714285715	0.16540837336993822	0.6929460580912863	-1.0	0.012678286135587469	141.01072349125263	49.37919194721049	3.0	0.6307053941908713	125.0	149.0	274.0	7325.0	9667.0	16992.0	86.0
8	142	large	iso	817.0	522.0	90.25483391999992	69.18376612	1.6530203536094647E-4	1339.0	161.43860003999995	35.05709628591621	29.068883707497267	31.515323411369735	49.859614430972414	25.0	25.365869807447567	14.422205101855956	27.3268496679477	29.96331089849718	15.811388300841896	35.74626865671642	0.9855762956198669	1.20600077521637	0.8172269171576971	0.7665380691002446	0.6389228886168911	98.0	3.0	32.2490309931942	66.0	293.0	7562.0	33320.0	0.7692307692307693	0.2681105302464526	0.8161559888579387	-1.0	0.14028773979836742	143.45050244205157	50.01521631379727	5.0	0.5571030640668524	72.0	77.0	149.0	9386.0	10494.0	19880.0	202.0
8	152	large	iso	1096.0	556.0	106.3259017199999	71.76955255999998	4.435423680836081E-5	1652.0	180.50966783999996	40.607881008493905	32.802438933713454	50.11041756103123	64.56378361958267	26.832815729997478	25.53590649078643	14.317821063276353	37.455783513595655	22.742211379693522	17.46424919657298	41.47633407045341	1.0507876718486175	1.2379531013091296	0.8488105653900899	0.6749959454752512	0.5072992700729927	132.0	4.0	35.35533905932738	172.0	410.0	10852.0	28786.0	0.7142857142857143	0.3523002421307506	0.7044673539518901	-1.0	0.14901798894053006	133.53935903447586	52.66111018196251	3.0	0.3006872852233677	231.0	48.0	279.0	18496.0	4162.0	22658.0	131.0
8	157	large	iso	903.0	794.0	93.49747459999995	87.66904747999995	4.936423552838937E-5	1697.0	183.58073564	35.84689665786984	30.01666203960727	29.357753542791272	33.83277153852662	31.064449134018133	32.716441975640585	15.132745950421556	25.078879451692597	39.278184844280766	15.0	45.043451244326285	0.9495057303953632	1.1942332765238695	0.795075592901874	0.9376621973488041	0.8792912513842747	137.0	4.0	33.37663853655727	196.0	577.0	12483.0	42694.0	0.5	0.45550972304066	0.7464424320827943	-1.0	0.18638647199877534	188.05035375229465	56.58756290410422	5.0	0.425614489003881	376.0	64.0	440.0	30670.0	4393.0	35063.0	135.0
9	167	large	iso	961.0	513.0	98.98275595999989	69.52691187999999	3.950196092024382E-5	1474.0	171.33809495999998	36.71511950137164	31.38470965295043	46.606002989282246	58.35163641457021	25.019992006393608	27.98991329795779	13.0	33.28329082394372	25.45825686569279	16.492422502470642	39.09773686932606	0.893893158583636	1.1698409801258143	0.7641151009152538	0.702414387290819	0.5338189386056191	130.0	3.0	34.17601498127012	79.0	363.0	7822.0	41421.0	0.7857142857142857	0.29986431478968795	0.8212669683257918	-1.0	0.17928129581655472	143.60707468626453	53.62658931962615	7.0	0.3212669683257919	161.0	131.0	292.0	13678.0	13083.0	26761.0	87.0
10	183	medium	iso	1140.0	380.0	112.98275595999988	61.11269832000001	1.000016443405849E-4	1520.0	176.50966784	42.485291572496	32.202484376209235	49.308664916524876	71.56505117707799	21.213203435596427	25.75812784861554	11.313708498984761	34.882660448996724	19.936350018829636	19.697715603592208	36.76955262170048	0.8235537753469379	1.3193172016219832	0.6242272702383109	0.540902882043665	0.3333333333333333	97.0	3.0	38.2099463490856	97.0	266.0	6306.0	19251.0	0.8888888888888888	0.2388157894736842	0.7327823691460055	-1.0	0.14969856482751764	70.6969303264678	22.603375916436466	1.0	0.2975206611570248	410.0	45.0	455.0	39631.0	3889.0	43520.0	173.0
10	184	large	E	991.0	596.0	103.98275595999989	76.01219323999996	5.4423190199925556E-5	1587.0	182.40916276000004	37.107950630558946	32.984845004941285	15.708637829015746	24.527720480258075	27.459060435491963	26.626197489782186	13.152946437965905	16.24988687743431	42.201198756321936	18.027756377319946	39.143767003786415	1.0312798305514481	1.125	0.9166931827123983	0.7310076804392485	0.6014127144298688	81.0	5.0	36.22154055254967	171.0	369.0	11265.0	26717.0	0.5714285714285714	0.34026465028355385	0.6833333333333333	-1.0	0.10885485113577809	132.97712508652796	52.896565635873245	4.0	0.32037037037037036	190.0	160.0	350.0	18368.0	18463.0	36831.0	152.0
10	185	large	E	845.0	596.0	95.66904747999995	75.11269831999999	8.836793590032465E-5	1441.0	173.19595935999996	35.4682957019364	28.231188426986208	60.361616311848664	75.4740609389443	27.202941017470888	26.770509217397333	12.206555615733702	39.75381314763936	13.779086948679593	15.620499351813308	41.06653836684577	1.0161532900462174	1.2563514920268903	0.8088128971032161	0.7851306174622743	0.7053254437869823	108.0	4.0	31.38470965295043	245.0	198.0	18834.0	16822.0	0.9090909090909091	0.30742539902845245	0.4469525959367946	-1.0	0.0018550659647499337	135.44324195831524	49.1539266552359	4.0	0.4018058690744921	167.0	149.0	316.0	19756.0	17344.0	37100.0	155.0
10	194	large	iso	1021.0	560.0	100.91168815999991	72.59797967999998	9.447109026811683E-5	1581.0	175.92388140000003	39.319206502675	32.38826948140329	73.90235703620182	86.93063526574802	27.073972741361768	26.115476937969767	15.033296378372908	42.09138859115596	7.132211868640764	16.1245154965971	42.15185784285392	1.036702213238098	1.2139952869433583	0.8539590098807919	0.7194209214386811	0.5484818805093046	127.0	3.0	32.64965543462902	78.0	398.0	5795.0	32924.0	0.75	0.3010752688172043	0.8361344537815126	-1.0	0.2225487367735965	119.5510478301247	47.17471340709076	4.0	0.42016806722689076	103.0	92.0	195.0	14781.0	14631.0	29412.0	188.0
10	195	large	iso	945.0	504.0	96.08326103999993	66.94112544	5.040549791076321E-5	1449.0	165.43860003999995	36.40054944640259	30.610455730027933	46.6211459136534	62.27761575479249	24.331050121192877	24.7238537522435	14.142135623730951	32.7742305581572	23.652049037929803	16.1245154965971	37.02416172778457	0.9841123622964734	1.1891541167319097	0.8275734393461615	0.6966991410931825	0.5333333333333333	121.0	5.0	33.52610922848042	34.0	402.0	2623.0	40230.0	0.4	0.30089717046238784	0.9220183486238532	-1.0	0.19207774622270382	121.08228619961659	50.991744116353644	6.0	0.4243119266055046	215.0	96.0	311.0	17918.0	8914.0	26832.0	96.0
11	208	large	iso	885.0	556.0	96.49747459999993	74.59797967999998	4.703524409526697E-5	1441.0	173.92388139999997	35.805027579936315	29.410882339705484	45.7518699559605	55.70859943370261	26.570660511172846	26.493805079306167	11.180339887498949	33.067981789894375	26.690800736033303	15.132745950421556	40.025015324718375	1.0029008831172654	1.2174074604894993	0.823800506951071	0.7730562897031508	0.6282485875706215	116.0	3.0	32.14031735997639	100.0	372.0	7748.0	33415.0	0.8181818181818182	0.3275503122831367	0.788135593220339	-1.0	0.17529883208923164	116.10475180935563	46.98530601312298	4.0	0.6059322033898306	90.0	103.0	193.0	10921.0	13449.0	24370.0	185.0
12	237	large	iso	763.0	535.0	86.84062035999996	71.76955256	1.0544025066160361E-4	1298.0	160.6101729199999	33.734255586866	27.459060435491963	32.265709204652396	45.55267526494816	26.076809620810597	26.097050131294765	13.038404810405298	25.523017627672786	30.809502822846415	14.866068747318506	35.75180427311771	0.9992244138558827	1.22852912852266	0.8133502011934202	0.8264514033004086	0.7011795543905636	80.0	3.0	30.528675044947494	26.0	362.0	2306.0	41608.0	0.3333333333333333	0.29892141756548535	0.9329896907216495	-1.0	0.3176900397960024	77.07841237231348	26.698290658386522	5.0	0.46649484536082475	81.0	123.0	204.0	7438.0	10952.0	18390.0	129.0
13	255	large	E	984.0	787.0	100.66904747999993	86.76955255999997	1.813881464928608E-4	1771.0	190.26702716	37.48332962798263	31.144823004794873	89.39478540275519	89.61212347227487	27.586228448267445	34.92731952041126	16.97056274847714	42.09871469961322	0.19264838972038067	14.866068747318506	42.09967939203677	0.7898180801462953	1.203517182364848	0.6562582501683476	0.8619288125999066	0.7997967479674797	103.0	5.0	32.01562118716424	105.0	38.0	18401.0	5343.0	0.0	0.08074534161490683	0.26573426573426573	0.1742660455405217	-1.0	141.51116288315586	50.11985634456667	4.0	1.4615384615384615	115.0	144.0	259.0	9106.0	10136.0	19242.0	116.0
13	264	large	F	737.0	495.0	87.08326103999994	70.01219323999999	9.826445641208928E-5	1232.0	159.09545427999996	31.240998703626616	28.42534080710379	21.893673141728435	36.698695626939	25.709920264364882	24.1014902758954	13.341664064126334	20.870011429062046	34.124480919419156	14.7648230602334	34.92264169242896	1.0667357067989327	1.099054499139696	0.970594003876913	0.8039684366877499	0.6716417910447762	76.0	3.0	30.01666203960727	63.0	106.0	7489.0	14926.0	0.5714285714285714	0.13717532467532467	0.6272189349112426	-1.0	0.054755216450978084	72.34266380092646	29.649679221209098	2.0	0.8047337278106509	160.0	107.0	267.0	7948.0	5003.0	12951.0	79.0
13	265	medium	iso	905.0	327.0	97.91168815999993	54.455844080000006	6.904058855307953E-5	1232.0	155.1959593599999	34.36568055487916	31.575306807693888	24.044223269367816	31.19954030195013	20.615528128088304	20.107708368773395	11.180339887498949	17.459278859379765	31.987020938586586	16.492422502470642	33.70386069987189	1.02525497933437	1.0883720232452452	0.9420078405519131	0.5561730688476371	0.36132596685082874	84.0	4.0	33.24154027718932	69.0	230.0	5852.0	25559.0	0.8181818181818182	0.24269480519480519	0.7692307692307693	-1.0	0.20166568100557614	131.38129843342907	46.167756621644614	3.0	0.842809364548495	100.0	21.0	121.0	7707.0	1130.0	8837.0	101.0
13	269	medium	iso	837.0	356.0	93.08326103999994	57.52691188000001	1.1610589292931756E-4	1193.0	153.43860003999993	35.38361202590826	29.732137494637012	28.855661219716517	41.5800169051389	20.09975124224178	20.782581936938065	12.041594578792296	20.97015984283062	28.723128303642543	15.811388300841896	31.597490300303814	0.9671440874493726	1.1900796581574618	0.8126717239640507	0.6180156478969878	0.4253285543608124	72.0	3.0	33.61547262794322	40.0	242.0	4206.0	30151.0	0.46153846153846156	0.2363788767812238	0.8581560283687943	-1.0	0.17510339412025253	101.32908446050615	42.93846763602882	7.0	0.5390070921985816	117.0	26.0	143.0	5157.0	1075.0	6232.0	52.0
14	284	large	iso	923.0	555.0	98.66904747999993	73.59797968	8.100813800724087E-5	1478.0	174.26702716	37.33630940518894	30.14962686336267	25.449040785670718	51.14789402303861	26.1725046566048	30.958214783872563	12.041594578792296	28.04240742269212	32.93573099595064	18.027756377319946	36.00868906105811	0.8454138857593029	1.238367213445	0.6826843254412844	0.7459074710832513	0.6013001083423619	151.0	3.0	35.11409973215888	64.0	381.0	5709.0	37658.0	0.8	0.3010825439783491	0.8561797752808988	-1.0	0.1479975298957456	152.68492747019727	53.04053015041265	3.0	0.49213483146067416	77.0	80.0	157.0	6632.0	6863.0	13495.0	113.0
15	302	large	iso	997.0	505.0	99.32590171999992	67.52691188	6.328540777775155E-5	1502.0	169.68124071999995	39.05124837953327	32.01562118716424	33.98616710964859	52.580372938123624	24.020824298928627	25.329397720481893	15.0	28.552224225035804	28.423624663726304	16.76305461424021	35.95062965544352	0.9483377601001888	1.2197560731756085	0.7774814825321689	0.6798519893668684	0.506519558676028	72.0	3.0	35.84689665786984	73.0	374.0	5522.0	33396.0	0.75	0.29760319573901467	0.8366890380313199	-1.0	0.18243740692398544	77.86917250542538	23.558355714539516	2.0	0.465324384787472	246.0	32.0	278.0	22630.0	1979.0	24609.0	133.0
15	306	large	E	708.0	587.0	82.01219323999996	77.42640679999997	1.471909575619333E-4	1295.0	162.26702715999994	32.202484376209235	26.832815729997478	86.4064338121348	88.8542371618249	26.40075756488817	29.94086863872292	14.866068747318506	38.69266685897465	0.4472135954999579	12.529964086141668	38.70040461864784	0.881763247534633	1.2001157351596459	0.7347318443561079	0.9440840897087074	0.8290960451977402	80.0	3.0	26.40075756488817	518.0	60.0	34354.0	3812.0	0.6	0.4463320463320463	0.10380622837370242	0.2412630287991132	-1.0	84.1672431749366	29.615528128088304	3.0	0.21280276816608998	77.0	115.0	192.0	5721.0	10454.0	16175.0	97.0
16	322	large	iso	873.0	606.0	93.32590171999993	75.18376611999999	5.572904750390107E-5	1479.0	171.33809495999992	34.438350715445125	30.4138126514911	31.648821310850305	40.3554470547294	27.892651361962706	26.40673552404645	13.601470508735444	26.598254009568077	34.26074895443646	16.0312195418814	41.07663769703833	1.0562703343835573	1.132325996417181	0.9328323625225657	0.8056044970834496	0.6941580756013745	96.0	4.0	33.06055050963308	87.0	168.0	6530.0	14778.0	0.42857142857142855	0.1724137931034483	0.6588235294117647	-1.0	0.20035556306254665	142.40266833590476	53.06659275674582	3.0	0.5254901960784314	126.0	122.0	248.0	10314.0	10161.0	20475.0	121.0
16	323	large	E	878.0	705.0	105.15432883999989	94.08326103999993	8.019063447079742E-5	1583.0	202.0660170000001	36.05551275463989	29.68164415931166	40.815083874881594	45.37943670141897	29.614185789921695	33.140372356042526	4.0	31.61791118483806	33.32025661016939	16.1245154965971	44.42127868488255	0.8935984626775656	1.2147410891767811	0.7356287447913276	0.8947160053025928	0.8029612756264237	84.0	3.0	33.24154027718932	201.0	265.0	19159.0	18565.0	0.4	0.2943777637397347	0.5686695278969958	-1.0	0.002443635140248519	156.1619475323096	53.191016828817396	3.0	0.4270386266094421	117.0	123.0	240.0	9843.0	8463.0	18306.0	127.0
[truncated: 67 more columns]
