# Supplementary material for: Exploiting Single-Cell Quantitative Data to Map Genetic Variants Having Probabilistic Effects
Source: PLoS Genet. 2016 Aug 1;12(8):e1006213. doi: 10.1371/journal.pgen.1006213 (PMC4968810; doi:10.1371/journal.pgen.1006213)
Supplement: S1 Dataset — (ZIP) [file pgen.1006213.s007.zip › data/2014-10-07_morpho/k_series/k2-1_A.xls]

image_number	cell_	Agroup	C11-1_A	C12-1_A	C13_A	C103_A	C104_A	C115_A	C126_A	C127_A	A7-1_A	A8-1_A	A101_A	A120_A	A121_A	A122_A	A123_A	D14-1_A	D15-1_A	D16-1_A	D17-1_A	D102_A	D105_A	D117_A	D127_A	D135_A	D147_A	D148_A	D154_A	D155_A	D173_A	D176_A	D179_A	D182_A	D188_A	D191_A	D194_A
1	1	A	688.0	96.91168815999994	1.395776907932205E-4	32.69556544854363	25.079872407968907	1.303657567179445	122.0	3.0	409.0	36194.0	0.5944767441860465	68.74887338454567	22.20360331117452	4.0	0.293398533007335	67.0	5285.0	129.0	8.121027598607415E-4	22.47220505424423	0.6873166053546633	6.082762530298219	22.135943621178654	6.0	0.3976426261351493	0.4	12.339087278326195	21.80140948635181	5.830951894845301	9.433981132056603	4.47213595499958	2.1095023109728985	1.0	78.88059701492537	1.6353831598864712
1	2	B	679.0	95.49747459999993	1.1410223755124781E-4	32.802438933713454	25.0	1.312097557348538	105.0	3.0	72.0	11447.0	0.10603829160530191	61.6998940590434	25.0	3.0	1.2083333333333333	174.0	14789.0	172.0	0.002964399782901845	20.518284528683193	0.625510943565695	4.47213595499958	21.400934559032695	7.0	0.2857142857142857	0.5384615384615384	25.866356794094514	52.431407971172504	11.180339887498949	19.924858845171276	6.324555320336759	3.1503968004046725	3.605551275463989	84.99425287356321	2.023666238420448
1	13	A	1106.0	120.81118307999986	2.86255201375623E-5	38.600518131237564	34.40930106817051	1.1218047717610877	139.0	4.0	591.0	37987.0	0.5343580470162749	81.86537127178944	29.410882339705484	2.0	0.15905245346869712	406.0	9329.0	38.0	0.0012019927482904284	21.095023109728988	0.5464958537087042	3.0	23.769728648009426	7.280109889280518	0.15789473684210525	0.38969534791087906	36.86989764584402	52.81529354676687	14.560219778561036	26.570660511172846	8.54400374531753	3.1098605879865953	4.47213595499958	22.97783251231527	1.6537678207739308
1	15	B	762.0	100.08326103999995	7.021243697226638E-5	33.12099032335839	27.294688127912362	1.2134591964613026	103.0	3.0	110.0	10285.0	0.14435695538057744	69.9687321777119	26.92582403567252	1.0	0.7636363636363637	70.0	4581.0	98.0	5.444065356920956E-4	17.804493814764857	0.5375592227448688	3.1622776601683795	18.439088914585774	4.123105625617661	0.21271781490575853	0.2831760569774271	78.6900675259798	74.29136217098427	5.830951894845301	9.433981132056603	3.605551275463989	2.6165155925684536	1.0	65.44285714285714	1.4974896310849162
1	20	B	731.0	100.32590171999993	1.1794012104342795E-4	34.713109915419565	25.495097567963924	1.361560191047812	79.0	3.0	156.0	2318.0	0.213406292749658	0.0	0.0	0.0	0.0	77.0	1873.0	35.0	6.853718835419572E-4	20.615528128088304	0.5938830654562265	5.0	21.400934559032695	6.0	0.3333333333333333	0.4	49.76364169072618	49.76364169072618	6.708203932499369	10.816653826391969	3.605551275463989	3.0000000000000004	1.0	24.324675324675326	1.4388681260010678
1	21	A	735.0	98.9116881599999	1.0054676532954943E-4	33.12099032335839	26.419689627245813	1.2536479720489122	89.0	3.0	277.0	15305.0	0.3768707482993197	58.19372740906543	20.12461179749811	1.0	0.34657039711191334	79.0	4418.0	79.0	8.849455615727719E-4	20.808652046684813	0.6282617712674379	5.0	20.248456731316587	4.242640687119285	0.3333333333333333	0.2606233456578416	25.057615418303016	16.927513064147035	5.830951894845301	10.44030650891055	4.123105625617661	2.5321462647095156	1.0	55.924050632911396	1.4126301493888636
1	23	A	719.0	98.66904747999992	1.6107038605149454E-4	33.24154027718932	25.96150997149434	1.2804162898725242	76.0	3.0	386.0	20425.0	0.5368567454798331	21.789492400911488	10.04987562112089	2.0	0.12176165803108809	109.0	5939.0	89.0	0.004096022658815115	19.1049731745428	0.5747318871277701	4.242640687119285	18.24828759089466	2.8284271247461903	0.3333333333333333	0.22222222222222224	62.35402463626133	62.35402463626133	9.055385138137417	14.866068747318506	5.385164807134504	2.760559663396612	1.4142135623730951	54.48623853211009	1.6334399730594376
1	25	B	709.0	98.32590171999995	1.169471383796374E-4	33.24154027718932	26.248809496813376	1.266401826003761	53.0	4.0	47.0	4511.0	0.06629055007052186	16.557900792370614	7.0710678118654755	1.0	0.723404255319149	179.0	9003.0	71.0	0.0028171269651381366	18.439088914585774	0.5547001962252291	2.23606797749979	17.72004514666935	1.0	0.15617376188860607	0.0625	40.601294645004465	14.036243467926477	10.816653826391969	20.248456731316587	7.280109889280518	2.781339435704275	1.4142135623730951	50.29608938547486	1.411640564256359
1	27	A	759.0	101.7401152799999	1.545292685771859E-4	35.22782990761707	25.238858928247925	1.3957774401674417	65.0	3.0	190.0	7148.0	0.2503293807641634	0.0	0.0	0.0	0.11052631578947368	124.0	6812.0	79.0	0.002241793647864985	20.615528128088304	0.585205735980653	5.385164807134504	20.591260281974	4.0	0.4142434467026541	0.26666666666666666	57.33908727832619	35.537677791974374	7.810249675906654	13.601470508735444	7.211102550927978	1.8861845900368046	2.23606797749979	54.935483870967744	1.4380504991192014
1	28	B	721.0	99.49747459999992	1.3220557604774622E-4	33.83784863137726	25.298221281347036	1.3375584099395434	63.0	3.0	88.0	7614.0	0.12205270457697642	27.990996376641494	12.165525060596439	2.0	0.3522727272727273	174.0	5384.0	50.0	0.007238636680438889	19.6468827043885	0.5806185528642113	3.0	20.223748416156685	4.47213595499958	0.17647058823529413	0.3028912664076914	20.556045219583467	47.12109639666147	13.92838827718412	23.259406699226016	6.708203932499369	3.467307633052225	2.23606797749979	30.942528735632184	1.6158989598811293
2	33	B	640.0	92.08326103999995	1.0812486151732174E-4	30.675723300355934	25.632011235952593	1.1967739487149103	146.0	3.0	68.0	12317.0	0.10625	59.51082387620793	23.430749027719962	3.0	1.338235294117647	77.0	3062.0	51.0	8.261329266574895E-4	20.591260281974	0.6712559009728413	6.4031242374328485	21.095023109728988	7.211102550927978	0.5	0.5530663187549721	31.686367687856603	36.65610841596691	5.385164807134504	10.295630140987	4.47213595499958	2.3021728866442674	1.0	39.76623376623377	1.2824951012410188
2	35	A	1087.0	121.05382375999986	4.677914329249032E-5	40.24922359499622	33.1058907144937	1.2157722606561732	147.0	3.0	284.0	29047.0	0.2612695492180313	77.77897906724013	26.92582403567252	2.0	0.5140845070422535	179.0	15193.0	126.0	0.0026151095712135036	24.041630560342615	0.5973191135873605	5.385164807134504	24.73863375370596	6.708203932499369	0.2929143502255349	0.375	48.36646066342979	53.13010235415598	10.295630140987	19.1049731745428	8.48528137423857	2.251542681017716	1.4142135623730951	84.87709497206704	1.484499440531824
2	37	A	681.0	95.25483391999994	6.937064958698575E-5	32.01562118716424	25.0	1.2806248474865698	126.0	3.0	419.0	31181.0	0.6152716593245228	59.950070590958006	21.095023109728988	1.0	0.25059665871121717	167.0	5220.0	47.0	0.003309942166108043	17.029386365926403	0.5319086662842529	3.1622776601683795	17.88854381999832	4.123105625617661	0.2701716134791496	0.33333333333333337	85.60129464500446	61.92751306414706	12.36931687685298	22.02271554554524	6.0	3.6704525909242065	2.23606797749979	31.25748502994012	1.503639846743295
2	46	A	742.0	99.7401152799999	7.707310088932243E-5	32.31098884280702	27.85677655436824	1.1598969026350006	96.0	3.0	417.0	21079.0	0.5619946091644205	57.56515156324767	22.561028345356956	1.0	0.2949640287769784	109.0	10291.0	138.0	0.001888652729117191	20.8806130178211	0.6462387492814069	5.0	21.37755832643195	6.324555320336759	0.29411764705882354	0.42543562981151706	21.801409486351815	40.23635830927384	7.280109889280518	14.317821063276353	5.0990195135927845	2.8079557305298435	2.23606797749979	94.41284403669725	1.4616655329899912
2	51	A	845.0	106.3259017199999	3.436162425775329E-5	35.38361202590826	29.732137494637012	1.1900796581574618	87.0	3.0	552.0	17521.0	0.6532544378698225	0.0	0.0	0.0	0.021739130434782608	112.0	16233.0	217.0	0.0020371746228891882	17.69180601295413	0.5	0.0	18.384776310850235	1.0	0.0	0.0625	-1.0	47.29061004263852	9.433981132056603	16.15549442140351	4.47213595499958	3.612478373637688	1.0	144.9375	1.4971970677015956
3	53	A	695.0	96.08326103999994	1.1507090909033038E-4	31.304951684997057	25.942243542145693	1.206717207559135	160.0	3.0	371.0	29997.0	0.5338129496402878	51.220002794002745	21.400934559032695	2.0	0.20754716981132076	154.0	9026.0	95.0	0.006970245794329423	17.08800749063506	0.5458563764155085	2.23606797749979	18.35755975068582	2.8284271247461903	0.17845765256206242	0.18181818181818182	53.13010235415598	18.434948822922024	12.806248474865697	19.4164878389476	7.211102550927978	2.6925824035672523	3.0	58.61038961038961	1.6208730334588966
3	55	B	745.0	101.15432883999992	1.418862599807941E-4	32.984845004941285	26.68332812825267	1.2361593293910171	131.0	3.0	84.0	12375.0	0.11275167785234899	64.0205555049337	23.345235059857504	4.0	1.1071428571428572	164.0	8673.0	60.0	0.0015548070127597673	17.26267650163207	0.5233517543904189	1.4142135623730951	21.18962010041709	5.0	0.10511766624552735	0.3333333333333333	59.036243467926475	22.833654177917538	10.295630140987	20.12461179749811	6.708203932499369	3.0	5.0	52.88414634146341	1.1345555171221031
3	57	B	670.0	95.49747459999995	1.3329200718535075E-4	31.064449134018133	26.076809620810597	1.191267244181096	139.0	4.0	38.0	6803.0	0.056716417910447764	65.64598309853375	24.08318915758459	3.0	3.1578947368421053	65.0	8120.0	177.0	5.308866982491565E-4	16.492422502470642	0.5309098652069796	5.0	17.26267650163207	6.4031242374328485	0.36760731104690386	0.4707670566443892	84.7376046004049	82.9476939921588	5.0	9.219544457292887	4.123105625617661	2.23606797749979	1.4142135623730951	124.92307692307692	1.416871921182266
3	59	B	958.0	114.22539663999989	8.718867683301543E-5	36.87817782917155	31.89043743820395	1.1564023823954328	113.0	3.0	105.0	10467.0	0.10960334029227557	0.0	0.0	0.0	0.24761904761904763	112.0	13316.0	182.0	0.003164601854206407	21.470910553583888	0.5822118070215462	5.385164807134504	22.847319317591726	7.615773105863909	0.31514293343362576	0.4360778994930029	62.40270413135629	63.79988515865266	10.295630140987	16.64331697709324	5.830951894845301	2.8543053136497876	2.23606797749979	118.89285714285714	1.5307900270351458
3	61	B	979.0	114.22539663999987	8.032308523013263E-5	37.013511046643494	32.01562118716424	1.1561078521719583	123.0	3.0	204.0	13234.0	0.2083758937691522	31.43066595993411	14.560219778561036	2.0	0.29411764705882354	126.0	9141.0	112.0	0.0016445970306018184	26.248809496813376	0.7091683213660894	8.48528137423857	25.612496949731394	7.810249675906654	0.4615384615384615	0.4235702594681104	6.84277341263094	1.6483445048961372	9.433981132056603	16.64331697709324	6.4031242374328485	2.5992494226171545	1.0	72.54761904761905	1.5438135871348868
3	63	A	1500.0	141.88225087999987	1.0723292302059819E-4	42.720018726587654	41.88078318274385	1.0200386783642956	66.0	3.0	531.0	34853.0	0.354	62.838520455627204	24.08318915758459	1.0	0.24105461393596986	634.0	41099.0	76.0	0.005633820644286243	22.20360331117452	0.5197470406855338	2.0	29.017236257093817	15.556349186104045	0.09523809523809523	0.7333333333333333	58.57043438516149	76.42956561483851	21.095023109728988	37.0	12.649110640673518	2.925106835655751	14.212670403551895	64.82492113564669	1.1723886225942237
3	64	B	886.0	110.56854239999988	5.351879081815305E-5	36.89173349139343	28.30194339616981	1.3035053096878888	170.0	3.0	152.0	18886.0	0.17155756207674944	84.16040153493103	28.284271247461902	4.0	0.9736842105263158	97.0	6046.0	90.0	4.489549692911925E-4	20.12461179749811	0.5455046400081208	2.23606797749979	20.591260281974	2.0	0.14285714285714285	0.11764705882352941	58.57043438516149	32.005383208083515	7.280109889280518	13.0	4.47213595499958	2.9068883707497264	1.0	62.329896907216494	1.4439298709890838
3	66	B	1057.0	117.98275595999988	1.0579350633498488E-4	38.48376280978771	33.1058907144937	1.1624445673935484	105.0	3.0	135.0	11908.0	0.12771996215704826	32.00730967080131	14.212670403551895	1.0	0.45925925925925926	76.0	8421.0	153.0	2.6197860003683977E-4	27.202941017470888	0.7068680147501654	9.0	26.92582403567252	9.055385138137417	0.47368421052631576	0.47398052095690113	23.96248897457818	30.302680720488098	5.385164807134504	9.848857801796104	4.47213595499958	2.2022715545545237	1.0	110.80263157894737	1.380833630210189
3	72	A	734.0	99.25483391999992	1.3271900547563232E-4	33.13608305156178	25.179356624028344	1.3160019752029897	64.0	3.0	428.0	23837.0	0.5831062670299727	67.70580489401945	26.68332812825267	1.0	0.3341121495327103	82.0	6929.0	130.0	0.0013391437870206068	22.090722034374522	0.6666666666666666	6.082762530298219	22.02271554554524	6.0	0.3333333333333333	0.3333333333333333	2.752485400268684	6.709836807756943	6.708203932499369	11.40175425099138	5.830951894845301	1.955384722187607	1.0	84.5	1.5384615384615385
3	74	B	981.0	115.15432883999989	1.0296337724561805E-4	39.0	31.38470965295043	1.242643326360474	126.0	4.0	99.0	8044.0	0.10091743119266056	11.595241580617241	4.47213595499958	2.0	0.2727272727272727	77.0	8863.0	150.0	5.5055117283184E-4	28.861739379323623	0.7400445994698365	10.04987562112089	29.614185789921695	11.180339887498949	0.5260345319150856	0.5812381937190965	26.961098644632898	31.55535197589927	5.830951894845301	9.899494936611665	5.656854249492381	1.7499999999999998	1.4142135623730951	115.1038961038961	1.303170484034751
3	75	A	820.0	105.74011527999993	1.2976701712946503E-4	36.40054944640259	27.80287754891569	1.3092367645169236	70.0	3.0	266.0	7355.0	0.32439024390243903	0.0	0.0	0.0	0.04887218045112782	94.0	10513.0	171.0	6.497726423979E-4	23.323807579381203	0.6407542725069019	6.082762530298219	23.323807579381203	6.082762530298219	0.3736611319222725	0.3736611319222725	26.791515529419172	26.791515529419172	6.708203932499369	12.083045973594572	4.47213595499958	2.701851217221259	0.0	111.84042553191489	1.5289641396366405
3	81	A	738.0	98.32590171999992	7.475459226831472E-5	33.0	27.0	1.2222222222222223	63.0	3.0	326.0	16909.0	0.44173441734417346	50.63332283207574	22.090722034374522	1.0	0.17791411042944785	204.0	8978.0	78.0	0.0027397734474602286	17.11724276862369	0.51870432632193	2.0	17.72004514666935	5.0	0.15384615384615385	0.38461538461538464	90.0	90.0	12.165525060596439	23.021728866442675	7.0	3.2888184094918107	3.0	44.009803921568626	1.7723323680106928
3	83	B	651.0	94.91168815999993	1.5918435290046215E-4	31.016124838541646	25.019992006393608	1.2396536669802207	79.0	3.0	59.0	4442.0	0.09062980030721966	8.0	4.0	1.0	0.4576271186440678	133.0	7029.0	83.0	0.0018441527870014251	16.0312195418814	0.5168672626040144	1.0	17.26267650163207	3.1622776601683795	0.07692307692307693	0.23249527748763857	90.0	71.56505117707799	8.246211251235321	14.560219778561036	6.324555320336759	2.3021728866442674	2.23606797749979	52.849624060150376	1.5704936690852185
4	84	B	811.0	104.9116881599999	4.957450397281363E-5	34.48187929913333	28.653097563788805	1.203425885189838	165.0	4.0	103.0	17437.0	0.12700369913686807	52.94987143363783	23.769728648009426	3.0	1.087378640776699	83.0	8637.0	152.0	0.0015833895573866936	20.396078054371138	0.5915013470534297	6.4031242374328485	20.223748416156685	7.0710678118654755	0.4268749491621899	0.4756514941544941	69.62356478616361	75.96375653207352	7.810249675906654	13.45362404707371	4.242640687119285	3.1710495984067415	1.0	104.06024096385542	1.460692370035892
4	87	A	855.0	108.56854239999987	7.230119398540648E-5	37.21558813185679	27.784887978899608	1.3394183255343353	172.0	3.0	517.0	41722.0	0.6046783625730994	81.18435765236725	28.635642126552707	4.0	0.3056092843326886	102.0	6079.0	64.0	0.0030605794228840424	25.553864678361276	0.6866441177235353	7.211102550927978	26.92582403567252	8.602325267042627	0.3713906763541037	0.4430422916026653	1.6846843178962914	3.532294583890888	10.816653826391969	15.811388300841896	5.0	3.162277660168379	1.4142135623730951	59.59803921568628	1.0738608323737455
4	89	B	1023.0	118.56854239999986	1.2707606061362415E-4	39.35733730830886	32.64965543462902	1.2054441856855098	115.0	5.0	117.0	14636.0	0.11436950146627566	77.52528719890597	31.064449134018133	1.0	0.6837606837606838	132.0	8504.0	87.0	0.0017528983216073826	24.186773244895647	0.614542926403446	4.242640687119285	25.0	6.324555320336759	0.20677365503867326	0.3508232077228117	18.43494882292201	45.0	9.433981132056603	17.0	5.385164807134504	3.156820749009882	3.1622776601683795	64.42424242424242	1.3504233301975541
4	96	A	856.0	107.15432883999989	4.529828754246055E-5	36.069377593742864	29.0	1.243771641163547	163.0	4.0	487.0	31966.0	0.5689252336448598	55.963969333497985	23.40939982143925	2.0	0.19096509240246407	123.0	7958.0	75.0	0.002072961597473363	23.345235059857504	0.6472314361173596	5.0	25.0	7.280109889280518	0.29061909685954823	0.46895310261062645	8.13010235415598	29.054604099077153	8.54400374531753	15.524174696260024	5.0990195135927845	3.044541142640508	3.1622776601683795	64.69918699186992	1.159210856999246
4	101	A	800.0	102.91168815999993	3.399711112424222E-5	33.24154027718932	29.0	1.1462600095582525	105.0	3.0	452.0	25258.0	0.565	54.7462971924176	21.93171219946131	3.0	0.18141592920353983	145.0	10890.0	102.0	0.0032329549303460325	18.601075237738275	0.5595732051713175	4.123105625617661	17.69180601295413	1.4142135623730951	0.28797018815893544	0.08333333333333334	61.52579638992563	2.489552921999149	11.045361017187261	19.697715603592208	6.708203932499369	2.936362072739365	3.605551275463989	75.10344827586206	1.3581267217630855
4	102	A	1085.0	120.46803731999984	7.165741981293608E-5	38.897300677553446	33.24154027718932	1.1701413458342411	105.0	4.0	280.0	18712.0	0.25806451612903225	58.30161660632063	24.20743687382041	2.0	0.18928571428571428	94.0	16289.0	195.0	4.287959686964946E-4	22.20360331117452	0.5708263279047433	4.0	22.20360331117452	4.0	0.21052631578947367	0.21052631578947367	42.87890360333856	42.87890360333856	6.324555320336759	10.770329614269007	5.385164807134504	2.0	0.0	173.2872340425532	1.1252992817238627
4	103	B	930.0	110.91168815999991	8.544735208418198E-5	36.40054944640259	30.610455730027933	1.1891541167319097	52.0	3.0	153.0	13563.0	0.16451612903225807	73.19642778259859	30.4138126514911	2.0	0.477124183006536	63.0	4908.0	104.0	5.749324597912196E-4	21.400934559032695	0.5879288880115439	6.324555320336759	22.02271554554524	6.082762530298219	0.4	0.3976426261351493	70.27772223555294	61.305095620656544	5.0990195135927845	8.246211251235321	4.123105625617661	2.0	1.0	77.9047619047619	1.3349633251833741
4	106	A	755.0	100.08326103999991	1.6889162442594314E-4	33.28663395418648	26.627053911388696	1.2501057783170448	57.0	3.0	383.0	13504.0	0.5072847682119205	0.0	0.0	0.0	0.028720626631853787	72.0	5958.0	91.0	5.229921905699832E-4	20.248456731316587	0.6083059272134642	3.605551275463989	20.248456731316587	3.605551275463989	0.2095684110712273	0.2095684110712273	0.9548412538721891	0.9548412538721891	6.082762530298219	10.04987562112089	4.0	2.5124689052802225	0.0	82.75	1.0996978851963746
4	109	B	1019.0	117.39696951999987	4.2027354257084174E-5	39.44616584663204	31.38470965295043	1.2568593523032248	105.0	4.0	148.0	9121.0	0.1452404317958783	27.901689239237307	13.416407864998739	2.0	0.2702702702702703	96.0	9874.0	129.0	7.718908614502714E-4	23.853720883753127	0.604715829074419	4.242640687119285	23.600847442411894	4.47213595499958	0.21428571428571427	0.23802777946288958	14.534455080540116	32.96940390346212	7.211102550927978	12.206555615733702	5.0	2.4413111231467406	1.4142135623730951	102.85416666666667	1.2542029572614948
5	111	A	672.0	93.84062035999993	1.3878660675481957E-4	31.953090617340916	24.698178070456937	1.293742822899234	99.0	3.0	302.0	33056.0	0.4494047619047619	53.20043759938475	20.615528128088304	4.0	0.2947019867549669	128.0	9897.0	124.0	0.0034339090915127767	19.313207915827967	0.6044237831988216	3.605551275463989	19.313207915827967	3.605551275463989	0.2166365803419133	0.2166365803419133	15.255118703057775	15.255118703057775	10.198039027185569	17.4928556845359	4.47213595499958	3.911521443121589	0.0	77.3203125	1.603718298474285
5	115	B	921.0	110.56854239999991	6.865625916290971E-5	35.84689665786984	31.38470965295043	1.1421771000675778	116.0	3.0	169.0	13289.0	0.18349619978284473	56.44005817041343	23.08679276123039	2.0	0.5088757396449705	141.0	11441.0	123.0	0.0036181607010349285	22.47220505424423	0.6268940173182516	5.0990195135927845	23.259406699226016	5.0990195135927845	0.31323027878410764	0.31323027878410764	40.6676860168115	18.047821068771043	11.40175425099138	19.72308292331602	5.0	3.944616584663204	2.0	81.1418439716312	1.5158639979022812
5	119	B	848.0	107.7401152799999	1.2256284419700448E-4	36.6742416417845	27.730849247724095	1.3225069782092735	119.0	4.0	103.0	14813.0	0.1214622641509434	59.452593990763056	19.924858845171276	4.0	0.9223300970873787	63.0	5667.0	122.0	4.863305790506024E-4	20.615528128088304	0.5621255465743611	2.0	19.697715603592208	1.0	0.125	0.0625	26.565051177077976	26.565051177077976	5.830951894845301	9.433981132056603	3.605551275463989	2.6165155925684536	1.0	89.95238095238095	1.3562731604023293
5	120	A	940.0	111.98275595999989	3.6602047252954316E-5	37.20215047547655	31.622776601683793	1.1764352935882194	138.0	3.0	551.0	33956.0	0.5861702127659575	73.50314977048579	28.600699292150182	2.0	0.2413793103448276	98.0	8358.0	114.0	6.682277385686495E-4	25.495097567963924	0.6853124682878252	7.211102550927978	24.041630560342615	6.324555320336759	0.39999999999999997	0.3508232077228117	20.056094736575425	35.3112134396332	7.0	12.36931687685298	5.0990195135927845	2.42582262018792	2.0	85.28571428571429	1.3366834170854272
5	122	A	932.0	113.15432883999988	1.2972444057059211E-4	36.87817782917155	29.732137494637012	1.2403473458920844	145.0	4.0	395.0	33260.0	0.4238197424892704	77.20516467327377	29.154759474226502	3.0	0.3240506329113924	193.0	10448.0	106.0	0.0027259810091260425	21.93171219946131	0.5947070460220186	6.708203932499369	21.587033144922902	9.899494936611665	0.42857142857142855	0.6081211398682971	67.16634582208246	85.60129464500447	9.486832980505138	18.439088914585774	6.082762530298219	3.0313675443913413	4.123105625617661	54.134715025906736	1.9580781010719754
5	124	A	590.0	88.42640679999995	1.2586986577793095E-4	30.01666203960727	23.323807579381203	1.2869537676233749	144.0	3.0	280.0	23989.0	0.4745762711864407	57.1543234168398	19.313207915827967	3.0	0.46785714285714286	113.0	6191.0	89.0	0.00466638422602702	17.46424919657298	0.5818184971243218	3.0	17.08800749063506	3.1622776601683795	0.21428571428571427	0.23249527748763857	31.607502246248913	50.04245106917091	9.848857801796104	18.681541692269406	5.0990195135927845	3.6637517551107264	1.0	54.78761061946903	1.6244548538200614
5	127	B	844.0	106.56854239999991	7.526957655445239E-5	35.510561809129406	29.154759474226502	1.2180022215762605	125.0	3.0	191.0	18493.0	0.22630331753554503	45.223407801633925	18.384776310850235	2.0	0.41361256544502617	212.0	16833.0	127.0	0.007259398385119913	19.235384061671343	0.5416806460303909	2.23606797749979	18.384776310850235	3.605551275463989	0.14285714285714285	0.27653315937748607	57.52880770915151	87.27368900609373	11.661903789690601	22.80350850198276	7.810249675906654	2.9196900801171393	5.656854249492381	79.40094339622641	1.599477217370641
5	130	B	984.0	115.74011527999991	1.044396218254808E-4	36.76955262170047	31.38470965295043	1.1715753635542656	101.0	5.0	80.0	6909.0	0.08130081300813008	0.0	0.0	0.0	0.1	176.0	10672.0	119.0	0.0024329350511417985	21.18962010041709	0.5762816947604499	3.0	20.12461179749811	2.23606797749979	0.17647058823529413	0.1315334104411641	22.38013505195957	41.05481377096244	10.63014581273465	18.601075237738275	8.602325267042627	2.1623310744832014	2.8284271247461903	60.63636363636363	1.9625187406296853
5	132	B	577.0	86.42640679999995	9.029911672619284E-5	27.202941017470888	25.0	1.0881176406988355	69.0	3.0	64.0	6105.0	0.11091854419410745	48.896962417436896	18.027756377319946	1.0	0.90625	95.0	5953.0	102.0	0.0012443562904018725	16.278820596099706	0.5984213466347169	3.1622776601683795	15.620499351813308	2.23606797749979	0.25	0.16666666666666666	35.537677791974374	27.407575437818423	7.0710678118654755	13.0	4.47213595499958	2.9068883707497264	1.0	62.66315789473684	1.6277507139257517
5	133	B	1578.0	145.53910511999993	2.8631597168046834E-5	46.861498055439924	41.86884283091664	1.1192451208810725	94.0	3.0	187.0	17828.0	0.1185044359949303	75.75084853971329	30.4138126514911	3.0	0.5187165775401069	384.0	15376.0	68.0	0.0041586904266787015	31.240998703626616	0.6666666666666666	7.810249675906654	31.827660925679098	8.94427190999916	0.3444953451086914	0.4	0.0	23.629377730656813	17.4928556845359	30.610455730027933	10.63014581273465	2.8795894495969536	3.605551275463989	40.041666666666664	1.6982310093652446
5	136	A	849.0	106.32590171999992	6.765047225325509E-5	34.828149534535996	29.832867780352597	1.1674422248293945	113.0	3.0	441.0	22464.0	0.519434628975265	72.78315920319001	25.612496949731394	2.0	0.20634920634920634	111.0	11217.0	142.0	7.222663188999602E-4	19.4164878389476	0.557494098837895	5.830951894845301	18.384776310850235	5.656854249492381	0.39492189449597953	0.3805211953235953	80.7273982227997	85.23635830927381	7.0710678118654755	14.0	5.0	2.8	1.4142135623730951	101.05405405405405	1.4051885530890613
5	139	A	942.0	111.7401152799999	3.0658779204346686E-5	37.12142238654117	31.144823004794873	1.191897041149541	98.0	3.0	533.0	27002.0	0.5658174097664543	37.86543384665927	16.64331697709324	3.0	0.17448405253283303	272.0	11743.0	80.0	0.005073002310608954	23.194827009486403	0.6248366985499988	5.0990195135927845	19.235384061671343	1.4142135623730951	0.27653315937748607	0.08333333333333334	4.969740728110304	38.659808254090095	14.7648230602334	25.059928172283335	8.94427190999916	2.80178514522438	4.0	43.17279411764706	1.8530188197223878
5	142	A	719.0	98.66904747999993	8.058213415173275E-5	34.785054261852174	25.96150997149434	1.339870227118764	79.0	3.0	325.0	10662.0	0.4520166898470097	36.71511950137164	18.35755975068582	1.0	0.06769230769230769	196.0	12065.0	91.0	0.004385366140113835	18.439088914585774	0.5300865358950273	2.23606797749979	19.4164878389476	6.0	0.17845765256206242	0.46153846153846156	80.78897345918334	72.64597536373867	11.40175425099138	21.02379604162864	2.0	10.51189802081432	4.123105625617661	61.55612244897959	1.4783257355988395
6	143	A	1254.0	131.29646443999985	3.674136732457346E-5	43.139309220245984	35.35533905932738	1.2201639234135715	181.0	3.0	414.0	35059.0	0.33014354066985646	106.96615257295129	32.202484376209235	4.0	0.49033816425120774	221.0	16277.0	118.0	0.005106206739769033	27.202941017470888	0.6305836025001555	7.0710678118654755	23.323807579381203	6.4031242374328485	0.3333333333333333	0.3472581680740104	35.022287379849416	85.50741852008468	13.038404810405298	25.709920264364882	7.280109889280518	3.5315291465889884	6.708203932499369	73.65158371040724	1.6021379861153775
6	146	A	708.0	97.4974745999999	6.922362419456329E-5	33.54101966249684	26.30589287593181	1.2750382517213361	167.0	4.0	253.0	21480.0	0.3573446327683616	63.47294263957729	25.632011235952593	2.0	0.4624505928853755	93.0	6880.0	97.0	0.0012865614084753992	20.615528128088304	0.6146362971528592	3.605551275463989	19.6468827043885	2.8284271247461903	0.25	0.2	23.070412249824642	34.38034472384487	7.211102550927978	12.806248474865697	5.0	2.5612496949731396	1.0	73.97849462365592	1.3111918604651163
6	147	A	593.0	88.66904747999992	1.7151978197111104E-4	30.675723300355934	23.08679276123039	1.3287130706119397	130.0	2.0	215.0	19542.0	0.3625632377740304	55.69984954057783	23.769728648009426	6.0	0.4418604651162791	90.0	4219.0	67.0	6.951520570082758E-4	16.76305461424021	0.5464599628216658	1.0	17.08800749063506	1.4142135623730951	0.07142857142857142	0.1	19.653824058053317	25.346175941946683	7.211102550927978	12.806248474865697	4.242640687119285	3.0184617127124724	1.0	46.87777777777778	1.4292486371178004
6	150	A	664.0	94.32590171999992	2.472353133266003E-4	32.28002478313795	24.041630560342615	1.342672024766274	115.0	3.0	450.0	26516.0	0.677710843373494	45.044887524137394	17.26267650163207	1.0	0.14444444444444443	60.0	5569.0	119.0	0.0015152037675684946	19.235384061671343	0.5958912420575121	4.123105625617661	18.35755975068582	4.0	0.33333333333333337	0.3076923076923077	58.6097318958122	72.64597536373867	5.830951894845301	9.219544457292887	4.242640687119285	2.173067468400883	1.0	92.81666666666666	1.282097324474771
6	152	A	626.0	92.08326103999993	6.631228848938875E-5	29.832867780352597	25.0	1.1933147112141038	146.0	3.0	385.0	22822.0	0.6150159744408946	63.34022603412579	23.021728866442675	3.0	0.35844155844155845	79.0	6272.0	92.0	4.552789271062617E-4	16.1245154965971	0.5404949874519412	3.605551275463989	16.1245154965971	3.605551275463989	0.295378269592824	0.295378269592824	75.96375653207352	75.96375653207352	5.385164807134504	9.219544457292887	5.0990195135927845	1.8081014266989475	0.0	79.39240506329114	1.1588010204081634
6	159	A	745.0	99.49747459999995	8.500487231169061E-5	33.24154027718932	26.870057685088806	1.2371220287940166	122.0	3.0	251.0	17171.0	0.33691275167785234	55.221957424213	25.612496949731394	1.0	0.2948207171314741	102.0	13380.0	164.0	0.0011487388007753244	21.2602916254693	0.6395699912876277	5.0	18.601075237738275	3.0	0.2808279781508652	0.2	5.640549432156831	42.51044707800085	7.615773105863909	14.422205101855956	5.0	2.884441020371191	3.1622776601683795	131.1764705882353	1.2502242152466367
6	165	A	639.0	92.42640679999994	2.1683252298915543E-4	31.304951684997057	23.259406699226016	1.3459049961940244	80.0	4.0	313.0	8889.0	0.48982785602503914	0.0	0.0	0.0	0.03514376996805112	75.0	8374.0	143.0	7.116314968433076E-4	17.0	0.5430450802499489	1.4142135623730951	15.652475842498529	0.0	0.1	0.0	18.43494882292201	-1.0	5.830951894845301	10.0	3.605551275463989	2.773500981126146	1.4142135623730951	111.65333333333334	1.280749940291378
7	167	A	862.0	109.39696951999987	1.1232542631109456E-4	37.53664875824692	28.319604517012593	1.3254651467924745	104.0	3.0	417.0	26654.0	0.4837587006960557	68.07222072914867	29.068883707497267	3.0	0.2541966426858513	203.0	11279.0	83.0	0.004720171973313706	22.80350850198276	0.6074998503155601	4.123105625617661	22.02271554554524	3.1622776601683795	0.23608834134288123	0.18864566947613626	26.56505117707799	22.166345822082448	11.40175425099138	21.095023109728988	8.06225774829855	2.616515592568454	1.0	55.5615763546798	1.49383810621509
7	171	B	859.0	108.5685423999999	9.244161475335932E-5	38.28837943815329	27.65863337187866	1.384319280108836	108.0	3.0	89.0	15807.0	0.10360884749708964	77.13940905133087	29.206163733020468	5.0	2.0224719101123596	207.0	12468.0	82.0	0.004586791967838724	19.849433241279208	0.5184192575541551	0.0	20.808652046684813	2.23606797749979	0.0	0.14285714285714285	-1.0	67.47943439710312	12.206555615733702	23.706539182259394	8.06225774829855	2.940434295500215	2.23606797749979	60.231884057971016	1.3614051973051011
7	173	B	659.0	93.49747459999992	1.1172083911442518E-4	31.064449134018133	25.238858928247925	1.2308182878763219	85.0	3.0	48.0	7045.0	0.07283763277693475	57.18315927675622	25.553864678361276	2.0	2.0208333333333335	134.0	7017.0	72.0	0.0028494792624601277	18.35755975068582	0.5909507576164542	3.1622776601683795	16.1245154965971	1.0	0.21271781490575853	0.07142857142857142	16.260204708311953	34.695153531233956	8.06225774829855	15.264337522473747	6.708203932499369	2.275473088783468	2.23606797749979	52.365671641791046	1.3749465583582727
7	175	A	1033.0	117.05382375999984	4.47801064796848E-5	38.18376618407357	32.526911934581186	1.173913043478261	150.0	3.0	564.0	30324.0	0.5459825750242013	81.95308413391358	31.304951684997057	3.0	0.19148936170212766	114.0	11059.0	134.0	0.002421294113742059	25.80697580112788	0.6758625033664688	7.280109889280518	24.698178070456937	7.0	0.38969534791087906	0.3888888888888889	26.933507702415703	42.87890360333856	7.280109889280518	14.317821063276353	5.830951894845301	2.455486054675506	2.0	97.00877192982456	1.381318383217289
7	177	A	788.0	102.08326103999994	9.456996172431307E-5	32.55764119219941	28.319604517012593	1.1496502775185606	101.0	3.0	410.0	27600.0	0.5203045685279187	66.2559643163122	24.351591323771842	3.0	0.25853658536585367	154.0	7436.0	69.0	0.0018216087786596192	18.439088914585774	0.5663521139548541	2.23606797749979	20.518284528683193	4.47213595499958	0.1350858067395748	0.2857142857142857	15.945395900922847	20.92450174492116	8.602325267042627	16.278820596099706	5.656854249492381	2.8777161083053344	3.0	48.285714285714285	1.4289940828402368
7	181	A	887.0	109.9827559599999	8.747756516642309E-5	36.40054944640259	29.410882339705484	1.2376558114089924	99.0	3.0	226.0	6130.0	0.2547914317925592	0.0	0.0	0.0	0.0	182.0	10219.0	81.0	0.003089089485397578	22.02271554554524	0.605010525403531	3.605551275463989	25.495097567963924	8.246211251235321	0.19999999999999998	0.5	18.152705886651177	37.806529944704465	11.180339887498949	20.615528128088304	5.385164807134504	3.8282074674438826	5.0	56.14835164835165	1.4426069086994813
7	184	B	1225.0	129.88225087999987	8.810715671279601E-5	44.77722635447622	33.61547262794322	1.3320421476762065	117.0	3.0	161.0	16137.0	0.13142857142857142	72.98348029456822	24.351591323771842	2.0	0.7639751552795031	110.0	8097.0	110.0	3.820053493873251E-4	23.345235059857504	0.5213640272187999	5.385164807134504	23.08679276123039	4.47213595499958	0.35355339059327373	0.2857142857142857	82.99061574337875	87.75425743410491	7.280109889280518	13.416407864998739	5.385164807134504	2.4913643956121994	1.0	73.60909090909091	1.4943806348030135
7	186	B	741.0	98.91168815999993	1.0040009805869838E-4	32.55764119219941	26.90724809414742	1.2099952056888719	64.0	4.0	67.0	7658.0	0.09041835357624832	62.29312513706361	25.495097567963924	3.0	1.1492537313432836	173.0	9702.0	107.0	0.006724156104450461	16.278820596099706	0.5	0.0	19.209372712298546	4.0	0.0	0.2857142857142857	-1.0	47.48955292199915	8.94427190999916	16.76305461424021	7.280109889280518	2.3025826353147094	4.0	56.08092485549133	1.9079571222428364
7	191	B	1017.0	117.7401152799999	7.107753441679701E-5	40.049968789001575	31.064449134018133	1.2892541121916614	62.0	3.0	82.0	4664.0	0.08062930186823992	14.422205101855956	7.211102550927978	1.0	0.3780487804878049	153.0	15950.0	137.0	3.6255692873104816E-4	25.019992006393608	0.6247193883772648	5.385164807134504	25.079872407968907	5.830951894845301	0.2659543331421264	0.31763218935607507	24.663814712463562	33.826161758185265	9.219544457292887	17.69180601295413	5.656854249492381	3.1274990007992005	1.0	104.2483660130719	1.314169278996865
8	209	A	684.0	95.25483391999995	8.516607088054251E-5	31.240998703626616	26.248809496813376	1.1901872619182707	37.0	3.0	412.0	13021.0	0.6023391812865497	0.0	0.0	0.0	0.02912621359223301	77.0	5955.0	103.0	8.002978792481666E-4	19.1049731745428	0.6115352891175337	4.123105625617661	19.79898987322333	4.47213595499958	0.28797018815893544	0.3028912664076914	36.158185439808335	23.629377730656813	6.082762530298219	11.40175425099138	4.123105625617661	2.7653315937748606	1.0	77.33766233766234	1.3318219983207389
9	210	A	999.0	114.56854239999988	3.0343355460398343E-5	36.235341863986875	33.12099032335839	1.0940295416961643	96.0	3.0	545.0	34647.0	0.5455455455455456	78.22416889708789	25.179356624028344	4.0	0.3614678899082569	242.0	12405.0	87.0	0.003698684016946406	21.2602916254693	0.5867280542093963	5.0	29.0	12.083045973594572	0.29411764705882354	0.6918731997918145	60.64224645720873	36.198291676792195	13.038404810405298	24.20743687382041	6.4031242374328485	3.780566482265491	7.810249675906654	51.260330578512395	1.697218863361548
9	211	A	655.0	93.25483391999994	9.41575436725391E-5	31.144823004794873	25.495097567963924	1.2216004634526347	96.0	3.0	361.0	28990.0	0.5511450381679389	68.9406013304406	21.02379604162864	4.0	0.46537396121883656	111.0	8183.0	117.0	9.389812707445036E-4	21.213203435596427	0.6811149137797498	5.830951894845301	19.1049731745428	3.605551275463989	0.3616202853397895	0.2166365803419133	19.230672375661285	16.504361381755018	6.708203932499369	12.649110640673518	4.123105625617661	3.067859955389482	2.23606797749979	73.72072072072072	1.5870707564462911
9	214	B	1627.0	147.53910511999987	3.7159151139920154E-5	45.79301256742124	44.41846462902562	1.030945417629258	165.0	2.0	170.0	26770.0	0.10448678549477566	118.03937332274457	37.33630940518894	2.0	0.8823529411764706	140.0	13965.0	136.0	0.0017160141192657384	30.805843601498726	0.67271930529015	12.083045973594572	32.2490309931942	15.264337522473747	0.5288605549575789	0.6792541045984642	55.40771131249005	62.57125877832243	8.48528137423857	15.264337522473747	5.830951894845301	2.6178122882419563	3.605551275463989	99.75	1.363408521303258
9	218	B	878.0	107.49747459999992	4.6587792786290656E-5	35.4400902933387	29.120439557122072	1.217017697271366	88.0	3.0	106.0	13990.0	0.12072892938496584	43.406755746159504	20.8806130178211	3.0	0.4339622641509434	111.0	8973.0	134.0	3.2474362562441675E-4	19.1049731745428	0.5390780050617918	3.605551275463989	18.110770276274835	3.1622776601683795	0.2650854018430103	0.23249527748763857	72.69947280805499	87.95459151111277	7.211102550927978	13.45362404707371	5.656854249492381	2.378287198805056	1.0	80.83783783783784	1.6576395854229355
9	220	B	675.0	94.66904747999995	8.234656533420672E-5	31.76476034853718	25.942243542145693	1.2244415290039292	120.0	4.0	90.0	5980.0	0.13333333333333333	51.23411105730723	21.02379604162864	2.0	0.4888888888888889	69.0	8022.0	166.0	4.080470225137836E-4	17.72004514666935	0.557852316599813	3.605551275463989	18.973665961010276	4.123105625617661	0.295378269592824	0.33333333333333337	60.255118703057775	40.60129464500446	5.385164807134504	10.0	4.242640687119285	2.3570226039551585	1.4142135623730951	116.26086956521739	1.4278234854151084
9	227	A	798.0	102.91168815999991	4.530749679440099E-5	33.015148038438355	28.600699292150182	1.1543475808474295	56.0	3.0	243.0	12710.0	0.30451127819548873	39.117401216818706	19.026297590440446	2.0	0.13168724279835392	169.0	13953.0	131.0	0.003301760688052893	17.69180601295413	0.5358693528302886	3.0	17.88854381999832	2.8284271247461903	0.1875	0.19026059766179765	55.30484646876603	79.69515353123397	11.704699910719626	20.8806130178211	5.385164807134504	3.877432495688441	2.23606797749979	82.56213017751479	1.5866838672686878
9	231	A	987.0	114.5685423999999	3.908240955238412E-5	38.01315561749642	31.622776601683793	1.2020815280171309	68.0	3.0	603.0	22113.0	0.6109422492401215	6.0	3.0	1.0	0.03316749585406302	115.0	9627.0	138.0	0.0029173875818764117	22.135943621178654	0.5823232315653921	7.211102550927978	22.847319317591726	6.324555320336759	0.47241503539285884	0.4	69.94390526342457	54.68878656036679	8.94427190999916	17.88854381999832	3.1622776601683795	5.65685424949238	2.0	83.71304347826087	1.648488625740106
9	233	B	909.0	110.56854239999988	1.0759611064039583E-4	36.76955262170047	30.4138126514911	1.2089754429357205	49.0	3.0	137.0	8558.0	0.15071507150715072	20.0	10.0	1.0	0.12408759124087591	99.0	8279.0	115.0	3.567493193050523E-4	20.0	0.5439282932204212	3.1622776601683795	20.615528128088304	3.0	0.21271781490575853	0.2	63.43494882292201	45.0	7.0710678118654755	11.40175425099138	6.324555320336759	1.8027756377319943	1.0	83.62626262626263	1.3751660828602488
9	234	A	1106.0	121.98275595999988	1.3187820833009874E-4	38.3275357934736	34.36568055487916	1.1152852256851915	72.0	3.0	627.0	12776.0	0.5669077757685352	0.0	0.0	0.0	0.0	112.0	8514.0	112.0	0.0011260967824356337	27.202941017470888	0.7097492821884729	8.602325267042627	26.248809496813376	7.810249675906654	0.47717115136217914	0.43866732506766315	29.528671834479873	33.79656513477068	6.708203932499369	13.038404810405298	5.830951894845301	2.23606797749979	1.0	76.01785714285714	1.4733380314775664
10	235	B	775.0	102.32590171999992	1.1371670111384059E-4	32.64965543462902	27.018512172212592	1.2084179627110563	107.0	3.0	188.0	15763.0	0.24258064516129033	63.14641889767712	24.698178070456937	2.0	0.44148936170212766	193.0	6990.0	74.0	0.00586772863113712	19.1049731745428	0.5851508360568975	4.123105625617661	19.209372712298546	3.605551275463989	0.26559258100921596	0.19999999999999998	36.158185439808335	6.115503566285412	12.649110640673518	21.93171219946131	6.708203932499369	3.269386622730461	2.8284271247461903	36.21761658031088	2.0432045779685266
10	237	A	876.0	108.3259017199999	7.127129189934808E-5	36.124783736376884	29.732137494637012	1.2150079604230593	137.0	3.0	547.0	51102.0	0.6244292237442922	71.21965661571221	28.0178514522438	5.0	0.28153564899451555	161.0	10747.0	102.0	0.0014042520177257169	22.80350850198276	0.6312427686319991	5.385164807134504	21.400934559032695	4.123105625617661	0.2929143502255349	0.23608834134288123	18.79988515865267	26.565051177078004	8.94427190999916	15.620499351813308	7.0710678118654755	2.209072203437452	1.4142135623730951	66.75155279503106	1.5280543407462546
10	241	A	993.0	115.88225087999984	8.806205730796805E-5	40.496913462633174	29.68164415931166	1.3643756809856025	73.0	4.0	498.0	32164.0	0.5015105740181269	27.85677655436824	13.92838827718412	1.0	0.06224899598393574	206.0	16373.0	122.0	0.002998570085157157	23.430749027719962	0.57858110715869	4.123105625617661	24.413111231467404	4.242640687119285	0.23608834134288123	0.21428571428571427	43.05851360908563	12.094757077012098	13.0	24.596747752497688	6.708203932499369	3.6666666666666665	2.23606797749979	79.48058252427184	1.5349661027301045
10	243	A	857.0	107.1543288399999	5.14216495418047E-5	36.235341863986875	29.206163733020468	1.2406744752656174	119.0	3.0	531.0	48484.0	0.6196032672112018	76.73327022716504	28.42534080710379	3.0	0.2900188323917137	205.0	9620.0	69.0	0.0036420303173878617	20.808652046684813	0.574263991348343	3.1622776601683795	19.849433241279208	2.23606797749979	0.18864566947613626	0.125	19.722277764447057	25.27772223555295	12.041594578792296	22.561028345356956	8.246211251235321	2.7359265556017873	2.23606797749979	46.926829268292686	1.4703742203742203
10	246	A	995.0	115.3969695199999	4.0648908560981754E-5	38.8329756778952	31.064449134018133	1.250077717791232	107.0	4.0	438.0	22163.0	0.4402010050251256	71.51694767808416	29.68164415931166	1.0	0.14840182648401826	84.0	6390.0	101.0	0.0012340084570085224	21.540659228538015	0.554700196225229	5.0	21.18962010041709	5.656854249492381	0.3333333333333333	0.4	71.37842063351242	79.5085229876684	6.324555320336759	11.180339887498949	5.0990195135927845	2.1926450482675732	1.0	76.07142857142857	1.3276995305164319
10	256	B	560.0	85.84062035999996	9.986026862615479E-5	27.80287754891569	23.600847442411894	1.1780457297881828	74.0	3.0	133.0	5669.0	0.2375	0.0	0.0	0.0	0.10526315789473684	158.0	9686.0	74.0	0.003408201601625166	15.811388300841896	0.5686961097110806	2.0	16.401219466856727	5.0990195135927845	0.14285714285714285	0.38218767082460553	39.28940686250036	62.02052561151986	8.602325267042627	15.811388300841896	6.4031242374328485	2.469323991623974	5.0990195135927845	61.30379746835443	1.207103035308693
10	257	A	1221.0	130.12489155999984	1.5198406135796832E-4	42.720018726587654	34.66987164671943	1.2321943144727492	87.0	4.0	390.0	11682.0	0.3194103194103194	14.0	7.0	1.0	0.046153846153846156	210.0	23318.0	109.0	0.002686165713324574	25.059928172283335	0.5866085483873347	4.0	29.614185789921695	12.529964086141668	0.2	0.6825506361581397	33.69006752597977	62.30052719194501	12.36931687685298	22.360679774997898	8.06225774829855	2.773500981126146	9.219544457292887	111.03809523809524	0.9816450810532635
10	258	B	726.0	100.08326103999991	1.0825025696467935E-4	33.28663395418648	26.076809620810597	1.2764841419719566	81.0	3.0	83.0	6305.0	0.11432506887052342	0.0	0.0	0.0	0.13253012048192772	182.0	11150.0	105.0	0.0026613357259952595	18.027756377319946	0.5415914508547833	1.4142135623730951	18.601075237738275	2.23606797749979	0.08687444855261388	0.14285714285714285	12.264773727892397	30.699722550814407	11.661903789690601	23.021728866442675	6.4031242374328485	3.5953900022518672	1.0	61.26373626373626	1.7139013452914797
10	262	A	727.0	99.84062035999995	1.3182332923564899E-4	35.05709628591621	25.079872407968907	1.3978179679565328	62.0	4.0	483.0	10376.0	0.6643741403026134	0.0	0.0	0.0	0.0	84.0	4083.0	73.0	0.0024798869784410774	24.020824298928627	0.6851914974081501	7.0	24.08318915758459	7.0710678118654755	0.4117647058823529	0.4130961923860138	3.366460663429791	4.7636416907261765	7.615773105863909	11.704699910719626	5.385164807134504	2.17350820818199	1.0	48.607142857142854	1.5018368846436445
11	263	B	1219.0	128.12489155999984	7.873868635731036E-5	41.86884283091664	35.4682957019364	1.180458265679532	160.0	4.0	125.0	20893.0	0.10254306808859721	84.43484978339949	27.65863337187866	3.0	1.152	198.0	26413.0	238.0	0.003416053252035888	27.459060435491963	0.6558351886242183	7.280109889280518	29.154759474226502	9.219544457292887	0.3653782416152388	0.45202535667473687	25.2405292647868	28.657117456558154	13.038404810405298	24.041630560342615	6.4031242374328485	3.7546718865447826	2.0	133.3989898989899	1.7841214553439595
11	266	B	556.0	85.84062035999997	1.9959473974189379E-4	29.832867780352597	21.840329667841555	1.3659531808386358	86.0	4.0	54.0	11360.0	0.09712230215827339	58.44952453707536	21.213203435596427	1.0	2.037037037037037	52.0	5334.0	146.0	6.795395853011017E-4	15.652475842498529	0.524672182297103	3.0	16.15549442140351	2.23606797749979	0.2727272727272727	0.1850583025494013	74.05460409907715	47.48955292199918	5.0	7.810249675906654	3.605551275463989	2.1661735138967266	1.4142135623730951	102.57692307692308	1.4233220847394075
11	271	B	740.0	100.91168815999994	1.6263840950918334E-4	32.14031735997639	27.16615541441225	1.183101431530692	110.0	5.0	106.0	9482.0	0.14324324324324325	32.15889715150682	12.206555615733702	1.0	0.6509433962264151	73.0	9711.0	181.0	8.287038024437514E-4	17.08800749063506	0.531668909776055	4.0	17.72004514666935	3.1622776601683795	0.3076923076923077	0.25	86.42366562500266	67.98871680208063	6.082762530298219	10.04987562112089	4.0	2.5124689052802225	1.4142135623730951	133.02739726027397	1.3606219750798063
11	276	B	1019.0	117.29646443999985	6.869321441708927E-5	38.948684188300895	32.55764119219941	1.1962993251990484	72.0	4.0	176.0	11444.0	0.17271835132482827	6.324555320336759	3.1622776601683795	1.0	0.14772727272727273	89.0	9651.0	157.0	8.72500417917745E-4	23.600847442411894	0.6059472337579233	4.123105625617661	23.853720883753127	5.0	0.20986055078837967	0.2631578947368421	28.842660135412075	42.87890360333856	6.324555320336759	12.36931687685298	5.0990195135927845	2.42582262018792	1.4142135623730951	108.43820224719101	1.4478292404932132
11	277	B	1088.0	120.81118307999985	7.117807759231792E-5	37.16180835212409	34.92849839314596	1.0639394781258726	47.0	3.0	78.0	4828.0	0.07169117647058823	5.656854249492381	2.8284271247461903	1.0	0.2692307692307692	308.0	16093.0	103.0	0.0035585883904693896	20.808652046684813	0.5599472407132048	4.0	29.966648127543394	11.180339887498949	0.23529411764705882	0.595069448657224	64.79887635452492	1.3639275316029114	13.341664064126334	23.53720459187964	12.36931687685298	1.9028702090998584	10.04987562112089	52.25	1.9712918660287082
11	278	B	667.0	95.49747459999995	1.748360528142034E-4	32.202484376209235	24.596747752497688	1.3092171656287046	63.0	3.0	33.0	3805.0	0.049475262368815595	57.50687442477365	23.021728866442675	1.0	2.3333333333333335	154.0	9012.0	107.0	0.003073692319616027	19.235384061671343	0.5973260894082504	3.605551275463989	20.248456731316587	5.0	0.2166365803419133	0.30485538042484617	7.125016348901795	26.565051177077976	10.816653826391969	20.0	5.830951894845301	3.4299717028501764	2.0	58.51948051948052	1.8284509542831782
12	290	N	986.0	115.15432883999989	5.56400332169854E-5	35.90264614203248	32.7566787083184	1.096040488772605	107.0	4.0	-1.0	-1.0	-1.0	-1.0	-1.0	-1.0	-1.0	167.0	3972.0	32.0	3.065345250334989E-4	21.095023109728988	0.5875617921385552	4.47213595499958	21.095023109728988	4.47213595499958	0.25	0.25	39.80557109226518	39.80557109226518	8.54400374531753	15.811388300841896	6.324555320336759	2.5	0.0	23.78443113772455	1.3454179254783485
12	292	B	892.0	108.3259017199999	5.627008285367901E-5	36.05551275463989	30.066592756745816	1.199188516182978	111.0	4.0	142.0	13057.0	0.1591928251121076	50.47771785649585	25.238858928247925	1.0	0.3732394366197183	87.0	5301.0	77.0	3.466342885427754E-4	25.495097567963924	0.7071067811865476	9.219544457292887	26.476404589747453	10.0	0.5413902920037097	0.5812381937190965	43.78112476486871	40.04972776570827	6.324555320336759	10.198039027185569	5.0990195135927845	2.0	1.0	60.93103448275862	1.2637238256932655
12	297	N	724.0	98.08326103999994	5.651067629760949E-5	32.2490309931942	26.419689627245813	1.2206438246699447	156.0	3.0	-1.0	-1.0	-1.0	-1.0	-1.0	-1.0	-1.0	68.0	2407.0	39.0	9.792036118384214E-4	17.4928556845359	0.5424304280096842	1.4142135623730951	17.0	1.0	0.09090909090909091	0.0625	15.255118703057775	29.744881296942225	5.385164807134504	9.433981132056603	4.47213595499958	2.1095023109728985	2.23606797749979	35.39705882352941	1.1017864561695057
12	298	A	755.0	100.9116881599999	4.764389622160289E-5	33.24154027718932	27.586228448267445	1.2050048936384075	172.0	4.0	420.0	39470.0	0.5562913907284768	74.52282897015823	25.059928172283335	7.0	0.36666666666666664	167.0	9545.0	96.0	0.0086706018189734	19.209372712298546	0.5778725219144014	3.1622776601683795	23.021728866442675	7.280109889280518	0.18864566947613626	0.434294945450817	24.07549825507884	26.565051177078004	14.422205101855956	22.825424421026653	4.47213595499958	5.103920062069937	4.123105625617661	57.15568862275449	1.6796228391828183
12	299	A	1063.0	119.3969695199999	1.6609118558936592E-4	41.677331968349414	31.38470965295043	1.3279502161789598	120.0	4.0	514.0	35671.0	0.4835371589840075	56.80828455821084	26.627053911388696	2.0	0.122568093385214	170.0	6892.0	51.0	0.003045386830449393	29.5296461204668	0.7085301463849029	8.54400374531753	28.653097563788805	7.615773105863909	0.44239174468345926	0.4053467022297068	10.87352039525507	8.230975101190324	12.041594578792296	20.0	7.810249675906654	2.5607375986579197	1.0	40.54117647058823	1.2579802669762044
12	306	A	915.0	110.56854239999988	4.298897687710705E-5	36.6742416417845	29.068883707497267	1.2616322666812865	79.0	3.0	426.0	18692.0	0.46557377049180326	40.121000373633514	14.035668847618199	1.0	0.3051643192488263	136.0	9881.0	103.0	0.0018946568556041175	21.18962010041709	0.5777793664388924	4.123105625617661	21.213203435596427	7.0710678118654755	0.23608834134288123	0.4343722427630694	39.23736711340155	70.20112364547508	9.219544457292887	17.204650534085253	6.4031242374328485	2.6869149958869096	4.123105625617661	72.65441176470588	1.417670276287825
12	309	A	643.0	91.84062035999995	1.2123901684789613E-4	29.732137494637012	25.495097567963924	1.1661903789690602	62.0	4.0	319.0	12641.0	0.49611197511664074	0.0	0.0	0.0	0.06583072100313479	60.0	4037.0	85.0	9.361389396519322E-4	16.97056274847714	0.5707817929853928	2.23606797749979	17.69180601295413	3.1622776601683795	0.14285714285714285	0.21271781490575853	21.161259816828277	29.291362170984257	5.385164807134504	9.433981132056603	3.605551275463989	2.6165155925684536	1.0	67.28333333333333	1.2633143423334159
12	310	A	834.0	105.74011527999991	5.9956926135466894E-5	35.510561809129406	28.844410203711913	1.2311072252245132	70.0	4.0	393.0	12558.0	0.4712230215827338	0.0	0.0	0.0	0.027989821882951654	139.0	10897.0	118.0	0.0028411805056357798	19.313207915827967	0.5438722152478798	4.242640687119285	20.615528128088304	4.47213595499958	0.315352998736582	0.31234752377721214	78.69006752597979	60.255118703057775	11.180339887498949	20.615528128088304	5.385164807134504	3.8282074674438826	1.4142135623730951	78.39568345323741	1.5051849132788842
13	315	A	1350.0	134.46803731999987	2.629452401983531E-5	44.28317965096906	36.6742416417845	1.2074736291347161	139.0	4.0	821.0	58836.0	0.6081481481481481	102.70617594003693	35.35533905932738	3.0	0.2618757612667479	228.0	26088.0	204.0	0.006761636008367424	26.076809620810597	0.5888648878951932	5.385164807134504	24.351591323771842	3.605551275463989	0.26121886248440607	0.1910938354123028	43.97084519569401	57.91781284393396	16.278820596099706	26.1725046566048	5.0990195135927845	5.1328504601394584	5.830951894845301	114.42105263157895	1.782888684452622
14	322	A	881.0	107.74011527999988	4.286360926231575E-5	35.05709628591621	30.066592756745816	1.1659816783879082	133.0	3.0	574.0	33111.0	0.6515323496027242	81.90952588812961	28.160255680657446	1.0	0.26480836236933797	226.0	29472.0	211.0	0.0044950098969539914	22.02271554554524	0.6281956544813044	4.0	23.08679276123039	5.0990195135927845	0.23529411764705882	0.31323027878410764	3.366460663429791	7.943471810590438	15.524174696260024	23.706539182259394	6.708203932499369	3.5339622081862854	1.4142135623730951	130.4070796460177	1.6180103148751357
14	323	A	778.0	101.4974745999999	4.759081971276017E-5	33.61547262794322	28.178005607210743	1.192968483878115	92.0	3.0	460.0	25005.0	0.5912596401028277	62.77525389138087	23.769728648009426	1.0	0.2543478260869565	109.0	18263.0	255.0	0.0011987036570500513	19.313207915827967	0.5745332850020278	4.47213595499958	19.924858845171276	5.830951894845301	0.3028912664076914	0.39492189449597953	54.63753811293094	59.036243467926475	7.615773105863909	12.649110640673518	5.385164807134504	2.3488808780588144	1.4142135623730951	167.55045871559633	1.5219295844056289
14	327	B	704.0	96.91168815999994	1.3471561549642286E-4	33.52610922848042	25.298221281347036	1.325235828069857	71.0	4.0	55.0	6159.0	0.078125	12.683728923454211	6.324555320336759	1.0	0.6363636363636364	84.0	13233.0	188.0	7.19410626279478E-4	18.681541692269406	0.5572236720030561	2.0	19.6468827043885	3.0	0.125	0.1875	17.354024636261325	17.354024636261325	6.4031242374328485	10.770329614269007	4.47213595499958	2.408318915758459	1.0	157.53571428571428	1.1933801858988893
15	330	B	2103.0	171.09545427999998	1.1543736329106804E-4	57.0350769263968	46.010868281309364	1.239600100082565	206.0	4.0	253.0	26577.0	0.12030432715168807	60.13480041836152	25.709920264364882	1.0	0.2885375494071146	450.0	51178.0	199.0	0.004219734878904248	36.49657518178932	0.6398970098504081	9.433981132056603	43.01162633521314	15.0	0.3435653289820068	0.5172413793103449	29.959974719196282	2.045408488887233	16.64331697709324	30.528675044947494	13.038404810405298	2.341442491537315	8.602325267042627	113.72888888888889	1.7497752940716713
15	331	A	906.0	109.15432883999989	4.242562591931458E-5	34.20526275297414	31.04834939252005	1.101677333005491	106.0	4.0	605.0	34930.0	0.6677704194260485	74.2834879636062	25.079872407968907	1.0	0.47768595041322315	255.0	17283.0	120.0	0.0029988363560307127	19.235384061671343	0.5623515948579821	3.605551275463989	20.808652046684813	8.0	0.2166365803419133	0.5333333333333333	51.044092162241114	72.64597536373867	14.422205101855956	23.769728648009426	7.280109889280518	3.2650233319978845	6.708203932499369	67.7764705882353	1.7705259503558408
15	332	B	1102.0	121.39696951999987	3.6243481864775984E-5	40.311288741492746	33.24154027718932	1.2126781251816647	87.0	3.0	266.0	20397.0	0.2413793103448276	30.961044768165163	15.033296378372908	2.0	0.17669172932330826	145.0	18556.0	185.0	7.236216551394589E-4	26.476404589747453	0.6567987632331652	6.708203932499369	23.769728648009426	5.0	0.34874291623145787	0.2808279781508652	18.03428556712987	44.59933674420786	8.06225774829855	15.132745950421556	6.082762530298219	2.4878081093985505	3.1622776601683795	127.97241379310344	1.4456240569088166
15	339	B	593.0	88.42640679999995	1.4116450921819947E-4	29.068883707497267	24.596747752497688	1.1818181818181819	42.0	3.0	120.0	4433.0	0.20236087689713322	0.0	0.0	0.0	0.10833333333333334	64.0	9390.0	223.0	6.261652984145585E-4	15.264337522473747	0.5251091743346464	2.0	17.0	2.8284271247461903	0.15384615384615385	0.18181818181818182	65.22485943116808	20.224859431168085	5.0990195135927845	9.219544457292887	4.123105625617661	2.23606797749979	2.0	146.71875	1.5199148029818956
16	341	B	837.0	106.32590171999993	1.6646883591457228E-4	35.4682957019364	28.42534080710379	1.2477702885825206	100.0	3.0	174.0	22775.0	0.2078853046594982	87.68794448979901	28.635642126552707	4.0	0.8620689655172413	86.0	10020.0	166.0	5.775730717945157E-4	18.601075237738275	0.5244423186852687	4.242640687119285	19.4164878389476	5.0	0.3	0.35179877236514595	85.60129464500447	86.26860300083955	6.324555320336759	10.770329614269007	5.385164807134504	2.0	1.0	116.51162790697674	1.4247504990019961
16	343	A	1146.0	125.78174579999981	6.899055888953909E-5	42.44997055358225	33.24154027718932	1.2770157519659773	128.0	3.0	636.0	56538.0	0.5549738219895288	105.5603713321055	32.2490309931942	4.0	0.38207547169811323	232.0	23534.0	176.0	0.00392298573236969	27.65863337187866	0.6515583641446041	6.324555320336759	31.89043743820395	10.0	0.3174203325344759	0.5	28.539985187959985	6.155168343273999	14.212670403551895	23.259406699226016	7.615773105863909	3.0541097241089017	6.0	101.4396551724138	1.735021670774199
16	349	B	998.0	118.81118307999986	1.496422675672109E-4	39.81205847478876	29.546573405388315	1.3474340299484056	111.0	4.0	217.0	11186.0	0.21743486973947895	21.320993756795684	9.848857801796104	1.0	0.2073732718894009	171.0	27730.0	253.0	0.00383369735274802	27.313000567495326	0.6860484389369481	7.280109889280518	27.313000567495326	7.280109889280518	0.41084036914256306	0.41084036914256306	10.619655276155129	10.619655276155129	12.206555615733702	20.248456731316587	6.4031242374328485	3.1622776601683795	0.0	162.16374269005848	1.5601514605120808
16	350	A	1311.0	132.71067799999983	1.1156926330506889E-4	41.773197148410844	37.53664875824692	1.1128643214115683	102.0	3.0	616.0	28987.0	0.4698703279938978	18.882435156323144	8.602325267042627	1.0	0.0698051948051948	145.0	23462.0	255.0	0.0038705067254884915	30.0	0.7181638478236821	10.44030650891055	29.732137494637012	9.433981132056603	0.5239839634518025	0.4659111189183054	30.275689776888356	14.969550802798494	12.165525060596439	21.095023109728988	5.0	4.219004621945798	2.8284271247461903	161.80689655172415	1.5759526042110645
16	352	B	634.0	91.25483391999997	9.740407303656167E-5	29.068883707497267	25.495097567963924	1.140175425099138	53.0	2.0	132.0	7068.0	0.2082018927444795	17.204650534085253	8.602325267042627	1.0	0.19696969696969696	218.0	13017.0	94.0	0.0014944773485409766	15.811388300841896	0.5439282932204211	2.0	15.231546211727817	1.4142135623730951	0.16666666666666666	0.10511766624552735	65.22485943116808	69.77514056883192	11.704699910719626	21.587033144922902	8.246211251235321	2.6178122882419563	3.1622776601683795	59.711009174311926	1.574249058922947
17	362	B	999.0	114.91168815999991	6.223413406747071E-5	38.47076812334269	32.38826948140329	1.1877994329222141	117.0	3.0	170.0	14804.0	0.17017017017017017	11.313708498984761	5.656854249492381	1.0	0.21764705882352942	222.0	13003.0	105.0	0.006008441641832395	21.02379604162864	0.5464875558040171	4.47213595499958	20.223748416156685	6.082762530298219	0.2701716134791496	0.3736611319222725	72.4075754378184	89.51030440687077	15.0	25.0	7.211102550927978	3.466876226407682	2.23606797749979	58.572072072072075	1.792663231561947
18	373	A	849.0	106.32590171999992	6.572133561873695E-5	35.0	29.0	1.206896551724138	140.0	3.0	575.0	60205.0	0.6772673733804476	81.52988872712898	25.495097567963924	3.0	0.26608695652173914	89.0	9098.0	160.0	9.508260961158639E-4	19.1049731745428	0.5458563764155085	2.23606797749979	18.027756377319946	1.0	0.15617376188860607	0.07142857142857142	63.43494882292201	90.0	6.324555320336759	10.816653826391969	5.830951894845301	1.855040827202527	1.4142135623730951	102.2247191011236	1.5651791602550011
18	374	B	995.0	117.15432883999988	1.0868416255009154E-4	38.62641583165593	31.016124838541646	1.2453656294179436	127.0	5.0	151.0	15397.0	0.15175879396984926	76.86295679413305	28.0178514522438	2.0	0.7549668874172185	167.0	18870.0	218.0	0.0022102582072188338	25.96150997149434	0.6721180159360739	7.0	22.561028345356956	4.47213595499958	0.3888888888888889	0.25	21.25050550713324	47.81555668421123	8.94427190999916	14.866068747318506	5.656854249492381	2.62797450520358	3.605551275463989	112.9940119760479	1.9293057763646
18	377	B	907.0	111.49747459999988	1.5379680742359035E-4	38.2099463490856	28.160255680657446	1.3568749794885926	155.0	3.0	114.0	15731.0	0.1256890848952591	52.32720703343129	21.02379604162864	2.0	0.7807017543859649	91.0	12216.0	209.0	6.467310670021535E-4	20.248456731316587	0.5299263324351973	5.0	21.840329667841555	4.47213595499958	0.3333333333333333	0.2701716134791496	83.99099404250549	57.4259428654275	6.082762530298219	12.165525060596439	5.0990195135927845	2.385855756810896	2.23606797749979	134.24175824175825	1.5568925998690242
18	382	B	985.0	115.74011527999988	6.831250257583307E-5	39.0	30.0	1.3	90.0	3.0	185.0	14268.0	0.18781725888324874	44.66612183750959	16.278820596099706	3.0	0.35135135135135137	150.0	10938.0	93.0	0.004980810993855165	24.020824298928627	0.6159185717674007	5.0990195135927845	28.284271247461902	9.848857801796104	0.27653315937748607	0.5357072414301585	11.309932474020213	23.96248897457818	10.04987562112089	18.027756377319946	7.615773105863909	2.3671603823699967	6.4031242374328485	72.92	1.2753702687877124
18	383	B	686.0	95.4974745999999	1.4611490530109532E-4	31.25699921617557	26.1725046566048	1.1942685511486828	63.0	3.0	88.0	9515.0	0.1282798833819242	38.83412242610569	16.76305461424021	2.0	0.7159090909090909	137.0	9660.0	114.0	0.002092539854082254	18.027756377319946	0.576759024519236	3.605551275463989	16.55294535724685	5.0	0.27653315937748607	0.35714285714285715	63.90457584261166	82.40535663140855	8.94427190999916	17.4928556845359	5.0	3.49857113690718	2.8284271247461903	70.51094890510949	1.6167701863354038
18	384	B	918.0	111.39696951999989	1.3370764247212316E-4	36.124783736376884	30.14962686336267	1.1981834435329324	85.0	4.0	124.0	10847.0	0.13507625272331156	76.09118987220218	29.154759474226502	4.0	0.5564516129032258	60.0	6451.0	157.0	0.0010917703194237244	21.095023109728988	0.5839487722243927	3.0	21.02379604162864	3.1622776601683795	0.15789473684210525	0.17541160386140586	3.1798301198642207	21.614778942786245	5.830951894845301	9.433981132056603	3.605551275463989	2.6165155925684536	1.0	107.51666666666667	1.4602387226786544
19	395	B	1090.0	122.22539663999987	8.323946799270861E-5	39.408120990476064	33.60059523282288	1.1728399665961893	131.0	5.0	61.0	7065.0	0.05596330275229358	85.13525284260425	30.805843601498726	2.0	3.4262295081967213	154.0	11196.0	110.0	0.001596245855024832	25.632011235952593	0.6504245975632077	8.54400374531753	26.92582403567252	11.180339887498949	0.4739360554076727	0.625	57.42594286542749	63.43494882292201	9.848857801796104	18.601075237738275	6.4031242374328485	2.904999895050584	2.8284271247461903	72.7012987012987	1.513040371561272
19	397	B	1254.0	130.46803731999984	1.5845313554027277E-4	41.6293165929973	36.24913792078372	1.1484222516952276	144.0	3.0	131.0	13386.0	0.10446570972886762	68.5515809756905	29.017236257093817	1.0	0.46564885496183206	108.0	13876.0	163.0	9.84875228489876E-4	30.4138126514911	0.7305864025787822	9.433981132056603	32.64965543462902	11.661903789690601	0.4659111189183054	0.5663521139548541	6.659207266136804	5.617580590126835	7.280109889280518	13.341664064126334	5.0990195135927845	2.616515592568454	2.23606797749979	128.4814814814815	1.268665321418276
19	404	B	896.0	112.81118307999989	1.4446464074400656E-4	38.28837943815329	28.319604517012593	1.3520096799075036	53.0	3.0	177.0	13513.0	0.19754464285714285	59.34236956709446	26.476404589747453	4.0	0.6440677966101694	210.0	12594.0	67.0	0.0044831351678863585	20.0	0.5223516976555702	3.605551275463989	21.540659228538015	6.4031242374328485	0.25	0.4707670566443892	80.81116392264124	81.53871185742864	13.601470508735444	22.561028345356956	7.280109889280518	3.09899557678059	3.1622776601683795	59.97142857142857	1.1171986660314437
19	408	A	599.0	88.76955255999995	1.854062892603974E-4	28.844410203711913	24.413111231467404	1.181513078371296	43.0	3.0	361.0	11483.0	0.6026711185308848	0.0	0.0	0.0	0.0	108.0	11584.0	164.0	0.0016999398862130052	19.235384061671343	0.6668669570922963	5.0990195135927845	18.384776310850235	5.0990195135927845	0.3561309707013459	0.38218767082460553	22.38013505195957	45.0	7.810249675906654	13.45362404707371	4.242640687119285	3.1710495984067415	2.0	107.25925925925925	1.5290055248618786
20	420	A	957.0	114.46803731999988	5.629991638556872E-5	37.53664875824692	31.144823004794873	1.2052291564626325	93.0	3.0	626.0	21228.0	0.6541274817136886	0.0	0.0	0.0	0.020766773162939296	222.0	16111.0	133.0	0.004351085503875943	21.93171219946131	0.5842746469113826	3.1622776601683795	23.430749027719962	4.47213595499958	0.17541160386140586	0.2324952774876386	30.963756532073518	14.036243467926482	11.045361017187261	21.37755832643195	9.219544457292887	2.318721757398954	3.1622776601683795	72.57207207207207	1.8326609149028614
20	422	A	811.0	104.3259017199999	1.0468295163139925E-4	34.36568055487916	29.274562336608895	1.1739092854653421	75.0	3.0	464.0	14887.0	0.5721331689272503	56.98795431891684	26.1725046566048	1.0	0.09267241379310345	79.0	6702.0	126.0	6.556556449172716E-4	22.02271554554524	0.6408345532507868	5.385164807134504	21.02379604162864	4.47213595499958	0.33333333333333337	0.2857142857142857	28.511246294108744	33.27488798483492	7.0	13.038404810405298	4.0	3.2596012026013246	1.0	84.83544303797468	1.4852282900626679
