# Supplementary material for: Exploiting Single-Cell Quantitative Data to Map Genetic Variants Having Probabilistic Effects
Source: PLoS Genet. 2016 Aug 1;12(8):e1006213. doi: 10.1371/journal.pgen.1006213 (PMC4968810; doi:10.1371/journal.pgen.1006213)
Supplement: S1 Dataset — (ZIP) [file pgen.1006213.s007.zip › data/2014-10-07_morpho/k_series/k2-1_A1B.xls]

image_number	cell_id	Cgroup	Agroup	Dgroup	C11-1_A1B	C11-2_A1B	C12-1_A1B	C12-2_A1B	C13_A1B	C101_A1B	C102_A1B	C103_A1B	C104_A1B	C105_A1B	C106_A1B	C107_A1B	C108_A1B	C109_A1B	C110_A1B	C111_A1B	C112_A1B	C113_A1B	C114_A1B	C115_A1B	C116_A1B	C117_A1B	C118_A1B	C126_A1B	C127_A1B	C128_A1B	A7-1_A1B	A7-2_A1B	A8-1_A1B	A8-2_A1B	A9_A1B	A101_A1B	A102_A1B	A103_A1B	A104_A1B	A120_A1B	A121_A1B	A122_A1B	A123_A1B	D14-3_A1B	D15-3_A1B	D16-3_A1B	D17-3_A1B	D104_A1B	D107_A1B
1	12	medium	E	B	1030.0	473.0	100.4974745999999	65.52691188	8.85074710676546E-5	1503.0	168.8528136	38.01315561749642	32.0	79.38034472384487	89.12149172838616	24.020824298928627	23.832013743084385	15.0	39.59155654279039	4.0	16.278820596099706	39.596210919920686	1.007922559875958	1.1879111130467632	0.8484831472708684	0.6520254577621004	0.45922330097087377	140.0	4.0	32.01562118716424	684.0	289.0	19294.0	7274.0	0.5625	0.6473719228210246	0.2970195272353546	0.1283352303010715	-1.0	0.0	0.0	0.0	0.0	342.0	17412.0	93.0	0.007714414023240779	21.095023109728988	0.554940066591565
1	18	small	api	A1	1163.0	54.0	111.32590171999988	22.313708480000003	7.897907945850823E-5	1217.0	136.4680373199999	38.47076812334269	37.12142238654117	85.73210669970919	80.53767779197437	6.324555320336759	-1.0	12.36931687685298	23.654323643406656	1.8587649816192604	17.46424919657298	23.98060558961021	-1.0	1.036349515995129	-1.0	0.20043591055855162	0.046431642304385214	84.0	9.0	36.76955262170047	117.0	48.0	11234.0	4717.0	0.7692307692307693	0.13557929334428923	0.2909090909090909	0.049061629458602304	-1.0	69.69899536045537	33.28441737001984	2.0	0.46060606060606063	125.0	7980.0	101.0	0.0017032360138117513	25.612496949731394	0.6657651562249585
1	24	small	api	A1	1060.0	211.0	105.81118307999988	42.213203400000005	3.4310207502100756E-5	1271.0	150.02438647999992	39.05124837953327	33.301651610693426	40.91438322002512	46.93058744116699	16.1245154965971	15.694867801671363	12.165525060596439	23.686822787585758	23.872689838143618	18.0	32.42429746598331	1.027375043890461	1.1726520004489387	0.8761124728369032	0.3989484114177627	0.19905660377358492	85.0	3.0	36.49657518178932	94.0	151.0	7067.0	10852.0	0.6923076923076923	0.19276160503540518	0.6163265306122448	-1.0	0.02892175216298296	38.55294676385599	12.60555127546399	3.0	0.3551020408163265	193.0	18598.0	165.0	0.005078900791583998	23.345235059857504	0.5978102116728418
1	30	medium	E	A1	935.0	454.0	96.42640679999994	64.94112544000001	5.620454291954919E-5	1389.0	163.78174579999995	37.33630940518894	31.144823004794873	23.272904064081985	33.72761390298609	22.67156809750927	24.746217557664515	13.45362404707371	20.19481871701037	32.718118187511315	16.64331697709324	36.370983713876555	0.9161629669131929	1.1987966475019256	0.7642355096857419	0.6734786413300226	0.4855614973262032	81.0	3.0	34.9857113690718	327.0	351.0	6862.0	9239.0	0.6363636363636364	0.48812095032397407	0.5176991150442478	-1.0	0.05830264061443156	0.0	0.0	0.0	0.0	149.0	16555.0	200.0	0.002572338228928955	24.515301344262525	0.6566075151727617
2	32	small	api	A1	701.0	161.0	83.42640679999995	34.1421356	1.0472829246346438E-4	862.0	119.98275595999988	32.28002478313795	25.96150997149434	24.948668004852777	38.80907120506737	13.0	14.757980881013669	13.0	14.591066864546999	23.496322081026033	15.132745950421556	23.281368821292777	0.8808793089523965	1.243380096865757	0.7084553719115079	0.4092485450302292	0.2296718972895863	121.0	3.0	31.016124838541646	80.0	104.0	9484.0	12320.0	0.7692307692307693	0.21345707656612528	0.5652173913043478	6.493269661372791E-4	-1.0	88.54570497168541	34.116142551838465	7.0	0.8315217391304348	64.0	4363.0	97.0	6.135370760919304E-4	21.213203435596427	0.6571619315074853
2	38	small	api	A1	1137.0	115.0	110.39696951999987	30.142135600000003	8.381819722971848E-5	1252.0	142.95331867999988	41.6293165929973	33.61547262794322	50.77680548804767	65.89776549883885	10.0	15.84655644135998	13.038404810405298	23.060671626819044	15.707052696950463	17.72004514666935	25.263157894736842	0.6310519283482754	1.2383974800459145	0.5095713924780263	0.2730340853653538	0.1011433597185576	166.0	10.0	37.57658845611187	288.0	47.0	20324.0	3159.0	0.5714285714285714	0.26757188498402557	0.14029850746268657	0.17546591098634004	-1.0	56.486570275423574	24.09207392839849	2.0	0.2716417910447761	118.0	10838.0	136.0	0.0011668758721849121	22.360679774997898	0.5371378058788338
2	39	small	api	A1	1149.0	233.0	110.56854239999988	43.970562720000004	7.060916332175167E-5	1382.0	156.9533186799999	40.162171256046406	35.11409973215888	66.13423988036723	71.11391263029071	15.0	19.258747412066867	12.0	31.049118137811448	13.32797946038147	18.110770276274835	32.81578947368421	0.7788668535421737	1.1437619521045077	0.6809693678908171	0.3976769682006774	0.20278503046127067	98.0	3.0	36.68787265568828	160.0	178.0	13305.0	16479.0	0.5384615384615384	0.24457308248914617	0.5266272189349113	-1.0	0.07383563251253807	117.3133336512258	45.899305256325746	7.0	0.5059171597633136	178.0	14368.0	136.0	7.709382155147497E-4	24.166091947189145	0.6017127857237287
2	41	small	api	A1	1027.0	248.0	101.9116881599999	45.627416960000005	4.594808750561901E-5	1275.0	150.36753223999995	37.16180835212409	34.0147027033899	39.547378012187465	36.44917518460008	16.1245154965971	20.898459456116374	13.892443989449804	19.616914039607867	26.312151183694	17.0	33.019021901739556	0.7715647907184814	1.0925219213637445	0.7062236241039199	0.44771525017194896	0.24148003894839337	161.0	4.0	35.22782990761707	93.0	184.0	10346.0	21444.0	0.6153846153846154	0.2172549019607843	0.6642599277978339	-1.0	0.12246896493793281	116.6069277788371	46.409756912986445	6.0	0.5956678700361011	167.0	12579.0	119.0	0.0036855682523425116	24.596747752497688	0.6618824229282101
2	42	small	api	A1	823.0	190.0	91.91168815999994	39.970562720000004	1.1193935831279584E-4	1013.0	134.71067799999986	35.38361202590826	28.42534080710379	32.35919286450098	47.290610042638534	15.0	15.273769831180225	12.041594578792296	19.330982927892375	22.092962904531166	15.524174696260024	26.307692307692307	0.9820758179410728	1.2447911272559142	0.788948279303705	0.4348800845700844	0.23086269744835966	116.0	3.0	32.31098884280702	198.0	136.0	11899.0	9666.0	0.6923076923076923	0.3297137216189536	0.40718562874251496	-1.0	0.014676975757504504	77.54427657044437	31.015260539802572	1.0	0.45209580838323354	205.0	16535.0	111.0	0.0026583670922667776	17.69180601295413	0.5
2	43	small	api	A1	1072.0	172.0	107.81118307999988	37.384776280000004	4.3275214219353E-5	1244.0	147.1959593599999	41.340053217188775	31.906112267087632	43.8542371618249	62.24641021371319	13.038404810405298	16.826427981820586	11.045361017187261	23.536496068065933	18.679806396055238	17.46424919657298	26.596159078667412	0.7748765706240267	1.2956781719793737	0.5980470979458332	0.34676158086734954	0.16044776119402984	87.0	3.0	36.76955262170047	88.0	120.0	6738.0	11470.0	0.6666666666666666	0.16720257234726688	0.5769230769230769	-1.0	0.04681627965240065	27.422889075269932	8.602325267042627	2.0	0.27403846153846156	118.0	15085.0	217.0	0.003217890988252403	28.30194339616981	0.6846131340828112
2	47	small	api	A1	838.0	104.0	91.59797967999994	25.313708480000003	4.7384583808204544E-5	942.0	119.74011527999988	35.12833614050059	29.068883707497267	18.621579366487566	35.70220219121671	9.219544457292887	14.609487579014699	12.806248474865697	10.618208574073517	22.807893370497855	16.15549442140351	18.195185622064795	0.6310655597897895	1.2084515007172605	0.5222100840747261	0.27635662455039006	0.12410501193317422	64.0	14.0	33.54101966249684	83.0	72.0	9814.0	9075.0	0.6363636363636364	0.16454352441613587	0.4645161290322581	-1.0	0.011890321266653117	21.199416372707866	9.516177866780307	2.0	0.5096774193548387	87.0	12381.0	206.0	0.0015715299195940694	15.811388300841896	0.4501035357211933
3	54	small	E	A1	921.0	32.0	102.32590171999992	16.313708480000003	3.012183067382917E-4	953.0	121.05382375999986	39.66106403010388	28.844410203711913	30.529705899934108	74.74488129694222	3.1622776601683795	-1.0	12.649110640673518	11.648704120729812	16.36365578864426	17.88854381999832	12.074151066097448	-1.0	1.375	-1.0	0.1594289246982657	0.03474484256243214	80.0	5.0	36.61966684720111	123.0	0.0	17470.0	0.0	0.3076923076923077	0.12906610703043023	0.0	0.12247368308570299	-1.0	49.288261998841804	21.587033144922902	3.0	0.8943089430894309	76.0	7163.0	135.0	3.8968426853812116E-4	23.345235059857504	0.5886184758466844
3	69	medium	iso	A1	1163.0	294.0	112.39696951999989	50.284271200000006	4.3049855828301755E-5	1457.0	165.09545427999996	42.5205832509386	33.301651610693426	24.85158585971217	39.351752626264734	18.24828759089466	19.47029746565619	12.165525060596439	19.849210322893903	31.710138954817182	19.697715603592208	31.303973021778646	0.9372372262459243	1.2768310637567568	0.7340338536942684	0.4473810229469971	0.2527944969905417	112.0	5.0	40.311288741492746	63.0	247.0	4951.0	25261.0	0.6923076923076923	0.2127659574468085	0.7967741935483871	-1.0	0.11444935095458912	112.09349170444528	49.64465647714791	5.0	0.33548387096774196	133.0	14889.0	194.0	0.002812547452355007	21.02379604162864	0.4944380917250132
3	76	small	api	A1	1598.0	195.0	132.5391051199998	38.798989840000004	9.24778560074436E-5	1793.0	173.33809496	44.77722635447622	43.41658669218482	42.754257434104915	38.77113411045843	16.15549442140351	14.705871695845328	12.083045973594572	24.722388815164678	29.228460749274554	22.135943621178654	39.47932080462185	1.0985744167731128	1.031339167031671	1.0651921810891307	0.2927361687320261	0.12202753441802253	117.0	4.0	43.965895873961216	177.0	146.0	12800.0	12999.0	0.75	0.18014500836586725	0.4520123839009288	-1.0	0.0560692944613133	43.166606409635136	16.015310619869155	3.0	0.23839009287925697	203.0	20143.0	181.0	0.0031366501358108595	19.79898987322333	0.4421665092984058
3	80	small	api	A1	1012.0	196.0	102.56854239999987	39.384776280000004	4.623716049657381E-5	1208.0	144.36753223999986	36.6742416417845	33.54101966249684	61.43241569109512	60.319568371615134	15.033296378372908	15.935915590515878	12.041594578792296	27.70336766397996	16.546903033498445	17.029386365926403	31.886908393375524	0.9433594381812517	1.0934146311237818	0.8627646012123439	0.38398494663603655	0.19367588932806323	76.0	4.0	34.713109915419565	169.0	142.0	5009.0	5233.0	0.7692307692307693	0.2574503311258278	0.4565916398713826	-1.0	0.02986310464064025	0.0	0.0	0.0	0.05144694533762058	232.0	13632.0	93.0	0.004014677354587879	15.811388300841896	0.4311306135592268
4	90	small	api	A1	1064.0	161.0	106.56854239999991	36.798989840000004	4.610066679524139E-5	1225.0	145.78174579999987	40.70626487409524	32.202484376209235	47.04540848888723	58.09028683577185	14.035668847618199	13.708768581959761	12.041594578792296	24.173183244483837	18.663156326038333	17.72004514666935	28.47649102279652	1.0238460707614998	1.264072187677808	0.8099585456763977	0.3453081839280185	0.1513157894736842	124.0	3.0	35.84689665786984	50.0	111.0	3662.0	9429.0	0.6153846153846154	0.13142857142857142	0.6894409937888198	-1.0	0.11335402971584407	35.381003460851616	15.652475842498529	3.0	0.515527950310559	106.0	7755.0	74.0	4.411245209242271E-4	22.627416997969522	0.5558706274809609
4	95	medium	iso	A1	1087.0	446.0	107.4974745999999	63.284271200000006	6.939136454308024E-5	1533.0	173.19595936000002	41.14608122288197	32.202484376209235	42.95459151111277	65.74786658213685	23.430749027719962	24.80191411990022	14.212670403551895	33.51473479406629	22.606951423221144	17.72004514666935	36.7588201470146	0.944715351986479	1.277730026732973	0.7393700799237074	0.5887047247898795	0.41030358785648574	125.0	4.0	37.8549864614954	222.0	319.0	14833.0	23540.0	0.5833333333333334	0.35290280495759946	0.589648798521257	-1.0	0.08429997657394472	72.35974415266313	28.52815863151128	6.0	0.2957486136783734	125.0	16836.0	189.0	0.0019040508921528438	30.4138126514911	0.7391666896962599
4	105	small	api	A1	896.0	81.0	95.08326103999994	23.313708480000003	4.106286581144888E-5	977.0	120.81118307999986	35.35533905932738	31.11269837220809	35.98067756861832	51.340191745909905	9.055385138137417	12.25514305128017	13.038404810405298	16.263455967290593	18.384776310850235	15.297058540778355	20.82738581771606	0.7389048908075776	1.1363636363636365	0.6502363039106682	0.2451925630757691	0.09040178571428571	102.0	4.0	32.57299494980466	56.0	44.0	6190.0	4854.0	0.6428571428571429	0.1023541453428864	0.44	-1.0	0.007449257828962037	59.7852335512817	24.697715603592208	4.0	0.89	215.0	9095.0	60.0	0.0022554710905453843	18.027756377319946	0.5099019513592784
4	108	large	iso	A1	842.0	463.0	92.59797967999994	65.355339	6.473217008453131E-5	1305.0	160.36753223999995	36.124783736376884	29.154759474226502	26.565051177077976	38.50065372034544	23.345235059857504	24.500876281228066	12.727922061357855	21.840961201533613	32.859128913304694	16.1245154965971	35.08455326138584	0.9528326575708648	1.23906985987355	0.7689902631221324	0.7057965975700005	0.5498812351543944	73.0	5.0	33.61547262794322	50.0	338.0	2555.0	22736.0	0.5	0.2973180076628352	0.8711340206185567	-1.0	0.17103187080136187	55.1892315179616	18.027756377319946	3.0	0.49226804123711343	157.0	12647.0	126.0	0.002343799580517313	18.973665961010276	0.5252257314388903
5	112	small	api	A1	1559.0	301.0	129.9827559599999	49.870057640000006	7.968629543745577E-5	1860.0	182.26702716	46.06517122512408	41.593268686170845	20.2825590889166	19.99979299250279	19.1049731745428	20.92291765723744	13.45362404707371	14.153860338728043	39.285202909365985	21.93171219946131	41.38352993289671	0.913112286131576	1.1075150542433825	0.8244694125222379	0.38366672003282276	0.1930724823604875	121.0	3.0	46.010868281309364	171.0	239.0	30157.0	47073.0	0.8181818181818182	0.22043010752688172	0.5829268292682926	-1.0	0.058136859778167606	166.79427019459308	58.454344960563915	13.0	1.002439024390244	166.0	10360.0	91.0	0.0015370033093106152	35.17101079013795	0.7635054826618244
5	117	small	api	A1	1058.0	261.0	106.15432883999993	49.284271200000006	9.905916452649154E-5	1319.0	158.26702715999988	40.8166632639171	31.38470965295043	49.526475279098776	71.56505117707799	18.439088914585774	19.69370309213917	12.36931687685298	30.355249570224068	16.72789093177561	17.26267650163207	31.99724252825179	0.9362936380383341	1.3005270310053667	0.7199340080725092	0.46427000894408404	0.24669187145557656	142.0	4.0	35.35533905932738	112.0	177.0	13172.0	22869.0	0.5384615384615384	0.21910538286580744	0.6124567474048442	-1.0	0.10628055892989718	112.57173915635299	43.078752740118034	8.0	0.6228373702422145	100.0	11636.0	177.0	3.780170624790053E-4	25.80697580112788	0.6322656909571993
5	121	medium	iso	A1	954.0	370.0	99.32590171999992	57.69848476000001	3.18845833578103E-5	1324.0	159.43860003999993	37.20215047547655	30.0	30.11678453189839	37.04691802856159	20.8806130178211	22.50119267753002	12.36931687685298	21.34285222364767	32.0	17.46424919657298	35.42565541912383	0.9279780550776203	1.240071682515885	0.748326139659054	0.5809006891540964	0.38784067085953877	152.0	4.0	35.84689665786984	60.0	277.0	5046.0	27908.0	0.5384615384615384	0.2545317220543807	0.8219584569732937	-1.0	0.14519635903201128	130.37970006003633	49.04599459364736	9.0	0.5637982195845698	111.0	11090.0	141.0	5.768877913702209E-4	23.600847442411894	0.63439470946631
5	129	small	api	A1	1075.0	193.0	107.4974745999999	38.627416960000005	5.7150676856349425E-5	1268.0	148.9533186799999	41.48493702538308	32.01562118716424	59.036243467926475	77.07549548281982	14.7648230602334	15.647355199728787	13.038404810405298	28.395848818071624	11.30698036073508	15.556349186104045	29.133938969773777	0.9435986383493944	1.295771735393199	0.7282136294345558	0.35933325042037817	0.17953488372093024	168.0	3.0	34.9857113690718	101.0	140.0	7965.0	14801.0	0.4166666666666667	0.19006309148264985	0.5809128630705395	-1.0	0.063468430474774	97.2453581678318	41.68130521253717	2.0	0.6307053941908713	169.0	16796.0	172.0	0.002224996034828309	29.120439557122072	0.701952121544848
5	131	small	api	A1	881.0	212.0	96.1543288399999	41.041630520000005	9.7968959700541E-5	1093.0	140.0243864799999	37.53664875824692	29.068883707497267	27.59729586864373	44.425625461811784	15.033296378372908	17.19606754152965	12.041594578792296	18.08898829442843	24.527945660882306	16.15549442140351	25.84204617953216	0.8742287352655771	1.2912999733995874	0.6770144453453425	0.42683081474462764	0.24063564131668558	84.0	3.0	34.0147027033899	76.0	148.0	8733.0	18888.0	0.6153846153846154	0.20494053064958828	0.6607142857142857	-1.0	0.09200556531256661	100.43327159571153	40.5235244218932	6.0	0.6607142857142857	83.0	8803.0	142.0	5.146370008775449E-4	25.0	0.6660157693088524
5	134	medium	F	A1	1267.0	330.0	113.63961019999985	51.870057640000006	6.61592835031289E-5	1597.0	167.92388139999997	42.638011210655684	37.013511046643494	5.3999734233250365	2.419509216656337	20.0	21.120720577195705	15.0	3.9401462504896347	38.8236608569538	18.867962264113206	93.3333333333333	0.9469373891340733	1.1519580284324915	0.8220242107454239	0.456443466751702	0.26045777426992894	72.0	3.0	40.8166632639171	166.0	119.0	9029.0	6081.0	0.6153846153846154	0.17845961177207265	0.41754385964912283	0.006067156539735019	-1.0	8.48528137423857	4.242640687119285	1.0	0.10526315789473684	131.0	8888.0	101.0	0.0018003701217791162	26.1725046566048	0.6138303338609756
5	135	small	api	A1	912.0	196.0	98.49747459999995	40.627416960000005	5.516878298720497E-5	1108.0	141.53910511999987	37.94733192202055	29.410882339705484	25.55996517182381	36.86989764584402	15.811388300841896	15.14704533443776	10.770329614269007	16.443843832875572	27.84683541759398	16.1245154965971	27.406406388125955	1.0438595747048904	1.2902479933691289	0.809037936946631	0.41247166107546096	0.2149122807017544	105.0	3.0	35.22782990761707	89.0	144.0	5170.0	9923.0	0.7272727272727273	0.21028880866425992	0.6180257510729614	-1.0	0.07192535436400002	29.690850457998895	11.045361017187261	3.0	0.38197424892703863	186.0	11941.0	108.0	0.0018148532614726779	21.587033144922902	0.568868272195867
5	141	large	iso	A1	969.0	522.0	99.49747459999992	69.18376611999999	6.526632637523604E-5	1491.0	171.09545427999993	37.36308338453881	31.04834939252005	44.731007706303515	48.91592383142193	25.495097567963924	25.136058560164766	14.317821063276353	30.564929244372003	27.891981923155974	16.1245154965971	40.550698360187745	1.014283822857103	1.2033838872458729	0.8428597337948789	0.6953318805138803	0.5386996904024768	71.0	4.0	34.40930106817051	96.0	345.0	3272.0	14002.0	0.3333333333333333	0.29577464788732394	0.782312925170068	-1.0	0.1698676238050871	26.447115268178642	11.40175425099138	1.0	0.08163265306122448	111.0	8486.0	106.0	0.0010377557458270778	26.832815729997478	0.7181638478236821
6	155	medium	iso	A1	996.0	260.0	101.39696951999987	47.870057640000006	7.234728882209285E-5	1256.0	151.6812407199999	38.47076812334269	31.304951684997057	47.17131179091484	58.92289884918813	18.027756377319946	17.744096658808427	13.0	26.825562637357876	19.23018460649819	15.524174696260024	31.32095047372759	1.01598614592593	1.2289036095775179	0.8267419332222596	0.47210540775144133	0.26104417670682734	121.0	3.0	34.438350715445125	84.0	139.0	6960.0	13026.0	0.7142857142857143	0.17754777070063693	0.6233183856502242	-1.0	0.06796580619723383	65.95406639983138	29.0	4.0	0.5067264573991032	92.0	13973.0	219.0	5.58230079179376E-4	28.178005607210743	0.7324523783062532
6	162	medium	iso	A1	920.0	358.0	97.08326103999993	57.69848476000001	5.308305249623575E-5	1278.0	157.19595935999993	37.69615364994153	30.083217912982647	34.05434096163279	52.94347181059041	22.80350850198276	18.68403322895638	12.649110640673518	26.740128697495468	27.224481183130152	15.811388300841896	33.50719616617875	1.2204810504533916	1.2530625466657095	0.9739985076570883	0.5943195988876729	0.38913043478260867	130.0	4.0	34.058772731852805	180.0	268.0	8718.0	16889.0	0.5384615384615384	0.350547730829421	0.5982142857142857	-1.0	0.1356379221232128	66.17094989291692	25.321872827202814	4.0	0.328125	86.0	12163.0	202.0	3.2386312848818735E-4	26.92582403567252	0.7142857142857143
6	163	small	api	A1	892.0	114.0	97.74011527999991	31.556349160000003	6.133782249669572E-5	1006.0	132.12489155999984	35.510561809129406	30.528675044947494	10.407711312490058	10.546034013090217	10.770329614269007	12.716732471085779	10.770329614269007	5.040753817473564	27.38409049096149	17.08800749063506	27.541271442202184	0.8469415896542342	1.163187126753685	0.7281215293518128	0.32285974975166853	0.12780269058295965	114.0	5.0	34.539832078341085	83.0	77.0	6190.0	7459.0	0.7272727272727273	0.15904572564612326	0.48125	-1.0	0.08080619489207487	18.83778839630264	9.16227766016838	1.0	0.3375	125.0	10948.0	133.0	0.002493631412590082	24.698178070456937	0.6955163988452383
6	164	medium	iso	B	1107.0	525.0	106.98275595999989	69.59797968	3.694229555576659E-5	1632.0	178.99494919999998	39.66106403010388	33.83784863137726	36.051442184155405	47.219655553197896	25.317977802344327	25.529788633586573	14.142135623730951	29.12176030182453	32.271555201278574	18.027756377319946	39.67742789919633	0.9917033848465321	1.1720917739825472	0.8460970436443818	0.6505532508998197	0.4742547425474255	94.0	4.0	37.57658845611187	73.0	334.0	3918.0	22045.0	0.6	0.2493872549019608	0.8206388206388207	-1.0	0.19912482337457169	60.16294175863863	24.539835986600327	2.0	0.24815724815724816	364.0	21343.0	36.0	0.006647064713501959	27.65863337187866	0.6973749708501257
6	166	medium	E	A1	985.0	355.0	100.66904747999992	56.11269832000001	7.546878523346023E-5	1340.0	159.1959593599999	39.293765408777	31.04834939252005	45.51155586658706	72.39403193741752	20.024984394500787	21.72708801965428	15.033296378372908	30.590094573413186	17.456644575462516	16.1245154965971	32.09337498958659	0.9216598366235839	1.2655669682151727	0.7282584484038798	0.5573977277489192	0.3604060913705584	98.0	3.0	34.058772731852805	409.0	242.0	10906.0	6225.0	0.75	0.48582089552238805	0.3717357910906298	0.09688980435079843	-1.0	0.0	0.0	0.0	0.0	127.0	8783.0	96.0	0.002454616180964025	24.515301344262525	0.6238979921936056
7	169	small	api	A1	1036.0	217.0	108.22539663999987	42.627416960000005	2.8610429042166135E-4	1253.0	153.68124071999995	38.41874542459709	32.802438933713454	44.630354938152976	58.46520809481171	16.1245154965971	16.21024879024904	13.038404810405298	25.76867071162	20.120455108039845	17.11724276862369	30.23346655611956	0.994711167313884	1.1712161251860864	0.8492977051147081	0.39387628304838207	0.20945945945945946	109.0	3.0	38.07886552931954	128.0	114.0	10108.0	10755.0	0.5714285714285714	0.1931364724660814	0.47107438016528924	-1.0	0.08664576884381024	95.97450690423267	38.56628262548461	2.0	0.5	95.0	11588.0	152.0	7.970368215814646E-4	26.1725046566048	0.6812430850448387
7	172	small	api	A1	1253.0	120.0	116.98275595999988	30.142135600000003	9.055834816474895E-5	1373.0	149.53910511999993	43.829214001622255	35.77708763999664	39.86132434698041	57.65588939448203	11.045361017187261	17.43952706246946	13.0	21.036197454188294	19.677398201998148	18.384776310850235	24.899322390823112	0.6333520959382728	1.2250637738501617	0.5169952042151713	0.25766306625830016	0.09577015163607343	108.0	3.0	39.44616584663204	157.0	74.0	12527.0	5942.0	0.6428571428571429	0.16824471959213402	0.3203463203463203	0.019492198711975918	-1.0	23.693948858000574	11.224535408466929	1.0	0.16017316017316016	139.0	11478.0	92.0	0.0022684205056171256	28.653097563788805	0.6537442711778556
7	176	small	api	A1	1570.0	253.0	130.29646443999985	44.041630520000005	5.7333663913290766E-5	1823.0	176.75230851999999	45.09988913511872	43.104524124504614	29.42217422568899	31.886561770143317	17.0	18.7495153488246	13.892443989449804	18.75836096770425	33.26796964184048	21.93171219946131	35.51111111111111	0.9066901028492838	1.0462913128294986	0.8665751992122638	0.33801094073646726	0.16114649681528662	86.0	3.0	43.68065933568311	50.0	189.0	6433.0	33838.0	0.6153846153846154	0.13110257816785517	0.7907949790794979	-1.0	0.13503249996215333	57.94416740475335	17.054721649618184	10.0	0.895397489539749	185.0	11611.0	87.0	0.0020530231409935577	32.01562118716424	0.7098824808913793
7	179	small	api	A1	1152.0	221.0	110.98275595999988	43.041630520000005	7.937934691311096E-5	1373.0	156.85281359999993	40.718546143004666	33.61547262794322	49.12971306129904	68.89947120466029	16.0312195418814	16.607572874399427	13.0	29.47060034475609	17.49194504887665	18.681541692269406	31.588609934741672	0.9652957517105659	1.2113036932033774	0.7969064712068811	0.3878226860352338	0.1918402777777778	107.0	3.0	38.07886552931954	127.0	141.0	13477.0	18372.0	0.5714285714285714	0.19519300801165332	0.5261194029850746	-1.0	0.11752540778392764	52.69556453657103	22.031900063726027	2.0	0.45149253731343286	97.0	14431.0	169.0	4.443271152957675E-4	29.154759474226502	0.716006887177017
7	180	medium	iso	A1	825.0	237.0	93.08326103999993	44.870057640000006	6.07616851569968E-5	1062.0	140.3675322399999	35.77708763999664	27.730849247724095	25.866356794094514	43.994913994745815	18.027756377319946	16.04994861039894	11.661903789690601	19.677398201998148	27.18993541324313	16.401219466856727	28.329331450074204	1.1232282928083372	1.290154777460806	0.8706151482219816	0.48204217534577304	0.2872727272727273	128.0	3.0	33.60059523282288	74.0	173.0	7163.0	16623.0	0.8181818181818182	0.23258003766478344	0.7004048582995951	-1.0	0.09505912589042834	41.944396426609394	15.82842712474619	4.0	0.4939271255060729	125.0	8612.0	93.0	6.278701899570015E-4	21.540659228538015	0.6020797289396147
7	182	small	api	A1	867.0	101.0	93.25483391999994	27.556349160000003	8.141368964258303E-5	968.0	123.63961019999985	35.38361202590826	30.4138126514911	24.274441134439463	35.58437360845968	8.06225774829855	21.51796574956117	13.038404810405298	11.191621695095586	20.418354223325373	15.811388300841896	19.232855833290515	0.3746756474162976	1.163405996852996	0.322050641332254	0.29549512879557144	0.11649365628604383	118.0	3.0	33.61547262794322	70.0	67.0	10821.0	9399.0	0.5714285714285714	0.1415289256198347	0.48905109489051096	0.01218580335799044	-1.0	54.251001745868365	22.475440073401725	4.0	0.8686131386861314	102.0	10154.0	150.0	9.022563889092698E-4	20.248456731316587	0.5722552213293105
7	183	medium	iso	A1	1027.0	379.0	101.3259017199999	56.69848476000001	2.946539760466573E-5	1406.0	160.85281359999993	37.64306044943742	33.421549934136806	55.53271182314202	62.44434241794413	20.615528128088304	22.45520276030789	14.317821063276353	30.603250273642846	18.520984251773218	15.524174696260024	34.51902384238042	0.9180735684350435	1.126311033558284	0.8151154886005433	0.559565558238785	0.36903602726387535	67.0	3.0	33.734255586866	58.0	274.0	3760.0	23016.0	0.42857142857142855	0.2361308677098151	0.8253012048192772	-1.0	0.16620929254011574	105.21875565172213	44.43976566886541	6.0	0.3855421686746988	137.0	16313.0	163.0	0.0014166489634966138	22.47220505424423	0.5969813502392864
7	188	small	E	A1	1185.0	46.0	112.32590171999988	21.727922040000003	4.2009186824138154E-5	1231.0	136.4680373199999	41.10960958218893	35.4682957019364	8.17123355994977	10.285377974947465	6.4031242374328485	-1.0	12.806248474865697	3.8677088305136333	25.205609187226663	19.849433241279208	21.66163305854944	-1.0	1.1590522963849246	-1.0	0.19343643547293507	0.038818565400843885	113.0	10.0	40.311288741492746	860.0	0.0	22822.0	0.0	0.0	0.6986190089358245	0.0	0.4343538731845479	-1.0	0.0	0.0	0.0	0.0	148.0	12422.0	102.0	0.0015117438170032993	31.144823004794873	0.7576044462920081
7	194	small	E	A1	1034.0	24.0	105.74011527999988	14.313708480000003	1.2571127952372814E-4	1058.0	122.46803731999982	39.21734310225516	32.89376840679705	61.16449915225692	70.64100582430528	4.0	-1.0	12.0	16.293811601001977	9.485079244843513	15.297058540778355	17.270270270270267	-1.0	1.1922423304394465	-1.0	0.13536687038875733	0.02321083172147002	71.0	4.0	33.52610922848042	82.0	14.0	4352.0	831.0	0.5384615384615384	0.09073724007561437	0.14583333333333334	0.021216986609079034	-1.0	8.246211251235321	4.123105625617661	1.0	0.3333333333333333	137.0	11434.0	130.0	0.002364821705415869	24.041630560342615	0.6130356790784259
8	197	medium	iso	A1	970.0	296.0	99.91168815999991	50.69848476000001	4.777786300208401E-5	1266.0	153.43860003999993	38.01315561749642	31.304951684997057	21.866370659778568	31.42956561483851	18.867962264113206	18.91039868582322	12.529964086141668	16.099689437998485	31.752165280497014	17.029386365926403	30.87484734127616	0.9977559213628939	1.2142857142857142	0.8216813470047363	0.5074329709934515	0.30515463917525776	180.0	3.0	35.0	107.0	189.0	15264.0	26828.0	0.6666666666666666	0.23380726698262244	0.6385135135135135	-1.0	0.06596977555405034	93.6008468787812	41.28575837456432	6.0	0.7905405405405406	129.0	11224.0	134.0	0.002535072657030353	24.351591323771842	0.6406095712970344
8	202	small	api	A1	1396.0	168.0	121.3259017199999	35.1421356	7.502580431218954E-5	1564.0	158.46803731999995	44.77722635447622	38.07886552931954	80.15098548888298	83.40008301808614	13.601470508735444	16.104979879764333	15.811388300841896	32.717524493420285	5.042167021813346	19.209372712298546	32.935792223632106	0.8445506054823135	1.1759075731917261	0.7182117240643143	0.28965072669397696	0.12034383954154727	150.0	7.0	38.28837943815329	102.0	109.0	9841.0	10151.0	0.5	0.13491048593350383	0.5165876777251185	-1.0	0.009125336938477752	92.17993148175839	38.983217436414634	3.0	0.5687203791469194	111.0	10109.0	120.0	5.773800377253033E-4	27.85677655436824	0.6221192963995077
9	212	small	api	A1	1005.0	106.0	104.15432883999989	27.313708480000003	1.1575343398594585E-4	1111.0	133.88225087999984	39.66106403010388	29.68164415931166	40.848714733578305	55.4914770123316	10.770329614269007	12.677955479281835	13.0	20.246557162220864	20.6188038881938	18.110770276274835	24.569814432551176	0.8495320583724839	1.3362151980944592	0.6357748808604923	0.2622426622513103	0.1054726368159204	110.0	9.0	36.345563690772494	52.0	68.0	4255.0	8096.0	0.38461538461538464	0.10801080108010801	0.5666666666666667	-1.0	0.07932826758949625	93.75941911045317	38.78640935862187	3.0	0.625	92.0	9912.0	155.0	6.374839796367207E-4	25.942243542145693	0.65409852651595
9	219	medium	iso	A1	927.0	247.0	97.42640679999995	45.870057640000006	1.2013096558585627E-4	1174.0	145.29646443999994	38.118237105091836	29.068883707497267	26.726220314613073	42.77662158463727	17.69180601295413	18.423164270704646	14.142135623730951	19.387045575129296	27.41763350872819	16.64331697709324	28.546385684657434	0.9603022452058644	1.3113072207606176	0.7323243783015589	0.4708175036585669	0.2664509169363538	124.0	4.0	34.88552708502482	142.0	185.0	9867.0	14980.0	0.5454545454545454	0.2785349233390119	0.5657492354740061	-1.0	0.1064632899933142	60.18165803008705	22.656855646872863	4.0	0.41590214067278286	160.0	12873.0	125.0	0.0010694764099757781	21.37755832643195	0.5608223241671461
9	223	small	api	A1	1095.0	45.0	104.7401152799999	19.313708480000003	8.669322295149973E-5	1140.0	126.46803731999985	40.80441152620633	32.802438933713454	49.553767979158636	53.9726266148964	5.0	-1.0	15.524174696260024	16.10120022385439	13.596549966948139	16.0312195418814	19.90909090909091	-1.0	1.2439444398833608	-1.0	0.18439647911756643	0.0410958904109589	114.0	4.0	35.73513677041127	91.0	16.0	6095.0	1016.0	0.5625	0.09385964912280702	0.14953271028037382	0.03366493655874647	-1.0	14.142135623730951	7.0710678118654755	1.0	0.38317757009345793	111.0	14966.0	196.0	0.0012768773535085612	24.08318915758459	0.5902104271769081
9	224	small	api	A1	804.0	139.0	92.91168815999993	34.627416960000005	1.2389263054920984E-4	943.0	129.53910511999985	34.40930106817051	27.202941017470888	24.7174409110834	49.69868051729944	12.041594578792296	15.586907948497476	10.04987562112089	15.925926507903242	22.571088898279896	16.1245154965971	20.8822589530955	0.7725454348341785	1.2649110640673518	0.6107507925102973	0.3726917209853012	0.17288557213930347	86.0	3.0	33.12099032335839	97.0	86.0	7723.0	5788.0	0.5454545454545454	0.19406150583244963	0.46994535519125685	0.0395244352902844	-1.0	39.66445034038988	17.120943432986365	1.0	0.46994535519125685	118.0	18206.0	236.0	9.011881822783564E-4	19.79898987322333	0.5753964555687505
9	225	small	E	A1	1346.0	69.0	111.3259017199999	23.899494920000002	3.381875064750452E-5	1415.0	137.63961019999982	43.04648650006177	39.96248240537617	72.77797277922392	83.86559005607609	5.0	-1.0	21.213203435596427	21.674242797926404	4.779482867518377	17.69180601295413	21.799065420560744	-1.0	1.0771724855178342	-1.0	0.21468045217464798	0.0512630014858841	94.0	3.0	38.07886552931954	509.0	22.0	28087.0	1357.0	0.625	0.37526501766784454	0.04143126177024482	0.09457596229307746	-1.0	8.48528137423857	4.242640687119285	1.0	0.05273069679849341	107.0	16313.0	210.0	3.989176780119514E-4	10.770329614269007	0.25020229268313343
10	240	large	iso	A1	907.0	452.0	95.66904747999992	64.355339	3.90840680867018E-5	1359.0	162.85281359999996	37.33630940518894	30.083217912982647	32.924711416806474	48.25294251682044	24.698178070456937	23.86893952365293	13.0	28.122758160292957	29.45163654243384	15.811388300841896	37.693440369156654	1.034741323383147	1.2411009192296603	0.8337285931795146	0.6726871511232909	0.49834619625137816	142.0	4.0	33.60059523282288	30.0	349.0	2521.0	37011.0	0.5384615384615384	0.2788815305371597	0.920844327176781	-1.0	0.22266683148663127	142.45654946577417	50.262568937474725	8.0	0.46437994722955145	143.0	3779.0	38.0	8.518073056903116E-4	23.706539182259394	0.634945969752562
10	242	small	api	A1	785.0	53.0	88.25483391999995	20.727922040000003	6.878952188152462E-5	838.0	111.39696951999989	35.22782990761707	28.0178514522438	21.59531044896768	34.59228868750995	5.0	-1.0	13.038404810405298	8.601154280425442	17.024860054420756	14.317821063276353	15.15	-1.0	1.2573351660337917	-1.0	0.23486443879990945	0.06751592356687898	128.0	4.0	32.28002478313795	96.0	30.0	11617.0	3669.0	0.7142857142857143	0.15035799522673032	0.23809523809523808	0.03076342210629083	-1.0	63.87629027082967	26.054700311001987	2.0	0.9761904761904762	100.0	9434.0	136.0	4.7131276026911545E-4	19.235384061671343	0.5460280724675638
10	245	small	api	A1	1501.0	90.0	129.71067799999986	27.970562720000004	6.91598845886174E-5	1591.0	160.50966783999996	45.880278987817846	39.56008088970496	60.70863782901576	67.19979344205007	9.055385138137417	-1.0	11.0	26.59094554163315	14.307351938385311	20.615528128088304	28.844829943936418	-1.0	1.1597620115017924	-1.0	0.21563808894746533	0.05996002664890073	147.0	3.0	42.5440947723653	117.0	41.0	14109.0	6316.0	0.5833333333333334	0.09930861093651791	0.25949367088607594	0.0051386966865365645	-1.0	55.09399458361921	23.681508667298125	3.0	0.5063291139240507	107.0	7418.0	90.0	3.990812759631325E-4	26.076809620810597	0.5683664135463197
10	248	small	api	A1	1208.0	138.0	112.7401152799999	32.798989840000004	1.0259633721770641E-4	1346.0	147.5391051199999	41.677331968349414	35.35533905932738	64.59228189105153	85.26441696497061	12.206555615733702	15.222475824760872	14.212670403551895	28.288759004423696	8.117585848021566	17.204650534085253	28.385658917061214	0.8018771556121327	1.17881296226331	0.6802412098290267	0.29092563688214135	0.11423841059602649	135.0	8.0	36.359317925395686	101.0	75.0	8075.0	5733.0	0.5	0.13075780089153047	0.42613636363636365	0.02215122252014134	-1.0	30.626903502298624	13.810249675906654	2.0	0.4602272727272727	232.0	15970.0	103.0	0.0019927604652414904	29.154759474226502	0.6995351692945988
10	250	small	api	A1	893.0	94.0	96.66904747999993	26.970562720000004	5.253226333631715E-5	987.0	125.63961019999986	35.77708763999664	29.5296461204668	23.629377730656813	34.38034472384487	10.295630140987	15.208081478644727	12.529964086141668	12.074767078498864	23.163162782567994	15.620499351813308	21.383231831280693	0.6769841518434907	1.2115650656307655	0.5587682998197369	0.27899894974738426	0.10526315789473684	129.0	8.0	34.058772731852805	83.0	74.0	6901.0	5613.0	0.75	0.1590678824721378	0.4713375796178344	0.00621205091363455	-1.0	18.17359518000078	7.496976092671314	1.0	0.3821656050955414	94.0	6660.0	101.0	0.0012939477391932337	23.021728866442675	0.6434768838116874
10	251	small	api	A1	962.0	51.0	98.74011527999991	18.313708480000003	4.992676886194629E-5	1013.0	119.88225087999984	36.76955262170047	31.827660925679098	31.759480084812793	45.0	6.0	-1.0	13.152946437965905	13.435028842544403	19.73126462125022	17.46424919657298	19.000000000000004	-1.0	1.1552703388276382	-1.0	0.185473841387235	0.05301455301455302	95.0	3.0	35.4682957019364	114.0	10.0	11010.0	703.0	0.6428571428571429	0.12240868706811452	0.08064516129032258	0.08945250115308014	-1.0	34.32681567943342	15.811388300841896	3.0	0.5725806451612904	123.0	7739.0	101.0	0.0037739816625791314	22.360679774997898	0.60813031926315
10	261	medium	F	A1	1333.0	439.0	116.39696951999986	61.69848476000001	8.014784789879553E-5	1772.0	180.50966784	43.41658669218482	36.40054944640259	64.59228189105154	70.12917795481519	22.090722034374522	23.552724485659596	17.029386365926403	37.91177808771152	15.933825418047926	18.24828759089466	40.31189408933532	0.9379263977645035	1.1927453665531307	0.7863592884665578	0.5300695113836164	0.3293323330832708	75.0	4.0	38.91015291668744	175.0	310.0	4801.0	10807.0	0.4444444444444444	0.2737020316027088	0.6391752577319587	-1.0	0.07313184810914615	0.0	0.0	0.0	0.030927835051546393	246.0	16117.0	112.0	0.005657595187966542	26.92582403567252	0.6201736729460422
11	265	small	api	A1	1057.0	105.0	104.15432883999989	27.313708480000003	6.057621093100831E-5	1162.0	133.88225087999984	37.64306044943742	33.421549934136806	37.42146452514024	33.90009510252695	10.04987562112089	13.492402105490653	13.0	15.992323493691835	22.650056669777587	18.027756377319946	28.67310485267667	0.7448544404877433	1.126311033558284	0.6613221555102512	0.2622426622513103	0.09933774834437085	156.0	3.0	36.68787265568828	63.0	63.0	11096.0	12179.0	0.5714285714285714	0.10843373493975904	0.5	-1.0	0.02604305452109296	81.61340488273835	36.32091952673165	5.0	1.2777777777777777	95.0	10425.0	153.0	4.259311166690256E-4	27.586228448267445	0.7328370254411587
11	267	small	api	A1	1775.0	159.0	145.19595935999982	38.2132034	4.036301507959061E-4	1934.0	185.82337632000005	50.80354318352215	42.20189569201838	43.57679515336688	57.89240947441019	14.035668847618199	-1.0	10.0	30.214428045992445	26.51539656337371	26.476404589747453	35.67011867730784	-1.0	1.2038213532936293	-1.0	0.2631836558567992	0.0895774647887324	142.0	3.0	49.39635614091387	157.0	155.0	19223.0	21764.0	1.0	0.16132368148914167	0.4967948717948718	-1.0	0.03528268992274131	38.1451915041856	15.771076336060428	3.0	0.532051282051282	138.0	12839.0	133.0	3.0436606299851215E-4	38.28837943815329	0.7536556909001559
11	269	small	api	A1	790.0	193.0	90.42640679999994	40.213203400000005	5.5285978562959996E-5	983.0	133.0538237599999	34.48187929913333	27.892651361962706	23.41603075823042	38.44644770102775	15.811388300841896	16.07685169160756	10.816653826391969	16.06640969867104	25.741547143816483	15.620499351813308	25.83925993706906	0.9834878497445965	1.2362352668329113	0.7955507144397976	0.4447064173294126	0.24430379746835443	121.0	4.0	32.01562118716424	94.0	104.0	9693.0	11794.0	0.9	0.20142421159715157	0.5252525252525253	-1.0	0.02489309318135763	72.46296350320861	32.03089208256778	3.0	0.3333333333333333	92.0	5838.0	93.0	3.0506315743916685E-4	24.331050121192877	0.7056184470144125
11	275	small	api	A1	1326.0	300.0	119.88225087999986	50.041630520000005	5.106281365860662E-5	1626.0	172.75230851999996	45.617978911828175	35.34119409414458	28.065907264371422	41.527456841265696	18.681541692269406	19.244664855975138	14.560219778561036	22.710344138709267	33.219024712990986	22.02271554554524	34.25500388175416	0.9707387388702229	1.2907877076905636	0.7520514280439173	0.41742318110202026	0.22624434389140272	100.0	3.0	44.04543109109048	126.0	202.0	12747.0	22849.0	0.6	0.2017220172201722	0.6158536585365854	-1.0	0.11027509040272049	67.88777180926857	28.562579506665323	4.0	0.3902439024390244	132.0	9672.0	103.0	6.323946036783487E-4	31.906112267087632	0.6994196811909783
11	279	medium	N	A1	987.0	279.0	102.66904747999993	52.69848476000001	4.225342350340577E-5	1266.0	157.78174579999992	37.69615364994153	32.31098884280702	50.45262198781253	57.33908727832619	17.204650534085253	18.826531684103582	11.40175425099138	27.297214712026623	20.240791861298657	17.0	32.424149083468365	0.9138513042533594	1.1666666666666667	0.7833011179314509	0.5132850265340754	0.2826747720364742	126.0	4.0	35.11409973215888	-1.0	-1.0	-1.0	-1.0	-1.0	-1.0	-1.0	-1.0	-1.0	-1.0	-1.0	-1.0	-1.0	111.0	2941.0	35.0	9.165538054095358E-4	23.769728648009426	0.6305611142384098
11	283	medium	iso	A1	2070.0	566.0	159.61017291999994	77.18376611999999	1.2219904093891445E-4	2636.0	238.7939390400002	65.30696746902278	38.8329756778952	42.12323492969943	67.2080761712317	30.59411708155671	22.417868682771477	15.297058540778355	45.3091012288015	31.056080018263664	25.80697580112788	49.146575702674426	1.3647201486673362	1.6817399730249698	0.8114929600041524	0.48357673391335876	0.27342995169082124	87.0	4.0	55.758407437802596	117.0	421.0	4495.0	22006.0	0.5	0.20409711684370258	0.7825278810408922	-1.0	0.16959407233886573	55.84079027050108	20.12461179749811	2.0	0.17843866171003717	218.0	31404.0	217.0	0.001151358345498299	45.221676218380054	0.6924479572540275
11	284	small	api	A1	1240.0	270.0	114.08326103999991	48.69848476000001	1.0613431118935957E-4	1510.0	165.19595935999996	42.7551166528639	34.713109915419565	24.43329510063012	25.469539869882198	18.601075237738275	18.199895828335215	14.212670403551895	16.606199575237074	36.47037108126238	20.808652046684813	38.616267306415715	1.022042950860107	1.2316705923796263	0.8298021867076391	0.4268679236204979	0.21774193548387097	75.0	4.0	42.485291572496	101.0	188.0	8089.0	16315.0	0.75	0.1913907284768212	0.6505190311418685	-1.0	0.09876095925296784	60.040458926107895	24.81469868135429	3.0	0.39792387543252594	107.0	5577.0	73.0	3.7252779007187895E-4	30.4138126514911	0.711349074273988
11	285	medium	iso	A1	743.0	360.0	86.01219323999995	56.69848476000001	3.4897047290353926E-5	1103.0	145.5391051199999	32.57299494980466	28.460498941515414	5.844565877386856	15.811370930138452	21.633307652783937	20.34327076402429	12.206555615733702	7.460167552123028	35.733737559902686	15.231546211727817	27.379654998054665	1.0634134453463104	1.1444983806060525	0.9291524246484257	0.6591912451504887	0.4845222072678331	58.0	3.0	31.016124838541646	44.0	237.0	1926.0	12358.0	0.6363636363636364	0.2547597461468722	0.8434163701067615	-1.0	0.16472293235947388	43.49038282713605	17.693034158472802	2.0	0.5836298932384342	99.0	16678.0	251.0	3.41784104192885E-4	23.769728648009426	0.7297372772948523
11	286	small	E	A1	1327.0	84.0	116.81118307999986	26.142135600000003	1.602214488556482E-4	1411.0	144.95331867999988	43.829214001622255	39.35733730830886	20.725558865560544	17.850318302216834	7.0710678118654755	-1.0	18.027756377319946	8.487489645290722	23.121482860271822	17.69180601295413	27.688812905410067	-1.0	1.1136224399095547	-1.0	0.22379822642577102	0.06330067822155237	132.0	11.0	39.6232255123179	126.0	23.0	7383.0	1242.0	0.0	0.10559886605244508	0.15436241610738255	0.20590664717878926	-1.0	51.28682871053443	24.041630560342615	1.0	0.3691275167785235	115.0	4953.0	59.0	0.0014964274645941507	29.68164415931166	0.6772114178961331
12	287	small	api	A1	1484.0	243.0	127.12489155999981	45.45584408	1.0025074834044728E-4	1727.0	174.99494919999998	45.27692569068709	39.319206502675	64.70926560785179	67.27026792005532	17.72004514666935	17.21097658675601	13.601470508735444	35.1172252918012	15.05625501266727	19.924858845171276	38.07415105838414	1.0295781333120324	1.1515218570752888	0.8941021197174867	0.3575684000371081	0.1637466307277628	117.0	5.0	41.6293165929973	151.0	196.0	18710.0	24607.0	0.8571428571428571	0.2009264620729589	0.5648414985590778	-1.0	0.03427182485079651	112.23979084421532	49.84585586584112	6.0	0.6023054755043228	141.0	8993.0	83.0	9.300311977511117E-4	31.32091952673165	0.6917633882808872
12	293	small	api	A1	960.0	82.0	100.91168815999991	24.727922040000003	5.449350985349134E-5	1042.0	127.63961019999984	37.21558813185679	31.38470965295043	15.321510074864818	30.699722550814414	9.0	-1.0	11.0	8.894122506602598	23.801399097212155	16.492422502470642	17.421052631578945	-1.0	1.1857872366315871	-1.0	0.24504517257498257	0.08541666666666667	117.0	6.0	36.05551275463989	112.0	81.0	15362.0	12633.0	1.0	0.1852207293666027	0.41968911917098445	-1.0	0.01589919024510125	51.44709992624422	25.66175605541667	2.0	0.6062176165803109	139.0	13112.0	123.0	0.0015144887649289687	20.0	0.5374092149004591
12	295	large	iso	A1	858.0	482.0	94.74011527999993	68.76955256000001	9.853575417514637E-5	1340.0	165.9238813999999	35.4682957019364	29.068883707497267	27.59729586864373	47.18797722951206	24.020824298928627	26.07709388099421	13.038404810405298	25.092832412339742	30.410524493997137	16.15549442140351	34.205653801674366	0.9211465207185432	1.2201464651629754	0.7549474977133219	0.7258757534414525	0.5617715617715617	132.0	4.0	32.7566787083184	132.0	329.0	9023.0	28544.0	0.5714285714285714	0.3440298507462687	0.7136659436008677	-1.0	0.17185852189876857	107.49378681863226	40.07239656736971	8.0	0.3774403470715835	131.0	11719.0	120.0	3.9999724547118453E-4	22.02271554554524	0.6209127083696583
12	304	medium	iso	A1	796.0	342.0	90.49747459999995	54.870057640000006	8.367477370988347E-5	1138.0	147.78174579999992	35.0	28.600699292150182	26.062469510356955	48.179830119864235	20.396078054371138	23.07923994812873	12.165525060596439	20.8	27.446881350046326	14.317821063276353	27.910422600718405	0.883741323380316	1.2237463022313648	0.7221605669156362	0.6063158986759177	0.4296482412060301	91.0	4.0	32.28002478313795	59.0	245.0	3257.0	15515.0	0.7692307692307693	0.2671353251318102	0.805921052631579	-1.0	0.11914854882907616	38.73017528956824	14.7648230602334	3.0	0.3980263157894737	125.0	6342.0	59.0	0.0017379504333521966	24.413111231467404	0.6975174637562116
12	307	medium	iso	A1	1205.0	336.0	110.98275595999988	55.11269832000001	1.0459863227200353E-4	1541.0	168.50966783999996	41.23105625617661	35.4682957019364	67.16634582208245	78.47627829610266	20.396078054371138	21.275678537496	14.317821063276353	36.57437225547901	10.488240064483577	18.0	37.32680304125204	0.9586569950483759	1.162476387438193	0.8246679290931801	0.4965879414623979	0.27883817427385893	93.0	4.0	36.05551275463989	61.0	222.0	4799.0	19170.0	0.6666666666666666	0.1836469824789098	0.784452296819788	-1.0	0.09510103861434831	49.642956538978126	19.884371871563694	1.0	0.38162544169611307	98.0	8810.0	114.0	1.8862210778099753E-4	27.202941017470888	0.6597682302498801
13	311	small	E	A1	852.0	72.0	92.08326103999994	22.1421356	7.791084473333514E-5	924.0	117.05382375999989	36.069377593742864	29.0	33.69006752597977	52.006799640080544	7.0710678118654755	-1.0	15.033296378372908	14.167142160186478	16.96551724137931	15.297058540778355	17.97669478538935	-1.0	1.243771641163547	-1.0	0.24045776995649298	0.08450704225352113	135.0	6.0	33.61547262794322	170.0	29.0	21383.0	3468.0	0.5625	0.21536796536796537	0.1457286432160804	0.1003981546512896	-1.0	55.853280915185906	22.02271554554524	2.0	0.5577889447236181	160.0	29573.0	253.0	0.004638574755645083	19.235384061671343	0.5332884941438025
13	313	small	api	A1	1067.0	252.0	106.66904747999993	46.455844080000006	8.712640521763968E-5	1319.0	155.53910511999993	40.44749683231337	31.25699921617557	27.970800438124325	53.53076560994813	18.384776310850235	16.1706233412266	12.206555615733702	23.24000429240499	27.257894915231915	18.027756377319946	28.89914670936324	1.1369244043906894	1.2940300683560724	0.8785919525309261	0.4355138175271539	0.23617619493908154	145.0	4.0	38.600518131237564	110.0	215.0	8981.0	19723.0	0.9090909090909091	0.24639878695981804	0.6615384615384615	-1.0	0.0852459542579777	51.94555665364788	21.212670403551897	4.0	0.3384615384615385	137.0	28528.0	253.0	0.0011840323800644125	31.400636936215164	0.7763307842360544
14	319	medium	iso	B	1122.0	433.0	109.56854239999991	63.11269832000001	6.672711121931735E-5	1555.0	175.09545427999996	38.62641583165593	36.40054944640259	61.48686381640706	71.77804565878941	22.02271554554524	25.438705180615415	12.206555615733702	35.882179854339896	14.7525245680892	17.029386365926403	37.77658879471003	0.865716843258469	1.0611492523905657	0.8158294804507236	0.5760111153947418	0.3859180035650624	105.0	4.0	36.05551275463989	56.0	319.0	4267.0	32702.0	0.6363636363636364	0.24115755627009647	0.8506666666666667	-1.0	0.14927900243216527	122.74025764063447	47.669871653813956	5.0	0.39466666666666667	251.0	39334.0	217.0	0.002627324253667653	26.248809496813376	0.6795559187063221
14	325	medium	iso	A1	1401.0	443.0	122.3969695199999	63.52691188000001	6.924225973703787E-5	1844.0	188.75230852000004	44.553338819890925	37.48332962798263	65.98604391192295	71.73659491453954	23.706539182259394	23.6178159498949	13.892443989449804	41.1192527546802	15.980437328940633	20.615528128088304	43.30047834685865	1.003756623074408	1.188617427055634	0.8444740925268518	0.519023568386794	0.31620271234832265	170.0	3.0	40.607881008493905	114.0	223.0	12419.0	25930.0	0.6153846153846154	0.18275488069414317	0.6617210682492581	-1.0	0.04220220982584877	153.36075447668253	54.656587992378164	7.0	0.5964391691394659	131.0	26281.0	250.0	3.1401652799128255E-4	22.360679774997898	0.5018856132284957
15	329	medium	iso	A1	1268.0	538.0	114.7401152799999	69.94112544	3.8567178559487703E-5	1806.0	187.09545428	42.941821107167776	35.77708763999664	25.37156175309596	23.250465356434503	27.018512172212592	24.385689843625567	14.422205101855956	19.235327675987303	42.485291572496	20.0	48.72770972543145	1.1079658744726981	1.2002603884157803	0.9231045906089582	0.6095612268588271	0.4242902208201893	154.0	4.0	41.23105625617661	73.0	388.0	9796.0	55409.0	0.6153846153846154	0.2552602436323367	0.841648590021692	-1.0	0.12364362103211873	160.78884870739535	56.622324099265555	12.0	0.6811279826464208	264.0	33702.0	184.0	0.0031392210931158434	25.495097567963924	0.5937125373499431
15	335	small	E	A1	976.0	37.0	100.08326103999993	16.899494920000002	6.125514178153428E-5	1013.0	119.39696951999989	38.27531841800928	31.906112267087632	54.1623470457217	78.27488798483492	4.242640687119285	-1.0	13.038404810405298	16.433566747391012	9.433929069148702	14.866068747318506	16.783779825144844	-1.0	1.1996233855633902	-1.0	0.168854359304358	0.03790983606557377	61.0	3.0	33.24154027718932	111.0	9.0	8492.0	576.0	0.4166666666666667	0.11846001974333663	0.075	0.0841134499753826	-1.0	26.752493099895997	13.038404810405298	1.0	0.3416666666666667	96.0	17454.0	252.0	0.0012685653455911344	24.839484696748443	0.6489687277183038
15	337	small	api	A1	1017.0	219.0	105.25483391999992	43.627416960000005	4.750460718017791E-5	1236.0	151.2964644399999	40.26164427839479	31.04834939252005	34.183597664646925	36.18280407744241	16.15549442140351	18.066506893440337	11.180339887498949	19.696165276228914	27.82756626051589	18.027756377319946	33.362778844200484	0.8942234664781444	1.296740247586055	0.6895933616179376	0.4144932383168216	0.2153392330383481	98.0	3.0	36.87817782917155	74.0	181.0	3080.0	9595.0	0.6363636363636364	0.20631067961165048	0.7098039215686275	-1.0	0.13184952049131007	20.0	10.0	2.0	0.16862745098039217	119.0	22396.0	250.0	4.3527485872653517E-4	23.769728648009426	0.5903814678717616
16	353	small	api	A1	901.0	59.0	95.32590171999992	21.142135600000003	7.880002308602486E-5	960.0	119.29646443999985	36.24913792078372	30.463092423455635	58.240519915187214	73.68614757373943	7.0710678118654755	-1.0	15.0	18.952174848994225	9.191450300180579	14.142135623730951	19.747250352648706	-1.0	1.1899362486545524	-1.0	0.22178794240101338	0.06548279689234185	69.0	5.0	32.31098884280702	239.0	29.0	10838.0	1356.0	0.625	0.2791666666666667	0.10820895522388059	0.10465687018729314	-1.0	0.0	0.0	0.0	0.07835820895522388	185.0	12680.0	111.0	0.002124540059288805	17.204650534085253	0.474622336445161
16	354	small	api	A1	977.0	226.0	100.5685423999999	42.55634916	3.9188351818026255E-5	1203.0	145.53910511999987	36.87817782917155	31.240998703626616	28.84266013541208	38.779050078840406	16.278820596099706	16.71432555060921	13.152946437965905	18.439088914585774	27.39989230563974	17.08800749063506	29.440420226988827	0.9739442101213811	1.180441706714406	0.8250676035771545	0.4231576608790548	0.23132036847492324	61.0	3.0	36.24913792078372	77.0	165.0	3929.0	11576.0	0.6428571428571429	0.20116375727348296	0.6818181818181818	-1.0	0.14855052285695927	38.55755417208168	17.813800019125914	4.0	0.30165289256198347	199.0	18588.0	146.0	0.003237652677440399	20.518284528683193	0.5563801070575869
17	357	medium	iso	A1	924.0	374.0	97.91168815999993	58.11269832000001	7.037386112634198E-5	1298.0	158.02438647999992	38.27531841800928	29.732137494637012	24.82683988213057	45.201390311267744	21.02379604162864	22.00738387076426	13.416407864998739	21.763372178977285	29.59760293583775	16.0312195418814	30.67044151081726	0.9553064628257668	1.287338269067041	0.7420788193596513	0.5935215643002355	0.40476190476190477	147.0	4.0	35.12833614050059	28.0	270.0	3836.0	47251.0	0.6153846153846154	0.2295839753466872	0.9060402684563759	-1.0	0.15554640776129663	111.15276945861181	46.829647370986024	10.0	0.8557046979865772	173.0	19249.0	182.0	0.0018205234212878508	22.847319317591726	0.5969204244906196
17	364	small	api	A1	1140.0	194.0	111.1543288399999	39.213203400000005	6.503964987535423E-5	1334.0	152.36753223999992	42.485291572496	32.202484376209235	45.90222116153016	71.56505117707799	14.142135623730951	15.94215138183666	13.45362404707371	26.385602134497518	16.24098295926464	17.08800749063506	27.81286672667087	0.8870907874983224	1.3193172016219832	0.6723862816369885	0.35278161281910214	0.17017543859649123	148.0	3.0	37.64306044943742	59.0	136.0	5637.0	14258.0	0.45454545454545453	0.14617691154422788	0.6974358974358974	-1.0	0.07849024440637942	50.20490554275182	18.973665961010276	4.0	0.5230769230769231	126.0	15866.0	176.0	5.388566462134186E-4	29.068883707497267	0.6842105263157895
17	367	medium	iso	A1	1157.0	347.0	112.15432883999988	55.284271200000006	5.811751535890922E-5	1504.0	170.26702715999997	42.485291572496	33.54101966249684	34.34418836799235	57.72435568542237	20.09975124224178	20.574261461124486	12.041594578792296	28.621670111997307	25.93838853899756	19.235384061671343	33.852212618512475	0.9769367070706618	1.2666666666666666	0.7712658213715752	0.492930337792569	0.2999135695764909	93.0	4.0	39.44616584663204	251.0	267.0	14264.0	17742.0	0.6923076923076923	0.34441489361702127	0.5154440154440154	-1.0	0.06048720582373225	90.93618149832292	42.04804292521077	2.0	0.18725868725868725	94.0	13515.0	223.0	8.593047928018685E-4	25.553864678361276	0.6014755632489117
17	372	small	api	A1	1125.0	178.0	108.3259017199999	36.627416960000005	5.831899229517655E-5	1303.0	147.78174579999992	39.44616584663204	34.48187929913333	82.89695289063239	84.43817153435629	13.601470508735444	15.524298988156367	11.40175425099138	29.812783441927557	4.263108710658201	16.401219466856727	29.953800221484798	0.87614072101498	1.1439679811077896	0.7658787094430278	0.3381224285090589	0.1582222222222222	73.0	3.0	35.0	192.0	101.0	6239.0	2842.0	0.6	0.22486569455103608	0.3447098976109215	0.08700826525723102	-1.0	8.94427190999916	4.47213595499958	1.0	0.11604095563139932	186.0	18923.0	174.0	0.0020908891840827875	14.866068747318506	0.3768698028882771
18	376	medium	iso	A1	1217.0	379.0	115.3969695199999	58.11269832000001	1.9572120917995704E-4	1596.0	175.92388139999997	45.880278987817846	32.57299494980466	50.38535049203773	76.3914319901776	21.95449840010015	21.38404646815574	14.317821063276353	34.41565820511372	15.04313621621516	16.64331697709324	35.4097578894363	1.026676519469498	1.4085373192891797	0.7288955041586059	0.5035894665321196	0.3114215283483977	165.0	4.0	38.07886552931954	186.0	262.0	15739.0	26941.0	0.42857142857142855	0.2807017543859649	0.5848214285714286	-1.0	0.08747314948075144	123.3301334274002	46.125322222703645	8.0	0.4174107142857143	244.0	22816.0	162.0	0.0050437862800849585	26.476404589747453	0.5770759283477217
18	385	small	api	A1	1248.0	286.0	113.6690474799999	47.041630520000005	7.720812490098343E-5	1534.0	163.53910511999996	43.289721643826724	35.35533905932738	34.798085573796776	61.09483682316408	17.204650534085253	20.490573868435302	15.0	26.28799532053085	21.920310216782973	18.35755975068582	30.028975932191745	0.8396373202894113	1.2244182292011172	0.6857438906616412	0.4138473187107246	0.22916666666666666	113.0	4.0	39.824615503479755	46.0	234.0	3077.0	20197.0	0.6923076923076923	0.18252933507170796	0.8357142857142857	-1.0	0.1190290041840619	57.290966205468465	19.601470508735446	6.0	0.4785714285714286	119.0	14940.0	200.0	9.882178134306033E-4	30.066592756745816	0.6945434531578566
18	387	small	api	A1	975.0	200.0	101.84062035999993	40.213203400000005	9.098759760611142E-5	1175.0	144.4680373199999	38.63935817272331	30.4138126514911	28.278198373662747	33.63606586476635	15.231546211727817	15.338536710083801	12.083045973594572	16.92574698255931	29.263019740353595	17.72004514666935	30.556537492239258	0.993024725866735	1.2704542707449387	0.7816296491210729	0.39486408525251476	0.20512820512820512	99.0	2.0	37.8549864614954	91.0	124.0	8114.0	14020.0	0.5	0.1829787234042553	0.5767441860465117	-1.0	0.07868150480349703	34.032428763214384	14.47213595499958	4.0	0.413953488372093	89.0	16025.0	234.0	3.855022762774973E-4	27.294688127912362	0.7063960018668349
19	389	medium	iso	A1	837.0	252.0	94.32590171999992	48.455844080000006	6.383048274192704E-5	1089.0	145.19595935999988	37.013511046643494	27.80287754891569	28.659194368853345	47.88037755284761	18.24828759089466	18.61376268975395	10.770329614269007	21.99196933720278	25.89660004556183	15.132745950421556	29.648914369238028	0.9803653294097023	1.3312834609123767	0.736406151052025	0.5137066616531047	0.3010752688172043	139.0	3.0	33.54101966249684	120.0	173.0	12909.0	22718.0	0.7272727272727273	0.26905417814508725	0.590443686006826	-1.0	0.10793442939909464	88.61541003504448	34.79149267195002	2.0	0.5255972696245734	90.0	12956.0	201.0	6.905141488472339E-4	23.323807579381203	0.6301430726198638
19	396	small	api	A1	1001.0	220.0	103.15432883999992	43.455844080000006	6.76988497638792E-5	1221.0	148.6101729199999	40.24922359499622	30.4138126514911	33.690067525979785	47.12109639666146	17.08800749063506	15.191815089008733	12.529964086141668	21.46625258399798	24.495449108498235	16.1245154965971	29.293727126802963	1.1248167115329242	1.323386319768854	0.8499534072026583	0.4212701935892896	0.21978021978021978	112.0	3.0	36.05551275463989	86.0	165.0	9571.0	19255.0	0.5833333333333334	0.20556920556920558	0.6573705179282868	-1.0	0.08752212312889879	93.51973848480685	38.02528951574027	7.0	0.4940239043824701	96.0	18168.0	248.0	3.0102018090695656E-4	25.059928172283335	0.6226189211609733
19	399	medium	iso	A1	1022.0	326.0	105.63961019999988	53.69848476000001	6.489106207486655E-5	1348.0	161.33809495999992	39.698866482558415	31.240998703626616	23.88449313449979	28.8607573488068	20.248456731316587	20.08761320752473	12.36931687685298	17.380848904165806	34.569957581881916	18.788294228055936	36.008853465485686	1.0080070998047497	1.27072975032485	0.793250570821264	0.5083177101689085	0.31898238747553814	157.0	3.0	38.07886552931954	71.0	223.0	6934.0	26437.0	0.6923076923076923	0.21810089020771514	0.7585034013605442	-1.0	0.13534591992405098	100.50950660947512	42.72545001385165	4.0	0.5782312925170068	105.0	13285.0	179.0	4.4601536098828973E-4	24.758836806279895	0.6236660892360143
19	407	medium	iso	B	880.0	416.0	95.25483391999994	62.94112544000001	5.5859385504552124E-5	1296.0	160.61017291999994	37.33630940518894	28.284271247461902	50.30092651652569	74.17384592382746	21.213203435596427	23.402027108552954	13.152946437965905	31.792108510731182	15.556349186104045	14.422205101855956	33.04471453812724	0.9064686292856845	1.3200378782444087	0.6866989532840128	0.6607656834808121	0.4727272727272727	74.0	3.0	32.202484376209235	32.0	291.0	1483.0	17338.0	0.7142857142857143	0.2492283950617284	0.9009287925696594	-1.0	0.20557978367285462	45.66997851802645	15.811388300841896	3.0	0.28173374613003094	165.0	15465.0	96.0	0.007734915866510945	26.248809496813376	0.7030370680709368
20	412	small	api	A1	1084.0	210.0	107.91168815999991	40.970562720000004	6.669954098187534E-5	1294.0	151.2964644399999	38.600518131237564	34.48187929913333	40.81508387488158	54.12566340446415	16.401219466856727	15.373554058570408	12.806248474865697	25.465979411413777	23.63560271555397	18.384776310850235	31.427677847797582	1.066846313114788	1.1194435719809432	0.9530148189845066	0.3796675171947383	0.1937269372693727	106.0	4.0	37.36308338453881	62.0	136.0	4298.0	10645.0	0.6363636363636364	0.15301391035548687	0.6868686868686869	-1.0	0.08885226556295488	32.194344663071966	14.123105625617661	2.0	0.30303030303030304	99.0	13266.0	206.0	5.364139614213918E-4	22.135943621178654	0.5734623443633283
20	415	medium	iso	A1	1176.0	434.0	111.2253966399999	61.94112544000001	8.914802896378818E-5	1610.0	175.58073564	39.20459156782532	37.013511046643494	59.25003269780359	63.210150449146255	23.259406699226016	22.334244277586606	13.892443989449804	36.398797766614656	19.12815023432379	18.384776310850235	40.77539724790606	1.041423493454303	1.0591967759670429	0.9832200371866568	0.5568973212159728	0.36904761904761907	93.0	4.0	37.36308338453881	202.0	286.0	10858.0	18125.0	0.6153846153846154	0.3031055900621118	0.5860655737704918	-1.0	0.04718695757930076	97.64773228340962	45.22804870335468	1.0	0.16188524590163936	123.0	18214.0	208.0	3.049162612605994E-4	25.495097567963924	0.6503089701586742
20	416	medium	iso	A1	808.0	351.0	92.32590171999992	55.455844080000006	1.0333754831072182E-4	1159.0	149.7817457999999	36.124783736376884	27.65863337187866	25.48920055628671	42.65586752593017	20.09975124224178	20.088192254385696	12.041594578792296	20.512233523873775	28.526355203153287	16.15549442140351	30.272186322156823	1.0005754120485162	1.3060943124220303	0.7660820528289739	0.6006531541731694	0.4344059405940594	108.0	3.0	33.61547262794322	73.0	257.0	4783.0	19835.0	0.6923076923076923	0.28472821397756687	0.7787878787878788	-1.0	0.12952746251274566	102.40848307739228	45.44068210884281	3.0	0.5545454545454546	88.0	13956.0	230.0	4.6874637910905266E-4	26.1725046566048	0.7245027360606632
[truncated: 27 more columns]
