# Supplementary material for: Exploiting Single-Cell Quantitative Data to Map Genetic Variants Having Probabilistic Effects
Source: PLoS Genet. 2016 Aug 1;12(8):e1006213. doi: 10.1371/journal.pgen.1006213 (PMC4968810; doi:10.1371/journal.pgen.1006213)
Supplement: S1 Dataset — (ZIP) [file pgen.1006213.s007.zip › data/2014-10-07_morpho/k_series/k2-1_C.xls]

image_number	cell_id	Cgroup	Agroup	C11-1_C	C11-2_C	C12-1_C	C12-2_C	C13_C	C101_C	C102_C	C103_C	C104_C	C105_C	C106_C	C107_C	C108_C	C109_C	C110_C	C111_C	C112_C	C113_C	C114_C	C115_C	C116_C	C117_C	C118_C	C126_C	C127_C	C128_C	A7-1_C	A7-2_C	A8-1_C	A8-2_C	A9_C	A101_C	A102_C	A103_C	A104_C	A120_C	A121_C	A122_C	A123_C	D14-1_C	D14-2_C	D14-3_C	D15-1_C	D15-2_C	D15-3_C	D16-1_C
1	3	large	iso	712.0	493.0	83.42640679999997	68.35533900000001	6.116600880968339E-5	1205.0	154.6101729199999	31.953090617340916	27.85677655436824	30.52970589993413	38.57125225117014	25.298221281347036	24.485175216067688	13.0	22.939877984829472	31.518363163318703	14.317821063276353	36.79284960164163	1.0332056461963077	1.1470491050885905	0.9007510154645992	0.8193489522312741	0.6924157303370787	104.0	3.0	30.265491900843113	153.0	252.0	10844.0	18450.0	0.5384615384615384	0.3360995850622407	0.6222222222222222	-1.0	0.0948831315732793	105.41924904933649	42.609136506314485	3.0	0.3851851851851852	109.0	120.0	229.0	9051.0	9532.0	18583.0	145.0
1	4	large	iso	800.0	727.0	83.08326103999995	80.25483391999994	4.031388197588932E-5	1527.0	165.33809495999995	34.539832078341085	29.546573405388315	53.37600547742668	57.765880000850515	28.442925306655784	32.243654095840334	19.026297590440446	34.510879997806015	23.759100264126683	13.341664064126334	40.79899755178543	0.8821247499465369	1.1689962015034259	0.7546001850237422	0.9659567151722862	0.90875	163.0	3.0	28.792360097775937	175.0	334.0	16129.0	29512.0	0.0	0.3333333333333333	0.656188605108055	-1.0	0.11033443428490365	151.82277134159696	49.98360255972443	3.0	0.5265225933202358	202.0	125.0	327.0	14176.0	9839.0	24015.0	128.0
1	7	large	iso	801.0	531.0	90.84062035999995	70.35533899999999	1.0252113121117623E-4	1332.0	164.02438647999992	34.36568055487916	28.284271247461902	28.442928624363333	33.925851295856404	25.495097567963924	25.213243031341115	12.529964086141668	20.863838236958816	35.35533905932738	15.811388300841896	37.38238232357901	1.0111788291681658	1.2150102880222866	0.8322389029430326	0.7744920578611516	0.6629213483146067	121.0	3.0	32.57299494980466	27.0	392.0	2945.0	42059.0	0.6666666666666666	0.31456456456456455	0.9355608591885441	-1.0	0.21288843112431335	81.95249928269138	29.43583135165241	9.0	0.37708830548926014	88.0	72.0	160.0	6756.0	6275.0	13031.0	109.0
1	8	medium	iso	1024.0	454.0	101.66904747999992	63.69848476000001	8.305603973774014E-5	1478.0	167.78174579999998	40.024992192379	31.78049716414141	18.946504689509055	40.6210313922476	23.600847442411894	23.208611826530454	14.212670403551895	22.33604433207667	34.29776426625162	18.027756377319946	34.30757335531095	1.0169004341497523	1.259419951351171	0.8074355444812262	0.6265278011238437	0.443359375	132.0	4.0	38.01315561749642	45.0	321.0	3929.0	32341.0	0.5	0.2476319350473613	0.8770491803278688	-1.0	0.14223917496297872	123.1669665630416	50.935984517511756	5.0	0.4371584699453552	212.0	21.0	233.0	14744.0	1114.0	15858.0	96.0
1	26	large	F	924.0	595.0	96.25483391999992	75.59797967999997	3.1131327619359644E-5	1519.0	174.26702716	36.6742416417845	31.304951684997057	25.866356794094514	36.659211579628334	28.178005607210743	26.144809530953868	13.416407864998739	23.9405086702504	37.56594202199646	16.401219466856727	40.097713003453876	1.0777667197708858	1.1715156762040517	0.9199763534219776	0.7853941106254627	0.6439393939393939	88.0	5.0	34.713109915419565	114.0	253.0	5499.0	12015.0	0.6923076923076923	0.24160631994733378	0.6893732970027248	-1.0	0.04617049834853125	59.54018420828977	24.186773244895647	2.0	0.1362397820163488	47.0	112.0	159.0	1928.0	7648.0	9576.0	49.0
1	29	large	F	872.0	606.0	94.25483391999991	77.18376611999997	4.1245102897830646E-5	1478.0	174.26702715999997	35.014282800023196	30.0	28.38335414152982	31.893014205145988	27.784887978899608	26.982522075971684	12.206555615733702	22.619340927910574	39.0	16.55294535724685	42.812512216514556	1.0297365050112361	1.167142760000773	0.8822712527562215	0.8188839013340234	0.694954128440367	72.0	3.0	34.539832078341085	146.0	296.0	5702.0	14313.0	0.5454545454545454	0.29905277401894453	0.669683257918552	-1.0	0.11558762585925464	45.42380598708214	21.02379604162864	1.0	0.08823529411764706	267.0	83.0	350.0	8468.0	3381.0	11849.0	55.0
2	34	large	E	1009.0	867.0	110.81118307999989	100.91168815999993	1.1957004577232141E-4	1876.0	214.5512983600001	42.05948168962618	30.01666203960727	68.34401096157751	83.0818059817498	29.410882339705484	37.24142830721415	7.211102550927978	42.10703339306273	7.329262651180465	14.212670403551895	42.41585718535702	0.7897356163970815	1.4012044921626627	0.5636119644308154	0.9106633947509337	0.8592666005946482	135.0	3.0	32.28002478313795	81.0	129.0	11883.0	20210.0	0.0	0.11194029850746269	0.6142857142857143	0.028648016776853098	-1.0	153.61511312786322	49.489390013896084	5.0	0.9904761904761905	204.0	174.0	378.0	8916.0	6616.0	15532.0	76.0
2	36	large	F	1396.0	705.0	121.32590171999988	82.59797967999994	7.016146662015107E-5	2101.0	206.75230852000004	42.95346318982906	39.81205847478876	57.75923187844458	63.727271692150566	30.610455730027933	27.79608108280059	15.0	45.5376552841765	24.38959544417659	20.518284528683193	50.78375861572065	1.101250771245188	1.0789058600682406	1.0207107144413268	0.6807942781305052	0.5050143266475645	115.0	5.0	41.10960958218893	245.0	229.0	21172.0	23677.0	0.38461538461538464	0.2256068538791052	0.4831223628691983	-1.0	0.01968383243155829	178.17191772929385	60.93747670426954	3.0	0.6751054852320675	209.0	56.0	265.0	7259.0	1739.0	8998.0	45.0
2	44	large	E	1022.0	682.0	104.46803731999987	84.08326103999994	1.0127708147918436E-4	1704.0	191.37972548000005	41.10960958218893	31.144823004794873	31.452061011999504	41.05481377096244	26.0	34.00644886006857	12.0	26.587457558184912	35.222547253876265	18.24828759089466	40.48148148148149	0.7645608662929226	1.3199500146737049	0.5792347117643876	0.8048706876960025	0.6673189823874756	122.0	3.0	38.3275357934736	519.0	441.0	24359.0	23378.0	0.15384615384615385	0.5633802816901409	0.459375	-1.0	0.026107072543548746	104.74526311686898	41.78088038239109	3.0	0.1	66.0	107.0	173.0	3090.0	5088.0	8178.0	60.0
2	45	large	iso	916.0	537.0	98.91168815999991	72.18376611999997	4.525350389244205E-5	1453.0	173.92388139999997	37.21558813185679	29.154759474226502	43.315315682103716	58.2525341275322	25.942243542145693	25.117664617023003	11.661903789690601	32.72822118743796	25.03879343080629	15.297058540778355	38.48678761794576	1.0328286462015999	1.2764841419719566	0.8091198411646937	0.7297799427225956	0.5862445414847162	106.0	3.0	34.058772731852805	37.0	410.0	2994.0	34726.0	0.6363636363636364	0.30763936682725396	0.9172259507829977	-1.0	0.14892089073363418	72.93540117411357	24.19056637759994	3.0	0.40492170022371365	123.0	96.0	219.0	14845.0	10254.0	25099.0	221.0
2	48	large	E	996.0	996.0	111.74011527999988	111.63961019999988	4.39442918716396E-5	1992.0	226.20815260000012	39.20459156782532	30.610455730027933	86.63353933657021	60.61908073675792	34.36568055487916	42.72127599333442	4.47213595499958	46.65269874922089	17.02032810602407	17.029386365926403	53.539037252873925	0.8044160609865927	1.2807581799367593	0.6280780194012212	0.9991005461221499	1.0	134.0	3.0	31.89043743820395	526.0	190.0	29940.0	13515.0	0.0	0.35943775100401604	0.26536312849162014	-1.0	0.06443348245375621	143.82972824162772	53.547738419761785	4.0	0.1871508379888268	105.0	125.0	230.0	11177.0	12078.0	23255.0	147.0
2	49	large	F	827.0	569.0	96.32590171999993	76.18376611999999	4.848399594960801E-5	1396.0	175.33809496	37.20215047547655	27.202941017470888	32.67750336244744	67.58253060524896	26.92582403567252	26.089898279266883	8.94427190999916	33.54644782759735	23.89447521804875	16.0312195418814	36.2887995642757	1.032040207572213	1.367578250145223	0.7546480118871596	0.7908959559127815	0.6880290205562273	75.0	3.0	34.20526275297414	179.0	290.0	7124.0	13848.0	0.0	0.3359598853868195	0.6183368869936035	-1.0	0.07992999709617986	46.52868523732675	17.038404810405297	3.0	0.1791044776119403	281.0	109.0	390.0	20453.0	6538.0	26991.0	98.0
3	56	large	F	1009.0	611.0	98.42640679999995	75.01219323999997	7.608779314929537E-5	1620.0	176.26702716000003	38.600518131237564	32.57299494980466	37.32552048310606	38.358480861988454	26.92582403567252	28.015739719546197	17.88854381999832	26.39860937968529	33.309801621619286	16.15549442140351	42.538627430000474	0.9610963089040531	1.1850466372748771	0.8110198186918464	0.7621145145776064	0.6055500495540139	113.0	4.0	35.11409973215888	277.0	391.0	14360.0	21322.0	0.5294117647058824	0.4123456790123457	0.5853293413173652	-1.0	0.025857310968996627	84.42903635276983	40.72476907414057	1.0	0.08083832335329341	91.0	84.0	175.0	8142.0	8682.0	16824.0	117.0
3	60	large	F	864.0	472.0	95.08326103999994	66.355339	1.0020521651566884E-4	1336.0	163.43860003999993	36.138621999185304	29.832867780352597	31.675468738109203	48.801117851355826	23.021728866442675	25.224778956316367	13.038404810405298	25.540542193911207	29.430626866460198	15.811388300841896	33.94417850435559	0.9126632549015047	1.2113693616470076	0.7534145107158937	0.6978656208697492	0.5462962962962963	145.0	3.0	34.20526275297414	34.0	337.0	2850.0	29649.0	0.5833333333333334	0.2776946107784431	0.9083557951482479	-1.0	0.10648867635277545	51.06455482164109	20.626526856741357	3.0	0.24797843665768193	66.0	62.0	128.0	6339.0	7197.0	13536.0	114.0
3	65	large	F	812.0	499.0	90.08326103999995	68.35533899999999	5.4761730405914224E-5	1311.0	160.85281359999993	36.05551275463989	28.0178514522438	33.69006752597977	52.8690755517905	24.351591323771842	25.89791764125159	12.649110640673518	27.735009811261456	26.911414006359013	15.0	34.78798760538835	0.9402914806163151	1.2868764336229073	0.7306773642354603	0.7588017819386884	0.6145320197044335	123.0	3.0	32.55764119219941	230.0	358.0	13705.0	23314.0	0.6923076923076923	0.448512585812357	0.608843537414966	-1.0	0.06711291613627633	83.68385565378443	28.677785876386853	4.0	0.27380952380952384	67.0	88.0	155.0	4478.0	6250.0	10728.0	85.0
3	68	large	F	810.0	541.0	90.42640679999997	71.18376611999997	9.677390488877128E-5	1351.0	164.02438647999998	36.05551275463989	27.85677655436824	30.749967302196403	42.05989977621662	26.0	26.50507138944975	13.0	25.238858928247925	31.733750610904025	15.297058540778355	37.67515923566879	0.9809443490255683	1.2943174772669814	0.7578854232092138	0.7872010913520009	0.6679012345679012	106.0	3.0	31.78049716414141	88.0	184.0	7849.0	14331.0	0.46153846153846156	0.20133234641006661	0.6764705882352942	-1.0	0.012040524627680266	85.39335514680582	29.06225774829855	1.0	0.5110294117647058	102.0	103.0	205.0	9926.0	9498.0	19424.0	152.0
3	79	medium	iso	1292.0	535.0	117.22539663999986	71.84062035999999	8.204708375638579E-5	1827.0	191.48023056000005	40.45985664828782	39.05124837953327	83.8113840367584	83.70318128101559	25.238858928247925	25.523485128036196	14.422205101855956	44.85927905720366	5.505585837114527	20.248456731316587	45.13155562046303	0.9888484586505146	1.036070761555802	0.9544217396557194	0.6128417767749007	0.41408668730650156	91.0	4.0	38.8329756778952	47.0	404.0	2399.0	21468.0	0.6153846153846154	0.24685276409414342	0.8957871396895787	-1.0	0.15110556563447414	59.60526396505969	24.360679774997898	4.0	0.2017738359201774	215.0	101.0	316.0	18469.0	7518.0	25987.0	144.0
4	85	medium	iso	1461.0	665.0	126.39696951999987	80.01219323999997	5.310673873151402E-5	2126.0	208.40916276000002	47.80167361086848	37.36308338453881	53.79741070999106	72.0906857835356	28.844410203711913	27.701298624334786	14.422205101855956	42.8646079775359	21.19739401185869	20.0	45.04740587454704	1.0412656314376878	1.2793824620654635	0.8138814328880556	0.6330230348389768	0.45516769336071183	142.0	3.0	42.15447781671598	40.0	486.0	3955.0	53250.0	0.5384615384615384	0.24741298212605833	0.9239543726235742	-1.0	0.16158378417002586	82.80563661838735	26.494085970342002	4.0	0.34980988593155893	226.0	153.0	379.0	15211.0	12811.0	28022.0	83.0
4	98	large	iso	997.0	546.0	99.84062035999993	71.76955255999998	4.1980443227484074E-5	1543.0	174.02438647999998	38.05259518088089	32.0624390837628	44.4767654178158	60.42216131873866	26.832815729997478	24.948610221231796	13.892443989449804	34.741388694146785	25.200827606692933	16.278820596099706	39.94705224668543	1.0755234657184305	1.186827835570116	0.9062169199981577	0.7188412121360744	0.5476429287863591	125.0	3.0	34.66987164671943	33.0	424.0	2118.0	32311.0	0.6923076923076923	0.2961762799740765	0.9277899343544858	-1.0	0.1403406687165819	68.9482076451578	23.08679276123039	3.0	0.36323851203501095	143.0	112.0	255.0	6031.0	5673.0	11704.0	66.0
5	116	large	E	898.0	648.0	96.08326103999993	80.84062035999995	6.406645187958363E-5	1546.0	179.33809496	36.40054944640259	30.083217912982647	44.731007706303515	55.02899806150847	30.675723300355934	26.298050622562545	12.36931687685298	36.537910010351276	28.6538495480564	16.1245154965971	44.58875627264851	1.1664637710461148	1.2099952056888719	0.9640234651855717	0.8413600817143957	0.7216035634743875	136.0	4.0	33.015148038438355	492.0	351.0	37422.0	28947.0	0.6153846153846154	0.5452781371280725	0.41637010676156583	-1.0	0.006879140193058373	151.17330053694872	51.34956229340547	3.0	0.32147093712930014	118.0	130.0	248.0	12233.0	12846.0	25079.0	155.0
5	138	large	iso	878.0	560.0	93.49747459999993	71.76955255999998	5.232842017736118E-5	1438.0	167.68124071999995	35.0	30.805843601498726	30.041363926279136	40.60129464500447	27.65863337187866	24.615517799717527	14.317821063276353	26.0	33.98705821998858	16.15549442140351	39.95135931493585	1.1236259012270728	1.136148078032092	0.9889783937084076	0.7676095302792277	0.6378132118451025	81.0	3.0	33.12099032335839	221.0	374.0	7993.0	15746.0	0.6	0.413769123783032	0.6285714285714286	-1.0	0.15290861134135678	59.14661868835816	23.769728648009426	2.0	0.12100840336134454	235.0	160.0	395.0	11971.0	10733.0	22704.0	76.0
5	140	large	F	987.0	600.0	103.15432883999989	75.76955256	7.67705840845976E-5	1587.0	181.33809496	40.718546143004666	29.546573405388315	31.628668030108088	46.229644829177346	27.51363298439521	27.559168836556747	13.601470508735444	29.077659006826007	33.81102729894951	17.204650534085253	40.267171141562315	0.998347705896662	1.37811398920387	0.724430427176349	0.73452615524768	0.60790273556231	85.0	3.0	37.20215047547655	233.0	392.0	7133.0	12385.0	0.7142857142857143	0.39382482671707625	0.6272	-1.0	0.04383947209544719	20.30855461922863	9.447170528427769	1.0	0.056	82.0	102.0	184.0	6226.0	10157.0	16383.0	98.0
6	154	large	F	882.0	854.0	98.32590171999992	100.74011527999991	1.0556171172128355E-4	1736.0	201.48023056000008	36.124783736376884	29.732137494637012	20.725558865560544	27.990025449593425	37.33630940518894	29.119965730522676	10.04987562112089	24.498416556853293	49.84505403512675	17.88854381999832	52.20005343379495	1.2821549912077725	1.2150079604230593	1.0552646838308228	1.0245531799634535	0.9682539682539683	121.0	4.0	35.84689665786984	6.0	189.0	635.0	22724.0	0.0	0.11232718894009217	0.9692307692307692	-1.0	0.11757722815348821	169.03147567929278	62.31664609955971	4.0	1.041025641025641	200.0	207.0	407.0	13692.0	16556.0	30248.0	70.0
6	156	large	iso	863.0	597.0	93.84062035999995	75.76955256	5.005893746022096E-5	1460.0	172.02438647999992	36.40054944640259	28.792360097775937	53.130102354155966	67.47265944389912	26.1725046566048	27.490338879760728	13.45362404707371	35.4664976115515	18.92863239238587	14.422205101855956	38.39625399054182	0.9520619142266682	1.2642433382602196	0.7530685631587682	0.8074280867850823	0.6917728852838934	127.0	3.0	31.78049716414141	163.0	343.0	7860.0	19243.0	0.45454545454545453	0.34657534246575344	0.6778656126482213	-1.0	0.061891913695739896	53.638983794240595	23.47220505424423	1.0	0.14624505928853754	132.0	114.0	246.0	8812.0	8603.0	17415.0	91.0
7	178	large	E	997.0	824.0	109.39696951999989	100.91168815999991	5.6735045208982945E-5	1821.0	213.13708480000005	37.20215047547655	32.802438933713454	24.365179697816817	14.144389393693118	34.539832078341085	29.945470155494927	7.0710678118654755	16.450661915456394	50.78890637877937	19.4164878389476	67.31967271319984	1.1534242708159017	1.1341275735823775	1.0170145737419747	0.9224358645652547	0.8264794383149449	172.0	5.0	37.16180835212409	591.0	287.0	43703.0	24462.0	0.0	0.48215266337177376	0.32687927107061504	-1.0	0.08941186770843278	166.89612959208722	63.15865787199927	5.0	0.29954441913439633	245.0	255.0	500.0	11312.0	13558.0	24870.0	26.0
7	185	large	E	831.0	584.0	90.25483391999992	76.84062035999996	5.41576864826183E-5	1415.0	169.09545427999996	36.05551275463989	28.792360097775937	33.6900675259798	47.94010022378339	26.0	27.063281323519238	13.92838827718412	27.624069772016412	30.146886085487953	15.0	37.206896551724135	0.9607112932534461	1.252259718626713	0.7671821419817028	0.8513740153586671	0.7027677496991577	122.0	5.0	32.01562118716424	154.0	418.0	9911.0	25579.0	0.5714285714285714	0.4042402826855124	0.7307692307692307	-1.0	0.10135662272419754	95.69995089766084	37.111207841182924	2.0	0.27972027972027974	135.0	145.0	280.0	9016.0	11197.0	20213.0	86.0
8	195	large	F	740.0	477.0	87.08326103999995	67.355339	5.845657737055024E-5	1217.0	156.8528135999999	33.24154027718932	27.892651361962706	33.356568501238314	46.73855059426646	25.942243542145693	22.33450530513328	11.661903789690601	27.52580032002555	28.50213089043747	14.212670403551895	37.798014078126286	1.1615320414633596	1.1917669584656592	0.9746301768248169	0.7734590803743749	0.6445945945945946	122.0	4.0	30.23243291566195	293.0	254.0	19822.0	20456.0	0.7272727272727273	0.4494658997534922	0.4643510054844607	-1.0	0.025877427269674135	110.74549591363191	41.671470766095965	5.0	0.2979890310786106	220.0	82.0	302.0	13563.0	4999.0	18562.0	38.0
8	199	large	iso	952.0	573.0	98.91168815999993	72.59797967999997	1.0396636829687424E-4	1525.0	173.92388140000003	37.8549864614954	30.805843601498726	28.347700269645856	52.158525448313924	27.730849247724095	26.89639994798509	14.317821063276353	30.00925653891052	32.039375800505	17.029386365926403	38.00029522969189	1.0310245721119833	1.2288248603473961	0.8390329699388621	0.7339676536767343	0.601890756302521	157.0	4.0	34.9857113690718	63.0	351.0	6877.0	45447.0	0.5	0.27147540983606555	0.8478260869565217	-1.0	0.27465997654236396	130.03267611306774	52.359636746048196	4.0	0.5845410628019324	103.0	124.0	227.0	7574.0	11277.0	18851.0	85.0
8	203	large	E	1149.0	1076.0	108.81118307999986	104.4974745999999	7.048431620725234E-5	2225.0	215.7228712400001	41.400483088968905	35.0	40.58518675127279	62.967678672211065	34.438350715445125	42.0828548957305	16.55294535724685	42.43911831232109	29.2	18.027756377319946	47.64423795829692	0.8183463503313568	1.1828709453991115	0.6918306291268649	0.9603560189504745	0.9364664926022629	101.0	4.0	37.12142238654117	495.0	558.0	28860.0	30848.0	0.0	0.4732584269662921	0.5299145299145299	-1.0	0.016132719436897088	182.0411356795285	62.2490309931942	5.0	0.22792022792022792	134.0	112.0	246.0	11250.0	10536.0	21786.0	113.0
8	204	large	E	1012.0	667.0	102.66904747999993	80.59797967999998	6.897640146428078E-5	1679.0	185.68124071999998	39.45883931389772	31.400636936215164	31.263731694377427	41.96443087494443	28.42534080710379	28.243438405844188	13.601470508735444	27.826464718471218	36.27314956424855	17.029386365926403	41.61469894159995	1.00644051898518	1.2566254434281499	0.8009073222642616	0.785027052049943	0.6590909090909091	101.0	3.0	36.89173349139343	76.0	112.0	6283.0	8896.0	0.6666666666666666	0.11197141155449672	0.5957446808510638	-1.0	0.057412621255551285	122.55581675433923	50.83948469674844	2.0	0.48936170212765956	97.0	93.0	190.0	5533.0	6390.0	11923.0	45.0
8	205	large	E	911.0	579.0	96.42640679999992	75.18376611999999	5.392036931139956E-5	1490.0	174.02438647999998	37.107950630558946	29.832867780352597	24.712247312519562	35.36246188706907	27.65863337187866	26.00982057421005	12.041594578792296	24.011026878596965	38.24640689593518	17.029386365926403	41.48795005781798	1.0633919327880135	1.2438613311924906	0.8549119633524895	0.7797010032318248	0.6355653128430296	99.0	4.0	34.48187929913333	113.0	72.0	7796.0	5304.0	0.6	0.12416107382550336	0.3891891891891892	0.027395161536496113	-1.0	66.80122399162966	31.458082417739895	2.0	0.33513513513513515	178.0	132.0	310.0	10097.0	9257.0	19354.0	83.0
8	206	large	F	1688.0	973.0	132.9827559599999	98.08326103999993	6.333185151012429E-5	2661.0	233.4802305600001	50.00999900019995	41.0	46.285724332358825	55.16416963584511	36.05551275463989	33.05822439621548	17.204650534085253	45.79084274708433	35.0	22.67156809750927	55.78859743792253	1.0906669493951267	1.2197560731756085	0.8941680827672362	0.7375637565332346	0.5764218009478673	215.0	4.0	45.79301256742124	200.0	225.0	23295.0	30229.0	0.7333333333333333	0.15971439308530627	0.5294117647058824	-1.0	0.0329765312763315	198.73831095332696	71.34944158800664	8.0	0.6894117647058824	140.0	122.0	262.0	9594.0	8993.0	18587.0	91.0
8	208	large	E	1031.0	647.0	99.84062035999993	78.01219323999996	5.696690705053693E-5	1678.0	180.26702716000003	38.897300677553446	33.83784863137726	15.209657898384734	11.279686596389965	28.653097563788805	27.861254793541207	17.0	10.000693961380232	43.88576874899147	16.64331697709324	51.1286924418066	1.0284209299299456	1.1495204999967001	0.8946521005348733	0.7813672727463812	0.6275460717749758	90.0	5.0	36.359317925395686	95.0	470.0	2538.0	15797.0	0.75	0.3367103694874851	0.831858407079646	-1.0	0.18715504058562576	0.0	0.0	0.0	0.0	94.0	66.0	160.0	7374.0	5326.0	12700.0	120.0
9	213	large	iso	677.0	475.0	80.84062035999997	65.52691188	8.978771422517882E-5	1152.0	149.19595935999988	32.202484376209235	25.495097567963924	20.618188123104492	42.696840688485764	24.041630560342615	27.252739440331265	13.601470508735444	21.271650721025388	30.123438357225066	13.038404810405298	31.36860368349465	0.8821729871589886	1.263085355541982	0.6984270566421489	0.8105691370030949	0.7016248153618907	123.0	4.0	29.614185789921695	50.0	337.0	2089.0	17241.0	0.5	0.3359375	0.8708010335917312	-1.0	0.14743211620741423	50.50743274618037	18.973665961010276	3.0	0.38242894056847543	108.0	87.0	195.0	5707.0	4120.0	9827.0	87.0
9	215	large	iso	820.0	404.0	92.01219323999995	62.52691188000001	3.7362881688096684E-5	1224.0	156.95331867999997	35.84689665786984	28.231188426986208	20.13031202604128	27.538823349575523	22.02271554554524	22.080529309448437	11.40175425099138	15.817268797674863	34.39458464567579	16.278820596099706	34.21062935431275	0.9973816857787707	1.2697622259360422	0.7854869718175164	0.6795502821773629	0.4926829268292683	107.0	3.0	33.421549934136806	43.0	337.0	2729.0	25940.0	0.6	0.3104575163398693	0.8868421052631579	-1.0	0.21056427314295512	85.29089126455621	33.137760989482665	3.0	0.4131578947368421	71.0	61.0	132.0	3228.0	3277.0	6505.0	63.0
10	249	large	iso	1368.0	823.0	119.22539663999987	90.66904747999993	4.834107482673584E-5	2191.0	212.30865768000007	43.56604182158393	39.11521443121589	15.255118703057775	16.157339864587932	33.24154027718932	30.631406597402993	15.297058540778355	14.346035900152769	50.389599767272244	18.973665961010276	51.553257253705524	1.0852110291274584	1.1137876259938397	0.9743428673479091	0.7604843433968552	0.6016081871345029	102.0	3.0	40.85339643163099	67.0	612.0	3470.0	39731.0	0.4375	0.30990415335463256	0.9013254786450663	-1.0	0.24115080308941264	90.46009345772808	34.868459613156816	3.0	0.19293078055964655	147.0	63.0	210.0	6196.0	3077.0	9273.0	59.0
10	252	medium	iso	1643.0	733.0	134.05382375999983	86.25483391999997	1.9663066628073492E-4	2376.0	223.13708480000014	48.08326112068523	41.7612260356422	78.11671932117397	89.2616931928799	32.28002478313795	27.977805707457815	14.866068747318506	54.6136002175257	4.501783540539411	22.825424421026653	54.618134716830056	1.153772569609822	1.1513852845136137	1.0020734024729323	0.6434343422715365	0.44613511868533173	159.0	3.0	42.720018726587654	52.0	421.0	4220.0	24911.0	0.6666666666666666	0.19907407407407407	0.8900634249471459	-1.0	0.07695156121036952	79.31439547298334	29.65863337187866	3.0	0.27906976744186046	91.0	197.0	288.0	4549.0	11024.0	15573.0	65.0
10	259	medium	api	883.0	400.0	93.32590171999992	59.52691188000001	6.045433944893481E-5	1283.0	155.68124071999986	36.069377593742864	29.0	47.290610042638534	65.41334893326416	21.18962010041709	22.943095281437415	13.601470508735444	31.162167882680237	20.103448275862068	16.0	34.269256104847216	0.9235728588705723	1.243771641163547	0.7425582223490567	0.6378391291476081	0.45300113250283125	85.0	3.0	33.24154027718932	144.0	265.0	4439.0	10057.0	0.5714285714285714	0.31878409976617306	0.6479217603911981	-1.0	0.13035019568968934	0.0	0.0	0.0	0.034229828850855744	173.0	36.0	209.0	11181.0	2254.0	13435.0	99.0
11	272	large	iso	962.0	717.0	101.56854239999991	85.08326103999995	9.418407172524367E-5	1679.0	189.48023056	38.27531841800928	30.675723300355934	18.43494882292201	19.855214369321057	29.0	31.98921933452619	13.152946437965905	15.493012847699315	44.595525478094494	18.0	45.61538461538461	0.9065554147081075	1.2477397205354621	0.7265581112694426	0.8376930398875156	0.7453222453222453	100.0	4.0	36.22154055254967	148.0	479.0	8423.0	27653.0	0.14285714285714285	0.37343656938653963	0.7639553429027113	-1.0	0.04820196636260324	133.10810433393678	57.686490762750324	1.0	0.1722488038277512	118.0	46.0	164.0	13572.0	3779.0	17351.0	184.0
12	300	large	F	794.0	548.0	91.25483391999992	73.18376611999999	1.0456517295016087E-4	1342.0	166.85281359999996	34.36568055487916	27.294688127912362	29.797591290823846	49.16292158511891	26.076809620810597	25.47824380831095	12.206555615733702	28.371328146492118	30.482121506608166	15.620499351813308	37.49983684408604	1.0234932131509158	1.2590611181864282	0.8129019301502788	0.801971391281669	0.690176322418136	107.0	4.0	32.2490309931942	82.0	170.0	8023.0	14851.0	0.6363636363636364	0.18777943368107303	0.6746031746031746	-1.0	0.05465067101603986	72.9182903590341	29.427997590155723	5.0	0.3968253968253968	135.0	119.0	254.0	6596.0	5086.0	11682.0	65.0
12	305	large	E	1019.0	624.0	104.74011527999991	78.59797967999998	4.721062675438965E-5	1643.0	186.16652208	37.589892258425	32.2490309931942	28.636863249125234	34.8244891569568	29.068883707497267	26.040058378149286	12.529964086141668	25.61858899141067	40.80742767984958	18.867962264113206	44.86111379858952	1.116314076004128	1.1656130773776718	0.957705517954162	0.7504095204581872	0.6123650637880275	76.0	3.0	37.64306044943742	147.0	80.0	7076.0	3827.0	0.6666666666666666	0.13816189896530737	0.3524229074889868	0.0388200097492249	-1.0	47.63047922499155	23.40939982143925	1.0	0.14096916299559473	100.0	126.0	226.0	3596.0	5555.0	9151.0	46.0
12	308	medium	E	668.0	312.0	81.76955255999997	53.284271200000006	6.785580233182607E-5	980.0	137.88225087999984	31.575306807693888	26.476404589747453	31.65716630157695	41.41960756285823	19.72308292331602	19.16519072311393	10.816653826391969	20.522365909112978	27.118485728157875	13.92838827718412	31.020771199778586	1.0291096607522539	1.1925828788672046	0.862925067086131	0.6516395104510527	0.46706586826347307	92.0	3.0	29.410882339705484	390.0	209.0	11841.0	6609.0	0.8	0.6112244897959184	0.34891485809682804	0.007397300556126645	-1.0	0.0	0.0	0.0	0.0	68.0	54.0	122.0	4100.0	3411.0	7511.0	89.0
13	312	large	iso	935.0	490.0	99.08326103999994	67.76955256	9.419258544256698E-5	1425.0	169.68124072	39.05124837953327	29.832867780352597	24.751542637912074	34.69515353123397	24.698178070456937	24.110943645647264	12.529964086141668	20.40907866130362	35.698881107950015	17.26267650163207	35.85509639736645	1.024355513970756	1.309000819735196	0.7825476489602029	0.6839657056971652	0.5240641711229946	149.0	3.0	36.22154055254967	79.0	367.0	7264.0	35088.0	0.9166666666666666	0.31298245614035086	0.8228699551569507	-1.0	0.13096067931911937	121.35789335349102	47.88333860397347	6.0	0.3632286995515695	333.0	38.0	371.0	50112.0	4586.0	54698.0	249.0
13	314	large	iso	757.0	532.0	88.01219323999996	71.76955256000001	4.640908218881298E-5	1289.0	161.78174579999992	33.24154027718932	27.294688127912362	35.01059257376331	42.44890491099906	25.80697580112788	26.10435246790311	11.40175425099138	25.991575384155272	30.335572845518705	14.7648230602334	38.50989135090585	0.988608157695508	1.2178758050433824	0.8117479250359952	0.815450108876301	0.702774108322325	128.0	4.0	31.953090617340916	26.0	363.0	2243.0	35905.0	0.6	0.30178432893716056	0.9331619537275064	-1.0	0.2488846366548246	122.79655580755058	49.52595901474665	2.0	0.40102827763496146	112.0	70.0	182.0	18833.0	12719.0	31552.0	219.0
13	317	large	iso	961.0	630.0	98.08326103999994	78.18376611999996	4.114310538058188E-5	1591.0	179.09545427999996	37.48332962798263	30.59411708155671	30.34324888423958	47.67763149881131	27.459060435491963	28.729663521840184	14.422205101855956	28.17252390544459	32.94751070321492	15.620499351813308	38.103505676582806	0.9557738264013321	1.225180956458423	0.7801082945038141	0.7971162998762383	0.6555671175858481	156.0	3.0	34.88552708502482	145.0	385.0	15550.0	42848.0	0.5384615384615384	0.3331238214959145	0.7264150943396226	-1.0	0.1677973253723821	152.53452656743931	54.953887238450854	5.0	0.5660377358490566	128.0	82.0	210.0	17596.0	11604.0	29200.0	198.0
13	318	medium	iso	1404.0	594.0	116.49747459999988	73.01219323999999	1.388002296559891E-4	1998.0	191.92388140000003	44.27188724235731	38.897300677553446	51.34019174590991	53.97262661489639	25.80697580112788	29.002924962956712	19.209372712298546	36.682420857953204	28.279597320098347	20.248456731316587	45.35771504440659	0.8898059707456824	1.13817376710424	0.7817839388528002	0.626727690799231	0.4230769230769231	134.0	5.0	41.23105625617661	80.0	445.0	4580.0	28362.0	0.75	0.2627627627627628	0.8476190476190476	-1.0	0.14838715767671276	68.74086884066355	24.257300769897366	6.0	0.23238095238095238	87.0	78.0	165.0	14587.0	14874.0	29461.0	252.0
14	321	large	iso	933.0	517.0	96.84062035999992	69.94112544	4.213546343876039E-5	1450.0	169.19595935999993	35.90264614203248	30.805843601498726	57.52880770915151	66.00510391376845	25.0	25.01328212636593	12.806248474865697	35.90264614203249	17.788832764616757	15.556349186104045	39.29878048780488	0.9994689970592892	1.1654492117296145	0.8575826273682076	0.7222292172437303	0.5541264737406216	103.0	3.0	32.7566787083184	48.0	394.0	5133.0	51687.0	0.5454545454545454	0.30482758620689654	0.8914027149321267	-1.0	0.1531566147654835	68.61224108595239	24.46173477753013	4.0	0.4343891402714932	92.0	85.0	177.0	16589.0	16129.0	32718.0	254.0
14	324	large	F	1025.0	648.0	96.59797967999994	75.18376611999997	1.2524631686220447E-4	1673.0	174.61017292	36.40054944640259	33.61547262794322	44.181544538311385	42.72591123127298	26.92582403567252	28.67333525830174	19.313207915827967	28.76330209085548	30.43241460034152	16.15549442140351	42.39298912082575	0.9390544836557418	1.0828510385465844	0.8672055991340711	0.7783161342407076	0.6321951219512195	73.0	4.0	34.785054261852174	415.0	431.0	19496.0	19592.0	0.6842105263157895	0.5056784219964137	0.5094562647754137	0.020747228400601666	-1.0	93.05846813020511	44.44025816958649	2.0	0.09810874704491726	75.0	95.0	170.0	12042.0	16707.0	28749.0	143.0
14	326	medium	iso	1094.0	480.0	108.49747459999992	68.59797968	1.349863837151519E-4	1574.0	179.09545428	40.607881008493905	31.400636936215164	42.436229788535	60.89474646753757	24.351591323771842	23.908644240882683	13.341664064126334	33.66341621504619	24.23517718910724	18.601075237738275	38.52850155045846	1.018526649960843	1.293218385696495	0.7875906043605234	0.6322541601350788	0.43875685557586835	90.0	4.0	37.64306044943742	71.0	354.0	5199.0	28838.0	0.6428571428571429	0.27001270648030495	0.8329411764705882	-1.0	0.16900440714245096	63.50233260812643	22.063811186417535	3.0	0.43058823529411766	138.0	72.0	210.0	22167.0	11445.0	33612.0	199.0
15	328	large	E	1112.0	643.0	108.15432883999989	80.66904747999996	3.978244701846313E-5	1755.0	191.23758988000003	40.80441152620633	33.52610922848042	46.7357045889284	58.86102756302117	28.861739379323623	27.96462005182132	13.341664064126334	37.49594572678419	27.441299368507103	17.88854381999832	43.807997272187635	1.0320805119411545	1.217093556789554	0.8479878199861427	0.7458697986960763	0.5782374100719424	127.0	3.0	36.89173349139343	634.0	481.0	43561.0	34062.0	0.7142857142857143	0.6353276353276354	0.431390134529148	0.039190356179661365	-1.0	180.50144364588778	54.69364488761252	2.0	0.2699551569506726	65.0	72.0	137.0	9043.0	12315.0	21358.0	197.0
15	333	large	F	1238.0	909.0	113.63961019999988	95.49747459999995	6.383824953016021E-5	2147.0	211.9655119200001	42.01190307520001	36.40054944640259	39.09385888622949	46.84947336161105	33.37663853655727	33.74137944593497	14.142135623730951	35.79937803121859	37.91151564983817	18.0	49.069857633413626	0.9891901008385822	1.1541557397934272	0.8570681293112393	0.84035376777454	0.7342487883683361	108.0	4.0	39.319206502675	174.0	247.0	15257.0	23827.0	0.8666666666666667	0.1960875640428505	0.5866983372921615	-1.0	0.025923271781709285	180.05993454782708	64.40289847710949	2.0	0.5154394299287411	311.0	220.0	531.0	23057.0	19305.0	42362.0	119.0
15	338	large	F	884.0	591.0	96.66904747999993	76.35533899999999	1.0326054319858425E-4	1475.0	175.43860003999998	37.107950630558946	28.861739379323623	30.96375653207352	56.02345596374314	26.90724809414742	28.195524668471066	12.727922061357855	31.287095629686952	28.861739379323623	15.811388300841896	37.72864134940236	0.954309182415597	1.2857142857142858	0.742240475212131	0.7898633636148873	0.668552036199095	83.0	3.0	34.713109915419565	47.0	438.0	1296.0	14493.0	0.7	0.3288135593220339	0.9030927835051547	-1.0	0.15040924643337278	15.231546211727817	7.615773105863909	1.0	0.05154639175257732	32.0	77.0	109.0	1743.0	6927.0	8670.0	47.0
16	348	large	iso	1048.0	532.0	104.1543288399999	71.76955255999998	3.4639464291064245E-5	1580.0	178.75230852	38.48376280978771	33.1058907144937	37.96502408956886	45.633952324873746	26.570660511172846	25.43149093681339	13.0	29.103183218745606	32.320531993164465	17.0	40.71017752737838	1.0447936606308226	1.1624445673935484	0.8987900928243618	0.6890693201071953	0.5076335877862596	86.0	4.0	35.84689665786984	202.0	372.0	8565.0	19199.0	0.6153846153846154	0.3632911392405063	0.6480836236933798	-1.0	0.17704610753938002	60.29368649750599	23.213203435596427	2.0	0.13066202090592335	118.0	95.0	213.0	13986.0	11641.0	25627.0	163.0
17	369	large	F	855.0	600.0	93.66904747999993	75.35533899999999	8.206534106299239E-5	1455.0	171.43860003999995	36.6742416417845	29.068883707497267	26.565051177077976	51.50736261839981	27.730849247724095	27.278822781240624	14.317821063276353	28.466846300388855	30.857738089497097	15.0	36.37061132490446	1.0165706002091235	1.2616322666812865	0.8057582443442132	0.8044849502295808	0.7017543859649122	76.0	3.0	33.54101966249684	165.0	350.0	9921.0	18587.0	0.7142857142857143	0.3539518900343643	0.6796116504854369	-1.0	0.021816932779004566	63.99094025521332	24.17245312907235	2.0	0.2737864077669903	90.0	122.0	212.0	7660.0	9759.0	17419.0	145.0
17	370	large	F	1068.0	682.0	104.98275595999989	83.25483391999995	3.265153154359263E-5	1750.0	190.65180344000007	40.311288741492746	32.2490309931942	33.64537503932411	39.52728832874948	29.427877939124322	28.10978478039882	12.36931687685298	28.776058424696362	37.83059404970858	18.027756377319946	45.213693257462566	1.0468909018344608	1.25	0.8375127214675686	0.7930334192381211	0.6385767790262172	60.0	3.0	38.47076812334269	52.0	182.0	4037.0	12359.0	0.8461538461538461	0.1337142857142857	0.7777777777777778	-1.0	0.02575282549142537	40.13425076027172	15.8309518948453	1.0	0.2606837606837607	81.0	88.0	169.0	7196.0	9738.0	16934.0	118.0
18	381	large	iso	988.0	539.0	100.49747459999992	70.94112544	3.2317925834121725E-5	1527.0	174.26702716	37.12142238654117	32.0624390837628	30.51023740611555	35.72907314619472	26.248809496813376	24.710548053495835	13.45362404707371	23.62517230261002	36.61605397309097	18.027756377319946	40.457303916881074	1.0622512070548724	1.1577853540574947	0.9174854417808794	0.7058995832717179	0.5455465587044535	86.0	3.0	35.35533905932738	15.0	395.0	1186.0	37361.0	0.6363636363636364	0.2685003274394237	0.9634146341463414	-1.0	0.22012864360576778	57.17311724788476	23.345235059857504	5.0	0.3073170731707317	123.0	127.0	250.0	12110.0	10623.0	22733.0	162.0
19	392	large	E	883.0	797.0	95.98275595999989	89.84062035999996	5.8081196815902445E-5	1680.0	188.65180344000004	37.8021163428716	28.0178514522438	40.72053646975478	61.139468622802724	33.37663853655727	32.281322613980535	12.165525060596439	40.500377971264115	26.625881762259713	16.278820596099706	46.24401230721194	1.0339303297970317	1.3492153888853682	0.766319698333115	0.9360079262304197	0.9026047565118913	154.0	3.0	34.17601498127012	184.0	89.0	14593.0	6084.0	0.0	0.1625	0.326007326007326	0.21674727955748874	-1.0	69.25922260119033	34.629611300595165	1.0	0.0989010989010989	81.0	109.0	190.0	10040.0	15977.0	26017.0	127.0
20	409	large	E	759.0	602.0	88.59797967999997	78.01219323999997	6.455159800121136E-5	1361.0	169.43860003999993	32.31098884280702	28.231188426986208	12.89374404488214	18.799885158652643	27.65863337187866	26.944818966035832	12.041594578792296	12.441587657862476	41.372682663387565	15.811388300841896	38.606842414914	1.0264917128128639	1.1445139451487254	0.89688003991902	0.8805188732493229	0.7931488801054019	172.0	4.0	33.015148038438355	108.0	371.0	7869.0	29805.0	0.4	0.35194709772226307	0.7745302713987474	-1.0	0.08908482742376732	134.55882638807898	52.919660541582985	6.0	0.5490605427974948	129.0	74.0	203.0	9015.0	4151.0	13166.0	124.0
20	414	large	F	907.0	583.0	96.25483391999994	77.42640679999998	6.405885567768653E-5	1490.0	175.68124071999998	39.01281840626232	28.0178514522438	47.72631099390627	76.40031255489362	26.92582403567252	26.120777224604904	13.92838827718412	37.91061657218263	15.168900467775305	14.866068747318506	39.004205434632375	1.0308201706306537	1.3924271985223189	0.7403045356515499	0.8043898020160859	0.6427783902976847	108.0	3.0	32.7566787083184	274.0	302.0	12975.0	15913.0	0.7857142857142857	0.3865771812080537	0.5243055555555556	-1.0	0.00578414307465145	61.73016438624525	27.69180601295413	4.0	0.13194444444444445	82.0	85.0	167.0	9578.0	11176.0	20754.0	170.0
20	419	large	F	1049.0	575.0	103.15432883999989	74.18376611999997	6.825902031058707E-5	1624.0	179.33809496000003	39.56008088970496	32.28002478313795	57.90241252726793	69.45695586472098	26.076809620810597	25.999136015935722	14.035668847618199	38.87757470183146	19.052029982370286	16.76305461424021	41.517736228578364	1.0029875456179491	1.2255282068547197	0.8184124526942432	0.7191532042738077	0.5481410867492851	54.0	3.0	35.35533905932738	147.0	379.0	8375.0	23049.0	0.8	0.32389162561576357	0.720532319391635	-1.0	0.0597085303536563	82.82763693515187	34.16188888624947	3.0	0.21482889733840305	116.0	62.0	178.0	9734.0	6170.0	15904.0	116.0
[truncated: 67 more columns]
