# Supplementary material for: Exploiting Single-Cell Quantitative Data to Map Genetic Variants Having Probabilistic Effects
Source: PLoS Genet. 2016 Aug 1;12(8):e1006213. doi: 10.1371/journal.pgen.1006213 (PMC4968810; doi:10.1371/journal.pgen.1006213)
Supplement: S1 Dataset — (ZIP) [file pgen.1006213.s007.zip › data/2014-10-07_morpho/k_series/k2-2_A.xls]

image_number	cell_	Agroup	C11-1_A	C12-1_A	C13_A	C103_A	C104_A	C115_A	C126_A	C127_A	A7-1_A	A8-1_A	A101_A	A120_A	A121_A	A122_A	A123_A	D14-1_A	D15-1_A	D16-1_A	D17-1_A	D102_A	D105_A	D117_A	D127_A	D135_A	D147_A	D148_A	D154_A	D155_A	D173_A	D176_A	D179_A	D182_A	D188_A	D191_A	D194_A
1	0	A	851.0	106.91168815999991	1.0038497181329582E-4	34.92849839314596	29.546573405388315	1.1821505632452174	116.0	3.0	235.0	22814.0	0.27614571092831963	55.42957524505547	22.360679774997898	2.0	0.4085106382978723	152.0	8027.0	93.0	0.004155619550071035	18.384776310850235	0.5263546146162954	1.0	18.027756377319946	1.4142135623730951	0.0625	0.1	23.62937773065682	68.62937773065681	13.341664064126334	23.40939982143925	6.324555320336759	3.7013511046643495	1.0	52.80921052631579	1.7610564345334496
1	3	B	610.0	89.84062035999995	9.549359524518351E-5	29.410882339705484	25.0	1.1764352935882194	105.0	3.0	89.0	15377.0	0.14590163934426228	51.156360125811744	21.840329667841555	3.0	1.3370786516853932	118.0	4034.0	56.0	0.0014225099578027514	21.02379604162864	0.7148305106523767	7.0710678118654755	21.470910553583888	7.810249675906654	0.4545454545454546	0.5253742471300923	29.054604099077153	34.24903300681194	7.280109889280518	13.152946437965905	5.0990195135927845	2.579505021093418	1.0	34.186440677966104	1.6380763510163607
1	4	A	923.0	112.56854239999988	5.2509326128761375E-5	36.49657518178932	30.59411708155671	1.1929278784054478	112.0	4.0	261.0	28479.0	0.28277356446370533	36.533753428352334	13.45362404707371	4.0	0.4559386973180077	80.0	6881.0	122.0	5.09434360191579E-4	20.223748416156685	0.5541272931890804	6.324555320336759	19.235384061671343	6.082762530298219	0.42543562981151706	0.40196026221723297	81.0273733851036	90.0	5.830951894845301	10.295630140987	4.47213595499958	2.3021728866442674	1.0	86.0125	1.4183984885917744
1	10	B	982.0	116.56854239999988	1.5275821379492988E-4	38.27531841800928	31.622776601683793	1.2103718436910205	91.0	4.0	224.0	19696.0	0.22810590631364563	57.973242737068766	25.709920264364882	3.0	0.36160714285714285	197.0	8897.0	55.0	0.00378307359888483	20.8806130178211	0.5455372778295783	5.656854249492381	31.38470965295043	13.152946437965905	0.3474977942104555	0.7207770248277338	79.5085229876684	25.762360725113183	13.45362404707371	25.495097567963924	5.656854249492381	4.5069390943299865	10.816653826391969	45.16243654822335	1.2178262335618748
1	17	B	724.0	98.91168815999993	1.3443262056802305E-4	33.06055050963308	27.073972741361768	1.2211192951053478	76.0	3.0	49.0	5061.0	0.06767955801104972	40.18480799865341	19.1049731745428	2.0	1.0408163265306123	96.0	4766.0	72.0	0.005112184144643947	18.24828759089466	0.5519656300211192	2.8284271247461903	17.029386365926403	2.0	0.2	0.14285714285714285	41.42366562500265	86.42366562500266	8.94427190999916	16.401219466856727	4.242640687119285	3.865804501581068	2.0	49.645833333333336	1.4502727654217373
1	18	B	634.0	91.25483391999995	1.2432108472347855E-4	29.966648127543394	25.495097567963924	1.175388642763942	59.0	3.0	73.0	8373.0	0.11514195583596215	12.165525060596439	6.082762530298219	1.0	0.4794520547945205	88.0	2820.0	51.0	0.0028385668142932538	16.492422502470642	0.5503592671518001	3.605551275463989	17.46424919657298	4.47213595499958	0.27653315937748607	0.3333333333333333	58.46520809481171	51.34019174590991	8.0	15.297058540778355	3.1622776601683795	4.8373546489791295	1.0	32.04545454545455	1.5914893617021275
1	20	A	1119.0	122.56854239999988	5.2086392464458334E-5	41.14608122288197	33.54101966249684	1.2267391282945568	153.0	3.0	482.0	23845.0	0.4307417336907953	82.02336775153536	28.319604517012593	2.0	0.3153526970954357	279.0	8587.0	48.0	0.00475818477450027	26.92582403567252	0.6543958315208559	8.246211251235321	28.284271247461902	11.180339887498949	0.4414095681753974	0.625	40.60129464500446	53.13010235415598	13.416407864998739	22.47220505424423	11.704699910719626	1.9199300473874858	3.605551275463989	30.77777777777778	1.55956678700361
1	22	B	945.0	112.91168815999991	5.522563334518404E-5	38.05259518088089	30.066592756745816	1.2656104896469627	57.0	3.0	143.0	8450.0	0.15132275132275133	10.0	5.0	1.0	0.3146853146853147	93.0	5766.0	89.0	4.249165397733987E-4	22.090722034374522	0.5805312864830244	4.242640687119285	22.20360331117452	5.0	0.25	0.30485538042484617	48.012787504183336	56.14288985833933	6.4031242374328485	12.529964086141668	5.385164807134504	2.326755918322392	1.0	62.0	1.435483870967742
1	23	A	834.0	104.32590171999993	5.27951672281132E-5	34.058772731852805	29.732137494637012	1.1455204906810423	42.0	3.0	387.0	10653.0	0.46402877697841727	0.0	0.0	0.0	0.0	188.0	8419.0	79.0	0.005572320165099984	19.1049731745428	0.5609413270688771	2.23606797749979	22.47220505424423	6.082762530298219	0.1315334104411641	0.3736611319222725	23.198590513648192	30.774036101248214	11.704699910719626	22.825424421026653	6.708203932499369	3.4026133747132916	5.0990195135927845	44.78191489361702	1.7641050005938947
2	29	B	787.0	103.7401152799999	1.744999965836768E-4	35.510561809129406	26.92582403567252	1.3188291568006776	110.0	3.0	87.0	10860.0	0.11054637865311309	66.01487208381135	23.853720883753127	2.0	1.4137931034482758	132.0	13735.0	166.0	0.0011063647860839892	20.0	0.5632127170361524	3.1622776601683795	20.248456731316587	2.8284271247461903	0.2	0.14804664203952106	40.60129464500447	14.036243467926482	8.246211251235321	14.560219778561036	6.324555320336759	2.3021728866442674	1.4142135623730951	104.0530303030303	1.595340371314161
2	33	B	678.0	96.66904747999995	2.934624930361914E-4	33.52610922848042	24.351591323771842	1.3767522944487198	124.0	3.0	165.0	15179.0	0.24336283185840707	65.47152715120227	25.317977802344327	1.0	0.47878787878787876	88.0	4304.0	63.0	7.835532492027306E-4	18.384776310850235	0.548371902792477	2.23606797749979	17.08800749063506	1.0	0.1850583025494013	0.08333333333333333	46.08092418666068	72.64597536373867	6.082762530298219	11.704699910719626	5.385164807134504	2.17350820818199	1.4142135623730951	48.90909090909091	1.288104089219331
2	34	B	755.0	101.74011527999991	2.1104326669278602E-4	33.015148038438355	26.627053911388696	1.2399099107362155	147.0	4.0	83.0	12277.0	0.10993377483443709	67.07122693422477	25.238858928247925	2.0	1.3132530120481927	189.0	8715.0	79.0	0.001200593294451229	17.4928556845359	0.5298433211376061	1.0	18.439088914585774	2.23606797749979	0.06666666666666667	0.14285714285714285	32.73522627210761	30.699722550814407	9.486832980505138	17.88854381999832	6.708203932499369	2.6666666666666665	2.8284271247461903	46.111111111111114	1.7132530120481926
2	36	A	819.0	104.91168815999991	4.444039022781558E-5	34.0147027033899	29.068883707497267	1.1701413458342413	124.0	3.0	527.0	31802.0	0.6434676434676435	67.16497997709813	23.021728866442675	1.0	0.18785578747628084	119.0	6662.0	63.0	0.0032659852526322457	18.973665961010276	0.5578077846648168	5.0990195135927845	21.18962010041709	6.708203932499369	0.3561309707013459	0.45433689961153706	75.32360686254998	60.068488159492205	9.219544457292887	17.46424919657298	5.0990195135927845	3.4250210555220284	2.23606797749979	55.983193277310924	1.1253377364154908
2	39	B	897.0	109.15432883999989	5.238016264892654E-5	36.24913792078372	29.966648127543394	1.2096493997760753	114.0	3.0	136.0	16798.0	0.1516164994425864	92.81854310691384	27.202941017470888	9.0	1.4338235294117647	261.0	10664.0	66.0	0.005374988123594261	19.4164878389476	0.5356399890496433	4.123105625617661	21.587033144922902	4.47213595499958	0.28797018815893544	0.2857142857142857	77.47119229084848	53.13010235415598	13.038404810405298	23.769728648009426	8.246211251235321	2.882502997294498	7.810249675906654	40.85823754789272	1.6153413353338335
2	40	A	797.0	102.3259017199999	6.745388004055419E-5	34.132096331752024	28.160255680657446	1.2120662794690633	97.0	3.0	390.0	24270.0	0.4893350062735257	49.17418740749675	17.029386365926403	2.0	0.3076923076923077	106.0	7679.0	97.0	0.0016971102809588874	22.090722034374522	0.6472125772662903	5.0	22.20360331117452	5.0990195135927845	0.29411764705882354	0.295378269592824	3.3664606634298013	7.94347181059041	8.246211251235321	14.142135623730951	5.0990195135927845	2.773500981126146	1.0	72.44339622641509	1.3389764292225552
2	41	A	841.0	109.39696951999987	2.4356269915205077E-4	39.21734310225516	26.570660511172846	1.4759641780739488	87.0	4.0	409.0	26343.0	0.4863258026159334	65.27236411574569	26.019223662515376	4.0	0.293398533007335	242.0	7356.0	45.0	0.0029415042516802437	23.53720459187964	0.6001733603041087	5.385164807134504	23.40939982143925	4.123105625617661	0.31514293343362576	0.2207047840876987	39.32697786007468	3.4893249057963924	14.7648230602334	25.298221281347036	7.280109889280518	3.4749779421045552	3.1622776601683795	30.39669421487603	1.4804241435562806
2	44	A	776.0	102.32590171999988	1.1621047099817297E-4	35.4400902933387	27.202941017470888	1.3028036295993717	66.0	3.0	295.0	13842.0	0.3801546391752577	15.213591931880693	7.0	2.0	0.13898305084745763	250.0	11258.0	24.0	0.003359413812746378	21.587033144922902	0.6091133788386648	4.0	22.360679774997898	5.0990195135927845	0.2222222222222222	0.3333333333333333	16.389540334034784	27.699472808055	11.704699910719626	22.561028345356956	6.082762530298219	3.709010212544144	9.055385138137417	45.032	0.5329543435779002
2	48	A	836.0	105.49747459999992	4.229977609714291E-5	34.92849839314596	28.861739379323623	1.2102007413374583	73.0	3.0	255.0	8921.0	0.3050239234449761	0.0	0.0	0.0	0.050980392156862744	103.0	5223.0	67.0	0.0019812164134665527	20.09975124224178	0.5754542040715374	3.605551275463989	21.213203435596427	4.123105625617661	0.23620751769642942	0.25	46.93058744116699	27.276763383113682	9.219544457292887	16.278820596099706	4.242640687119285	3.8369548110737797	1.4142135623730951	50.70873786407767	1.321271300019146
3	51	B	716.0	95.84062035999992	7.174829437545007E-5	30.610455730027933	27.202941017470888	1.125262732083586	113.0	3.0	98.0	13619.0	0.13687150837988826	75.68537423641237	23.706539182259394	5.0	1.1122448979591837	220.0	11801.0	97.0	0.0033280809738174435	17.69180601295413	0.5779661096518405	2.23606797749979	21.93171219946131	6.708203932499369	0.14285714285714285	0.42857142857142855	23.629377730656813	23.629377730656813	13.038404810405298	23.08679276123039	7.280109889280518	3.1712148734491183	4.47213595499958	53.64090909090909	1.8083213287009576
3	54	A	779.0	101.49747459999992	6.050814383039879E-5	32.57299494980466	29.410882339705484	1.1075150542433825	95.0	3.0	245.0	27356.0	0.31450577663671375	70.98600283555037	23.08679276123039	4.0	0.39591836734693875	159.0	9992.0	120.0	0.006477421604700825	17.46424919657298	0.5361573052611704	2.23606797749979	20.615528128088304	5.0	0.1514456332038457	0.30485538042484617	46.08092418666068	19.515873009582695	12.041594578792296	21.02379604162864	5.385164807134504	3.9040209157155945	3.1622776601683795	62.84276729559748	1.9095276220976782
3	55	B	794.0	103.49747459999992	5.571176252661245E-5	33.54101966249684	27.730849247724095	1.2095201038695054	135.0	3.0	63.0	6335.0	0.07934508816120907	68.78211378136469	25.059928172283335	1.0	1.2063492063492063	119.0	8646.0	93.0	6.310445778137001E-4	18.027756377319946	0.5374838498865699	2.23606797749979	19.4164878389476	3.1622776601683795	0.15617376188860607	0.21271781490575853	51.581944655178006	46.54815769897797	7.615773105863909	14.317821063276353	6.708203932499369	2.1343747458109497	3.605551275463989	72.65546218487395	1.2800138792505205
3	56	A	878.0	109.15432883999989	8.962625991954799E-5	35.4682957019364	29.068883707497267	1.2201464651629754	160.0	3.0	562.0	11708.0	0.6400911161731208	0.0	0.0	0.0	0.0	182.0	11276.0	101.0	0.004243712576101658	20.248456731316587	0.5708889116488086	4.0	19.4164878389476	5.0	0.23529411764705882	0.31622776601683794	40.23635830927381	86.63353933657021	13.92838827718412	26.627053911388696	5.830951894845301	4.566502072316467	4.123105625617661	61.956043956043956	1.6301880099326003
3	57	A	733.0	98.91168815999994	6.471571439114503E-5	32.984845004941285	26.92582403567252	1.2250263895820424	133.0	3.0	394.0	26461.0	0.5375170532060027	67.52930026072097	23.853720883753127	2.0	0.3020304568527919	126.0	11275.0	132.0	0.0022140127041346677	20.615528128088304	0.625	4.123105625617661	18.24828759089466	2.23606797749979	0.26559258100921596	0.16666666666666666	0.0	40.60129464500446	8.246211251235321	13.038404810405298	7.211102550927978	1.8081014266989477	2.8284271247461903	89.48412698412699	1.4751219512195122
3	59	B	677.0	94.42640679999995	1.5801096265663793E-4	31.622776601683793	26.076809620810597	1.2126781251816647	129.0	3.0	78.0	10461.0	0.11521418020679468	62.53684120259592	23.430749027719962	4.0	1.2564102564102564	147.0	6117.0	56.0	0.001990446783313403	19.209372712298546	0.6074537019394977	3.605551275463989	16.97056274847714	3.1622776601683795	0.25	0.23249527748763857	21.614778942786252	73.73979529168804	10.770329614269007	18.384776310850235	5.385164807134504	3.4139672543527864	3.0	41.61224489795919	1.3457577243746934
3	62	A	911.0	112.3259017199999	7.09479344528486E-5	36.49657518178932	29.427877939124322	1.2402041104454622	195.0	3.0	567.0	41564.0	0.6223929747530187	94.45057622552265	26.30589287593181	3.0	0.41798941798941797	188.0	9862.0	77.0	0.0016460814333120815	24.08318915758459	0.659875318098378	6.082762530298219	19.1049731745428	5.0990195135927845	0.3333333333333333	0.3561309707013459	18.924644416051233	88.1523897340054	10.816653826391969	21.095023109728988	5.0	4.219004621945798	6.4031242374328485	52.45744680851064	1.4678564185763536
3	66	A	947.0	112.5685423999999	5.579685033335897E-5	36.61966684720111	30.805843601498726	1.1887246887606588	133.0	4.0	640.0	36836.0	0.675818373812038	78.87055953543452	28.635642126552707	2.0	0.16875	126.0	8315.0	98.0	9.608619718555702E-4	22.02271554554524	0.6013903850473852	4.47213595499958	21.2602916254693	4.123105625617661	0.25	0.23608834134288123	27.181111085477227	39.70991879462872	7.615773105863909	14.317821063276353	5.830951894845301	2.455486054675506	1.0	65.9920634920635	1.485027059530968
3	70	A	749.0	100.32590171999989	1.0305962539137319E-4	33.1058907144937	26.832815729997478	1.233783701554783	81.0	3.0	461.0	26042.0	0.6154873164218959	65.24625245567492	26.0	7.0	0.351409978308026	180.0	10170.0	94.0	0.0029852508768493744	18.788294228055936	0.5675211819578216	2.23606797749979	21.02379604162864	4.47213595499958	0.125	0.25	1.548157698977974	1.548157698977974	13.0	24.596747752497688	5.385164807134504	4.567501391955699	2.23606797749979	56.5	1.663716814159292
3	73	A	688.0	95.49747459999992	9.531261729210059E-5	31.016124838541646	26.570660511172846	1.1673072570213112	86.0	3.0	470.0	20245.0	0.6831395348837209	59.50170190709025	20.248456731316587	1.0	0.1702127659574468	131.0	9698.0	133.0	0.006217938179186021	15.811388300841896	0.509779618928866	0.0	17.72004514666935	2.0	0.0	0.13333333333333333	-1.0	18.43494882292201	10.295630140987	17.204650534085253	6.4031242374328485	2.6869149958869096	2.0	74.03053435114504	1.796555990925964
3	74	A	873.0	108.9116881599999	8.42055500071296E-5	36.87817782917155	28.635642126552707	1.2878418324335692	79.0	3.0	402.0	19171.0	0.46048109965635736	45.869321611502656	18.110770276274835	0.0	0.29850746268656714	171.0	9889.0	75.0	0.005065946003446303	24.73863375370596	0.6708203932499369	6.324555320336759	20.024984394500787	3.605551275463989	0.3772913389522725	0.25	5.906141113770502	68.83874018317172	13.416407864998739	21.93171219946131	6.708203932499369	3.269386622730461	6.4031242374328485	57.83040935672515	1.2968955404995448
3	75	A	960.0	113.39696951999989	3.1600385900302675E-5	37.16180835212409	31.38470965295043	1.1840736703654853	85.0	3.0	592.0	22280.0	0.6166666666666667	27.85677655436824	13.92838827718412	1.0	0.037162162162162164	79.0	7508.0	142.0	5.603712877837812E-4	23.769728648009426	0.6396278787829979	6.324555320336759	24.186773244895647	8.602325267042627	0.3772913389522725	0.5244930283645093	40.81508387488158	57.91781284393396	6.082762530298219	11.180339887498949	4.123105625617661	2.711630722733202	3.1622776601683795	95.0379746835443	1.4941395844432606
3	76	B	969.0	116.22539663999989	1.8371489296862162E-4	38.27531841800928	29.68164415931166	1.2895282421880807	80.0	4.0	117.0	13095.0	0.12074303405572756	0.0	0.0	0.0	0.2222222222222222	114.0	7893.0	108.0	0.0025630532615066354	20.248456731316587	0.5290212483716216	1.4142135623730951	21.633307652783937	2.8284271247461903	0.07402332101976053	0.14804664203952106	12.994616791916485	12.994616791916485	7.615773105863909	13.601470508735444	5.830951894845301	2.3326329481056884	1.4142135623730951	69.23684210526316	1.5598631698973773
4	79	B	821.0	105.74011527999993	1.397599348701988E-4	34.655446902326915	28.319604517012593	1.2237263723618794	126.0	3.0	59.0	8193.0	0.07186358099878197	75.09015889316387	28.319604517012593	3.0	1.1864406779661016	96.0	4744.0	68.0	9.212751058582305E-4	21.633307652783937	0.6242397541072074	6.0	22.47220505424423	7.0	0.35294117647058826	0.4117647058823529	45.0	45.0	6.4031242374328485	11.40175425099138	5.0	2.2803508501982757	1.0	49.416666666666664	1.376053962900506
4	80	A	699.0	96.08326103999993	7.200259116046901E-5	33.24154027718932	25.632011235952593	1.2968760028695394	152.0	2.0	258.0	19223.0	0.36909871244635195	56.84718849739951	21.95449840010015	2.0	0.29844961240310075	127.0	7905.0	88.0	0.0010464920210503902	17.08800749063506	0.5140558273817721	0.0	16.76305461424021	1.4142135623730951	0.0	0.11111111111111112	-1.0	66.80140948635182	9.219544457292887	15.264337522473747	5.830951894845301	2.6178122882419563	1.4142135623730951	62.24409448818898	1.4137887413029728
4	82	A	996.0	115.4974745999999	6.329842997462904E-5	39.05124837953327	30.01666203960727	1.3009857101367495	156.0	3.0	416.0	43827.0	0.41767068273092367	92.57192896584624	31.144823004794873	8.0	0.36778846153846156	130.0	6783.0	76.0	8.763240066672672E-4	21.213203435596427	0.5432144762551112	4.47213595499958	21.213203435596427	4.47213595499958	0.2857142857142857	0.2857142857142857	66.29735404903376	66.29735404903376	8.602325267042627	15.0	6.4031242374328485	2.342606428329091	0.0	52.176923076923075	1.4565826330532214
4	83	A	622.0	89.01219323999995	1.0984403486237103E-4	28.42534080710379	25.612496949731394	1.1098231017027762	97.0	3.0	218.0	15199.0	0.3504823151125402	51.41029451266424	21.095023109728988	1.0	0.3853211009174312	69.0	4631.0	85.0	7.589590609042625E-4	16.278820596099706	0.572686910126033	3.0	17.029386365926403	4.0	0.23076923076923078	0.3076923076923077	50.71059313749964	50.71059313749964	5.385164807134504	10.44030650891055	4.123105625617661	2.5321462647095156	1.0	67.1159420289855	1.2664651263226085
4	87	A	711.0	98.32590171999993	1.1621552144314189E-4	33.24154027718932	25.179356624028344	1.3201902166740567	119.0	3.0	205.0	20066.0	0.2883263009845288	62.075595397742916	27.018512172212592	5.0	0.3804878048780488	60.0	10250.0	224.0	5.85791727831091E-4	20.09975124224178	0.6046576384438609	3.0	20.223748416156685	3.1622776601683795	0.17647058823529413	0.18505830254940134	6.709836807756915	11.725112015165081	5.0990195135927845	8.06225774829855	4.123105625617661	1.955384722187607	1.0	170.83333333333334	1.3112195121951218
4	91	B	819.0	105.1543288399999	5.633205490313557E-5	35.11409973215888	27.85677655436824	1.26052271926102	168.0	3.0	85.0	13087.0	0.10378510378510379	66.79729426363542	25.495097567963924	3.0	1.1058823529411765	96.0	5538.0	87.0	5.070584881760756E-4	19.4164878389476	0.5529541690389748	2.8284271247461903	19.4164878389476	2.8284271247461903	0.2	0.2	65.55604521958347	65.55604521958347	6.324555320336759	11.40175425099138	5.0990195135927845	2.23606797749979	0.0	57.6875	1.5081256771397618
4	92	A	738.0	98.08326103999995	1.1089332459102474E-4	32.55764119219941	26.68332812825267	1.2201491896255228	135.0	3.0	401.0	24575.0	0.5433604336043361	59.39995309567789	24.020824298928627	2.0	0.14463840399002495	110.0	4854.0	69.0	0.0024327655407329926	21.095023109728988	0.6479284842902935	5.0990195135927845	21.02379604162864	5.385164807134504	0.3333333333333333	0.362245385694578	21.929587750175347	32.421064762506944	9.055385138137417	16.492422502470642	4.123105625617661	4.0	1.0	44.127272727272725	1.5636588380716936
4	95	A	845.0	107.74011527999991	1.116127734275719E-4	36.013886210738214	28.0178514522438	1.2853907185611142	70.0	4.0	248.0	22637.0	0.293491124260355	55.52098429216545	22.67156809750927	4.0	0.3024193548387097	159.0	12388.0	140.0	0.0025323413166796864	18.110770276274835	0.502882976035915	2.0	19.1049731745428	3.1622776601683795	0.13333333333333333	0.21271781490575853	90.0	71.56505117707799	10.0	17.88854381999832	5.385164807134504	3.321819194149599	1.4142135623730951	77.9119496855346	1.7969002260251856
4	97	B	1003.0	117.15432883999988	5.8516493970022337E-5	39.01281840626232	30.01666203960727	1.2997054221013828	99.0	3.0	67.0	7130.0	0.06679960119641076	31.304951684997057	15.652475842498529	1.0	0.44776119402985076	266.0	21402.0	123.0	0.006677523584005123	22.02271554554524	0.5644994759468638	2.0	28.071337695236398	8.06225774829855	0.1	0.40111231483078513	2.8624052261117474	4.262611122790048	15.524174696260024	29.120439557122072	3.1622776601683795	9.20869154657707	6.082762530298219	80.45864661654136	1.5287356321839078
4	99	A	878.0	109.15432883999989	3.926459015725406E-5	35.510561809129406	29.427877939124322	1.2066980120886721	125.0	3.0	572.0	27215.0	0.6514806378132119	64.67102264456943	25.079872407968907	3.0	0.2062937062937063	150.0	8012.0	76.0	0.002372928607941027	24.331050121192877	0.6851778423549922	6.082762530298219	25.179356624028344	7.0	0.3333333333333333	0.3888888888888889	0.0	9.462322208025626	10.770329614269007	17.72004514666935	5.0990195135927845	3.4751867686389284	1.4142135623730951	53.413333333333334	1.4228657014478283
4	102	A	997.0	115.49747459999992	5.6502905351803145E-5	38.63935817272331	30.59411708155671	1.2629669315090835	65.0	4.0	530.0	23138.0	0.5315947843530592	49.634090968340494	21.095023109728988	1.0	0.12264150943396226	210.0	11412.0	67.0	0.0030824595646161182	25.0	0.6470086767033375	6.4031242374328485	21.37755832643195	8.246211251235321	0.3472581680740104	0.5311851620184319	26.77115021446212	87.8524145717015	13.341664064126334	24.698178070456937	4.47213595499958	5.52268050859363	8.06225774829855	54.34285714285714	1.2329127234490012
5	103	B	999.0	115.74011527999988	6.696238062855674E-5	39.05124837953327	31.016124838541646	1.2590627804994812	94.0	3.0	119.0	20784.0	0.11911911911911911	90.19786740877802	31.144823004794873	4.0	1.453781512605042	260.0	14367.0	93.0	0.004451745959647092	25.079872407968907	0.6422297224462932	6.082762530298219	23.0	4.123105625617661	0.3007732496038529	0.20986055078837967	6.59991698191387	16.89864869403823	13.92838827718412	25.079872407968907	7.615773105863909	3.2931485824673774	2.8284271247461903	55.25769230769231	1.683023595740238
5	106	B	791.0	102.91168815999993	1.158416768343631E-4	33.83784863137726	28.0178514522438	1.2077246069011967	139.0	3.0	58.0	9695.0	0.07332490518331226	68.63384515594647	25.059928172283335	2.0	1.7241379310344827	160.0	6853.0	54.0	0.006300855755317114	18.601075237738275	0.5497121120309586	2.23606797749979	19.72308292331602	3.1622776601683795	0.1315334104411641	0.17541160386140586	30.699722550814414	14.300277449185586	12.083045973594572	22.825424421026653	5.830951894845301	3.9145279934833397	2.23606797749979	42.83125	1.2607617101999125
5	107	B	906.0	109.74011527999993	3.8696574783191166E-5	35.84689665786984	30.463092423455635	1.1767320323089998	140.0	4.0	146.0	30230.0	0.16114790286975716	70.55060151780457	26.30589287593181	1.0	1.2054794520547945	189.0	11766.0	80.0	0.0022058328490379637	18.35755975068582	0.5121101535202377	2.0	18.973665961010276	1.4142135623730951	0.13333333333333333	0.09090909090909091	67.61986494804043	67.38013505195957	10.0	19.72308292331602	8.06225774829855	2.4463473556744524	1.4142135623730951	62.25396825396825	1.2850586435492095
5	108	A	718.0	98.08326103999994	5.991227834439151E-5	33.61547262794322	26.0	1.2929027933824315	141.0	3.0	414.0	27979.0	0.5766016713091922	50.279332858485034	22.135943621178654	1.0	0.15217391304347827	80.0	4487.0	63.0	4.555113001050772E-4	18.027756377319946	0.5362934080044491	2.0	18.973665961010276	3.0	0.125	0.1875	23.629377730656813	23.629377730656813	6.324555320336759	11.180339887498949	4.47213595499958	2.5	1.0	56.0875	1.1232449297971918
5	109	B	926.0	110.91168815999991	5.16042441340462E-5	36.40054944640259	31.32091952673165	1.1621801018752211	100.0	4.0	231.0	21826.0	0.24946004319654427	67.82494575247026	28.42534080710379	2.0	0.4675324675324675	99.0	7654.0	81.0	0.0031983616751152704	22.20360331117452	0.6099798945031821	5.385164807134504	23.194827009486403	6.324555320336759	0.31514293343362576	0.3772913389522725	37.32552048310606	33.95905981967627	7.211102550927978	13.038404810405298	5.830951894845301	2.23606797749979	1.0	77.31313131313131	1.04768748366867
5	110	A	872.0	107.49747459999992	3.4700093842043094E-5	34.36568055487916	31.25699921617557	1.0994555272949824	126.0	3.0	388.0	47695.0	0.44495412844036697	66.91487920040173	26.0	5.0	0.36082474226804123	136.0	8918.0	100.0	0.0018813217764978285	21.095023109728988	0.6138398183630315	4.123105625617661	21.02379604162864	4.47213595499958	0.25	0.2701716134791496	20.74608027568341	33.27488798483492	9.0	15.297058540778355	6.082762530298219	2.5148209328547284	1.0	65.57352941176471	1.5250056066382596
5	111	A	812.0	103.7401152799999	8.919857862281101E-5	34.0147027033899	29.017236257093817	1.1722240671722952	146.0	3.0	212.0	17029.0	0.26108374384236455	65.86741225053758	24.020824298928627	2.0	0.6037735849056604	83.0	5196.0	68.0	4.5468774008638926E-4	22.090722034374522	0.6494462770116455	5.385164807134504	20.09975124224178	3.605551275463989	0.33333333333333337	0.23620751769642942	18.434948822922024	30.32360686254998	5.830951894845301	10.44030650891055	4.123105625617661	2.5321462647095156	2.0	62.602409638554214	1.086220169361047
5	113	A	786.0	102.3259017199999	4.9670151805406235E-5	34.655446902326915	26.870057685088806	1.2897421847202997	156.0	3.0	511.0	38665.0	0.6501272264631043	64.18714902602002	22.47220505424423	3.0	0.21526418786692758	98.0	6374.0	83.0	0.0010378525415367787	20.518284528683193	0.5920652123319036	3.1622776601683795	21.400934559032695	5.0	0.18864566947613626	0.3333333333333333	28.855661219716524	47.290610042638534	7.211102550927978	11.704699910719626	5.385164807134504	2.17350820818199	2.23606797749979	65.04081632653062	1.2761217445873863
5	116	B	773.0	100.66904747999993	4.8625105911231204E-5	34.52535300326414	27.294688127912362	1.2649110640673515	76.0	3.0	182.0	10780.0	0.23544631306597671	30.64008325266583	14.7648230602334	3.0	0.2857142857142857	110.0	5822.0	54.0	0.006049312972305283	24.186773244895647	0.7005510774244351	7.0	25.019992006393608	8.246211251235321	0.4117647058823529	0.5	10.007979801441339	24.044223269367816	8.94427190999916	15.264337522473747	7.211102550927978	2.116782754741079	2.23606797749979	52.92727272727273	1.0202679491583648
5	118	A	774.0	101.7401152799999	1.0142446957135212E-4	33.734255586866	27.459060435491963	1.22852912852266	88.0	3.0	517.0	27367.0	0.6679586563307494	30.3224755112299	14.142135623730951	2.0	0.0735009671179884	160.0	7443.0	82.0	0.002326396713903235	18.973665961010276	0.5624450764046927	3.1622776601683795	19.924858845171276	3.605551275463989	0.23249527748763857	0.25	61.55707137563665	46.301952672578864	10.198039027185569	17.029386365926403	5.0	3.4058772731852804	1.0	46.51875	1.7627300819562006
5	120	A	670.0	94.66904747999993	9.219025195154412E-5	30.886890422961002	26.419689627245813	1.1690860437326374	89.0	3.0	421.0	18489.0	0.6283582089552239	33.79544845854421	15.264337522473747	1.0	0.10926365795724466	173.0	6257.0	57.0	0.0011910798460495456	16.401219466856727	0.5310090864525562	3.1622776601683795	15.811388300841896	2.23606797749979	0.25	0.16666666666666666	81.86989764584402	90.0	10.198039027185569	19.026297590440446	7.0	2.718042512920064	1.0	36.16763005780347	1.5759948857279846
6	121	B	816.0	105.25483391999991	1.1655221168073649E-4	35.17101079013795	27.892651361962706	1.260941827785535	146.0	3.0	85.0	15065.0	0.10416666666666667	70.89745715984745	25.709920264364882	3.0	1.9294117647058824	68.0	8687.0	98.0	9.12424448289517E-4	22.47220505424423	0.638941120809229	5.0	21.540659228538015	4.242640687119285	0.2808279781508652	0.2606233456578416	20.480357311809257	28.61045966596521	5.830951894845301	10.295630140987	4.47213595499958	2.3021728866442674	1.0	127.75	0.7671232876712328
6	122	B	730.0	99.49747459999993	2.057226014583727E-4	34.17601498127012	25.632011235952593	1.3333333333333333	88.0	3.0	150.0	16523.0	0.2054794520547945	72.90300012189364	27.202941017470888	5.0	0.7933333333333333	104.0	12218.0	170.0	0.0022042774967694833	22.135943621178654	0.6477040589229046	5.0990195135927845	21.93171219946131	5.0	0.295378269592824	0.29061909685954823	9.246112745563252	16.313852426260553	8.06225774829855	14.035668847618199	6.0	2.3392781412696997	2.23606797749979	117.48076923076923	1.447045342936651
6	124	A	635.0	90.66904747999996	1.2549079608758986E-4	30.265491900843113	25.317977802344327	1.195415057913538	79.0	3.0	406.0	34604.0	0.6393700787401575	62.83476700187687	22.090722034374522	5.0	0.23399014778325122	162.0	20007.0	150.0	8.045401509440367E-4	17.0	0.5616958103868263	2.8284271247461903	16.0312195418814	1.4142135623730951	0.2348880878058814	0.1174440439029407	52.59464336859145	52.59464336859145	9.848857801796104	16.64331697709324	5.830951894845301	2.8543053136497876	1.4142135623730951	123.5	1.214574898785425
6	125	A	761.0	100.32590171999992	5.9477481765504436E-5	32.64965543462902	28.42534080710379	1.1486108700047504	90.0	3.0	490.0	8456.0	0.6438896189224704	0.0	0.0	0.0	0.0	115.0	8296.0	98.0	5.594671654494042E-4	20.518284528683193	0.6284380112300052	4.47213595499958	22.67156809750927	6.4031242374328485	0.3028912664076914	0.3904053750620288	20.924501744921145	3.8506388239107636	7.0710678118654755	12.36931687685298	6.082762530298219	2.033503168213695	3.0	72.13913043478261	1.3584860173577626
6	129	A	866.0	107.98275595999989	1.0185455303044408E-4	36.05551275463989	29.017236257093817	1.2425550260950655	62.0	3.0	335.0	15778.0	0.38683602771362585	38.317869858863034	19.026297590440446	1.0	0.19701492537313434	140.0	19574.0	137.0	0.0021191233228660335	18.027756377319946	0.5	0.0	19.026297590440446	1.0	0.0	0.05	-1.0	3.179830119864234	10.295630140987	17.204650534085253	7.211102550927978	2.385855756810896	1.0	139.81428571428572	0.9798712577909472
6	130	A	672.0	95.25483391999995	1.710770967191971E-4	32.202484376209235	24.596747752497688	1.3092171656287046	87.0	3.0	449.0	25298.0	0.6681547619047619	67.00285025725047	25.495097567963924	2.0	0.34743875278396436	127.0	12572.0	127.0	0.0020136315170686744	16.15549442140351	0.5016847219818534	1.0	17.46424919657298	1.0	0.07692307692307693	0.06666666666666667	63.43494882292201	26.565051177077976	10.0	18.681541692269406	4.123105625617661	4.530939390976874	1.4142135623730951	98.99212598425197	1.2829303213490295
6	131	A	716.0	98.08326103999993	6.591973444916554E-5	32.2490309931942	26.1725046566048	1.2321721369932375	73.0	3.0	251.0	12447.0	0.3505586592178771	10.513233075965879	5.0990195135927845	2.0	0.11155378486055777	145.0	18760.0	162.0	6.26377039084713E-4	17.46424919657298	0.5415433784741817	2.23606797749979	18.681541692269406	3.605551275463989	0.16666666666666666	0.25	56.3099324740202	49.184916125118406	7.615773105863909	14.866068747318506	7.280109889280518	2.042011586831651	1.4142135623730951	129.3793103448276	1.2521321961620469
6	133	A	742.0	99.49747459999995	6.442656419872459E-5	33.60059523282288	26.40075756488817	1.272713298102861	90.0	3.0	301.0	12739.0	0.4056603773584906	0.0	0.0	0.0	0.05647840531561462	169.0	10971.0	78.0	0.0016147388395251119	19.4164878389476	0.57786142490656	2.23606797749979	19.849433241279208	3.1622776601683795	0.1350858067395748	0.21271781490575853	8.972626614896392	36.0273733851036	8.94427190999916	16.15549442140351	7.615773105863909	2.1213203435596424	2.23606797749979	64.9171597633136	1.2015313098167897
6	134	A	646.0	93.01219323999992	9.604049880069133E-5	31.144823004794873	25.179356624028344	1.2369189360094197	71.0	3.0	396.0	17952.0	0.6130030959752322	50.17658326633526	20.248456731316587	4.0	0.14898989898989898	128.0	7952.0	73.0	0.0021568253389525603	19.6468827043885	0.6308233860042737	5.0	21.587033144922902	6.4031242374328485	0.3904344047215152	0.4505222492060775	45.53545898556453	31.06516488549864	10.770329614269007	17.46424919657298	5.0990195135927845	3.4250210555220284	2.0	62.125	1.1750503018108651
7	135	A	780.0	102.56854239999991	4.877309059139982E-5	34.828149534535996	27.80287754891569	1.25268147058736	110.0	3.0	298.0	16833.0	0.382051282051282	16.97056274847714	8.48528137423857	1.0	0.1644295302013423	81.0	5462.0	97.0	7.158976544942404E-4	22.825424421026653	0.6553728729800214	7.0	24.186773244895647	8.06225774829855	0.4375	0.5	40.23635830927382	33.11134196037202	5.656854249492381	10.816653826391969	5.0	2.1633307652783937	1.4142135623730951	67.4320987654321	1.438484071768583
7	136	A	736.0	99.49747459999993	5.976883422734462E-5	32.2490309931942	27.784887978899608	1.1606680227642	108.0	3.0	423.0	32300.0	0.5747282608695652	81.64826580783364	23.08679276123039	3.0	0.40189125295508277	157.0	11278.0	56.0	0.0025489959164672173	20.12461179749811	0.6240377207533828	4.123105625617661	19.209372712298546	4.123105625617661	0.25	0.26559258100921596	15.708637829015743	46.21887523513132	9.433981132056603	17.4928556845359	5.830951894845301	2.9999999999999996	7.0710678118654755	71.8343949044586	0.7795708458946621
7	137	A	937.0	113.4974745999999	9.482751407007663E-5	38.897300677553446	28.460498941515414	1.3667118330386625	154.0	3.0	470.0	30022.0	0.5016008537886874	81.65427639241787	28.160255680657446	2.0	0.33617021276595743	261.0	17493.0	80.0	0.005301853432603138	24.166091947189145	0.6212794082427094	5.656854249492381	26.419689627245813	8.602325267042627	0.28571428571428575	0.46246387142126266	26.56505117707799	36.02737338510361	13.341664064126334	25.709920264364882	10.198039027185569	2.5210650984790597	3.1622776601683795	67.02298850574712	1.1936203052649632
7	138	B	542.0	84.42640679999997	8.64701387829647E-5	28.284271247461902	23.194827009486403	1.219421521699385	48.0	3.0	29.0	3679.0	0.05350553505535055	45.47198695864145	22.02271554554524	2.0	1.103448275862069	65.0	4044.0	74.0	5.42122721201842E-4	17.029386365926403	0.6020797289396148	3.1622776601683795	17.029386365926403	3.1622776601683795	0.25	0.25	26.565051177077976	26.565051177077976	5.0990195135927845	9.219544457292887	4.123105625617661	2.23606797749979	0.0	62.215384615384615	1.1894164193867458
7	141	A	791.0	105.74011527999991	2.3440119204252597E-4	35.12833614050059	27.16615541441225	1.2930919228218887	57.0	3.0	268.0	26818.0	0.3388116308470291	81.41823147772546	29.017236257093817	5.0	0.458955223880597	104.0	8920.0	116.0	0.0017205949633346356	18.973665961010276	0.540124242865432	5.0	20.8806130178211	5.385164807134504	0.35714285714285715	0.3866323008783335	86.82016988013577	65.01876039378395	7.615773105863909	14.142135623730951	5.0990195135927845	2.773500981126146	2.0	85.76923076923077	1.3524663677130044
7	142	B	756.0	101.84062035999993	1.8675886173785181E-4	33.734255586866	26.476404589747453	1.2741252488613588	92.0	4.0	75.0	12369.0	0.0992063492063492	58.93391054409666	26.92582403567252	2.0	0.88	132.0	11234.0	83.0	0.0022718655736313625	17.11724276862369	0.5074142728463844	2.23606797749979	18.110770276274835	2.8284271247461903	0.15617376188860607	0.18181818181818182	73.44292862436335	55.00797980144134	9.219544457292887	16.64331697709324	7.211102550927978	2.3080127982580767	1.0	85.10606060606061	0.9752536941427808
7	143	A	669.0	94.08326103999994	5.922788201471749E-5	30.675723300355934	26.570660511172846	1.1544960761309238	99.0	3.0	229.0	21766.0	0.3423019431988042	60.04656613147298	23.345235059857504	4.0	0.5458515283842795	102.0	11260.0	149.0	0.002725770328354554	16.492422502470642	0.5376376081172723	2.23606797749979	15.524174696260024	1.4142135623730951	0.16666666666666666	0.11111111111111112	45.0	63.43494882292201	7.280109889280518	13.601470508735444	5.0990195135927845	2.667467828369185	1.0	110.3921568627451	1.3497335701598578
7	144	A	929.0	112.81118307999989	6.590007212395011E-5	40.24922359499622	27.730849247724095	1.4514241246434068	81.0	3.0	611.0	34880.0	0.6576964477933261	63.11657739210435	21.095023109728988	4.0	0.20949263502454993	105.0	8790.0	94.0	5.042681025172347E-4	27.294688127912362	0.6781419786518724	7.211102550927978	28.30194339616981	8.48528137423857	0.3561309707013459	0.42857142857142855	7.125016348901795	18.43494882292201	7.211102550927978	13.416407864998739	5.385164807134504	2.4913643956121994	2.0	83.71428571428571	1.1228668941979523
7	145	A	868.0	109.1543288399999	5.7979071294995225E-5	37.0	27.51363298439521	1.344787873741906	134.0	3.0	342.0	23489.0	0.39400921658986177	65.33374603506446	27.65863337187866	1.0	0.19883040935672514	246.0	14071.0	78.0	0.001481078922593796	19.697715603592208	0.5323706919889786	2.0	18.973665961010276	0.0	0.13333333333333333	0.0	71.56505117707799	-1.0	11.180339887498949	18.973665961010276	9.486832980505138	2.0	2.0	57.199186991869915	1.36365574586028
7	152	B	793.0	103.7401152799999	6.12640612305526E-5	34.713109915419565	26.90724809414742	1.2901025699082915	38.0	3.0	84.0	5289.0	0.10592686002522068	18.153830342163694	8.54400374531753	3.0	0.6309523809523809	157.0	6325.0	57.0	0.0018108024867234751	19.1049731745428	0.5503676628539804	3.0	20.615528128088304	5.0	0.21428571428571427	0.35714285714285715	49.76364169072619	49.76364169072619	10.04987562112089	19.026297590440446	7.0	2.718042512920064	2.0	40.28662420382165	1.4148616600790516
7	153	A	912.0	112.22539663999987	1.3258867331251482E-4	36.61966684720111	29.410882339705484	1.2451060265459486	47.0	4.0	240.0	11131.0	0.2631578947368421	0.0	0.0	0.0	0.058333333333333334	101.0	10504.0	148.0	5.902719521498269E-4	23.345235059857504	0.6375053917685166	6.082762530298219	22.627416997969522	5.0990195135927845	0.3736611319222725	0.31323027878410764	46.847610265994604	45.0	7.615773105863909	12.36931687685298	5.0990195135927845	2.42582262018792	1.0	104.0	1.4230769230769231
8	154	A	813.0	104.32590171999993	6.292605885476052E-5	36.22154055254967	28.071337695236398	1.2903389551933013	148.0	3.0	549.0	49265.0	0.6752767527675276	76.33445952717763	27.459060435491963	7.0	0.2550091074681239	99.0	4461.0	65.0	0.0010670318246533176	21.840329667841555	0.6029652337993723	5.0	22.135943621178654	5.830951894845301	0.35179877236514595	0.41972110157675935	46.78991060824609	52.69605172201658	6.4031242374328485	11.661903789690601	5.830951894845301	2.0	1.0	45.06060606060606	1.4425016812373908
8	156	A	844.0	105.9827559599999	6.19177359395523E-5	36.124783736376884	28.319604517012593	1.2756104596967603	121.0	3.0	495.0	12794.0	0.5864928909952607	0.0	0.0	0.0	0.0	83.0	7707.0	129.0	3.49347958469833E-4	25.0	0.6920456654478331	6.708203932499369	24.698178070456937	7.0710678118654755	0.375	0.4130961923860138	14.036243467926468	32.47119229084849	6.708203932499369	11.180339887498949	3.605551275463989	3.1008683647302115	2.23606797749979	92.855421686747	1.3892565200467106
8	157	B	632.0	92.08326103999995	1.609075925400137E-4	31.78049716414141	24.515301344262525	1.296353518884205	123.0	3.0	75.0	10190.0	0.11867088607594936	61.61072610680128	20.248456731316587	2.0	1.68	56.0	4735.0	124.0	4.421934815036807E-4	16.492422502470642	0.5189479074946437	1.4142135623730951	16.1245154965971	2.0	0.1	0.15384615384615385	33.690067525979785	78.69006752597979	5.385164807134504	9.219544457292887	4.123105625617661	2.23606797749979	1.4142135623730951	84.55357142857143	1.4665258711721225
8	159	A	1009.0	115.7401152799999	4.02432790028975E-5	39.45883931389772	31.400636936215164	1.2566254434281499	150.0	4.0	419.0	22774.0	0.41526263627353815	43.42765211160569	20.396078054371138	1.0	0.18138424821002386	233.0	11314.0	87.0	0.00367989782860929	20.396078054371138	0.5168950331285461	1.0	25.079872407968907	7.810249675906654	0.06666666666666667	0.45863365291505465	81.0273733851036	48.77819770716158	14.142135623730951	26.92582403567252	4.123105625617661	6.530471562110152	7.211102550927978	48.55793991416309	1.7916740321725295
8	162	B	591.0	89.01219323999995	1.5186686193124788E-4	29.410882339705484	24.413111231467404	1.2047166811658228	126.0	3.0	90.0	13436.0	0.15228426395939088	55.01407962288795	23.259406699226016	3.0	1.288888888888889	52.0	5648.0	157.0	0.0010003464101408512	17.69180601295413	0.6015394508946682	5.0	17.69180601295413	4.123105625617661	0.4166666666666667	0.33333333333333337	56.309932474020215	42.27368900609375	5.0990195135927845	8.602325267042627	4.47213595499958	1.9235384061671343	1.4142135623730951	108.61538461538461	1.4454674220963173
8	165	A	637.0	91.49747459999992	1.0160269171250172E-4	30.4138126514911	25.317977802344327	1.2012733753433864	105.0	3.0	233.0	29092.0	0.36577708006279436	64.43808396367581	23.021728866442675	2.0	0.5493562231759657	147.0	9442.0	107.0	0.00289451669846754	18.24828759089466	0.6	3.1622776601683795	17.72004514666935	3.605551275463989	0.2	0.27653315937748607	10.840305454330576	48.71528910542878	9.486832980505138	17.204650534085253	6.4031242374328485	2.6869149958869096	2.23606797749979	64.2312925170068	1.665854691802584
8	166	A	813.0	103.7401152799999	5.5512625875448114E-5	35.22782990761707	28.600699292150182	1.2317121881451965	110.0	3.0	357.0	28926.0	0.43911439114391143	70.70424929578151	27.313000567495326	4.0	0.3753501400560224	110.0	4656.0	64.0	0.004325264145714684	19.849433241279208	0.563458870254943	3.1622776601683795	17.804493814764857	1.0	0.21271781490575853	0.07142857142857142	37.874983651098205	56.309932474020215	10.816653826391969	18.601075237738275	5.0	3.720215047547655	2.23606797749979	42.32727272727273	1.5120274914089347
8	167	A	890.0	109.15432883999989	2.3411678924424275E-5	38.07886552931954	29.154759474226502	1.3060943124220306	98.0	4.0	255.0	26728.0	0.28651685393258425	40.61666354504966	17.72004514666935	2.0	0.28627450980392155	78.0	5856.0	104.0	8.568917478289687E-4	20.0	0.5252257314388902	5.0990195135927845	20.615528128088304	3.605551275463989	0.3561309707013459	0.2650854018430103	77.34744349944204	80.2724214485984	6.324555320336759	10.816653826391969	4.47213595499958	2.418677324489565	2.23606797749979	75.07692307692308	1.3852459016393441
8	169	B	1042.0	118.3259017199999	6.678031031779244E-5	40.049968789001575	32.01562118716424	1.2509508578599273	74.0	4.0	111.0	11515.0	0.10652591170825336	35.43823652541937	17.11724276862369	2.0	0.44144144144144143	207.0	9943.0	85.0	0.003630168380192668	26.019223662515376	0.6496690122180747	6.324555320336759	26.1725046566048	6.324555320336759	0.3174203325344759	0.3508232077228117	21.297354049033743	15.572543596810263	10.770329614269007	19.72308292331602	5.830951894845301	3.3824808159970745	4.0	48.033816425120776	1.7695866438700592
8	172	B	814.0	104.32590171999988	5.894213348363545E-5	34.48187929913333	28.460498941515414	1.211569739869687	119.0	3.0	137.0	14928.0	0.1683046683046683	49.48338803345172	19.697715603592208	5.0	0.48905109489051096	188.0	8535.0	79.0	0.005580151660070209	19.924858845171276	0.5778356415066991	3.1622776601683795	19.313207915827967	2.8284271247461903	0.18864566947613626	0.16666666666666669	2.045408488887233	28.61045966596521	13.038404810405298	21.18962010041709	5.385164807134504	3.9348136703902075	1.4142135623730951	45.398936170212764	1.7401288810779145
8	173	B	722.0	98.08326103999991	1.08165166554792E-4	31.953090617340916	26.570660511172846	1.2025704292862716	99.0	3.0	86.0	10775.0	0.11911357340720222	67.76414653673262	23.600847442411894	3.0	1.0	113.0	4694.0	62.0	0.0026481639505274734	18.973665961010276	0.5937975198778825	3.1622776601683795	18.384776310850235	2.8284271247461903	0.18864566947613626	0.18181818181818182	0.0	26.56505117707799	9.219544457292887	16.15549442140351	5.385164807134504	3.0	1.4142135623730951	41.53982300884956	1.4925436727737535
8	175	A	797.0	102.32590171999993	3.749366750754337E-5	33.83784863137726	28.600699292150182	1.183112632517502	81.0	4.0	523.0	28615.0	0.6562107904642409	72.0892473756821	26.1725046566048	4.0	0.20650095602294455	104.0	8519.0	119.0	0.0036835084637968966	21.95449840010015	0.6488148416073389	5.0990195135927845	22.360679774997898	6.0	0.295378269592824	0.35294117647058826	21.42529379808738	32.73522627210761	8.246211251235321	15.524174696260024	4.123105625617661	3.7651654131306493	1.4142135623730951	81.91346153846153	1.4527526705012326
8	178	B	727.0	98.91168815999993	8.931288659551868E-5	33.61547262794322	25.079872407968907	1.340336668429868	50.0	2.0	120.0	8163.0	0.16506189821182943	0.0	0.0	0.0	0.075	86.0	10126.0	178.0	0.003304631127182359	18.24828759089466	0.5428538159456242	4.47213595499958	18.24828759089466	4.47213595499958	0.3333333333333333	0.3333333333333333	87.06432655357882	87.06432655357882	8.06225774829855	13.152946437965905	4.123105625617661	3.1900580854014704	0.0	117.74418604651163	1.5117519257357297
9	180	A	937.0	112.32590171999989	4.7531149054396514E-5	38.118237105091836	30.066592756745816	1.267793707570657	133.0	3.0	620.0	55847.0	0.6616862326574173	84.91635199136421	29.614185789921695	3.0	0.2129032258064516	186.0	15229.0	149.0	0.005462017509910133	23.0	0.6033857215534152	4.123105625617661	23.194827009486403	4.47213595499958	0.23608834134288123	0.25	20.045249425421	20.556045219583467	12.206555615733702	19.6468827043885	8.246211251235321	2.382534488362192	3.0	81.8763440860215	1.8198174535425833
9	181	A	1064.0	119.15432883999988	3.94340542801813E-5	41.048751503547585	32.01562118716424	1.28214758862792	159.0	3.0	638.0	47712.0	0.599624060150376	92.63785581842257	30.4138126514911	5.0	0.24921630094043887	171.0	12960.0	117.0	0.0015582063894191988	27.073972741361768	0.659556545563193	6.082762530298219	28.160255680657446	7.280109889280518	0.3007732496038529	0.3653782416152388	6.736011214119344	13.219084907016594	10.63014581273465	18.601075237738275	6.4031242374328485	2.904999895050584	1.4142135623730951	75.78947368421052	1.5437500000000002
9	184	B	792.0	103.7401152799999	1.0505283082295595E-4	33.52610922848042	27.51363298439521	1.2185271660596506	178.0	4.0	109.0	20805.0	0.13762626262626262	80.87954360934256	26.570660511172846	7.0	1.1926605504587156	112.0	16222.0	192.0	0.0023404650888338603	17.11724276862369	0.5105645469317566	3.1622776601683795	20.248456731316587	6.082762530298219	0.23249527748763857	0.4301162633521313	88.91907581333932	63.18365315571306	9.219544457292887	15.297058540778355	5.0990195135927845	3.0000000000000004	3.605551275463989	144.83928571428572	1.3256072000986314
9	185	A	890.0	108.0832610399999	5.140137235498249E-5	35.510561809129406	30.4138126514911	1.167580080013034	119.0	3.0	390.0	37864.0	0.43820224719101125	64.89471725135745	22.561028345356956	3.0	0.36923076923076925	98.0	13465.0	190.0	0.0010842155044934391	24.331050121192877	0.6851778423549922	6.082762530298219	23.08679276123039	5.0990195135927845	0.3736611319222725	0.31323027878410764	0.5456575934157222	21.317912275461552	7.211102550927978	12.529964086141668	5.830951894845301	2.148871112659745	2.23606797749979	137.39795918367346	1.382844411437059
9	187	A	718.0	99.49747459999992	1.3191701162340979E-4	33.54101966249684	25.317977802344327	1.3247906260266609	121.0	3.0	421.0	30369.0	0.5863509749303621	70.84389006700417	28.160255680657446	4.0	0.32304038004750596	68.0	4619.0	94.0	0.0010611964932649314	22.20360331117452	0.6619835513230086	6.0	22.360679774997898	6.082762530298219	0.3333333333333333	0.3333333333333333	10.619655276155129	1.1573330681295175	7.0710678118654755	11.40175425099138	4.123105625617661	2.7653315937748606	1.0	67.92647058823529	1.3838493180342066
9	188	B	910.0	109.98275595999988	4.112540437046144E-5	37.013511046643494	29.832867780352597	1.2406957091473432	149.0	4.0	216.0	22079.0	0.23736263736263735	69.67913797873362	23.40939982143925	4.0	0.5138888888888888	206.0	16244.0	128.0	0.0015295245217702834	21.095023109728988	0.5699276429935428	4.123105625617661	20.0	2.0	0.26559258100921596	0.11764705882352941	54.63753811293094	40.60129464500449	11.661903789690601	20.591260281974	8.06225774829855	2.554031503931955	2.23606797749979	78.85436893203884	1.6232455060329967
9	191	A	686.0	95.25483391999994	1.1023468397167575E-4	31.78049716414141	25.709920264364882	1.236118075721558	91.0	3.0	330.0	19765.0	0.48104956268221577	62.31784975479853	24.73863375370596	4.0	0.32727272727272727	166.0	12731.0	113.0	0.0011930749494630875	18.384776310850235	0.5784924073369802	3.1622776601683795	20.615528128088304	5.0	0.25	0.3904344047215152	57.52880770915152	39.0938588862295	11.045361017187261	20.248456731316587	6.324555320336759	3.2015621187164243	2.23606797749979	76.69277108433735	1.47341135810227
9	193	A	791.0	102.32590171999988	8.02858180265461E-5	33.28663395418648	28.30194339616981	1.176125380799513	76.0	3.0	506.0	24153.0	0.6396965865992414	67.0357534938623	25.495097567963924	2.0	0.1857707509881423	284.0	13984.0	50.0	0.002230365381630778	17.029386365926403	0.5115983307102943	2.23606797749979	21.93171219946131	6.0	0.14285714285714285	0.4	83.8298249049704	32.73522627210758	12.206555615733702	23.021728866442675	8.602325267042627	2.6762216205243843	7.280109889280518	49.23943661971831	1.015446224256293
9	200	B	1054.0	118.32590171999989	1.2275226482404855E-4	38.05259518088089	33.06055050963308	1.1509970219580357	58.0	3.0	124.0	7617.0	0.11764705882352941	28.473468296375085	13.601470508735444	1.0	0.2661290322580645	185.0	9298.0	84.0	0.003071091885537344	22.02271554554524	0.5787441156342028	3.0	21.095023109728988	2.23606797749979	0.16666666666666666	0.125	3.0127875041833363	23.55226367289465	11.40175425099138	22.80350850198276	8.246211251235321	2.7653315937748606	1.4142135623730951	50.25945945945946	1.6713271671327168
9	201	B	808.0	103.49747459999992	6.042227571488399E-5	34.785054261852174	27.51363298439521	1.2642843015890002	65.0	4.0	164.0	4311.0	0.20297029702970298	0.0	0.0	0.0	0.07926829268292683	179.0	9814.0	89.0	0.0024056423583255523	17.46424919657298	0.5020618644176027	2.0	18.384776310850235	2.23606797749979	0.13333333333333333	0.1315334104411641	72.64597536373867	46.080924186660695	10.816653826391969	20.0	6.4031242374328485	3.1234752377721215	1.0	54.8268156424581	1.6232932545343386
10	203	A	817.0	104.91168815999991	8.433638161627261E-5	34.539832078341085	28.792360097775937	1.199617952854414	155.0	3.0	520.0	27308.0	0.6364749082007344	7.211102550927978	3.605551275463989	1.0	0.04230769230769231	87.0	5818.0	81.0	5.024368333548494E-4	21.37755832643195	0.6189247903100602	5.830951894845301	21.213203435596427	6.4031242374328485	0.3616202853397895	0.4099180245918029	51.519801751656985	59.21585347367356	6.324555320336759	10.770329614269007	4.47213595499958	2.408318915758459	1.0	66.8735632183908	1.2112409762805088
10	204	B	741.0	99.25483391999991	9.76323280404113E-5	31.953090617340916	27.51363298439521	1.1613548321831442	143.0	3.0	53.0	9385.0	0.07152496626180836	72.47438688985733	24.08318915758459	5.0	2.3207547169811322	101.0	8286.0	112.0	0.002177198668398024	19.209372712298546	0.6011741694205203	7.0	19.1049731745428	8.06225774829855	0.5	0.5700877125495689	68.19859051364818	75.32360686254998	8.06225774829855	15.524174696260024	5.0990195135927845	3.044541142640508	1.4142135623730951	82.03960396039604	1.365194303644702
10	205	A	721.0	98.91168815999994	1.3870051358704283E-4	34.0	25.942243542145693	1.3106036856358896	128.0	4.0	394.0	44453.0	0.5464632454923717	81.74107765458784	27.202941017470888	5.0	0.42385786802030456	57.0	4511.0	92.0	0.0012951381301128917	19.6468827043885	0.5778494913055441	5.0	20.396078054371138	6.4031242374328485	0.36760731104690386	0.4707670566443892	64.94238458169698	66.73229518994304	5.0990195135927845	9.433981132056603	3.605551275463989	2.6165155925684536	1.4142135623730951	79.14035087719299	1.1624916869873643
10	208	B	977.0	114.5685423999999	1.1649144755033805E-4	37.8021163428716	31.400636936215164	1.2038646356014977	111.0	3.0	123.0	16391.0	0.12589559877175024	95.12831345162441	30.886890422961002	3.0	1.8211382113821137	154.0	13278.0	128.0	0.005264638254186505	20.615528128088304	0.5453538087947768	1.4142135623730951	20.808652046684813	2.0	0.07402332101976053	0.1111111111111111	6.3401917459099195	38.659808254090095	13.416407864998739	21.587033144922902	7.280109889280518	2.9652070467656517	1.4142135623730951	86.22077922077922	1.4845609278505798
10	209	A	964.0	114.2253966399999	1.2203856747604138E-4	38.948684188300895	29.5296461204668	1.318968877222874	177.0	3.0	585.0	11848.0	0.6068464730290456	0.0	0.0	0.0	0.0	100.0	7214.0	95.0	0.002391145905839044	27.730849247724095	0.7119842383803475	8.54400374531753	26.832815729997478	7.615773105863909	0.4739360554076727	0.41424344670265417	7.341225811364154	4.698680517299437	7.615773105863909	13.416407864998739	4.47213595499958	3.0	1.0	72.14	1.3168838369836429
10	210	A	780.0	101.7401152799999	8.631770604215483E-5	32.69556544854363	28.635642126552707	1.1417786723289964	109.0	3.0	514.0	29859.0	0.658974358974359	45.762684492536806	19.4164878389476	1.0	0.1614785992217899	191.0	9580.0	65.0	0.0012046336801473764	18.867962264113206	0.5770801637857481	4.123105625617661	17.204650534085253	4.123105625617661	0.28797018815893544	0.28797018815893544	50.94686305397351	79.01934998982645	12.083045973594572	23.53720459187964	5.0990195135927845	4.616025596516153	2.0	50.15706806282723	1.295929018789144
10	212	A	701.0	96.91168815999993	4.7091697320504765E-5	30.805843601498726	27.202941017470888	1.1324453330878415	129.0	3.0	426.0	40442.0	0.6077032810271041	64.59275263300452	20.615528128088304	4.0	0.31690140845070425	65.0	8741.0	116.0	7.889036096978834E-4	20.518284528683193	0.666051700907972	5.385164807134504	22.02271554554524	6.4031242374328485	0.33333333333333337	0.3904053750620288	33.5034369824142	16.645038214675935	5.385164807134504	9.433981132056603	4.47213595499958	2.1095023109728985	2.0	134.47692307692307	0.862601533005377
10	214	A	825.0	104.0832610399999	3.6193026949346065E-5	35.12833614050059	29.068883707497267	1.2084515007172605	117.0	4.0	461.0	46603.0	0.5587878787878788	76.68896481682438	24.351591323771842	3.0	0.34273318872017355	162.0	14426.0	133.0	0.00635015941664839	18.0	0.5124068480786148	1.4142135623730951	19.235384061671343	1.4142135623730951	0.09090909090909091	0.08687444855261388	51.34019174590992	38.659808254090095	10.816653826391969	21.02379604162864	6.708203932499369	3.1340424729448424	2.0	89.04938271604938	1.4935533065298767
10	217	B	1032.0	117.88225087999983	5.4982271631451134E-5	40.607881008493905	31.400636936215164	1.293218385696495	101.0	3.0	188.0	16872.0	0.1821705426356589	79.4110472254383	29.410882339705484	2.0	0.3404255319148936	85.0	6943.0	99.0	0.0010571587181395592	29.410882339705484	0.7242653792635386	9.433981132056603	29.154759474226502	9.486832980505138	0.4783218307572008	0.47613049880171376	7.088475678145983	20.658910063307474	7.0	12.649110640673518	4.123105625617661	3.067859955389482	2.23606797749979	81.68235294117648	1.2120120985164913
10	220	A	655.0	93.25483391999994	1.34161446840886E-4	31.144823004794873	24.758836806279895	1.257927553240111	81.0	3.0	186.0	16899.0	0.28396946564885495	45.78968615225572	21.095023109728988	1.0	0.3655913978494624	137.0	8589.0	83.0	0.004711747762192389	17.204650534085253	0.5524080368489019	3.0	18.788294228055936	6.324555320336759	0.2	0.42543562981151706	42.51044707800085	60.94539590092286	10.295630140987	18.027756377319946	8.06225774829855	2.23606797749979	3.605551275463989	62.693430656934304	1.3239026662009548
10	221	B	1040.0	118.32590171999989	6.694205821351093E-5	40.792156108742276	31.575306807693888	1.2919005461192394	92.0	4.0	165.0	20854.0	0.15865384615384615	58.955411976041766	25.80697580112788	2.0	0.6363636363636364	110.0	10345.0	121.0	2.678769969370031E-4	23.769728648009426	0.5827034144663726	3.605551275463989	22.80350850198276	2.8284271247461903	0.18569533817705186	0.15384615384615385	22.38013505195957	33.69006752597977	7.0710678118654755	12.806248474865697	5.0	2.5612496949731396	1.0	94.04545454545455	1.2866118898018366
10	223	B	949.0	118.22539663999989	3.475600224879977E-4	37.44329045369811	31.064449134018133	1.2053421675742713	68.0	6.0	128.0	8853.0	0.13487881981032665	14.335087491092574	7.0	1.0	0.25	186.0	12622.0	97.0	0.007077019254543805	22.80350850198276	0.609014545080681	4.47213595499958	25.0	6.4031242374328485	0.2701716134791496	0.37600440202852353	27.18111108547722	15.086354008465115	13.416407864998739	20.615528128088304	10.0	2.0615528128088303	2.23606797749979	67.86021505376344	1.4294089684677547
10	225	A	736.0	98.08326103999993	4.7134005623809096E-5	33.24154027718932	27.51363298439521	1.2081843316018204	90.0	3.0	410.0	13314.0	0.5570652173913043	0.0	0.0	0.0	0.02195121951219512	90.0	6092.0	87.0	7.224967307685682E-4	21.02379604162864	0.6324555320336759	4.242640687119285	18.788294228055936	2.23606797749979	0.2853908964926964	0.15617376188860607	23.198590513648185	41.633539336570195	6.708203932499369	11.661903789690601	4.47213595499958	2.6076809620810595	2.23606797749979	67.68888888888888	1.2852921864740645
11	230	B	934.0	111.7401152799999	7.876963373585572E-5	37.69615364994153	30.463092423455635	1.2374368670764582	103.0	4.0	149.0	22544.0	0.15952890792291222	84.88796394310272	31.064449134018133	2.0	0.8590604026845637	262.0	38414.0	160.0	0.004003472083329647	21.37755832643195	0.5671018461180617	4.242640687119285	23.600847442411894	12.36931687685298	0.2606233456578416	0.7967777430276477	67.38013505195957	81.6561084159669	13.038404810405298	23.323807579381203	6.708203932499369	3.476907949441413	9.0	146.61832061068702	1.0912688082469932
11	231	A	820.0	104.32590171999993	4.8973770769709844E-5	36.138621999185304	27.892651361962706	1.2956323703406574	105.0	4.0	311.0	28423.0	0.37926829268292683	86.58404769116699	29.154759474226502	2.0	0.5209003215434084	161.0	17688.0	143.0	0.004907796460356669	18.681541692269406	0.516941174256466	1.4142135623730951	29.614185789921695	12.165525060596439	0.08333333333333334	0.6666666666666666	31.75948008481282	3.7781977071615813	13.152946437965905	20.8806130178211	6.324555320336759	3.3015148038438356	11.045361017187261	109.86335403726709	1.3016169154228856
11	232	B	806.0	103.7401152799999	5.059639846519696E-5	34.132096331752024	28.071337695236398	1.215905586770242	136.0	3.0	77.0	8622.0	0.09553349875930521	10.019764837837085	5.0	1.0	0.4805194805194805	71.0	8574.0	185.0	6.28606146274423E-4	22.80350850198276	0.6680957501215466	7.0710678118654755	23.08679276123039	7.810249675906654	0.4343722427630694	0.5	41.6335393365702	46.82796824430501	5.830951894845301	10.44030650891055	4.123105625617661	2.5321462647095156	1.0	120.7605633802817	1.5319570795428037
11	233	A	898.0	108.91168815999988	5.376732491098178E-5	35.22782990761707	30.805843601498726	1.143543749793731	130.0	3.0	521.0	36011.0	0.5801781737193764	80.27229175418896	26.870057685088806	3.0	0.2571976967370441	116.0	13062.0	170.0	0.0027444062304394974	23.600847442411894	0.6699489438975872	6.4031242374328485	22.47220505424423	5.385164807134504	0.37600440202852353	0.31514293343362576	4.9697407281103025	11.888658039627956	8.602325267042627	14.317821063276353	5.0990195135927845	2.8079557305298435	2.0	112.60344827586206	1.5097228602051753
11	234	B	1006.0	118.56854239999986	1.4074954087828784E-4	37.53664875824692	31.89043743820395	1.1770502938689373	127.0	4.0	102.0	12558.0	0.10139165009940358	73.53568074792804	28.284271247461902	2.0	1.3529411764705883	116.0	10954.0	147.0	0.001394001784974838	25.495097567963924	0.6792054808132698	6.4031242374328485	26.90724809414742	7.810249675906654	0.3333333333333333	0.4065853577252028	4.219095349248455	3.073332511073353	7.211102550927978	13.892443989449804	5.830951894845301	2.382534488362192	1.4142135623730951	94.43103448275862	1.5566916194997262
11	235	A	701.0	96.91168815999994	1.243030679565113E-4	32.55764119219941	26.30589287593181	1.2376558114089922	105.0	3.0	463.0	8918.0	0.6604850213980028	0.0	0.0	0.0	0.0	208.0	8813.0	55.0	0.0027934503935698823	18.027756377319946	0.5537181355029882	3.1622776601683795	18.867962264113206	7.0	0.25	0.5833333333333334	60.94539590092286	79.38034472384487	12.041594578792296	21.02379604162864	7.615773105863909	2.7605596633966116	4.123105625617661	42.37019230769231	1.298082378304777
11	237	A	876.0	109.49747459999989	1.030875357336125E-4	37.656340767525464	27.459060435491963	1.371363046306315	136.0	4.0	497.0	29959.0	0.567351598173516	75.71342615141565	27.294688127912362	2.0	0.24949698189134809	132.0	14045.0	185.0	0.0033679642480834056	23.021728866442675	0.6113639402343745	4.47213595499958	21.02379604162864	4.47213595499958	0.2857142857142857	0.3333333333333333	35.53767779197438	72.40757543781841	10.295630140987	16.64331697709324	4.47213595499958	3.721558813185679	2.8284271247461903	106.40151515151516	1.7386970452118191
11	238	A	1021.0	118.32590171999988	1.0466759961666857E-4	39.20459156782532	32.2490309931942	1.2156827774483834	173.0	4.0	669.0	16375.0	0.6552399608227228	0.0	0.0	0.0	0.0	136.0	12043.0	121.0	0.002862527385034343	26.476404589747453	0.6753393806932625	7.615773105863909	29.427877939124322	10.44030650891055	0.4053467022297068	0.5502524673073059	17.487997376148545	10.988651096493978	8.94427190999916	17.0	6.708203932499369	2.5342103744997617	3.0	88.55147058823529	1.3664369343186915
11	239	B	578.0	86.42640679999995	8.639426030840904E-5	27.459060435491963	25.238858928247925	1.0879675865519869	96.0	3.0	85.0	7246.0	0.14705882352941177	56.54794996171515	21.540659228538015	3.0	0.8235294117647058	124.0	6700.0	70.0	7.870434947455197E-4	16.64331697709324	0.606113855067709	3.1622776601683795	16.401219466856727	2.8284271247461903	0.21271781490575853	0.2	17.592424562181577	8.972626614896399	7.615773105863909	12.529964086141668	6.708203932499369	1.86785676348292	1.4142135623730951	54.03225806451613	1.2955223880597015
11	243	B	794.0	104.3259017199999	1.2016520120732596E-4	34.058772731852805	27.65863337187866	1.2313975269103987	102.0	3.0	69.0	8171.0	0.08690176322418136	65.92211428148754	25.059928172283335	2.0	1.1594202898550725	76.0	6122.0	107.0	9.094916813211245E-4	18.35755975068582	0.5389965133276006	3.605551275463989	19.697715603592208	5.830951894845301	0.25	0.39492189449597953	73.92642583525361	71.20011484134733	6.324555320336759	11.704699910719626	4.123105625617661	2.8388067087090953	2.23606797749979	80.55263157894737	1.3283240770989873
11	245	A	610.0	89.84062035999995	1.2671277561971913E-4	29.68164415931166	24.698178070456937	1.2017746440501926	64.0	4.0	295.0	12480.0	0.48360655737704916	4.47213595499958	2.23606797749979	1.0	0.06440677966101695	106.0	11442.0	169.0	0.0012805360810089234	15.0	0.5053628403969068	1.0	15.264337522473747	1.0	0.08333333333333333	0.07142857142857142	56.309932474020215	33.69006752597977	7.211102550927978	13.038404810405298	5.830951894845301	2.23606797749979	1.4142135623730951	107.94339622641509	1.5656353784303445
11	246	N	896.0	109.74011527999988	7.747138957828717E-5	37.013511046643494	30.01666203960727	1.2330988368328168	89.0	4.0	-1.0	-1.0	-1.0	-1.0	-1.0	-1.0	-1.0	105.0	13181.0	194.0	0.0033661099531184565	19.6468827043885	0.5308030000080239	4.123105625617661	20.248456731316587	6.082762530298219	0.26559258100921596	0.3976426261351493	72.7839264122093	77.35784767211015	9.219544457292887	15.524174696260024	4.123105625617661	3.7651654131306493	2.0	125.53333333333333	1.5454062665958577
11	248	N	990.0	117.1543288399999	1.3152376334225755E-4	40.85339643163099	29.154759474226502	1.401259937258147	104.0	3.0	-1.0	-1.0	-1.0	-1.0	-1.0	-1.0	-1.0	202.0	17702.0	136.0	0.007003358392027671	25.0	0.6119442245600808	5.0990195135927845	21.95449840010015	4.0	0.27942454809496975	0.26666666666666666	31.534791905188285	69.77514056883193	14.212670403551895	23.021728866442675	7.211102550927978	3.1925393799149435	5.830951894845301	87.63366336633663	1.5519150378488307
11	249	B	932.0	112.81118307999989	8.325611335269781E-5	37.013511046643494	30.805843601498726	1.2015094124818175	64.0	3.0	64.0	4892.0	0.06866952789699571	16.1245154965971	8.06225774829855	1.0	0.25	94.0	9547.0	133.0	5.911575291660963E-4	23.430749027719962	0.6330323269844118	5.0	23.345235059857504	5.0	0.2688016652852352	0.2602896031476768	3.731396999160438	12.528807709151522	6.708203932499369	12.206555615733702	4.47213595499958	2.729468812791236	1.4142135623730951	101.56382978723404	1.3095213155965224
11	250	B	580.0	87.84062035999995	1.5285107471735534E-4	29.732137494637012	23.08679276123039	1.2878418324335694	55.0	4.0	87.0	6134.0	0.15	32.449910857574245	14.7648230602334	2.0	0.47126436781609193	59.0	5695.0	138.0	0.001067029621668574	15.264337522473747	0.5133952284872583	3.1622776601683795	15.811388300841896	4.123105625617661	0.25	0.33333333333333337	88.78112476486871	84.38241940987318	5.656854249492381	10.295630140987	3.605551275463989	2.8554940297339364	1.0	96.52542372881356	1.4296751536435468
12	251	B	983.0	116.32590171999988	6.436375609460291E-5	38.3275357934736	31.25699921617557	1.2262065058900156	158.0	5.0	131.0	24606.0	0.13326551373346898	84.46901293753817	24.73863375370596	1.0	1.099236641221374	236.0	10996.0	83.0	0.005681234878087889	20.09975124224178	0.5244206502225577	1.4142135623730951	22.47220505424423	5.385164807134504	0.08687444855261388	0.33333333333333337	51.00900595749451	62.189584556153676	15.264337522473747	25.0	8.602325267042627	2.906190968595482	6.082762530298219	46.59322033898305	1.7813750454710804
12	252	B	661.0	93.25483391999995	8.519365036998382E-5	31.144823004794873	25.495097567963924	1.2216004634526347	121.0	3.0	118.0	15634.0	0.17851739788199697	65.6855441400158	22.47220505424423	4.0	1.076271186440678	85.0	6612.0	108.0	0.002954677823760456	16.278820596099706	0.5226814290642626	1.0	16.278820596099706	1.0	0.07142857142857142	0.07142857142857142	39.80557109226518	39.80557109226518	8.06225774829855	13.0	5.385164807134504	2.4140393963016744	0.0	77.78823529411764	1.3883847549909256
12	253	A	927.0	111.15432883999988	4.567037024053986E-5	37.0	29.410882339705484	1.258037741698385	105.0	4.0	560.0	59132.0	0.6040992448759439	84.2511359871491	23.769728648009426	6.0	0.35714285714285715	171.0	16894.0	93.0	0.001329041124302601	24.73863375370596	0.6686117230731341	7.0	29.614185789921695	12.0	0.3684210526315789	0.631578947368421	18.434948822922024	18.434948822922024	10.63014581273465	18.601075237738275	5.830951894845301	3.1900580854014704	5.0	98.7953216374269	0.94134012075293
12	254	A	890.0	109.15432883999989	7.843163988225707E-5	36.40054944640259	29.410882339705484	1.2376558114089924	139.0	3.0	243.0	23069.0	0.27303370786516856	70.37559901438225	25.179356624028344	1.0	0.3950617283950617	225.0	13697.0	105.0	0.001724521878177638	23.600847442411894	0.6483651428713345	5.0	21.2602916254693	3.1622776601683795	0.2808279781508652	0.18864566947613626	0.6160599083992295	35.3112134396332	10.295630140987	17.4928556845359	9.433981132056603	1.8542389940865258	3.0	60.87555555555556	1.7248302548003211
12	255	A	762.0	99.49747459999992	6.872089088895857E-5	33.06055050963308	27.073972741361768	1.2211192951053478	124.0	4.0	301.0	26024.0	0.39501312335958005	85.96573421960478	27.65863337187866	6.0	0.48172757475083056	175.0	8833.0	84.0	0.0036353054604759613	20.024984394500787	0.6057063202461184	3.0	22.02271554554524	5.0	0.1875	0.3125	3.5763343749973515	3.5763343749973515	14.035668847618199	23.021728866442675	7.0	3.2888184094918107	2.0	50.47428571428571	1.6642137439148648
12	256	A	795.0	102.91168815999993	4.69030745525716E-5	32.984845004941285	28.861739379323623	1.1428571428571428	88.0	4.0	388.0	33738.0	0.4880503144654088	70.36340002474338	26.019223662515376	3.0	0.30670103092783507	136.0	9337.0	116.0	0.001371862466072164	17.26267650163207	0.5233517543904189	1.4142135623730951	18.110770276274835	2.8284271247461903	0.08687444855261388	0.17374889710522776	59.03624346792647	59.03624346792647	7.615773105863909	14.7648230602334	5.830951894845301	2.5321462647095156	1.4142135623730951	68.65441176470588	1.68962193424012
12	258	A	835.0	105.15432883999989	4.791584847406438E-5	34.0	30.4138126514911	1.1179131136764295	118.0	3.0	514.0	51149.0	0.615568862275449	77.0161843749354	21.93171219946131	3.0	0.32879377431906615	109.0	6962.0	96.0	3.6512175900198853E-4	21.2602916254693	0.6253026948667442	6.082762530298219	22.627416997969522	8.06225774829855	0.3976426261351493	0.5327689881738851	52.465190856121424	54.80249671524524	7.280109889280518	12.36931687685298	5.0990195135927845	2.42582262018792	2.0	63.87155963302752	1.5030163746049985
12	259	A	945.0	112.56854239999988	4.334324643209182E-5	37.12142238654117	30.886890422961002	1.201850425154663	161.0	4.0	383.0	43593.0	0.4052910052910053	87.56114888438698	29.614185789921695	4.0	0.4386422976501306	85.0	9978.0	150.0	6.126147125893707E-4	19.924858845171276	0.5367482592045093	3.605551275463989	19.6468827043885	4.242640687119285	0.22803508501982758	0.2727272727272727	61.58733855692742	72.89727103094762	6.082762530298219	11.40175425099138	4.123105625617661	2.7653315937748606	1.0	117.38823529411765	1.2778111846061335
12	263	B	813.0	104.9116881599999	6.671056351171257E-5	34.92849839314596	27.85677655436824	1.2538600194812848	86.0	3.0	119.0	16709.0	0.14637146371463713	64.48733297016217	25.059928172283335	4.0	1.0168067226890756	88.0	14624.0	245.0	5.408079470942574E-4	18.601075237738275	0.5325472348787939	4.123105625617661	20.0	5.0	0.2831760569774271	0.3333333333333333	80.40686573726964	66.37062226934319	6.324555320336759	11.180339887498949	4.47213595499958	2.5	1.4142135623730951	166.1818181818182	1.474288840262582
12	264	A	1592.0	149.29646443999997	2.982399765674686E-4	46.87216658103186	41.048751503547585	1.1418658269541035	112.0	4.0	1077.0	18983.0	0.6765075376884422	0.0	0.0	0.0	0.0	124.0	9107.0	110.0	0.001235298275256784	33.54101966249684	0.7155850072454333	11.180339887498949	33.1058907144937	11.045361017187261	0.5	0.5	24.075498255078827	29.185915816110054	8.54400374531753	14.035668847618199	6.0	2.3392781412696997	1.0	73.44354838709677	1.4977489842977931
12	266	A	908.0	109.74011527999991	5.658408501713691E-5	36.138621999185304	29.832867780352597	1.2113693616470076	114.0	3.0	552.0	14204.0	0.6079295154185022	0.0	0.0	0.0	0.0	124.0	7340.0	96.0	0.004861619043846436	24.331050121192877	0.6732700024295721	6.0	23.08679276123039	5.385164807134504	0.3333333333333333	0.31514293343362576	12.528807709151522	34.33021719550334	8.06225774829855	15.264337522473747	5.830951894845301	2.6178122882419563	2.23606797749979	59.193548387096776	1.6217983651226158
12	267	A	946.0	112.5685423999999	3.775288976311629E-5	37.20215047547655	30.0	1.240071682515885	119.0	3.0	570.0	26683.0	0.6025369978858351	62.96643438690667	22.47220505424423	4.0	0.3087719298245614	120.0	6646.0	85.0	0.002738419130912443	27.80287754891569	0.7473459784870015	9.219544457292887	26.1725046566048	8.06225774829855	0.5	0.4608885989624768	4.347456907559668	24.001280965612985	7.615773105863909	14.560219778561036	6.324555320336759	2.3021728866442674	3.1622776601683795	55.38333333333333	1.5347577490219682
12	268	A	726.0	98.91168815999993	8.032008811903802E-5	32.01562118716424	26.92582403567252	1.18903032065977	67.0	3.0	383.0	19133.0	0.5275482093663911	66.67125294494997	24.166091947189145	3.0	0.13577023498694518	167.0	5769.0	54.0	0.004586993409279957	19.235384061671343	0.6008124580566697	3.1622776601683795	18.027756377319946	3.605551275463989	0.21271781490575853	0.25	33.36636600105956	71.24134965215777	10.44030650891055	20.396078054371138	5.0990195135927845	4.0	2.23606797749979	34.544910179640716	1.5631825273010922
12	270	A	537.0	84.42640679999995	1.3354136548775306E-4	27.294688127912362	23.259406699226016	1.1734902992525869	99.0	3.0	148.0	5726.0	0.2756052141527002	17.88854381999832	8.94427190999916	1.0	0.1891891891891892	181.0	10006.0	79.0	0.001288048662349517	16.401219466856727	0.6008941882755696	3.1622776601683795	14.7648230602334	1.4142135623730951	0.2701716134791496	0.09090909090909091	45.0	18.43494882292201	8.94427190999916	16.55294535724685	8.54400374531753	1.9373757140870347	4.47213595499958	55.28176795580111	1.4290425744553268
13	272	A	827.0	105.9827559599999	6.72881279365287E-5	36.61966684720111	27.202941017470888	1.346165726113305	145.0	4.0	533.0	10231.0	0.6444981862152358	0.0	0.0	0.0	0.0	91.0	6144.0	102.0	0.0017907354924980518	20.248456731316587	0.5529394031847726	5.0	19.313207915827967	4.242640687119285	0.36760731104690386	0.315352998736582	73.12373538328882	81.2538377374448	6.324555320336759	11.704699910719626	4.47213595499958	2.6172504656604803	1.0	67.51648351648352	1.5107421875
13	276	A	659.0	93.4974745999999	8.10218172485728E-5	31.144823004794873	25.079872407968907	1.2418254167393166	128.0	3.0	186.0	18575.0	0.2822458270106222	56.77483992455749	20.615528128088304	3.0	0.40860215053763443	121.0	6344.0	78.0	0.00426524490951362	18.439088914585774	0.5920434645509786	3.605551275463989	18.027756377319946	4.47213595499958	0.2650854018430103	0.3701166050988026	30.11373315098244	59.858614447924666	9.486832980505138	16.278820596099706	6.082762530298219	2.6762216205243847	2.23606797749979	52.429752066115704	1.4877049180327868
13	277	B	968.0	115.63961019999988	1.8352907209469215E-4	38.58756276314948	30.01666203960727	1.285538102545607	129.0	3.0	126.0	18189.0	0.13016528925619836	84.58924901223732	25.553864678361276	3.0	1.0873015873015872	120.0	7330.0	94.0	9.960561346135238E-4	21.840329667841555	0.5659940173443327	5.656854249492381	25.0	7.615773105863909	0.36363636363636365	0.46008567910421677	75.46554491945989	53.66413543310807	9.486832980505138	16.55294535724685	4.47213595499958	3.701351104664349	3.1622776601683795	61.083333333333336	1.538881309686221
13	279	B	751.0	100.08326103999994	1.3582825994166496E-4	33.24154027718932	28.160255680657446	1.180441706714406	104.0	3.0	131.0	14041.0	0.1744340878828229	69.14395971821247	26.1725046566048	2.0	0.42748091603053434	187.0	15649.0	163.0	0.006127317865985124	20.223748416156685	0.6083878258202862	3.1622776601683795	21.02379604162864	5.0	0.2	0.31622776601683794	11.309932474020211	43.994913994745815	15.033296378372908	24.08318915758459	8.06225774829855	2.987151975222708	4.123105625617661	83.68449197860963	1.9477921911943255
13	280	B	735.0	99.74011527999993	1.1312034687538459E-4	33.83784863137726	26.248809496813376	1.2891193650319723	130.0	4.0	163.0	13579.0	0.2217687074829932	69.13508549628807	27.892651361962706	2.0	0.5214723926380368	70.0	10715.0	212.0	7.438011741746961E-4	17.46424919657298	0.5161158260037453	2.0	18.35755975068582	4.0	0.14285714285714285	0.2857142857142857	72.64597536373867	72.64597536373867	5.830951894845301	10.295630140987	5.0	2.0591260281974	2.0	153.07142857142858	1.3849743350443302
13	281	B	670.0	94.42640679999992	1.6319892907271793E-4	30.528675044947494	26.076809620810597	1.1707212457686575	182.0	4.0	71.0	15009.0	0.10597014925373134	56.5449922037455	22.20360331117452	4.0	1.5211267605633803	100.0	6845.0	83.0	0.001794843238005622	18.788294228055936	0.6154310398467622	4.0	17.46424919657298	3.1622776601683795	0.3076923076923077	0.25	31.607502246248913	50.04245106917091	6.708203932499369	11.40175425099138	5.0	2.2803508501982757	1.4142135623730951	68.45	1.2125639152666179
13	282	B	603.0	90.08326103999994	1.2403922365439453E-4	30.23243291566195	23.853720883753127	1.267409519168701	93.0	3.0	62.0	8944.0	0.10281923714759536	51.16229153204664	20.396078054371138	4.0	1.3387096774193548	159.0	13001.0	124.0	0.0020922977939446977	15.264337522473747	0.5048994093547144	1.0	15.620499351813308	1.4142135623730951	0.08333333333333333	0.11111111111111112	56.309932474020215	78.69006752597979	9.0	16.15549442140351	5.385164807134504	3.0	2.23606797749979	81.76729559748428	1.5164987308668563
13	285	A	596.0	88.42640679999995	5.935228263066381E-5	28.844410203711913	25.238858928247925	1.1428571428571428	95.0	4.0	361.0	30443.0	0.6057046979865772	62.93029640705377	20.8806130178211	1.0	0.4293628808864266	106.0	5012.0	46.0	0.0026330432684328327	19.1049731745428	0.6623457730497894	5.385164807134504	19.849433241279208	7.0710678118654755	0.4142434467026541	0.5812381937190965	34.5085229876684	48.17983011986425	8.246211251235321	13.0	4.47213595499958	2.9068883707497264	2.23606797749979	47.283018867924525	0.9728651237031126
13	290	B	1114.0	120.81118307999988	2.142838795414352E-5	39.824615503479755	34.828149534535996	1.143460563817472	86.0	3.0	114.0	8327.0	0.10233393177737882	88.49223936596024	32.64965543462902	1.0	0.7456140350877193	305.0	14114.0	46.0	0.0021134799713956307	24.20743687382041	0.6078511133825067	5.0	28.600699292150182	9.433981132056603	0.25	0.4783218307572008	2.2239612403854707	7.08847567814599	15.132745950421556	26.476404589747453	7.0710678118654755	3.744329045369811	4.47213595499958	46.27540983606557	0.9940484625194843
13	291	A	1062.0	119.05382375999986	4.619802239392391E-5	38.41874542459709	32.802438933713454	1.1712161251860864	161.0	3.0	695.0	34504.0	0.6544256120527306	74.31451359751456	26.248809496813376	1.0	0.1079136690647482	324.0	8876.0	44.0	0.004370614406167221	21.633307652783937	0.563092506371473	3.0	22.20360331117452	3.1622776601683795	0.16666666666666666	0.16666666666666669	38.65980825409008	20.224859431168085	17.72004514666935	29.410882339705484	9.486832980505138	3.100179206289712	1.0	27.395061728395063	1.6061288868859847
14	292	A	743.0	99.49747459999992	5.262703688126173E-5	31.76476034853718	27.294688127912362	1.1637707747264416	97.0	3.0	470.0	32208.0	0.6325706594885598	59.29166131087794	20.248456731316587	5.0	0.2851063829787234	120.0	5793.0	64.0	0.0012449022342012274	20.808652046684813	0.6550860708018245	5.0	20.615528128088304	5.0	0.30485538042484617	0.3333333333333333	23.385221057213755	29.744881296942225	7.615773105863909	14.317821063276353	5.830951894845301	2.455486054675506	4.47213595499958	48.275	1.3257379596064216
14	294	A	690.0	95.49747459999993	6.799315051698542E-5	31.304951684997057	26.832815729997478	1.1666666666666667	98.0	3.0	407.0	25935.0	0.5898550724637681	62.184764597983076	20.615528128088304	2.0	0.24078624078624078	124.0	5065.0	59.0	8.22667206091487E-4	16.55294535724685	0.5287644435234785	1.0	16.76305461424021	2.8284271247461903	0.07142857142857142	0.22222222222222224	26.565051177077976	71.56505117707799	9.848857801796104	16.15549442140351	5.385164807134504	3.0	2.23606797749979	40.846774193548384	1.4444225074037513
14	297	A	686.0	95.49747459999992	1.3048090757117008E-4	32.64965543462902	25.495097567963924	1.2806248474865698	116.0	3.0	355.0	29341.0	0.5174927113702624	53.63685242783442	20.024984394500787	4.0	0.3408450704225352	113.0	4775.0	72.0	0.0018146358541421635	19.79898987322333	0.606407314553894	6.0	20.518284528683193	7.0	0.46153846153846156	0.5384615384615384	60.255118703057775	60.255118703057775	9.219544457292887	17.26267650163207	4.123105625617661	4.186814035123351	1.0	42.256637168141594	1.7038743455497383
14	298	A	754.0	101.1543288399999	1.560050780101527E-4	33.37663853655727	27.459060435491963	1.215505483698801	101.0	3.0	376.0	26321.0	0.4986737400530504	75.43303064401366	25.019992006393608	4.0	0.2872340425531915	206.0	9659.0	70.0	0.005090868987898114	17.029386365926403	0.5102187371947057	1.0	18.027756377319946	3.1622776601683795	0.07142857142857142	0.23249527748763857	79.38034472384487	82.18470645323312	11.40175425099138	20.0	8.602325267042627	2.324952774876386	2.23606797749979	46.88834951456311	1.4929081685474686
14	301	A	712.0	98.08326103999994	1.2257194193280652E-4	33.301651610693426	26.248809496813376	1.2686918854257474	96.0	3.0	313.0	17585.0	0.4396067415730337	66.8350681675305	28.30194339616981	3.0	0.34185303514376997	166.0	5110.0	56.0	0.0015520351764271624	21.2602916254693	0.6384155318783784	5.0990195135927845	19.849433241279208	4.0	0.38218767082460553	0.3076923076923077	38.45370921670596	49.76364169072619	8.06225774829855	15.652475842498529	6.708203932499369	2.3333333333333335	1.4142135623730951	30.783132530120483	1.8191780821917807
14	302	A	810.0	103.74011527999993	4.6778905698949756E-5	33.301651610693426	29.732137494637012	1.1200557516828473	116.0	3.0	495.0	28946.0	0.6111111111111112	58.47275916102466	20.615528128088304	3.0	0.1696969696969697	153.0	7086.0	85.0	0.0039296009278155285	19.4164878389476	0.5830487948745704	4.0	22.20360331117452	6.324555320336759	0.26666666666666666	0.4	40.23635830927381	21.801409486351808	11.045361017187261	17.46424919657298	5.385164807134504	3.243029660565926	2.8284271247461903	46.31372549019608	1.8353090601185436
14	303	A	908.0	109.7401152799999	6.352129794152996E-5	35.84689665786984	30.463092423455635	1.1767320323089998	108.0	3.0	555.0	39950.0	0.6112334801762115	76.33348073507571	25.495097567963924	3.0	0.2702702702702703	96.0	3320.0	53.0	0.0017045665144136953	25.709920264364882	0.7172146729951452	8.06225774829855	26.476404589747453	9.219544457292887	0.44516371337668237	0.5279095799378564	29.505151400861394	34.908942761111064	7.0710678118654755	13.038404810405298	5.0	2.6076809620810595	1.4142135623730951	34.583333333333336	1.5325301204819277
14	306	B	852.0	106.91168815999991	8.143364244504634E-5	35.510561809129406	28.442925306655784	1.2484848666680484	73.0	3.0	213.0	15617.0	0.25	22.79669127533634	10.770329614269007	1.0	0.24882629107981222	112.0	4043.0	54.0	0.0019382440228199714	21.213203435596427	0.5973772972001453	3.0	21.213203435596427	3.0	0.17647058823529413	0.17647058823529413	10.007979801441339	10.007979801441339	8.602325267042627	15.231546211727817	6.708203932499369	2.270584848790187	0.0	36.098214285714285	1.49591887212466
14	307	B	712.0	96.08326103999993	4.452783809817763E-5	31.064449134018133	27.459060435491963	1.1313005121568565	85.0	3.0	82.0	6352.0	0.1151685393258427	44.60523165104774	19.4164878389476	4.0	0.6341463414634146	208.0	7695.0	67.0	0.0054238628182004135	15.652475842498529	0.5038710255240862	1.4142135623730951	17.029386365926403	3.0	0.11111111111111112	0.2	79.69515353123396	55.304846468766044	11.704699910719626	22.135943621178654	9.486832980505138	2.333333333333333	4.123105625617661	36.99519230769231	1.8110461338531514
14	308	A	623.0	91.25483391999992	1.0176771114064053E-4	29.832867780352597	24.20743687382041	1.232384408801905	79.0	3.0	224.0	12452.0	0.3595505617977528	58.76627343401855	22.47220505424423	1.0	0.38392857142857145	84.0	3185.0	56.0	9.000320540016768E-4	16.1245154965971	0.5404949874519412	3.1622776601683795	17.4928556845359	4.0	0.25	0.2857142857142857	57.72435568542237	39.28940686250036	6.4031242374328485	12.806248474865697	3.605551275463989	3.5518142709585216	1.4142135623730951	37.916666666666664	1.476923076923077
14	310	A	831.0	104.91168815999991	7.067478230377263E-5	34.828149534535996	28.42534080710379	1.2252500249999492	62.0	3.0	495.0	16102.0	0.5956678700361011	5.656854249492381	2.8284271247461903	1.0	0.03232323232323232	116.0	4879.0	73.0	0.004485918378070434	21.2602916254693	0.6104341433468163	5.0	21.213203435596427	4.123105625617661	0.35714285714285715	0.26559258100921596	49.76364169072619	35.727398222799714	9.486832980505138	16.55294535724685	6.708203932499369	2.467567403109566	1.4142135623730951	42.060344827586206	1.7356015576962494
14	311	N	1069.0	120.22539663999986	3.10432471295658E-5	39.6232255123179	33.24154027718932	1.191979227855087	57.0	3.0	-1.0	-1.0	-1.0	-1.0	-1.0	-1.0	-1.0	164.0	3955.0	37.0	0.0016552484609321527	26.870057685088806	0.6781390797358372	7.211102550927978	27.018512172212592	7.211102550927978	0.3561309707013459	0.3713906763541037	11.30993247402023	11.309932474020215	9.219544457292887	16.76305461424021	7.280109889280518	2.3025826353147094	2.8284271247461903	24.115853658536587	1.534260429835651
