# Supplementary material for: Exploiting Single-Cell Quantitative Data to Map Genetic Variants Having Probabilistic Effects
Source: PLoS Genet. 2016 Aug 1;12(8):e1006213. doi: 10.1371/journal.pgen.1006213 (PMC4968810; doi:10.1371/journal.pgen.1006213)
Supplement: S1 Dataset — (ZIP) [file pgen.1006213.s007.zip › data/2014-10-07_morpho/k_series/k2-2_A1B.xls]

image_number	cell_id	Cgroup	Agroup	Dgroup	C11-1_A1B	C11-2_A1B	C12-1_A1B	C12-2_A1B	C13_A1B	C101_A1B	C102_A1B	C103_A1B	C104_A1B	C105_A1B	C106_A1B	C107_A1B	C108_A1B	C109_A1B	C110_A1B	C111_A1B	C112_A1B	C113_A1B	C114_A1B	C115_A1B	C116_A1B	C117_A1B	C118_A1B	C126_A1B	C127_A1B	C128_A1B	A7-1_A1B	A7-2_A1B	A8-1_A1B	A8-2_A1B	A9_A1B	A101_A1B	A102_A1B	A103_A1B	A104_A1B	A120_A1B	A121_A1B	A122_A1B	A123_A1B	D14-3_A1B	D15-3_A1B	D16-3_A1B	D17-3_A1B	D104_A1B	D107_A1B
1	11	medium	iso	A1	891.0	391.0	95.91168815999991	60.11269832000001	9.82420029286777E-5	1282.0	158.85281359999996	36.359317925395686	29.68164415931166	29.744881296942225	40.060784457873794	22.135943621178654	22.400934537488716	12.36931687685298	21.837593368202853	30.38915213586733	15.652475842498529	33.93038462396883	0.9881705419090177	1.224976545444809	0.8066852753904744	0.626750498017718	0.4388327721661055	97.0	3.0	33.83784863137726	48.0	279.0	4013.0	24740.0	0.6153846153846154	0.2550702028081123	0.8532110091743119	-1.0	0.1466864502258917	69.75973324498818	26.8365472663471	3.0	0.3516819571865443	155.0	5897.0	56.0	0.0013177538496703114	23.323807579381203	0.641480888812008
1	12	small	E	A1	818.0	112.0	89.84062035999995	33.384776280000004	7.712945546251387E-5	930.0	125.63961019999986	34.17601498127012	29.732137494637012	43.75463573323165	65.55604521958347	12.727922061357855	14.191523179121425	13.892443989449804	22.120776820068677	16.615018011708916	15.231546211727817	24.298760298955905	0.8968679331111673	1.1494637742555402	0.7802489762602839	0.3716000195259563	0.13691931540342298	132.0	10.0	31.622776601683793	457.0	0.0	27669.0	0.0	0.0	0.4913978494623656	0.0	0.3265309182619039	-1.0	62.61611803651392	23.08679276123039	2.0	0.31947483588621445	305.0	7185.0	49.0	0.002539457135179686	17.26267650163207	0.5051108653566758
1	15	small	api	A1	836.0	192.0	91.84062035999995	39.798989840000004	5.2467811094133735E-5	1028.0	134.4680373199999	34.48187929913333	29.410882339705484	36.740562020121196	49.943010718613536	15.231546211727817	14.593272519390432	12.083045973594572	20.677527283668688	21.76065282937747	15.0	27.015155345676455	1.043737529843926	1.1724190692702159	0.8902427103080224	0.43334844303092235	0.22966507177033493	102.0	3.0	32.202484376209235	54.0	151.0	4572.0	15489.0	0.5833333333333334	0.19941634241245138	0.7365853658536585	-1.0	0.15805334764855825	79.18704567176056	35.391045743295656	5.0	0.43902439024390244	86.0	6232.0	102.0	5.055659660615259E-4	20.615528128088304	0.5978655614807646
1	16	small	api	A1	903.0	110.0	101.91168815999988	30.798989840000004	4.814984700376423E-5	1013.0	134.71067799999983	36.0	30.0	6.3401917459099195	10.304846468766016	11.180339887498949	11.805494842462146	7.0710678118654755	4.0	29.0	18.110770276274835	22.360679774997934	0.9470454256000662	1.2	0.7892045213333886	0.3022125371100323	0.12181616832779624	100.0	3.0	36.49657518178932	190.0	105.0	12631.0	8652.0	1.0	0.2912142152023692	0.3559322033898305	-1.0	0.0023454388860801225	17.351177701145993	7.280109889280518	2.0	0.10847457627118644	81.0	3460.0	57.0	7.940398764676201E-4	23.0	0.6388888888888888
2	25	medium	iso	A1	924.0	315.0	99.3259017199999	54.284271200000006	6.837146237439698E-5	1239.0	156.02438647999992	37.64306044943742	30.610455730027933	49.96974072811031	59.83554767119467	20.248456731316587	19.5473732156068	10.816653826391969	29.700029345427694	20.842551500275157	15.297058540778355	34.3517065639028	1.0358658684201125	1.2297451818892953	0.842341879989056	0.5465268400283702	0.3409090909090909	162.0	3.0	33.37663853655727	39.0	233.0	4420.0	37561.0	0.5	0.2195318805488297	0.8566176470588235	-1.0	0.2098273223981329	107.27456542007414	45.422932182289514	6.0	0.8198529411764706	95.0	8540.0	117.0	0.001364915761154959	25.80697580112788	0.6855706069859038
2	26	medium	api	B	875.0	387.0	94.32590171999993	59.11269832000001	6.268496922763009E-5	1262.0	156.26702715999994	33.61547262794322	30.886890422961002	22.6198649480404	27.652815017462096	21.02379604162864	22.69447884718386	13.038404810405298	15.945038343873954	34.480648113682875	16.1245154965971	34.355959385100434	0.9263837333826886	1.0883411106659613	0.8511887718877309	0.6266857484752392	0.4422857142857143	162.0	4.0	34.52535300326414	0.0	221.0	0.0	37111.0	0.0	0.1751188589540412	1.0	-1.0	0.21780789810838092	134.7353307393152	48.31102589415212	10.0	1.2307692307692308	204.0	10969.0	79.0	0.0039128005950515325	25.238858928247925	0.7508107712062289
2	28	small	api	A1	846.0	173.0	91.59797967999995	36.041630520000005	4.80450328560876E-5	1019.0	130.46803731999987	35.34119409414458	29.546573405388315	29.744881296942225	34.62872795032617	13.892443989449804	14.616711166553642	13.416407864998739	14.911776851572615	23.251427181559876	14.422205101855956	26.241283091182968	0.950449374770357	1.196118196491087	0.7946115840044737	0.3934762605672355	0.2044917257683215	137.0	5.0	32.202484376209235	48.0	132.0	7598.0	25347.0	0.5384615384615384	0.17664376840039253	0.7333333333333333	-1.0	0.12498166957505802	93.8262975542306	35.567846198180526	8.0	1.0444444444444445	231.0	12142.0	83.0	0.002942448875200293	19.72308292331602	0.5580763024241954
2	32	small	api	A1	945.0	66.0	97.91168815999991	20.899494920000002	5.476334894437226E-5	1011.0	121.63961019999985	36.40054944640259	32.202484376209235	49.93208742826486	52.815293546766874	7.0	-1.0	13.0	17.225014719165603	13.38406052665977	15.033296378372908	21.620689655172416	-1.0	1.1303646333975037	-1.0	0.21345250309490754	0.06984126984126984	170.0	5.0	33.52610922848042	154.0	22.0	17009.0	2753.0	0.5714285714285714	0.17408506429277942	0.125	0.06855795174577592	-1.0	80.96556603033332	26.699482252048018	2.0	0.9715909090909091	239.0	19551.0	131.0	0.0014074938723853871	20.518284528683193	0.5636806268239168
2	38	small	api	A1	961.0	102.0	99.91168815999991	27.727922040000003	5.361815270003504E-5	1063.0	130.46803731999984	37.64306044943742	31.240998703626616	37.234833981574674	50.920620714046805	10.198039027185569	13.239628712489496	13.152946437965905	18.303506457065904	20.10179014946467	17.029386365926403	23.578687549432406	0.7702662399864229	1.204925002767841	0.6392648822267272	0.27752430722215543	0.10613943808532779	137.0	4.0	34.52535300326414	131.0	55.0	13022.0	6330.0	0.5	0.17497648165569143	0.2956989247311828	0.04039365688481731	-1.0	73.76994304388326	33.941125496954285	5.0	0.44623655913978494	110.0	7123.0	83.0	0.0012752080737390512	21.93171219946131	0.5826229838277955
2	42	medium	F	A1	997.0	266.0	102.08326103999991	47.455844080000006	9.376312643140368E-5	1263.0	151.53910511999993	38.63935817272331	31.575306807693888	32.60200434555321	53.146865308479654	17.69180601295413	22.761672761871576	13.45362404707371	23.447594443728953	24.956210395649734	17.46424919657298	29.303064438275037	0.7772629981127724	1.2237207514103439	0.6351636982677406	0.4648739038754365	0.2668004012036108	104.0	4.0	35.73513677041127	56.0	146.0	3850.0	13017.0	0.6363636363636364	0.15993665874901028	0.7227722772277227	-1.0	0.09659795364846555	19.79898987322333	9.899494936611665	1.0	0.10396039603960396	92.0	12632.0	176.0	3.8099517326618267E-4	26.68332812825267	0.6905737928920681
2	46	small	api	A1	919.0	95.0	96.49747459999992	25.727922040000003	7.033864412871893E-5	1014.0	125.05382375999986	36.68787265568828	30.083217912982647	18.434948822922024	29.975996132433693	9.219544457292887	13.84477034874566	12.36931687685298	10.030562509133201	24.398985578043384	17.0	20.07569443954902	0.6659225270665599	1.2195461523368265	0.5460412677212388	0.2666175684560353	0.10337323177366703	40.0	4.0	35.510561809129406	121.0	39.0	5397.0	1658.0	0.6153846153846154	0.15779092702169625	0.24375	0.09245917958187107	-1.0	21.491212440208496	8.21110255092798	1.0	0.2	76.0	7699.0	138.0	3.6125424898528804E-4	20.8806130178211	0.5691421035442256
3	50	small	api	A1	1005.0	95.0	100.84062035999993	24.899494920000002	8.882939803713632E-5	1100.0	128.5685423999999	37.107950630558946	32.01562118716424	50.9061411137705	61.927513064147064	8.246211251235321	15.688990289890453	13.152946437965905	19.64538562794297	14.336751341374038	15.652475842498529	22.264770378335367	0.5256049687626455	1.1590576491902125	0.45347612271905957	0.24691929533068194	0.0945273631840796	120.0	9.0	34.132096331752024	81.0	64.0	14331.0	12032.0	0.8571428571428571	0.1318181818181818	0.4413793103448276	0.0011429105940505314	-1.0	93.58382888989007	31.91771213681145	4.0	1.0344827586206897	86.0	9072.0	142.0	4.43837405096356E-4	26.30589287593181	0.7089017967558823
3	52	small	api	A1	731.0	134.0	86.42640679999997	31.556349160000003	5.950921907928597E-5	865.0	119.98275595999988	33.61547262794322	26.92582403567252	32.15810371582785	39.84144821939395	12.165525060596439	13.283996942917746	11.180339887498949	15.05259216791086	20.90929507873604	14.035668847618199	23.495250689548854	0.9158030608462605	1.2484473115254693	0.7335536328940041	0.3651239283038204	0.18331053351573187	136.0	3.0	30.14962686336267	80.0	80.0	16576.0	17504.0	0.8333333333333334	0.18497109826589594	0.5	-1.0	0.010739998834096855	46.628125350063605	17.146329012360155	10.0	1.08125	79.0	7331.0	115.0	4.720943928189439E-4	20.0	0.5949641173087297
3	60	small	api	A1	723.0	111.0	84.25483391999995	28.556349160000003	8.724663136183845E-5	834.0	115.63961019999988	32.526911934581186	26.870057685088806	26.565051177078004	26.56505117707799	9.486832980505138	13.855073125375847	12.36931687685298	10.606601717798213	21.213203435596427	14.560219778561036	23.717082451262844	0.6847190840970598	1.2105263157894737	0.5656375042540929	0.3389283181913845	0.15352697095435686	146.0	3.0	30.463092423455635	57.0	57.0	6127.0	5556.0	0.6923076923076923	0.1366906474820144	0.5	0.03429947055186794	-1.0	17.25209583010962	6.951532750363851	1.0	0.3508771929824561	103.0	7864.0	108.0	0.0024282067197407002	19.79898987322333	0.6086956521739131
3	61	small	api	A1	796.0	59.0	89.18376611999994	21.313708480000003	1.0629232229474347E-4	855.0	112.9116881599999	34.36568055487916	28.284271247461902	26.36366086581024	42.05595365001238	7.211102550927978	-1.0	13.038404810405298	11.31943246049788	18.526197667087544	14.866068747318506	16.89830658018665	-1.0	1.2150102880222866	-1.0	0.2389864143135831	0.07412060301507538	147.0	11.0	31.04834939252005	93.0	49.0	14591.0	7619.0	0.75	0.16608187134502925	0.34507042253521125	0.012352201977059897	-1.0	41.41846635908742	15.245323633762952	3.0	0.6971830985915493	134.0	9148.0	107.0	0.0012530151584239006	19.235384061671343	0.5597265571666482
3	68	large	iso	B	932.0	508.0	97.91168815999991	69.76955256	3.650521432642797E-5	1440.0	170.50966783999996	36.61966684720111	31.622776601683793	25.673675326702266	35.828971775630635	24.351591323771842	25.02218353031838	13.0	21.545799509650763	34.785054261852174	17.0	36.80729033420685	0.9732000924006489	1.158015543937127	0.8404033067568976	0.7125763417130326	0.5450643776824035	151.0	4.0	34.9857113690718	94.0	398.0	6612.0	31422.0	0.6153846153846154	0.3416666666666667	0.8089430894308943	-1.0	0.13117046893498832	113.17681611670605	47.118263414454375	5.0	0.3943089430894309	382.0	20861.0	102.0	0.011580393130081168	26.870057685088806	0.7337602987270901
3	71	medium	iso	A1	865.0	302.0	92.84062035999993	50.041630520000005	4.883998359140295E-5	1167.0	145.29646443999988	36.49657518178932	29.274562336608895	43.1523897340054	60.80251395393553	19.209372712298546	18.683197864075407	12.806248474865697	26.632635943467882	20.563928269123167	14.422205101855956	30.509003719532988	1.0281629971513004	1.2466992593139141	0.8247081158266838	0.5390057749071254	0.3491329479768786	113.0	5.0	32.202484376209235	90.0	199.0	7561.0	16203.0	0.6363636363636364	0.24764353041988005	0.6885813148788927	-1.0	0.07003568492592274	72.17947065765799	26.639875319140742	5.0	0.4602076124567474	90.0	8853.0	130.0	4.693450552151989E-4	26.1725046566048	0.7171222101317629
4	84	small	api	A1	891.0	89.0	96.39696951999991	27.38477628	7.555776201669438E-5	980.0	125.78174579999983	38.41874542459709	28.42534080710379	35.2933475906603	38.659808254090095	10.0	12.600832346912675	12.165525060596439	16.085897474526426	21.530084868746933	17.029386365926403	25.75	0.793598369114886	1.3515667476182325	0.5871692023448983	0.28408337332968087	0.09988776655443322	132.0	4.0	34.92849839314596	87.0	77.0	13649.0	14587.0	0.8461538461538461	0.1673469387755102	0.4695121951219512	-1.0	0.0404860672283382	41.74412040843636	15.267455065154591	5.0	0.7621951219512195	85.0	6851.0	107.0	3.16991064193669E-4	21.95449840010015	0.5714527675868373
4	88	small	api	A1	908.0	167.0	98.74011527999991	35.55634916	9.19188828281744E-5	1075.0	136.71067799999986	38.01315561749642	28.600699292150182	43.37885408634659	70.35448208562771	12.206555615733702	16.87554458163405	12.206555615733702	22.676359960056693	15.663952668561471	16.1245154965971	24.077919772911795	0.7233281010094519	1.3290988178016194	0.5442244709884434	0.3601003407700299	0.183920704845815	105.0	5.0	34.52535300326414	93.0	105.0	9565.0	12541.0	0.6363636363636364	0.1841860465116279	0.5303030303030303	-1.0	0.022593463616689114	89.89638428261807	34.868459613156816	4.0	0.8282828282828283	92.0	9335.0	148.0	8.416503585284057E-4	27.202941017470888	0.7156191212115554
4	90	small	api	A1	901.0	221.0	95.42640679999994	42.213203400000005	5.403204986962278E-5	1122.0	139.63961019999988	36.6742416417845	29.614185789921695	27.89727103094763	42.61104309799841	15.264337522473747	17.574164964906508	13.038404810405298	18.596158215388122	24.68411609171352	15.811388300841896	27.467752481074125	0.8685668737578595	1.2384011467323706	0.701361490216356	0.44236396208937034	0.24528301886792453	118.0	4.0	34.20526275297414	71.0	147.0	9182.0	20579.0	0.5833333333333334	0.19429590017825313	0.6743119266055045	-1.0	0.07617497761520559	90.15519252466828	36.6406131792393	7.0	0.6880733944954128	85.0	9366.0	129.0	3.610315349192038E-4	23.345235059857504	0.6365567225051847
4	94	small	api	A1	863.0	83.0	90.01219323999995	24.313708480000003	6.144231015306373E-5	946.0	116.32590171999989	34.539832078341085	29.546573405388315	45.33118578841538	51.85432964069389	8.06225774829855	18.171637810418527	16.1245154965971	16.3289734217807	14.41791554489739	14.317821063276353	20.763074749042843	0.4436725975066559	1.1689962015034259	0.37953296763159383	0.27011572104650583	0.09617612977983778	113.0	12.0	31.622776601683793	60.0	34.0	10024.0	5985.0	0.4666666666666667	0.09936575052854123	0.3617021276595745	0.01272393288011176	-1.0	50.75147849713188	18.878462758946075	3.0	0.8723404255319149	97.0	10402.0	149.0	4.0506004765588727E-4	22.80350850198276	0.6602090146316075
5	114	medium	E	A1	753.0	259.0	85.42640679999995	46.284271200000006	3.978584695501871E-5	1012.0	134.12489155999984	31.622776601683793	29.732137494637012	9.865806943084358	9.637538112930947	17.0	19.238056205414747	13.038404810405298	5.375872022286245	31.41381947962779	14.7648230602334	32.111111111111114	0.8836651592282581	1.0635890745287926	0.8308332422648783	0.5418028562100312	0.34395750332005315	94.0	3.0	30.886890422961002	396.0	202.0	7429.0	4690.0	0.6666666666666666	0.5909090909090909	0.3377926421404682	-1.0	0.06907113688995213	0.0	0.0	0.0	0.0	118.0	9539.0	113.0	0.0014973710651731492	18.973665961010276	0.6
5	119	small	api	A1	1075.0	50.0	108.81118307999988	20.313708480000003	8.318203741147513E-5	1125.0	131.53910511999982	39.44616584663204	33.28663395418648	56.16799441711032	59.53445508054011	6.0	-1.0	13.341664064126334	19.317466822065303	13.278603075587023	17.029386365926403	22.41176470588235	-1.0	1.1850452016543078	-1.0	0.1866876905939439	0.046511627906976744	74.0	8.0	35.90264614203248	81.0	30.0	3635.0	1249.0	0.6428571428571429	0.09866666666666667	0.2702702702702703	0.05008160687308296	-1.0	0.0	0.0	0.0	0.09009009009009009	131.0	7235.0	71.0	0.001970991050165973	25.0	0.6337751582042422
6	126	small	api	A1	882.0	183.0	98.1543288399999	43.52691188000001	4.489283488628194E-5	1065.0	144.50966783999985	36.05551275463989	28.844410203711913	32.680554743363416	45.6902771978651	16.278820596099706	13.973017916432335	9.219544457292887	21.078607456558707	26.07090922258577	17.46424919657298	29.456913459608984	1.1650182296664586	1.25	0.9320145837331669	0.4434538180272483	0.20748299319727892	122.0	4.0	34.66987164671943	87.0	128.0	9230.0	17422.0	0.6	0.20187793427230047	0.5953488372093023	-1.0	0.08455536063825017	97.23207706082448	39.60069929215018	5.0	0.7441860465116279	244.0	21162.0	115.0	0.0019747412942434698	19.1049731745428	0.5298766184398315
6	127	medium	iso	A1	978.0	254.0	100.56854239999991	46.041630520000005	7.081984942525011E-5	1232.0	148.6101729199999	36.40054944640259	32.802438933713454	43.12650698640008	62.823273348208204	17.26267650163207	18.079774370486106	13.152946437965905	26.593005180466193	20.120455108039845	16.278820596099706	29.89315000640401	0.9548059698030363	1.1096903349156486	0.8604255978093334	0.4578134416712004	0.25971370143149286	106.0	3.0	34.785054261852174	67.0	170.0	5986.0	17358.0	0.6428571428571429	0.19237012987012986	0.7172995780590717	-1.0	0.07961158533558813	86.02473622894973	34.06065324211899	4.0	0.5063291139240507	88.0	8889.0	132.0	5.292677607382387E-4	18.867962264113206	0.5183427874322346
6	128	medium	api	A1	820.0	270.0	91.74011527999993	49.455844080000006	9.952286901548547E-5	1090.0	144.02438647999986	34.9857113690718	27.784887978899608	30.963756532073518	43.49256424122501	18.439088914585774	18.76551636465231	10.770329614269007	21.437323142813607	28.216777429348827	17.0	31.147109653016525	0.9826049311021672	1.259163304730278	0.7803633789285563	0.5390863520179353	0.32926829268292684	89.0	4.0	33.734255586866	80.0	173.0	6560.0	15610.0	0.5454545454545454	0.23211009174311928	0.6837944664031621	-1.0	0.1650702243763956	38.495646221576806	18.265241249348612	1.0	0.25296442687747034	94.0	15168.0	198.0	6.546175878575608E-4	22.360679774997898	0.6391374907061421
7	139	small	api	A1	732.0	138.0	93.49747459999995	42.870057640000006	5.772339799510863E-5	870.0	138.36753223999983	33.1058907144937	26.832815729997478	17.891877129198207	37.111650555112135	14.317821063276353	12.083430339748917	4.123105625617661	13.592747099928982	26.385602134497518	16.1245154965971	22.528040134525725	1.1849136098527684	1.233783701554783	0.9603900654219781	0.4585156746041142	0.1885245901639344	177.0	4.0	32.01562118716424	105.0	117.0	10769.0	14151.0	0.8	0.25517241379310346	0.527027027027027	-1.0	0.07655356850502214	69.55638213568793	31.351582615108125	2.0	0.3738738738738739	98.0	9334.0	128.0	3.5454033588858125E-4	22.847319317591726	0.6901285186563252
7	140	small	api	A1	1045.0	111.0	104.74011527999988	29.970562720000004	4.25232155948461E-5	1156.0	137.5391051199999	38.41874542459709	32.802438933713454	45.369645061847024	65.22485943116808	11.180339887498949	13.675231680399069	11.704699910719626	22.33284795007067	17.132872379876353	17.11724276862369	24.596747752497688	0.8175612778483242	1.1712161251860864	0.6980447590050278	0.28614215899877743	0.10622009569377991	120.0	8.0	35.6931365951495	122.0	78.0	12698.0	7054.0	0.6666666666666666	0.17301038062283736	0.39	0.03773927437707308	-1.0	92.20523702830144	36.774796689245186	2.0	0.73	83.0	8202.0	91.0	3.2816181021885505E-4	23.259406699226016	0.6054181739191954
7	150	small	N	A1	848.0	99.0	93.59797967999994	26.142135600000003	6.841759702440853E-5	947.0	121.74011527999987	36.013886210738214	29.0	29.744881296942225	33.59652347927808	9.433981132056603	13.299543085961403	12.206555615733702	12.106441316794033	22.0	15.652475842498529	21.878807306258935	0.709346258821089	1.2418581451978694	0.5711974926959685	0.27930234914660307	0.11674528301886793	72.0	5.0	34.0147027033899	-1.0	-1.0	-1.0	-1.0	-1.0	-1.0	-1.0	-1.0	-1.0	-1.0	-1.0	-1.0	-1.0	329.0	15131.0	35.0	0.0020145558469363903	18.110770276274835	0.502882976035915
7	151	small	E	A1	775.0	38.0	87.01219323999996	18.313708480000003	4.4353405578458195E-5	813.0	107.7401152799999	32.57299494980466	29.120439557122072	26.565051177077976	29.188629069861577	5.0990195135927845	-1.0	13.341664064126334	8.841680061775442	17.444791621483507	14.142135623730951	18.129847159441002	-1.0	1.118561238950742	-1.0	0.21047289808551906	0.04903225806451613	80.0	5.0	31.144823004794873	82.0	16.0	8940.0	1530.0	0.8571428571428571	0.12054120541205413	0.16326530612244897	0.06098397867964693	-1.0	15.620499351813308	7.810249675906654	1.0	0.42857142857142855	129.0	9551.0	107.0	0.001909423410081469	20.396078054371138	0.6261652662213505
8	161	small	api	A1	844.0	206.0	90.84062035999993	39.041630520000005	4.603458430978219E-5	1050.0	132.71067799999986	34.0	31.304951684997057	25.057615418303026	25.057615418303026	15.0	15.870605789049801	12.206555615733702	12.705882352941176	26.832815729997474	15.0	29.99999999999999	0.9451435061382162	1.0860901604998978	0.8702256410307523	0.42978163695138416	0.24407582938388625	118.0	4.0	32.449961479175904	63.0	128.0	9754.0	22783.0	0.5454545454545454	0.1819047619047619	0.6701570680628273	-1.0	0.09339973996801895	98.27998317538523	40.36228330737166	6.0	0.93717277486911	85.0	5844.0	97.0	6.275774783463858E-4	18.867962264113206	0.5549400665915649
8	163	medium	iso	A1	836.0	285.0	91.42640679999997	49.87005764	8.016448574440282E-5	1121.0	143.29646443999985	35.17101079013795	28.861739379323623	23.860175191342307	36.076985477488904	19.313207915827967	18.2546401026362	13.416407864998739	18.850751943299482	30.074417504505288	16.278820596099706	32.01164212048485	1.0579889719676752	1.2186032978779597	0.8681980213003085	0.545466669701822	0.3409090909090909	107.0	4.0	32.7566787083184	41.0	201.0	3140.0	19524.0	0.46153846153846156	0.215878679750223	0.8305785123966942	-1.0	0.12497226769624015	59.10215577154007	24.46727751042951	4.0	0.5	98.0	8765.0	142.0	8.060912601936117E-4	19.026297590440446	0.5409653337508137
8	164	small	api	A1	1024.0	120.0	103.5685423999999	30.798989840000004	5.057990876538436E-5	1144.0	137.19595935999985	39.59797974644666	31.11269837220809	28.61045966596521	50.19442890773479	11.045361017187261	15.24521039850623	13.0	16.97056274847714	22.627416997969522	17.72004514666935	22.090722034374522	0.7245135179157328	1.2727272727272727	0.5692606212195044	0.29737784395042366	0.1171875	130.0	6.0	38.07886552931954	113.0	61.0	15148.0	8508.0	0.6428571428571429	0.1520979020979021	0.3505747126436782	0.0028058847557125032	-1.0	50.28926638264771	19.96508826091129	5.0	0.7011494252873564	103.0	8055.0	108.0	6.583170079258473E-4	27.65863337187866	0.698485971985998
8	168	large	api	A1	758.0	413.0	87.08326103999995	61.35533900000001	8.737401873639073E-5	1171.0	150.8528135999999	32.802438933713454	27.80287754891569	29.232817457524334	47.2369790634377	22.090722034374522	22.706160392232803	13.152946437965905	23.656777520968063	28.738032550560977	15.231546211727817	32.22255695239592	0.9728955337570501	1.1798217244240874	0.8246123237237004	0.7045595016454157	0.5448548812664907	106.0	3.0	31.76476034853718	109.0	306.0	7891.0	27333.0	0.5	0.35439795046968403	0.7373493975903614	-1.0	0.25593154101136595	106.44183208511399	46.48535802593241	2.0	0.4795180722891566	177.0	13558.0	110.0	0.004374094513442769	15.811388300841896	0.4820186795498118
8	170	medium	F	A1	990.0	266.0	100.15432883999992	47.041630520000005	5.0096974155299866E-5	1256.0	149.1959593599999	38.47076812334269	31.76476034853718	31.263731694377412	44.28681136498241	17.72004514666935	18.741892548801907	13.341664064126334	21.210909992329483	27.577730490900468	17.029386365926403	30.377220251433172	0.9454778966706924	1.2111146975838691	0.780667511142328	0.46969143585546536	0.2686868686868687	100.0	3.0	36.345563690772494	99.0	187.0	6838.0	11760.0	0.7142857142857143	0.22770700636942676	0.6538461538461539	-1.0	0.015514646399584728	51.49286207041307	19.79898987322333	3.0	0.25874125874125875	93.0	7262.0	120.0	7.063045321713986E-4	25.553864678361276	0.6642410829030498
8	171	small	api	A1	974.0	146.0	100.5685423999999	32.970562720000004	6.952894758185879E-5	1120.0	136.3675322399999	38.27531841800928	30.805843601498726	32.005383208083515	51.70983680775694	12.649110640673518	14.013004502253697	12.649110640673518	18.837204491047565	21.489429361635572	17.0	24.000023084014746	0.9026694195837285	1.2424694130482166	0.7265123874310607	0.3278417080846549	0.14989733059548255	112.0	5.0	35.6931365951495	111.0	101.0	8787.0	8893.0	0.7692307692307693	0.18928571428571428	0.47641509433962265	-1.0	0.023966349176580106	43.99325672866367	15.813427817970606	3.0	0.419811320754717	89.0	7911.0	123.0	5.361432542355793E-4	23.853720883753127	0.6232141722047566
8	174	small	api	A1	1019.0	95.0	102.66904747999992	25.727922040000003	5.25528602574027E-5	1114.0	130.81118307999986	37.013511046643494	32.802438933713454	67.16634582208245	73.95573313679637	8.602325267042627	15.909657563967007	13.892443989449804	23.15370727516312	9.328574641000293	15.652475842498529	24.09213318253442	0.5406983294552867	1.1283767990983748	0.4791824237146046	0.25059083211044536	0.09322865554465162	80.0	7.0	34.0147027033899	105.0	36.0	10491.0	3282.0	0.6153846153846154	0.12657091561938957	0.2553191489361702	0.08095382295968186	-1.0	30.148668954934806	13.041594578792296	3.0	0.3404255319148936	95.0	8174.0	113.0	0.0010531134266805434	24.413111231467404	0.6595729651451497
8	176	small	api	A1	923.0	86.0	98.42640679999992	23.899494920000002	5.219640943860971E-5	1009.0	125.15432883999988	38.01315561749642	30.01666203960727	36.79278358808186	47.891269596220575	9.219544457292887	12.112395831973314	11.661903789690601	16.020769391733786	18.056637986090056	15.620499351813308	21.595009901889878	0.7611660471791952	1.266401826003761	0.6010462331542269	0.2428158834301774	0.09317443120260022	95.0	8.0	34.132096331752024	90.0	32.0	6712.0	2373.0	0.7272727272727273	0.12091179385530228	0.26229508196721313	0.04038971466977643	-1.0	31.60157200541077	12.219544457292887	4.0	0.4344262295081967	193.0	10932.0	94.0	0.0014373537532875564	23.194827009486403	0.6101789402301148
9	183	medium	iso	A1	966.0	242.0	99.32590171999992	44.798989840000004	5.36637508504899E-5	1208.0	146.95331867999994	38.948684188300895	30.886890422961002	33.64537503932411	47.63243486898648	15.811388300841896	18.905969308631054	13.0	21.772237436835304	25.253432421288867	18.027756377319946	29.46825775629435	0.8363172521190753	1.2610102103171523	0.6632121177739996	0.4510302857988495	0.2505175983436853	120.0	4.0	36.87817782917155	97.0	137.0	11655.0	18479.0	0.6153846153846154	0.19370860927152317	0.5854700854700855	-1.0	0.047948661352585	114.24325242950754	43.78049716414141	9.0	0.7991452991452992	221.0	14343.0	112.0	0.002072576058288784	24.698178070456937	0.6341209872726736
9	186	small	E	A1	1176.0	38.0	108.74011527999988	17.727922040000003	8.505987198831889E-5	1214.0	129.2964644399998	39.81205847478876	36.6742416417845	70.14478563067894	78.75852123237351	4.123105625617661	-1.0	15.524174696260024	20.722364821262293	6.680438068577844	17.11724276862369	21.127715162326524	-1.0	1.0855591470343922	-1.0	0.16303019354312406	0.03231292517006803	124.0	5.0	35.12833614050059	114.0	12.0	12369.0	1141.0	0.375	0.10378912685337727	0.09523809523809523	0.06942634546185694	-1.0	61.45938413305865	23.600847442411894	3.0	0.9920634920634921	314.0	37902.0	193.0	0.005376119564215515	22.20360331117452	0.55771050686151
9	190	small	api	A1	1262.0	174.0	103.9116881599999	33.72792204	5.311475410630466E-5	1436.0	139.6396101999999	43.41658669218482	37.33630940518894	32.040405073839864	41.45523354440513	9.219544457292887	25.7767251689189	25.45584412271571	14.418452662762704	19.68593071220507	15.620499351813308	21.778999359491873	0.3576693469351042	1.1628515882759116	0.30757953167987545	0.3245825627244822	0.13787638668779714	153.0	3.0	38.07886552931954	222.0	84.0	25328.0	10782.0	0.631578947368421	0.21309192200557103	0.27450980392156865	0.03269538677847462	-1.0	86.99220326814545	29.44108342796199	3.0	0.630718954248366	270.0	30828.0	192.0	0.0028776449649904647	26.68332812825267	0.6145883442526767
9	192	medium	iso	A1	939.0	239.0	99.3259017199999	44.627416960000005	2.98917262788831E-5	1178.0	146.3675322399999	35.38361202590826	32.55764119219941	23.661232311981713	25.48920055628671	16.15549442140351	18.02648305732993	11.40175425099138	13.96126544792227	30.530467306647374	17.46424919657298	32.44233432590787	0.8962088927731447	1.086799004173126	0.8246316838089223	0.4493029128072239	0.25452609158679446	98.0	3.0	36.24913792078372	114.0	177.0	13444.0	19662.0	0.8333333333333334	0.2470288624787776	0.6082474226804123	-1.0	0.013422636102020047	68.65618927479991	28.01567528765635	4.0	0.3917525773195876	104.0	11882.0	160.0	0.0015105738186644447	24.758836806279895	0.6997260988547808
9	194	small	api	A1	845.0	84.0	91.25483391999994	24.970562720000004	5.043280219720147E-5	929.0	119.05382375999989	33.54101966249684	31.304951684997057	31.886561770143317	47.12109639666147	8.54400374531753	13.031140293350486	13.341664064126334	14.310835055998655	18.78297101099823	15.033296378372908	19.52915141786864	0.6556604835017664	1.0714285714285714	0.6119497846016487	0.27363550671617964	0.09940828402366864	75.0	5.0	32.14031735997639	93.0	40.0	10665.0	4193.0	0.5714285714285714	0.14316469321851452	0.3007518796992481	0.07903669176403433	-1.0	71.61675162841257	31.253304234593607	2.0	0.8195488721804511	196.0	11316.0	122.0	0.00332308583691735	19.697715603592208	0.587272414547873
9	197	medium	F	A1	954.0	359.0	97.5685423999999	57.52691188000001	3.36421416698149E-5	1313.0	157.09545427999993	36.138621999185304	31.78049716414141	77.47119229084849	78.44163209860076	20.024984394500787	21.200491227657572	13.038404810405298	34.75506066690409	6.356099432828281	15.0	35.47444344075175	0.9445528492460943	1.1371320534268186	0.8306448194821571	0.5896051172329502	0.37631027253668764	79.0	4.0	32.2490309931942	190.0	251.0	10460.0	14038.0	0.6428571428571429	0.33587204874333587	0.5691609977324263	-1.0	0.02609129367571535	52.932466435838265	22.686240615418782	1.0	0.23582766439909297	102.0	8707.0	113.0	5.018094537354752E-4	22.847319317591726	0.6322133510820304
9	198	small	E	A1	677.0	130.0	81.01219323999996	31.556349160000003	8.902219720992548E-5	807.0	114.56854239999988	30.675723300355934	27.202941017470888	26.565051177077976	35.98237376387266	12.206555615733702	13.382418114840723	12.206555615733702	13.20262267443587	22.12996012502361	14.142135623730951	22.471159201691595	0.9121337796341139	1.12766201568627	0.8088716006621981	0.38952592070324277	0.19202363367799113	81.0	5.0	28.600699292150182	400.0	0.0	8038.0	0.0	0.0	0.49566294919454773	0.0	0.2946264671593043	-1.0	0.0	0.0	0.0	0.0	63.0	7482.0	135.0	7.574053733808715E-4	19.4164878389476	0.632959413828143
9	199	small	api	A1	1235.0	207.0	116.39696951999987	43.213203400000005	6.493495394747396E-5	1442.0	162.02438647999998	44.14748010928823	34.92849839314596	50.04245106917091	65.59817446163294	15.297058540778355	16.44178585003374	12.165525060596439	27.589343649621892	17.807808197161304	17.88854381999832	30.29563789051713	0.9303769481188666	1.2639386787366536	0.7360934227037087	0.3712571175882282	0.16761133603238867	100.0	3.0	38.8329756778952	104.0	151.0	8780.0	15645.0	0.6923076923076923	0.1768377253814147	0.592156862745098	-1.0	0.0580298296972015	59.79056372257009	21.47597002848595	1.0	0.42745098039215684	143.0	10082.0	105.0	0.001613600228016088	28.460498941515414	0.6446687075017806
10	215	small	api	A1	1088.0	104.0	105.25483391999992	27.313708480000003	6.173180209773317E-5	1192.0	134.56854239999987	41.593268686170845	32.38826948140329	43.667780146130355	73.1237353832888	8.94427190999916	16.527441117193202	15.264337522473747	20.195575547042488	14.511426745719303	17.204650534085253	21.104461810110376	0.5411770549703906	1.2842078120306144	0.4214092531602583	0.25950075129813116	0.09558823529411764	126.0	8.0	36.6742416417845	81.0	66.0	15628.0	13682.0	0.5714285714285714	0.12332214765100671	0.4489795918367347	0.006073968358513672	-1.0	98.23329902725725	35.885576058601934	4.0	1.08843537414966	115.0	8807.0	109.0	0.001014108113129463	28.284271247461902	0.6800204009180459
10	219	small	api	A1	917.0	225.0	96.84062035999995	43.041630520000005	4.298200204444749E-5	1142.0	142.71067799999992	37.013511046643494	31.016124838541646	39.80557109226518	57.858090172998175	18.027756377319946	15.107829156287918	12.206555615733702	25.071925730865082	20.69891075503507	15.620499351813308	29.610191005580376	1.1932724543563393	1.1933634920326766	0.9999237133723756	0.44445843448745986	0.24536532170119957	75.0	3.0	33.1058907144937	77.0	156.0	5887.0	14582.0	0.5454545454545454	0.2040280210157618	0.6695278969957081	-1.0	0.15363396537982463	92.36086083356992	42.88270404337137	4.0	0.5536480686695279	114.0	10691.0	117.0	0.001135183625265615	19.6468827043885	0.5308030000080239
11	229	small	api	A1	780.0	189.0	90.66904747999995	38.798989840000004	4.979497781979208E-5	969.0	131.88225087999987	33.61547262794322	27.294688127912362	30.51023740611555	41.18592516570965	15.811388300841896	14.459435579981005	10.770329614269007	18.265398401378	24.8033608893915	16.1245154965971	27.73769261919122	1.093499688378754	1.2315756263786373	0.8878867565722407	0.4279187982928618	0.2423076923076923	129.0	3.0	32.202484376209235	22.0	119.0	2871.0	22318.0	0.09090909090909091	0.14551083591331268	0.8439716312056738	-1.0	0.1629104307990764	107.50283838874866	38.83897325937761	5.0	1.4822695035460993	129.0	12923.0	159.0	0.0014782251538473401	23.706539182259394	0.7052270079508887
11	240	small	api	A1	1040.0	79.0	100.08326103999991	24.142135600000003	4.848821905545375E-5	1119.0	127.05382375999986	39.20459156782532	32.802438933713454	38.65980825409008	45.87690774143064	7.0710678118654755	-1.0	17.26267650163207	15.176793742912208	17.620640988556108	16.0	21.142137427436978	-1.0	1.1951730676810104	-1.0	0.24122051329194003	0.07596153846153846	163.0	5.0	35.90264614203248	104.0	47.0	11953.0	6153.0	0.5	0.13494191242180517	0.31125827814569534	0.024440663614697274	-1.0	60.89474550273045	23.615528128088304	3.0	0.7152317880794702	277.0	18763.0	121.0	0.0014039468726976159	27.202941017470888	0.6938713025592639
11	241	small	api	A1	924.0	148.0	96.91168815999993	32.55634916	4.345201498206772E-5	1072.0	131.88225087999987	36.6742416417845	30.870698080866262	29.931511840507767	39.902600262021	12.36931687685298	14.355251233044976	12.649110640673518	16.03305136458683	24.165310355011787	17.029386365926403	24.993671215084376	0.8616579867567565	1.1879952162311251	0.7253042562665677	0.3359383143367588	0.16017316017316016	93.0	4.0	34.36568055487916	58.0	75.0	9359.0	11553.0	0.6153846153846154	0.12406716417910447	0.5639097744360902	-1.0	0.017559449874235307	79.6462636232128	28.580542276981742	5.0	0.8721804511278195	263.0	29730.0	206.0	0.0022190242325593893	19.697715603592208	0.5370994660500295
11	242	small	api	A1	809.0	196.0	90.76955255999994	40.213203400000005	1.0962052518178135E-4	1005.0	133.3969695199999	34.52535300326414	27.459060435491963	36.57303097851934	46.87787744728536	15.0	15.142172803796782	12.206555615733702	20.274955622722228	23.234589599262428	15.652475842498529	27.77777777777778	0.9906108056195784	1.2573391971794745	0.787862820026422	0.4430252465265654	0.242274412855377	70.0	6.0	32.89376840679705	93.0	141.0	7654.0	13887.0	0.6363636363636364	0.23283582089552238	0.6025641025641025	-1.0	0.07109499979289667	78.07589795860196	35.201164186427576	3.0	0.41025641025641024	95.0	8667.0	138.0	2.9815507556514164E-4	20.024984394500787	0.580008099920298
11	247	medium	iso	A1	942.0	272.0	98.66904747999993	47.69848476000001	5.787413733663557E-5	1214.0	148.36753223999995	39.319206502675	29.154759474226502	23.735875339447702	39.98485050932771	17.69180601295413	20.151655938439323	13.45362404707371	17.955601417133604	28.571664284741974	16.1245154965971	27.94276296453159	0.8779331121472245	1.3486376568269791	0.6509777535151958	0.48341892395047614	0.28874734607218683	78.0	3.0	36.24913792078372	26.0	132.0	2843.0	19014.0	0.45454545454545453	0.1301482701812191	0.8354430379746836	-1.0	0.11278842613937366	107.53324210517093	44.40731411023417	4.0	0.8417721518987342	84.0	11199.0	190.0	4.7528689675534295E-4	23.345235059857504	0.5937361695808704
13	274	small	api	A1	874.0	157.0	95.01219323999993	34.55634916	4.0925882060884225E-5	1031.0	131.98275595999988	36.22154055254967	28.284271247461902	33.46537934635529	47.63243486898648	13.601470508735444	14.603452088187863	12.206555615733702	18.662927906649063	22.768838354206828	15.620499351813308	25.25987380193725	0.9313873477721831	1.2806248474865698	0.7272913293851663	0.3637043623728481	0.17963386727688788	94.0	7.0	34.132096331752024	85.0	100.0	9821.0	13419.0	0.6363636363636364	0.17943743937924345	0.5405405405405406	-1.0	0.03771089167724463	66.19646178054545	29.791945367459718	4.0	0.6810810810810811	199.0	11971.0	70.0	9.940684972216175E-4	20.396078054371138	0.5630925063714729
13	275	small	api	A1	769.0	100.0	92.25483391999992	27.727922040000003	9.553723018344058E-5	869.0	122.81118307999985	33.24154027718932	27.85677655436824	21.954401858417384	31.968842537327703	10.0	11.782247818299094	9.219544457292887	11.040402969890028	23.620823418523585	16.278820596099706	20.85227272727273	0.8487344820967802	1.1933017523514111	0.7112488357821831	0.3005579313496424	0.13003901170351106	122.0	6.0	32.802438933713454	243.0	89.0	21764.0	9895.0	0.75	0.38204833141542005	0.2680722891566265	0.048430183007351475	-1.0	79.91035267948646	35.30225623885168	4.0	0.4939759036144578	157.0	7880.0	77.0	5.501419249096433E-4	21.470910553583888	0.6459060071989937
13	283	small	E	A1	884.0	98.0	95.42640679999994	26.556349160000003	7.269389733290963E-5	982.0	123.98275595999988	37.0	29.410882339705484	39.0938588862295	47.979248515128376	10.295630140987	13.112687468758697	11.661903789690601	17.08108108108108	19.312579386072503	14.866068747318506	22.992361304253656	0.7851655250318895	1.258037741698385	0.6241192128082698	0.2782914085370342	0.11085972850678733	112.0	3.0	32.984845004941285	113.0	27.0	4475.0	905.0	0.36363636363636365	0.1425661914460285	0.19285714285714287	0.08731805186676181	-1.0	5.656854249492381	2.8284271247461903	1.0	0.2	102.0	16199.0	211.0	7.577363825824485E-4	26.570660511172846	0.7181259597614282
13	284	small	api	A1	1264.0	238.0	117.05382375999987	44.627416960000005	4.947942145546258E-5	1502.0	164.50966783999996	43.9089968002003	34.48187929913333	41.49646835521554	49.9234373766962	17.26267650163207	16.524340836326452	12.165525060596439	25.780593556964075	25.52065078489263	18.973665961010276	33.691982413530184	1.044681701534653	1.2733933791509997	0.8203919689225697	0.3812555243944989	0.18829113924050633	154.0	3.0	40.70626487409524	575.0	155.0	10482.0	4091.0	0.7692307692307693	0.48601864181091875	0.21232876712328766	0.023759015336462123	-1.0	0.0	0.0	0.0	0.0	172.0	13405.0	125.0	0.001984408496383426	30.528675044947494	0.6952715222318228
13	287	small	api	A1	771.0	119.0	88.08326103999994	30.556349160000003	1.514762516321425E-4	890.0	121.05382375999984	34.20526275297414	27.018512172212592	30.562583218777604	48.17983011986422	11.180339887498949	15.36680173413492	12.165525060596439	16.050161753318633	19.5051450887069	15.132745950421556	21.536865256971662	0.72756453040346	1.2659935726643314	0.5746984393232526	0.3469030187940465	0.1543450064850843	104.0	4.0	31.953090617340916	95.0	75.0	8613.0	6973.0	0.6923076923076923	0.19101123595505617	0.4411764705882353	0.028327524722233963	-1.0	45.20722055963676	21.283738215417372	3.0	0.38235294117647056	83.0	8300.0	136.0	4.040515403794938E-4	22.627416997969522	0.6615185844757784
13	288	small	api	A1	1328.0	312.0	118.98275595999988	50.455844080000006	2.925712383990495E-5	1640.0	172.26702716	44.14748010928823	36.87817782917155	4.861732143802982	0.5630853551953123	18.439088914585774	20.646781102397576	13.152946437965905	1.9027133551463373	38.6136214917208	20.223748416156685	193.61043360315827	0.8930732990841155	1.197116633955989	0.7460202905483548	0.42406013941181914	0.23493975903614459	75.0	5.0	42.95346318982906	8.0	236.0	543.0	22969.0	0.14285714285714285	0.14878048780487804	0.9672131147540983	-1.0	0.1613364214861963	55.41056104950521	18.0	3.0	0.5081967213114754	136.0	6322.0	58.0	0.0025422101304035643	28.861739379323623	0.6537573448784764
14	293	small	api	B	978.0	242.0	101.25483391999994	44.041630520000005	7.976770105869692E-5	1220.0	147.2964644399999	38.47076812334269	30.265491900843113	40.79101507582979	54.46232220802562	15.652475842498529	19.213380655223304	13.0	23.86227374137067	21.41052265474491	17.029386365926403	29.324434333497244	0.8146653690662857	1.2711099574849798	0.6409086517410216	0.43495830090242105	0.2474437627811861	139.0	3.0	35.4682957019364	20.0	194.0	1610.0	21278.0	0.46153846153846156	0.17540983606557378	0.9065420560747663	-1.0	0.20787291650628323	79.3939641192076	33.428182042674244	5.0	0.5233644859813084	203.0	6734.0	55.0	0.011527480858609477	22.0	0.57186276940104
14	309	medium	iso	A1	770.0	230.0	86.08326103999995	43.384776280000004	4.9589923075477955E-5	1000.0	131.88225087999987	32.802438933713454	29.206163733020468	33.754517194537144	51.60483549675397	16.492422502470642	19.061120011383153	13.341664064126334	21.278905553654262	22.255576115431772	15.033296378372908	27.15026157246346	0.8652388995306411	1.1231341176324037	0.7703789653853518	0.5039862077232481	0.2987012987012987	64.0	3.0	30.805843601498726	42.0	160.0	2519.0	12021.0	0.5	0.202	0.7920792079207921	-1.0	0.13059883938507172	30.010095155997732	11.40175425099138	1.0	0.39603960396039606	129.0	5324.0	67.0	0.0015288826051156495	20.518284528683193	0.625510943565695
[truncated: 27 more columns]
