# Supplementary material for: Exploiting Single-Cell Quantitative Data to Map Genetic Variants Having Probabilistic Effects
Source: PLoS Genet. 2016 Aug 1;12(8):e1006213. doi: 10.1371/journal.pgen.1006213 (PMC4968810; doi:10.1371/journal.pgen.1006213)
Supplement: S1 Dataset — (ZIP) [file pgen.1006213.s007.zip › data/2014-10-07_morpho/k_series/k2-2_C.xls]

image_number	cell_id	Cgroup	Agroup	C11-1_C	C11-2_C	C12-1_C	C12-2_C	C13_C	C101_C	C102_C	C103_C	C104_C	C105_C	C106_C	C107_C	C108_C	C109_C	C110_C	C111_C	C112_C	C113_C	C114_C	C115_C	C116_C	C117_C	C118_C	C126_C	C127_C	C128_C	A7-1_C	A7-2_C	A8-1_C	A8-2_C	A9_C	A101_C	A102_C	A103_C	A104_C	A120_C	A121_C	A122_C	A123_C	D14-1_C	D14-2_C	D14-3_C	D15-1_C	D15-2_C	D15-3_C	D16-1_C
1	1	large	F	1098.0	951.0	107.98275595999988	97.08326103999993	1.1839070090322353E-4	2049.0	207.48023056000008	42.05948168962618	31.76476034853718	30.771328105243356	52.0223971520398	34.92849839314596	33.345705943276236	14.317821063276353	37.68472497346382	38.312897268750994	19.026297590440446	47.80800514087768	1.0474661550894193	1.3240925235427785	0.7910822970941562	0.8990626343706447	0.8661202185792349	116.0	4.0	38.8329756778952	68.0	61.0	7162.0	5998.0	0.7142857142857143	0.0629575402635432	0.4728682170542636	0.024686603915617538	-1.0	133.75744854467834	47.818076164722186	5.0	1.434108527131783	288.0	100.0	388.0	12643.0	5110.0	17753.0	82.0
1	2	large	E	1010.0	1002.0	97.84062035999995	99.0832610399999	5.573898915546758E-5	2012.0	199.33809496000006	37.656340767525464	32.55764119219941	52.23692202596801	58.91044176337259	37.33630940518894	33.09396901210881	18.973665961010276	43.843877720158346	28.503293421095336	14.7648230602334	51.19787942522171	1.128190740479871	1.1566053125663067	0.9754327843926389	1.0127006623162007	0.9920792079207921	171.0	4.0	34.058772731852805	635.0	45.0	36345.0	2041.0	0.42105263157894735	0.3379721669980119	0.0661764705882353	0.17163513493926577	-1.0	78.23521533282381	30.01666203960727	3.0	0.16029411764705884	68.0	108.0	176.0	2907.0	4498.0	7405.0	62.0
1	5	large	E	1040.0	556.0	104.81118307999989	71.76955256	1.3435187835631937E-4	1596.0	178.9949492	41.036569057366385	31.827660925679098	46.97493401088195	71.59849879704558	26.40075756488817	25.586150575239888	13.416407864998739	38.209822020160615	20.73667937902093	18.0	40.268859787689344	1.031837809570174	1.2893366293297848	0.8002858106238226	0.6847509058763319	0.5346153846153846	109.0	4.0	36.138621999185304	104.0	278.0	10360.0	23948.0	0.7692307692307693	0.23934837092731828	0.7277486910994765	-1.0	0.027103182167276512	133.44489089387645	50.69874604107095	2.0	0.5418848167539267	268.0	148.0	416.0	11067.0	6491.0	17558.0	69.0
1	8	large	E	1027.0	942.0	123.15432883999989	109.25483391999991	2.834976613580042E-4	1969.0	235.2375898800001	40.496913462633174	29.732137494637012	7.421115932570601	3.667788055531446	38.600518131237564	32.77918233525773	5.0990195135927845	0.5926377579897538	62.02043160646001	23.706539182259394	9.264124351496974	1.1775924651335286	1.3620585963568168	0.8645681384657816	0.8871375854107574	0.9172346640701071	167.0	7.0	46.09772228646444	531.0	210.0	39542.0	15928.0	0.0	0.37633316404266126	0.2834008097165992	0.12739575478460058	-1.0	186.71373922948226	69.90264614203248	6.0	0.2874493927125506	250.0	133.0	383.0	10534.0	4920.0	15454.0	66.0
2	30	large	E	1079.0	775.0	119.5685423999999	100.1543288399999	1.2039512287692889E-4	1854.0	222.5512983600001	41.30375285612676	32.14031735997639	50.83949231151745	36.00756156725106	30.886890422961002	36.174663206999796	4.123105625617661	31.20781795518605	37.8029870206886	17.69180601295413	53.084269006928984	0.8538266202015224	1.2851071877579339	0.6644010930256748	0.8376310928416904	0.7182576459684893	165.0	4.0	37.44329045369811	156.0	109.0	20981.0	14386.0	0.0	0.1429341963322546	0.41132075471698115	0.19532247349981835	-1.0	190.57862853423558	57.00786779947409	7.0	1.2452830188679245	101.0	95.0	196.0	9149.0	8244.0	17393.0	104.0
2	45	large	iso	896.0	486.0	95.91168815999991	67.94112544	6.688588669112912E-5	1382.0	166.26702715999994	36.24913792078372	30.463092423455635	30.103722823290962	42.93618027154305	26.0	22.76615797116157	12.649110640673518	25.573021957813168	32.0387696177723	15.811388300841896	37.54205607476634	1.1420460155347607	1.1899362486545524	0.9597539505381565	0.708371698417617	0.5424107142857143	72.0	3.0	33.83784863137726	30.0	378.0	1230.0	21581.0	0.6923076923076923	0.2952243125904486	0.9264705882352942	-1.0	0.22663531382205257	52.95450447970702	17.88854381999832	5.0	0.27205882352941174	147.0	120.0	267.0	7266.0	6300.0	13566.0	65.0
3	63	large	iso	797.0	531.0	89.42640679999991	71.76955256	9.610473083057076E-5	1328.0	164.02438647999995	33.54101966249684	28.442925306655784	26.25024236968889	39.59424598502173	24.839484696748443	25.84982661533682	12.041594578792296	22.45012249409789	32.97832377953414	15.0	35.22435400499356	0.9609149440875191	1.1792394523726462	0.814859901569732	0.8025543586975482	0.6662484316185696	140.0	3.0	32.7566787083184	13.0	378.0	503.0	17701.0	0.5	0.2944277108433735	0.9667519181585678	-1.0	0.16133213190089488	48.23653063303858	17.46424919657298	2.0	0.16624040920716113	115.0	71.0	186.0	6242.0	4077.0	10319.0	83.0
3	65	medium	iso	1033.0	502.0	101.81118307999989	67.355339	6.671651540303675E-5	1535.0	171.58073563999997	39.44616584663204	31.38470965295043	56.16799441711032	73.03018836133592	25.709920264364882	23.43787004468543	14.317821063276353	38.73633766944329	16.855341529351044	17.029386365926403	40.49975068448406	1.0969392788400858	1.2568593523032248	0.8727621565849181	0.6615711257089939	0.48596321393998065	129.0	3.0	35.4682957019364	49.0	190.0	4865.0	17122.0	0.4666666666666667	0.15570032573289902	0.7949790794979079	-1.0	0.21524956887659139	64.17965532677103	24.48616429328509	3.0	0.4351464435146444	77.0	74.0	151.0	5587.0	6600.0	12187.0	103.0
4	86	large	E	884.0	866.0	92.91168815999993	93.32590171999993	8.051041280384327E-5	1750.0	188.65180344000004	34.92849839314596	30.805843601498726	60.814084183889946	78.66863251780917	30.01666203960727	35.9346738099835	15.0	42.143237405500706	12.432706111036893	14.560219778561036	42.98105692830924	0.8353119385006893	1.1338270376548514	0.7367190151228047	1.0044581426535562	0.9796380090497737	173.0	4.0	30.886890422961002	102.0	109.0	14161.0	17582.0	0.0	0.12057142857142857	0.5165876777251185	-1.0	0.14720600639610246	173.36984975373366	53.09772386021271	8.0	1.3317535545023698	173.0	169.0	342.0	10683.0	8367.0	19050.0	102.0
4	96	medium	iso	961.0	432.0	99.7401152799999	63.76955256000001	4.709018897163518E-5	1393.0	165.92388139999994	37.73592452822641	31.38470965295043	46.04162667600997	65.69545073406329	21.633307652783937	24.4164471179491	13.038404810405298	31.58793682418953	21.347975093885065	16.492422502470642	34.65981548671835	0.8860137409951339	1.202366532795976	0.7368915524742715	0.6393571170534552	0.449531737773153	98.0	4.0	34.36568055487916	54.0	317.0	3611.0	28148.0	0.6666666666666666	0.2663316582914573	0.8544474393530997	-1.0	0.19662978803295902	79.19328362443518	30.11080235091452	5.0	0.477088948787062	136.0	42.0	178.0	8209.0	2463.0	10672.0	89.0
5	104	large	iso	945.0	594.0	97.84062035999992	75.18376611999996	3.1914682843053E-5	1539.0	175.43860004	38.63935817272331	29.614185789921695	28.347700269645845	43.09329025882995	28.600699292150182	25.88687229212937	13.601470508735444	28.494262122014984	36.36770592445344	17.029386365926403	41.70777472934749	1.104834101601603	1.3047584170243527	0.8467729253062038	0.7684310038444653	0.6285714285714286	160.0	4.0	35.510561809129406	35.0	465.0	3739.0	46234.0	0.6666666666666666	0.3248862897985705	0.93	-1.0	0.19675946363298202	138.95639275694583	50.83948469674844	5.0	0.362	93.0	92.0	185.0	4728.0	4806.0	9534.0	48.0
5	105	large	E	1001.0	875.0	118.22539663999987	107.56854239999988	4.0664428045126584E-4	1876.0	228.20815260000015	40.80441152620633	30.0	57.59772802015229	50.063616853030084	37.107950630558946	30.172815609094574	3.1622776601683795	44.406963174465986	32.8	18.384776310850235	57.915251113327145	1.2298471283327637	1.3601470508735443	0.9042015916903275	0.9098598563179242	0.8741258741258742	182.0	3.0	36.87817782917155	404.0	537.0	43130.0	51390.0	0.0	0.5015991471215352	0.5706695005313497	-1.0	0.012613130001513945	170.00218106418606	62.98680760129576	6.0	0.2635494155154091	139.0	246.0	385.0	7251.0	13086.0	20337.0	73.0
5	112	large	E	1172.0	701.0	110.74011527999991	83.25483391999995	5.813286369882407E-5	1873.0	196.40916276000004	39.395431207184416	36.24913792078372	73.72613066530437	78.65127553494499	29.410882339705484	28.697733988362657	13.601470508735444	45.18290434844605	9.51746771892723	17.029386365926403	46.08395296186247	1.0248503366722967	1.086796361703177	0.9430012583647213	0.7518037497928819	0.5981228668941979	114.0	4.0	36.61966684720111	676.0	498.0	49605.0	43856.0	0.8333333333333334	0.6268019220501868	0.424190800681431	-1.0	0.014344323260653364	156.41729885531026	56.023772612911415	4.0	0.22487223168654175	258.0	99.0	357.0	29667.0	14289.0	43956.0	125.0
5	117	large	E	887.0	649.0	95.08326103999994	79.01219323999999	9.534548695303603E-5	1536.0	176.50966784	36.24913792078372	29.966648127543394	32.32613999437689	44.09777883846982	29.732137494637012	26.705979054639236	13.416407864998739	28.88344551222264	35.105694688391594	16.1245154965971	41.50606394251328	1.1133138925109762	1.2096493997760753	0.9203608026565944	0.8309790006756381	0.7316798196166855	83.0	3.0	33.37663853655727	259.0	234.0	12234.0	13760.0	0.6923076923076923	0.3209635416666667	0.4746450304259635	-1.0	0.028865812699024836	28.959067331174474	11.216116701979804	2.0	0.1440162271805274	217.0	83.0	300.0	8558.0	3683.0	12241.0	61.0
8	158	large	iso	833.0	538.0	90.91168815999994	70.35533899999999	7.820144812741512E-5	1371.0	163.68124071999992	35.0	29.206163733020468	40.53284093861072	62.22037927497831	25.317977802344327	25.821891582757925	14.142135623730951	33.0	24.172979596145897	15.297058540778355	37.29880658381083	0.9804850168006253	1.1983771754463262	0.818177312527211	0.7738866192450213	0.6458583433373349	107.0	4.0	31.953090617340916	151.0	175.0	11175.0	13778.0	0.5333333333333333	0.23778264040846098	0.5368098159509203	-1.0	0.06733181945567857	130.18907529500595	47.02271554554524	3.0	0.5153374233128835	83.0	73.0	156.0	4586.0	4781.0	9367.0	79.0
10	211	large	F	919.0	571.0	97.25483391999994	73.76955255999997	4.952113968179809E-5	1490.0	173.43860004	37.12142238654117	30.066592756745816	23.363030593755852	28.38495791976941	27.313000567495326	25.659340425357367	13.0	18.80315879956875	39.844887303740585	16.76305461424021	39.552851444215214	1.0644467127652182	1.2346401431938947	0.8621513877003849	0.7585181073948618	0.6213275299238302	123.0	3.0	36.138621999185304	105.0	159.0	12306.0	18090.0	0.7692307692307693	0.17718120805369128	0.6022727272727273	-1.0	0.0018180416164090688	139.41500585983977	53.486531740748134	5.0	0.8712121212121212	147.0	115.0	262.0	8132.0	7320.0	15452.0	70.0
11	244	large	iso	821.0	404.0	88.91168815999994	59.94112544000001	6.571369815850777E-5	1225.0	151.6812407199999	33.97057550292606	29.732137494637012	41.18592516570965	55.51604638454478	21.213203435596427	24.038459331592534	14.142135623730951	27.141135713776276	22.73634043707536	15.033296378372908	32.92689152797964	0.8824693439365718	1.142554096860798	0.7723654804277392	0.6741647434714511	0.4920828258221681	80.0	4.0	31.575306807693888	56.0	310.0	2660.0	16263.0	0.8	0.2987755102040816	0.8469945355191257	-1.0	0.12745420346426364	54.44513763436917	20.027756377319946	2.0	0.28688524590163933	299.0	61.0	360.0	18519.0	3538.0	22057.0	107.0
12	260	large	E	891.0	496.0	93.01219323999993	65.52691188	6.211224117283239E-5	1387.0	160.95331867999994	37.107950630558946	29.832867780352597	37.605991357401706	51.519801751656985	24.166091947189145	24.757145334627296	16.15549442140351	27.89159687917829	26.816060926159636	15.0	35.62949453752246	0.9761259475012469	1.2438613311924906	0.7847546370506062	0.7044980835031006	0.5566778900112234	112.0	4.0	33.421549934136806	250.0	335.0	5248.0	9357.0	0.5	0.42177361211247294	0.5726495726495726	-1.0	0.11292430850965392	0.0	0.0	0.0	0.0	75.0	72.0	147.0	4434.0	5227.0	9661.0	71.0
13	278	large	E	929.0	610.0	98.01219323999995	84.84062035999996	6.049588778175232E-5	1539.0	185.68124072000006	36.124783736376884	31.064449134018133	40.74842214869173	60.47676471351721	26.627053911388696	30.61176701558338	12.206555615733702	34.71301057886331	25.849484616182966	16.401219466856727	39.892862132474825	0.8698306732124871	1.1628979345658914	0.7479853969619389	0.8656129156527791	0.6566200215285253	165.0	3.0	34.88552708502482	117.0	83.0	13923.0	8414.0	0.6363636363636364	0.1299545159194282	0.415	0.008010887606763134	-1.0	156.06461224971895	54.109715578262154	3.0	1.21	159.0	89.0	248.0	6915.0	4872.0	11787.0	54.0
14	300	large	E	919.0	788.0	96.08326103999995	90.42640679999997	1.3479028258662164E-4	1707.0	188.50966784000002	39.11521443121589	29.068883707497267	83.61583606048754	83.91661032710819	34.0147027033899	30.04412504512846	15.0	48.472187295153816	1.3416407864998738	14.317821063276353	48.74669412367895	1.1321582057156714	1.3456042834258384	0.8413752985634496	0.9411254970036351	0.8574537540805223	106.0	4.0	28.861739379323623	427.0	0.0	13965.0	0.0	0.0	0.2501464557703574	0.0	0.2638235882534842	-1.0	16.1245154965971	8.06225774829855	1.0	0.06323185011709602	94.0	112.0	206.0	3671.0	4215.0	7886.0	56.0
[truncated: 67 more columns]
