# Supplementary material for: Exploiting Single-Cell Quantitative Data to Map Genetic Variants Having Probabilistic Effects
Source: PLoS Genet. 2016 Aug 1;12(8):e1006213. doi: 10.1371/journal.pgen.1006213 (PMC4968810; doi:10.1371/journal.pgen.1006213)
Supplement: S1 Dataset — (ZIP) [file pgen.1006213.s007.zip › data/2014-10-07_morpho/k_series/K2-3_A.xls]

image_number	cell_	Agroup	C11-1_A	C12-1_A	C13_A	C103_A	C104_A	C115_A	C126_A	C127_A	A7-1_A	A8-1_A	A101_A	A120_A	A121_A	A122_A	A123_A	D14-1_A	D15-1_A	D16-1_A	D17-1_A	D102_A	D105_A	D117_A	D127_A	D135_A	D147_A	D148_A	D154_A	D155_A	D173_A	D176_A	D179_A	D182_A	D188_A	D191_A	D194_A
1	3	B	984.0	115.15432883999988	1.0065868181750298E-4	36.89173349139343	32.7566787083184	1.1262354715475156	77.0	3.0	85.0	9095.0	0.08638211382113821	58.14187217051755	24.20743687382041	3.0	0.8	86.0	3192.0	48.0	0.0013699647299804517	24.08318915758459	0.6528071976667353	8.0	25.0	10.04987562112089	0.47058823529411764	0.6232668276601431	57.99461679191651	63.70520992941613	8.06225774829855	13.038404810405298	5.0	2.6076809620810595	2.23606797749979	37.116279069767444	1.2932330827067668
1	7	B	820.0	104.32590171999989	9.994963917123207E-5	33.97057550292606	29.068883707497267	1.1686233239897197	86.0	3.0	169.0	8166.0	0.20609756097560974	49.157368572929926	23.323807579381203	3.0	0.42011834319526625	87.0	4862.0	68.0	0.0017248760979081455	18.384776310850235	0.5411970812583572	1.4142135623730951	19.1049731745428	2.23606797749979	0.07993607669774316	0.1315334104411641	0.0	18.43494882292201	6.0	11.180339887498949	5.0990195135927845	2.1926450482675732	1.0	55.88505747126437	1.2167832167832169
1	8	B	789.0	102.32590171999989	5.704964384256711E-5	33.24154027718932	28.160255680657446	1.180441706714406	84.0	3.0	103.0	6031.0	0.13054499366286437	23.13327007805075	11.045361017187261	1.0	0.32038834951456313	77.0	3125.0	50.0	0.0016118384321858832	22.0	0.6618225213558055	5.385164807134504	23.021728866442675	6.082762530298219	0.31514293343362576	0.3523649724724399	28.51124629410873	16.17215901578254	6.4031242374328485	11.40175425099138	5.0	2.2803508501982757	1.4142135623730951	40.58441558441559	1.232
1	9	B	1151.0	125.39696951999987	7.41279993545459E-5	42.485291572496	32.64965543462902	1.3012477775626101	82.0	4.0	161.0	12870.0	0.13987836663770634	56.69974810204917	25.495097567963924	1.0	0.391304347826087	116.0	2926.0	34.0	6.72666107352243E-4	25.96150997149434	0.6110705378399998	6.324555320336759	25.0	5.385164807134504	0.3701166050988027	0.31514293343362576	46.193489423982044	49.559950087411835	8.54400374531753	14.035668847618199	5.0	2.80713376952364	1.0	25.224137931034484	1.3479152426520846
1	11	A	979.0	114.81118307999988	3.5367705849797104E-5	36.89173349139343	31.906112267087632	1.156259126231705	67.0	3.0	378.0	16902.0	0.3861082737487232	56.20281776833236	23.600847442411894	3.0	0.12698412698412698	87.0	8061.0	130.0	5.744390942990349E-4	22.80350850198276	0.61811973425707	4.47213595499958	22.80350850198276	4.47213595499958	0.23802777946288958	0.23802777946288958	31.42956561483851	31.42956561483851	5.385164807134504	10.44030650891055	5.0990195135927845	2.047512562185564	0.0	92.65517241379311	1.4030517305545216
1	13	A	1295.0	131.88225087999984	5.298754589112663E-5	43.139309220245984	36.069377593742864	1.1960092493453387	85.0	3.0	530.0	17496.0	0.4092664092664093	64.85461740691719	28.319604517012593	2.0	0.07735849056603773	379.0	9327.0	36.0	0.0041818737553521255	25.0	0.5795178562633796	5.0	25.612496949731394	5.0990195135927845	0.2631578947368421	0.25	46.8476102659946	35.53767779197438	17.029386365926403	31.240998703626616	9.219544457292887	3.388562075744883	1.0	24.609498680738785	1.4628497909295595
1	14	B	636.0	91.25483391999995	9.090246763788744E-5	29.5296461204668	25.059928172283335	1.1783611635857376	63.0	3.0	97.0	7921.0	0.15251572327044025	61.94928776252398	22.67156809750927	1.0	0.9175257731958762	95.0	7814.0	103.0	0.001187188272115845	16.15549442140351	0.5470940747307583	2.23606797749979	15.231546211727817	1.4142135623730951	0.17845765256206242	0.1174440439029407	54.865806943084365	73.30075576600638	6.708203932499369	12.649110640673518	5.385164807134504	2.3488808780588144	1.0	82.25263157894737	1.2522395700025595
1	17	A	815.0	104.32590171999992	4.986005011901101E-5	33.54101966249684	29.5296461204668	1.1358422490288425	56.0	3.0	207.0	8528.0	0.25398773006134967	32.44543310425449	16.0312195418814	2.0	0.11594202898550725	68.0	2055.0	34.0	0.0017092411407907317	22.847319317591726	0.6811754546370561	6.082762530298219	23.259406699226016	6.324555320336759	0.3523649724724399	0.3701166050988027	15.554571270074405	6.581944655178006	6.324555320336759	10.816653826391969	4.47213595499958	2.418677324489565	1.0	30.220588235294116	1.1250608272506084
1	20	A	1488.0	141.29646443999985	1.6144677009929438E-4	44.64302857109943	39.56008088970496	1.128486786858852	87.0	3.0	519.0	18149.0	0.3487903225806452	88.76017802046331	36.235341863986875	2.0	0.1001926782273603	272.0	5346.0	26.0	0.0025055050249235275	26.30589287593181	0.5892497377062242	4.47213595499958	26.076809620810597	5.656854249492381	0.2082881368183567	0.28571428571428575	41.82016988013578	60.255118703057775	13.152946437965905	24.166091947189145	7.615773105863909	3.1731633297454733	2.0	19.654411764705884	1.3228582117471006
1	22	A	760.0	100.91168815999991	7.63153099628014E-5	32.984845004941285	27.892651361962706	1.18256398708381	66.0	3.0	502.0	10891.0	0.6605263157894737	0.0	0.0	0.0	0.01195219123505976	227.0	4332.0	24.0	0.003832118792503002	16.492422502470642	0.5	0.0	18.439088914585774	2.0	0.0	0.125	-1.0	14.036243467926482	14.0	23.194827009486403	7.0710678118654755	3.280243893371345	2.0	19.083700440528634	1.257617728531856
2	27	A	926.0	111.1543288399999	6.330456492540325E-5	36.76955262170047	30.463092423455635	1.207019698150837	61.0	3.0	527.0	15525.0	0.5691144708423326	21.633307652783937	10.816653826391969	1.0	0.03415559772296015	96.0	6856.0	90.0	0.0029252743872968823	25.632011235952593	0.6970988061689176	7.280109889280518	25.632011235952593	7.280109889280518	0.37054783696827226	0.37054783696827226	6.434739151036718	6.434739151036718	10.04987562112089	16.1245154965971	5.0990195135927845	3.1622776601683795	0.0	71.41666666666667	1.2602100350058343
2	39	B	760.0	99.4974745999999	4.167182352275378E-5	32.14031735997639	29.154759474226502	1.1024037906534332	114.0	4.0	51.0	3732.0	0.06710526315789474	40.24922359499622	20.12461179749811	1.0	0.35294117647058826	100.0	3900.0	45.0	8.619259370308294E-4	20.09975124224178	0.6253750085016754	4.123105625617661	19.026297590440446	3.0	0.25	0.1875	10.459909092929138	3.5763343749973444	6.708203932499369	12.083045973594572	5.830951894845301	2.072225288683357	1.4142135623730951	39.0	1.1538461538461537
2	44	A	696.0	96.32590171999993	1.2072867591701275E-4	32.7566787083184	25.495097567963924	1.2848226456477292	75.0	3.0	374.0	6182.0	0.5373563218390804	0.0	0.0	0.0	0.0	59.0	8751.0	193.0	4.051969543942156E-4	18.110770276274835	0.5528878686860184	2.23606797749979	17.11724276862369	1.4142135623730951	0.15617376188860607	0.10511766624552735	40.60129464500446	59.03624346792647	5.0990195135927845	8.54400374531753	4.123105625617661	2.072225288683357	1.0	148.32203389830508	1.3012227174037254
2	45	A	633.0	92.08326103999995	5.350612473540799E-5	30.870698080866262	25.495097567963924	1.2108483993274493	77.0	3.0	425.0	7253.0	0.6714060031595577	0.0	0.0	0.0	0.0	89.0	2015.0	32.0	0.0012825275034069918	16.492422502470642	0.534241968201318	3.605551275463989	17.72004514666935	3.605551275463989	0.27653315937748607	0.27653315937748607	82.8749836510982	60.255118703057775	7.810249675906654	12.806248474865697	5.0	2.5612496949731396	1.4142135623730951	22.640449438202246	1.4133995037220843
3	50	B	943.0	111.98275595999989	4.371565390677499E-5	36.796738985948195	31.144823004794873	1.1814720854340122	90.0	3.0	138.0	9030.0	0.14634146341463414	0.0	0.0	0.0	0.09420289855072464	111.0	7673.0	107.0	5.682136755994156E-4	20.0	0.543526425198644	2.0	21.400934559032695	3.1622776601683795	0.11764705882352941	0.17845765256206245	40.60129464500446	22.166345822082462	6.708203932499369	12.165525060596439	6.082762530298219	2.0	1.4142135623730951	69.12612612612612	1.5478952169946567
3	55	B	910.0	111.39696951999987	1.1554211506931561E-4	36.796738985948195	29.732137494637012	1.2376082611815404	90.0	3.0	72.0	9602.0	0.07912087912087912	13.462852037598072	5.385164807134504	1.0	0.5555555555555556	124.0	6747.0	80.0	0.004081404275843082	20.0	0.543526425198644	4.123105625617661	20.808652046684813	5.0990195135927845	0.25	0.31323027878410764	61.326853510565	58.60054251665875	10.198039027185569	17.08800749063506	6.324555320336759	2.7018512172212588	1.0	54.41129032258065	1.4702830887801985
3	57	B	1198.0	126.22539663999986	4.9359418254514925E-5	41.182520563948	35.35533905932738	1.164817582284883	126.0	3.0	137.0	6015.0	0.11435726210350584	81.60843350926892	29.966648127543394	1.0	0.24817518248175183	291.0	6610.0	41.0	0.007144515209960015	24.698178070456937	0.5997247796454259	4.242640687119285	27.294688127912362	6.708203932499369	0.21428571428571427	0.3333333333333333	15.945395900922854	2.489552921999149	16.15549442140351	28.160255680657446	8.06225774829855	3.492849839314596	3.0	22.714776632302407	1.8049924357034794
3	61	B	788.0	103.15432883999992	7.172669150347998E-5	34.0147027033899	27.0	1.2598038038292556	100.0	3.0	144.0	5087.0	0.18274111675126903	29.5296461204668	14.7648230602334	1.0	0.0763888888888889	90.0	2575.0	41.0	0.0019215151743739102	20.0	0.5879810320378547	3.0	19.026297590440446	2.23606797749979	0.1875	0.1350858067395748	3.366460663429791	23.198590513648185	7.0710678118654755	11.180339887498949	6.082762530298219	1.8380365552345195	1.4142135623730951	28.61111111111111	1.4330097087378642
3	66	N	951.0	112.32590171999989	5.761962204797945E-5	36.76955262170047	31.38470965295043	1.1715753635542656	98.0	4.0	-1.0	-1.0	-1.0	-1.0	-1.0	-1.0	-1.0	84.0	5173.0	91.0	7.607499778761725E-4	23.706539182259394	0.6447328697784696	5.656854249492381	25.059928172283335	7.0710678118654755	0.28571428571428575	0.35714285714285715	22.61986494804043	22.61986494804043	6.708203932499369	11.661903789690601	3.605551275463989	3.23443016025056	1.4142135623730951	61.583333333333336	1.4776725304465492
3	72	B	1288.0	131.05382375999986	7.937421599920012E-5	41.88078318274385	37.44329045369811	1.118512360299453	86.0	3.0	96.0	2313.0	0.07453416149068323	0.0	0.0	0.0	0.0	602.0	8730.0	25.0	0.004282212007669298	22.02271554554524	0.525842973123274	2.0	30.0	12.041594578792296	0.11764705882352941	0.7071067811865475	54.78240703180728	50.01876534108112	19.72308292331602	34.539832078341085	10.770329614269007	3.206942899183066	10.04987562112089	14.501661129568106	1.7239404352806416
4	76	B	829.0	104.9116881599999	4.1658127730016613E-5	34.0	30.0	1.1333333333333333	103.0	3.0	69.0	6623.0	0.08323281061519903	23.323807579381203	11.661903789690601	1.0	0.2898550724637681	189.0	3252.0	25.0	0.005891626028034301	18.110770276274835	0.5326697140080834	2.23606797749979	23.194827009486403	6.708203932499369	0.14285714285714285	0.3946002313234923	63.43494882292201	26.565051177077976	11.180339887498949	20.8806130178211	7.280109889280518	2.868172779722244	5.0990195135927845	17.206349206349206	1.4529520295202953
4	79	B	1150.0	124.81118307999986	6.965821028152065E-5	40.01249804748511	35.0	1.143214229928146	64.0	4.0	95.0	4716.0	0.08260869565217391	68.78870095949142	32.64965543462902	1.0	0.35789473684210527	182.0	4746.0	37.0	7.501196109942684E-4	25.709920264364882	0.6425472419605858	7.0710678118654755	27.202941017470888	9.219544457292887	0.38461538461538464	0.5	42.13759477388825	46.536300128883795	10.04987562112089	18.110770276274835	6.082762530298219	2.9773922927395486	2.23606797749979	26.076923076923077	1.4188790560471976
4	80	B	1061.0	119.39696951999987	5.607120040184543E-5	40.11234224026316	32.0624390837628	1.2510695813088353	83.0	3.0	99.0	11138.0	0.09330819981149858	0.0	0.0	0.0	0.25252525252525254	142.0	4170.0	40.0	0.001543764469721159	27.16615541441225	0.6772517857893612	7.280109889280518	27.073972741361768	7.0710678118654755	0.37054783696827226	0.3676073110469039	13.0829906748111	5.267697128044233	8.06225774829855	15.297058540778355	7.0710678118654755	2.1633307652783937	1.0	29.366197183098592	1.3621103117505995
4	82	B	809.0	103.49747459999993	6.145272713434473E-5	33.1058907144937	28.635642126552707	1.1561078521719583	110.0	3.0	93.0	6384.0	0.11495673671199011	32.81155880176422	16.0	2.0	0.5806451612903226	135.0	2916.0	32.0	0.003018425985214749	21.95449840010015	0.6631598765741261	5.656854249492381	23.706539182259394	7.211102550927978	0.33333333333333337	0.4191368221424546	19.98310652189997	8.673174047879769	8.602325267042627	15.0	6.4031242374328485	2.342606428329091	2.0	21.6	1.4814814814814814
4	89	B	771.0	101.49747459999993	1.4817824505056334E-4	34.23448553724738	27.16615541441225	1.2601888274218305	101.0	3.0	120.0	8840.0	0.1556420233463035	57.35046672844422	24.20743687382041	1.0	0.4166666666666667	100.0	11442.0	159.0	6.96013209884311E-4	19.4164878389476	0.5671616656199584	2.8284271247461903	19.235384061671343	2.23606797749979	0.2	0.1350858067395748	38.29016319224307	19.855214369321057	7.280109889280518	13.341664064126334	5.0990195135927845	2.616515592568454	1.0	114.42	1.3896171997902464
4	95	B	952.0	112.32590171999988	4.138508859556736E-5	36.87817782917155	30.805843601498726	1.1971163103411133	79.0	3.0	62.0	6078.0	0.06512605042016807	48.67914530477978	23.853720883753127	2.0	0.532258064516129	100.0	3986.0	50.0	0.003472853994713515	21.213203435596427	0.5752237416355279	3.1622776601683795	21.095023109728988	3.605551275463989	0.17845765256206245	0.2166365803419133	30.963756532073518	46.21887523513129	8.94427190999916	16.1245154965971	4.47213595499958	3.6055512754639887	1.0	39.86	1.254390366281987
4	97	A	1126.0	123.05382375999984	2.4687850997084517E-5	39.824615503479755	34.20526275297414	1.164283279771532	59.0	3.0	467.0	13346.0	0.4147424511545293	0.0	0.0	0.0	0.0	326.0	7131.0	35.0	0.005015108554503222	20.518284528683193	0.51521613628361	2.8284271247461903	31.622776601683793	12.529964086141668	0.16666666666666669	0.583578607664135	83.6598082540901	10.049348588124879	16.401219466856727	31.064449134018133	8.602325267042627	3.6111688607070898	12.041594578792296	21.874233128834355	1.6000560931145702
4	99	B	934.0	111.7401152799999	3.913426493954533E-5	35.6931365951495	30.4138126514911	1.1735831019988732	43.0	3.0	99.0	4531.0	0.10599571734475374	8.48528137423857	4.242640687119285	1.0	0.23232323232323232	81.0	11928.0	165.0	9.438588239156384E-4	21.02379604162864	0.5890150893739515	5.0990195135927845	19.697715603592208	4.0	0.3333333333333333	0.26666666666666666	66.16125981682828	77.47119229084849	6.324555320336759	10.816653826391969	4.47213595499958	2.418677324489565	1.4142135623730951	147.25925925925927	1.1204728370221329
5	104	B	837.0	105.15432883999989	6.069739595231771E-5	33.83784863137726	28.792360097775937	1.1752370599863073	88.0	3.0	73.0	9406.0	0.08721624850657109	68.25814745092046	28.442925306655784	2.0	0.8493150684931506	179.0	5901.0	41.0	0.004656527330552324	20.8806130178211	0.6170786223820052	4.123105625617661	23.769728648009426	7.211102550927978	0.23608834134288123	0.39999999999999997	3.3177811683348484	16.33604288971847	9.055385138137417	18.110770276274835	8.06225774829855	2.246364584423875	3.605551275463989	32.96648044692738	1.2436875105914251
5	106	B	689.0	96.08326103999993	1.4163448034782157E-4	32.38826948140329	25.317977802344327	1.2792597313362164	77.0	4.0	37.0	2224.0	0.05370101596516691	36.05551275463989	18.027756377319946	1.0	0.5405405405405406	77.0	5299.0	93.0	8.778573880188025E-4	17.029386365926403	0.525788708029132	4.123105625617661	17.26267650163207	6.082762530298219	0.28797018815893544	0.4301162633521313	83.08877288097533	87.66269414087618	5.656854249492381	10.816653826391969	4.47213595499958	2.418677324489565	2.0	68.81818181818181	1.3513870541611626
5	108	N	834.0	104.32590171999989	3.106703158638467E-5	33.13608305156178	31.144823004794873	1.063935506920696	81.0	3.0	-1.0	-1.0	-1.0	-1.0	-1.0	-1.0	-1.0	68.0	10404.0	173.0	6.782134210205107E-4	19.1049731745428	0.576560999826512	3.1622776601683795	19.235384061671343	3.605551275463989	0.18864566947613626	0.22803508501982758	11.725112015165081	26.980230718222856	5.385164807134504	10.295630140987	4.47213595499958	2.3021728866442674	1.0	153.0	1.130718954248366
5	109	B	605.0	88.66904747999995	1.2746532029693343E-4	28.792360097775937	24.698178070456937	1.1657685848583428	109.0	3.0	80.0	6064.0	0.1322314049586777	48.93248843302199	20.248456731316587	1.0	0.5375	55.0	2744.0	55.0	4.859920869821339E-4	14.560219778561036	0.5056973353040878	1.0	14.560219778561036	1.4142135623730951	0.08333333333333333	0.11111111111111112	68.96248897457819	66.03751102542181	5.0990195135927845	8.246211251235321	4.123105625617661	2.0	2.23606797749979	49.89090909090909	1.102405247813411
5	111	B	1041.0	119.63961019999988	1.0448133297913553E-4	38.948684188300895	31.38470965295043	1.241008268643944	112.0	3.0	95.0	9207.0	0.09125840537944284	19.032759230687848	8.602325267042627	2.0	0.6	92.0	4279.0	50.0	3.6678373194195814E-4	22.825424421026653	0.5860383963338812	3.1622776601683795	24.596747752497688	5.0990195135927845	0.15871016626723794	0.2626128657194451	12.030596096537874	19.155612445439672	6.082762530298219	10.44030650891055	5.0990195135927845	2.047512562185564	2.0	46.51086956521739	1.075017527459687
5	112	A	1028.0	117.39696951999987	3.598921595983199E-5	37.013511046643494	33.0	1.1216215468679847	111.0	3.0	589.0	20598.0	0.5729571984435797	18.632585715761365	8.94427190999916	1.0	0.057724957555178265	118.0	6800.0	73.0	0.002845034211995139	25.317977802344327	0.6840198912888661	8.06225774829855	23.345235059857504	6.4031242374328485	0.4608885989624768	0.37600440202852353	26.73209379275889	35.647020749906744	7.810249675906654	13.92838827718412	5.385164807134504	2.58643677139299	2.0	57.6271186440678	1.2667647058823528
5	114	B	821.0	104.32590171999992	9.604683452878362E-5	34.058772731852805	29.068883707497267	1.1716574009021399	101.0	3.0	133.0	9046.0	0.16199756394640683	62.12711178947599	24.758836806279895	1.0	0.45864661654135336	181.0	7042.0	59.0	0.0020616999017783752	18.027756377319946	0.5293131528623707	1.0	18.24828759089466	2.23606797749979	0.0625	0.1350858067395748	3.366460663429791	60.06848815949222	14.0	23.194827009486403	6.082762530298219	3.8132060710825137	2.0	38.9060773480663	1.5164725930133485
5	119	B	555.0	85.84062035999995	1.795888660838191E-4	29.068883707497267	23.259406699226016	1.2497689250373083	87.0	4.0	86.0	6278.0	0.15495495495495495	56.30547003935854	20.0	1.0	0.6162790697674418	78.0	2144.0	36.0	0.0040088456677214	16.1245154965971	0.554700196225229	5.0	16.278820596099706	4.123105625617661	0.43852900965351466	0.39492189449597953	81.43085812016236	75.7354877019201	8.06225774829855	13.416407864998739	6.708203932499369	2.0	2.0	27.487179487179485	1.3097014925373136
5	121	B	1048.0	118.9116881599999	1.310496728304694E-4	39.11521443121589	33.13608305156178	1.180441706714406	83.0	3.0	92.0	3882.0	0.08778625954198473	18.439088914585774	9.219544457292887	1.0	0.2826086956521739	329.0	6568.0	24.0	0.00633356527966184	21.095023109728988	0.5393048054696106	1.4142135623730951	22.20360331117452	2.8284271247461903	0.07692307692307693	0.15384615384615385	42.13759477388825	42.13759477388825	15.811388300841896	28.635642126552707	9.848857801796104	2.9075089419334006	1.4142135623730951	19.96352583586626	1.2021924482338613
5	123	B	945.0	113.15432883999986	6.187941705914709E-5	36.796738985948195	30.4138126514911	1.2098693250858885	66.0	5.0	140.0	7919.0	0.14814814814814814	50.72551150272081	23.08679276123039	2.0	0.39285714285714285	94.0	12849.0	188.0	4.91120694518591E-4	19.697715603592208	0.5353114473300011	5.656854249492381	20.615528128088304	6.4031242374328485	0.3805211953235953	0.4268749491621899	90.0	83.65980825409008	6.324555320336759	11.40175425099138	6.082762530298219	1.8744368523675354	1.0	136.69148936170214	1.3753599501906761
5	124	N	1026.0	116.81118307999988	4.2156257824437216E-5	38.27531841800928	32.449961479175904	1.1795181465029374	56.0	3.0	-1.0	-1.0	-1.0	-1.0	-1.0	-1.0	-1.0	338.0	7406.0	30.0	0.005056533555420101	20.808652046684813	0.5436571897176938	2.23606797749979	23.021728866442675	4.242640687119285	0.125	0.22206996305928156	28.92642583525361	10.491477012331586	15.811388300841896	28.30194339616981	8.602325267042627	3.29003409166597	2.23606797749979	21.911242603550296	1.369160140426681
5	125	B	667.0	94.08326103999993	1.6242544542283485E-4	30.4138126514911	25.317977802344327	1.2012733753433864	90.0	3.0	60.0	5330.0	0.08995502248875563	30.660533849162526	14.7648230602334	2.0	0.6833333333333333	74.0	3002.0	48.0	9.299147332576746E-4	16.492422502470642	0.5422675115236519	1.4142135623730951	15.524174696260024	1.0	0.10511766624552735	0.08333333333333333	37.40535663140855	82.40535663140855	5.830951894845301	10.295630140987	4.47213595499958	2.3021728866442674	1.0	40.567567567567565	1.183211192538308
6	126	A	751.0	100.32590171999992	8.406125202880628E-5	33.24154027718932	26.30589287593181	1.2636537537033454	63.0	4.0	400.0	12778.0	0.5326231691078562	49.79352468963806	23.769728648009426	2.0	0.0675	156.0	6708.0	46.0	8.530060198986314E-4	21.37755832643195	0.643097706910454	5.385164807134504	26.076809620810597	10.0	0.3083536398570881	0.5555555555555556	14.67639313745002	7.125016348901798	9.055385138137417	17.0	6.0	2.8333333333333335	5.385164807134504	43.0	1.069767441860465
6	127	B	610.0	89.01219323999995	1.0594499050382154E-4	29.698484809834994	24.758836806279895	1.1995105037528335	95.0	3.0	56.0	5936.0	0.09180327868852459	56.52125695669087	19.235384061671343	2.0	0.9107142857142857	126.0	4667.0	54.0	0.005196665207540805	15.264337522473747	0.5139769796410215	3.605551275463989	18.788294228055936	6.708203932499369	0.295378269592824	0.5353729576861873	78.69006752597979	71.56505117707799	10.770329614269007	18.973665961010276	6.324555320336759	3.0	4.0	37.03968253968254	1.4578958645811013
6	128	B	1310.0	132.22539663999987	3.361079599618607E-5	42.0	38.0	1.105263157894737	86.0	4.0	97.0	9984.0	0.07404580152671755	87.88968207330944	34.20526275297414	4.0	0.8041237113402062	116.0	2485.0	25.0	6.842807859177119E-4	22.360679774997898	0.53239713749995	4.123105625617661	24.041630560342615	7.280109889280518	0.2207047840876987	0.38969534791087906	75.96375653207352	74.05460409907714	7.0710678118654755	12.041594578792296	6.082762530298219	1.979625954295134	3.1622776601683795	21.42241379310345	1.1670020120724347
6	131	B	801.0	102.91168815999993	7.784401876141965E-5	34.058772731852805	28.42534080710379	1.1981834435329324	84.0	3.0	119.0	11204.0	0.14856429463171036	14.560219778561036	7.280109889280518	1.0	0.40336134453781514	82.0	2612.0	26.0	0.0011581996286283039	21.95449840010015	0.6446062684921008	6.0	21.633307652783937	5.0990195135927845	0.375	0.31323027878410764	40.23635830927381	28.926425835253603	7.0710678118654755	12.36931687685298	4.123105625617661	3.0	1.4142135623730951	31.853658536585368	0.8162327718223583
6	134	B	740.0	99.74011527999994	8.880011264322543E-5	32.01562118716424	28.0178514522438	1.1426865204755121	68.0	3.0	65.0	10744.0	0.08783783783783784	34.33115253187322	16.1245154965971	4.0	1.0307692307692307	87.0	5581.0	83.0	0.0016896075135574846	17.11724276862369	0.5346528392673	2.23606797749979	18.027756377319946	2.23606797749979	0.15617376188860607	0.14285714285714285	63.43494882292201	26.565051177077976	7.615773105863909	13.0	4.47213595499958	2.9068883707497264	1.4142135623730951	64.14942528735632	1.2938541480021502
6	139	A	979.0	116.32590171999989	7.740876245173692E-5	39.05124837953327	30.066592756745816	1.2988252009623416	61.0	3.0	335.0	13347.0	0.3421859039836568	75.66014851244208	27.294688127912362	1.0	0.15522388059701492	109.0	5207.0	60.0	0.0018044493643116697	21.587033144922902	0.5527872741767879	4.47213595499958	22.135943621178654	6.324555320336759	0.2857142857142857	0.42543562981151706	60.57254359681026	68.70264595096624	8.602325267042627	16.1245154965971	5.0	3.2249030993194197	2.0	47.77064220183486	1.2560015363933168
6	143	A	723.0	98.6690474799999	5.410216242630101E-5	32.2490309931942	27.294688127912362	1.1815130783712957	52.0	4.0	334.0	13640.0	0.46196403872752423	24.73863375370596	12.36931687685298	1.0	0.0688622754491018	100.0	6480.0	72.0	0.0030344781254914867	18.24828759089466	0.5658553770110414	2.23606797749979	17.11724276862369	1.0	0.1350858067395748	0.0625	19.44003482817619	7.125016348901795	8.246211251235321	14.560219778561036	5.0990195135927845	2.8554940297339364	1.4142135623730951	64.8	1.1111111111111112
6	144	A	1132.0	124.56854239999987	1.003278592834565E-4	41.0	33.95585369269929	1.2074501313102088	64.0	6.0	660.0	14631.0	0.5830388692579506	0.0	0.0	0.0	0.0	165.0	5973.0	47.0	0.0014334581559000245	28.442925306655784	0.6937298855281898	8.06225774829855	28.284271247461902	8.0	0.4219978575547771	0.42105263157894735	6.911227119024659	14.036243467926454	10.0	17.69180601295413	7.0710678118654755	2.5019992006393603	1.0	36.2	1.298342541436464
6	149	B	788.0	102.08326103999993	7.078296386835814E-5	33.61547262794322	28.30194339616981	1.187744324034388	45.0	4.0	163.0	6808.0	0.2068527918781726	64.72626487530877	25.0	1.0	0.3619631901840491	135.0	2835.0	25.0	0.001247830308120116	21.633307652783937	0.643552089605339	5.0	20.248456731316587	3.605551275463989	0.29061909685954823	0.2166365803419133	25.057615418303023	28.237445538167258	8.06225774829855	14.212670403551895	5.656854249492381	2.5124689052802225	1.4142135623730951	21.0	1.1904761904761905
6	150	B	515.0	82.18376611999997	1.1593370360560754E-4	27.459060435491963	21.633307652783937	1.2692955176439846	42.0	3.0	51.0	3922.0	0.09902912621359224	0.0	0.0	0.0	0.27450980392156865	72.0	4548.0	81.0	4.3937298996906565E-4	16.278820596099706	0.5928396797968608	4.0	15.811388300841896	5.385164807134504	0.3333333333333333	0.4600856791042167	59.743562836470744	81.54497232282255	5.385164807134504	9.055385138137417	5.0990195135927845	1.775907135479261	2.23606797749979	63.166666666666664	1.2823218997361479
6	151	A	782.0	102.08326103999993	5.3060139494180974E-5	33.1058907144937	29.068883707497267	1.1388772629736459	121.0	3.0	227.0	5494.0	0.29028132992327366	0.0	0.0	0.0	0.0	121.0	5995.0	57.0	0.0011751955412296225	23.323807579381203	0.704521372964301	7.0710678118654755	26.92582403567252	10.44030650891055	0.4343722427630694	0.6603029607687672	19.983106521899977	8.317649244106406	8.06225774829855	14.142135623730951	6.082762530298219	2.324952774876386	5.385164807134504	49.54545454545455	1.1504587155963302
7	153	B	648.0	92.91168815999991	1.3989153486972615E-4	30.14962686336267	25.179356624028344	1.197394648066236	92.0	3.0	52.0	4315.0	0.08024691358024691	14.752245844280097	7.280109889280518	2.0	0.6538461538461539	121.0	3038.0	31.0	0.001179162829811203	17.46424919657298	0.5792525816561679	5.0990195135927845	18.35755975068582	7.0710678118654755	0.4191368221424547	0.5812381937190965	74.87599269168943	78.05582281155367	7.810249675906654	13.601470508735444	5.830951894845301	2.3326329481056884	2.0	25.107438016528924	1.2346938775510206
7	156	B	1517.0	143.53910511999987	1.7990868247099828E-4	45.69463863518345	40.311288741492746	1.133544475052954	111.0	4.0	98.0	10521.0	0.06460118655240607	41.1482309579461	20.0	2.0	0.6020408163265306	230.0	6226.0	39.0	0.006109112333124481	29.154759474226502	0.6380345779073137	6.324555320336759	30.675723300355934	8.06225774829855	0.2984742194699502	0.38005847503304596	4.7636416907261605	16.07357416474639	15.264337522473747	24.413111231467404	7.211102550927978	3.3854893976408285	2.23606797749979	27.069565217391304	1.4407324124638612
7	157	B	702.0	95.84062035999995	9.87655357860984E-5	31.240998703626616	26.40075756488817	1.1833372063980372	113.0	3.0	88.0	10457.0	0.12535612535612536	54.58191539806967	23.08679276123039	4.0	0.6590909090909091	85.0	10041.0	165.0	0.0019777033639199262	17.69180601295413	0.5663009105691739	2.23606797749979	19.1049731745428	4.123105625617661	0.14285714285714285	0.2831760569774271	23.629377730656813	36.158185439808335	6.708203932499369	12.083045973594572	5.385164807134504	2.243765308275509	2.0	118.12941176470588	1.3967732297579922
7	166	B	660.0	94.08326103999994	1.5295173095710744E-4	31.064449134018133	24.698178070456937	1.2577627809387406	128.0	4.0	85.0	4247.0	0.12878787878787878	48.19019764995056	23.430749027719962	1.0	0.3058823529411765	85.0	2243.0	40.0	0.0014857416915481905	18.601075237738275	0.5987897985085647	2.8284271247461903	20.248456731316587	4.47213595499958	0.17374889710522776	0.2701716134791496	10.304846468766044	8.130102354155973	7.0710678118654755	12.041594578792296	4.0	3.010398644698074	2.0	26.388235294117646	1.5158270173874275
7	171	A	887.0	109.15432883999989	3.499300524428335E-5	37.33630940518894	28.792360097775937	1.296743624989359	133.0	3.0	502.0	15997.0	0.5659526493799324	10.198039027185569	5.0990195135927845	1.0	0.03187250996015936	159.0	5364.0	49.0	0.0029404890709913917	22.135943621178654	0.5928797991507494	3.1622776601683795	25.632011235952593	6.708203932499369	0.16666666666666669	0.3570416691943344	3.9451862290375743	4.184916125118416	9.055385138137417	15.297058540778355	8.246211251235321	1.855040827202527	3.605551275463989	33.735849056603776	1.4524608501118568
7	172	B	741.0	99.25483391999991	9.876043034291549E-5	32.01562118716424	27.80287754891569	1.1515218570752885	99.0	4.0	128.0	4852.0	0.17273954116059378	19.79898987322333	9.899494936611665	1.0	0.265625	117.0	6648.0	81.0	0.002160751559610056	16.401219466856727	0.5122880287399306	1.0	17.88854381999832	4.47213595499958	0.06666666666666667	0.31234752377721214	39.80557109226518	66.37062226934319	9.433981132056603	16.1245154965971	5.830951894845301	2.7653315937748606	3.605551275463989	56.82051282051282	1.4255415162454874
8	178	B	559.0	85.59797967999997	1.2272477852752462E-4	28.319604517012593	23.430749027719962	1.2086512677639467	139.0	3.0	28.0	3192.0	0.05008944543828265	39.0167970666468	17.0	1.0	1.3571428571428572	124.0	4909.0	61.0	0.0018761988881044955	17.029386365926403	0.6013285374693791	3.1622776601683795	17.804493814764857	4.123105625617661	0.25	0.33333333333333337	32.27564431457763	36.67434966957317	9.433981132056603	15.264337522473747	5.830951894845301	2.6178122882419563	1.0	39.58870967741935	1.5408433489509066
8	179	B	815.0	105.15432883999988	1.9120319742773175E-4	36.235341863986875	27.730849247724095	1.306679847425183	114.0	3.0	167.0	12442.0	0.2049079754601227	73.79780573522771	28.861739379323623	4.0	0.5329341317365269	85.0	2145.0	30.0	0.0010047458656775648	21.095023109728988	0.5821670784537193	2.8284271247461903	19.235384061671343	1.0	0.16666666666666669	0.05555555555555555	15.642246457208728	29.357753542791272	6.4031242374328485	10.44030650891055	4.123105625617661	2.5321462647095156	2.23606797749979	25.235294117647058	1.1888111888111887
8	180	A	1113.0	121.15432883999986	3.27660547011794E-5	40.049968789001575	34.058772731852805	1.1759075731917263	147.0	3.0	471.0	22076.0	0.42318059299191374	91.96048014782676	33.54101966249684	2.0	0.2781316348195329	163.0	4266.0	39.0	0.0034751783260107898	24.08318915758459	0.601328537469379	4.123105625617661	21.02379604162864	2.23606797749979	0.19999999999999998	0.125	11.173838241814735	66.29735404903376	10.816653826391969	18.867962264113206	5.830951894845301	3.2358288328176625	5.0990195135927845	26.171779141104295	1.490154711673699
8	182	B	748.0	99.4974745999999	1.4872366388710956E-4	32.984845004941285	26.92582403567252	1.2250263895820424	116.0	2.0	76.0	5905.0	0.10160427807486631	70.97841155812137	25.317977802344327	2.0	0.6447368421052632	226.0	7103.0	53.0	0.004652341971643985	18.973665961010276	0.5752237416355278	2.8284271247461903	18.027756377319946	3.605551275463989	0.19026059766179765	0.27653315937748607	30.963756532073532	70.34617594194668	12.041594578792296	21.400934559032695	7.810249675906654	2.7401088885866334	4.123105625617661	31.42920353982301	1.6863297198366887
8	183	B	601.0	89.25483391999994	1.3502556990414223E-4	29.732137494637012	24.08318915758459	1.2345598126597523	108.0	3.0	23.0	3119.0	0.03826955074875208	46.99814374580194	22.627416997969522	1.0	1.9565217391304348	121.0	4256.0	57.0	0.0033961588605579706	17.204650534085253	0.5786550172246638	3.0	15.620499351813308	1.0	0.21428571428571427	0.07142857142857142	42.27368900609372	42.27368900609372	8.06225774829855	13.92838827718412	6.708203932499369	2.0763215336529917	2.0	35.17355371900826	1.6205357142857144
8	184	B	851.0	105.74011527999988	8.234559439751051E-5	35.77708763999664	29.5296461204668	1.2115650656307655	106.0	3.0	194.0	11560.0	0.22796709753231492	74.15066007022885	28.0178514522438	3.0	0.4587628865979381	179.0	7295.0	66.0	0.002422653714492323	22.47220505424423	0.6281172263200556	5.0	21.18962010041709	4.123105625617661	0.29411764705882354	0.26559258100921596	26.565051177077976	40.60129464500446	10.816653826391969	19.235384061671343	5.385164807134504	3.571921148297534	1.4142135623730951	40.754189944134076	1.6194653872515423
8	186	B	887.0	109.74011527999988	5.406698452568828E-5	35.6931365951495	29.427877939124322	1.2129021558736155	120.0	4.0	91.0	8092.0	0.10259301014656144	72.0889967360971	29.154759474226502	3.0	0.6043956043956044	107.0	16401.0	213.0	0.004969286341611347	24.041630560342615	0.6735645239877781	6.708203932499369	25.317977802344327	8.0	0.34874291623145787	0.42105263157894735	13.324531261890797	13.240519915187178	8.602325267042627	15.811388300841896	4.47213595499958	3.5355339059327373	3.605551275463989	153.2803738317757	1.3896103896103895
8	189	B	1120.0	123.05382375999986	2.8239845020126953E-5	41.10960958218893	32.64965543462902	1.2591131218673468	90.0	3.0	186.0	11653.0	0.16607142857142856	26.961718330585985	11.704699910719626	3.0	0.27956989247311825	104.0	10116.0	127.0	3.8188684649333697E-4	24.041630560342615	0.5848177787307142	4.47213595499958	24.20743687382041	4.47213595499958	0.2222222222222222	0.2222222222222222	22.249023657212348	14.620873988631665	6.4031242374328485	12.206555615733702	5.830951894845301	2.0934070175616757	2.8284271247461903	97.26923076923077	1.3056544088572557
8	191	B	1177.0	127.05382375999984	5.0521526947586964E-5	41.78516483155236	33.24154027718932	1.2570165065493597	104.0	3.0	169.0	10267.0	0.14358538657604078	63.85219013816365	28.460498941515414	1.0	0.33136094674556216	139.0	4648.0	43.0	0.0015052689314993897	29.068883707497267	0.6956747406569302	7.810249675906654	29.068883707497267	7.810249675906654	0.4065853577252028	0.4065853577252028	19.580711661097126	19.580711661097126	10.0	17.0	4.47213595499958	3.801315561749642	0.0	33.43884892086331	1.2859294320137695
8	192	N	774.0	102.32590171999989	1.418979153268742E-4	34.713109915419565	27.294688127912362	1.271789945089019	80.0	3.0	-1.0	-1.0	-1.0	-1.0	-1.0	-1.0	-1.0	242.0	4339.0	27.0	0.004339351563573862	18.24828759089466	0.525688641419845	1.4142135623730951	19.026297590440446	3.605551275463989	0.1	0.27653315937748607	58.24051991518719	69.55045238920741	12.36931687685298	24.331050121192877	6.082762530298219	4.0	2.23606797749979	17.929752066115704	1.5058769301682415
9	198	A	818.0	104.32590171999993	3.7902468172930664E-5	34.058772731852805	29.068883707497267	1.1716574009021399	130.0	4.0	232.0	8241.0	0.28361858190709044	10.0	5.0	1.0	0.125	80.0	3643.0	46.0	4.1487148768437116E-4	21.400934559032695	0.6283530744787491	4.47213595499958	21.2602916254693	4.242640687119285	0.2701716134791496	0.2606233456578416	13.671307132195835	4.763641690726182	6.4031242374328485	10.63014581273465	4.242640687119285	2.505549396395485	1.4142135623730951	45.5375	1.0101564644523744
9	199	N	1508.0	142.71067799999992	4.676460813921226E-5	45.34313619501854	41.773197148410844	1.0854600387402595	102.0	4.0	-1.0	-1.0	-1.0	-1.0	-1.0	-1.0	-1.0	429.0	8453.0	32.0	0.005212268652369109	28.42534080710379	0.6268940173182516	7.0710678118654755	30.528675044947494	11.045361017187261	0.3333333333333333	0.5236003278940785	40.44623202084138	53.77076328273216	17.69180601295413	33.61547262794322	11.661903789690601	2.8825029972944978	4.47213595499958	19.703962703962706	1.6240388027919082
9	200	A	891.0	109.3969695199999	4.5777654969639355E-5	36.40054944640259	29.206163733020468	1.2463310751506935	132.0	3.0	447.0	10904.0	0.5016835016835017	0.0	0.0	0.0	0.0	148.0	4186.0	41.0	0.0017583294667539893	25.495097567963924	0.7004041959724749	7.810249675906654	25.495097567963924	7.810249675906654	0.4235702594681104	0.4235702594681104	12.037202320365736	12.037202320365736	8.602325267042627	16.401219466856727	5.0	3.2802438933713454	0.0	28.283783783783782	1.449593884376493
9	205	A	1087.0	119.7401152799999	7.09637084101268E-5	39.21734310225516	32.89376840679705	1.1922423304394465	99.0	4.0	547.0	18815.0	0.5032198712051518	33.94112549695428	16.97056274847714	1.0	0.029250457038391225	128.0	9009.0	86.0	0.0015830004037635911	20.8806130178211	0.5324331371295875	2.0	20.248456731316587	1.4142135623730951	0.1	0.06666666666666667	18.434948822922024	26.56505117707799	8.602325267042627	16.278820596099706	5.656854249492381	2.8777161083053344	1.4142135623730951	70.3828125	1.2218892218892219
9	206	B	836.0	104.91168815999993	3.947730673706455E-5	34.438350715445125	29.966648127543394	1.1492226480876129	62.0	3.0	21.0	2808.0	0.025119617224880382	0.0	0.0	0.0	0.5238095238095238	209.0	6300.0	32.0	0.0030104084956312665	19.313207915827967	0.5608052509659314	2.23606797749979	17.46424919657298	1.0	0.14285714285714285	0.0625	51.581944655178006	25.01689347810003	11.180339887498949	20.248456731316587	6.324555320336759	3.2015621187164243	3.1622776601683795	30.14354066985646	1.0615873015873016
9	208	B	634.0	92.66904747999995	1.790997116511044E-4	30.886890422961002	25.495097567963924	1.2114835152375405	86.0	3.0	56.0	6392.0	0.08832807570977919	31.757464008762888	14.422205101855956	1.0	0.7678571428571429	126.0	11949.0	143.0	0.002504799604618319	17.4928556845359	0.5663521139548541	2.23606797749979	15.811388300841896	3.605551275463989	0.1514456332038457	0.2650854018430103	31.82744657667311	87.91743472026911	7.280109889280518	13.92838827718412	6.324555320336759	2.2022715545545237	3.1622776601683795	94.83333333333333	1.507908611599297
9	211	B	1082.0	121.05382375999987	5.9973256263538266E-5	40.22437072223753	33.015148038438355	1.2183610588510987	81.0	3.0	40.0	2674.0	0.036968576709796676	14.0	7.0	1.0	0.55	347.0	10079.0	30.0	0.007774099472265464	21.095023109728988	0.5244338874906718	2.0	33.28663395418648	12.529964086141668	0.1	0.6825506361581397	34.508522987668414	5.898063321703198	17.4928556845359	31.827660925679098	7.0710678118654755	4.50111097397076	14.317821063276353	29.046109510086456	1.0328405595793233
9	216	B	664.0	93.25483391999991	1.4326768566783732E-4	31.240998703626616	26.248809496813376	1.1901872619182707	64.0	3.0	76.0	3431.0	0.1144578313253012	24.166091947189145	12.083045973594572	1.0	0.2236842105263158	87.0	3092.0	45.0	0.0017631656787857727	19.849433241279208	0.635364875162425	4.242640687119285	20.0	4.47213595499958	0.25	0.2857142857142857	5.19442890773481	13.240519915187207	8.246211251235321	13.92838827718412	4.123105625617661	3.3781303565555834	1.4142135623730951	35.54022988505747	1.2661707632600259
9	222	B	773.0	102.32590171999992	9.163592912779628E-5	33.12099032335839	27.294688127912362	1.2134591964613026	70.0	3.0	146.0	4866.0	0.1888745148771022	46.17358552246078	23.08679276123039	1.0	0.11643835616438356	87.0	2436.0	32.0	5.092054237345135E-4	17.0	0.5132696768432932	1.0	17.0	1.0	0.0625	0.0625	28.072486935852965	28.072486935852965	6.4031242374328485	12.041594578792296	5.0	2.4083189157584592	0.0	28.0	1.1428571428571428
10	228	A	585.0	88.08326103999995	1.216642936169547E-4	30.14962686336267	24.08318915758459	1.251895115139581	75.0	3.0	196.0	5483.0	0.335042735042735	0.0	0.0	0.0	0.0	98.0	2306.0	35.0	0.005020858332528718	18.384776310850235	0.6097845387662529	5.385164807134504	19.697715603592208	6.708203932499369	0.5	0.6	60.603947145056736	55.84030545433056	9.899494936611665	15.620499351813308	4.242640687119285	3.681787005729087	1.4142135623730951	23.53061224489796	1.4874241110147441
10	232	B	1026.0	118.56854239999987	8.3969659580186E-5	38.3275357934736	32.28002478313795	1.187345302581511	94.0	3.0	89.0	5184.0	0.08674463937621832	16.609700215601432	8.06225774829855	1.0	0.4606741573033708	277.0	8288.0	39.0	0.004247030461670931	22.80350850198276	0.5949641173087296	4.123105625617661	24.041630560342615	5.385164807134504	0.20986055078837967	0.27883326429273	1.4878675288277918	6.27729848959757	13.92838827718412	25.96150997149434	6.324555320336759	4.104875150354759	1.4142135623730951	29.92057761732852	1.3034507722007722
10	236	B	1327.0	134.12489155999984	5.1762928757674856E-5	45.880278987817846	35.73513677041127	1.2838982339031304	92.0	3.0	217.0	9957.0	0.16352675207234363	17.239440806249	8.246211251235321	1.0	0.17972350230414746	109.0	8595.0	118.0	0.001807137524187434	32.64965543462902	0.7116272209961533	9.899494936611665	33.54101966249684	10.63014581273465	0.48247186175690426	0.518081606572636	25.01689347810003	21.202818643809678	9.055385138137417	16.492422502470642	5.0990195135927845	3.23443016025056	1.0	78.85321100917432	1.4964514252472367
10	237	A	1019.0	115.7401152799999	3.248187221993181E-5	37.8021163428716	33.60059523282288	1.1250430559618314	88.0	3.0	645.0	14596.0	0.6329735034347399	0.0	0.0	0.0	0.018604651162790697	318.0	8558.0	41.0	0.004299634350172769	20.615528128088304	0.5453538087947768	2.23606797749979	21.095023109728988	3.0	0.125	0.16666666666666666	24.775140568831915	38.65980825409008	15.264337522473747	26.90724809414742	7.810249675906654	3.4451200935549973	2.8284271247461903	26.91194968553459	1.5234867959803693
10	239	B	861.0	106.56854239999991	1.0268245481145827E-4	35.17101079013795	29.832867780352597	1.1789349602286965	80.0	3.0	78.0	4431.0	0.09059233449477352	21.418146703956943	10.04987562112089	1.0	0.47435897435897434	80.0	5246.0	87.0	6.247423368291899E-4	20.8806130178211	0.5936881695670824	3.605551275463989	20.8806130178211	3.605551275463989	0.2095684110712273	0.2095684110712273	20.449547610792592	20.449547610792592	5.656854249492381	10.816653826391969	5.0	2.1633307652783937	0.0	65.575	1.3267251239039268
10	242	B	775.0	100.6690474799999	7.106508986428702E-5	32.89376840679705	28.460498941515414	1.1557692110174083	75.0	3.0	81.0	2655.0	0.10451612903225807	0.0	0.0	0.0	0.08641975308641975	86.0	5556.0	99.0	4.6306112949759994E-4	17.26267650163207	0.524800816013071	3.605551275463989	17.46424919657298	2.0	0.25	0.14285714285714285	78.11134196037203	68.19859051364818	6.4031242374328485	11.40175425099138	4.242640687119285	2.68741924943285	2.23606797749979	64.6046511627907	1.5323974082073433
11	246	B	1201.0	128.56854239999987	7.395978892773082E-5	43.41658669218482	34.23448553724738	1.2682120385582323	137.0	4.0	125.0	14122.0	0.10407993338884262	17.2276413803437	8.602325267042627	2.0	0.4	104.0	5735.0	69.0	0.001078468925275479	27.294688127912362	0.6286695985897373	6.082762530298219	28.160255680657446	7.0	0.27202941017470883	0.3333333333333333	1.3322198538696455	8.130102354155952	6.708203932499369	12.083045973594572	5.385164807134504	2.243765308275509	1.4142135623730951	55.14423076923077	1.2512641673931997
11	248	B	789.0	102.91168815999993	1.0798546578826923E-4	33.94112549695428	28.284271247461902	1.2	110.0	4.0	152.0	9874.0	0.1926489226869455	76.44491680006304	27.018512172212592	5.0	0.618421052631579	235.0	4886.0	29.0	0.0034877838652543364	18.439088914585774	0.5432668671002208	2.0	20.615528128088304	4.123105625617661	0.14285714285714285	0.26559258100921596	45.0	30.963756532073532	13.0	23.021728866442675	7.211102550927978	3.1925393799149435	5.0	20.791489361702126	1.3948014735980352
11	252	B	1053.0	118.71067799999986	7.36691886864526E-5	38.47076812334269	34.0	1.1314931800983143	80.0	4.0	88.0	4777.0	0.0835707502374169	14.142135623730951	7.0710678118654755	1.0	0.2727272727272727	111.0	2702.0	36.0	9.149077317620695E-4	21.470910553583888	0.5581097441242955	2.23606797749979	21.95449840010015	2.8284271247461903	0.1111111111111111	0.14804664203952106	1.3322198538696455	17.10272896905237	7.615773105863909	13.341664064126334	5.0990195135927845	2.616515592568454	1.0	24.34234234234234	1.4789045151739453
11	254	B	943.0	111.98275595999989	3.988507644154657E-5	34.9857113690718	32.2490309931942	1.0848608560193684	104.0	3.0	74.0	5797.0	0.0784729586426299	42.016270568147185	20.396078054371138	3.0	0.581081081081081	275.0	11977.0	75.0	0.004806069095385866	20.0	0.5716619504750294	3.1622776601683795	18.681541692269406	5.0	0.18864566947613626	0.30485538042484617	40.60129464500447	84.0938588862295	13.892443989449804	24.186773244895647	10.295630140987	2.3492270908808073	4.123105625617661	43.552727272727275	1.7220505969775401
11	262	A	670.0	93.25483391999994	6.769561886619347E-5	29.68164415931166	26.92582403567252	1.102348589962859	59.0	4.0	303.0	6886.0	0.45223880597014926	0.0	0.0	0.0	0.0	67.0	2633.0	48.0	6.431373648581512E-4	16.15549442140351	0.5442924365877907	2.8284271247461903	16.15549442140351	2.8284271247461903	0.22222222222222224	0.22222222222222224	78.69006752597979	78.69006752597979	5.385164807134504	8.94427190999916	4.47213595499958	2.0	0.0	39.298507462686565	1.2214204329661984
11	267	B	926.0	111.3969695199999	5.279192705847609E-5	36.235341863986875	31.76476034853718	1.140740287866065	84.0	4.0	74.0	4333.0	0.07991360691144708	20.8806130178211	10.44030650891055	1.0	0.28378378378378377	109.0	3937.0	43.0	0.005888274889335578	20.223748416156685	0.5581221916456213	6.4031242374328485	23.194827009486403	8.602325267042627	0.4099180245918029	0.5440588203494178	77.9052429229879	62.10272896905238	9.899494936611665	17.69180601295413	5.656854249492381	3.1274990007992005	3.0	36.11926605504587	1.1905003810007622
11	269	B	735.0	98.91168815999994	1.1746064803486139E-4	31.622776601683793	27.202941017470888	1.1624763874381927	96.0	3.0	81.0	6832.0	0.11020408163265306	13.416407864998739	6.708203932499369	1.0	0.30864197530864196	155.0	4402.0	46.0	0.004501132576018899	16.55294535724685	0.523450093132096	2.0	18.027756377319946	2.23606797749979	0.14285714285714285	0.1350858067395748	71.56505117707799	8.13010235415598	10.63014581273465	20.0	7.810249675906654	2.5607375986579197	2.23606797749979	28.4	1.619718309859155
11	270	B	857.0	107.1543288399999	3.655479901846626E-5	34.88552708502482	29.5296461204668	1.1813730155352553	61.0	3.0	95.0	4861.0	0.11085180863477247	18.700777892011075	9.219544457292887	2.0	0.3473684210526316	80.0	8992.0	118.0	7.824632496367522E-4	21.93171219946131	0.6286765324201122	5.0990195135927845	20.615528128088304	4.0	0.295378269592824	0.2222222222222222	15.255118703057775	26.565051177077976	6.708203932499369	11.180339887498949	4.47213595499958	2.5	1.4142135623730951	112.4	1.0498220640569393
11	275	A	825.0	104.3259017199999	4.878970245437963E-5	33.61547262794322	29.154759474226502	1.153001198917799	67.0	3.0	212.0	7095.0	0.25696969696969696	8.94427190999916	4.47213595499958	1.0	0.13679245283018868	70.0	3154.0	40.0	8.310842199402873E-4	20.615528128088304	0.6132749747790672	6.082762530298219	21.2602916254693	7.0710678118654755	0.4301162633521313	0.5	59.98163257239092	61.31385242626057	7.0710678118654755	12.041594578792296	3.605551275463989	3.339737437860371	1.0	45.05714285714286	0.8877615726062144
11	276	B	555.0	85.01219323999996	1.1538182569291713E-4	27.586228448267445	24.08318915758459	1.1454557894206312	57.0	3.0	109.0	3731.0	0.1963963963963964	0.0	0.0	0.0	0.1743119266055046	98.0	2243.0	28.0	0.0024690446936815476	14.212670403551895	0.5152088996219606	2.23606797749979	15.811388300841896	4.123105625617661	0.2	0.3616202853397895	71.56505117707799	59.03624346792647	8.602325267042627	14.422205101855956	5.0	2.884441020371191	2.0	22.887755102040817	1.2233615693267945
12	282	B	646.0	93.25483391999994	1.9283488748265975E-4	31.304951684997057	24.596747752497688	1.2727272727272727	72.0	3.0	75.0	3480.0	0.11609907120743033	10.0	5.0	1.0	0.24	75.0	3009.0	59.0	7.435889700309016E-4	17.4928556845359	0.5587887775887984	2.23606797749979	17.204650534085253	3.0	0.15617376188860607	0.21428571428571427	36.86989764584402	63.43494882292201	5.385164807134504	9.848857801796104	5.385164807134504	1.8288869801622232	1.4142135623730951	40.12	1.4705882352941178
12	290	B	834.0	105.49747459999989	4.2310668595808004E-5	34.48187929913333	29.410882339705484	1.1724190692702159	115.0	4.0	195.0	10103.0	0.23381294964028776	69.44521477715345	28.071337695236398	2.0	0.47692307692307695	170.0	3561.0	29.0	0.004571221312712184	20.615528128088304	0.5978655614807646	3.605551275463989	17.46424919657298	1.4142135623730951	0.22803508501982758	0.08687444855261388	39.92039213998543	61.38954033403479	10.295630140987	20.12461179749811	6.708203932499369	3.0	3.605551275463989	20.94705882352941	1.3844425723111486
12	293	B	688.0	94.66904747999995	7.209322984171433E-5	31.76476034853718	25.942243542145693	1.2244415290039292	108.0	3.0	151.0	7638.0	0.2194767441860465	56.61805933829399	19.4164878389476	1.0	0.4900662251655629	68.0	1998.0	30.0	0.0011048228572051824	20.248456731316587	0.6374503225946442	5.0	18.867962264113206	3.605551275463989	0.3333333333333333	0.25	26.565051177077976	29.744881296942225	5.656854249492381	10.0	3.605551275463989	2.773500981126146	1.4142135623730951	29.38235294117647	1.021021021021021
13	314	B	526.0	82.42640679999995	1.353132564428987E-4	27.892651361962706	22.80350850198276	1.2231736778372262	70.0	3.0	46.0	3564.0	0.08745247148288973	16.97056274847714	8.48528137423857	1.0	0.5434782608695652	66.0	1656.0	22.0	5.804323810824894E-4	16.15549442140351	0.5792025366019814	3.1622776601683795	15.811388300841896	2.23606797749979	0.2701716134791496	0.1850583025494013	59.470294100065885	51.34019174590992	6.082762530298219	10.198039027185569	4.123105625617661	2.473387769603369	1.0	25.09090909090909	0.8768115942028986
13	315	A	790.0	102.32590171999993	5.344566533529987E-5	33.37663853655727	28.284271247461902	1.1800423721205946	80.0	3.0	467.0	21708.0	0.5911392405063292	64.25101292246502	22.20360331117452	3.0	0.11991434689507495	62.0	5723.0	102.0	8.832966053642949E-4	18.384776310850235	0.5508276781891465	5.0990195135927845	19.313207915827967	5.385164807134504	0.3333333333333333	0.33333333333333337	71.56505117707799	61.07357416474639	5.830951894845301	11.661903789690601	3.605551275463989	3.23443016025056	1.0	92.30645161290323	1.105014852350166
13	319	A	774.0	101.74011527999993	7.163343630694111E-5	33.0	28.0	1.1785714285714286	65.0	3.0	341.0	15410.0	0.4405684754521964	56.588349621692686	20.518284528683193	2.0	0.26392961876832843	110.0	5038.0	49.0	0.0021198331640610297	20.024984394500787	0.6068177089242663	4.123105625617661	21.02379604162864	5.0990195135927845	0.26559258100921596	0.3333333333333333	14.036243467926468	11.309932474020215	7.280109889280518	13.92838827718412	5.385164807134504	2.58643677139299	1.0	45.8	1.069868995633188
13	323	A	1200.0	126.22539663999986	3.575634463115869E-5	40.80441152620633	35.805027579936315	1.1396279875810365	103.0	3.0	643.0	27113.0	0.5358333333333334	44.07450553893223	21.095023109728988	1.0	0.09797822706065319	229.0	8461.0	48.0	0.004039167514309247	26.1725046566048	0.641413604011804	6.324555320336759	22.627416997969522	4.123105625617661	0.3508232077228117	0.23608834134288123	34.69515353123397	67.16634582208245	13.341664064126334	22.847319317591726	7.615773105863909	3.0	3.605551275463989	36.94759825327511	1.2991372178229523
13	326	A	848.0	105.74011527999993	6.274489297818034E-5	34.539832078341085	28.792360097775937	1.199617952854414	55.0	3.0	236.0	8448.0	0.2783018867924528	42.7551166528639	21.37755832643195	1.0	0.11864406779661017	97.0	3821.0	48.0	0.0019728547595883146	20.248456731316587	0.5862349499960019	4.123105625617661	20.591260281974	3.605551275463989	0.26559258100921596	0.22803508501982758	52.33437880141671	32.6805547433634	7.615773105863909	13.152946437965905	5.0990195135927845	2.579505021093418	1.4142135623730951	39.391752577319586	1.2185291808427114
13	332	B	946.0	112.32590171999989	1.0010653509761004E-4	37.69615364994153	30.083217912982647	1.2530625466657095	58.0	4.0	92.0	6021.0	0.09725158562367865	27.38495162430401	12.165525060596439	1.0	0.5543478260869565	104.0	4002.0	36.0	0.0011130097047242445	19.235384061671343	0.5102744497567905	2.0	19.6468827043885	2.23606797749979	0.13333333333333333	0.15617376188860607	68.74949449286676	84.68545433005525	7.0	13.341664064126334	5.0990195135927845	2.616515592568454	1.0	38.48076923076923	0.9355322338830584
13	334	B	841.0	104.9116881599999	3.306974413299921E-5	34.058772731852805	29.832867780352597	1.1416526558094866	68.0	3.0	36.0	3268.0	0.04280618311533888	32.2490309931942	16.1245154965971	1.0	0.6944444444444444	165.0	3847.0	27.0	0.0022065426411587907	21.95449840010015	0.6446062684921008	6.0	22.825424421026653	7.0	0.375	0.4375	40.23635830927381	40.23635830927381	10.0	16.278820596099706	7.0710678118654755	2.3021728866442674	1.0	23.315151515151516	1.158045230049389
14	337	A	655.0	92.66904747999993	1.1052415434515444E-4	30.886890422961002	26.419689627245813	1.1690860437326374	78.0	3.0	177.0	8450.0	0.27022900763358776	61.599454466767575	23.769728648009426	4.0	0.3672316384180791	104.0	9665.0	153.0	0.0010208447299417769	17.72004514666935	0.5737076443764131	4.242640687119285	17.88854381999832	2.0	0.35233213170882205	0.15384615384615385	74.74488129694222	29.744881296942225	7.211102550927978	13.0	6.324555320336759	2.0554804791094465	3.1622776601683795	92.9326923076923	1.6463528194516297
14	338	B	798.0	102.6690474799999	6.009076447043677E-5	34.713109915419565	27.65863337187866	1.2550551377102166	88.0	3.0	186.0	11191.0	0.23308270676691728	62.82319011455543	21.95449840010015	3.0	0.22043010752688172	149.0	4889.0	52.0	0.004071733698123147	21.2602916254693	0.6124571286545973	5.0990195135927845	19.79898987322333	3.1622776601683795	0.3333333333333333	0.2	35.98067756861832	28.855661219716524	11.40175425099138	20.0	5.830951894845301	3.4299717028501764	2.0	32.81208053691275	1.5847821640417263
14	340	A	1380.0	136.3675322399998	1.1631133796665921E-4	44.294469180700204	37.589892258425	1.1783611635857378	79.0	4.0	707.0	22256.0	0.5123188405797101	0.0	0.0	0.0	0.011315417256011316	388.0	16530.0	75.0	0.009007591608221384	27.294688127912362	0.6162098481542496	5.830951894845301	34.0	12.529964086141668	0.26559258100921596	0.5707242250674472	2.152962789100453	0.20033407700785233	17.029386365926403	29.206163733020468	11.40175425099138	2.5615500115239724	6.708203932499369	42.603092783505154	1.7604355716878404
14	346	B	938.0	111.98275595999988	3.193133868856269E-5	37.8549864614954	30.59411708155671	1.2373289400894598	123.0	4.0	132.0	6956.0	0.14072494669509594	79.18216257261669	30.265491900843113	1.0	0.5151515151515151	261.0	4730.0	28.0	0.00586077703639394	19.924858845171276	0.5263470075583848	2.0	20.248456731316587	3.0	0.125	0.1875	78.11134196037203	78.11134196037203	13.45362404707371	24.08318915758459	10.63014581273465	2.265555861776941	1.0	18.122605363984675	1.5450317124735728
14	347	B	695.0	96.91168815999991	1.1402215704738767E-4	32.2490309931942	26.1725046566048	1.2321721369932375	76.0	3.0	51.0	5538.0	0.07338129496402877	24.42341669625356	12.041594578792296	1.0	0.8627450980392157	139.0	4193.0	43.0	0.005052943764696506	17.11724276862369	0.5307831659263218	4.123105625617661	17.46424919657298	6.082762530298219	0.3090398323477543	0.46246387142126266	83.08877288097533	87.6626941408762	9.486832980505138	16.55294535724685	4.47213595499958	3.701351104664349	2.0	30.165467625899282	1.4254710231337944
14	348	B	1082.0	121.29646443999984	1.302873270751054E-4	38.897300677553446	34.655446902326915	1.1224007812446277	54.0	5.0	98.0	8804.0	0.09057301293900184	31.927298933692875	15.524174696260024	1.0	0.37755102040816324	144.0	6015.0	60.0	0.0015648561890100447	24.839484696748443	0.6385914771479919	5.830951894845301	24.08318915758459	5.0	0.31763218935607507	0.2688016652852352	14.036243467926479	8.13010235415598	8.06225774829855	15.231546211727817	5.385164807134504	2.8284271247461903	1.0	41.770833333333336	1.4364089775561097
14	352	B	740.0	98.91168815999991	6.46605182367155E-5	32.526911934581186	26.870057685088806	1.2105263157894737	100.0	4.0	87.0	6431.0	0.11756756756756757	56.74718779814052	24.515301344262525	1.0	0.5977011494252874	200.0	8223.0	75.0	0.006343882510610968	16.97056274847714	0.5217391304347826	0.0	21.400934559032695	5.0990195135927845	0.0	0.3333333333333333	-1.0	33.690067525979785	11.661903789690601	21.93171219946131	5.0	4.386342439892262	5.0990195135927845	41.115	1.8241517694272162
14	353	A	1036.0	120.22539663999987	1.14206106849811E-4	40.22437072223753	31.064449134018133	1.2948683090661515	86.0	3.0	306.0	9271.0	0.2953667953667954	0.0	0.0	0.0	0.05228758169934641	89.0	3892.0	59.0	8.144486035384517E-4	25.495097567963924	0.6338221607993804	7.0	26.0	8.06225774829855	0.3684210526315789	0.44516371337668237	34.5085229876684	41.633539336570195	6.082762530298219	12.041594578792296	5.0	2.4083189157584592	1.4142135623730951	43.73033707865169	1.3491778006166495
14	356	B	1291.0	131.88225087999987	4.8017929479009816E-5	42.43819034784589	37.44329045369811	1.1333990638542948	118.0	3.0	100.0	6461.0	0.07745933384972889	68.96498250529736	29.68164415931166	2.0	0.49	139.0	7916.0	66.0	0.0037834554211371584	29.154759474226502	0.6869934659149848	7.615773105863909	30.528675044947494	8.94427190999916	0.3694192580731196	0.4444444444444444	12.01900245454453	8.652541791114729	10.44030650891055	16.15549442140351	7.615773105863909	2.1213203435596424	1.4142135623730951	56.94964028776978	1.1589186457806975
14	359	B	846.0	106.5685423999999	6.461460679936942E-5	36.124783736376884	29.154759474226502	1.23906985987355	75.0	3.0	88.0	4002.0	0.10401891252955082	8.94427190999916	4.47213595499958	1.0	0.23863636363636365	207.0	5892.0	33.0	0.005185638388147908	22.561028345356956	0.6245304749779992	5.0	23.194827009486403	5.0990195135927845	0.30485538042484617	0.295378269592824	33.69006752597977	8.13010235415598	15.033296378372908	23.08679276123039	7.0710678118654755	3.2649655434629015	2.23606797749979	28.463768115942027	1.159368635437882
15	362	A	703.0	95.8406203599999	6.857868728365479E-5	30.610455730027933	26.40075756488817	1.1594536882054656	98.0	4.0	363.0	16212.0	0.5163584637268848	50.30211625501263	20.615528128088304	2.0	0.14600550964187328	196.0	5294.0	41.0	0.005796786882395161	17.204650534085253	0.5620514338572232	2.0	20.248456731316587	5.0990195135927845	0.13333333333333333	0.3333333333333333	39.80557109226518	28.495638618244975	10.295630140987	19.4164878389476	8.602325267042627	2.2571208639757407	3.1622776601683795	27.010204081632654	1.5179448432187381
15	365	B	870.0	107.7401152799999	6.410237849023293E-5	35.0	30.0	1.1666666666666667	84.0	3.0	134.0	7085.0	0.15402298850574714	67.73810344580852	28.0178514522438	2.0	0.3283582089552239	225.0	11324.0	101.0	0.001823330487029736	21.213203435596427	0.6060915267313265	5.0990195135927845	19.209372712298546	5.385164807134504	0.31323027878410764	0.33333333333333337	43.1523897340054	76.26373169437744	12.041594578792296	22.561028345356956	7.0710678118654755	3.1906112267087634	3.0	50.32888888888889	2.0067997174143413
15	369	A	686.0	95.25483391999991	7.285921929120279E-5	30.4138126514911	26.1725046566048	1.1620520485346815	90.0	4.0	385.0	20104.0	0.5612244897959183	63.82388165302418	22.825424421026653	2.0	0.2831168831168831	102.0	12787.0	164.0	8.445757106419131E-4	17.69180601295413	0.581702998426498	2.23606797749979	17.69180601295413	2.23606797749979	0.1514456332038457	0.1514456332038457	15.708637829015743	15.708637829015743	7.0710678118654755	13.038404810405298	5.0	2.6076809620810595	0.0	125.36274509803921	1.3082036443262688
15	372	B	551.0	84.42640679999997	8.755159909348931E-5	28.600699292150182	23.600847442411894	1.2118505219754654	90.0	3.0	55.0	3882.0	0.0998185117967332	14.939759452009628	7.211102550927978	2.0	0.5818181818181818	119.0	3791.0	42.0	0.002681815244743192	18.384776310850235	0.6428086293643934	5.0990195135927845	16.278820596099706	4.123105625617661	0.38767127484640956	0.33333333333333337	39.40066066347943	64.74683660542613	9.486832980505138	15.652475842498529	4.47213595499958	3.5	2.23606797749979	31.857142857142858	1.3183856502242153
15	373	B	665.0	92.66904747999992	6.234110282773098E-5	29.017236257093817	27.018512172212592	1.073976097282545	73.0	3.0	44.0	4883.0	0.06616541353383458	47.013502411498074	22.20360331117452	2.0	0.9772727272727273	74.0	4701.0	80.0	4.171988840286297E-4	16.76305461424021	0.5776930120332243	5.385164807134504	16.76305461424021	5.385164807134504	0.4142434467026541	0.4142434467026541	72.01266534793854	72.01266534793854	5.385164807134504	10.295630140987	4.47213595499958	2.3021728866442674	0.0	63.527027027027025	1.25930653052542
15	374	B	496.0	80.18376611999999	8.702987930376004E-5	25.179356624028344	23.08679276123039	1.0906390023265593	96.0	3.0	94.0	6899.0	0.18951612903225806	52.72527889207143	18.384776310850235	2.0	0.8617021276595744	68.0	1563.0	21.0	0.0018822802608230698	14.142135623730951	0.5616559563017305	3.1622776601683795	14.317821063276353	4.123105625617661	0.3028912664076913	0.40430377003132	75.96375653207352	80.36246188706906	6.082762530298219	10.198039027185569	5.0990195135927845	2.0	1.0	22.985294117647058	0.9136276391554703
15	375	B	607.0	89.84062035999993	1.1835199820851085E-4	29.966648127543394	24.166091947189145	1.2400287226015019	70.0	3.0	53.0	5459.0	0.08731466227347612	52.96015733565234	22.47220505424423	2.0	0.8113207547169812	60.0	1701.0	41.0	0.0023481694327646906	16.278820596099706	0.543231279214617	4.47213595499958	18.384776310850235	6.082762530298219	0.35691530512412484	0.5	90.0	72.89727103094762	5.385164807134504	9.848857801796104	3.605551275463989	2.7315816776253388	2.23606797749979	28.35	1.4462081128747795
15	377	B	654.0	92.42640679999992	1.0484288040017023E-4	30.23243291566195	25.80697580112788	1.1714829799755404	80.0	3.0	124.0	7564.0	0.18960244648318042	41.94190446617946	17.804493814764857	1.0	0.45161290322580644	133.0	3470.0	28.0	0.0037577320112651756	18.35755975068582	0.6072141068466793	4.123105625617661	19.235384061671343	5.0990195135927845	0.2831760569774271	0.3561309707013459	20.658910063307502	23.385221057213755	11.180339887498949	18.867962264113206	7.211102550927978	2.6165155925684536	1.0	26.090225563909776	1.0731988472622478
15	381	A	341.0	66.52691188	9.71252304904381E-5	21.02379604162864	18.788294228055936	1.118983755866166	52.0	4.0	134.0	8842.0	0.39296187683284456	41.447965147812205	15.297058540778355	2.0	0.582089552238806	140.0	2451.0	20.0	0.002285419965183999	12.649110640673518	0.6016568375961868	2.0	20.248456731316587	9.486832980505138	0.2	0.9632419486019034	29.054604099077153	10.619655276155129	9.219544457292887	17.0	6.0	2.8333333333333335	7.615773105863909	17.507142857142856	1.142390860873113
15	382	B	956.0	112.56854239999988	5.1186969989120256E-5	36.40054944640259	31.953090617340916	1.13918712534956	66.0	3.0	107.0	6495.0	0.11192468619246862	16.1245154965971	8.06225774829855	1.0	0.2616822429906542	96.0	2547.0	34.0	0.0011816568058347424	22.47220505424423	0.6173589518843134	5.385164807134504	22.360679774997898	4.242640687119285	0.33333333333333337	0.23980823009322946	45.818455461688615	22.61986494804043	7.0710678118654755	12.206555615733702	5.0	2.4413111231467406	2.23606797749979	26.53125	1.28150765606596
