# Supplementary material for: Exploiting Single-Cell Quantitative Data to Map Genetic Variants Having Probabilistic Effects
Source: PLoS Genet. 2016 Aug 1;12(8):e1006213. doi: 10.1371/journal.pgen.1006213 (PMC4968810; doi:10.1371/journal.pgen.1006213)
Supplement: S1 Dataset — (ZIP) [file pgen.1006213.s007.zip › data/2014-10-07_morpho/k_series/K2-3_A1B.xls]

image_number	cell_id	Cgroup	Agroup	Dgroup	C11-1_A1B	C11-2_A1B	C12-1_A1B	C12-2_A1B	C13_A1B	C101_A1B	C102_A1B	C103_A1B	C104_A1B	C105_A1B	C106_A1B	C107_A1B	C108_A1B	C109_A1B	C110_A1B	C111_A1B	C112_A1B	C113_A1B	C114_A1B	C115_A1B	C116_A1B	C117_A1B	C118_A1B	C126_A1B	C127_A1B	C128_A1B	A7-1_A1B	A7-2_A1B	A8-1_A1B	A8-2_A1B	A9_A1B	A101_A1B	A102_A1B	A103_A1B	A104_A1B	A120_A1B	A121_A1B	A122_A1B	A123_A1B	D14-3_A1B	D15-3_A1B	D16-3_A1B	D17-3_A1B	D104_A1B	D107_A1B
1	0	small	api	A1	941.0	161.0	98.3259017199999	35.798989840000004	5.026341430914969E-5	1102.0	136.12489155999987	36.124783736376884	31.89043743820395	19.218123106785583	36.271703586417715	14.317821063276353	14.317708805811598	12.36931687685298	14.699049934111976	26.99868892260924	17.0	24.845630668626608	1.0000078404629036	1.1327779308884705	0.8827924813812081	0.3640850397888427	0.17109458023379384	74.0	3.0	34.0147027033899	62.0	114.0	4915.0	11313.0	0.46153846153846156	0.15970961887477314	0.6477272727272727	-1.0	0.11672006905877089	49.2455099349146	17.36991633752402	2.0	0.42045454545454547	119.0	2578.0	28.0	0.002047301804582669	20.615528128088304	0.5706754752784556
1	6	small	api	A1	1209.0	188.0	113.46803731999985	38.798989840000004	3.868000974613917E-5	1397.0	155.0954542799999	43.266615305567875	33.83784863137726	44.421274434392245	52.22431569404533	14.035668847618199	16.262434710137796	13.0	24.684158732022695	23.080663564284404	19.4164878389476	31.229363185950497	0.8630730329000823	1.2786455716173244	0.6749900457625677	0.3419376130617296	0.1555004135649297	96.0	3.0	39.395431207184416	74.0	131.0	4647.0	11956.0	0.35714285714285715	0.1467430207587688	0.6390243902439025	-1.0	0.14347072834578653	57.35756341472543	20.26490547448015	1.0	0.5463414634146342	163.0	10897.0	102.0	7.421929868193482E-4	28.30194339616981	0.6541288981421134
1	18	small	api	A1	1103.0	139.0	105.74011527999991	31.384776280000004	3.55029093188495E-5	1242.0	139.53910511999985	39.20459156782532	34.132096331752024	19.192117687980556	25.107742946644578	11.661903789690601	15.084962111674205	14.422205101855956	11.223175204842642	27.627954369821595	18.788294228055936	26.449678698267334	0.7730814107027482	1.1486136446695339	0.6730560918290069	0.29681049804885395	0.12601994560290117	56.0	3.0	37.36308338453881	124.0	81.0	9797.0	7668.0	0.5384615384615384	0.16505636070853463	0.3951219512195122	-1.0	0.01950994818432252	50.58789410245144	18.250556184817206	4.0	0.5804878048780487	303.0	6411.0	37.0	0.00463093461080354	18.24828759089466	0.46546302004765133
1	19	small	api	A1	1078.0	155.0	107.91168815999994	34.798989840000004	5.545866740315265E-5	1233.0	144.7106779999999	39.96248240537617	32.449961479175904	60.97772985884086	70.99083653200609	14.212670403551895	13.571613943054915	11.40175425099138	27.700981855198133	12.480754415067654	17.0	29.298745133579047	1.0472350940121629	1.2315109351060793	0.8503660537305392	0.3224765586875425	0.1437847866419295	63.0	3.0	34.48187929913333	68.0	100.0	5342.0	8769.0	0.7	0.1362530413625304	0.5952380952380952	-1.0	0.06058816074866949	40.629988477047235	17.40175425099138	3.0	0.4880952380952381	124.0	16124.0	198.0	0.003742446993658164	25.238858928247925	0.6315638421113832
1	23	small	api	A1	938.0	170.0	97.15432883999992	35.1421356	4.574167132838566E-5	1108.0	134.71067799999986	36.069377593742864	31.827660925679098	39.13305558236412	48.275402640920106	13.038404810405298	16.090715239335285	13.038404810405298	20.46056930375268	20.611002534299594	16.0312195418814	27.41408190905729	0.8103061061283141	1.1332713917610413	0.7150150546632462	0.3617145630008351	0.1812366737739872	54.0	5.0	33.24154027718932	59.0	111.0	4151.0	8628.0	0.5714285714285714	0.15342960288808663	0.6529411764705882	-1.0	0.11073529260521094	40.666493158891356	15.770329614269007	1.0	0.21764705882352942	100.0	2698.0	34.0	9.868247579132934E-4	20.518284528683193	0.5688560739745785
1	24	large	E	A1	881.0	495.0	95.08326103999993	68.35533899999999	6.946088839908626E-5	1376.0	165.43860003999998	35.35533905932738	29.274562336608895	34.99202019855866	50.110417561031234	24.698178070456937	24.528196906082197	13.038404810405298	28.84995667241114	28.215622508796905	15.556349186104045	37.60021139084489	1.0069300309772298	1.2077153759909247	0.8337477943849547	0.7188998174057581	0.5618615209988649	56.0	3.0	32.202484376209235	96.0	211.0	2582.0	6014.0	0.75	0.22311046511627908	0.6872964169381107	-1.0	0.09213033057287108	0.0	0.0	0.0	0.0	120.0	4084.0	42.0	0.0017368840091416778	24.515301344262525	0.6933974329343886
2	28	medium	iso	A1	1479.0	371.0	123.98275595999988	55.284271200000006	7.88096093424025E-5	1850.0	181.68124072000003	46.238512086787566	39.56008088970496	60.897489741925085	81.50272436939215	21.95449840010015	20.606678230226354	16.64331697709324	39.96668397398663	12.815949527846913	19.849433241279208	40.41027195556282	1.065406959569873	1.1688174302702345	0.9115255573520556	0.4459029061899235	0.2508451656524679	76.0	4.0	40.0	33.0	221.0	1590.0	14551.0	0.2	0.1372972972972973	0.8700787401574803	-1.0	0.2196364168269262	61.69997920125512	24.55294535724685	3.0	0.41338582677165353	174.0	7208.0	56.0	0.0019225807011248523	28.442925306655784	0.6151349605123477
2	29	medium	F	A1	1176.0	350.0	110.32590171999989	54.041630520000005	3.8035223256080456E-5	1526.0	167.19595935999996	40.44749683231337	34.36568055487916	20.419423649576117	31.36441978786567	20.615528128088304	21.442685880962507	13.92838827718412	17.504173445768867	35.35503969024402	19.4164878389476	33.63086155457724	0.9614247134213452	1.1769735439320645	0.8168617879118947	0.4898362911834994	0.2976190476190476	106.0	4.0	38.897300677553446	36.0	237.0	1480.0	10002.0	0.14285714285714285	0.17889908256880735	0.8681318681318682	-1.0	0.1072854477733627	52.113032898698904	21.1245154965971	3.0	0.2893772893772894	151.0	13915.0	143.0	0.0015044448627105833	26.30589287593181	0.6503713439917034
2	31	medium	iso	A1	1470.0	408.0	126.88225087999986	60.11269832000001	9.215621555384778E-5	1878.0	189.82337632000005	45.60701700396552	39.20459156782532	45.64014966952353	56.30993247402021	22.135943621178654	22.382264966829407	13.601470508735444	34.292968554904846	27.573300900988396	22.20360331117452	41.215018837527886	0.9889947980682116	1.163308050922142	0.8501572711409036	0.4737675908417812	0.27755102040816326	110.0	3.0	43.18564576337837	71.0	271.0	4135.0	22129.0	0.42857142857142855	0.18210862619808307	0.7923976608187134	-1.0	0.19878564824725145	73.45514998149807	25.63171163296903	2.0	0.4064327485380117	121.0	16124.0	156.0	4.7958198444510765E-4	29.732137494637012	0.651920240520265
2	35	small	api	A1	1040.0	70.0	103.3259017199999	21.485281360000002	3.153346609448897E-5	1110.0	127.63961019999984	38.07886552931954	34.0147027033899	27.96034231489017	37.23483398157464	8.246211251235321	-1.0	12.36931687685298	14.181094748850036	20.93212474054763	17.11724276862369	23.436600398247773	-1.0	1.1194825326379998	-1.0	0.20793703226730498	0.0673076923076923	63.0	4.0	35.510561809129406	59.0	52.0	5028.0	6411.0	0.6923076923076923	0.1	0.46846846846846846	-1.0	0.05553719458717818	23.46196597175136	8.547442467302883	1.0	0.3783783783783784	165.0	5360.0	48.0	0.001050125359338886	23.769728648009426	0.6242236557627346
2	37	small	api	A1	1337.0	251.0	119.88225087999984	44.627416960000005	5.3274816126593354E-5	1588.0	167.33809495999992	43.829214001622255	38.01315561749642	33.93748761455364	35.782133805459935	18.027756377319946	18.02142820602684	13.92838827718412	21.74348825796252	31.14711159246766	20.248456731316587	37.18712516793487	1.000351147046769	1.1530011989177993	0.8676063372576657	0.372260419139705	0.18773373223635004	104.0	3.0	41.340053217188775	49.0	166.0	2370.0	10905.0	0.6428571428571429	0.1353904282115869	0.772093023255814	-1.0	0.11775085193533288	39.64430832610072	16.555181928594152	2.0	0.3395348837209302	113.0	3542.0	42.0	0.001902354429411064	25.612496949731394	0.5843704372335629
2	38	small	api	A1	972.0	82.0	100.56854239999991	23.55634916	5.360954978932853E-5	1054.0	126.95331867999984	41.10960958218893	29.068883707497267	34.06090881680785	48.17983011986422	8.06225774829855	-1.0	15.297058540778355	14.960005853873486	19.1957835606905	16.1245154965971	20.074042571674532	-1.0	1.414213562373095	-1.0	0.23423178459032754	0.08436213991769548	82.0	3.0	35.4682957019364	55.0	32.0	3411.0	1965.0	0.0	0.0825426944971537	0.367816091954023	0.0222723968352534	-1.0	15.457313802163299	7.728656901081649	1.0	0.1724137931034483	72.0	5239.0	92.0	8.42672003476584E-4	25.495097567963924	0.6201736729460423
2	43	small	api	A1	910.0	94.0	94.01219323999995	24.313708480000003	3.346439315254784E-5	1004.0	121.15432883999986	36.013886210738214	31.0	32.73522627210758	39.01015437380988	9.219544457292887	13.91800883611481	13.45362404707371	13.911300687416997	21.0	16.64331697709324	22.100439105759506	0.6624183506314333	1.161738264862523	0.5701958613800348	0.25862292583612545	0.10329670329670329	92.0	3.0	33.61547262794322	48.0	41.0	2797.0	4093.0	0.45454545454545453	0.08864541832669323	0.4606741573033708	-1.0	0.06660824137480545	34.01194575054876	13.345230764828106	2.0	0.5842696629213483	95.0	12791.0	187.0	3.591917389922796E-4	23.08679276123039	0.6410525269651858
2	46	large	E	A1	1037.0	969.0	101.9116881599999	98.32590171999992	4.0932133193040304E-5	2006.0	202.6518034400001	40.0	32.0	60.255118703057775	74.29136217098426	33.24154027718932	38.816252176034	16.492422502470642	46.0	17.0	16.1245154965971	47.78471414845965	0.8563820156164735	1.25	0.6851056124931788	0.9648147675233253	0.9344262295081968	74.0	3.0	33.301651610693426	12.0	98.0	494.0	5094.0	0.0	0.054835493519441676	0.8909090909090909	-1.0	0.3966844535371228	4.47213595499958	2.23606797749979	1.0	0.2	135.0	16352.0	157.0	0.0014779034169340758	13.038404810405298	0.32596012026013244
3	47	small	api	A1	1027.0	149.0	104.32590171999989	34.384776280000004	7.14973197026015E-5	1176.0	141.53910511999993	38.897300677553446	31.622776601683793	15.42216131873866	22.367845095152518	13.038404810405298	14.100074335280494	11.045361017187261	9.71789798817925	30.35786553761644	19.026297590440446	25.53635760794409	0.9247046859732689	1.2300406497347962	0.7517675827808135	0.32959002235403867	0.1450827653359299	76.0	4.0	37.656340767525464	65.0	94.0	1087.0	2199.0	0.8333333333333334	0.13520408163265307	0.5911949685534591	-1.0	0.08412280691804003	0.0	0.0	0.0	0.0	130.0	8884.0	109.0	0.002337812180065149	22.47220505424423	0.5777317362079143
3	56	medium	api	A1	936.0	332.0	98.84062035999993	53.870057640000006	6.65783678331295E-5	1268.0	154.71067799999997	38.600518131237564	30.083217912982647	42.54246185182288	63.532005386518605	20.518284528683193	20.255129932918827	12.727922061357855	29.01515456844703	22.23831246827115	16.55294535724685	32.41252280976753	1.0129919974167474	1.2831246392221627	0.7894727966807876	0.5450194205964416	0.3547008547008547	94.0	3.0	33.95585369269929	28.0	229.0	1022.0	10600.0	0.5	0.20268138801261829	0.8910505836575876	-1.0	0.26073622496405163	40.98088136698885	15.0	1.0	0.23346303501945526	139.0	3267.0	33.0	8.423173768971256E-4	27.459060435491963	0.7113650739643997
3	58	small	api	A1	1188.0	272.0	111.91168815999985	47.870057640000006	6.778857453457776E-5	1460.0	162.61017291999997	40.80441152620633	35.73513677041127	56.18537662781296	64.3933390116909	17.69180601295413	18.7710380263505	12.041594578792296	31.687750212243113	17.51777260632534	19.209372712298546	35.139024846005675	0.9425054697624415	1.1418568729249252	0.8254147188764256	0.4277485080160734	0.22895622895622897	136.0	3.0	37.12142238654117	96.0	189.0	3652.0	9593.0	0.3	0.1952054794520548	0.6631578947368421	-1.0	0.12814593935333843	37.5280849187496	14.142135623730951	2.0	0.23157894736842105	146.0	12865.0	129.0	0.0014109632533978475	21.213203435596427	0.5198752449100363
3	60	small	api	A1	1368.0	165.0	121.81118307999984	36.627416960000005	2.9612921576557668E-5	1533.0	160.85281359999993	41.677331968349414	40.311288741492746	86.14936117608926	86.30861401354872	13.416407864998739	14.741033599001293	11.661903789690601	33.183506109514816	0.6201736729460423	20.248456731316587	33.25249476217429	0.9101402404989907	1.0338873618161106	0.8803088944817473	0.30069010113746986	0.1206140350877193	90.0	4.0	39.824615503479755	83.0	112.0	4380.0	7347.0	0.7272727272727273	0.12720156555772993	0.5743589743589743	-1.0	0.04691412463345388	42.82154327299737	16.557900792370614	1.0	0.40512820512820513	110.0	10189.0	130.0	7.171937402459481E-4	27.51363298439521	0.6601582127495494
3	65	small	api	A1	1070.0	183.0	107.84062035999993	37.627416960000005	1.1810881304073858E-4	1253.0	147.8822508799999	41.97618372363071	30.805843601498726	29.744881296942225	54.654445934900906	14.866068747318506	14.795053397231364	12.041594578792296	22.22688956535043	24.118800627938413	18.973665961010276	27.249591633100525	1.004799938748476	1.3626045845921435	0.7374112417574421	0.3489169186378003	0.17102803738317757	82.0	3.0	37.8549864614954	56.0	97.0	1705.0	3543.0	0.3	0.12210694333599362	0.6339869281045751	-1.0	0.07860149958826723	31.831346679969506	15.915673339984753	1.0	0.12418300653594772	165.0	4548.0	45.0	0.0056910522384605	25.079872407968907	0.5974786219989328
4	78	small	api	A1	1015.0	118.0	102.49747459999989	28.970562720000004	2.9386277426006046E-5	1133.0	133.88225087999987	39.21734310225516	31.953090617340916	32.23807331700331	39.67724929223175	11.661903789690601	12.971366170945695	13.038404810405298	15.426848229430668	24.348192458659383	17.029386365926403	24.16250613959868	0.899049771319529	1.2273411536902141	0.7325182314765376	0.2826466001534055	0.11625615763546798	94.0	3.0	35.608987629529715	87.0	82.0	8127.0	9591.0	0.6666666666666666	0.14916151809355693	0.48520710059171596	-1.0	0.05045492772447076	93.70352472125178	37.55764119219941	2.0	0.7751479289940828	122.0	3386.0	36.0	0.002234585811602181	22.825424421026653	0.5820237327529233
4	85	large	iso	A1	891.0	577.0	101.49747459999993	80.01219323999996	6.67890073881949E-5	1468.0	183.92388140000003	36.24913792078372	29.546573405388315	18.860931899565166	10.948221499620724	25.709920264364882	31.936855564989035	8.06225774829855	10.758876551830783	42.33993508607191	18.110770276274835	56.64897685368532	0.8050235318892676	1.2268474392422464	0.6561724841570233	0.7883170842952186	0.6475869809203143	93.0	4.0	35.6931365951495	0.0	105.0	0.0	7417.0	0.0	0.07152588555858311	1.0	-1.0	0.14376685302689815	8.94427190999916	4.47213595499958	1.0	0.23809523809523808	137.0	10980.0	112.0	0.0022442863567659383	13.0	0.35862921839435946
4	90	small	api	A1	1254.0	114.0	116.49747459999988	28.798989840000004	4.6098310954699325E-5	1368.0	147.2964644399999	43.93176527297759	35.6931365951495	42.78968107564609	53.00741350631691	10.63014581273465	13.14308514736439	12.806248474865697	21.16919259267832	20.788310324647505	18.867962264113206	26.504116905745907	0.8088014110496983	1.2308182878763219	0.6571249542003639	0.24720698829638008	0.09090909090909091	90.0	4.0	39.92492955535426	63.0	86.0	5028.0	8404.0	0.5454545454545454	0.10891812865497076	0.5771812080536913	-1.0	0.06062235192822278	38.88390831434226	14.043291423591944	3.0	0.4429530201342282	270.0	5756.0	26.0	0.006642628914143707	28.284271247461902	0.6438227799796504
4	91	small	api	A1	1176.0	96.0	109.32590171999993	25.727922040000003	4.2156936442093276E-5	1272.0	137.05382375999994	40.311288741492746	35.35533905932738	11.546690545927333	7.125016348901795	10.0	-1.0	14.212670403551895	4.465250445211504	28.14284989122459	18.439088914585774	36.000000000000014	-1.0	1.1401754250991378	-1.0	0.23533235615008305	0.08163265306122448	66.0	3.0	38.27531841800928	76.0	36.0	8968.0	3293.0	0.6666666666666666	0.0880503144654088	0.32142857142857145	0.026568565123712484	-1.0	28.408593433590525	11.216116701979804	3.0	0.5892857142857143	140.0	7048.0	67.0	0.001900061997804272	24.08318915758459	0.5974303950445415
4	93	large	E	A1	888.0	688.0	95.01219323999993	82.18376611999994	1.6049076744880817E-4	1576.0	180.02438648	34.48187929913333	30.364452901377952	51.084693865268754	67.8674047252328	27.018512172212592	31.58285114316401	15.620499351813308	37.555957689131766	20.08928011913292	15.811388300841896	40.54342208924138	0.8554804646907456	1.135600216843312	0.7533289021983194	0.8649812546943791	0.7747747747747747	89.0	4.0	33.24154027718932	90.0	3.0	8719.0	182.0	0.0	0.05901015228426396	0.03225806451612903	0.4118985660951706	-1.0	121.2644194821656	51.74637224571583	2.0	0.6451612903225806	88.0	8120.0	131.0	0.0018475391941148282	19.235384061671343	0.5578403628990954
4	96	medium	iso	B	1163.0	488.0	108.98275595999988	66.355339	4.7476847505654886E-5	1651.0	178.16652208000002	39.395431207184416	35.34119409414458	72.37770277133173	80.65838501405348	23.769728648009426	24.617932165577233	13.601470508735444	40.715381221858124	9.705387969809122	18.110770276274835	41.2626025448129	0.9655452979615472	1.1147170382030624	0.8661797253211614	0.6088609011168199	0.41960447119518485	79.0	4.0	35.6931365951495	72.0	309.0	2349.0	13645.0	0.21428571428571427	0.23076923076923078	0.8110236220472441	-1.0	0.2398970007859499	52.78210256292536	18.439088914585774	2.0	0.17585301837270342	485.0	7493.0	28.0	0.006269325196347766	26.1725046566048	0.6643538058756369
4	98	medium	iso	B	951.0	458.0	96.49747459999993	62.94112544000001	5.6663707498070515E-5	1409.0	162.2670271599999	36.22154055254967	32.2490309931942	2.973731082480114	11.30993247402023	23.08679276123039	24.716356425485884	14.035668847618199	5.41114477766748	39.5670803339575	17.029386365926403	27.591532812202136	0.9340694220376595	1.1231822922119374	0.831627624931792	0.6522567113896269	0.4815983175604627	60.0	4.0	35.05709628591621	21.0	261.0	1047.0	14174.0	0.26666666666666666	0.20014194464158977	0.925531914893617	-1.0	0.28056261142905803	59.01702371529432	23.88862379394718	2.0	0.2553191489361702	147.0	3379.0	22.0	0.003769885608826068	24.186773244895647	0.6677455700650236
4	101	medium	E	A1	994.0	344.0	101.3259017199999	55.284271200000006	4.3064296088253714E-5	1338.0	158.61017291999997	39.81205847478876	29.966648127543394	36.0273733851036	51.84277341263095	20.12461179749811	21.11719197969093	13.416407864998739	25.77108643226074	26.996679660559696	18.24828759089466	32.77436778449692	0.9529965829193855	1.328545598604874	0.7173232020941861	0.5456084797821038	0.3460764587525151	65.0	3.0	36.22154055254967	212.0	242.0	6410.0	7856.0	0.6923076923076923	0.3393124065769806	0.5330396475770925	-1.0	0.05825010576329479	39.40063434814554	19.70031717407277	0.0	0.17180616740088106	95.0	7766.0	111.0	4.03963942459152E-4	29.5296461204668	0.7417261817588918
5	103	small	api	A1	843.0	150.0	94.49747459999993	35.384776280000004	5.666347459064941E-5	993.0	132.71067799999986	34.92849839314596	29.546573405388315	26.995838394086604	36.62399452257333	13.341664064126334	14.432309262534954	9.219544457292887	15.689194360199991	25.992861827420647	17.029386365926403	26.299395349428888	0.9244303057418648	1.1821505632452174	0.7819903271916026	0.3744520838232012	0.17793594306049823	89.0	3.0	33.37663853655727	80.0	132.0	4162.0	8706.0	0.9	0.2134944612286002	0.6226415094339622	-1.0	0.08727328549041258	38.79680196010093	18.4339811320566	1.0	0.24528301886792453	217.0	5067.0	30.0	0.004101658539083937	19.4164878389476	0.5558924297403438
5	105	medium	iso	A1	1122.0	443.0	107.56854239999991	63.35533900000001	3.538047293732631E-5	1565.0	173.3380949599999	39.824615503479755	35.35533905932738	39.927867127485484	40.263927550265635	24.515301344262525	21.95181641221382	13.341664064126334	26.390713048018423	32.78147037580834	18.24828759089466	40.83293456865278	1.1167778048026313	1.126410227226298	0.9914485662586838	0.5889764571170768	0.3948306595365419	93.0	4.0	36.6742416417845	41.0	251.0	2761.0	21410.0	0.42857142857142855	0.1865814696485623	0.8595890410958904	-1.0	0.18654822415932665	91.80198836266926	37.0051285144182	3.0	0.5034246575342466	156.0	17446.0	149.0	0.0017103593895449855	28.231188426986208	0.7088879094016476
5	107	small	api	A1	908.0	126.0	96.25483391999994	29.142135600000003	5.048385787285608E-5	1034.0	128.22539663999987	35.35533905932738	30.4138126514911	9.462322208025618	14.036243467926482	11.661903789690601	13.461217632154643	12.529964086141668	5.65685424949238	27.783428854605383	17.204650534085253	23.323807579381196	0.8663335003093596	1.1624763874381927	0.7452482559396686	0.3027602294158114	0.13876651982378854	65.0	8.0	34.058772731852805	31.0	64.0	3016.0	6966.0	0.5833333333333334	0.09187620889748549	0.6736842105263158	-1.0	0.04646896134555868	74.78178812717306	35.82810112815045	3.0	0.7473684210526316	216.0	4790.0	27.0	0.003147991354946313	22.627416997969522	0.64
5	116	small	api	A1	1062.0	101.0	104.66904747999993	27.556349160000003	4.432477154644716E-5	1163.0	134.22539663999987	39.05124837953327	32.7566787083184	35.51803577028477	50.19442890773479	10.0	13.4444808561622	13.601470508735444	18.667777094216234	21.155991001737796	17.46424919657298	24.300000000000004	0.7437996384528718	1.1921614131659934	0.6239084995022457	0.2632712327420907	0.0951035781544256	111.0	3.0	36.40054944640259	71.0	55.0	5661.0	4192.0	0.4166666666666667	0.10834049871023216	0.4365079365079365	-1.0	0.013332695337070355	25.72089631900474	10.770329614269007	2.0	0.29365079365079366	354.0	6953.0	27.0	0.005214486594309826	18.973665961010276	0.48586579810734964
5	118	medium	E	A1	1378.0	429.0	119.81118307999988	61.11269832000001	3.285315306248742E-5	1807.0	183.33809496	42.42640687119285	39.59797974644666	68.96248897457818	65.85445803957835	22.47220505424423	23.211725365350233	15.231546211727817	38.890872965260115	16.263455967290593	19.697715603592208	42.61969924080803	0.9681402265679941	1.0714285714285714	0.9035975447967945	0.510075076040223	0.3113207547169811	96.0	3.0	39.92492955535426	19.0	244.0	310.0	4856.0	0.06666666666666667	0.14554510237963475	0.9277566539923955	-1.0	0.24570795261912373	0.0	0.0	0.0	0.0	221.0	7495.0	51.0	0.0033187586284972636	21.095023109728988	0.49721446300587663
5	120	small	api	A1	963.0	78.0	101.56854239999991	23.142135600000003	4.193101406411542E-5	1041.0	126.71067799999985	36.069377593742864	32.526911934581186	30.90106970860375	39.78311096816552	9.055385138137417	-1.0	11.045361017187261	14.22259085748662	21.920310216782973	17.72004514666935	22.226854429973663	-1.0	1.1089087604223347	-1.0	0.22784747179752796	0.08099688473520249	76.0	3.0	34.92849839314596	59.0	60.0	4266.0	5036.0	0.4166666666666667	0.1143131604226705	0.5042016806722689	-1.0	0.04633809780595295	85.46763399516828	39.164193168268895	5.0	0.47058823529411764	102.0	6482.0	69.0	3.486611166491074E-4	19.1049731745428	0.5296729372412856
5	122	small	api	A1	1036.0	88.0	101.42640679999992	23.485281360000002	7.319725881334385E-5	1124.0	126.91168815999988	37.0	33.83784863137726	17.10272896905238	26.07535558394875	8.48528137423857	-1.0	14.212670403551895	8.486486486486486	24.587851581926532	17.204650534085253	19.30708950370226	-1.0	1.093450130446252	-1.0	0.23154996909542516	0.08494208494208494	53.0	4.0	36.89173349139343	122.0	40.0	5788.0	1688.0	0.5	0.14412811387900357	0.24691358024691357	0.04691473180645695	-1.0	25.881277533113128	9.571155468592364	1.0	0.1728395061728395	131.0	8041.0	68.0	0.0012454852350173393	22.80350850198276	0.6163110405941286
6	129	small	api	A1	879.0	72.0	94.01219323999992	22.899494920000002	4.5736825757572635E-5	951.0	118.91168815999988	34.92849839314596	30.870698080866262	18.88106934734403	16.971916914347652	9.219544457292887	-1.0	12.727922061357855	7.959116846962769	23.93855811307468	16.278820596099706	27.2663123311428	-1.0	1.131445045448931	-1.0	0.24358005202092042	0.08191126279863481	87.0	10.0	32.802438933713454	131.0	59.0	8573.0	4200.0	0.8	0.19978969505783387	0.3105263157894737	0.006373657982775567	-1.0	36.68152410162773	15.327802720764819	2.0	0.4105263157894737	158.0	12131.0	98.0	0.0010556534649243507	21.633307652783937	0.6193597963841772
6	133	small	api	A1	1108.0	148.0	115.81118307999988	41.798989840000004	4.74770522095771E-5	1256.0	160.02438647999992	39.81205847478876	33.1058907144937	38.140239994474186	27.85238011860303	15.0	13.941032999185062	5.0990195135927845	18.08497293491982	28.57497501451737	19.235384061671343	38.70967741935484	1.0759604400102087	1.20256720527864	0.8947195926242676	0.3609236062386666	0.13357400722021662	91.0	3.0	38.07886552931954	48.0	106.0	2973.0	8543.0	0.5	0.12261146496815287	0.6883116883116883	-1.0	0.15385793710398557	83.24918948526793	36.134631628736294	3.0	0.5454545454545454	133.0	3870.0	38.0	0.0016409938587471269	25.059928172283335	0.6294557260371928
6	135	medium	iso	A1	1056.0	381.0	104.56854239999988	58.52691188000001	7.356676873807097E-5	1437.0	165.92388139999997	37.73592452822641	34.132096331752024	61.361077455346305	74.69386102591014	20.8806130178211	22.648736821181174	12.649110640673518	35.08592982821052	13.828626153293524	17.029386365926403	36.37622583630939	0.9219327851561895	1.1055847306138609	0.8338870460378907	0.5596990312451756	0.36079545454545453	90.0	3.0	34.52535300326414	60.0	233.0	2944.0	13575.0	0.6153846153846154	0.20389700765483645	0.7952218430034129	-1.0	0.1723406861449275	42.50174683719427	16.492422502470642	3.0	0.31399317406143346	123.0	4865.0	44.0	7.166753886694893E-4	25.495097567963924	0.6756187343149267
6	136	small	api	A1	2210.0	126.0	173.02438647999992	31.384776280000004	9.999586425022925E-4	2336.0	207.23758988000003	67.54257916307313	40.718546143004666	85.81508387488158	88.86182299251182	8.94427190999916	-1.0	17.0	27.96754319137333	0.1964706689650406	18.384776310850235	27.973062314550347	-1.0	1.6587669639741487	-1.0	0.18138932273357783	0.05701357466063348	81.0	10.0	44.77722635447622	140.0	26.0	13888.0	1808.0	0.0	0.07106164383561644	0.1566265060240964	0.6974450331832288	-1.0	104.91940325854235	45.54733606318091	2.0	0.7228915662650602	314.0	6108.0	33.0	0.007992561753027715	19.313207915827967	0.2859412263366289
6	138	medium	iso	A1	935.0	256.0	99.6690474799999	46.627416960000005	5.55055772323636E-5	1191.0	148.71067799999992	36.40054944640259	31.016124838541646	22.61986494804043	30.415690000988747	19.209372712298546	16.285962916768693	11.40175425099138	17.11512626800665	31.725433306782723	16.97056274847714	33.80632542305648	1.179504878555249	1.1736008168618823	1.0050307239127132	0.46782243975349014	0.2737967914438503	79.0	4.0	34.058772731852805	51.0	130.0	4101.0	13438.0	0.2	0.15197313182199831	0.7182320441988951	-1.0	0.1403254618697749	59.71088963085029	23.820208198370818	6.0	0.6519337016574586	106.0	3181.0	35.0	0.0010208371156193569	22.847319317591726	0.6276641332360352
6	142	small	api	A1	980.0	110.0	100.6690474799999	26.970562720000004	3.53037819620681E-5	1090.0	129.63961019999988	37.05401462729781	32.0624390837628	35.91505639197183	35.0994412670006	9.433981132056603	15.568498265663143	12.206555615733702	15.194035131222627	21.083860720451018	16.64331697709324	26.424534215661044	0.6059660328872934	1.155682963809914	0.5243358705311523	0.26791316094808876	0.11224489795918367	87.0	3.0	35.34119409414458	55.0	54.0	4315.0	5298.0	0.5454545454545454	0.1	0.4954128440366973	-1.0	0.056859865540865244	29.293192951075923	9.222125139210444	1.0	0.4036697247706422	115.0	3774.0	45.0	4.625028642116083E-4	21.095023109728988	0.5693046575900096
6	147	small	E	A1	1903.0	50.0	153.95331867999988	20.727922040000003	1.9501955014384728E-4	1953.0	177.09545427999993	51.73973328110612	44.68780594300866	84.01580815074749	75.48330004114536	6.708203932499369	-1.0	11.180339887498949	29.687049054829657	3.6699049447438257	23.021728866442675	30.666075119997114	-1.0	1.1578042866345002	-1.0	0.1346377084802185	0.02627430373095113	191.0	7.0	46.861498055439924	489.0	0.0	12878.0	0.0	0.0	0.250384024577573	0.0	0.6776456427717302	-1.0	0.0	0.0	0.0	0.0	257.0	10554.0	66.0	0.006035642045596174	38.2099463490856	0.7385029633123135
7	160	small	api	A1	987.0	244.0	101.08326103999991	44.870057640000006	3.364532142271569E-5	1231.0	148.36753223999995	36.68787265568828	32.57299494980466	35.78897345918335	33.83672875731696	17.72004514666935	17.46718686219017	12.083045973594572	19.107131301365147	28.489857976831978	16.76305461424021	34.31423107131277	1.0144761882078746	1.1263278894748454	0.9006934816120711	0.44389206658305536	0.24721377912867273	130.0	3.0	34.52535300326414	72.0	149.0	4241.0	10454.0	0.75	0.17952883834281072	0.6742081447963801	-1.0	0.10611803087452532	47.885035383391475	17.30441328389933	2.0	0.416289592760181	162.0	5226.0	43.0	0.0013794428467203122	24.698178070456937	0.6731973342321227
7	161	small	api	A1	1200.0	79.0	113.98275595999988	22.899494920000002	8.762678834660977E-5	1279.0	139.29646443999985	42.15447781671598	34.539832078341085	44.181544538311385	62.11177614717283	7.810249675906654	-1.0	13.601470508735444	20.021597792520144	17.255439998903007	18.384776310850235	22.652407994725834	-1.0	1.220459836663474	-1.0	0.20090315177180093	0.06583333333333333	124.0	6.0	37.94733192202055	104.0	24.0	5318.0	954.0	0.4166666666666667	0.10007818608287725	0.1875	0.0626514037887938	-1.0	22.49464264579502	8.261297173761164	2.0	0.2265625	178.0	3946.0	29.0	0.0021390962451033274	27.730849247724095	0.6578387560224426
7	164	small	api	A1	1456.0	242.0	125.63961019999986	45.455844080000006	7.462836648039325E-5	1698.0	173.09545427999996	47.70744176750625	38.27531841800928	55.857521733714194	71.18109414316571	17.804493814764857	16.56196618702157	13.601470508735444	33.91504427936077	17.583132624791972	20.615528128088304	35.83043655757405	1.0750229540208194	1.2464283444095132	0.8624827563032547	0.361795487964671	0.1662087912087912	113.0	3.0	41.97618372363071	118.0	182.0	8339.0	18206.0	0.4166666666666667	0.17667844522968199	0.6066666666666667	-1.0	0.1306123188561829	75.82871110763543	26.861781044225413	7.0	0.47	131.0	3443.0	33.0	0.0018655290334619688	28.30194339616981	0.5932395942355138
7	167	small	api	A1	1464.0	91.0	126.15432883999989	25.142135600000003	5.0920850199201704E-5	1555.0	153.29646443999988	46.09772228646444	39.05124837953327	42.00519328277167	65.71255778125608	8.54400374531753	-1.0	12.083045973594572	22.343837155321584	18.18123695047123	20.518284528683193	24.513436929462557	-1.0	1.1804417067144062	-1.0	0.19929665379843992	0.06215846994535519	115.0	3.0	42.720018726587654	67.0	58.0	4554.0	5116.0	0.5	0.08038585209003216	0.464	-1.0	0.0415902529612307	32.81879444558963	11.661903789690601	2.0	0.472	120.0	5033.0	49.0	6.419404836572094E-4	30.0	0.6507913734559685
8	176	large	E	A1	978.0	953.0	107.9827559599999	107.15432883999992	1.7389743158959073E-4	1931.0	217.96551192000013	37.0	31.0	40.60129464500446	74.47588900324574	37.36308338453881	32.11587450067298	10.770329614269007	48.0	24.0	18.439088914585774	49.81744451271841	1.1633836526467893	1.1935483870967742	0.9747268441094721	0.9923281535775318	0.9744376278118609	152.0	3.0	35.608987629529715	94.0	96.0	6302.0	7678.0	0.0	0.0983946141895391	0.5052631578947369	-1.0	0.1826915607966435	73.80019757790501	33.653932938493604	1.0	0.3157894736842105	119.0	7693.0	100.0	2.1791084672196027E-4	24.08318915758459	0.6508970042590431
8	181	small	api	A1	1049.0	253.0	105.8111830799999	47.455844080000006	3.582543953924357E-5	1302.0	155.6812407199999	38.897300677553446	31.827660925679098	42.87890360333856	60.34791365802481	17.72004514666935	17.144516007547217	11.40175425099138	27.55975302467766	20.768098590201266	17.0	31.712668442787223	1.0335692847128946	1.2221225043330295	0.8457165963709691	0.4484955436527007	0.24118207816968543	113.0	3.0	35.35533905932738	15.0	131.0	890.0	10717.0	0.0	0.11213517665130568	0.8972602739726028	-1.0	0.16981418399800366	46.60182661556092	17.533939552648107	1.0	0.4863013698630137	204.0	3978.0	23.0	0.002851352503953295	25.612496949731394	0.6584646364551373
8	185	small	api	A1	1114.0	85.0	107.32590171999992	24.313708480000003	4.170819834987276E-5	1199.0	133.6396101999999	39.35733730830886	35.35533905932738	73.85566121971652	81.6784337653331	8.602325267042627	-1.0	12.806248474865697	25.3319982546055	4.610336213336289	17.69180601295413	25.601547138034324	-1.0	1.1131936040060597	-1.0	0.22654091966943338	0.0763016157989228	101.0	3.0	34.40930106817051	142.0	46.0	5501.0	1738.0	0.6363636363636364	0.15679733110925773	0.24468085106382978	0.04174528185974986	-1.0	20.77032961426901	10.385164807134505	1.0	0.11702127659574468	202.0	4216.0	30.0	0.0036568387183058483	20.615528128088304	0.5238039343615883
8	197	small	api	A1	740.0	83.0	81.35533899999996	23.0710678	4.20522353759298E-5	823.0	106.4264067999999	32.202484376209235	28.635642126552707	16.97031901771664	14.036243467926479	7.810249675906654	15.015178378592333	16.278820596099706	5.434363322889698	20.394164636471682	13.45362404707371	22.4064539882568	0.5201569691001474	1.1245595343695518	0.4625428474018112	0.28358394278216964	0.11216216216216217	44.0	4.0	29.410882339705484	157.0	35.0	4472.0	1236.0	0.6153846153846154	0.2332928311057108	0.18229166666666666	0.03432881485397093	-1.0	0.0	0.0	0.0	0.078125	81.0	4058.0	64.0	0.0011404515046886368	15.811388300841896	0.4909990209489284
9	201	medium	iso	A1	1467.0	417.0	126.63961019999985	60.52691188000001	1.502032023553265E-4	1884.0	189.58073564000006	48.84669896727925	38.07886552931954	12.839856659395068	27.860292384358615	23.08679276123039	22.117559506812498	14.035668847618199	16.459658830550094	40.1797684550751	20.223748416156685	35.22159654654506	1.0438218897577447	1.2827771596732265	0.8137203581202264	0.47794613221259014	0.2842535787321063	104.0	3.0	44.553338819890925	57.0	170.0	2329.0	8074.0	0.7333333333333333	0.12048832271762208	0.748898678414097	-1.0	0.09873914355908132	64.09765300808596	24.430880614752795	2.0	0.28634361233480177	92.0	14026.0	161.0	8.533428649187148E-4	31.953090617340916	0.6541504603769686
9	202	medium	N	A1	1021.0	318.0	102.15432883999992	53.284271200000006	3.883490763628275E-5	1339.0	157.43860003999993	37.53664875824692	33.301651610693426	30.731556062626673	39.267073681205744	19.235384061671343	19.561830862476572	12.165525060596439	21.898598494875067	30.118626298940942	17.72004514666935	34.59843697744824	0.9833120527878902	1.1271707841119087	0.8723718416483232	0.5216056118723754	0.31145935357492655	83.0	3.0	36.05551275463989	-1.0	-1.0	-1.0	-1.0	-1.0	-1.0	-1.0	-1.0	-1.0	-1.0	-1.0	-1.0	-1.0	116.0	14137.0	170.0	0.0013061292359003922	23.345235059857504	0.6219317875234796
9	214	small	api	A1	1073.0	263.0	106.98275595999988	49.041630520000005	3.33105700458335E-5	1336.0	158.85281359999993	39.824615503479755	33.421549934136806	42.27368900609372	51.41330414286611	18.439088914585774	17.0198115896142	11.180339887498949	26.415823146066014	25.25316754199773	18.027756377319946	33.7942883939795	1.0833897201210878	1.1915849379206334	0.9092005828905904	0.45840687202278035	0.2451071761416589	119.0	3.0	36.6742416417845	101.0	181.0	3777.0	8609.0	0.5833333333333334	0.21107784431137724	0.6418439716312057	-1.0	0.12845245716040318	32.59451005646855	11.704699910719626	2.0	0.1879432624113475	88.0	4791.0	78.0	6.82287717885523E-4	26.90724809414742	0.675643637834905
9	218	small	api	A1	1156.0	54.0	110.56854239999988	22.556349160000003	3.834002625407292E-5	1210.0	135.53910511999987	40.45985664828782	34.828149534535996	44.56594936786059	50.0131137550358	7.0	-1.0	13.038404810405298	17.548257923203636	17.026457274509355	18.110770276274835	22.903225806451616	-1.0	1.1616998660284077	-1.0	0.20400331478006375	0.04671280276816609	85.0	8.0	36.87817782917155	101.0	38.0	7492.0	3016.0	0.7142857142857143	0.11487603305785124	0.2733812949640288	0.026894191192969045	-1.0	27.366609766110038	10.233345472033855	2.0	0.4748201438848921	286.0	6953.0	40.0	0.005326171438847192	17.804493814764857	0.44005330937123593
9	219	medium	F	A1	1090.0	303.0	105.5685423999999	51.041630520000005	3.177205853433666E-5	1393.0	159.43860003999993	39.81205847478876	34.0147027033899	53.42696902148067	61.7094902602637	19.026297590440446	20.30253980894262	13.0	31.297050384597355	18.66839776720189	17.26267650163207	35.54237900702969	0.9371387899980854	1.170436761477886	0.8006744326919294	0.4834928034395221	0.2779816513761468	83.0	3.0	35.73513677041127	107.0	136.0	3585.0	4896.0	0.5	0.17444364680545585	0.5596707818930041	-1.0	0.09158111919178911	27.353243638351778	13.676621819175889	1.0	0.07407407407407407	129.0	11071.0	130.0	0.00140607856465361	24.186773244895647	0.6075238048846953
9	220	small	api	A1	822.0	179.0	92.32590171999993	36.798989840000004	5.532166078872286E-5	1001.0	131.53910511999985	33.1058907144937	29.546573405388315	25.01689347810003	33.14699583225598	14.142135623730951	15.588314978297896	11.045361017187261	14.498930239924247	26.399000293474096	16.0	26.516504294495547	0.9072267043243403	1.1204646393431288	0.809687938796713	0.398577096507561	0.21776155717761558	102.0	4.0	32.14031735997639	59.0	124.0	2811.0	7348.0	0.5833333333333334	0.18281718281718282	0.6775956284153005	-1.0	0.08433094410088143	85.07740574650333	38.48683298050514	3.0	0.4426229508196721	84.0	13384.0	210.0	4.334685109616065E-4	23.600847442411894	0.7128896680638013
9	221	small	api	A1	897.0	129.0	96.66904747999993	29.727922040000003	1.0415268065877832E-4	1026.0	128.81118307999986	37.69615364994153	29.154759474226502	22.38013505195957	41.784516008251785	11.704699910719626	13.792653205919748	12.649110640673518	13.927150363278889	23.769703900751725	17.0	20.901249840570763	0.8486184446148489	1.2929674032559186	0.6563339821853814	0.30752265399274237	0.14381270903010032	65.0	5.0	34.23448553724738	104.0	100.0	3467.0	4998.0	0.38461538461538464	0.19883040935672514	0.49019607843137253	-1.0	0.06964300025820842	12.200792856081229	4.47213595499958	2.0	0.18627450980392157	88.0	7203.0	87.0	2.80653176235541E-4	23.323807579381203	0.618731762289954
10	223	large	api	A1	1154.0	998.0	108.3259017199999	105.74011527999987	6.02795417957894E-5	2152.0	216.0660170000001	41.400483088968905	34.20526275297414	44.774427230365944	56.42964767697556	32.0624390837628	38.56848291019276	16.0312195418814	39.15413248962578	30.784736477676724	17.26267650163207	46.99205583614783	0.8313119071450288	1.2103541898788408	0.6868335848271364	0.97612956459219	0.8648180242634316	86.0	5.0	38.27531841800928	0.0	79.0	0.0	10448.0	0.0	0.03671003717472119	1.0	-1.0	0.31192149177306194	12.649110640673518	6.324555320336759	1.0	0.5189873417721519	301.0	6545.0	39.0	0.006445644146434624	24.186773244895647	0.5842147588693277
10	225	medium	iso	A1	1074.0	444.0	105.9827559599999	63.52691188000001	4.614947482219628E-5	1518.0	171.9238813999999	40.24922359499622	32.64965543462902	36.57303097851934	55.375844920051065	22.825424421026653	25.212869944598175	13.892443989449804	29.068883707497264	26.646529294678462	17.26267650163207	35.325061603969814	0.9053084583858321	1.232761052427736	0.7343746434906946	0.5994080009013578	0.4134078212290503	88.0	4.0	36.22154055254967	65.0	325.0	2391.0	14443.0	0.46153846153846156	0.25691699604743085	0.8333333333333334	-1.0	0.17955533574443047	51.160408188226924	19.235384061671343	2.0	0.21794871794871795	105.0	4744.0	64.0	8.022733212122059E-4	27.892651361962706	0.6929984946450077
10	229	medium	E	B	897.0	437.0	95.32590171999992	62.35533900000001	5.098629979444559E-5	1334.0	159.68124071999992	36.89173349139343	29.68164415931166	32.97772331381649	52.20171748047716	23.08679276123039	23.16552231482103	14.142135623730951	26.7810673692114	28.334009918253244	16.55294535724685	33.89264672822531	0.9966014341260819	1.2429140816250854	0.8018264889420558	0.6541279744004509	0.48717948717948717	73.0	3.0	34.0	104.0	288.0	2349.0	7718.0	0.6666666666666666	0.2938530734632684	0.7346938775510204	-1.0	0.11418464476261846	0.0	0.0	0.0	0.0	269.0	5100.0	27.0	0.004534003029526668	28.319604517012593	0.7676409275703823
10	230	medium	iso	B	1270.0	552.0	113.05382375999987	70.18376611999999	4.4922547950545995E-5	1822.0	186.06601700000002	43.829214001622255	35.77708763999664	54.462322208025626	67.24902365721236	26.076809620810597	26.224588816832064	16.1245154965971	39.35731085517875	21.01903898849802	19.235384061671343	42.67789050844239	0.9943648612737593	1.2250637738501617	0.811684160856903	0.6207995783405961	0.4346456692913386	110.0	3.0	38.62641583165593	70.0	443.0	2810.0	23941.0	0.4117647058823529	0.2815587266739846	0.8635477582846004	-1.0	0.21526793500121388	73.77248212422634	26.265356232664523	5.0	0.290448343079922	449.0	21008.0	64.0	0.0061148829645213355	33.97057550292606	0.7750669565205688
10	233	small	api	A1	1219.0	86.0	114.22539663999986	26.142135600000003	3.240940161085985E-5	1305.0	143.1959593599999	41.86884283091664	36.124783736376884	23.660356791986786	21.7210508019973	9.486832980505138	-1.0	11.40175425099138	10.795617204548957	27.23891739202671	19.924858845171276	29.170398008083836	-1.0	1.1590060479380977	-1.0	0.2288644764560656	0.07054963084495489	76.0	3.0	40.162171256046406	81.0	60.0	6632.0	5086.0	0.6666666666666666	0.10804597701149425	0.425531914893617	-1.0	0.011874350530367903	37.14404487112097	13.44672500070921	7.0	0.6312056737588653	120.0	4679.0	56.0	4.3821890297060474E-4	26.90724809414742	0.6426556425934625
10	234	medium	iso	A1	996.0	322.0	100.15432883999992	52.627416960000005	3.0198460008675873E-5	1318.0	155.19595935999993	36.87817782917155	32.64965543462902	24.21175431096968	29.291362170984243	20.396078054371138	19.004394352531698	12.36931687685298	17.245971396583165	34.0585523858419	17.72004514666935	35.24974359396753	1.0732295739618793	1.1295120067349211	0.9501710186014425	0.525463228295146	0.3232931726907631	108.0	3.0	35.4682957019364	76.0	223.0	3318.0	11418.0	0.7692307692307693	0.2268588770864947	0.745819397993311	-1.0	0.10589742814270657	53.679489766866354	21.58937872362327	4.0	0.34782608695652173	92.0	15219.0	211.0	3.0682381752632345E-4	26.1725046566048	0.7097016771772737
10	235	medium	iso	A1	1063.0	307.0	104.1543288399999	51.870057640000006	3.507814931072153E-5	1370.0	158.02438647999992	38.28837943815329	32.64965543462902	52.69605172201656	60.98846463210923	20.248456731316587	18.659224681738376	13.92838827718412	31.889571141872562	19.785813706163548	16.492422502470642	36.46514110462767	1.0851713871655975	1.1727039360281795	0.9253583567229721	0.4980115393924903	0.2888052681091251	81.0	3.0	34.713109915419565	63.0	228.0	2714.0	13614.0	0.5	0.2124087591240876	0.7835051546391752	-1.0	0.2333606053466327	51.69994954304764	20.67605098286451	2.0	0.25773195876288657	83.0	7170.0	119.0	4.911298184897355E-4	27.018512172212592	0.7056582850641467
10	238	large	F	A1	1098.0	605.0	108.15432883999988	75.59797968	5.129077653314354E-5	1703.0	186.16652208	39.81205847478876	32.55764119219941	32.560437981153456	47.61954879539468	27.202941017470888	27.236617067791343	13.601470508735444	30.669099935468193	35.076251171218615	19.313207915827967	41.51848872791494	0.9987635744102641	1.222817655608523	0.8167722880262465	0.6989824678385022	0.5510018214936248	88.0	3.0	38.3275357934736	30.0	69.0	2349.0	7023.0	0.6666666666666666	0.05813270698766882	0.696969696969697	-1.0	0.031092227770541624	26.586960845293127	8.82842712474619	2.0	0.494949494949495	427.0	7941.0	31.0	0.00314621358024084	22.090722034374522	0.5548751529229169
10	241	small	api	A1	1004.0	87.0	102.0121932399999	24.142135600000003	5.0699595254563106E-5	1091.0	128.56854239999987	39.20459156782532	32.14031735997639	46.720814833672875	57.578935237493056	8.94427190999916	-1.0	13.416407864998739	19.41099166110284	16.396851160413902	16.401219466856727	22.99523960645054	-1.0	1.2197947869875705	-1.0	0.23665931329602719	0.08665338645418327	76.0	5.0	35.608987629529715	87.0	39.0	3674.0	1318.0	0.6923076923076923	0.1154903758020165	0.30952380952380953	0.01952495420635838	-1.0	5.656854249492381	2.8284271247461903	1.0	0.18253968253968253	87.0	13341.0	207.0	2.850443433672838E-4	22.090722034374522	0.5634728268028707
11	250	medium	iso	A1	928.0	242.0	99.15432883999992	44.627416960000005	3.2389955853912146E-5	1170.0	145.78174579999992	36.40054944640259	31.400636936215164	19.864297403410013	23.14846298530665	16.492422502470642	17.534813671119387	11.180339887498949	13.076725687915195	31.814641277159176	17.72004514666935	33.26437758972891	0.9405530513069774	1.1592296525813748	0.8113604144032652	0.45008036948152713	0.2607758620689655	87.0	3.0	35.4682957019364	35.0	189.0	1896.0	14227.0	0.5833333333333334	0.19145299145299147	0.84375	-1.0	0.1828738780324535	61.54435615169404	22.582094138490326	1.0	0.49107142857142855	186.0	21942.0	214.0	0.0011422825070816435	24.08318915758459	0.6616160888737544
11	259	small	api	A1	1099.0	215.0	106.98275595999989	43.041630520000005	5.743827117371701E-5	1314.0	152.85281359999996	39.44616584663204	34.48187929913333	36.47455087695437	48.90049374238188	15.811388300841896	16.41708984633068	11.704699910719626	23.272223809259774	26.564677407910963	19.1049731745428	30.88266906419758	0.9631054254342062	1.1439679811077896	0.8418989354068802	0.4023230672435936	0.19563239308462238	109.0	3.0	37.656340767525464	94.0	158.0	3938.0	9035.0	0.75	0.1917808219178082	0.626984126984127	-1.0	0.12305591690396613	43.3727153602551	18.749798511291665	2.0	0.2619047619047619	90.0	6319.0	80.0	4.5846389239369365E-4	24.596747752497688	0.6235523079259625
11	260	small	api	A1	1053.0	244.0	105.49747459999992	44.455844080000006	3.693674437421113E-5	1297.0	152.36753223999992	39.0	34.0	42.70938995736147	54.46232220802562	17.204650534085253	17.150306961843295	12.206555615733702	26.0	23.0	17.69180601295413	31.95149384901547	1.0031686646987057	1.1470588235294117	0.874557297429641	0.4213924953991272	0.23171889838556506	121.0	3.0	35.510561809129406	79.0	173.0	2264.0	5485.0	0.7272727272727273	0.19429452582883577	0.6865079365079365	-1.0	0.08825681194412133	0.0	0.0	0.0	0.08333333333333333	95.0	6631.0	89.0	8.296143849217585E-4	17.72004514666935	0.45436013196588076
11	261	small	api	A1	1330.0	194.0	120.74011527999984	39.213203400000005	1.1698328896873139E-4	1524.0	162.36753223999995	43.68065933568311	36.40054944640259	27.206993833082556	31.78091509298342	14.866068747318506	18.39356911597867	12.727922061357855	17.856873313329572	32.005011400044545	21.93171219946131	33.905069072831665	0.8082209958046809	1.2	0.6735174965039008	0.3247736123910719	0.14586466165413534	144.0	3.0	43.56604182158393	59.0	154.0	3745.0	13159.0	0.7	0.13976377952755906	0.7230046948356808	-1.0	0.08971774769619695	40.909362078776525	15.968526135034077	1.0	0.38967136150234744	147.0	13515.0	126.0	0.0024093109259342963	31.38470965295043	0.7185035695491893
11	263	medium	iso	A1	1121.0	446.0	107.98275595999988	64.94112544000001	7.996214316961434E-5	1567.0	175.33809495999995	41.23105625617661	32.69556544854363	43.53696809142565	53.130102354155994	24.73863375370596	21.966901427748443	13.341664064126334	31.820674004766886	28.29129844705599	17.46424919657298	39.77584250595861	1.1261776648415367	1.2610595868441594	0.8930408020288962	0.6014027412307961	0.39785905441570024	103.0	3.0	36.61966684720111	41.0	297.0	1763.0	16410.0	0.5714285714285714	0.21569878749202298	0.878698224852071	-1.0	0.14550287277098492	80.24177606919355	33.84992724005203	4.0	0.3224852071005917	103.0	8937.0	119.0	8.47851692001965E-4	20.615528128088304	0.5
11	264	small	E	A1	859.0	64.0	91.01219323999995	20.0710678	6.424492578929533E-5	923.0	113.49747459999992	35.510561809129406	30.4138126514911	27.4075754378184	28.93222970268849	6.4031242374328485	-1.0	14.142135623730951	9.856222548132667	19.39908050203216	15.0	20.37357711910452	-1.0	1.167580080013034	-1.0	0.2205316352180682	0.07450523864959255	53.0	4.0	32.202484376209235	72.0	4.0	5706.0	228.0	0.45454545454545453	0.08234019501625135	0.05263157894736842	0.08544914610200871	-1.0	20.0	10.0	1.0	0.27631578947368424	111.0	2983.0	33.0	0.0017321572293236755	18.681541692269406	0.5260840927463606
11	271	small	api	A1	1043.0	99.0	103.98275595999992	26.556349160000003	5.22557555090398E-5	1142.0	132.95331867999982	38.948684188300895	32.55764119219941	52.265446899839105	66.55707928503773	9.486832980505138	13.584702815069145	12.649110640673518	22.43978245258733	15.295948409165385	18.027756377319946	24.45867853970941	0.698346744102613	1.1962993251990484	0.5837558622599887	0.2553918571865483	0.09491850431447747	87.0	3.0	35.22782990761707	84.0	62.0	3410.0	3355.0	0.5384615384615384	0.12784588441331	0.4246575342465753	-1.0	0.04242122472959588	22.06000740694697	9.222125139210444	1.0	0.3904109589041096	147.0	4061.0	36.0	0.002097164554562615	21.93171219946131	0.5630925063714729
12	281	medium	F	A1	1062.0	280.0	104.91168815999988	48.041630520000005	4.999896803775179E-5	1342.0	155.78174579999992	39.0	32.31098884280702	40.35202930861294	54.62524815612392	18.867962264113206	17.897555163280717	13.038404810405298	26.076923076923077	25.068870653902003	17.72004514666935	31.981196037671886	1.0542200927433605	1.2070196981508372	0.8734075296024026	0.45792448260609575	0.263653483992467	82.0	4.0	35.90264614203248	92.0	167.0	5840.0	10492.0	0.75	0.19299552906110284	0.6447876447876448	-1.0	0.06943680025088753	46.888548094103186	17.510540765404876	4.0	0.32432432432432434	115.0	4039.0	47.0	0.0011824121251067868	26.248809496813376	0.6730463973541891
12	284	small	api	A1	1395.0	37.0	125.32590171999985	21.1421356	4.801136991830507E-5	1432.0	148.46803731999995	45.12205669071391	37.8549864614954	55.82933205440479	71.84050953321324	5.830951894845301	-1.0	11.40175425099138	22.516704124639162	13.472465523630602	20.518284528683193	23.6969885006513	-1.0	1.1919712806293112	-1.0	0.1686972549955017	0.026523297491039426	118.0	9.0	41.340053217188775	129.0	21.0	10018.0	1251.0	0.6	0.10474860335195531	0.14	0.08139855324547834	-1.0	19.29126786466034	7.23606797749979	3.0	0.26666666666666666	106.0	5003.0	60.0	8.909635434778201E-4	28.071337695236398	0.6221200839236891
12	287	small	api	A1	1151.0	173.0	109.98275595999988	34.970562720000004	6.776408824411782E-5	1324.0	147.7817457999999	41.182520563948	34.0	38.51692630710275	59.31104126260641	13.892443989449804	15.457681396501384	13.038404810405298	23.310860696574338	21.764705882352942	18.24828759089466	27.1072077842923	0.8987404794482406	1.2112506048220002	0.7419938333738255	0.31796405186208104	0.15030408340573415	93.0	3.0	37.21558813185679	94.0	116.0	5224.0	6788.0	0.6666666666666666	0.15861027190332327	0.5523809523809524	-1.0	0.0560692519632727	75.82125895362304	33.33024396433163	3.0	0.29523809523809524	268.0	6060.0	39.0	0.005332182304001715	24.166091947189145	0.5868045864182636
12	297	medium	E	A1	831.0	305.0	85.08326103999995	48.870057640000006	4.4185677407411765E-5	1136.0	136.3675322399999	36.40054944640259	29.206163733020468	37.80652994470447	52.81529354676688	16.0	24.376267966517947	19.0	20.796389381831517	19.92730046027891	12.36931687685298	26.103448275862068	0.6563761122899051	1.2463310751506935	0.5266466714797614	0.5743792262149527	0.36702767749699156	105.0	3.0	30.364452901377952	498.0	5.0	11620.0	86.0	0.35	0.44278169014084506	0.009940357852882704	0.25195728697096176	-1.0	0.0	0.0	0.0	0.017892644135188866	234.0	5177.0	32.0	0.002312067039260844	19.849433241279208	0.5453058688167932
12	301	small	api	A1	877.0	102.0	94.84062035999995	26.556349160000003	4.0505897236145664E-5	979.0	123.39696951999987	35.014282800023196	31.016124838541646	17.189584556153676	30.368806166466754	9.433981132056603	13.103679824086383	11.661903789690601	10.824154307674378	23.858557568108957	17.08800749063506	21.410052988320093	0.7199489959084345	1.1289057863383793	0.6377405489643192	0.28001028524693655	0.11630558722919042	77.0	3.0	34.0147027033899	54.0	58.0	4710.0	5480.0	0.5454545454545454	0.11440245148110317	0.5178571428571429	-1.0	0.044279639391777065	57.4992309801387	27.302622824767305	2.0	0.42857142857142855	94.0	2992.0	30.0	3.5133394314222123E-4	19.0	0.5426357040786628
12	302	small	api	A1	1232.0	254.0	115.74011527999988	47.041630520000005	5.1423970407247775E-5	1486.0	165.19595935999993	39.11521443121589	38.118237105091836	63.70520992941614	58.144867617550744	18.601075237738275	18.33625501007656	12.529964086141668	32.97949452043693	17.99663499937577	18.867962264113206	38.82748714673523	1.0144424380832502	1.0261548644911198	0.9885861025336776	0.40644188409693843	0.20616883116883117	86.0	4.0	37.73592452822641	45.0	108.0	1836.0	4874.0	0.08333333333333333	0.10296096904441454	0.7058823529411765	-1.0	0.14459062772584977	43.3212872872044	19.866068747318508	3.0	0.29411764705882354	113.0	3183.0	32.0	7.50075103280675E-4	18.973665961010276	0.485071250072666
12	304	small	api	A1	1089.0	151.0	109.8111830799999	36.213203400000005	7.00911864505393E-5	1240.0	148.02438647999986	38.27531841800928	34.132096331752024	16.48127221132924	16.17215901578256	13.601470508735444	14.138579647068171	9.486832980505138	9.901942443976461	30.821429477255904	18.681541692269406	35.5514298124878	0.9620110964651174	1.1213878586883907	0.8578754344552247	0.3297770079903235	0.1386593204775023	82.0	3.0	37.64306044943742	111.0	112.0	3952.0	4369.0	0.9	0.17983870967741936	0.5022421524663677	-1.0	0.047823005115092014	37.3595140182065	13.416407864998739	2.0	0.273542600896861	99.0	2148.0	24.0	5.882823881666798E-4	23.769728648009426	0.62101974929163
12	307	small	api	A1	1086.0	251.0	105.39696951999987	44.041630520000005	7.627237400318513E-5	1337.0	151.43860003999995	39.6232255123179	32.526911934581186	55.425808525884776	72.06230196698723	16.55294535724685	19.12752732317856	14.317821063276353	29.578611656329027	16.97056274847714	18.110770276274835	31.089826856880297	0.8653991222999402	1.2181674544453827	0.7104106411166158	0.4178642964838071	0.2311233885819521	92.0	3.0	35.510561809129406	4.0	108.0	153.0	6511.0	0.0	0.08376963350785341	0.9642857142857143	-1.0	0.18617482327103066	17.725430892660288	8.602325267042627	2.0	0.35714285714285715	81.0	13776.0	196.0	6.601779188091986E-4	26.1725046566048	0.6605344294463964
13	310	small	api	A1	1304.0	248.0	117.39696951999986	44.627416960000005	9.375802571003559E-5	1552.0	164.02438647999995	42.44997055358225	38.3275357934736	89.69029610004115	85.60129464500446	16.278820596099706	19.37536355263397	13.152946437965905	34.55832785910386	1.0175451980568213	17.72004514666935	34.660420630592554	0.8401814268866554	1.1075580434474634	0.7585890706652695	0.3801411326243582	0.1901840490797546	93.0	3.0	37.107950630558946	161.0	128.0	6083.0	6335.0	0.7142857142857143	0.18621134020618557	0.4429065743944637	-1.0	0.07937682124456215	54.65977132186805	20.21110255092798	1.0	0.25951557093425603	116.0	17534.0	242.0	0.0015860431591529	29.427877939124322	0.6932367103053497
13	318	large	E	A1	855.0	734.0	96.25483391999994	87.66904747999996	7.383538763099956E-5	1589.0	185.92388140000008	35.4400902933387	29.410882339705484	23.099377141791706	42.95459151111277	31.304951684997057	29.0883315223163	12.083045973594572	28.047332604760086	37.46912409058433	17.11724276862369	41.16021425249613	1.0762030699828964	1.2049992204923965	0.8931151586497539	0.9108015037755313	0.8584795321637427	104.0	4.0	34.52535300326414	53.0	40.0	3816.0	3519.0	0.0	0.05852737570799245	0.43010752688172044	-1.0	0.0681682484408287	97.73873368047983	34.89697050924022	4.0	0.7741935483870968	85.0	7712.0	131.0	0.0019337704568203838	25.059928172283335	0.7071067811865476
13	320	medium	iso	B	1456.0	603.0	125.81118307999988	76.18376611999997	4.5617497283078106E-5	2059.0	204.40916276000007	46.61544808322666	38.07886552931954	38.948267891206	47.48955292199915	28.635642126552707	25.830515928608353	13.92838827718412	34.55935888728861	35.84665617070426	20.8806130178211	46.88213360353294	1.1085973739625372	1.2241816407932167	0.9055824209585549	0.6055404953274846	0.4141483516483517	81.0	4.0	43.289721643826724	81.0	467.0	2462.0	18164.0	0.5	0.2661486158329286	0.8521897810218978	-1.0	0.1534033164719032	56.57698072134944	21.02379604162864	3.0	0.15328467153284672	449.0	12477.0	49.0	0.007676252975747771	37.12142238654117	0.7963330593811955
13	328	small	api	A1	1113.0	139.0	107.39696951999989	32.1421356	4.697435003442713E-5	1252.0	142.36753223999992	39.59797974644666	33.94112549695428	36.0273733851036	45.0	11.0	15.044890189879139	14.0	19.091883092036785	23.334523779156072	19.235384061671343	27.000000000000004	0.731145250059706	1.1666666666666667	0.626695928622605	0.29928345039581744	0.12488769092542677	87.0	4.0	38.62641583165593	69.0	56.0	5584.0	5364.0	0.6	0.09984025559105432	0.448	-1.0	0.02342151428694918	32.766156970302205	12.936964138772899	4.0	0.496	240.0	5084.0	34.0	0.004791450170153276	25.612496949731394	0.6468132241526726
13	330	small	api	A1	1154.0	121.0	113.63961019999985	33.798989840000004	4.540510986799828E-5	1275.0	149.43860003999987	41.10960958218893	34.058772731852805	40.914383220025115	55.09105723888891	12.36931687685298	12.204209954616312	9.219544457292887	23.32787904693443	22.49053440741314	20.0	28.446462553721847	1.0135286858265018	1.207019698150837	0.8396952322975633	0.2974226132993199	0.1048526863084922	68.0	3.0	38.8329756778952	88.0	91.0	5441.0	7446.0	0.7	0.1403921568627451	0.5083798882681564	-1.0	0.08086905119235323	24.605626844373298	11.788289044567353	2.0	0.29608938547486036	104.0	5795.0	62.0	5.943045205216045E-4	26.248809496813376	0.6385078759829887
14	349	medium	iso	A1	1362.0	534.0	121.05382375999984	69.76955256	2.8644758575978354E-5	1896.0	193.23758988000003	43.266615305567875	38.8329756778952	54.940573033113026	63.165956529225525	26.419689627245813	24.92788743931523	13.892443989449804	39.38371393199127	22.455142434432766	19.313207915827967	44.13642267139889	1.0598447097276993	1.1141720290623112	0.951239738642215	0.5763514971515847	0.3920704845814978	168.0	3.0	39.56008088970496	87.0	384.0	5349.0	30222.0	0.5384615384615384	0.24841772151898733	0.8152866242038217	-1.0	0.18729320083028322	82.78213111429358	30.323807579381203	4.0	0.2951167728237792	189.0	29315.0	221.0	0.0029244636585226396	26.40075756488817	0.6101877250724237
14	358	medium	iso	A1	1088.0	326.0	107.98275595999989	54.284271200000006	3.6612450476637303E-5	1414.0	165.09545427999996	38.2099463490856	33.94112549695428	27.68106156848527	27.831050177472726	21.18962010041709	19.052598933887676	11.40175425099138	18.26749489839846	35.35533905932738	18.027756377319946	39.12792283092892	1.1121642865597947	1.125771340508858	0.9879131281287434	0.5027124073413033	0.29963235294117646	76.0	3.0	36.6742416417845	43.0	187.0	2203.0	12677.0	0.0	0.16265912305516267	0.8130434782608695	-1.0	0.24405241390656598	59.6979048330015	22.819064660262136	2.0	0.508695652173913	362.0	7261.0	25.0	0.005249726832206142	18.601075237738275	0.48681238826663303
15	361	medium	F	A1	762.0	263.0	86.25483391999995	46.798989840000004	1.3100525821918416E-4	1025.0	135.8822508799999	32.64965543462902	28.178005607210743	31.886561770143317	46.78991060824603	18.027756377319946	18.589272364326742	11.704699910719626	20.70465954391108	25.83575325195141	15.033296378372908	28.40737368547387	0.9697935467294374	1.158692914244931	0.8369720180444955	0.5425665752647018	0.3451443569553806	82.0	3.0	30.59411708155671	42.0	150.0	2817.0	10504.0	0.8333333333333334	0.1873170731707317	0.78125	-1.0	0.05525933676918068	48.10189839841741	18.490080380933197	3.0	0.46875	83.0	13216.0	189.0	3.395509909304005E-4	21.2602916254693	0.6511643489787068
15	363	medium	iso	A1	1048.0	369.0	102.25483391999991	57.11269832000001	4.989186166102409E-5	1417.0	161.78174579999995	37.64306044943742	33.52610922848042	40.541004474854276	54.865806943084365	22.80350850198276	19.463374899509876	14.212670403551895	30.204770452371456	25.2340644193011	16.55294535724685	36.93388770192934	1.1716112246574972	1.1227983597171975	1.0434742930623753	0.5585329918454779	0.3520992366412214	80.0	3.0	35.11409973215888	123.0	231.0	6238.0	14177.0	0.4166666666666667	0.24982357092448837	0.652542372881356	-1.0	0.13193664968510713	114.23470918763033	49.19519231929499	2.0	0.327683615819209	270.0	6369.0	40.0	0.002901155636549595	25.317977802344327	0.6725802179754146
15	366	medium	iso	A1	974.0	277.0	100.25483391999992	48.455844080000006	4.141780630119587E-5	1251.0	151.53910511999996	38.8329756778952	30.59411708155671	25.129177954815162	43.89404124771147	18.867962264113206	17.706552902401537	12.529964086141668	20.49804286445927	29.613536405865787	17.46424919657298	29.56475976817739	1.0655920645940151	1.2692955176439846	0.8395145573128032	0.4833267602703944	0.28439425051334705	95.0	4.0	35.6931365951495	59.0	204.0	3572.0	15681.0	0.8333333333333334	0.21023181454836132	0.7756653992395437	-1.0	0.19689223921059634	37.37411216297785	13.45362404707371	1.0	0.2813688212927757	88.0	7104.0	104.0	3.272221067633969E-4	26.476404589747453	0.6818021057505144
15	367	small	api	A1	1013.0	179.0	105.15432883999992	38.798989840000004	5.507645615295468E-5	1192.0	146.36753223999992	38.07886552931954	31.78049716414141	14.74356283647073	21.265950500787255	15.132745950421556	14.227177696731063	10.198039027185569	9.61163088533169	33.32232326418391	19.0	26.500406783991842	1.063650589947897	1.1981834435329324	0.8877193185140705	0.36897187465325876	0.17670286278381048	84.0	3.0	38.118237105091836	161.0	144.0	8391.0	8536.0	0.9090909090909091	0.2558724832214765	0.4721311475409836	-1.0	0.012890275420798796	45.99605758683926	17.21977806382482	2.0	0.3442622950819672	254.0	6001.0	35.0	0.010827152219870774	20.024984394500787	0.5258818537827019
15	370	small	api	A1	1404.0	178.0	125.05382375999986	37.798989840000004	1.0659807272190162E-4	1582.0	164.85281359999996	46.17358552246078	38.118237105091836	57.13298824094207	69.08486337096684	14.560219778561036	14.713112520402051	12.36931687685298	29.757273221323224	15.897902054842156	19.235384061671343	31.85627703143768	0.9896084025980904	1.211325313790362	0.8169633634597329	0.3022617678012219	0.1267806267806268	77.0	4.0	39.20459156782532	105.0	106.0	2064.0	2764.0	0.38461538461538464	0.1333754740834387	0.5023696682464455	-1.0	0.09427826836534242	0.0	0.0	0.0	0.0	406.0	8987.0	37.0	0.0058788197508450706	28.160255680657446	0.6098780365878043
15	376	medium	E	A1	1094.0	318.0	101.25483391999994	48.55634916	8.933295722463536E-5	1412.0	152.22539663999996	41.43669871020132	33.37663853655727	63.83561207871415	68.96789678763557	18.35755975068582	22.676865042671757	21.470910553583888	31.22835651193973	13.03306801023556	15.811388300841896	33.45729903857387	0.8095281122916167	1.2414880745050434	0.6520627373842148	0.47954598590684283	0.2906764168190128	131.0	5.0	33.301651610693426	76.0	0.0	5926.0	0.0	0.0	0.053824362606232294	0.0	0.026259548725510177	-1.0	13.416407864998739	6.708203932499369	1.0	0.39473684210526316	246.0	10070.0	51.0	0.007174458127139586	22.561028345356956	0.5444697345013793
15	380	medium	iso	A1	972.0	352.0	98.66904747999995	54.69848476000001	4.022389940586495E-5	1324.0	155.7817457999999	38.48376280978771	30.870698080866262	38.893906152715715	53.62177541967846	20.591260281974	20.801227967163655	13.892443989449804	26.660594627172312	24.489242129207657	15.524174696260024	33.11384490486728	0.9899059956690488	1.2466113564707515	0.7940774729275253	0.5543631580216409	0.36213991769547327	77.0	3.0	33.54101966249684	83.0	235.0	3633.0	12068.0	0.46153846153846156	0.24018126888217523	0.7389937106918238	-1.0	0.22382215294433844	50.81293215037354	19.47174410183943	2.0	0.25157232704402516	94.0	4261.0	53.0	8.127158974479538E-4	18.110770276274835	0.4706080942705701
[truncated: 27 more columns]
