# Supplementary material for: Exploiting Single-Cell Quantitative Data to Map Genetic Variants Having Probabilistic Effects
Source: PLoS Genet. 2016 Aug 1;12(8):e1006213. doi: 10.1371/journal.pgen.1006213 (PMC4968810; doi:10.1371/journal.pgen.1006213)
Supplement: S1 Dataset — (ZIP) [file pgen.1006213.s007.zip › data/2014-10-07_morpho/k_series/K2-3_C.xls]

image_number	cell_id	Cgroup	Agroup	C11-1_C	C11-2_C	C12-1_C	C12-2_C	C13_C	C101_C	C102_C	C103_C	C104_C	C105_C	C106_C	C107_C	C108_C	C109_C	C110_C	C111_C	C112_C	C113_C	C114_C	C115_C	C116_C	C117_C	C118_C	C126_C	C127_C	C128_C	A7-1_C	A7-2_C	A8-1_C	A8-2_C	A9_C	A101_C	A102_C	A103_C	A104_C	A120_C	A121_C	A122_C	A123_C	D14-1_C	D14-2_C	D14-3_C	D15-1_C	D15-2_C	D15-3_C	D16-1_C
2	32	large	E	1068.0	697.0	104.66904747999989	83.25483391999997	1.1433646584646306E-4	1765.0	189.92388140000003	39.56008088970496	32.89376840679705	36.74411128478326	46.07585062079127	30.463092423455635	29.936235819720814	14.317821063276353	33.54391523363482	35.14343463794584	18.867962264113206	46.57203185014473	1.0175992936088427	1.202661865933561	0.8461225240719973	0.7954102566559447	0.6526217228464419	94.0	3.0	37.20215047547655	155.0	113.0	7088.0	4837.0	0.6428571428571429	0.1518413597733711	0.4216417910447761	0.04130626005916106	-1.0	38.931267820701095	12.093368739633874	1.0	0.1828358208955224	137.0	120.0	257.0	2907.0	3012.0	5919.0	28.0
3	53	large	E	950.0	801.0	98.91168815999991	90.91168815999994	3.58600493952563E-5	1751.0	192.65180344000007	35.4682957019364	32.89376840679705	36.41637851988605	43.30284381039971	32.31098884280702	30.873796255222135	12.083045973594572	32.02860406788533	37.3626999740791	16.492422502470642	46.69883374736486	1.046550562674708	1.0782679340141326	0.9705848886543919	0.9191197708903811	0.8431578947368421	114.0	4.0	34.52535300326414	91.0	76.0	4983.0	4209.0	0.0	0.09537407195888065	0.4550898203592814	0.09794547152930802	-1.0	134.65331322202695	59.03703202848493	4.0	0.3473053892215569	111.0	174.0	285.0	4430.0	7221.0	11651.0	52.0
3	62	medium	iso	1423.0	673.0	121.05382375999987	81.84062035999995	4.879144525635992E-5	2096.0	205.72287124000002	44.654227123532216	39.11521443121589	25.849579113896738	35.95508978959805	30.01666203960727	28.92330123501615	15.033296378372908	26.20132684780977	43.94709386095433	20.223748416156685	44.62451662813278	1.0378020750711345	1.1416076269262612	0.9090707267481916	0.6760680317067584	0.4729444834855938	177.0	3.0	42.44997055358225	46.0	555.0	1979.0	26846.0	0.625	0.28673664122137404	0.9234608985024958	-1.0	0.18643817762636247	75.94923039137814	29.076809620810597	3.0	0.15806988352745424	230.0	186.0	416.0	6642.0	5186.0	11828.0	46.0
3	64	large	E	1015.0	551.0	101.32590171999989	70.35533899999999	3.8369278610446743E-5	1566.0	173.68124072	37.69615364994153	31.953090617340916	51.395469856605416	59.10831359282585	25.317977802344327	25.952097319393403	14.142135623730951	34.53933290093165	23.033765616418133	16.76305461424021	40.249092916547404	0.9755657699165912	1.1797341953984213	0.8269369267431651	0.6943470307761704	0.5428571428571428	68.0	4.0	34.88552708502482	117.0	65.0	6707.0	3854.0	0.5333333333333333	0.11621966794380588	0.35714285714285715	0.01782153689789519	-1.0	34.87346245618347	10.099019513592784	2.0	0.25274725274725274	97.0	70.0	167.0	5983.0	3525.0	9508.0	95.0
4	74	large	api	1275.0	1166.0	115.39696951999986	110.15432883999989	6.342924365490148E-5	2441.0	227.96551192000018	42.485291572496	36.6742416417845	39.452700412578224	50.754565331102185	41.0	35.0627041788713	16.492422502470642	43.82693235899588	40.38256644719914	18.788294228055936	56.59154929577466	1.1693336540969508	1.1584504456144153	1.0093946258329274	0.9545686450709493	0.9145098039215687	83.0	4.0	40.8166632639171	25.0	70.0	1681.0	6537.0	0.0	0.038918476034412126	0.7368421052631579	-1.0	0.3617091989889213	174.891240777392	72.74571310257303	3.0	1.105263157894737	328.0	185.0	513.0	10763.0	5412.0	16175.0	54.0
5	113	large	E	993.0	582.0	100.3259017199999	73.35533899999997	7.585585336666036E-5	1575.0	176.50966784	38.91015291668744	31.304951684997057	42.40813329476501	55.34732973793041	26.30589287593181	26.40854569409044	14.142135623730951	32.3051930094294	28.621670111997307	17.46424919657298	39.27138639554191	0.9961128939341177	1.242939241951783	0.8014172055344597	0.7311704927878723	0.5861027190332326	77.0	3.0	35.510561809129406	116.0	85.0	8175.0	5993.0	0.6	0.12761904761904763	0.4228855721393035	0.01154011135372196	-1.0	114.17968263964565	47.46246145319168	6.0	0.5223880597014925	289.0	99.0	388.0	20983.0	9653.0	30636.0	69.0
5	117	medium	iso	1030.0	352.0	102.01219323999995	55.69848476000001	5.353208894378995E-5	1382.0	160.12489155999992	40.049968789001575	32.01562118716424	38.40008301808612	45.887471215229766	20.518284528683193	21.61536775272948	14.142135623730951	25.418247024441143	28.735972187503517	17.204650534085253	35.40273500033812	0.9492452205025402	1.2509508578599273	0.7588189532292803	0.5459983065843947	0.341747572815534	108.0	3.0	35.84689665786984	118.0	227.0	4691.0	11041.0	0.6363636363636364	0.2496382054992764	0.6579710144927536	-1.0	0.17455340939192712	62.193860918648866	22.90351332835764	4.0	0.20579710144927535	117.0	34.0	151.0	4874.0	1076.0	5950.0	63.0
6	141	large	iso	1055.0	589.0	106.49747459999992	78.59797967999998	3.784725190180486E-5	1644.0	187.92388140000003	38.948684188300895	33.24154027718932	11.55662967723385	18.945769100294505	28.231188426986208	25.738700201825544	9.848857801796104	13.47927435653129	44.522605982117824	18.35755975068582	41.51645356909737	1.0968381544373356	1.171687107863286	0.936118650684442	0.7380266994612851	0.5582938388625592	93.0	3.0	37.589892258425	49.0	486.0	2320.0	30376.0	1.0	0.3254257907542579	0.908411214953271	-1.0	0.1798826719694871	71.61086877196493	21.400934559032695	5.0	0.2635514018691589	147.0	117.0	264.0	7005.0	5547.0	12552.0	71.0
6	146	large	E	1125.0	824.0	114.22539663999989	97.3259017199999	8.326259029340442E-5	1949.0	213.96551192000007	40.607881008493905	33.37663853655727	59.25003269780359	54.304426869009575	32.202484376209235	34.006419469324065	8.06225774829855	41.371279620539575	27.084812600581486	18.027756377319946	50.941783194003314	0.9469531011713217	1.2166558044488598	0.7783245661662607	0.8520513351924571	0.7324444444444445	64.0	4.0	37.21558813185679	338.0	247.0	15946.0	9339.0	0.0	0.3001539250897896	0.4222222222222222	0.16844560165864722	-1.0	121.25152403482042	58.75348496135162	2.0	0.1094017094017094	100.0	71.0	171.0	3282.0	2228.0	5510.0	46.0
8	177	medium	api	909.0	344.0	96.32590171999993	56.11269832000001	5.609748389312764E-5	1253.0	154.85281359999993	36.87817782917155	29.832867780352597	23.24727000874313	35.16096261399896	21.095023109728988	22.066748679756163	13.038404810405298	18.76448460131376	33.05079509149175	16.76305461424021	32.584276767706385	0.955964261698479	1.2361593293910171	0.7733341802867971	0.5825296967694978	0.37843784378437845	100.0	3.0	34.539832078341085	59.0	221.0	3074.0	12711.0	0.6428571428571429	0.22346368715083798	0.7892857142857143	-1.0	0.16071685204977856	44.57142513670097	16.64331697709324	3.0	0.18214285714285713	99.0	22.0	121.0	2622.0	483.0	3105.0	36.0
8	188	large	F	1318.0	732.0	117.63961019999988	84.84062035999995	4.1692232459367964E-5	2050.0	204.89444412000012	43.41658669218482	37.107950630558946	21.65598903842249	18.367779123901272	31.064449134018133	30.334882641342567	14.035668847618199	16.307131765552707	48.02205375719393	20.09975124224178	51.749717616199675	1.0240504142145999	1.1700076655925757	0.875251029826328	0.7211909340379643	0.5553869499241275	79.0	4.0	41.10960958218893	94.0	92.0	5695.0	5863.0	0.7333333333333333	0.09073170731707317	0.4946236559139785	-1.0	0.012146520666055934	47.45947762983863	14.465381985731398	1.0	0.46236559139784944	139.0	88.0	227.0	6880.0	5432.0	12312.0	59.0
10	224	large	F	1419.0	791.0	119.81118307999989	88.25483391999992	7.68996584314828E-5	2210.0	210.89444412000003	45.12205669071391	38.8329756778952	59.670165560990384	68.58008575054915	33.37663853655727	29.39052494120945	16.278820596099706	48.26907636167726	21.47659264944602	19.924858845171276	51.85044132141351	1.1356258046877807	1.1619520756015262	0.9773430664942728	0.7366159956960839	0.5574348132487668	130.0	4.0	40.24922359499622	73.0	86.0	4248.0	5648.0	0.5882352941176471	0.07194570135746606	0.5408805031446541	-1.0	0.026856460528131943	123.1095940399349	57.97586927494535	1.0	0.42138364779874216	105.0	168.0	273.0	4059.0	6749.0	10808.0	51.0
12	280	large	N	1094.0	608.0	105.7401152799999	76.18376611999997	4.613463073456981E-5	1702.0	184.75230852	39.6232255123179	33.97057550292606	37.734553100160895	51.381560532593426	27.294688127912362	26.69965724139802	14.142135623730951	33.56617193081707	31.115163177290157	18.027756377319946	42.96087007115201	1.0222860870884791	1.1663984176218902	0.8764467369329647	0.7204812092200326	0.5557586837294333	136.0	4.0	36.87817782917155	-1.0	-1.0	-1.0	-1.0	-1.0	-1.0	-1.0	-1.0	-1.0	-1.0	-1.0	-1.0	-1.0	75.0	102.0	177.0	5438.0	7577.0	13015.0	63.0
12	286	medium	E	1565.0	431.0	130.05382375999983	61.11269832000001	9.55719386664312E-5	1996.0	193.58073564000006	45.5411901469428	42.05948168962618	8.050191974291579	24.20041310377158	23.08679276123039	23.71637132116008	15.033296378372908	11.35236032110387	43.24827427553986	22.561028345356956	27.693438184584956	0.973453841171395	1.0827805840074194	0.8990314894349128	0.46990312589944944	0.27539936102236423	109.0	3.0	45.35416188179427	259.0	312.0	9023.0	12722.0	0.625	0.28607214428857713	0.5464098073555166	-1.0	0.12134593497913417	57.5686817783324	24.396994800170855	1.0	0.11558669001751314	167.0	44.0	211.0	4083.0	948.0	5031.0	35.0
13	311	large	F	1202.0	623.0	113.5685423999999	79.01219323999995	2.4969932902090005E-5	1825.0	194.9949492	41.7612260356422	35.4400902933387	40.39551284301848	57.35535986508353	29.120439557122072	26.436212682438537	12.649110640673518	37.642573009191246	30.9254291094739	20.248456731316587	44.70442478886317	1.1015359842549102	1.1783611635857378	0.9348033678426318	0.6957225264167872	0.5183028286189684	103.0	3.0	39.20459156782532	103.0	77.0	9751.0	5851.0	0.6153846153846154	0.09863013698630137	0.42777777777777776	0.07733568003911026	-1.0	107.10730304850216	39.07079500006791	3.0	0.7333333333333333	108.0	69.0	177.0	5884.0	3494.0	9378.0	76.0
14	335	large	E	1005.0	821.0	101.84062035999995	91.42640679999994	1.5940843744449238E-4	1826.0	195.68124072000003	38.47076812334269	32.38826948140329	36.0273733851036	50.063616853030084	29.154759474226502	35.051158705670126	17.0	31.504439841548205	31.739886584254137	15.556349186104045	41.087870328793635	0.8317773377777158	1.1877994329222141	0.7002674986393824	0.897740081284006	0.8169154228855722	131.0	4.0	34.828149534535996	51.0	89.0	4421.0	10087.0	0.0	0.07667031763417305	0.6357142857142857	-1.0	0.2696893005630947	122.87786408315506	46.37571058578503	2.0	0.8	206.0	108.0	314.0	5541.0	3359.0	8900.0	36.0
14	339	large	E	737.0	680.0	84.84062035999996	82.25483391999997	6.023864996264541E-5	1417.0	169.9238814	31.622776601683793	28.0178514522438	38.78077031120884	43.44131579378916	26.30589287593181	33.947715662220936	12.36931687685298	26.879360111431225	30.266417874525786	14.035668847618199	39.09092472822036	0.7748943445171657	1.1286652959662007	0.6865581384371464	0.9695218348353907	0.9226594301221167	99.0	3.0	30.4138126514911	494.0	357.0	15348.0	9878.0	0.0	0.6005645730416372	0.4195064629847238	0.14783527734596147	-1.0	0.0	0.0	0.0	0.01762632197414806	73.0	89.0	162.0	3780.0	5176.0	8956.0	50.0
14	354	large	iso	927.0	616.0	99.42640679999992	78.11269831999999	5.710052575309459E-5	1543.0	180.36753224	37.107950630558946	30.083217912982647	22.633115590614807	29.631536678203872	30.4138126514911	25.611640142988804	12.206555615733702	22.798348753415297	43.34642669450759	17.804493814764857	46.11126434258329	1.1874996088376983	1.233510016710836	0.9626996074212476	0.7856333225148799	0.6645091693635383	73.0	4.0	35.805027579936315	18.0	78.0	972.0	5549.0	0.0	0.06221646143875567	0.8125	-1.0	0.234923842355432	68.24834977937958	33.35514516101353	2.0	0.3958333333333333	231.0	116.0	347.0	5218.0	2681.0	7899.0	30.0
15	368	large	F	905.0	600.0	95.01219323999996	78.84062035999996	6.632753298684924E-5	1505.0	176.26702715999997	37.21558813185679	30.14962686336267	19.007887520605507	14.867335930392201	27.85677655436824	26.559327673701695	14.422205101855956	12.441023324945627	42.98560661707153	16.55294535724685	48.48754716042294	1.0488509685413174	1.2343631415578333	0.8497102134932598	0.8297947628768999	0.6629834254143646	86.0	5.0	34.92849839314596	107.0	112.0	8757.0	9372.0	0.0	0.14551495016611296	0.5114155251141552	0.0024110536248380487	-1.0	75.72997855654492	28.969256304499947	2.0	0.5159817351598174	165.0	71.0	236.0	6800.0	3493.0	10293.0	63.0
15	383	large	E	1319.0	944.0	113.49747459999993	91.84062035999995	9.439291392700947E-5	2263.0	208.16652208000005	41.23105625617661	39.05124837953327	84.0938588862295	82.8208288661728	31.827660925679098	36.63589638228755	21.2602916254693	48.458617882259325	5.505585837114527	16.97056274847714	48.841525752309394	0.8687561672727871	1.0558191598757127	0.822826673627569	0.809186465898687	0.7156937073540561	94.0	5.0	38.41874542459709	208.0	8.0	12164.0	401.0	0.0	0.09544851966416261	0.037037037037037035	0.40619977973723026	-1.0	131.87594772773807	62.63530671406605	3.0	0.21296296296296297	86.0	136.0	222.0	2431.0	4120.0	6551.0	38.0
[truncated: 67 more columns]
