# Supplementary material for: Exploiting Single-Cell Quantitative Data to Map Genetic Variants Having Probabilistic Effects
Source: PLoS Genet. 2016 Aug 1;12(8):e1006213. doi: 10.1371/journal.pgen.1006213 (PMC4968810; doi:10.1371/journal.pgen.1006213)
Supplement: S1 Dataset — (ZIP) [file pgen.1006213.s007.zip › data/2014-10-07_morpho/k_series/k3-2_A.xls]

image_number	cell_	Agroup	C11-1_A	C12-1_A	C13_A	C103_A	C104_A	C115_A	C126_A	C127_A	A7-1_A	A8-1_A	A101_A	A120_A	A121_A	A122_A	A123_A	D14-1_A	D15-1_A	D16-1_A	D17-1_A	D102_A	D105_A	D117_A	D127_A	D135_A	D147_A	D148_A	D154_A	D155_A	D173_A	D176_A	D179_A	D182_A	D188_A	D191_A	D194_A
1	3	A	962.0	114.46803731999987	4.579322834746342E-5	38.28837943815329	30.479501308256342	1.2562009808140027	115.0	5.0	635.0	65465.0	0.66008316008316	93.37197612825474	30.4138126514911	5.0	0.30078740157480316	98.0	7484.0	107.0	0.0010156216834379935	22.360679774997898	0.5840069520601363	6.324555320336759	21.540659228538015	7.211102550927978	0.4	0.47241503539285884	59.34933204294713	74.60445074600491	7.211102550927978	12.041594578792296	5.656854249492381	2.1286732957408	2.0	76.36734693877551	1.401122394441475
1	4	A	1030.0	117.39696951999987	5.9444328042352446E-5	38.62641583165593	32.31098884280702	1.195457558404463	82.0	3.0	679.0	71101.0	0.6592233009708738	92.37501481235853	28.231188426986208	2.0	0.25184094256259204	170.0	6678.0	50.0	4.85717136908797E-4	25.059928172283335	0.648776947918261	6.4031242374328485	27.202941017470888	9.848857801796104	0.3333333333333333	0.5357072414301585	30.089686238776665	44.78700551828858	8.54400374531753	16.55294535724685	6.708203932499369	2.467567403109566	4.0	39.28235294117647	1.2728361784965558
1	5	A	713.0	96.91168815999991	4.443367946621182E-5	31.89043743820395	26.248809496813376	1.2149289072357918	94.0	3.0	295.0	38131.0	0.41374474053295934	67.97928847881946	20.223748416156685	3.0	0.559322033898305	85.0	10490.0	183.0	5.475904099651015E-4	20.518284528683193	0.6433992813188194	4.242640687119285	20.518284528683193	4.242640687119285	0.2606233456578416	0.2606233456578416	5.194428907734803	5.194428907734803	6.0	11.40175425099138	5.0990195135927845	2.23606797749979	0.0	123.41176470588235	1.482840800762631
1	7	B	731.0	98.66904747999995	8.821581192611878E-5	32.2490309931942	26.419689627245813	1.2206438246699447	67.0	3.0	118.0	24714.0	0.16142270861833105	69.44183712807086	24.596747752497688	5.0	1.6440677966101696	91.0	3743.0	47.0	3.733878877370111E-4	18.681541692269406	0.579290016379467	5.0	21.37755832643195	8.06225774829855	0.36760731104690386	0.5803340113821	66.61477894278624	59.48976259388445	6.082762530298219	10.44030650891055	5.0990195135927845	2.047512562185564	3.1622776601683795	41.13186813186813	1.1426663104461663
1	9	A	832.0	105.7401152799999	5.2856014527135364E-5	33.83784863137726	28.792360097775937	1.1752370599863073	72.0	3.0	399.0	52363.0	0.4795673076923077	87.23535905907748	26.92582403567252	5.0	0.5864661654135338	185.0	12105.0	102.0	0.004145274019300221	19.235384061671343	0.5684576543626565	3.605551275463989	20.615528128088304	7.0	0.22803508501982758	0.4666666666666667	54.24611274556325	69.44395478041653	11.40175425099138	20.615528128088304	6.708203932499369	3.073181485764296	5.830951894845301	65.43243243243244	1.5588599752168524
1	12	A	1125.0	123.39696951999986	4.797865622128607E-5	41.43669871020132	32.38826948140329	1.2793736551436765	78.0	3.0	638.0	47086.0	0.5671111111111111	91.2004383902094	32.38826948140329	3.0	0.219435736677116	452.0	19537.0	77.0	0.004555993176516237	21.37755832643195	0.515908819762444	1.4142135623730951	23.259406699226016	7.0710678118654755	0.07142857142857144	0.4130961923860138	36.46923439005187	73.3391320358959	17.11724276862369	32.2490309931942	11.045361017187261	2.919690080117139	6.0	43.22345132743363	1.7814403439627373
1	13	A	1293.0	131.9827559599999	7.830506642489903E-5	44.181444068749045	36.22154055254967	1.2197560731756085	53.0	5.0	392.0	34958.0	0.3031709203402939	99.23972787795705	34.52535300326414	4.0	0.3469387755102041	238.0	9663.0	65.0	0.007407681966473976	26.476404589747453	0.5992652605140868	8.06225774829855	29.427877939124322	9.899494936611665	0.4391791642131167	0.5	65.44954761079259	50.1944289077348	18.384776310850235	32.57299494980466	4.123105625617661	7.900111689456191	3.0	40.60084033613445	1.6009520852737245
2	17	B	715.0	98.08326103999991	1.2692132983225976E-4	31.400636936215164	27.294688127912362	1.1504303250896624	200.0	4.0	140.0	23110.0	0.1958041958041958	69.58494976192317	23.323807579381203	7.0	1.0928571428571427	112.0	7204.0	89.0	0.002362153400898606	18.24828759089466	0.5811438674942431	2.23606797749979	17.11724276862369	1.0	0.14285714285714285	0.06666666666666667	15.255118703057775	11.309932474020213	9.055385138137417	14.560219778561036	6.324555320336759	2.3021728866442674	1.4142135623730951	64.32142857142857	1.3836757357023877
2	18	B	923.0	111.4974745999999	5.1039076008772556E-5	38.01315561749642	29.017236257093817	1.3100198544306019	83.0	3.0	142.0	26800.0	0.15384615384615385	77.01010276072103	26.419689627245813	6.0	1.1690140845070423	101.0	7732.0	105.0	0.0012097784286390983	26.076809620810597	0.6859943405700354	7.280109889280518	24.08318915758459	5.385164807134504	0.41084036914256306	0.31514293343362576	15.945395900922847	21.801409486351815	7.280109889280518	13.0	5.385164807134504	2.4140393963016744	2.0	76.55445544554455	1.3715726849456804
2	19	A	815.0	104.0832610399999	7.674038296174654E-5	35.6931365951495	27.459060435491963	1.299867367239363	85.0	3.0	437.0	48392.0	0.5361963190184049	86.72592717801254	24.413111231467404	5.0	0.4759725400457666	113.0	10048.0	135.0	3.8492983296702234E-4	22.20360331117452	0.6220692667898474	4.0	23.345235059857504	5.0990195135927845	0.25	0.31323027878410764	9.462322208025626	1.8476102659945965	7.0710678118654755	12.165525060596439	6.082762530298219	2.0	1.4142135623730951	88.92035398230088	1.5182125796178345
2	23	A	1190.0	127.05382375999986	5.4031910814576224E-5	41.78516483155236	35.11409973215888	1.1899825184264614	53.0	3.0	514.0	35235.0	0.4319327731092437	101.70937217467475	34.058772731852805	2.0	0.5252918287937743	152.0	11248.0	103.0	0.0055812584478426765	22.20360331117452	0.5313752715989857	5.385164807134504	22.80350850198276	6.324555320336759	0.31514293343362576	0.3772913389522725	88.42344994481627	88.21008939175394	10.816653826391969	20.615528128088304	4.47213595499958	4.6097722286464435	1.0	74.0	1.3918918918918919
2	24	A	1103.0	122.56854239999987	4.636767641399581E-5	40.311288741492746	32.2490309931942	1.25	95.0	4.0	304.0	36728.0	0.2756119673617407	91.31752387847092	33.52610922848042	4.0	0.5032894736842105	100.0	15904.0	239.0	3.7490094423098724E-4	26.019223662515376	0.6454575002394695	6.708203932499369	24.0	4.47213595499958	0.375	0.25	32.27564431457762	32.27564431457762	7.0710678118654755	12.36931687685298	5.0990195135927845	2.42582262018792	2.23606797749979	159.04	1.5027665995975856
2	26	A	1023.0	117.15432883999989	8.799677550426997E-5	38.05259518088089	32.0624390837628	1.186827835570116	59.0	4.0	711.0	14164.0	0.6950146627565983	0.0	0.0	0.0	0.0	152.0	10564.0	97.0	0.003172044068120671	23.021728866442675	0.6049976028444359	4.47213595499958	21.02379604162864	8.0	0.25	0.5	29.57783868126133	86.98721249581666	10.816653826391969	20.615528128088304	4.242640687119285	4.859126579037751	7.211102550927978	69.5	1.39568345323741
2	27	B	751.0	99.7401152799999	7.020126771829245E-5	32.38826948140329	28.442925306655784	1.1387109143033287	79.0	4.0	124.0	13576.0	0.16511318242343542	65.56597126044765	23.345235059857504	2.0	0.5483870967741935	139.0	12842.0	148.0	0.001071081336565831	18.027756377319946	0.5566137575726647	3.605551275463989	17.46424919657298	4.0	0.22803508501982758	0.2857142857142857	66.92958775017534	79.38034472384487	8.54400374531753	15.264337522473747	5.830951894845301	2.6178122882419563	2.23606797749979	92.38848920863309	1.6019311633701916
2	29	A	1294.0	135.39696951999989	2.055369010523899E-4	46.486557196677836	35.11409973215888	1.3238715373956638	172.0	5.0	399.0	33857.0	0.3083462132921175	66.88647038689373	24.596747752497688	4.0	0.46867167919799496	153.0	14139.0	150.0	0.003499730090615479	30.59411708155671	0.6581282617277392	8.246211251235321	29.274562336608895	8.06225774829855	0.3819983596576246	0.39153784848013456	34.01934998982646	49.72798781884221	10.816653826391969	18.027756377319946	6.4031242374328485	2.815462531857365	2.23606797749979	92.41176470588235	1.6231699554423935
3	31	A	802.0	103.7401152799999	4.769765669744737E-5	33.52610922848042	29.120439557122072	1.1512913176573547	76.0	3.0	358.0	32638.0	0.4463840399002494	84.28809221438411	26.570660511172846	3.0	0.46368715083798884	70.0	11172.0	219.0	5.079580554243271E-4	23.53720459187964	0.7020559538082275	7.0	22.80350850198276	6.082762530298219	0.4117647058823529	0.3736611319222725	17.35402463626133	7.891702428235703	5.385164807134504	9.219544457292887	5.0990195135927845	1.8081014266989475	1.4142135623730951	159.6	1.3721804511278195
3	32	B	1193.0	129.29646443999985	1.3045498903652445E-4	44.14748010928823	32.7566787083184	1.3477398152113997	95.0	3.0	106.0	17628.0	0.08885163453478626	111.83955617662772	37.107950630558946	4.0	1.6415094339622642	380.0	14336.0	51.0	0.0017851337512698414	22.20360331117452	0.5029415780064665	2.0	24.08318915758459	7.280109889280518	0.11764705882352941	0.434294945450817	77.19573393471325	86.85887016436389	14.422205101855956	27.294688127912362	11.180339887498949	2.4413111231467406	5.385164807134504	37.72631578947368	1.351841517857143
3	33	A	865.0	106.56854239999991	4.459320891851642E-5	33.734255586866	30.805843601498726	1.0950602756817478	84.0	3.0	588.0	50210.0	0.6797687861271676	90.94549489062192	25.495097567963924	2.0	0.2534013605442177	102.0	6631.0	85.0	3.645039739701769E-4	19.1049731745428	0.5663374763183177	2.23606797749979	21.0	5.0	0.1350858067395748	0.31622776601683794	40.60129464500446	50.9061411137705	6.324555320336759	11.704699910719626	5.385164807134504	2.17350820818199	2.8284271247461903	65.00980392156863	1.3074950987784646
3	35	B	990.0	116.32590171999988	7.979267375942408E-5	39.56008088970496	31.016124838541646	1.2754681990622607	152.0	3.0	107.0	19213.0	0.10808080808080808	86.35799875809462	28.319604517012593	4.0	2.0373831775700935	191.0	5722.0	42.0	0.003000403562773545	20.12461179749811	0.5087100770497994	2.23606797749979	22.135943621178654	3.0	0.14285714285714285	0.15789473684210525	83.65980825409008	20.224859431168085	14.212670403551895	24.413111231467404	6.4031242374328485	3.812687420423245	2.8284271247461903	29.958115183246072	1.4019573575672841
3	41	A	871.0	108.32590171999992	7.161101785260862E-5	34.132096331752024	29.154759474226502	1.1707212457686575	138.0	3.0	552.0	45127.0	0.6337543053960965	70.57988420239364	24.839484696748443	3.0	0.21920289855072464	134.0	7692.0	69.0	7.512581702576906E-4	18.0	0.5273628617781428	1.4142135623730951	21.02379604162864	4.0	0.09090909090909091	0.25	48.36646066342979	3.366460663429791	7.615773105863909	14.317821063276353	6.708203932499369	2.1343747458109497	3.1622776601683795	57.40298507462686	1.202028081123245
3	42	A	639.0	92.08326103999994	7.405364283682086E-5	30.265491900843113	26.30589287593181	1.1505213696256658	56.0	3.0	420.0	20378.0	0.6572769953051644	34.314973501449934	15.620499351813308	1.0	0.10238095238095238	100.0	4769.0	46.0	7.767522365109721E-4	17.26267650163207	0.5703748862958734	2.23606797749979	16.0312195418814	1.4142135623730951	0.16666666666666666	0.10511766624552735	18.970407808486556	52.59464336859145	7.0710678118654755	12.529964086141668	5.830951894845301	2.148871112659745	3.0	47.69	0.9645628014258755
4	43	B	994.0	115.7401152799999	8.345594608010114E-5	37.48332962798263	31.400636936215164	1.1937123983861657	103.0	5.0	129.0	26945.0	0.12977867203219315	85.80863375690348	29.0	6.0	1.627906976744186	141.0	6589.0	65.0	3.3429560952199887E-4	19.0	0.5068920020865977	3.1622776601683795	23.345235059857504	8.602325267042627	0.2	0.5244930283645093	81.0273733851036	63.92464441605122	8.54400374531753	14.866068747318506	5.385164807134504	2.760559663396612	5.656854249492381	46.730496453900706	1.3909546213385948
4	45	A	912.0	109.7401152799999	9.041534869655882E-5	34.92849839314596	30.59411708155671	1.1416736851740095	214.0	3.0	562.0	31081.0	0.6162280701754386	71.26938848632778	25.495097567963924	5.0	0.15480427046263345	122.0	12618.0	147.0	0.0021095036711478825	22.47220505424423	0.6433773591209969	5.656854249492381	21.540659228538015	5.0	0.33333333333333337	0.29061909685954823	31.759480084812793	39.88958243896877	9.219544457292887	14.560219778561036	6.324555320336759	2.3021728866442674	1.0	103.42622950819673	1.4213029006181646
4	46	B	865.0	106.91168815999993	5.4006580574703416E-5	35.510561809129406	29.427877939124322	1.2066980120886721	73.0	3.0	107.0	20325.0	0.12369942196531791	96.61089731738166	29.614185789921695	10.0	1.794392523364486	84.0	10561.0	198.0	7.508174018817103E-4	20.223748416156685	0.5695136147059595	2.0	21.37755832643195	3.1622776601683795	0.11764705882352941	0.18864566947613626	9.462322208025626	8.972626614896393	6.0	11.045361017187261	5.0	2.209072203437452	1.4142135623730951	125.72619047619048	1.5748508663952276
4	49	A	708.0	96.91168815999991	5.6687661254790434E-5	31.32091952673165	28.160255680657446	1.1122384640933918	117.0	5.0	355.0	30148.0	0.501412429378531	63.98346840210072	22.80350850198276	1.0	0.29577464788732394	166.0	4763.0	49.0	0.003404027585066209	18.35755975068582	0.5861117753908242	5.0990195135927845	19.4164878389476	7.0710678118654755	0.3561309707013459	0.5	63.758650347842234	66.93848046770648	12.083045973594572	23.08679276123039	5.385164807134504	4.287109789220191	2.0	28.69277108433735	1.7077472181398279
4	52	B	1112.0	123.39696951999986	7.45278149081251E-5	43.01162633521314	31.953090617340916	1.3460865757965448	69.0	3.0	218.0	25358.0	0.1960431654676259	89.84362477485905	37.64306044943742	4.0	0.5504587155963303	339.0	6517.0	31.0	0.004286836038705045	22.561028345356956	0.5245332545560244	2.23606797749979	24.73863375370596	3.1622776601683795	0.11901388973144479	0.17541160386140586	45.0	36.86989764584402	15.811388300841896	29.206163733020468	8.602325267042627	3.3951475707289998	5.385164807134504	19.224188790560472	1.612551787632346
4	53	A	911.0	109.1543288399999	3.0779651200084787E-5	35.4400902933387	31.04834939252005	1.1414484501348945	84.0	4.0	600.0	36824.0	0.6586169045005489	82.54683960258183	25.709920264364882	4.0	0.57	170.0	20076.0	210.0	0.0037348674559044464	19.697715603592208	0.5558032002896612	3.1622776601683795	26.30589287593181	9.055385138137417	0.2	0.5290212483716217	55.175510843043206	22.729732079944682	12.649110640673518	23.345235059857504	5.0990195135927845	4.578377273831687	10.198039027185569	118.09411764705882	1.7782426778242677
5	56	A	630.0	90.42640679999994	6.32880953723969E-5	27.85677655436824	26.92582403567252	1.034574708557196	81.0	3.0	416.0	43539.0	0.6603174603174603	71.07066600978362	21.18962010041709	2.0	0.37259615384615385	77.0	6937.0	107.0	4.370358105533187E-4	13.92838827718412	0.5	0.0	15.231546211727817	1.4142135623730951	0.0	0.1	-1.0	23.962488974578182	5.830951894845301	9.899494936611665	4.242640687119285	2.3333333333333335	1.4142135623730951	90.0909090909091	1.187689202825429
5	57	B	842.0	106.6690474799999	1.5913609810899973E-4	33.95585369269929	29.832867780352597	1.1382028017789836	72.0	3.0	114.0	22069.0	0.13539192399049882	91.84052991013778	27.313000567495326	5.0	1.3333333333333333	155.0	10959.0	90.0	0.002895280656148574	20.223748416156685	0.5955894556261712	4.123105625617661	22.090722034374522	6.324555320336759	0.23608834134288123	0.3569153051241249	27.27676338311369	31.675468738109203	9.848857801796104	17.029386365926403	6.0	2.838231060987734	2.23606797749979	70.70322580645161	1.2729263618943334
5	59	A	929.0	111.15432883999989	3.1196999495725406E-5	35.22782990761707	32.14031735997639	1.0960635364318303	78.0	3.0	580.0	22836.0	0.6243272335844995	56.17458266020439	26.476404589747453	1.0	0.07586206896551724	266.0	10331.0	33.0	0.0011793414416130079	19.235384061671343	0.5460280724675638	2.23606797749979	22.561028345356956	8.602325267042627	0.125	0.5	20.22485943116808	60.80251395393553	11.40175425099138	21.02379604162864	8.94427190999916	2.3505318547086316	8.54400374531753	38.838345864661655	0.8496757332300842
5	61	A	875.0	106.91168815999991	5.190939149782025E-5	34.23448553724738	30.14962686336267	1.135486209908905	92.0	3.0	444.0	47455.0	0.5074285714285715	76.76848595954291	26.0	9.0	0.26576576576576577	228.0	14946.0	114.0	0.0034223236411381297	18.110770276274835	0.5290212483716217	1.0	21.213203435596427	4.123105625617661	0.058823529411764705	0.23608834134288123	6.709836807756943	7.326406660169544	14.317821063276353	22.561028345356956	7.280109889280518	3.09899557678059	3.1622776601683795	65.55263157894737	1.739060618225612
5	63	A	509.0	82.18376611999997	1.9458683502792504E-4	27.294688127912362	21.95449840010015	1.2432389768371048	44.0	4.0	140.0	8522.0	0.275049115913556	39.05190065771428	17.46424919657298	2.0	0.5785714285714286	94.0	2414.0	30.0	0.0018928767508790227	14.212670403551895	0.5207119545365897	2.23606797749979	15.811388300841896	3.1622776601683795	0.21718612138153467	0.2701716134791496	90.0	45.0	7.280109889280518	13.152946437965905	5.0990195135927845	2.579505021093418	2.23606797749979	25.680851063829788	1.168185584092792
5	64	A	316.0	66.52691188	5.693605266422671E-4	18.973665961010276	18.973665961010276	1.0	68.0	4.0	196.0	24587.0	0.620253164556962	38.05797149781781	13.152946437965905	3.0	0.4846938775510204	53.0	1952.0	35.0	0.005182073464595886	10.0	0.5270462766947299	3.1622776601683795	10.0	3.1622776601683795	0.33333333333333337	0.33333333333333337	90.0	90.0	8.246211251235321	13.341664064126334	3.1622776601683795	4.219004621945797	0.0	36.83018867924528	0.9503073770491803
5	65	A	879.0	108.3259017199999	5.9301300812618535E-5	34.539832078341085	30.675723300355934	1.1259663460955887	71.0	3.0	252.0	25855.0	0.28668941979522183	89.4404692012581	27.294688127912362	2.0	0.5277777777777778	202.0	20203.0	123.0	0.002189811002441921	19.313207915827967	0.5591575509696445	2.0	17.88854381999832	1.0	0.11764705882352941	0.07142857142857142	20.556045219583467	69.44395478041653	10.770329614269007	18.24828759089466	7.0710678118654755	2.580697580112788	2.23606797749979	100.01485148514851	1.229817353858338
5	67	B	801.0	102.91168815999988	6.57565101189022E-5	33.54101966249684	28.442925306655784	1.1792394523726462	42.0	3.0	76.0	7691.0	0.09488139825218476	50.08318915758459	24.08318915758459	2.0	0.5657894736842105	228.0	9633.0	74.0	0.0034630837081612536	18.681541692269406	0.5569759619788114	2.23606797749979	18.973665961010276	3.1622776601683795	0.1514456332038457	0.21271781490575853	52.815293546766874	60.945395900922854	11.313708498984761	20.12461179749811	8.94427190999916	2.25	1.0	42.25	1.7514792899408285
5	68	A	960.0	112.9116881599999	4.3303865660285244E-5	38.63935817272331	31.575306807693888	1.2237207514103439	55.0	4.0	620.0	34822.0	0.6458333333333334	74.42161638058185	29.427877939124322	1.0	0.09838709677419355	259.0	12704.0	45.0	0.0018124606196609308	22.0	0.569367635498937	5.0	28.792360097775937	10.63014581273465	0.31622776601683794	0.5765005994588996	65.01876039378395	29.29726712608168	13.152946437965905	24.698178070456937	8.54400374531753	2.8907030950205947	11.40175425099138	49.05019305019305	0.9174275818639798
5	69	B	877.0	108.32590171999992	7.773752659858214E-5	34.713109915419565	29.614185789921695	1.1721784337299976	47.0	4.0	71.0	11045.0	0.08095781071835804	10.770329614269007	5.385164807134504	1.0	0.6901408450704225	234.0	17580.0	71.0	0.004300405263718331	20.396078054371138	0.5875612442695951	3.0	28.861739379323623	11.40175425099138	0.1875	0.6913328984437151	10.007979801441337	5.247138901616438	12.041594578792296	21.93171219946131	7.0710678118654755	3.1016124838541645	8.54400374531753	75.12820512820512	0.9450511945392492
6	79	A	479.0	79.01219323999997	1.2028742341537383E-4	26.019223662515376	21.0	1.2390106505959704	63.0	3.0	287.0	18176.0	0.5991649269311065	48.37422998090115	20.396078054371138	2.0	0.2857142857142857	97.0	2698.0	37.0	0.001066982251482682	16.0312195418814	0.6161298180843418	3.605551275463989	16.0312195418814	3.605551275463989	0.3091734712004211	0.3091734712004211	38.08877288097531	38.08877288097531	7.0710678118654755	11.40175425099138	5.0	2.2803508501982757	0.0	27.814432989690722	1.3302446256486287
6	80	A	820.0	104.32590171999995	5.9762579936246996E-5	33.734255586866	28.861739379323623	1.1688226805565647	53.0	3.0	562.0	26673.0	0.6853658536585366	63.268455659327	24.758836806279895	1.0	0.09074733096085409	71.0	4223.0	66.0	6.252847895457066E-4	22.80350850198276	0.6759748542031268	6.708203932499369	21.840329667841555	5.830951894845301	0.3946002313234923	0.350347944635714	15.945395900922856	20.34410125591839	5.830951894845301	10.63014581273465	4.242640687119285	2.505549396395485	1.0	59.478873239436616	1.1096376983187308
7	87	A	1006.0	116.56854239999988	5.327086354304898E-5	38.63935817272331	31.575306807693888	1.2237207514103439	83.0	3.0	537.0	57936.0	0.5337972166998012	111.73293171269962	31.89043743820395	9.0	0.45251396648044695	105.0	8719.0	108.0	0.001675770260117011	22.80350850198276	0.5901627144024468	4.242640687119285	23.769728648009426	5.0	0.23076923076923075	0.2688016652852352	36.02737338510361	27.89727103094763	8.602325267042627	15.0	5.0	3.0	1.0	83.03809523809524	1.3006078678747564
7	88	A	890.0	108.5685423999999	4.903908256334409E-5	34.058772731852805	31.064449134018133	1.0963906871458293	72.0	4.0	551.0	48313.0	0.6191011235955056	85.6654065890965	27.202941017470888	5.0	0.30490018148820325	127.0	10553.0	106.0	0.0039008244643540923	17.72004514666935	0.5202784400418815	4.0	23.08679276123039	7.810249675906654	0.25	0.45863365291505465	86.6335393365702	46.827968244305	10.44030650891055	19.924858845171276	3.1622776601683795	6.300793600809345	5.385164807134504	83.09448818897638	1.2756562115038377
7	90	A	563.0	86.76955255999994	1.797173730817562E-4	27.65863337187866	24.515301344262525	1.1282191878237626	135.0	6.0	328.0	10250.0	0.5825932504440497	0.0	0.0	0.0	0.0	74.0	4382.0	80.0	0.0014861764266053184	17.0	0.6146362971528592	5.385164807134504	18.788294228055936	6.4031242374328485	0.4600856791042167	0.5317505248607237	55.20397372173167	38.34557495399338	6.082762530298219	12.165525060596439	4.123105625617661	2.95057322446693	2.0	59.21621621621622	1.3509812870835234
7	91	A	780.0	101.74011527999993	6.373845136892763E-5	33.61547262794322	28.231188426986208	1.1907211315202788	49.0	3.0	461.0	46549.0	0.591025641025641	77.46568313225086	26.076809620810597	5.0	0.3969631236442516	104.0	7227.0	91.0	9.710219475013072E-4	18.601075237738275	0.553348615490711	5.0990195135927845	18.110770276274835	5.830951894845301	0.38218767082460553	0.41972110157675935	76.2930389959202	84.05313694602651	7.0710678118654755	12.041594578792296	5.0	2.4083189157584592	2.0	69.49038461538461	1.309533693095337
8	98	B	923.0	110.08326103999993	6.588137624889231E-5	37.0	30.01666203960727	1.2326487186076236	83.0	3.0	108.0	19849.0	0.11700975081256772	59.583467004336256	26.92582403567252	7.0	0.9259259259259259	89.0	7500.0	121.0	3.554925456029531E-4	23.0	0.6216216216216216	5.0	23.08679276123039	5.385164807134504	0.2631578947368421	0.27883326429273	-0.0	21.801409486351815	6.4031242374328485	11.40175425099138	5.0	2.2803508501982757	2.0	84.26966292134831	1.4358666666666666
8	99	A	872.0	108.32590171999989	5.02504560471677E-5	36.40054944640259	28.792360097775937	1.2642433382602196	77.0	3.0	488.0	33404.0	0.5596330275229358	80.3009125790158	28.635642126552707	8.0	0.444672131147541	95.0	14508.0	232.0	4.690020711858516E-4	23.323807579381203	0.6407542725069019	5.830951894845301	24.698178070456937	7.211102550927978	0.350347944635714	0.4332731606838266	36.65610841596691	33.92979742206063	7.280109889280518	13.0	5.0	2.6	1.4142135623730951	152.7157894736842	1.519161841742487
8	101	A	909.0	109.98275595999989	6.0799681607936E-5	35.12833614050059	31.064449134018133	1.1308211515018358	74.0	3.0	499.0	52177.0	0.5489548954895489	77.84616319241553	24.515301344262525	3.0	0.3406813627254509	267.0	18835.0	120.0	0.0030588834187294045	20.024984394500787	0.5700521742449776	2.0	25.317977802344327	7.615773105863909	0.11764705882352941	0.4360778994930029	6.709836807756933	16.48875370589127	15.231546211727817	25.632011235952593	7.615773105863909	3.3656479624132634	5.830951894845301	70.54307116104869	1.701088399256703
8	102	A	862.0	108.32590171999989	7.983914325569079E-5	36.138621999185304	27.892651361962706	1.2956323703406574	123.0	3.0	469.0	48955.0	0.5440835266821346	78.60716464486778	28.071337695236398	4.0	0.3859275053304904	81.0	5731.0	102.0	0.0012035408355518592	22.360679774997898	0.6187474380041936	5.385164807134504	22.360679774997898	5.385164807134504	0.33333333333333337	0.33333333333333337	52.674479516893925	52.674479516893925	6.708203932499369	10.44030650891055	5.0990195135927845	2.047512562185564	0.0	70.75308641975309	1.441633222823242
8	103	B	858.0	109.49747459999989	1.0663477650124802E-4	38.3275357934736	26.92582403567252	1.423448944132428	121.0	3.0	214.0	16607.0	0.2494172494172494	82.43164597499255	30.870698080866262	4.0	0.5467289719626168	103.0	8112.0	113.0	0.003371276573679895	25.0	0.6522725628569367	5.385164807134504	24.351591323771842	5.0	0.2929143502255349	0.29061909685954823	6.277298489597555	21.34578664908976	10.198039027185569	15.811388300841896	5.385164807134504	2.9361010975735176	1.4142135623730951	78.75728155339806	1.4347879684418146
8	107	A	1061.0	119.15432883999989	4.5961142996082256E-5	38.600518131237564	32.28002478313795	1.195801998002221	180.0	3.0	657.0	37878.0	0.6192271442035815	67.89774988380115	25.298221281347036	3.0	0.1643835616438356	286.0	11535.0	53.0	0.0011363368305672653	19.6468827043885	0.5089797664785544	1.0	31.78049716414141	13.601470508735444	0.05	0.6536449587517803	15.524110996754256	20.503262388349356	16.1245154965971	30.528675044947494	5.830951894845301	5.235624576483913	12.806248474865697	40.33216783216783	1.3140875596012136
8	111	B	931.0	111.7401152799999	7.444744344672608E-5	38.05259518088089	30.066592756745816	1.2656104896469627	52.0	3.0	156.0	15106.0	0.16756176154672395	77.01305088842821	27.459060435491963	5.0	0.6794871794871795	109.0	4327.0	52.0	0.0013575550284643265	24.08318915758459	0.63289215999872	5.0990195135927845	23.0	4.123105625617661	0.295378269592824	0.23608834134288123	8.297144969836864	17.04903097210982	7.0710678118654755	13.038404810405298	6.0	2.173067468400883	2.23606797749979	39.69724770642202	1.3099144904090594
8	116	A	1364.0	138.4680373199999	8.944475903607367E-5	43.04648650006177	38.05259518088089	1.131236550239023	93.0	4.0	692.0	11121.0	0.5073313782991202	0.0	0.0	0.0	0.0	150.0	4886.0	48.0	6.392735127819726E-4	26.019223662515376	0.6044447707126583	5.0	25.0	4.123105625617661	0.25	0.19999999999999998	2.6025622024998256	16.63880567042628	8.94427190999916	14.7648230602334	6.708203932499369	2.2010098692292237	1.4142135623730951	32.57333333333333	1.47359803520262
8	117	B	1054.0	120.22539663999986	5.794482753941297E-5	39.66106403010388	32.449961479175904	1.222222222222222	46.0	3.0	129.0	14941.0	0.12239089184060721	72.76462902574573	30.675723300355934	4.0	0.6124031007751938	120.0	15979.0	197.0	3.324791642312949E-4	20.248456731316587	0.5105374055508806	0.0	21.095023109728988	1.0	0.0	0.05263157894736842	-1.0	32.905242922987895	7.211102550927978	12.806248474865697	5.656854249492381	2.263846284534354	1.0	133.15833333333333	1.479441767319607
9	120	A	888.0	108.3259017199999	3.7719694515541725E-5	35.35533905932738	30.4138126514911	1.1624763874381927	62.0	4.0	287.0	32950.0	0.32319819819819817	85.9496938254354	26.92582403567252	4.0	0.7665505226480837	136.0	9485.0	85.0	0.0013735528070949253	23.08679276123039	0.6529931086925803	6.0	23.021728866442675	6.082762530298219	0.3333333333333333	0.3333333333333333	6.709836807756933	16.172159015782547	10.44030650891055	18.384776310850235	4.47213595499958	4.110960958218893	1.0	69.74264705882354	1.2187664733790193
9	122	A	909.0	111.9827559599999	7.145883603559475E-5	37.48332962798263	28.442925306655784	1.3178436895592924	73.0	4.0	323.0	45896.0	0.35533553355335534	74.87806711442012	25.059928172283335	4.0	0.6222910216718266	120.0	9968.0	108.0	3.237651510941606E-4	23.194827009486403	0.618803805310045	4.0	23.53720459187964	4.47213595499958	0.2222222222222222	0.23802777946288958	8.972626614896393	17.592424562181606	8.246211251235321	14.317821063276353	5.0990195135927845	2.8079557305298435	2.0	83.06666666666666	1.3001605136436598
9	123	B	1240.0	129.29646443999982	1.0704256334071609E-4	42.190046219457976	35.510561809129406	1.1880985281570888	53.0	5.0	143.0	17905.0	0.1153225806451613	93.04974737427419	29.832867780352597	2.0	0.9790209790209791	205.0	13013.0	93.0	0.002511096972722896	24.166091947189145	0.5727913124694276	4.123105625617661	26.419689627245813	5.385164807134504	0.19999999999999998	0.26121886248440607	45.46580908276496	9.628156128486694	10.770329614269007	20.615528128088304	5.0990195135927845	4.0430377003132	3.1622776601683795	63.4780487804878	1.4650733881503113
9	124	A	702.0	97.25483391999992	7.495070813658766E-5	31.78049716414141	25.495097567963924	1.2465336553202861	115.0	5.0	459.0	52596.0	0.6538461538461539	71.25079460351692	22.02271554554524	3.0	0.3028322440087146	116.0	6899.0	83.0	9.056052577511133E-4	18.0	0.5663850979747973	3.605551275463989	18.110770276274835	5.385164807134504	0.27653315937748607	0.4142434467026541	71.24134965215777	83.13000769178574	7.211102550927978	14.422205101855956	5.830951894845301	2.473387769603369	2.0	59.474137931034484	1.3955645745760255
10	133	A	819.0	104.0832610399999	5.651500731197884E-5	33.37663853655727	29.427877939124322	1.1341843474273448	93.0	4.0	587.0	68697.0	0.7167277167277167	80.56004352371485	27.16615541441225	2.0	0.29982964224872233	115.0	10632.0	115.0	3.470344977329999E-4	18.027756377319946	0.540130976867974	2.8284271247461903	21.095023109728988	5.0990195135927845	0.18181818181818182	0.31323027878410764	51.709836807756915	18.019769281777144	7.0710678118654755	13.038404810405298	5.830951894845301	2.23606797749979	3.1622776601683795	92.45217391304348	1.2438863807373965
10	134	A	785.0	102.08326103999994	5.547561576352471E-5	35.12833614050059	27.073972741361768	1.2974947000236106	68.0	4.0	242.0	32780.0	0.30828025477707005	93.62151069558688	26.68332812825267	6.0	0.8388429752066116	186.0	9661.0	86.0	0.0022167866999934414	20.024984394500787	0.5700521742449776	2.23606797749979	23.021728866442675	5.0990195135927845	0.1350858067395748	0.295378269592824	32.905242922987895	17.65012421993012	13.341664064126334	24.515301344262525	6.082762530298219	4.030290714482423	3.0	51.94086021505376	1.65572922057758
10	138	B	773.0	100.08326103999995	3.3772653855594134E-5	33.28663395418648	28.844410203711913	1.1540063991290384	105.0	3.0	52.0	9797.0	0.06727037516170763	68.32090203980799	26.248809496813376	3.0	2.019230769230769	132.0	7111.0	68.0	0.002754704486063179	19.235384061671343	0.5778711085099699	3.0	18.027756377319946	1.4142135623730951	0.1875	0.08687444855261388	32.73522627210758	12.264773727892418	9.848857801796104	15.811388300841896	6.324555320336759	2.5	2.23606797749979	53.871212121212125	1.2622697229644213
10	139	B	684.0	94.42640679999995	5.1373553087549214E-5	30.59411708155671	26.68332812825267	1.1465630124738169	55.0	3.0	72.0	11749.0	0.10526315789473684	60.16451991935463	23.345235059857504	3.0	1.5138888888888888	87.0	11999.0	200.0	4.860083408050701E-4	18.681541692269406	0.6106252925184543	3.605551275463989	17.72004514666935	2.8284271247461903	0.25	0.2	22.38013505195957	33.69006752597977	6.4031242374328485	10.295630140987	5.0	2.0591260281974	1.0	137.91954022988506	1.450120843403617
10	140	A	957.0	113.98275595999988	5.010700639152081E-5	38.600518131237564	30.0	1.286683937707919	63.0	3.0	696.0	57841.0	0.7272727272727273	108.60948120764878	31.400636936215164	7.0	0.3448275862068966	105.0	7881.0	113.0	0.0018689899161188812	24.413111231467404	0.6324555320336759	5.385164807134504	24.413111231467404	5.385164807134504	0.2929143502255349	0.2929143502255349	12.707113501316591	12.707113501316591	8.06225774829855	15.231546211727817	4.47213595499958	3.4058772731852804	0.0	75.05714285714286	1.5055196041111534
10	142	A	708.0	97.49747459999992	8.530192463305312E-5	31.76476034853718	25.942243542145693	1.2244415290039292	63.0	4.0	371.0	31357.0	0.5240112994350282	75.52729649207947	25.0	6.0	0.3611859838274933	200.0	7236.0	60.0	0.0029140401389777227	17.08800749063506	0.5379548689534499	2.23606797749979	16.1245154965971	1.0	0.16666666666666666	0.07142857142857142	53.13010235415598	63.43494882292201	10.295630140987	19.72308292331602	8.06225774829855	2.4463473556744524	2.8284271247461903	36.18	1.658374792703151
10	145	B	1510.0	143.88225087999993	4.838874666410294E-5	49.09175083453431	38.05259518088089	1.2901025699082915	65.0	4.0	205.0	24544.0	0.1357615894039735	46.66492837447326	21.095023109728988	2.0	0.4	170.0	15281.0	127.0	7.329724721661577E-4	33.0	0.6722106960745362	8.06225774829855	33.0	8.06225774829855	0.34758861296965843	0.34758861296965843	11.888658039627984	11.888658039627984	9.433981132056603	15.811388300841896	7.211102550927978	2.1926450482675732	0.0	89.88823529411765	1.4128656501537857
10	146	A	905.0	110.56854239999988	4.895244346577843E-5	37.69615364994153	29.732137494637012	1.267858849931023	88.0	3.0	304.0	11430.0	0.33591160220994476	8.94427190999916	4.47213595499958	1.0	0.07894736842105263	288.0	7020.0	24.0	0.005769480438373264	20.248456731316587	0.5371491457550337	1.0	24.020824298928627	10.0	0.05555555555555555	0.6666666666666666	22.38013505195957	75.51023740611555	14.317821063276353	26.570660511172846	10.770329614269007	2.4670238946049396	9.433981132056603	24.375	0.9846153846153847
10	147	A	1068.0	119.39696951999987	5.051985039114262E-5	39.319206502675	33.24154027718932	1.1828334720595433	31.0	3.0	725.0	28668.0	0.6788389513108615	24.685386099574604	11.180339887498949	1.0	0.06758620689655172	133.0	5141.0	58.0	0.0034632127394306042	24.186773244895647	0.6151388951160586	4.123105625617661	21.37755832643195	2.23606797749979	0.2207047840876987	0.1350858067395748	5.063616853030084	54.462322208025626	10.816653826391969	17.804493814764857	6.4031242374328485	2.7805947775742466	3.1622776601683795	38.65413533834587	1.500486286714647
10	148	A	919.0	111.1543288399999	9.892242829920304E-5	38.05259518088089	29.068883707497267	1.3090490699189319	98.0	3.0	311.0	14610.0	0.338411316648531	18.82509573275688	9.219544457292887	1.0	0.1414790996784566	115.0	6679.0	96.0	0.006164468645739492	23.08679276123039	0.6067074440386683	4.123105625617661	26.1725046566048	7.280109889280518	0.20986055078837967	0.37054783696827226	11.023455963743118	12.932608396739496	10.63014581273465	18.601075237738275	5.0	3.720215047547655	3.1622776601683795	58.07826086956522	1.6529420571941906
11	149	A	868.0	109.98275595999986	1.0698675214052339E-4	37.44329045369811	28.0178514522438	1.3364083437132892	197.0	3.0	590.0	67692.0	0.6797235023041475	99.31611573298476	25.079872407968907	2.0	0.4440677966101695	246.0	6142.0	38.0	0.0021438918743106835	19.209372712298546	0.513025764550597	2.23606797749979	22.825424421026653	5.0	0.15617376188860607	0.29411764705882354	84.55966796899449	32.005383208083515	13.45362404707371	25.80697580112788	5.0	5.161395160225576	4.47213595499958	24.96747967479675	1.5219798111364375
11	150	A	760.0	100.3259017199999	4.976431966441367E-5	33.24154027718932	27.586228448267445	1.2050048936384075	89.0	3.0	214.0	22011.0	0.28157894736842104	88.81566761481736	25.238858928247925	4.0	0.6261682242990654	171.0	8381.0	76.0	0.0014849534648255897	17.204650534085253	0.517564781614264	2.23606797749979	17.69180601295413	1.0	0.1514456332038457	0.07142857142857142	69.07549825507884	42.51044707800085	9.486832980505138	17.46424919657298	8.246211251235321	2.1178512973405517	3.1622776601683795	49.01169590643275	1.5506502803961342
11	153	A	1286.0	131.05382375999986	2.9019209300811347E-5	41.0	37.8549864614954	1.0830805617036368	87.0	3.0	746.0	59192.0	0.5800933125972006	126.27941249202125	31.953090617340916	4.0	0.4262734584450402	502.0	14170.0	24.0	0.005291002301899068	22.360679774997898	0.5453824335365342	2.23606797749979	32.202484376209235	13.45362404707371	0.1111111111111111	0.6556895157714789	37.874983651098205	36.70285503016311	19.6468827043885	34.17601498127012	10.770329614269007	3.1731633297454733	14.212670403551895	28.227091633466134	0.8502470007057163
11	154	A	710.0	96.08326103999991	5.5153712982772775E-5	30.805843601498726	26.68332812825267	1.1544977992786845	70.0	4.0	311.0	27617.0	0.43802816901408453	75.79255977352767	23.08679276123039	3.0	0.4790996784565916	82.0	11644.0	189.0	4.7615755856211675E-4	16.492422502470642	0.5353666893792928	1.0	16.76305461424021	1.4142135623730951	0.0625	0.09090909090909091	14.931417178137536	30.068582821862464	6.324555320336759	10.198039027185569	5.0990195135927845	2.0	1.0	142.0	1.3309859154929577
11	158	B	704.0	97.49747459999992	5.5780204579423454E-5	31.400636936215164	26.476404589747453	1.1859856888716127	76.0	3.0	128.0	11704.0	0.18181818181818182	72.07367710280069	23.021728866442675	3.0	1.0703125	132.0	3596.0	39.0	0.003927639214280881	17.72004514666935	0.5643212009573081	3.1622776601683795	16.0312195418814	2.23606797749979	0.25	0.16666666666666666	60.255118703057775	74.74488129694222	10.44030650891055	19.026297590440446	4.0	4.756574397610112	2.23606797749979	27.242424242424242	1.431590656284761
11	160	A	825.0	104.32590171999989	6.368067323351364E-5	33.28663395418648	29.68164415931166	1.1214551921559868	218.0	3.0	535.0	33975.0	0.6484848484848484	86.78774242197632	25.80697580112788	4.0	0.31588785046728973	150.0	5250.0	54.0	0.0048826127624181466	21.02379604162864	0.6315987393187429	5.0	17.69180601295413	3.1622776601683795	0.3333333333333333	0.21271781490575853	32.73522627210758	75.69972255081441	11.704699910719626	21.02379604162864	5.385164807134504	3.9040209157155945	5.0	35.0	1.542857142857143
11	161	A	866.0	108.56854239999991	5.6967432767868015E-5	34.92849839314596	31.04834939252005	1.124971184508787	68.0	3.0	560.0	38727.0	0.6466512702078522	74.32282492048036	23.08679276123039	3.0	0.2375	313.0	9903.0	59.0	0.00268880035007099	19.1049731745428	0.5469737908427171	2.8284271247461903	18.027756377319946	2.0	0.18181818181818182	0.125	58.24051991518719	76.75948008481281	15.297058540778355	25.96150997149434	9.219544457292887	2.8159211218899376	2.0	31.638977635782748	1.8647884479450672
11	163	B	1056.0	118.81118307999986	7.841090377600345E-5	37.33630940518894	34.36568055487916	1.0864417291421287	71.0	3.0	123.0	17166.0	0.11647727272727272	76.51001711195235	28.600699292150182	3.0	1.2276422764227641	195.0	6143.0	49.0	0.004342018618162188	22.360679774997898	0.5988990377257332	4.47213595499958	22.090722034374522	4.0	0.25	0.2222222222222222	17.592424562181606	8.972626614896399	11.40175425099138	21.213203435596427	7.0710678118654755	3.0	2.0	31.502564102564104	1.5554289435129414
11	164	A	724.0	97.49747459999995	4.4582320068009105E-5	32.55764119219941	26.90724809414742	1.2099952056888719	73.0	3.0	461.0	25229.0	0.6367403314917127	66.53482837151309	26.076809620810597	2.0	0.3882863340563991	167.0	3775.0	33.0	0.003935978508696495	18.027756377319946	0.5537181355029882	3.1622776601683795	20.591260281974	6.082762530298219	0.23249527748763857	0.46246387142126266	60.94539590092286	51.97276928602648	10.44030650891055	18.24828759089466	7.0710678118654755	2.580697580112788	3.0	22.604790419161677	1.4598675496688742
11	165	B	1041.0	119.63961019999986	4.890926153543598E-5	40.80441152620633	30.364452901377952	1.343821726633336	46.0	3.0	150.0	11978.0	0.1440922190201729	20.09975124224178	10.04987562112089	1.0	0.20666666666666667	85.0	14392.0	216.0	6.931129978793633E-4	30.364452901377952	0.7441463254990605	10.44030650891055	30.675723300355934	10.770329614269007	0.5	0.5224377249688121	0.0	5.102165252358191	6.082762530298219	10.198039027185569	5.0990195135927845	2.0	1.0	169.31764705882352	1.275708727070595
11	166	B	886.0	110.56854239999988	1.8198391408352148E-4	33.97057550292606	31.144823004794873	1.0907294447522193	104.0	5.0	64.0	7435.0	0.07223476297968397	63.38181626649447	21.400934559032695	2.0	0.828125	110.0	7070.0	84.0	5.880319682530341E-4	19.1049731745428	0.5623976895209558	3.1622776601683795	19.849433241279208	4.123105625617661	0.18864566947613626	0.23608834134288123	28.855661219716517	33.25436657471206	7.280109889280518	12.649110640673518	5.385164807134504	2.3488808780588144	1.0	64.27272727272727	1.306930693069307
11	167	B	976.0	115.15432883999988	7.154570651852372E-5	38.07886552931954	30.463092423455635	1.25	78.0	4.0	171.0	22387.0	0.17520491803278687	37.41990886373259	16.76305461424021	1.0	0.3684210526315789	105.0	9818.0	154.0	5.596109130104528E-4	20.615528128088304	0.5413902920037097	1.0	23.08679276123039	4.123105625617661	0.05555555555555555	0.22360679774997896	23.96248897457818	37.99873244250466	6.4031242374328485	12.206555615733702	5.830951894845301	2.0934070175616757	3.1622776601683795	93.5047619047619	1.646974943980444
12	168	A	725.0	98.08326103999991	6.681194381058589E-5	31.76476034853718	25.942243542145693	1.2244415290039292	194.0	3.0	320.0	38017.0	0.4413793103448276	81.18109017131786	25.079872407968907	3.0	0.5	73.0	5054.0	76.0	5.872116041713978E-4	18.439088914585774	0.5804888408495399	5.0	18.973665961010276	4.123105625617661	0.36760731104690386	0.26559258100921596	63.43494882292201	40.60129464500446	5.0990195135927845	10.04987562112089	4.0	2.5124689052802225	2.0	69.23287671232876	1.0977443609022557
12	175	B	914.0	111.98275595999986	1.3387140917423736E-4	35.805027579936315	30.23243291566195	1.1843250485271888	187.0	4.0	147.0	14940.0	0.16083150984682712	66.27338652623557	24.698178070456937	2.0	0.7210884353741497	130.0	9565.0	110.0	0.0017587931824963724	21.213203435596427	0.5924643791500231	4.123105625617661	20.518284528683193	4.0	0.25	0.25	42.27368900609374	56.309932474020215	8.246211251235321	16.15549442140351	5.385164807134504	3.0	1.0	73.57692307692308	1.4950339780449555
12	182	A	867.0	106.3259017199999	3.645942316128125E-5	34.0147027033899	31.016124838541646	1.0966780305553234	62.0	3.0	449.0	23828.0	0.5178777393310265	61.11844644550933	23.769728648009426	3.0	0.20044543429844097	115.0	6882.0	72.0	0.0012026653028742447	21.095023109728988	0.6201736729460423	4.47213595499958	23.194827009486403	6.708203932499369	0.2630668208823282	0.3946002313234923	23.19859051364819	23.19859051364819	7.810249675906654	15.0	3.605551275463989	4.160251471689219	2.23606797749979	59.84347826086957	1.2031386224934613
12	187	B	847.0	106.6690474799999	5.436530541628513E-5	36.013886210738214	28.0178514522438	1.2853907185611142	57.0	4.0	46.0	4838.0	0.05430932703659976	31.686517760145872	13.0	1.0	1.4130434782608696	215.0	21883.0	165.0	0.003356446246073217	20.0	0.5553413448070658	2.23606797749979	21.0	3.1622776601683795	0.1350858067395748	0.18864566947613626	26.56505117707799	18.43494882292201	16.1245154965971	26.419689627245813	5.830951894845301	4.530939390976873	1.0	101.78139534883721	1.62112141845268
13	189	A	739.0	98.91168815999994	5.153480775872377E-5	32.01562118716424	27.018512172212592	1.1849513023922527	156.0	3.0	472.0	62218.0	0.638700947225981	77.44083404202966	24.73863375370596	4.0	0.3855932203389831	175.0	17632.0	150.0	0.0014367339934232646	18.439088914585774	0.5759403763178709	4.47213595499958	17.88854381999832	8.0	0.2857142857142857	0.5333333333333333	63.43494882292201	90.0	9.486832980505138	18.788294228055936	6.708203932499369	2.800793538346667	4.47213595499958	100.75428571428571	1.4887704174228675
13	191	A	818.0	105.49747459999992	8.232042798783709E-5	35.6931365951495	27.459060435491963	1.299867367239363	51.0	3.0	538.0	58739.0	0.6577017114914425	80.1434947066379	28.442925306655784	3.0	0.37732342007434944	102.0	9976.0	156.0	5.94963053578475E-4	18.24828759089466	0.5112548050309061	1.4142135623730951	18.439088914585774	1.0	0.09513029883089882	0.07142857142857142	54.46232220802561	80.53767779197439	7.810249675906654	14.212670403551895	5.656854249492381	2.5124689052802225	1.0	97.80392156862744	1.5950280673616681
13	193	A	757.0	99.49747459999995	4.118439544919311E-5	31.89043743820395	28.319604517012593	1.126090493920783	50.0	3.0	509.0	55800.0	0.6723910171730515	83.69245794451976	25.079872407968907	3.0	0.3929273084479371	86.0	14637.0	245.0	3.270227193711468E-4	17.0	0.5330751587507051	3.605551275463989	16.64331697709324	4.242640687119285	0.25	0.2853908964926964	73.49563861824498	84.80557109226518	6.082762530298219	10.44030650891055	5.0990195135927845	2.047512562185564	1.0	170.19767441860466	1.4395026303204208
13	194	A	611.0	90.42640679999994	7.740514975648206E-5	28.319604517012593	25.495097567963924	1.1107862773036736	44.0	3.0	251.0	31737.0	0.41080196399345337	61.07903251953378	20.248456731316587	3.0	0.6254980079681275	66.0	8109.0	177.0	8.470093862004833E-4	15.811388300841896	0.5583195306044416	4.123105625617661	15.811388300841896	4.123105625617661	0.33333333333333337	0.33333333333333337	61.76255446183274	61.76255446183274	5.830951894845301	9.219544457292887	3.605551275463989	2.5570415597837943	0.0	122.86363636363636	1.4406215316315205
13	199	B	799.0	103.7401152799999	8.332859436453696E-5	33.015148038438355	29.017236257093817	1.1377771385917972	167.0	3.0	157.0	17655.0	0.1964956195244055	71.77031429642979	26.30589287593181	5.0	0.7070063694267515	121.0	11299.0	163.0	0.0019956170044006993	19.235384061671343	0.5826229838277955	4.47213595499958	17.11724276862369	3.0	0.3028912664076914	0.2	63.43494882292201	90.0	8.06225774829855	14.035668847618199	6.0	2.3392781412696997	2.23606797749979	93.3801652892562	1.7455527037790954
13	200	B	736.0	98.66904747999993	9.645073200626371E-5	32.2490309931942	27.784887978899608	1.1606680227642	163.0	4.0	141.0	19381.0	0.19157608695652173	60.63850452772208	25.45584412271571	4.0	0.5673758865248227	119.0	5811.0	90.0	0.0011813612084065248	17.4928556845359	0.5424304280096842	1.4142135623730951	16.401219466856727	2.23606797749979	0.08687444855261388	0.15617376188860607	15.255118703057803	86.82016988013578	7.615773105863909	13.601470508735444	6.324555320336759	2.1505813167606567	2.23606797749979	48.831932773109244	1.8430562725864739
13	202	A	1069.0	119.63961019999985	7.739330234186188E-5	41.048751503547585	32.449961479175904	1.264986139656584	81.0	4.0	290.0	28862.0	0.27128157156220767	99.59518601522694	30.364452901377952	3.0	0.5172413793103449	118.0	11348.0	148.0	5.955560028268072E-4	22.360679774997898	0.5447347107028433	3.605551275463989	21.540659228538015	5.0	0.2095684110712273	0.29061909685954823	68.9076604941725	88.3476953223487	8.06225774829855	15.811388300841896	4.123105625617661	3.834824944236852	2.0	96.16949152542372	1.5389495946422278
13	203	A	781.0	102.0832610399999	8.335217935528466E-5	33.24154027718932	28.160255680657446	1.180441706714406	223.0	4.0	493.0	31775.0	0.6312419974391805	70.5555329372731	24.20743687382041	5.0	0.332657200811359	247.0	7178.0	45.0	0.0034682220725914055	17.72004514666935	0.5330693162503369	1.0	23.021728866442675	8.54400374531753	0.0625	0.5747318871277701	14.036243467926454	55.407711312490065	13.416407864998739	25.942243542145693	6.708203932499369	3.8672413366061797	8.246211251235321	29.060728744939272	1.5484814711618835
14	209	B	796.0	101.49747459999995	5.1536949073784585E-5	33.54101966249684	29.068883707497267	1.1538461538461537	73.0	3.0	107.0	9717.0	0.13442211055276382	37.714036916868594	16.492422502470642	4.0	0.6355140186915887	169.0	12136.0	111.0	0.0021333288083228603	19.313207915827967	0.5758086101783783	3.1622776601683795	21.18962010041709	5.0990195135927845	0.2	0.31323027878410764	43.451842301022026	36.32682595212023	10.63014581273465	19.209372712298546	6.4031242374328485	3.0	2.0	71.81065088757397	1.545731707317073
14	211	A	665.0	94.66904747999993	7.921136211912974E-5	32.2490309931942	25.079872407968907	1.2858530724800399	92.0	4.0	188.0	12996.0	0.28270676691729324	63.06008225586281	23.769728648009426	1.0	0.4148936170212766	76.0	8117.0	157.0	3.6092584906492303E-4	20.396078054371138	0.6324555320336759	4.47213595499958	20.8806130178211	5.656854249492381	0.3028912664076914	0.4	19.44003482817618	37.874983651098205	5.656854249492381	10.0	4.242640687119285	2.3570226039551585	2.0	106.80263157894737	1.4700012319822595
14	212	A	614.0	90.08326103999995	1.1596023527206924E-4	30.59411708155671	24.515301344262525	1.247960065916826	64.0	4.0	155.0	23582.0	0.252442996742671	70.22838896925788	27.459060435491963	3.0	0.7870967741935484	176.0	5646.0	50.0	0.0037433191393862163	17.46424919657298	0.5708368425870047	4.123105625617661	16.492422502470642	1.4142135623730951	0.3090398323477543	0.09513029883089882	64.6538240580533	33.690067525979785	12.0	22.80350850198276	5.0990195135927845	4.47213595499958	3.0	32.07954545454545	1.5586255756287637
14	220	A	951.0	115.15432883999989	1.0887582911682484E-4	38.3275357934736	30.083217912982647	1.274050399273711	85.0	3.0	488.0	47000.0	0.5131440588853838	78.11115467493623	25.059928172283335	5.0	0.33811475409836067	335.0	13403.0	66.0	0.0026058329508179706	20.09975124224178	0.5244206502225577	3.605551275463989	27.018512172212592	10.816653826391969	0.2166365803419133	0.6000000000000001	71.83404347077447	49.214178522734045	15.0	28.42534080710379	8.602325267042627	3.3043787493141457	7.615773105863909	40.0089552238806	1.649630679698575
14	224	A	796.0	103.7401152799999	6.403439679596949E-5	34.132096331752024	27.784887978899608	1.2284410272833424	41.0	3.0	317.0	25556.0	0.39824120603015073	56.468963086713536	20.0	2.0	0.41324921135646686	108.0	8968.0	114.0	0.0026365434382543042	20.248456731316587	0.593238004912112	3.605551275463989	21.633307652783937	5.0	0.19999999999999998	0.2808279781508652	0.9548412538721891	4.13467137373641	8.246211251235321	14.317821063276353	5.0990195135927845	2.8079557305298435	1.4142135623730951	83.03703703703704	1.3728813559322033
14	226	A	619.0	90.42640679999994	9.660372071451537E-5	30.59411708155671	24.331050121192877	1.2574104664273642	88.0	3.0	278.0	22010.0	0.4491114701130856	64.14003463922451	22.47220505424423	6.0	0.42805755395683454	115.0	8439.0	107.0	0.00344978527191874	16.76305461424021	0.5479175806758487	2.23606797749979	17.46424919657298	4.123105625617661	0.1850583025494013	0.3616202853397895	52.125016348901795	64.65382405805332	12.083045973594572	19.313207915827967	4.123105625617661	4.6841409533219895	2.0	73.38260869565218	1.4581111506102618
14	228	B	692.0	96.08326103999995	7.787806434872405E-5	31.144823004794873	26.1725046566048	1.1899825184264616	77.0	3.0	81.0	7892.0	0.11705202312138728	68.77214359323969	26.627053911388696	2.0	1.1358024691358024	73.0	4952.0	99.0	3.647478087687111E-4	17.69180601295413	0.5680496566068269	2.23606797749979	17.804493814764857	3.0	0.1514456332038457	0.21428571428571427	13.240519915187207	39.8055710922652	5.830951894845301	10.63014581273465	4.242640687119285	2.505549396395485	1.4142135623730951	67.83561643835617	1.4594103392568658
14	230	B	1003.0	117.98275595999988	7.126854341000749E-5	40.8166632639171	30.01666203960727	1.3598002073001698	91.0	3.0	63.0	7409.0	0.06281156530408774	71.57313211813012	31.32091952673165	2.0	1.0	230.0	15855.0	134.0	0.0028209003637977175	26.92582403567252	0.6596772465591422	6.708203932499369	29.5296461204668	9.486832980505138	0.3333333333333333	0.5	2.489552921999156	10.619655276155136	13.601470508735444	21.93171219946131	8.48528137423857	2.5846770698784707	3.0	68.93478260869566	1.9438662882371491
14	231	A	718.0	97.4974745999999	5.1503038462647744E-5	32.7566787083184	26.92582403567252	1.2165525060596438	48.0	3.0	369.0	23690.0	0.5139275766016713	50.286637935456355	19.1049731745428	1.0	0.35772357723577236	102.0	9690.0	124.0	0.002007629615096849	22.47220505424423	0.6860342971382359	6.4031242374328485	24.698178070456937	8.602325267042627	0.3904053750620288	0.5244930283645093	5.924581981982499	2.8024515198667928	7.280109889280518	12.041594578792296	6.0	2.006932429798716	2.23606797749979	95.0	1.305263157894737
14	232	A	720.0	98.91168815999991	1.1238520460374431E-4	32.01562118716424	27.018512172212592	1.1849513023922527	41.0	4.0	356.0	21583.0	0.49444444444444446	54.182840070751695	21.470910553583888	4.0	0.3539325842696629	97.0	4470.0	65.0	5.828149631058753E-4	18.681541692269406	0.5835133287921098	4.47213595499958	17.46424919657298	4.123105625617661	0.3028912664076914	0.3090398323477543	59.858614447924666	79.54009090707086	7.0710678118654755	13.152946437965905	4.123105625617661	3.1900580854014704	3.0	46.08247422680412	1.4105145413870246
14	233	B	660.0	92.66904747999993	9.55499077737284E-5	30.066592756745816	26.076809620810597	1.153001198917799	42.0	3.0	145.0	9015.0	0.2196969696969697	48.74957819052656	21.587033144922902	1.0	0.46206896551724136	72.0	5049.0	101.0	4.2272387142779766E-4	18.027756377319946	0.599594258091489	5.385164807134504	17.72004514666935	4.47213595499958	0.445679410547875	0.3701166050988026	64.38451567935783	59.62087398863166	6.324555320336759	10.770329614269007	4.47213595499958	2.408318915758459	1.0	70.125	1.4402852049910873
14	234	B	826.0	105.49747459999992	8.904254887731046E-5	37.36308338453881	25.96150997149434	1.4391721985956658	51.0	3.0	134.0	15360.0	0.162227602905569	22.911800998982542	8.06225774829855	2.0	0.44776119402985076	122.0	9026.0	123.0	0.002759392709340501	23.769728648009426	0.6361822016500266	5.656854249492381	21.470910553583888	5.0990195135927845	0.31974430679097265	0.3561309707013459	29.475889003245754	63.165956529225525	8.48528137423857	15.620499351813308	6.4031242374328485	2.439512146351217	3.1622776601683795	73.98360655737704	1.662530467538223
14	235	A	740.0	100.32590171999992	6.454253642511291E-5	34.92849839314596	26.0	1.3434037843517677	50.0	3.0	409.0	15960.0	0.5527027027027027	27.202941017470888	13.601470508735444	1.0	0.044009779951100246	140.0	6522.0	73.0	0.004280908419590893	18.384776310850235	0.5263546146162954	1.0	18.973665961010276	2.23606797749979	0.0625	0.16666666666666666	23.629377730656813	50.19442890773479	9.433981132056603	16.15549442140351	5.385164807134504	3.0	1.4142135623730951	46.58571428571429	1.5670039865072063
15	236	B	913.0	110.56854239999986	9.44595533383376E-5	36.235341863986875	30.479501308256342	1.1888430029585615	210.0	3.0	91.0	8630.0	0.09967141292442497	38.76454606398556	18.24828759089466	2.0	0.46153846153846156	115.0	9871.0	108.0	0.0011712869512347103	21.400934559032695	0.5906094287550351	6.082762530298219	21.02379604162864	9.433981132056603	0.3736611319222725	0.5850706729171206	58.86102756302117	81.40408856307903	7.615773105863909	13.601470508735444	5.830951894845301	2.3326329481056884	4.47213595499958	85.83478260869565	1.2582311822510384
15	239	A	661.0	93.49747459999992	6.361289942677892E-5	31.89043743820395	25.495097567963924	1.250845867649322	85.0	3.0	288.0	26745.0	0.4357034795763994	72.31579964649032	24.20743687382041	6.0	0.53125	115.0	2988.0	33.0	0.002224850484552743	18.439088914585774	0.5782011911977164	2.8284271247461903	18.601075237738275	3.1622776601683795	0.19026059766179765	0.21271781490575853	2.489552921999149	24.07549825507884	8.246211251235321	15.524174696260024	6.082762530298219	2.5521585988166007	1.4142135623730951	25.982608695652175	1.2700803212851406
15	242	A	793.0	101.7401152799999	4.288035898679322E-5	31.953090617340916	29.732137494637012	1.0746987371192034	74.0	3.0	475.0	46149.0	0.5989911727616646	86.566592843313	23.323807579381203	3.0	0.2926315789473684	117.0	8816.0	95.0	5.526471998011027E-4	21.18962010041709	0.6631477484972143	5.385164807134504	23.08679276123039	7.280109889280518	0.33333333333333337	0.4414215005824598	0.0	5.856013585428968	8.246211251235321	13.601470508735444	5.385164807134504	2.525729665824826	2.0	75.35042735042735	1.2607758620689655
15	245	B	1263.0	129.98275595999988	8.926861512191189E-5	43.01162633521314	36.013886210738214	1.1943067205668134	76.0	4.0	189.0	21266.0	0.1496437054631829	98.8266568651848	33.94112549695428	2.0	0.7883597883597884	95.0	8005.0	103.0	2.5888096945613897E-4	30.01666203960727	0.6978732170151158	8.0	30.0	8.06225774829855	0.4	0.40111231483078513	0.0	7.125016348901795	6.324555320336759	10.816653826391969	5.0	2.1633307652783937	1.0	84.26315789473684	1.2223610243597753
15	247	A	918.0	110.56854239999988	3.548839151540081E-5	37.0	30.01666203960727	1.2326487186076236	124.0	3.0	537.0	47260.0	0.5849673202614379	62.47622462539357	26.68332812825267	2.0	0.17318435754189945	191.0	5738.0	50.0	0.0058536639634834825	23.08679276123039	0.6239673719251457	5.385164807134504	27.073972741361768	9.219544457292887	0.2929143502255349	0.4748306971768278	21.801409486351815	12.528807709151508	12.165525060596439	21.587033144922902	9.219544457292887	2.341442491537315	4.0	30.041884816753928	1.6643429766469153
15	248	A	1063.0	119.05382375999987	4.79323330477405E-5	38.41874542459709	34.058772731852805	1.1280132060855705	69.0	3.0	669.0	41133.0	0.6293508936970837	80.56330222652484	28.0178514522438	1.0	0.2884902840059791	95.0	4895.0	45.0	0.0012997142321466908	20.248456731316587	0.5270462766947299	6.4031242374328485	20.8806130178211	7.810249675906654	0.4099180245918029	0.5	90.0	88.8542371618249	7.280109889280518	13.416407864998739	4.47213595499958	3.0	1.4142135623730951	51.526315789473685	0.8733401430030643
15	250	A	787.0	102.3259017199999	6.47737855474364E-5	32.64965543462902	29.068883707497267	1.1231822922119372	66.0	3.0	532.0	42362.0	0.6759847522236341	77.87741207073968	24.73863375370596	1.0	0.2819548872180451	161.0	7898.0	73.0	0.0018416284617641541	18.027756377319946	0.5521576303742327	3.0	16.97056274847714	1.4142135623730951	0.2	0.1	39.80557109226521	84.8055710922652	8.94427190999916	16.76305461424021	6.324555320336759	2.650471656139714	2.23606797749979	49.05590062111801	1.4880982527222082
15	253	A	630.0	91.84062035999993	6.57911701481828E-5	29.0	26.1725046566048	1.1080330438562618	53.0	3.0	363.0	21708.0	0.5761904761904761	69.07641531103465	21.93171219946131	3.0	0.3085399449035813	64.0	4486.0	99.0	6.062488208751681E-4	18.439088914585774	0.6358306522270957	4.47213595499958	17.804493814764857	4.123105625617661	0.3028912664076914	0.2831760569774271	15.708637829015743	28.237445538167265	5.830951894845301	9.486832980505138	4.123105625617661	2.3008949665421112	1.0	70.09375	1.4123941150245207
15	255	A	765.0	103.7401152799999	2.5402272512389167E-4	33.61547262794322	27.459060435491963	1.2242033083001573	226.0	5.0	469.0	37949.0	0.6130718954248366	67.91224839612818	24.758836806279895	2.0	0.2537313432835821	91.0	10211.0	148.0	4.4281958354307584E-4	19.1049731745428	0.5683386750499407	6.324555320336759	20.518284528683193	6.0	0.46499055497527714	0.42857142857142855	75.69972255081441	57.26477372789239	6.4031242374328485	10.295630140987	5.0	2.0591260281974	2.0	112.20879120879121	1.3189697385172852
15	257	A	970.0	113.3969695199999	3.807656804226218E-5	37.64306044943742	31.240998703626616	1.204925002767841	73.0	3.0	430.0	34938.0	0.44329896907216493	69.09604711284975	24.041630560342615	4.0	0.25813953488372093	85.0	4553.0	76.0	8.326304250775674E-4	24.758836806279895	0.6577264576969304	6.4031242374328485	25.495097567963924	7.615773105863909	0.3472581680740104	0.41424344670265417	10.73889710090544	26.200114841347343	5.830951894845301	10.816653826391969	5.830951894845301	1.855040827202527	2.23606797749979	53.56470588235294	1.4188447177685044
15	258	B	784.0	101.4974745999999	8.688568044132943E-5	33.97057550292606	27.586228448267445	1.231432399924883	61.0	3.0	154.0	17805.0	0.19642857142857142	50.11985634456667	25.059928172283335	1.0	0.2077922077922078	209.0	4550.0	30.0	0.0023762569687992515	18.439088914585774	0.5427958944350978	2.0	21.213203435596427	4.242640687119285	0.14285714285714285	0.23980823009322946	40.23635830927381	4.763641690726189	10.44030650891055	20.615528128088304	7.280109889280518	2.831760569774271	3.1622776601683795	21.770334928229666	1.378021978021978
16	263	A	1038.0	116.9116881599999	4.4081404054830996E-5	38.63935817272331	33.37663853655727	1.1576767423838026	119.0	3.0	280.0	42198.0	0.2697495183044316	114.06629775504409	32.64965543462902	5.0	0.8428571428571429	220.0	11796.0	80.0	0.0017499327794583742	22.135943621178654	0.5728859035967394	3.605551275463989	23.40939982143925	5.0	0.19999999999999998	0.2688016652852352	44.421274434392245	41.241444314527996	12.165525060596439	22.090722034374522	6.082762530298219	3.631692331295314	1.4142135623730951	53.61818181818182	1.4920311970159377
16	264	A	758.0	100.91168815999991	4.5632289631657626E-5	32.984845004941285	27.65863337187866	1.1925695879998879	48.0	3.0	218.0	24322.0	0.287598944591029	77.08924939375872	24.515301344262525	2.0	0.7522935779816514	192.0	5982.0	52.0	0.004537889493023605	18.384776310850235	0.5573704017131537	3.1622776601683795	19.924858845171276	3.605551275463989	0.23249527748763857	0.22803508501982758	57.52880770915152	19.653824058053317	13.152946437965905	20.09975124224178	8.06225774829855	2.4930673106405723	2.23606797749979	31.15625	1.6690070210631895
16	267	B	896.0	111.98275595999988	1.0211854507922357E-4	37.33630940518894	29.274562336608895	1.2753840339569669	174.0	3.0	88.0	16316.0	0.09821428571428571	85.19959110302055	30.066592756745816	3.0	1.375	155.0	6780.0	58.0	0.0019636442388628788	23.345235059857504	0.6252689521748237	4.123105625617661	20.615528128088304	2.23606797749979	0.22360679774997896	0.1514456332038457	7.696051722016563	57.094757077012105	10.198039027185569	18.439088914585774	5.0990195135927845	3.616202853397895	3.1622776601683795	43.74193548387097	1.3259587020648969
16	268	B	776.0	101.7401152799999	5.378446604587338E-5	33.015148038438355	29.017236257093817	1.1377771385917972	86.0	3.0	146.0	28132.0	0.18814432989690721	70.63483457769706	25.059928172283335	8.0	1.0205479452054795	84.0	4539.0	67.0	0.001371654750398005	17.11724276862369	0.5184663339596326	1.4142135623730951	18.027756377319946	2.0	0.08687444855261388	0.11764705882352941	41.423665625002656	3.5763343749973444	6.082762530298219	10.816653826391969	5.0	2.1633307652783937	1.4142135623730951	54.035714285714285	1.239920687376074
16	272	N	894.0	108.9116881599999	5.512107082459823E-5	36.40054944640259	30.083217912982647	1.2099952056888719	91.0	3.0	-1.0	-1.0	-1.0	-1.0	-1.0	-1.0	-1.0	78.0	5019.0	78.0	0.001326404215107633	19.4164878389476	0.5334119438921409	6.324555320336759	19.4164878389476	6.324555320336759	0.46499055497527714	0.46499055497527714	87.08916217383225	87.08916217383225	8.54400374531753	13.92838827718412	4.123105625617661	3.3781303565555834	0.0	64.34615384615384	1.2121936640765094
16	273	B	968.0	115.15432883999989	1.0230666623514888E-4	39.293765408777	31.04834939252005	1.2655669682151727	65.0	3.0	76.0	13254.0	0.07851239669421488	44.70463314766292	20.09975124224178	2.0	1.105263157894737	122.0	2652.0	31.0	5.615496296841135E-4	24.08318915758459	0.6129010265889449	5.830951894845301	23.194827009486403	4.47213595499958	0.3616202853397895	0.2701716134791496	45.70731936854423	41.30861401354872	7.280109889280518	13.0	5.0	2.6	1.4142135623730951	21.737704918032787	1.4260935143288085
16	277	A	1067.0	118.5685423999999	3.01918452990787E-5	38.05259518088089	34.058772731852805	1.1172626647610513	56.0	3.0	305.0	22838.0	0.2858481724461106	78.56779348114961	29.274562336608895	3.0	0.2360655737704918	418.0	8947.0	30.0	0.004442729530875786	19.4164878389476	0.5102539720787086	3.0	26.92582403567252	9.219544457292887	0.1875	0.5	86.98721249581666	37.588507140821136	16.1245154965971	29.154759474226502	13.892443989449804	2.0986055078837964	7.615773105863909	21.404306220095695	1.4015871241757012
