# Supplementary material for: Exploiting Single-Cell Quantitative Data to Map Genetic Variants Having Probabilistic Effects
Source: PLoS Genet. 2016 Aug 1;12(8):e1006213. doi: 10.1371/journal.pgen.1006213 (PMC4968810; doi:10.1371/journal.pgen.1006213)
Supplement: S1 Dataset — (ZIP) [file pgen.1006213.s007.zip › data/2014-10-07_morpho/k_series/k3-2_A1B.xls]

image_number	cell_id	Cgroup	Agroup	Dgroup	C11-1_A1B	C11-2_A1B	C12-1_A1B	C12-2_A1B	C13_A1B	C101_A1B	C102_A1B	C103_A1B	C104_A1B	C105_A1B	C106_A1B	C107_A1B	C108_A1B	C109_A1B	C110_A1B	C111_A1B	C112_A1B	C113_A1B	C114_A1B	C115_A1B	C116_A1B	C117_A1B	C118_A1B	C126_A1B	C127_A1B	C128_A1B	A7-1_A1B	A7-2_A1B	A8-1_A1B	A8-2_A1B	A9_A1B	A101_A1B	A102_A1B	A103_A1B	A104_A1B	A120_A1B	A121_A1B	A122_A1B	A123_A1B	D14-3_A1B	D15-3_A1B	D16-3_A1B	D17-3_A1B	D104_A1B	D107_A1B
1	6	medium	iso	B	983.0	314.0	100.08326103999993	50.455844080000006	5.902461070923301E-5	1297.0	152.9533186799999	37.013511046643494	32.01562118716424	25.016893478100023	42.14945234398244	18.439088914585774	20.531751053035237	13.45362404707371	20.26287101093622	27.892633873305044	16.55294535724685	30.19501459812081	0.8980767820024731	1.1561078521719583	0.7768105547551406	0.5041386896839273	0.31943031536113936	64.0	3.0	35.4682957019364	46.0	234.0	7675.0	43989.0	0.6363636363636364	0.2158828064764842	0.8357142857142857	-1.0	0.10380492877731527	136.75203394310884	46.78044424739764	10.0	1.1142857142857143	554.0	13294.0	34.0	0.005129050991619073	21.02379604162864	0.5680032898023368
1	11	small	api	A1	959.0	63.0	98.08326103999991	22.313708480000003	3.8270087178096676E-5	1022.0	122.81118307999985	35.77708763999664	32.64965543462902	38.41805534482199	40.236358309273825	7.615773105863909	-1.0	12.649110640673518	15.205262246998569	18.775083284641262	16.55294535724685	23.539662327215712	-1.0	1.0957876021579875	-1.0	0.22749762032178067	0.06569343065693431	67.0	5.0	34.0	111.0	44.0	20628.0	7825.0	0.6923076923076923	0.15166340508806261	0.2838709677419355	0.05111174335238778	-1.0	63.8858479718608	31.06461171095595	6.0	0.9483870967741935	151.0	15667.0	154.0	0.004666003245128995	23.323807579381203	0.6519202405202649
2	25	medium	iso	B	981.0	407.0	98.66904747999993	60.11269832000001	5.606182140368235E-5	1388.0	161.1959593599999	36.6742416417845	31.575306807693888	38.02723071397354	43.15880619397222	22.20360331117452	24.26385967688204	15.0	25.35839756643835	29.35838456442551	16.278820596099706	37.07244358957325	0.9150895037663576	1.1614848864381633	0.7878617401321445	0.6092356200376289	0.4148827726809378	61.0	3.0	34.40930106817051	59.0	293.0	6093.0	37946.0	0.6153846153846154	0.25360230547550433	0.8323863636363636	-1.0	0.1452728771305864	129.09791595442164	49.69771560359221	4.0	0.5596590909090909	375.0	21167.0	101.0	0.007303496552741187	25.495097567963924	0.6951772259393169
3	34	small	api	A1	938.0	156.0	97.49747459999995	35.213203400000005	4.2310183436145213E-5	1094.0	134.71067799999986	36.138621999185304	31.78049716414141	23.248499716628544	23.166935390066158	13.152946437965905	14.426238991310964	13.601470508735444	12.673421803695918	27.564074768106803	17.26267650163207	32.21416828122136	0.9117377332988887	1.1371320534268186	0.8017870312874481	0.36117041538222594	0.16631130063965885	84.0	3.0	34.713109915419565	115.0	120.0	23734.0	28616.0	0.7142857142857143	0.21480804387568556	0.5106382978723404	-1.0	0.036268660305236344	111.05766362822298	41.06600045966253	3.0	1.2680851063829788	170.0	25071.0	222.0	0.00507847097584334	25.0	0.6917806661406068
3	37	small	api	B	903.0	214.0	93.01219323999995	39.384776280000004	5.869879781364504E-5	1117.0	134.81118307999992	35.4400902933387	31.32091952673165	8.62735314406524	15.217961912214122	15.264337522473747	17.33511761053469	15.264337522473747	6.489825451805654	30.650441127076846	16.55294535724685	24.72392697302086	0.88054421466385	1.1315150011190265	0.7781993290349879	0.4234367012330869	0.2369878183831672	98.0	4.0	33.61547262794322	92.0	145.0	15698.0	26735.0	0.7857142857142857	0.21217547000895254	0.6118143459915611	-1.0	0.049913997948654344	98.4327857355577	36.912161692505656	8.0	0.8734177215189873	243.0	16459.0	133.0	0.006049875851506331	24.041630560342615	0.6783738517974789
3	40	small	api	A1	926.0	87.0	100.18376611999994	24.970562720000004	1.0713156261046569E-4	1013.0	127.15432883999986	37.21558813185679	30.14962686336267	28.141601232261735	18.698982804181128	9.219544457292887	13.461191575414095	11.704699910719626	10.586961533539043	23.582381407976744	16.15549442140351	33.02273196521269	0.6848980943211392	1.2343631415578333	0.5548594828072723	0.2492475945662724	0.0939524838012959	190.0	6.0	35.4400902933387	88.0	54.0	13058.0	8583.0	0.6666666666666666	0.140177690029615	0.38028169014084506	0.011289406950031491	-1.0	37.97536121449134	16.500773764584164	4.0	0.7816901408450704	130.0	9994.0	107.0	0.0013640752803018492	24.08318915758459	0.6471263888738392
4	44	small	api	A1	841.0	50.0	91.42640679999994	18.899494920000002	3.865142826339529E-5	891.0	112.32590171999988	34.23448553724738	30.14962686336267	30.16006083808709	24.25391972431659	5.830951894845301	-1.0	12.727922061357855	9.931506043228762	18.607195456926796	15.0	24.1771176127732	-1.0	1.135486209908905	-1.0	0.20671811986818686	0.059453032104637336	97.0	3.0	32.2490309931942	128.0	22.0	27608.0	4721.0	0.6	0.16835016835016836	0.14666666666666667	0.08520815970627882	-1.0	72.5575015085935	26.627053911388696	6.0	1.5933333333333333	101.0	5209.0	77.0	9.357686566424971E-4	24.0	0.7010474854043832
4	47	small	api	A1	1032.0	88.0	104.98275595999989	26.313708480000003	4.0156717613102526E-5	1120.0	134.12489155999987	40.45985664828782	31.240998703626616	32.69607644594009	50.01311375503581	9.0	-1.0	11.0	17.029224942376487	20.485900789263358	17.72004514666935	22.225806451612904	-1.0	1.2950884519447527	-1.0	0.2506479110724236	0.08527131782945736	65.0	4.0	37.69615364994153	106.0	42.0	20616.0	8182.0	0.8333333333333334	0.13214285714285715	0.28378378378378377	0.019873720344568368	-1.0	101.96892609413138	38.12099032335839	9.0	1.277027027027027	101.0	18138.0	242.0	6.791435134182778E-4	25.612496949731394	0.6330347922973985
6	76	medium	iso	A1	1042.0	303.0	100.91168815999993	48.627416960000005	3.308182895651575E-5	1345.0	152.36753223999995	38.47076812334269	33.37663853655727	32.60200434555321	42.66269414087617	18.027756377319946	20.673913994440795	15.811388300841896	21.626810188257515	27.684034118293464	17.46424919657298	31.912964480702556	0.8720050002223866	1.1526256031207527	0.7565379407341107	0.4818809183223562	0.2907869481765835	43.0	3.0	35.17101079013795	53.0	211.0	6110.0	30401.0	0.5	0.1962825278810409	0.7992424242424242	-1.0	0.1531699085483137	134.82195389563495	47.575326365280766	10.0	0.7121212121212122	135.0	17360.0	165.0	0.0019371633985052186	23.021728866442675	0.598421346634717
7	82	medium	api	A1	941.0	284.0	98.08326103999993	47.627416960000005	5.657208881601615E-5	1225.0	148.12489155999992	35.84689665786984	31.38470965295043	26.565051177077976	33.32121567193957	18.027756377319946	18.6939866641908	13.601470508735444	16.849436250080455	28.99501094841106	15.620499351813308	30.672577047609153	0.9643612516239221	1.1421771000675778	0.8443184962882418	0.4855814993811919	0.3018065887353879	96.0	3.0	34.828149534535996	43.0	211.0	5883.0	37852.0	0.5	0.2073469387755102	0.8307086614173228	-1.0	0.17387071740731222	112.79738046650209	43.3674298777784	10.0	0.8700787401574803	114.0	18800.0	217.0	4.392774521066895E-4	21.540659228538015	0.6009072259204611
7	84	large	F	A1	833.0	523.0	91.91168815999994	69.355339	8.85670393423195E-5	1356.0	163.68124071999995	34.20526275297414	28.600699292150182	14.370001515179297	12.315018479274386	25.495097567963924	25.405222649008692	13.416407864998739	9.209109202723806	40.55844887395381	15.231546211727817	43.17718136510022	1.0035376552371502	1.1959589660229812	0.8391070962696111	0.7545867167543063	0.6278511404561825	87.0	3.0	34.0147027033899	230.0	226.0	33863.0	33130.0	0.8461538461538461	0.336283185840708	0.4956140350877193	-1.0	0.0023675043784685303	137.7027567824894	47.755833642224886	10.0	0.7192982456140351	77.0	10156.0	189.0	3.430609023646549E-4	16.492422502470642	0.4821603804530526
7	89	small	api	A1	1174.0	273.0	110.91168815999991	47.455844080000006	3.793002927241894E-5	1447.0	160.36753223999995	42.7551166528639	33.54101966249684	40.55589387834732	54.014578486962336	18.788294228055936	17.527204705918873	14.317821063276353	27.692591967719288	25.31228950529762	19.209372712298546	34.22360056310497	1.0719504075690516	1.2747112962898262	0.8409358344034996	0.42787054157484966	0.23253833049403747	81.0	4.0	39.20459156782532	58.0	209.0	7318.0	32006.0	0.6428571428571429	0.18451969592259848	0.7827715355805244	-1.0	0.11943280397870053	111.21182674196791	50.69768525544478	7.0	0.6741573033707865	232.0	22240.0	164.0	0.004120010733013696	25.709920264364882	0.601329671793627
8	96	medium	iso	B	1034.0	294.0	101.84062035999992	50.52691188000001	4.4823792309259055E-5	1328.0	154.3675322399999	40.049968789001575	32.0624390837628	46.90123646461444	63.175105799310074	19.697715603592208	18.568141046704802	14.317821063276353	30.01250778327923	20.896725861985477	17.029386365926403	33.63161101636056	1.0608340142422532	1.2491242068131947	0.8492622338563806	0.49613711799270943	0.28433268858800775	84.0	4.0	35.22782990761707	62.0	197.0	6890.0	21924.0	0.5714285714285714	0.19503012048192772	0.7606177606177607	-1.0	0.09323919817827006	75.79962960399445	31.01639576781918	7.0	0.5637065637065637	185.0	13639.0	120.0	0.0028922335348231607	28.0	0.6991266372144912
8	104	small	api	A1	932.0	208.0	96.42640679999992	39.627416960000005	7.788969120133297E-5	1140.0	138.4680373199999	36.013886210738214	31.016124838541646	34.695153531233956	41.39671136345976	15.620499351813308	16.4842661274631	13.45362404707371	20.18665788373684	24.858037682448657	15.811388300841896	30.52715867948463	0.9476005319878487	1.1611342937975986	0.8160989965154093	0.4109602159312239	0.22317596566523606	58.0	3.0	33.28663395418648	30.0	137.0	3052.0	19419.0	0.5454545454545454	0.14649122807017545	0.8203592814371258	-1.0	0.15033741485319832	54.23584236127167	25.21600873511715	2.0	0.6706586826347305	154.0	4700.0	43.0	7.899578164995253E-4	24.186773244895647	0.6715957590181952
8	105	small	api	A1	1100.0	226.0	106.66904747999988	43.870057640000006	4.2740034921250096E-5	1326.0	152.95331867999988	39.21734310225516	33.83784863137726	36.220593888832354	40.89612452736307	16.1245154965971	17.294012742702424	13.038404810405298	20.42463707731234	27.86820197326529	18.601075237738275	31.1974321564596	0.9323755993762165	1.1589786197544953	0.8044804136022113	0.41127261071892024	0.20545454545454545	74.0	3.0	37.64306044943742	157.0	142.0	17604.0	18016.0	0.5833333333333334	0.22549019607843138	0.47491638795986624	-1.0	0.02854996502089037	45.709243152802934	17.152946437965905	5.0	0.5050167224080268	146.0	12381.0	119.0	9.428137284632E-4	20.248456731316587	0.5163138328499418
8	112	medium	iso	A1	883.0	293.0	93.49747459999993	48.041630520000005	5.47301519514458E-5	1176.0	144.3675322399999	34.655446902326915	31.11269837220809	30.068582821862435	37.49066892618268	18.110770276274835	19.661472653095952	14.142135623730951	18.87149231816969	27.577164466275356	15.524174696260024	31.006397279276804	0.9211298968199648	1.1138682504402588	0.8269648555436303	0.5138281084652958	0.3318233295583239	60.0	4.0	33.61547262794322	36.0	211.0	2202.0	17018.0	0.5333333333333333	0.2100340136054422	0.854251012145749	-1.0	0.13733749689231786	43.10466985734356	15.647145854256285	3.0	0.4089068825910931	202.0	8620.0	65.0	0.0039615458662084395	19.79898987322333	0.5713096105505406
8	114	small	api	A1	1046.0	224.0	103.98275595999989	42.384776280000004	8.045272448573323E-5	1270.0	148.36753223999995	40.496913462633174	31.016124838541646	59.15548529267679	73.35147494382926	16.0312195418814	16.589274067854745	14.035668847618199	29.335569020492812	12.928758898394179	16.278820596099706	30.61911385169631	0.966360521642433	1.3056728934850814	0.7401245185254929	0.4076135113816813	0.21414913957934992	65.0	5.0	34.92849839314596	57.0	183.0	7342.0	26504.0	0.6666666666666666	0.1889763779527559	0.7625	-1.0	0.11223854366714248	58.81999138755588	22.360679774997898	10.0	0.7291666666666666	132.0	13043.0	150.0	2.4382367676711246E-4	24.596747752497688	0.607373393411656
8	118	large	api	A1	747.0	389.0	83.42640679999995	57.69848476000001	4.11496113236403E-5	1136.0	143.5391051199999	32.449961479175904	28.844410203711913	24.605123917951623	28.249735494974278	21.095023109728988	22.045912146280646	14.035668847618199	16.36365578864426	31.340561086725447	14.142135623730951	34.57239898538918	0.9568677843655436	1.125	0.850549141658261	0.6916093713387647	0.5207496653279786	51.0	3.0	31.04834939252005	97.0	235.0	4783.0	14320.0	0.6	0.29225352112676056	0.7078313253012049	-1.0	0.19098658182264924	25.934804221936147	12.041594578792296	2.0	0.1144578313253012	136.0	5940.0	63.0	0.001510635789365824	21.095023109728988	0.6500785254634673
9	119	small	api	A1	1062.0	131.0	106.49747459999992	30.384776280000004	4.694335266136702E-5	1193.0	139.2964644399999	41.012193308819754	32.01562118716424	28.072486935852965	36.477802623801836	11.40175425099138	14.113423456274981	12.806248474865697	14.898008389826916	24.95656714979925	17.0	25.05925124948105	0.8078659501938231	1.2810057024682198	0.630649768878656	0.28530982912152575	0.12335216572504708	125.0	3.0	38.07886552931954	100.0	120.0	20113.0	28125.0	0.7272727272727273	0.18440905280804695	0.5454545454545454	-1.0	0.045411258488925736	93.18775062263269	33.97000417684194	2.0	1.3318181818181818	150.0	7232.0	56.0	9.588170039347031E-4	24.331050121192877	0.5932638115201812
9	125	small	E	A1	780.0	142.0	89.01219323999995	32.1421356	7.1545822345519E-5	922.0	123.98275595999985	34.058772731852805	28.071337695236398	17.402704131356273	25.98632561147022	13.0	14.964068966107586	12.083045973594572	10.628685973216133	27.287620145369395	16.492422502470642	24.257731958762893	0.8687476667906273	1.2132935416765853	0.7160243065253207	0.36109811959510396	0.18205128205128204	61.0	8.0	32.7566787083184	438.0	48.0	32167.0	2933.0	0.5833333333333334	0.527114967462039	0.09876543209876543	0.27012210536045633	-1.0	58.10902259741207	25.495097567963924	4.0	0.17695473251028807	164.0	12866.0	119.0	0.004291574706204226	18.439088914585774	0.5413902920037097
9	128	small	api	A1	956.0	99.0	98.84062035999992	25.727922040000003	5.144315350309319E-5	1055.0	126.56854239999986	37.656340767525464	31.400636936215164	26.565051177078004	34.286876977208976	9.899494936611665	13.036379217351405	12.727922061357855	12.215738189747327	23.85301933592815	17.204650534085253	21.68460795638745	0.7593745756824448	1.1992221955248124	0.6332225825341081	0.2602970514176569	0.10355648535564854	93.0	4.0	35.35533905932738	80.0	69.0	12926.0	12174.0	0.7	0.14123222748815165	0.46308724832214765	-1.0	0.04135674061097514	86.17176843765472	36.003462648703916	3.0	1.1610738255033557	128.0	21391.0	248.0	0.002396713652489961	23.345235059857504	0.6199549553681077
9	129	medium	iso	B	780.0	326.0	87.01219323999995	51.455844080000006	2.9011685951474865E-5	1106.0	141.29646443999988	32.2490309931942	29.274562336608895	12.528807709151508	20.77225468204583	19.235384061671343	20.169372514424303	13.416407864998739	10.046813501725886	32.553859867897636	14.866068747318506	28.32847470900689	0.9536927362472477	1.1016059137753742	0.8657294993804044	0.5913636027777484	0.41794871794871796	70.0	4.0	31.622776601683793	58.0	208.0	5996.0	28929.0	0.46153846153846156	0.24050632911392406	0.7819548872180451	-1.0	0.18146185515171412	109.38925841982366	42.72339795796571	6.0	0.5939849624060151	263.0	14675.0	85.0	0.01052038514560439	23.53720459187964	0.7298577311314225
10	135	small	api	A1	1270.0	82.0	117.56854239999988	24.142135600000003	1.1131250505722992E-4	1352.0	144.12489155999992	47.12748667179272	33.52610922848042	1.6399219992586112	9.151396017660659	7.0710678118654755	-1.0	15.297058540778355	0.5304759868504357	28.157159352033375	21.18962010041709	3.3354093452195652	-1.0	1.4056950763543397	-1.0	0.2053451978494549	0.06456692913385827	103.0	4.0	45.31004303683677	174.0	52.0	37243.0	12078.0	0.75	0.16715976331360946	0.23008849557522124	0.05838245124022842	-1.0	90.04157272989613	36.87817782917155	2.0	1.4380530973451326	131.0	6175.0	63.0	9.153945246071945E-4	27.51363298439521	0.58381286436951
10	137	large	F	A1	1112.0	632.0	107.74011527999991	76.76955255999998	8.017894469091302E-5	1744.0	187.33809495999998	40.311288741492746	34.0147027033899	52.191407720708824	63.98651570221821	27.65863337187866	27.541161892816607	14.142135623730951	39.666308121628866	22.813664043068762	18.35755975068582	44.137879003626736	1.0042653058545323	1.1851136578499428	0.8473999934120166	0.7125438130494642	0.5683453237410072	84.0	4.0	36.40054944640259	204.0	120.0	41093.0	23539.0	0.7272727272727273	0.18577981651376146	0.37037037037037035	0.029629841969719028	-1.0	148.22150032912896	53.88480281680222	9.0	1.0740740740740742	122.0	15624.0	197.0	0.0014179943617912017	28.460498941515414	0.7060180864974626
12	176	small	api	A1	1117.0	143.0	108.98275595999989	35.213203400000005	3.559825762653833E-5	1260.0	146.6101729199999	38.58756276314948	34.9857113690718	16.48127221132924	26.819697409350844	13.038404810405298	13.652585782286746	11.180339887498949	11.195317067616234	29.66925522965403	18.681541692269406	24.8131756744277	0.955013578989681	1.1029520696629824	0.8658704265195264	0.3231080283281179	0.12802148612354522	77.0	7.0	39.21734310225516	144.0	121.0	20959.0	18237.0	0.9166666666666666	0.21031746031746032	0.45660377358490567	0.018570953459827223	-1.0	126.98302685305232	44.38436220333786	8.0	0.879245283018868	226.0	22820.0	152.0	0.006179978546283175	23.430749027719962	0.6072098715209856
13	188	small	api	A1	1065.0	241.0	103.3259017199999	45.041630520000005	5.6038191501918647E-5	1306.0	150.36753223999992	38.01315561749642	33.54101966249684	45.25129566720895	49.76364169072616	15.231546211727817	19.322653958400494	14.7648230602334	23.70232056149777	22.360679774997898	16.76305461424021	31.048921123906716	0.7882740251168202	1.1333333333333333	0.6955359045148414	0.43591809769110085	0.22629107981220659	97.0	3.0	36.05551275463989	70.0	137.0	13934.0	26660.0	0.8571428571428571	0.1584992343032159	0.6618357487922706	-1.0	0.024388316927673848	81.41572477046122	34.671776373077265	5.0	0.961352657004831	156.0	4902.0	42.0	3.7613462898576167E-4	24.20743687382041	0.6368173460105581
13	195	small	E	A1	1572.0	62.0	128.98275595999985	21.0710678	6.391189104336322E-5	1634.0	152.46803731999992	49.040799340956916	39.56008088970496	43.14149700038891	58.94236734300671	6.4031242374328485	-1.0	16.401219466856727	18.75988997658227	17.441824801211776	19.697715603592208	21.899160960736875	-1.0	1.239653666980221	-1.0	0.16336344841735714	0.039440203562340966	95.0	4.0	43.174066289845804	159.0	13.0	28143.0	1794.0	0.42857142857142855	0.10526315789473684	0.0755813953488372	0.06235792503154825	-1.0	116.23987123747726	43.02040630317111	4.0	1.4883720930232558	144.0	8051.0	75.0	3.6642802829757747E-4	31.38470965295043	0.6399714130829669
13	205	small	api	A1	1069.0	251.0	104.1543288399999	44.627416960000005	4.174194970524567E-5	1320.0	151.1959593599999	40.496913462633174	31.622776601683793	29.725412803123675	46.94148639091435	16.492422502470642	18.130196290572133	14.317821063276353	20.98925392880378	26.246904579397548	18.027756377319946	28.72655558831978	0.9096659648989488	1.2806248474865698	0.7103297790014875	0.42847395261464244	0.23479887745556596	44.0	3.0	38.3275357934736	19.0	160.0	1126.0	15089.0	0.13333333333333333	0.13560606060606062	0.8938547486033519	-1.0	0.1738065481355501	58.58605603367431	21.4117201846421	4.0	0.5865921787709497	128.0	6664.0	81.0	7.300921321657131E-4	25.059928172283335	0.6188108186419277
13	206	small	api	A1	751.0	66.0	88.01219323999995	20.485281360000002	7.603852033892549E-5	817.0	110.91168815999988	32.55764119219941	28.442925306655784	35.39479584498707	40.364536573097354	8.06225774829855	-1.0	12.206555615733702	13.514492570346926	17.438431337578823	14.317821063276353	20.86702005441978	-1.0	1.1446657065397126	-1.0	0.2327550377495855	0.08788282290279627	62.0	4.0	29.966648127543394	74.0	20.0	12057.0	2721.0	0.6363636363636364	0.11505507955936352	0.2127659574468085	0.046879712089757206	-1.0	84.80376975111804	30.088101695840898	4.0	1.127659574468085	111.0	5932.0	81.0	3.9594237894948294E-4	19.0	0.5835803609922536
14	214	small	api	A1	908.0	173.0	96.15432883999992	35.970562720000004	7.144662925786243E-5	1081.0	134.95331867999988	36.40054944640259	30.610455730027933	48.028698578340595	57.21399890176241	13.038404810405298	21.265908445298816	13.152946437965905	22.00516234457998	17.771705354466594	15.033296378372908	26.17484273968582	0.6131129946290941	1.1891541167319097	0.5155874970303097	0.3740919743702309	0.1905286343612335	197.0	3.0	32.984845004941285	97.0	101.0	17101.0	20245.0	0.6428571428571429	0.18316373728029603	0.51010101010101	-1.0	0.026630498890359774	94.29473057200227	34.613337756084945	6.0	1.0	160.0	19701.0	210.0	8.097289725304439E-4	20.615528128088304	0.5663521139548542
14	218	small	api	A1	1058.0	142.0	104.39696951999989	32.384776280000004	9.206033062415014E-5	1200.0	139.19595935999988	39.408120990476064	31.400636936215164	45.48349721089028	49.52966690867095	12.041594578792296	14.634115868925846	13.0	21.619909261999744	21.43268626579392	17.26267650163207	28.419497454656604	0.8228440096173816	1.2550102429618446	0.65564724609375	0.31020801110319474	0.1342155009451796	72.0	3.0	37.33630940518894	90.0	88.0	17916.0	18809.0	0.6428571428571429	0.14833333333333334	0.4943820224719101	-1.0	0.03503093925772477	105.22120530454026	40.07787893546279	7.0	1.0617977528089888	266.0	26429.0	154.0	0.003824470210749031	24.20743687382041	0.6142753388234554
14	227	medium	iso	B	1165.0	508.0	112.39696951999989	69.18376611999999	1.3198068055527277E-4	1673.0	183.58073564000003	41.23105625617661	34.058772731852805	57.24633285968042	63.170914841662906	23.53720459187964	26.304382244630514	13.341664064126334	36.23482238042814	21.139927902529323	18.110770276274835	40.605754804004825	0.894801648371129	1.2105854952787558	0.7391478353745575	0.6155305291188429	0.43605150214592275	50.0	4.0	37.12142238654117	120.0	401.0	9290.0	36673.0	1.0	0.3114166168559474	0.7696737044145874	-1.0	0.11737023494080831	68.58338332644021	19.6468827043885	5.0	0.32245681381957775	363.0	28248.0	130.0	0.005354508516735484	31.622776601683793	0.7669649888473704
15	237	medium	iso	A1	783.0	345.0	88.42640679999995	55.284271200000006	1.110197089195058E-4	1128.0	146.12489155999987	34.539832078341085	27.85677655436824	16.313852426260553	30.485195024839783	21.400934559032695	20.37450458494224	15.264337522473747	15.141938119842742	32.66709621710709	15.0	29.847170064997595	1.0503781561809868	1.2399077118965824	0.8471422075231001	0.6252009235775035	0.44061302681992337	86.0	6.0	33.28663395418648	90.0	251.0	12708.0	42435.0	0.5	0.30230496453900707	0.7360703812316716	-1.0	0.14700178672733633	137.15627806314433	45.150866448446095	15.0	0.9941348973607038	85.0	14555.0	231.0	4.94485995343308E-4	22.80350850198276	0.6602090146316075
15	240	small	api	A1	930.0	100.0	98.25483391999994	27.556349160000003	1.1478201198298646E-4	1030.0	128.22539663999987	37.53664875824692	29.0	26.56505117707799	48.88531605279968	8.06225774829855	14.470874875197604	13.038404810405298	13.373596647721756	19.79310344827586	16.492422502470642	17.751111358095926	0.5571368571582965	1.2943671985602385	0.4304318417354949	0.2804579485874116	0.10752688172043011	95.0	10.0	36.24913792078372	118.0	68.0	20682.0	12870.0	0.7857142857142857	0.18058252427184465	0.3655913978494624	0.014344717049038475	-1.0	93.6300416852113	34.993803706483924	7.0	1.1397849462365592	336.0	8047.0	35.0	0.0043101374975547295	21.2602916254693	0.5663875793066995
15	254	small	api	A1	1201.0	160.0	112.49747459999989	32.1421356	1.343138857734146E-4	1361.0	147.05382375999991	41.593268686170845	35.510561809129406	35.27242144859838	34.132741340783355	12.083045973594572	16.319901137122677	15.231546211727817	17.11815451130268	26.47099770069916	19.697715603592208	30.507548699288414	0.7403872040688664	1.1712928933576499	0.6321110699702606	0.28571428571428603	0.13322231473771856	61.0	6.0	39.56008088970496	138.0	98.0	14123.0	10239.0	0.7333333333333333	0.1734019103600294	0.4152542372881356	0.009098239773250331	-1.0	75.49922733467677	33.91675722182806	3.0	0.4788135593220339	125.0	7270.0	84.0	5.338764677169933E-4	26.248809496813376	0.6310831133485962
[truncated: 27 more columns]
