# Supplementary material for: Exploiting Single-Cell Quantitative Data to Map Genetic Variants Having Probabilistic Effects
Source: PLoS Genet. 2016 Aug 1;12(8):e1006213. doi: 10.1371/journal.pgen.1006213 (PMC4968810; doi:10.1371/journal.pgen.1006213)
Supplement: S1 Dataset — (ZIP) [file pgen.1006213.s007.zip › data/2014-10-07_morpho/k_series/k3-2_C.xls]

image_number	cell_id	Cgroup	Agroup	C11-1_C	C11-2_C	C12-1_C	C12-2_C	C13_C	C101_C	C102_C	C103_C	C104_C	C105_C	C106_C	C107_C	C108_C	C109_C	C110_C	C111_C	C112_C	C113_C	C114_C	C115_C	C116_C	C117_C	C118_C	C126_C	C127_C	C128_C	A7-1_C	A7-2_C	A8-1_C	A8-2_C	A9_C	A101_C	A102_C	A103_C	A104_C	A120_C	A121_C	A122_C	A123_C	D14-1_C	D14-2_C	D14-3_C	D15-1_C	D15-2_C	D15-3_C	D16-1_C
1	10	medium	iso	1018.0	446.0	100.32590171999992	63.52691188000001	3.571151143413626E-5	1464.0	166.26702715999994	37.8549864614954	32.7566787083184	0.640149669523538	5.44965549254934	23.08679276123039	25.777838044676965	14.560219778561036	2.4039105150007547	40.9382163540121	18.439088914585774	25.312025798457412	0.8956062460016012	1.155641779149066	0.7749860399310443	0.633205491213003	0.4381139489194499	77.0	3.0	36.68787265568828	85.0	316.0	11391.0	46904.0	0.5333333333333333	0.2739071038251366	0.7880299251870324	-1.0	0.14240241676603357	160.53365132058138	51.67796812434746	10.0	0.8827930174563591	165.0	56.0	221.0	19906.0	5069.0	24975.0	165.0
1	14	large	iso	894.0	439.0	94.42640679999992	62.94112544000001	4.758546214049402E-5	1333.0	159.78174579999992	36.345563690772494	30.265491900843113	31.228400282917587	31.898408389306738	23.430749027719962	22.55687777963977	13.45362404707371	20.002441183339595	34.032157923437126	16.401219466856727	37.85367676256092	1.0387407892447316	1.2008912265443803	0.8649749171985842	0.666562750537703	0.49105145413870244	61.0	3.0	33.28663395418648	78.0	324.0	5030.0	21714.0	0.6363636363636364	0.3015753938484621	0.8059701492537313	-1.0	0.12889926306894028	51.988387468855976	19.849433241279208	4.0	0.27114427860696516	200.0	94.0	294.0	8371.0	5227.0	13598.0	59.0
2	15	large	E	1042.0	676.0	103.15432883999989	80.18376611999996	5.748938197620706E-5	1718.0	186.16652208000005	38.600518131237564	32.57299494980466	27.89727103094763	36.880208205299596	28.792360097775937	28.203143994697584	13.92838827718412	24.662881383179975	38.98935305019032	18.24828759089466	41.09494274824991	1.0208918588363458	1.1850466372748771	0.8614782125233313	0.7773184802003898	0.6487523992322457	109.0	4.0	37.12142238654117	146.0	356.0	16447.0	37781.0	0.7142857142857143	0.29220023282887075	0.7091633466135459	-1.0	0.15535648685591164	186.3589504097979	58.08256090212208	4.0	0.5796812749003984	121.0	84.0	205.0	11437.0	9378.0	20815.0	124.0
2	22	large	E	658.0	407.0	69.35533899999999	51.455844080000006	3.1613725440476676E-4	1065.0	123.63961019999986	36.6742416417845	25.495097567963924	57.52880770915151	82.56859202882748	15.811388300841896	34.03675720553131	31.622776601683793	22.031812079228157	5.295135648730969	7.0710678118654755	22.218437821009136	0.4645386223301082	1.438482105982125	0.3229366708131166	0.7419161209780838	0.6185410334346505	90.0	5.0	24.331050121192877	139.0	0.0	24399.0	0.0	0.0	0.13051643192488263	0.0	0.42529037153641774	-1.0	101.52290265698076	32.206555615733706	3.0	1.143884892086331	139.0	27.0	166.0	19430.0	3154.0	22584.0	229.0
3	30	large	E	915.0	546.0	98.91168815999994	71.18376611999997	7.711350618284404E-5	1461.0	172.50966784	36.40054944640259	30.083217912982647	32.779080668069554	54.23555909316592	24.20743687382041	27.315382686426528	12.806248474865697	28.983078993173383	29.518118791965293	17.72004514666935	35.71866559703571	0.8862199425032947	1.2099952056888719	0.7324160776312778	0.719669914083893	0.5967213114754099	79.0	4.0	34.52535300326414	254.0	113.0	37720.0	16597.0	0.5454545454545454	0.2511978097193703	0.3079019073569482	0.04568144718810765	-1.0	173.70492927864535	51.76035113288317	14.0	0.888283378746594	109.0	147.0	256.0	3429.0	6481.0	9910.0	37.0
3	38	medium	iso	892.0	378.0	94.91168815999994	56.870057640000006	3.9166091762400884E-5	1270.0	153.78174579999992	35.22782990761707	31.144823004794873	0.0	4.7901307223632275	20.396078054371138	22.793347987021406	13.152946437965905	1.8167454585717107	36.860058566499504	17.11724276862369	21.75581659132922	0.8948258968355469	1.1310974508409826	0.7911129993001351	0.5991891909469546	0.42376681614349776	88.0	3.0	34.132096331752024	36.0	296.0	3748.0	38327.0	0.6428571428571429	0.2614173228346457	0.891566265060241	-1.0	0.19923033026660225	113.75890275370506	42.54305772158247	9.0	0.5903614457831325	176.0	47.0	223.0	14168.0	2647.0	16815.0	69.0
4	51	medium	iso	1016.0	486.0	101.66904747999993	65.94112544000001	5.2081591146415644E-5	1502.0	170.02438647999998	39.56008088970496	31.32091952673165	42.54246185182288	55.94990987254869	23.430749027719962	26.723012439354466	14.866068747318506	30.788612475182525	24.807700787227823	16.55294535724685	37.15970353614963	0.8768004386067624	1.2630561773878122	0.6941895810367801	0.6485860453543816	0.47834645669291337	68.0	3.0	35.90264614203248	53.0	368.0	4839.0	40143.0	0.5833333333333334	0.2802929427430093	0.8741092636579573	-1.0	0.1810099295537228	113.01680419792721	44.537723028965516	4.0	0.3087885985748218	163.0	43.0	206.0	6940.0	1600.0	8540.0	62.0
6	71	large	iso	1420.0	741.0	124.88225087999983	85.08326103999997	4.448035077168779E-5	2161.0	212.79393904000008	44.294469180700204	39.824615503479755	22.047947463560376	28.300755766006375	28.0	32.115302369597856	13.0	20.792663667392908	43.817121093046765	20.09975124224178	43.85714285714287	0.8718585202083095	1.1122384640933918	0.7838773323839138	0.6813078755423542	0.5218309859154929	96.0	5.0	43.18564576337837	255.0	524.0	24271.0	59543.0	0.0	0.36048125867653863	0.6726572528883183	-1.0	0.1149089525414715	216.10171790283874	62.710685699820715	16.0	0.46598202824133506	710.0	179.0	889.0	23340.0	7013.0	30353.0	45.0
6	72	large	F	1127.0	776.0	109.22539663999987	87.66904747999996	6.523514434614579E-5	1903.0	199.72287124000005	42.5440947723653	32.69556544854363	16.815410331998578	20.084034413977506	33.06055050963308	28.734733509402513	14.035668847618199	15.936406771084899	50.15970751694251	20.223748416156685	46.40797773401909	1.1505431396750239	1.301219116070077	0.8842039941358051	0.8026434343740741	0.6885536823425022	101.0	3.0	40.792156108742276	166.0	105.0	21432.0	13588.0	0.8	0.14240672622175513	0.3874538745387454	0.0202013409497757	-1.0	172.69474037895702	64.92849839314596	1.0	1.118081180811808	106.0	94.0	200.0	7826.0	7574.0	15400.0	78.0
6	73	medium	iso	1275.0	564.0	131.29646443999985	79.49747459999996	7.288056018575294E-4	1839.0	213.62236616000013	45.31004303683677	34.539832078341085	20.854458039578333	71.67169036704809	26.248809496813376	27.85396040913926	11.661903789690601	32.33278765171255	27.21495570296783	21.0	34.06067839931939	0.9423726145672552	1.3118200150500836	0.7183703585520279	0.6054806954556563	0.4423529411764706	225.0	3.0	43.56604182158393	16.0	468.0	1636.0	59921.0	0.36363636363636365	0.26318651441000546	0.9669421487603306	-1.0	0.2009338386882827	172.23476466148878	57.324729434773914	16.0	0.5	137.0	124.0	261.0	7323.0	7191.0	14514.0	65.0
7	86	medium	E	1141.0	424.0	109.9827559599999	64.355339	5.2309065828641986E-5	1565.0	176.75230851999996	39.96248240537617	34.9857113690718	30.529705899934115	48.432763387409906	23.345235059857504	24.554854829312273	13.152946437965905	27.300606327029055	30.355249570224064	17.88854381999832	36.48947199184032	0.9507380606457184	1.1422515318840696	0.8323368663621207	0.5851402652921851	0.37160385626643294	80.0	4.0	38.07886552931954	651.0	220.0	60608.0	20083.0	0.5714285714285714	0.5565495207667731	0.2525832376578645	0.12740072060878543	-1.0	154.0087934970254	53.367480393423364	5.0	0.2893226176808266	310.0	92.0	402.0	21905.0	7453.0	29358.0	71.0
8	109	large	E	755.0	472.0	83.59797967999995	62.69848476000001	7.65878872662787E-5	1227.0	148.71067799999992	33.83784863137726	27.51363298439521	24.443954780416536	34.64524037567756	23.600847442411894	24.25128086783109	16.401219466856727	20.095840235228415	32.63836515189815	14.142135623730951	35.34928691814998	0.9731794197195587	1.2298575273781158	0.7912944370021795	0.7500000000000006	0.6251655629139072	67.0	5.0	30.528675044947494	87.0	82.0	8865.0	8641.0	0.42857142857142855	0.13773431132844335	0.48520710059171596	-1.0	0.10938431783160822	125.42226524090702	44.78924874003262	3.0	1.0414201183431953	131.0	100.0	231.0	4230.0	3744.0	7974.0	42.0
8	113	large	E	736.0	479.0	86.42640679999997	66.52691188	1.2280798755430526E-4	1215.0	155.7817457999999	33.1058907144937	26.832815729997478	21.202818643809668	47.26591713531239	23.769728648009426	24.96102280199212	12.649110640673518	22.896227337213706	29.516097302997224	15.033296378372908	31.17206628925803	0.9522738245370451	1.233783701554783	0.7718320669474024	0.7697521433923599	0.6508152173913043	98.0	4.0	31.144823004794873	140.0	71.0	13768.0	6037.0	0.6153846153846154	0.17366255144032922	0.33649289099526064	0.06632789447902114	-1.0	129.38497444026564	48.77578380874575	4.0	0.6635071090047393	75.0	97.0	172.0	2582.0	4069.0	6651.0	43.0
9	121	medium	iso	1331.0	561.0	118.63961019999988	74.01219323999997	6.0932689587377095E-5	1892.0	195.48023056000002	43.32435804486894	37.64306044943742	65.22485943116808	75.54554659057642	26.076809620810597	25.42536229959986	14.035668847618199	41.800965593637535	12.379439780831222	18.110770276274835	43.16736949112248	1.0256219484125497	1.1509254966944757	0.8911280107688943	0.6238404957267809	0.4214876033057851	67.0	3.0	38.47076812334269	119.0	455.0	17418.0	73559.0	0.8	0.3033826638477801	0.7926829268292683	-1.0	0.1417073615055222	175.44424808570693	57.02172886644267	17.0	0.8745644599303136	118.0	59.0	177.0	15280.0	8814.0	24094.0	177.0
9	130	large	iso	777.0	394.0	87.49747459999995	58.69848476000001	5.410962072974433E-5	1171.0	148.6101729199999	33.60059523282288	28.0178514522438	20.606260613836838	22.492611899058687	20.615528128088304	24.8744584970291	13.341664064126334	13.303335756485236	34.15679470037875	15.524174696260024	34.77411725756782	0.8287829916197185	1.1992566699875193	0.6910805771281169	0.6708591879747812	0.5070785070785071	112.0	3.0	33.1058907144937	71.0	243.0	8051.0	32269.0	0.5714285714285714	0.2681468830059778	0.7738853503184714	-1.0	0.13513070442834618	125.12715112116223	46.69055444075639	5.0	0.643312101910828	175.0	63.0	238.0	14931.0	4530.0	19461.0	138.0
10	136	large	E	753.0	478.0	87.25483391999994	65.94112544000001	1.4912392454789248E-4	1231.0	155.1959593599999	33.52610922848042	27.202941017470888	19.51587300958269	41.68221883166515	23.323807579381203	24.7047663589501	13.892443989449804	20.52131952775314	31.46718582561497	15.0	30.8591915665659	0.9441015243979994	1.2324442863346476	0.7660399215333341	0.755730341547134	0.6347941567065073	88.0	3.0	31.622776601683793	157.0	261.0	21780.0	37572.0	0.7692307692307693	0.3395613322502031	0.6244019138755981	-1.0	0.08059181679384027	122.05402501964728	43.66343406652024	7.0	0.6196172248803827	135.0	96.0	231.0	8313.0	6405.0	14718.0	86.0
11	151	large	F	1236.0	743.0	115.63961019999985	85.84062035999997	3.3827210787358156E-5	1979.0	203.48023056000008	43.56604182158393	34.9857113690718	4.864514437760519	11.093723011557842	31.016124838541646	29.089005121953125	14.317821063276353	7.6665215850416395	50.59208261704011	20.12461179749811	39.84379113874198	1.06624907618907	1.2452524221101688	0.8562513569596074	0.742311567909454	0.6011326860841424	82.0	3.0	43.829214001622255	137.0	208.0	23646.0	34651.0	0.8571428571428571	0.17433046993431026	0.6028985507246377	-1.0	0.021617400418838268	165.62194092780373	62.30943606158078	10.0	1.0492753623188407	234.0	202.0	436.0	8517.0	8461.0	16978.0	47.0
11	159	medium	F	750.0	302.0	84.84062035999996	50.284271200000006	6.827087054871396E-5	1052.0	137.53910511999985	31.76476034853718	28.653097563788805	27.407575437818394	29.81602668195734	18.867962264113206	19.171397308131482	14.422205101855956	15.740713750513967	29.14170093272065	13.601470508735444	31.65765480555907	0.9841725128773178	1.1085977799719926	0.8877633806033616	0.5926909891350544	0.4026666666666667	69.0	3.0	30.0	110.0	174.0	12930.0	20929.0	0.6153846153846154	0.26996197718631176	0.6126760563380281	-1.0	0.07671491262731392	83.13606429089226	37.30800969099484	3.0	0.3028169014084507	124.0	26.0	150.0	5330.0	963.0	6293.0	54.0
12	169	medium	iso	826.0	356.0	90.84062035999993	57.11269832000001	3.525490870766153E-5	1182.0	150.3675322399999	34.48187929913333	28.653097563788805	28.23744553816726	37.62756356252435	20.615528128088304	21.089665310152277	12.649110640673518	19.517497702537206	29.35110237654858	14.422205101855956	31.968318963602382	0.9775180319321743	1.203425885189838	0.8122793800284367	0.6287132132482506	0.43099273607748184	81.0	5.0	32.64965543462902	37.0	275.0	6409.0	56769.0	0.5384615384615384	0.2639593908629442	0.8814102564102564	-1.0	0.153210364727603	139.81350995457677	42.7515694079858	17.0	1.1025641025641026	201.0	54.0	255.0	30437.0	6338.0	36775.0	242.0
12	170	medium	iso	1362.0	416.0	118.81118307999989	61.52691188000001	1.3386718848625397E-4	1778.0	182.75230852000004	43.41658669218482	38.3275357934736	88.79253940352895	87.0262689175199	23.08679276123039	22.02547804283508	15.033296378372908	42.218887748952135	1.0175451980568213	19.235384061671343	42.27581531601928	1.048185774507653	1.1327779308884707	0.9253232658633546	0.5178545511037601	0.3054331864904552	96.0	3.0	38.3275357934736	136.0	337.0	17565.0	44067.0	0.625	0.266029246344207	0.7124735729386892	-1.0	0.08159401123347972	155.14847008592739	54.37663853655727	10.0	0.693446088794926	259.0	68.0	327.0	24666.0	5273.0	29939.0	149.0
12	172	large	iso	874.0	429.0	92.84062035999995	64.76955256000001	5.1230840400191673E-5	1303.0	160.02438647999995	35.05709628591621	30.066592756745816	29.931511840507767	30.916463286922237	23.706539182259394	22.57088054693966	13.416407864998739	19.995951583748788	33.72513833555338	15.652475842498529	38.91869781443523	1.0503152118038974	1.1659816783879082	0.900799070235879	0.6976423930478791	0.49084668192219677	84.0	3.0	33.52610922848042	68.0	315.0	9135.0	51354.0	0.5384615384615384	0.29393706830391403	0.8224543080939948	-1.0	0.14575121745594832	136.05243472045868	50.71872887905482	11.0	0.8198433420365535	241.0	107.0	348.0	8722.0	3850.0	12572.0	63.0
12	173	medium	iso	1200.0	468.0	113.1543288399999	65.94112544	7.674890071293676E-5	1668.0	181.9238814	41.23105625617661	36.235341863986875	12.246332859680422	5.906141113770502	22.627416997969522	24.453460895182722	12.727922061357855	6.40294050095919	40.92689412360438	19.209372712298546	62.22539674441616	0.9253257481613604	1.1378685596769493	0.8132096983363951	0.5827538912209066	0.39	149.0	3.0	40.45985664828782	119.0	351.0	15498.0	54139.0	0.6	0.28177458033573144	0.7468085106382979	-1.0	0.14448823634703428	160.01966218353328	54.64431774656467	11.0	0.7978723404255319	192.0	89.0	281.0	22850.0	12216.0	35066.0	154.0
12	174	large	iso	986.0	695.0	98.56854239999991	81.01219323999996	6.297241879016488E-5	1681.0	181.58073564	38.07886552931954	30.805843601498726	59.544471825108204	72.24307608782928	28.071337695236398	29.54967583040244	16.0312195418814	39.75958786992399	16.10084133439765	15.524174696260024	41.74853169998813	0.9499710878843198	1.2360922824222538	0.7685276426309781	0.8218868948192951	0.704868154158215	92.0	3.0	33.61547262794322	280.0	437.0	23804.0	41163.0	0.5294117647058824	0.4265318262938727	0.6094839609483961	-1.0	0.19716786147148552	172.6099211447351	53.83245418781715	6.0	0.3598326359832636	103.0	113.0	216.0	13464.0	14980.0	28444.0	199.0
12	177	large	iso	1227.0	665.0	111.63961019999986	78.84062035999995	4.1595197841538925E-5	1892.0	192.89444412000006	42.638011210655684	34.828149534535996	35.17691920821514	41.33481535138759	28.0178514522438	28.911761305908296	15.033296378372908	29.691816387618317	36.751880794893715	19.1049731745428	44.95640042907559	0.9690814459829599	1.2242399260510621	0.7915780439450724	0.7062065177293143	0.5419722901385493	173.0	4.0	41.0	94.0	443.0	4841.0	28986.0	0.5625	0.28382663847780126	0.8249534450651769	-1.0	0.17733971815778773	87.00871852696717	29.0	1.0	0.3929236499068901	316.0	135.0	451.0	9706.0	4239.0	13945.0	44.0
13	192	large	E	801.0	722.0	99.08326103999991	93.08326103999994	1.0944654881182565E-4	1523.0	194.9949492	35.014282800023196	27.0	25.167870149781606	61.6549376727674	30.01666203960727	32.35951038019004	5.385164807134504	33.357815913888324	30.0	16.15549442140351	37.90212028352571	0.9275993884624094	1.296825288889748	0.7152847776870204	0.939444867508168	0.9013732833957553	215.0	3.0	34.785054261852174	301.0	491.0	32706.0	61434.0	0.16666666666666666	0.5200262639527249	0.6199494949494949	-1.0	0.0832058673027827	157.19961015480402	52.07987240796891	4.0	0.37752525252525254	70.0	98.0	168.0	3326.0	5751.0	9077.0	62.0
13	201	large	F	1065.0	630.0	103.15432883999989	76.25483391999998	7.951991597440308E-5	1695.0	181.82337632000002	39.408120990476064	33.015148038438355	45.48349721089026	62.720277620877795	27.294688127912362	28.075722403284995	15.297058540778355	36.718320072903325	24.382746945819154	17.26267650163207	41.31319426892175	0.9721811512397185	1.193637567355282	0.8144692977398158	0.7392305759487511	0.5915492957746479	61.0	3.0	37.0	157.0	143.0	19764.0	17438.0	0.75	0.17699115044247787	0.4766666666666667	0.004723260036824081	-1.0	136.09606491537295	44.40135801319851	7.0	0.6733333333333333	121.0	33.0	154.0	6699.0	1250.0	7949.0	78.0
14	210	large	iso	674.0	338.0	83.42640679999995	55.041630520000005	8.552933887401007E-5	1012.0	141.2964644399999	32.28002478313795	25.96150997149434	31.42956561483851	43.94774685808696	21.470910553583888	19.37980848997468	10.816653826391969	22.026005394252476	27.656326646191296	13.341664064126334	31.73766611974667	1.1079010695431253	1.243380096865757	0.8910397330115388	0.6597626894318075	0.5014836795252225	86.0	4.0	29.832867780352597	49.0	294.0	4654.0	32768.0	0.7	0.33893280632411066	0.8571428571428571	-1.0	0.20164084934841375	87.6648364220402	35.5245389614342	1.0	0.37026239067055394	183.0	78.0	261.0	12550.0	4678.0	17228.0	96.0
14	215	large	iso	702.0	443.0	83.42640679999995	64.69848476	8.436466339164233E-5	1145.0	150.9533186799999	29.68164415931166	27.459060435491963	42.44710185282824	40.45324386466013	24.041630560342615	22.48452770908851	12.36931687685298	25.503978012030565	28.733685256768112	14.560219778561036	39.307806337320436	1.0692521929479846	1.0809417251927134	0.9891857886764018	0.775515657951123	0.6310541310541311	80.0	3.0	29.154759474226502	100.0	320.0	10317.0	36164.0	0.6923076923076923	0.36681222707423583	0.7619047619047619	-1.0	0.16660502704631217	114.6639418596649	43.23096673090764	6.0	0.37857142857142856	85.0	43.0	128.0	7137.0	2353.0	9490.0	126.0
14	222	medium	iso	790.0	352.0	89.66904747999996	57.11269832000001	4.9090642960861804E-5	1142.0	149.1959593599999	33.95585369269929	28.861739379323623	28.171937093324743	35.428404346243354	21.540659228538015	19.747578147121406	10.770329614269007	19.79040215220635	30.559488754577956	15.524174696260024	34.13991273956968	1.090800049912854	1.1765005998572997	0.9271563907788568	0.6369276793392791	0.44556962025316454	59.0	4.0	32.38826948140329	87.0	291.0	7621.0	30046.0	0.6363636363636364	0.3309982486865149	0.7698412698412699	-1.0	0.21495347776670484	94.71420183328783	34.2729905039162	4.0	0.4312169312169312	246.0	44.0	290.0	24682.0	3334.0	28016.0	152.0
15	246	large	E	975.0	823.0	103.5685423999999	94.49747459999993	4.019042475332087E-5	1798.0	200.06601700000004	36.89173349139343	31.906112267087632	53.8067926944353	62.81018116026186	30.01666203960727	37.118575763581234	10.770329614269007	39.6023678405039	22.816944725382907	16.15549442140351	44.52217587803677	0.8086695521614818	1.156259126231705	0.6993843627396641	0.9124148357233232	0.8441025641025641	90.0	3.0	33.83784863137726	414.0	143.0	43981.0	19344.0	0.0	0.3097886540600667	0.25673249551166966	0.007445863974614764	-1.0	187.4729022102643	56.11215799928077	6.0	0.6014362657091562	37.0	300.0	337.0	1366.0	16796.0	18162.0	31.0
15	256	large	E	724.0	463.0	84.49747459999995	64.355339	7.806314251722566E-5	1187.0	151.6812407199999	32.526911934581186	26.870057685088806	23.962488974578207	39.80557109226521	22.090722034374522	25.082187588827818	14.035668847618199	19.79898987322333	30.405591591021544	13.92838827718412	30.927010848124322	0.880733466972962	1.2105263157894737	0.7275624292385338	0.7616244071748867	0.6395027624309392	70.0	3.0	30.870698080866262	174.0	203.0	12623.0	15967.0	0.6	0.3176074136478517	0.5384615384615384	-1.0	0.045356865909751784	113.69872513851126	45.806044572844186	5.0	0.376657824933687	81.0	80.0	161.0	4399.0	4414.0	8813.0	68.0
15	260	medium	iso	1132.0	397.0	109.39696951999987	60.284271200000006	6.037947111840664E-5	1529.0	171.68124071999998	41.10960958218893	32.64965543462902	26.705481728015315	36.14092016375082	22.561028345356956	20.759935862447026	14.317821063276353	21.57646372745656	34.97739822358943	18.384776310850235	36.584336640459995	1.0867580947669475	1.2591131218673468	0.8631139457550998	0.5510597913681593	0.3507067137809187	65.0	3.0	39.96248240537617	52.0	286.0	4255.0	32305.0	0.5333333333333333	0.2210595160235448	0.8461538461538461	-1.0	0.11691157410261756	51.87419204596873	20.148772958121654	3.0	0.28402366863905326	233.0	79.0	312.0	7710.0	2728.0	10438.0	48.0
16	274	medium	F	1581.0	539.0	131.95331867999985	71.42640679999998	1.2086942020769051E-4	2120.0	206.20815260000006	52.32590180780452	37.12142238654117	44.52197717425804	52.61471194203102	25.495097567963924	26.27797802584903	16.278820596099706	34.93489718943267	32.83818134194027	22.47220505424423	43.96701731531891	0.9702077360322394	1.409587737855	0.6882918387958067	0.5413005714029538	0.34092346616065783	91.0	3.0	46.61544808322666	169.0	264.0	11158.0	15346.0	0.5294117647058824	0.20424528301886793	0.6096997690531177	-1.0	0.008573440502553771	152.2685020539647	50.37983920720394	3.0	0.45496535796766746	100.0	76.0	176.0	5116.0	4274.0	9390.0	64.0
16	276	large	iso	1064.0	868.0	112.49747459999989	102.91168815999991	1.6414106979700986E-4	1932.0	217.82337632000005	42.05948168962618	30.675723300355934	70.70995378081128	54.06791863207938	35.73513677041127	33.503724450014225	9.848857801796104	44.62727367519974	26.861632305518906	16.0	55.11491513398682	1.0666019183546651	1.371099917606121	0.7779169881483943	0.91479109665276	0.8157894736842105	95.0	9.0	33.24154027718932	667.0	474.0	39023.0	31635.0	0.0	0.5905797101449275	0.4154250657318142	-1.0	0.0331234288287562	167.76048694262056	52.31300056749532	6.0	0.2252410166520596	108.0	205.0	313.0	5852.0	11062.0	16914.0	78.0
[truncated: 67 more columns]
