# Supplementary material for: Exploiting Single-Cell Quantitative Data to Map Genetic Variants Having Probabilistic Effects
Source: PLoS Genet. 2016 Aug 1;12(8):e1006213. doi: 10.1371/journal.pgen.1006213 (PMC4968810; doi:10.1371/journal.pgen.1006213)
Supplement: S1 Dataset — (ZIP) [file pgen.1006213.s007.zip › data/2014-10-07_morpho/k_series/K3-3_A.xls]

image_number	cell_	Agroup	C11-1_A	C12-1_A	C13_A	C103_A	C104_A	C115_A	C126_A	C127_A	A7-1_A	A8-1_A	A101_A	A120_A	A121_A	A122_A	A123_A	D14-1_A	D15-1_A	D16-1_A	D17-1_A	D102_A	D105_A	D117_A	D127_A	D135_A	D147_A	D148_A	D154_A	D155_A	D173_A	D176_A	D179_A	D182_A	D188_A	D191_A	D194_A
1	16	B	1098.0	121.63961019999986	5.196022806487313E-5	39.81205847478876	34.0147027033899	1.170436761477886	76.0	3.0	153.0	8560.0	0.13934426229508196	23.40939982143925	11.704699910719626	1.0	0.2549019607843137	91.0	8712.0	127.0	4.7507093306346304E-4	24.73863375370596	0.6213854470592586	6.324555320336759	24.73863375370596	6.324555320336759	0.3508232077228117	0.3508232077228117	45.0	45.0	6.082762530298219	10.44030650891055	5.385164807134504	1.9387162478442206	0.0	95.73626373626374	1.326561065197429
2	17	A	682.0	94.08326103999994	5.2865922351996046E-5	30.066592756745816	27.018512172212592	1.112814523801501	104.0	4.0	454.0	23141.0	0.6656891495601173	58.357424461836345	21.587033144922902	3.0	0.19383259911894274	92.0	6766.0	106.0	0.0013536319938814182	18.110770276274835	0.6023552593005889	3.1622776601683795	18.027756377319946	3.0	0.2	0.2	14.620873988631654	3.814074834290352	7.211102550927978	12.529964086141668	4.47213595499958	2.80178514522438	1.0	73.54347826086956	1.4413242684008276
2	18	A	1293.0	135.29646443999988	3.931907574599816E-5	46.389654018972806	34.23448553724738	1.355056262449176	147.0	3.0	812.0	25039.0	0.6279969064191802	55.78530272392541	27.892651361962706	1.0	0.03694581280788178	149.0	3229.0	34.0	0.0053401889323230044	29.0	0.6251393896608789	6.708203932499369	25.019992006393608	4.47213595499958	0.34874291623145787	0.2630668208823282	33.996459148250494	70.86635679409451	11.40175425099138	19.4164878389476	7.211102550927978	2.6925824035672523	4.123105625617661	21.671140939597315	1.5689067822855374
2	22	A	1148.0	124.22539663999986	2.9696400421951606E-5	40.311288741492746	35.35533905932738	1.1401754250991378	136.0	3.0	496.0	19100.0	0.43205574912891986	78.79975366509099	31.0	2.0	0.11290322580645161	395.0	22019.0	120.0	0.0035415006713900767	20.223748416156685	0.5016894534393839	1.0	26.076809620810597	7.810249675906654	0.058823529411764705	0.4235702594681104	81.46923439005187	48.336336702213316	16.401219466856727	28.844410203711913	8.602325267042627	3.353094577139637	7.211102550927978	55.744303797468355	2.152686316363141
2	26	A	1269.0	132.22539663999987	5.3950852092397065E-5	42.2965719651132	36.22154055254967	1.1677187474605053	96.0	4.0	352.0	27275.0	0.2773837667454689	69.13882028896904	23.194827009486403	2.0	0.3153409090909091	149.0	9627.0	99.0	0.0015202919997382948	24.186773244895647	0.5718376719712707	3.1622776601683795	24.186773244895647	3.1622776601683795	0.15871016626723794	0.15871016626723794	10.304846468766044	10.304846468766044	8.06225774829855	14.317821063276353	6.708203932499369	2.1343747458109497	0.0	64.61073825503355	1.5322530383296977
3	32	B	1046.0	119.05382375999984	6.65220430208464E-5	39.698866482558415	33.301651610693426	1.1920990269987328	176.0	3.0	145.0	12507.0	0.13862332695984703	77.97975757339171	30.01666203960727	3.0	0.6413793103448275	191.0	14071.0	101.0	0.0013032762839925213	26.40075756488817	0.6650254756388893	6.708203932499369	29.832867780352597	10.0	0.34874291623145787	0.5205792062953536	14.349332042947132	4.0444855741811025	10.0	19.235384061671343	5.830951894845301	3.2988411512494	3.605551275463989	73.67015706806282	1.3709757657593633
3	35	A	669.0	94.66904747999993	5.611242241253587E-5	30.364452901377952	26.570660511172846	1.142781260127494	93.0	5.0	351.0	21817.0	0.5246636771300448	60.324219859064826	20.615528128088304	4.0	0.26495726495726496	138.0	9134.0	95.0	0.0012267123662092953	19.924858845171276	0.6561902797948017	4.123105625617661	18.681541692269406	3.0	0.2831760569774271	0.2	4.398705354995533	18.43494882292201	8.94427190999916	15.652475842498529	5.385164807134504	2.906591794880899	1.4142135623730951	66.18840579710145	1.4352966936719946
3	38	A	1191.0	128.46803731999987	1.3270144076647124E-4	40.70626487409524	34.88552708502482	1.1668525109247687	104.0	3.0	589.0	21542.0	0.4945424013434089	34.23448553724738	17.11724276862369	1.0	0.03395585738539898	102.0	3929.0	46.0	0.0012966552794751074	21.37755832643195	0.5251662954720332	6.708203932499369	23.345235059857504	7.810249675906654	0.34874291623145787	0.4065853577252028	87.51044707800085	79.24903300681194	7.211102550927978	13.892443989449804	5.830951894845301	2.382534488362192	2.0	38.51960784313726	1.19419699669127
3	39	B	644.0	92.66904747999993	1.046435543547286E-4	30.23243291566195	25.80697580112788	1.1714829799755404	66.0	4.0	135.0	9599.0	0.2096273291925466	49.79827171501813	20.591260281974	2.0	0.4444444444444444	119.0	3700.0	46.0	0.0033302151479375477	15.264337522473747	0.5048994093547144	1.0	16.278820596099706	3.0	0.07142857142857142	0.21428571428571427	56.309932474020215	56.309932474020215	8.54400374531753	16.1245154965971	5.0990195135927845	3.1622776601683795	2.0	31.092436974789916	1.4794594594594594
3	42	A	1851.0	167.19595935999996	1.7294727584705463E-4	61.40032573203501	37.21558813185679	1.6498550423142695	112.0	3.0	667.0	58908.0	0.3603457590491626	153.7741214946357	50.00999900019995	4.0	0.41379310344827586	922.0	13316.0	15.0	0.006670259075942924	32.14031735997639	0.5234551604863474	1.4142135623730951	46.17358552246078	17.804493814764857	0.06666666666666667	0.6951486943935616	50.71059313749964	32.44663344986942	27.073972741361768	52.08646657242167	13.038404810405298	3.9948496253816317	18.027756377319946	14.442516268980476	1.0386001802343046
3	44	A	1169.0	125.63961019999985	1.0937177105670012E-4	41.593268686170845	33.734255586866	1.2329683273747607	58.0	4.0	821.0	28787.0	0.7023096663815227	81.37647443676346	30.066592756745816	2.0	0.07917174177831912	133.0	4605.0	26.0	0.002859627398718835	28.160255680657446	0.6770387750270832	8.06225774829855	28.284271247461902	11.313708498984761	0.39865298867432697	0.5921865681580842	15.255118703057775	53.13010235415598	9.055385138137417	16.492422502470642	5.0990195135927845	3.23443016025056	7.0	34.62406015037594	0.7509229098805646
3	45	B	857.0	106.32590171999988	6.85102523372404E-5	35.510561809129406	29.68164415931166	1.196381225330104	99.0	3.0	103.0	10580.0	0.12018669778296383	65.58624884928092	26.92582403567252	3.0	0.7475728155339806	103.0	5692.0	79.0	0.0024017255871251705	18.439088914585774	0.5192564683627526	2.23606797749979	20.518284528683193	4.0	0.14285714285714285	0.25	82.8749836510982	56.309932474020215	9.055385138137417	14.560219778561036	5.0990195135927845	2.8554940297339364	2.23606797749979	55.262135922330096	1.429550245959241
3	47	B	1142.0	124.22539663999986	7.02463603394161E-5	40.70626487409524	34.0	1.1972430845322128	44.0	3.0	191.0	10968.0	0.1672504378283713	88.41878793525582	30.083217912982647	1.0	0.5235602094240838	137.0	6276.0	67.0	0.0050809200410624296	27.80287754891569	0.6830122497092322	8.06225774829855	29.206163733020468	9.433981132056603	0.4391791642131167	0.5	33.6900675259798	31.42956561483851	10.44030650891055	17.11724276862369	6.082762530298219	2.814057376621685	1.4142135623730951	45.81021897810219	1.4625557680050987
3	48	B	890.0	107.74011527999993	5.685391829635348E-5	35.35533905932738	30.14962686336267	1.1726625745504866	71.0	3.0	91.0	7092.0	0.10224719101123596	28.97826389830501	13.92838827718412	2.0	0.46153846153846156	132.0	8258.0	104.0	0.005256245585240546	23.194827009486403	0.6560487786742689	5.0990195135927845	23.0	5.385164807134504	0.295378269592824	0.35355339059327373	1.3019526725788637	31.809389287793152	10.44030650891055	17.26267650163207	6.082762530298219	2.8379665350483	3.0	62.56060606060606	1.6623879874061516
4	55	B	992.0	116.81118307999988	1.8185433268395494E-4	38.62641583165593	31.38470965295043	1.2307399449854308	97.0	3.0	105.0	8740.0	0.10584677419354839	12.649110640673518	6.324555320336759	1.0	0.3523809523809524	143.0	4868.0	49.0	8.643122385722678E-4	24.041630560342615	0.6224142220474805	5.0	23.40939982143925	4.123105625617661	0.2631578947368421	0.20986055078837967	21.250505507133255	7.214262039206773	8.602325267042627	15.811388300841896	5.830951894845301	2.711630722733202	1.4142135623730951	34.04195804195804	1.4394001643385375
4	59	A	1177.0	126.46803731999984	5.47757766596963E-5	42.04759208325728	33.1058907144937	1.2700939674415381	127.0	3.0	571.0	23955.0	0.4851316907391674	62.64678864563984	25.495097567963924	1.0	0.0893169877408056	141.0	3321.0	32.0	0.0020705329545368362	23.021728866442675	0.5475159866671553	4.0	23.021728866442675	4.0	0.2222222222222222	0.2222222222222222	64.6538240580533	64.6538240580533	8.246211251235321	16.492422502470642	7.280109889280518	2.2654084558194167	0.0	23.5531914893617	1.3586269196025293
4	61	A	1079.0	121.98275595999988	1.0855864800913016E-4	43.01162633521314	30.364452901377952	1.4165124751271658	153.0	3.0	286.0	19190.0	0.26506024096385544	89.01140636316188	33.61547262794322	5.0	0.6048951048951049	188.0	3704.0	34.0	0.0035274686977953855	22.80350850198276	0.5301708036860207	2.0	26.1725046566048	6.708203932499369	0.09523809523809523	0.34874291623145787	16.699244233993625	43.2642954110716	11.40175425099138	20.223748416156685	8.06225774829855	2.5084472671969196	5.0	19.70212765957447	1.7257019438444925
4	63	B	1098.0	122.22539663999984	1.1526399913498008E-4	39.66106403010388	33.83784863137726	1.1720917739825472	89.0	3.0	169.0	8701.0	0.15391621129326047	0.0	0.0	0.0	0.11834319526627218	122.0	2964.0	36.0	9.345774276972823E-4	20.591260281974	0.5191807326788975	2.23606797749979	21.95449840010015	3.0	0.1162476387438193	0.15789473684210525	61.07357416474639	34.508522987668414	7.280109889280518	12.806248474865697	6.4031242374328485	2.0	1.4142135623730951	24.295081967213115	1.4817813765182186
4	64	B	987.0	116.66904747999992	1.132131913861045E-4	39.05124837953327	30.01666203960727	1.3009857101367495	131.0	4.0	130.0	8754.0	0.13171225937183384	48.16637831516918	24.08318915758459	1.0	0.3384615384615385	153.0	3387.0	33.0	0.0010486942324068427	26.30589287593181	0.673624889536661	6.708203932499369	27.073972741361768	7.0710678118654755	0.3570416691943344	0.3874921291460643	23.55226367289465	5.117314849972638	8.48528137423857	14.866068747318506	7.0710678118654755	2.1023796041628637	2.23606797749979	22.137254901960784	1.4906997342781223
4	72	A	1091.0	120.9116881599999	1.328368874031166E-4	40.0	33.0	1.2121212121212122	103.0	4.0	529.0	25887.0	0.4848762603116407	82.95174508052777	33.24154027718932	4.0	0.15311909262759923	186.0	3375.0	24.0	0.004838282486847222	26.019223662515376	0.6504805915628844	6.082762530298219	24.331050121192877	5.656854249492381	0.31622776601683794	0.3076923076923077	9.462322208025617	45.0	11.180339887498949	19.026297590440446	9.0	2.114033065604494	3.605551275463989	18.14516129032258	1.3226666666666667
4	77	B	993.0	114.5685423999999	4.372332039491227E-5	37.20215047547655	32.202484376209235	1.1552571547231618	73.0	4.0	86.0	7050.0	0.0866062437059416	35.10570469715076	16.76305461424021	2.0	0.46511627906976744	226.0	4487.0	32.0	0.002730303412423054	25.495097567963924	0.6853124682878252	7.211102550927978	24.758836806279895	6.708203932499369	0.4191368221424546	0.3946002313234923	20.056094736575425	27.18111108547722	13.038404810405298	24.166091947189145	6.324555320336759	3.8209946349085597	1.0	19.853982300884955	1.6117673278359708
4	78	B	1348.0	137.8822508799999	1.8025306490831436E-4	43.56604182158393	37.48332962798263	1.162277797996375	87.0	4.0	277.0	12466.0	0.20548961424332343	11.661903789690601	5.830951894845301	1.0	0.1588447653429603	102.0	17001.0	241.0	4.651356945904425E-4	27.073972741361768	0.6214466958517334	5.0990195135927845	26.019223662515376	4.47213595499958	0.2626128657194451	0.23802777946288958	22.0942303415828	37.349349044640576	7.0710678118654755	12.806248474865697	5.0	2.5612496949731396	1.4142135623730951	166.6764705882353	1.4459149461796363
5	81	B	1020.0	117.88225087999987	8.551904063358204E-5	39.20459156782532	32.01562118716424	1.2245457096907209	98.0	3.0	52.0	5172.0	0.050980392156862744	29.134474889668322	14.317821063276353	2.0	0.8461538461538461	82.0	2968.0	49.0	9.750101186639118E-4	24.698178070456937	0.6299817721025922	8.54400374531753	25.298221281347036	9.848857801796104	0.46473253744594506	0.5357072414301585	57.42594286542749	60.8323866204222	5.830951894845301	11.180339887498949	4.47213595499958	2.5	1.4142135623730951	36.19512195121951	1.3537735849056605
5	85	B	1052.0	121.4974745999999	2.0866463147004857E-4	41.048751503547585	32.01562118716424	1.28214758862792	77.0	4.0	74.0	8535.0	0.07034220532319392	25.71136838897207	12.649110640673518	2.0	0.4864864864864865	90.0	5598.0	88.0	8.69262836302863E-4	21.095023109728988	0.5139016982746937	1.0	21.02379604162864	2.23606797749979	0.06666666666666667	0.1315334104411641	87.13759477388825	66.29735404903376	6.708203932499369	11.661903789690601	5.830951894845301	2.0	1.4142135623730951	62.2	1.4147909967845658
5	86	A	701.0	96.91168815999991	5.5730847352494286E-5	30.805843601498726	27.202941017470888	1.1324453330878415	97.0	3.0	428.0	21966.0	0.6105563480741797	54.48146087561752	21.095023109728988	5.0	0.19626168224299065	75.0	1928.0	36.0	0.0011923438446023997	20.808652046684813	0.675477429407986	5.830951894845301	21.095023109728988	6.324555320336759	0.3819983596576246	0.42543562981151706	3.7313969991604488	16.26020470831196	6.324555320336759	10.295630140987	4.47213595499958	2.3021728866442674	1.4142135623730951	25.706666666666667	1.400414937759336
5	87	A	986.0	113.98275595999986	5.278107224721058E-5	37.20215047547655	32.202484376209235	1.1552571547231618	134.0	3.0	628.0	24512.0	0.6369168356997972	51.80862035067456	23.194827009486403	2.0	0.11146496815286625	183.0	9190.0	22.0	0.002606561152647542	22.825424421026653	0.613551209521424	5.0	25.612496949731394	9.055385138137417	0.2777777777777778	0.5	36.2538377374448	47.40597051664531	13.038404810405298	23.706539182259394	5.830951894845301	4.065637928382935	10.816653826391969	50.21857923497268	0.43808487486398257
5	90	B	636.0	92.08326103999994	1.0741854544760728E-4	30.364452901377952	24.041630560342615	1.262994738446111	95.0	5.0	137.0	8251.0	0.21540880503144655	55.432781208442215	23.021728866442675	2.0	0.36496350364963503	69.0	1513.0	27.0	0.0011736770246711784	16.278820596099706	0.5361144048592743	2.8284271247461903	15.297058540778355	2.23606797749979	0.2348880878058814	0.1850583025494013	64.6538240580533	83.08877288097531	6.4031242374328485	10.63014581273465	4.242640687119285	2.505549396395485	1.0	21.92753623188406	1.23132848645076
6	98	A	872.0	107.49747459999992	4.141928362958495E-5	35.05709628591621	30.14962686336267	1.1627704861753037	130.0	4.0	460.0	23171.0	0.5275229357798165	47.909288229344874	19.6468827043885	2.0	0.15869565217391304	191.0	7176.0	60.0	0.003419068420843175	19.1049731745428	0.5449673589257877	1.4142135623730951	23.021728866442675	5.385164807134504	0.08687444855261388	0.31514293343362576	41.6335393365702	25.167870149781606	10.816653826391969	21.400934559032695	5.0	4.280186911806539	5.0	37.57068062827225	1.596989966555184
6	103	A	923.0	110.3259017199999	3.9135120870277244E-5	36.6742416417845	30.59411708155671	1.1987350883184373	144.0	4.0	623.0	33702.0	0.6749729144095341	75.54450980804205	27.459060435491963	2.0	0.21187800963081863	331.0	10422.0	59.0	0.007235036213264268	18.439088914585774	0.5027803736117982	0.0	26.68332812825267	8.246211251235321	0.0	0.4414095681753974	-1.0	1.5074357587749603	13.341664064126334	26.30589287593181	12.165525060596439	2.1623310744832014	8.246211251235321	31.486404833836858	1.8738246018038764
6	104	A	837.0	105.7401152799999	4.631823261279627E-5	34.23448553724738	29.274562336608895	1.1694277490337037	112.0	4.0	359.0	19431.0	0.42891278375149344	60.229257452922695	19.849433241279208	1.0	0.27019498607242337	128.0	7703.0	61.0	0.0017521532585980325	23.08679276123039	0.6743724171380284	6.0	26.1725046566048	9.055385138137417	0.3333333333333333	0.5290212483716217	6.709836807756943	0.3696450618470237	8.602325267042627	14.7648230602334	6.708203932499369	2.2010098692292237	3.1622776601683795	60.1796875	1.013631052836557
6	105	B	956.0	112.91168815999988	5.9949477378411444E-5	37.33630940518894	31.400636936215164	1.1890303206597703	158.0	3.0	217.0	15783.0	0.22698744769874477	58.53189273375546	23.021728866442675	1.0	0.4838709677419355	99.0	2925.0	40.0	0.0013623251432701938	24.331050121192877	0.6516726079469276	6.082762530298219	25.317977802344327	7.0710678118654755	0.31622776601683794	0.3676073110469039	3.453316250531092	2.1210963966614536	6.708203932499369	12.206555615733702	5.0	2.4413111231467406	1.0	29.545454545454547	1.3538461538461537
6	108	B	872.0	107.74011527999988	3.001339406937247E-5	35.4400902933387	30.083217912982647	1.1780684631494909	121.0	5.0	175.0	14808.0	0.2006880733944954	67.96691486056439	26.570660511172846	3.0	0.4685714285714286	91.0	3162.0	39.0	3.906165097333444E-4	22.135943621178654	0.6246017839672184	4.47213595499958	22.135943621178654	4.47213595499958	0.2630668208823282	0.2630668208823282	10.175510843043213	10.175510843043213	6.324555320336759	11.661903789690601	5.830951894845301	2.0	0.0	34.747252747252745	1.1223908918406074
6	112	A	1151.0	123.98275595999988	2.806235694201974E-5	39.293765408777	35.4400902933387	1.1087377341180937	106.0	3.0	711.0	21618.0	0.6177237185056472	0.0	0.0	0.0	0.014064697609001406	161.0	4028.0	26.0	0.002716122833159053	27.892651361962706	0.7098492870762739	8.246211251235321	26.019223662515376	8.06225774829855	0.41972110157675935	0.4391791642131167	0.7073193685442618	44.48844413341294	10.0	18.867962264113206	7.211102550927978	2.6165155925684536	6.082762530298219	25.018633540372672	1.0392254220456802
7	117	A	849.0	107.15432883999989	6.254706981432255E-5	37.57658845611187	28.635642126552707	1.3122313894706965	73.0	3.0	388.0	17029.0	0.45700824499411075	64.62197768561404	26.92582403567252	1.0	0.07731958762886598	106.0	3125.0	44.0	5.904161654011054E-4	24.186773244895647	0.643666022878712	5.656854249492381	23.706539182259394	5.0	0.31974430679097265	0.2808279781508652	19.798876354524936	11.668774000368956	7.615773105863909	13.416407864998739	4.47213595499958	3.0	1.0	29.4811320754717	1.49248
7	118	B	962.0	114.32590171999989	5.650193046525565E-5	39.20459156782532	30.14962686336267	1.3003342212326379	103.0	4.0	153.0	8873.0	0.15904365904365905	31.224064022961294	14.317821063276353	1.0	0.35294117647058826	84.0	3184.0	53.0	4.178521329126662E-4	20.09975124224178	0.5126887040123478	4.123105625617661	20.09975124224178	4.123105625617661	0.26559258100921596	0.26559258100921596	81.67434966957317	81.67434966957317	5.830951894845301	10.816653826391969	5.0	2.1633307652783937	0.0	37.904761904761905	1.3982412060301508
7	122	A	980.0	114.56854239999988	3.9508348606360625E-5	37.16180835212409	32.202484376209235	1.1540043904059383	148.0	3.0	565.0	20180.0	0.576530612244898	71.60645574127739	29.5296461204668	2.0	0.0920353982300885	179.0	7126.0	64.0	0.0020658458304742048	25.298221281347036	0.680758617601047	7.0710678118654755	24.515301344262525	7.280109889280518	0.3676073110469039	0.41084036914256306	14.250032697803595	38.32553095288243	13.152946437965905	22.47220505424423	4.47213595499958	5.024937810560445	3.0	39.81005586592179	1.607634016278417
7	124	A	1023.0	117.63961019999985	3.687454179412199E-5	38.948684188300895	31.76476034853718	1.2261601775344275	113.0	3.0	677.0	19532.0	0.6617790811339198	72.94022196002264	27.730849247724095	1.0	0.04283604135893648	135.0	4405.0	50.0	0.004461472598120252	24.166091947189145	0.6204597780596647	5.0	26.076809620810597	6.4031242374328485	0.2777777777777778	0.32015621187164245	30.465544919459884	8.194263334630222	8.246211251235321	15.652475842498529	6.708203932499369	2.3333333333333335	4.0	32.629629629629626	1.5323496027241772
7	125	A	1090.0	121.05382375999984	4.1750765574186434E-5	38.47076812334269	34.0	1.1314931800983143	88.0	3.0	720.0	20047.0	0.6605504587155964	0.0	0.0	0.0	0.0	166.0	4369.0	26.0	0.005392378583468407	21.213203435596427	0.5514109665703558	7.211102550927978	30.675723300355934	12.041594578792296	0.4191368221424546	0.6302858668672516	84.20720350496785	23.13362934022146	12.727922061357855	23.345235059857504	5.656854249492381	4.126893504804794	10.63014581273465	26.319277108433734	0.9878690775921264
7	127	A	653.0	92.42640679999995	7.734755802741191E-5	29.832867780352597	26.248809496813376	1.1365417461685006	113.0	3.0	207.0	7236.0	0.3169984686064318	44.04543109109048	22.02271554554524	0.0	0.10628019323671498	127.0	3396.0	40.0	0.001906113519248426	17.029386365926403	0.5708263279047433	2.23606797749979	16.97056274847714	2.23606797749979	0.1514456332038457	0.1514456332038457	10.30484646876603	26.565051177077976	8.48528137423857	15.0	5.830951894845301	2.5724787771376323	1.4142135623730951	26.74015748031496	1.4958775029446407
7	128	A	948.0	113.3969695199999	4.4738570482123615E-5	38.58756276314948	30.01666203960727	1.285538102545607	146.0	4.0	522.0	13093.0	0.5506329113924051	0.0	0.0	0.0	0.0	116.0	2516.0	30.0	7.321144201004032E-4	22.80350850198276	0.5909548794763414	4.47213595499958	22.20360331117452	3.605551275463989	0.2701716134791496	0.19999999999999998	32.96940390346212	25.84438755456033	7.211102550927978	13.416407864998739	5.830951894845301	2.3008949665421112	1.0	21.689655172413794	1.383147853736089
7	130	A	619.0	94.42640679999992	3.796505905762227E-4	27.586228448267445	26.90724809414742	1.025234106131712	53.0	3.0	273.0	6509.0	0.4410339256865913	0.0	0.0	0.0	0.03663003663003663	73.0	2392.0	49.0	3.850372875241308E-4	18.35755975068582	0.6654610210711412	6.0	17.88854381999832	6.082762530298219	0.42857142857142855	0.3976426261351493	41.987212495816664	51.44953470384228	5.830951894845301	10.816653826391969	3.605551275463989	3.0000000000000004	1.0	32.76712328767123	1.495401337792642
7	131	A	850.0	105.74011527999991	3.09074592260874E-5	34.0147027033899	31.0	1.0972484743029	94.0	3.0	247.0	8962.0	0.29058823529411765	64.68640682020022	26.92582403567252	3.0	0.17813765182186234	173.0	3638.0	29.0	0.003278530732810653	21.37755832643195	0.6284799403612445	5.656854249492381	19.6468827043885	5.385164807134504	0.36363636363636365	0.35355339059327373	48.3664606634298	71.56505117707799	9.219544457292887	18.439088914585774	6.4031242374328485	2.8797018815893543	2.23606797749979	21.028901734104046	1.379054425508521
7	133	B	656.0	93.49747459999992	6.397673820358998E-5	31.32091952673165	25.0	1.252836781069266	85.0	3.0	145.0	5356.0	0.22103658536585366	11.313708498984761	5.656854249492381	1.0	0.2206896551724138	55.0	2345.0	53.0	6.84275342565021E-4	15.811388300841896	0.5048187773461522	1.0	16.278820596099706	2.23606797749979	0.07692307692307693	0.16666666666666666	71.56505117707799	81.86989764584402	4.47213595499958	8.54400374531753	3.1622776601683795	2.7018512172212588	1.4142135623730951	42.63636363636363	1.2430703624733477
7	135	A	1245.0	136.1248915599999	3.172580842682885E-4	43.56604182158393	35.84689665786984	1.2153364972535057	79.0	6.0	563.0	10082.0	0.45220883534136547	0.0	0.0	0.0	0.0	108.0	4012.0	50.0	4.878922151067811E-4	26.40075756488817	0.6059939453073848	5.385164807134504	25.553864678361276	3.605551275463989	0.2659543331421264	0.18569533817705186	34.508522987668414	0.0	7.280109889280518	13.038404810405298	5.0	2.6076809620810595	3.1622776601683795	37.148148148148145	1.345962113659023
7	137	A	1145.0	123.63961019999985	4.6115112444169943E-5	39.96248240537617	34.66987164671943	1.152657350814206	55.0	3.0	425.0	6834.0	0.37117903930131	0.0	0.0	0.0	0.0	152.0	4027.0	41.0	0.004064556706348254	26.419689627245813	0.6611123242857295	6.324555320336759	24.596747752497688	5.0	0.2984742194699502	0.23809523809523808	12.030596096537863	30.465544919459887	11.704699910719626	20.223748416156685	6.082762530298219	3.3247637591344827	2.23606797749979	26.49342105263158	1.5475540104296002
7	138	B	1013.0	115.98275595999988	5.552442872168513E-5	38.27531841800928	32.31098884280702	1.1845913662444292	81.0	3.0	219.0	7691.0	0.21618953603158933	4.47213595499958	2.23606797749979	1.0	0.182648401826484	120.0	3980.0	54.0	0.0015293629945210144	22.47220505424423	0.5871200027344677	5.0990195135927845	21.470910553583888	3.1622776601683795	0.31323027878410764	0.18864566947613626	57.439562018846544	50.31454566994475	8.06225774829855	14.560219778561036	5.385164807134504	2.703764935712091	2.0	33.166666666666664	1.628140703517588
8	140	A	795.0	102.32590171999992	3.468875306695274E-5	32.01562118716424	29.832867780352597	1.0731660604298046	72.0	3.0	482.0	10698.0	0.6062893081761006	0.0	0.0	0.0	0.0	77.0	2422.0	47.0	8.89682123582894E-4	16.15549442140351	0.504612867792195	2.23606797749979	16.76305461424021	1.0	0.1514456332038457	0.06666666666666667	78.36636600105956	75.06858282186245	5.385164807134504	9.433981132056603	4.47213595499958	2.1095023109728985	1.4142135623730951	31.454545454545453	1.494219653179191
8	154	A	832.0	104.91168815999993	5.1967707534562316E-5	35.22782990761707	28.160255680657446	1.2509769196383453	64.0	3.0	277.0	6215.0	0.3329326923076923	0.0	0.0	0.0	0.0	94.0	1886.0	27.0	7.619323135908329E-4	23.53720459187964	0.6681423367151649	5.830951894845301	23.53720459187964	5.830951894845301	0.350347944635714	0.350347944635714	24.623564786163627	24.623564786163627	6.324555320336759	11.045361017187261	5.0	2.209072203437452	0.0	20.06382978723404	1.3457051961823967
8	155	B	806.0	103.25483391999994	7.218478720904872E-5	35.22782990761707	27.16615541441225	1.2967543390010912	96.0	3.0	122.0	6426.0	0.1513647642679901	61.52265989601545	24.758836806279895	1.0	0.26229508196721313	170.0	5486.0	53.0	0.002194964236744241	19.026297590440446	0.54009280845104	2.23606797749979	19.4164878389476	2.23606797749979	0.1350858067395748	0.15617376188860607	33.27488798483492	56.72511201516508	12.165525060596439	21.540659228538015	5.385164807134504	4.0	3.1622776601683795	32.27058823529412	1.6423623769595332
8	163	B	782.0	102.3259017199999	8.870902376588644E-5	33.015148038438355	28.071337695236398	1.1761159513264272	106.0	3.0	54.0	4619.0	0.06905370843989769	8.48528137423857	4.242640687119285	1.0	0.46296296296296297	87.0	2761.0	49.0	0.00226238317641655	19.4164878389476	0.5881084590728377	4.47213595499958	18.681541692269406	5.0990195135927845	0.3028912664076914	0.3561309707013459	63.43494882292201	78.69006752597979	7.0710678118654755	12.36931687685298	5.0990195135927845	2.42582262018792	1.4142135623730951	31.735632183908045	1.544005795001811
9	166	B	804.0	104.08326103999993	7.819170205267673E-5	34.40930106817051	28.0178514522438	1.228120618985395	40.0	4.0	67.0	7000.0	0.08333333333333333	17.696383925166543	8.48528137423857	3.0	0.6417910447761194	78.0	2577.0	43.0	7.008491593785952E-4	21.633307652783937	0.6287052332136821	4.47213595499958	22.20360331117452	5.0	0.23802777946288958	0.2688016652852352	8.972626614896399	1.3322198538696384	5.830951894845301	10.0	5.0	2.0	1.0	33.03846153846154	1.3015133876600697
9	168	A	704.0	96.08326103999993	1.1425972461798137E-4	30.528675044947494	26.92582403567252	1.1338065273137699	52.0	3.0	389.0	11791.0	0.5525568181818182	10.198039027185569	5.0990195135927845	1.0	0.05912596401028278	203.0	4058.0	22.0	0.0019882664615015473	19.209372712298546	0.6292239241963992	4.47213595499958	17.029386365926403	3.0	0.2857142857142857	0.2	31.82744657667311	58.39249775375109	11.045361017187261	20.8806130178211	6.324555320336759	3.3015148038438356	2.23606797749979	19.99014778325123	1.1005421389847216
9	169	B	1047.0	120.22539663999986	1.898754221143836E-4	38.01315561749642	33.54101966249684	1.1333333333333333	45.0	3.0	41.0	3679.0	0.039159503342884434	0.0	0.0	0.0	0.4146341463414634	83.0	5820.0	111.0	5.006542135435982E-4	23.430749027719962	0.6163852657613993	7.0710678118654755	24.20743687382041	7.280109889280518	0.4130961923860138	0.41084036914256306	56.66877400036894	48.85348045360206	6.324555320336759	11.40175425099138	4.123105625617661	2.7653315937748606	1.0	70.12048192771084	1.5829896907216496
9	171	B	883.0	108.91168815999993	7.233693595421697E-5	34.539832078341085	30.463092423455635	1.1338255354451963	44.0	5.0	93.0	8166.0	0.10532276330690826	10.198039027185569	5.0990195135927845	1.0	0.2903225806451613	168.0	9754.0	96.0	0.001999863934671005	22.561028345356956	0.6531887096088205	6.324555320336759	23.194827009486403	8.06225774829855	0.3569153051241249	0.4608885989624768	38.99099404250546	50.30092651652569	9.848857801796104	18.027756377319946	6.4031242374328485	2.815462531857365	2.23606797749979	58.05952380952381	1.6534754972319048
9	172	B	642.0	91.25483391999994	6.639055207783787E-5	28.844410203711913	26.627053911388696	1.083274563521082	42.0	3.0	159.0	11073.0	0.24766355140186916	59.86181872677295	22.627416997969522	3.0	0.5157232704402516	120.0	3751.0	44.0	0.00373573403225253	15.620499351813308	0.5415433784741817	2.0	16.1245154965971	2.0	0.15384615384615385	0.15384615384615385	56.309932474020215	33.690067525979785	9.055385138137417	15.524174696260024	6.324555320336759	2.4545875417267156	2.8284271247461903	31.258333333333333	1.4076246334310851
9	174	B	892.0	108.56854239999988	2.9069553959113358E-5	35.805027579936315	30.23243291566195	1.1843250485271888	73.0	3.0	197.0	10266.0	0.22085201793721973	38.11804486257869	18.681541692269406	3.0	0.24873096446700507	252.0	8897.0	32.0	0.0019855310423930253	23.259406699226016	0.6496128692345888	6.082762530298219	21.93171219946131	11.180339887498949	0.3736611319222725	0.7142857142857143	45.0	81.0273733851036	11.045361017187261	21.02379604162864	9.0	2.3359773379587376	9.055385138137417	35.30555555555556	0.9063729346970889
9	176	A	777.0	101.49747459999993	5.0853666840803566E-5	32.2490309931942	29.274562336608895	1.1016059137753742	58.0	3.0	388.0	18635.0	0.49935649935649934	65.12138987462795	24.596747752497688	2.0	0.24484536082474226	86.0	4102.0	53.0	0.0012088478957155684	21.0	0.6511823565933444	5.385164807134504	23.021728866442675	7.0710678118654755	0.31514293343362576	0.4130961923860138	28.92642583525361	15.255118703057775	6.324555320336759	12.36931687685298	6.082762530298219	2.033503168213695	2.23606797749979	47.69767441860465	1.1111652852267186
9	177	A	1015.0	115.7401152799999	3.7296310315652437E-5	37.48332962798263	33.37663853655727	1.1230408834289083	50.0	3.0	393.0	14881.0	0.387192118226601	0.0	0.0	0.0	0.04071246819338423	168.0	6960.0	44.0	0.007066133074037772	23.08679276123039	0.615921610763076	4.123105625617661	30.083217912982647	11.180339887498949	0.23608834134288123	0.625	23.49856567595208	17.10272896905238	11.661903789690601	23.021728866442675	2.23606797749979	10.295630140986999	8.48528137423857	41.42857142857143	1.0620689655172413
9	180	N	1093.0	121.98275595999988	5.324818914488098E-5	39.6232255123179	33.37663853655727	1.1871544664067584	78.0	3.0	-1.0	-1.0	-1.0	-1.0	-1.0	-1.0	-1.0	84.0	2791.0	41.0	0.0016789164157237709	26.019223662515376	0.656665966137124	7.211102550927978	27.073972741361768	8.602325267042627	0.39999999999999997	0.5	42.220833135927904	44.06844340192251	7.0710678118654755	12.529964086141668	4.47213595499958	2.80178514522438	1.4142135623730951	33.226190476190474	1.2339663203152993
9	181	B	682.0	94.66904747999995	6.706816235731679E-5	30.870698080866262	25.495097567963924	1.2108483993274493	65.0	3.0	85.0	4433.0	0.12463343108504399	34.808784682241374	16.278820596099706	2.0	0.27058823529411763	73.0	4789.0	73.0	9.457368273003245E-4	18.867962264113206	0.6111932491674886	4.47213595499958	18.027756377319946	4.123105625617661	0.2857142857142857	0.2831760569774271	40.236358309273825	52.76516601842535	5.830951894845301	10.0	5.0	2.0	1.0	65.6027397260274	1.1127584046773857
9	183	B	1012.0	116.0832610399999	9.05602623674222E-5	38.01315561749642	32.01562118716424	1.187331502808283	81.0	4.0	122.0	7402.0	0.12055335968379446	28.7689018993467	14.142135623730951	1.0	0.36885245901639346	125.0	6230.0	78.0	0.004033849130012977	21.0	0.5524403238528892	2.0	21.095023109728988	2.8284271247461903	0.10526315789473684	0.16666666666666669	3.0127875041833363	48.012787504183336	9.219544457292887	16.64331697709324	5.830951894845301	2.8543053136497876	2.0	49.84	1.5650080256821828
10	191	B	1158.0	124.46803731999984	7.244998085800014E-5	40.22437072223753	34.66987164671943	1.1602111231364678	86.0	4.0	129.0	12056.0	0.11139896373056994	50.39240688250794	24.758836806279895	2.0	0.5348837209302325	142.0	9167.0	107.0	0.0016686561074618902	25.612496949731394	0.6367407740594399	5.656854249492381	24.413111231467404	4.47213595499958	0.27569820671823103	0.21271781490575853	8.13010235415598	10.30484646876603	8.06225774829855	14.7648230602334	8.06225774829855	1.8313509095326745	2.0	64.55633802816901	1.6574670011999566
10	193	B	892.0	109.39696951999991	7.711682424128671E-5	36.235341863986875	29.832867780352597	1.2146114188811186	96.0	4.0	159.0	8609.0	0.17825112107623317	61.39287297546423	27.313000567495326	2.0	0.24528301886792453	80.0	13342.0	239.0	6.151215152873111E-4	20.591260281974	0.568264551201571	4.123105625617661	20.591260281974	4.123105625617661	0.2831760569774271	0.2831760569774271	54.637538112930926	54.637538112930926	6.324555320336759	11.704699910719626	4.47213595499958	2.6172504656604803	0.0	166.775	1.4330685054714436
10	196	A	979.0	114.3259017199999	3.788866770386287E-5	38.8329756778952	30.59411708155671	1.2692955176439846	96.0	4.0	673.0	27769.0	0.6874361593462717	0.0	0.0	0.0	0.01188707280832095	95.0	7769.0	120.0	7.437534391128464E-4	24.351591323771842	0.6270853803674241	5.656854249492381	24.041630560342615	5.0	0.31974430679097265	0.2808279781508652	33.111341960372044	24.981239606216036	6.324555320336759	12.083045973594572	5.385164807134504	2.243765308275509	1.0	81.77894736842106	1.4673703179302355
10	197	N	1510.0	145.29646443999994	1.8873130470439754E-4	47.07440918375928	39.05124837953327	1.2054520953146006	87.0	3.0	-1.0	-1.0	-1.0	-1.0	-1.0	-1.0	-1.0	92.0	2148.0	33.0	6.036888046549425E-4	27.65863337187866	0.5875513649870919	11.704699910719626	27.65863337187866	11.704699910719626	0.6060463886544267	0.6060463886544267	82.28166720599242	82.28166720599242	6.082762530298219	12.165525060596439	5.0990195135927845	2.385855756810896	0.0	23.347826086956523	1.4134078212290502
10	198	B	990.0	115.98275595999988	4.848721021478025E-5	36.87817782917155	32.7566787083184	1.1258216425893788	109.0	4.0	162.0	11526.0	0.16363636363636364	67.28892606626161	30.4138126514911	2.0	0.38271604938271603	200.0	8297.0	68.0	0.002674999050022313	21.095023109728988	0.5720191276110802	7.0	19.72308292331602	6.082762530298219	0.4117647058823529	0.3736611319222725	77.47119229084849	86.9335144988741	12.165525060596439	21.02379604162864	8.0	2.62797450520358	1.4142135623730951	41.485	1.639146679522719
10	200	B	843.0	105.7401152799999	3.42815132040549E-5	35.77708763999664	28.178005607210743	1.2696813301379035	63.0	4.0	113.0	3026.0	0.13404507710557534	0.0	0.0	0.0	0.0	107.0	3898.0	62.0	0.0012745115884353645	21.470910553583888	0.6001301942078902	3.605551275463989	22.825424421026653	5.0	0.19999999999999998	0.2808279781508652	7.125016348901795	10.304846468766016	8.0	13.341664064126334	6.082762530298219	2.193356061110647	1.4142135623730951	36.429906542056074	1.7018984094407388
10	201	B	632.0	91.84062035999993	6.142550493489094E-5	28.792360097775937	26.570660511172846	1.0836147669595522	60.0	3.0	120.0	6093.0	0.189873417721519	0.0	0.0	0.0	0.175	79.0	11779.0	222.0	0.0013403512720908271	15.264337522473747	0.5301523553691884	3.1622776601683795	16.1245154965971	3.0	0.25	0.23076923076923078	88.78112476486871	70.3461759419467	6.4031242374328485	11.661903789690601	5.0	2.3323807579381204	1.0	149.1012658227848	1.488920961032346
10	204	A	788.0	102.3259017199999	4.956631651119203E-5	32.202484376209235	28.600699292150182	1.1259334622299815	74.0	3.0	329.0	14480.0	0.41751269035532995	62.55451327903657	24.331050121192877	3.0	0.16717325227963525	250.0	6098.0	49.0	0.003426210751682307	17.804493814764857	0.5528919323975693	2.23606797749979	16.401219466856727	1.0	0.14285714285714285	0.06666666666666667	25.866356794094514	52.431407971172504	13.341664064126334	24.331050121192877	7.0710678118654755	3.4409301068170506	1.4142135623730951	24.392	2.008855362413906
11	205	B	1025.0	117.15432883999989	8.374015108607768E-5	37.94733192202055	31.622776601683793	1.2	63.0	3.0	137.0	8435.0	0.13365853658536586	0.0	0.0	0.0	0.0948905109489051	94.0	6306.0	95.0	5.668878315484033E-4	24.08318915758459	0.6346477588219923	7.211102550927978	25.019992006393608	8.602325267042627	0.4191368221424546	0.5	52.125016348901795	53.9726266148964	6.324555320336759	11.180339887498949	5.0990195135927845	2.1926450482675732	1.4142135623730951	67.08510638297872	1.4161116397082145
11	213	A	795.0	102.91168815999991	3.9722056611790034E-5	33.83784863137726	28.460498941515414	1.1889408088351499	89.0	3.0	452.0	14139.0	0.5685534591194968	0.0	0.0	0.0	0.022123893805309734	201.0	4643.0	42.0	0.0017492665069331348	19.697715603592208	0.5821208026011101	3.605551275463989	20.615528128088304	4.0	0.22803508501982758	0.23529411764705882	38.9559078377589	17.35402463626133	10.770329614269007	18.601075237738275	7.810249675906654	2.3816236368370602	3.605551275463989	23.09950248756219	1.818220977816067
11	221	B	1058.0	119.98275595999988	7.659869088097125E-5	40.22437072223753	31.906112267087632	1.260710499151929	67.0	3.0	168.0	6208.0	0.15879017013232513	16.492422502470642	8.246211251235321	1.0	0.08928571428571429	69.0	6261.0	134.0	3.8363749759233207E-4	27.80287754891569	0.6911948415776017	7.810249675906654	28.0178514522438	8.06225774829855	0.37885275736716745	0.39153784848013456	2.9356734464211627	7.125016348901809	5.385164807134504	9.486832980505138	4.123105625617661	2.3008949665421112	1.4142135623730951	90.73913043478261	1.4767609008145663
11	222	A	931.0	111.15432883999989	3.797655515972925E-5	35.22782990761707	31.622776601683793	1.1140017953306898	62.0	4.0	290.0	7523.0	0.31149301825993553	0.0	0.0	0.0	0.041379310344827586	224.0	18609.0	87.0	0.0030450422231468963	18.439088914585774	0.5234239225902138	2.23606797749979	24.698178070456937	9.055385138137417	0.1315334104411641	0.5290212483716217	82.8749836510982	40.03025927188969	11.40175425099138	20.09975124224178	9.055385138137417	2.219646203405552	8.06225774829855	83.07589285714286	1.04723520876995
11	224	B	1030.0	120.12489155999984	2.5696037248671127E-4	40.24922359499622	32.202484376209235	1.2498794541681948	62.0	4.0	191.0	8290.0	0.18543689320388348	21.14851044140992	10.44030650891055	1.0	0.225130890052356	98.0	3482.0	44.0	3.9462497387463355E-4	22.20360331117452	0.5516529594358404	4.0	21.633307652783937	3.0	0.23529411764705882	0.17647058823529413	63.43494882292201	63.43494882292201	6.708203932499369	12.36931687685298	5.0990195135927845	2.42582262018792	1.0	35.53061224489796	1.2383687535898908
11	226	A	1010.0	115.63961019999988	6.481251146403978E-5	38.28837943815329	31.89043743820395	1.2006225851353411	69.0	3.0	272.0	7197.0	0.2693069306930693	56.0357029044876	28.0178514522438	1.0	0.06985294117647059	309.0	12899.0	69.0	0.006118268924586527	19.79898987322333	0.5171017986071825	2.23606797749979	30.23243291566195	12.36931687685298	0.14285714285714285	0.662114352263096	73.68614757373945	33.084852928734975	16.278820596099706	28.460498941515414	10.44030650891055	2.726021397669222	14.142135623730951	41.74433656957929	1.6529188309171252
12	227	A	1036.0	118.32590171999989	7.084936510997715E-5	38.01315561749642	33.0	1.1519138065908008	66.0	4.0	410.0	21393.0	0.39575289575289574	54.89415083114012	25.0	1.0	0.14390243902439023	79.0	4169.0	64.0	7.526799589467203E-4	23.769728648009426	0.6253026948667442	7.211102550927978	23.769728648009426	7.211102550927978	0.45607017003965516	0.45607017003965516	59.322719978203565	59.322719978203565	5.830951894845301	10.63014581273465	4.242640687119285	2.505549396395485	0.0	52.77215189873418	1.2127608539218038
12	228	A	965.0	112.56854239999988	3.8311292470858505E-5	35.84689665786984	31.78049716414141	1.1279526708700025	64.0	3.0	589.0	30266.0	0.6103626943005181	74.20764941439349	28.231188426986208	3.0	0.13412563667232597	154.0	10998.0	103.0	0.0015300611677520482	25.298221281347036	0.7057297462259695	7.0710678118654755	23.08679276123039	5.0	0.4130961923860138	0.29411764705882354	15.499275376500842	23.62937773065682	8.06225774829855	15.620499351813308	7.0710678118654755	2.209072203437452	2.23606797749979	71.41558441558442	1.442262229496272
12	229	A	1421.0	140.61017291999985	1.2816969858026942E-4	48.010415536631214	36.61966684720111	1.3110554974997188	48.0	3.0	952.0	28661.0	0.6699507389162561	0.0	0.0	0.0	0.0	135.0	15163.0	137.0	5.735287023932557E-4	31.76476034853718	0.6616222749478424	9.055385138137417	29.68164415931166	6.324555320336759	0.4099180245918029	0.28571428571428575	28.651828452648758	16.557071375636653	7.615773105863909	13.92838827718412	6.324555320336759	2.2022715545545237	3.1622776601683795	112.31851851851852	1.219745432961815
12	234	B	846.0	106.32590171999992	5.56886971479465E-5	35.35533905932738	28.178005607210743	1.254714033071239	76.0	3.0	190.0	14753.0	0.22458628841607564	66.98334468860735	22.360679774997898	2.0	0.4263157894736842	85.0	4608.0	45.0	0.0012707261419808856	21.18962010041709	0.5993329625508679	5.0990195135927845	22.80350850198276	7.280109889280518	0.31323027878410764	0.434294945450817	40.6676860168115	45.30314944371412	6.4031242374328485	10.770329614269007	4.47213595499958	2.408318915758459	2.23606797749979	54.21176470588235	0.830078125
12	235	A	998.0	114.9116881599999	5.549402232899603E-5	38.2099463490856	32.2490309931942	1.1848401385191818	93.0	4.0	548.0	40436.0	0.5490981963927856	88.8414013226562	30.364452901377952	2.0	0.3740875912408759	210.0	14873.0	91.0	0.005344527242416563	21.18962010041709	0.5545577035578376	5.0990195135927845	25.0	13.038404810405298	0.31323027878410764	0.8133133462705441	72.68106156848528	79.59228868750996	12.165525060596439	21.840329667841555	2.23606797749979	9.767292357659823	8.0	70.82380952380953	1.2848786391447589
12	238	A	784.0	101.49747459999993	6.657190977343973E-5	32.202484376209235	28.0178514522438	1.1493559536889582	46.0	4.0	484.0	41211.0	0.6173469387755102	73.55075794578995	24.186773244895647	4.0	0.2809917355371901	168.0	6581.0	39.0	0.001311275419513382	17.4928556845359	0.5432144762551112	2.0	16.64331697709324	1.0	0.13333333333333333	0.06666666666666667	37.568592028827496	37.568592028827496	9.433981132056603	17.4928556845359	5.0	3.49857113690718	1.0	39.17261904761905	0.9955933748670414
12	240	A	940.0	110.9116881599999	4.280623207898377E-5	37.12142238654117	31.144823004794873	1.191897041149541	62.0	3.0	649.0	35380.0	0.6904255319148936	80.61280929698576	31.0	6.0	0.18798151001540833	106.0	6248.0	68.0	0.0014147389579925714	22.090722034374522	0.5950936309591355	4.0	21.095023109728988	3.0	0.21052631578947367	0.15789473684210525	6.3401917459099195	6.3401917459099195	7.280109889280518	12.649110640673518	5.385164807134504	2.3488808780588144	1.0	58.943396226415096	1.1536491677336747
12	244	B	662.0	94.08326103999994	1.0817276598977247E-4	30.805843601498726	25.80697580112788	1.1937021927285403	66.0	4.0	57.0	4265.0	0.08610271903323263	31.59035811266838	15.033296378372908	2.0	0.5964912280701754	71.0	3943.0	77.0	6.425576512971564E-4	17.46424919657298	0.5669135188274257	3.605551275463989	16.1245154965971	1.4142135623730951	0.295378269592824	0.1174440439029407	68.38522105721376	79.69515353123397	5.385164807134504	9.219544457292887	4.123105625617661	2.23606797749979	2.23606797749979	55.53521126760563	1.3865077352269846
12	250	A	1111.0	124.46803731999984	5.823720202659778E-5	42.15447781671598	31.38470965295043	1.3431533470551988	92.0	3.0	394.0	18120.0	0.3546354635463546	67.3732076264916	25.80697580112788	2.0	0.19796954314720813	341.0	8315.0	40.0	0.00629250776933482	22.47220505424423	0.5330917667145928	1.0	24.041630560342615	3.1622776601683795	0.05263157894736842	0.17845765256206245	22.833654177917538	41.26860300083956	16.64331697709324	32.31098884280702	6.324555320336759	5.1088159097779196	2.23606797749979	24.3841642228739	1.640408899579074
12	251	A	620.0	90.08326103999994	4.785202512136763E-5	29.68164415931166	25.238858928247925	1.1760295599612574	65.0	3.0	233.0	11952.0	0.3758064516129032	46.82012575598815	19.72308292331602	1.0	0.24892703862660945	137.0	5324.0	65.0	0.005269935119266658	16.64331697709324	0.5607275960779934	2.23606797749979	18.384776310850235	5.0990195135927845	0.15617376188860607	0.38218767082460553	5.042451069170916	47.082565279730886	9.219544457292887	17.11724276862369	7.0710678118654755	2.420743687382041	4.123105625617661	38.86131386861314	1.6726145755071375
12	253	A	790.0	102.6690474799999	8.643317478972817E-5	33.61547262794322	27.784887978899608	1.209847333322757	79.0	4.0	323.0	19047.0	0.4088607594936709	60.16383633382664	25.059928172283335	2.0	0.2476780185758514	125.0	5389.0	59.0	0.005977465613253382	18.867962264113206	0.5612880256941267	1.4142135623730951	18.027756377319946	2.23606797749979	0.08333333333333334	0.15617376188860607	15.255118703057803	33.6900675259798	10.0	15.811388300841896	6.324555320336759	2.5	3.605551275463989	43.112	1.3685284839487846
13	254	A	954.0	115.15432883999988	9.002115776467431E-5	39.6232255123179	28.442925306655784	1.3930784223184622	90.0	3.0	635.0	27693.0	0.6656184486373166	30.625651324959996	14.212670403551895	2.0	0.09606299212598425	255.0	7887.0	48.0	0.002333988679937576	25.0	0.6309430814063359	6.4031242374328485	24.166091947189145	7.615773105863909	0.3472581680740104	0.4360778994930029	29.687181639193703	57.828782871455424	14.422205101855956	23.323807579381203	8.06225774829855	2.892962282718316	3.605551275463989	30.929411764705883	1.5519208824648154
13	255	B	1047.0	117.39696951999987	5.096891536993435E-5	36.24913792078372	34.92849839314596	1.0378097996877218	86.0	4.0	194.0	12918.0	0.18529130850047756	64.29783771066904	29.068883707497267	1.0	0.17525773195876287	102.0	9614.0	141.0	0.0011466036288910533	21.840329667841555	0.602506181404089	5.385164807134504	22.135943621178654	5.0990195135927845	0.2929143502255349	0.27653315937748607	48.366460663429805	37.874983651098205	8.06225774829855	13.152946437965905	5.0990195135927845	2.579505021093418	1.0	94.25490196078431	1.4959434158518827
13	258	B	892.0	109.3969695199999	1.3238226729126966E-4	36.796738985948195	28.319604517012593	1.2993380244361494	86.0	3.0	82.0	6651.0	0.09192825112107623	0.0	0.0	0.0	0.2073170731707317	127.0	4444.0	51.0	0.0023904151514637364	25.0	0.679408031498305	7.280109889280518	25.80697580112788	8.246211251235321	0.434294945450817	0.5	29.054604099077153	30.963756532073518	7.615773105863909	13.416407864998739	5.385164807134504	2.4913643956121994	1.0	34.99212598425197	1.4574707470747075
13	261	A	1249.0	131.0538237599999	2.7820080927473362E-5	43.829214001622255	35.22782990761707	1.2441644607846072	112.0	3.0	779.0	20740.0	0.6236989591673339	0.0	0.0	0.0	0.012836970474967908	505.0	9791.0	21.0	0.006024397282176189	23.021728866442675	0.5252599069102761	1.4142135623730951	29.410882339705484	12.041594578792296	0.0644825880219161	0.6648858328553161	9.162347045721702	58.92598873644789	18.439088914585774	36.069377593742864	7.0710678118654755	5.100980297942739	11.180339887498949	19.38811881188119	1.0831375753242773
13	262	A	995.0	115.98275595999989	6.806031534409306E-5	38.28837943815329	31.240998703626616	1.225581160236999	108.0	3.0	650.0	17503.0	0.6532663316582915	0.0	0.0	0.0	0.013846153846153847	332.0	5272.0	11.0	0.006181447937114346	19.209372712298546	0.5017024223583866	1.0	31.38470965295043	12.36931687685298	0.0625	0.7082650240286437	49.39870535499554	26.56505117707799	14.866068747318506	26.419689627245813	5.830951894845301	4.530939390976873	12.649110640673518	15.879518072289157	0.6927162367223065
13	263	A	828.0	105.49747459999989	5.00919786315187E-5	34.36568055487916	28.284271247461902	1.2150102880222866	135.0	4.0	484.0	16002.0	0.5845410628019324	50.1910747481009	23.08679276123039	2.0	0.06818181818181818	158.0	5476.0	55.0	0.0017465926923922002	19.4164878389476	0.5649964594165702	2.8284271247461903	18.384776310850235	5.0	0.16666666666666669	0.3333333333333333	38.290163192243085	83.29016319224307	8.602325267042627	16.1245154965971	6.708203932499369	2.403700850309326	3.605551275463989	34.65822784810127	1.5869247626004381
13	264	A	1090.0	121.63961019999986	3.569200482033961E-5	38.07886552931954	34.48187929913333	1.1043152607484656	90.0	3.0	460.0	13817.0	0.42201834862385323	22.80350850198276	11.40175425099138	1.0	0.043478260869565216	160.0	5122.0	40.0	0.005070544180354299	23.021728866442675	0.6045802191432583	4.47213595499958	21.2602916254693	5.0990195135927845	0.2222222222222222	0.27653315937748607	35.53767779197438	73.41266144307258	10.44030650891055	19.026297590440446	4.0	4.756574397610112	3.1622776601683795	32.0125	1.2495119094103864
13	267	B	957.0	112.9116881599999	7.856878497697555E-5	38.63935817272331	30.59411708155671	1.2629669315090835	58.0	3.0	153.0	7725.0	0.15987460815047022	16.766828537355323	8.06225774829855	2.0	0.2875816993464052	95.0	4105.0	53.0	5.149767725887193E-4	21.095023109728988	0.5459465194900831	5.385164807134504	20.12461179749811	5.0990195135927845	0.362245385694578	0.3561309707013459	80.08724855327615	89.42127443439225	6.324555320336759	10.770329614269007	5.385164807134504	2.0	1.0	43.21052631578947	1.2265529841656517
13	268	A	953.0	113.39696951999989	4.814008257594317E-5	37.589892258425	30.886890422961002	1.2170176972713658	95.0	3.0	321.0	15185.0	0.33683105981112277	48.70494997405884	22.20360331117452	1.0	0.12461059190031153	71.0	2463.0	48.0	0.0010934400982824668	21.18962010041709	0.5637052629664793	4.47213595499958	19.924858845171276	4.242640687119285	0.2857142857142857	0.2727272727272727	54.46232220802562	72.89727103094762	5.385164807134504	9.433981132056603	5.0	1.8867962264113207	1.4142135623730951	34.690140845070424	1.3836784409257004
13	270	B	780.0	100.66904747999993	4.487576854824239E-5	33.734255586866	27.65863337187866	1.2196645847717336	65.0	4.0	105.0	6225.0	0.1346153846153846	17.606222180174786	8.602325267042627	1.0	0.44761904761904764	83.0	12206.0	206.0	3.1014529591493763E-4	17.11724276862369	0.5074142728463844	1.4142135623730951	18.0	3.605551275463989	0.09090909090909091	0.23620751769642942	58.24051991518721	69.55045238920742	6.4031242374328485	10.816653826391969	4.47213595499958	2.418677324489565	2.23606797749979	147.06024096385542	1.4007864984433884
14	272	A	693.0	96.08326103999994	7.28432294424786E-5	31.400636936215164	26.30589287593181	1.1936731090752946	96.0	3.0	208.0	16147.0	0.30014430014430016	53.564249257966424	22.47220505424423	4.0	0.46153846153846156	128.0	3601.0	42.0	0.0050174241335128765	16.76305461424021	0.5338444136751553	2.23606797749979	17.0	2.23606797749979	0.16666666666666666	0.1850583025494013	56.309932474020215	70.5599651718238	11.40175425099138	19.235384061671343	5.0990195135927845	3.7723691800736088	2.0	28.1328125	1.4929186337128575
14	273	A	919.0	111.39696951999989	5.668762935358028E-5	38.01315561749642	29.410882339705484	1.2924860661584994	81.0	4.0	605.0	37292.0	0.6583242655059848	79.02355353524186	27.892651361962706	4.0	0.2049586776859504	83.0	8990.0	158.0	8.612158718150117E-4	23.323807579381203	0.6135719910778964	5.0990195135927845	25.238858928247925	6.708203932499369	0.27653315937748607	0.34874291623145787	24.943905263424575	9.6887865603668	6.324555320336759	11.704699910719626	4.47213595499958	2.6172504656604803	2.23606797749979	108.3132530120482	1.4587319243604004
14	274	A	824.0	103.74011527999993	3.755711417413991E-5	32.7566787083184	29.614185789921695	1.1061144459850778	110.0	3.0	508.0	18997.0	0.616504854368932	54.546281581040226	24.08318915758459	2.0	0.09055118110236221	187.0	4397.0	38.0	0.0021829258633371817	16.492422502470642	0.5034827446740647	1.0	16.492422502470642	1.0	0.0625	0.0625	79.38034472384487	79.38034472384487	13.038404810405298	22.825424421026653	5.830951894845301	3.9145279934833397	0.0	23.513368983957218	1.616101887650671
14	276	A	748.0	100.32590171999992	8.609642111065997E-5	32.01562118716424	27.892651361962706	1.147815629704677	108.0	3.0	320.0	14097.0	0.42780748663101603	14.560219778561036	7.280109889280518	1.0	0.084375	86.0	3688.0	66.0	5.256808302658684E-4	19.924858845171276	0.622348032189973	3.605551275463989	21.840329667841555	5.385164807134504	0.2166365803419133	0.31514293343362576	19.653824058053317	7.765166018425333	6.4031242374328485	10.63014581273465	4.242640687119285	2.505549396395485	2.0	42.883720930232556	1.5390455531453362
14	282	B	726.0	98.42640679999992	8.633790287982528E-5	33.06055050963308	26.076809620810597	1.267814237645433	148.0	4.0	42.0	5708.0	0.05785123966942149	46.25207966774744	20.12461179749811	2.0	0.9761904761904762	81.0	2645.0	45.0	4.391291135925335E-4	19.235384061671343	0.5818228603321834	2.8284271247461903	17.11724276862369	1.0	0.2	0.08333333333333333	41.423665625002656	86.42366562500266	6.082762530298219	10.44030650891055	5.0990195135927845	2.047512562185564	2.23606797749979	32.65432098765432	1.378071833648393
14	283	A	780.0	102.08326103999993	6.000080505045303E-5	33.734255586866	27.65863337187866	1.2196645847717336	96.0	5.0	528.0	28819.0	0.676923076923077	41.74162575355619	17.029386365926403	3.0	0.07007575757575757	94.0	6269.0	107.0	0.0022868656952963543	21.095023109728988	0.6253294386594399	5.385164807134504	19.026297590440446	4.242640687119285	0.33333333333333337	0.2853908964926964	31.809389287793152	55.00797980144134	7.280109889280518	13.92838827718412	4.47213595499958	3.1144823004794873	2.23606797749979	66.69148936170212	1.6044026160472165
14	286	A	838.0	105.74011527999988	5.123715893196633E-5	34.92849839314596	29.154759474226502	1.198037611115385	98.0	4.0	392.0	21926.0	0.4677804295942721	68.9833816664445	23.600847442411894	2.0	0.25	140.0	4557.0	52.0	0.0030925556894955395	22.47220505424423	0.6433773591209969	5.0990195135927845	20.248456731316587	3.0	0.31323027878410764	0.1875	12.319445256636607	23.62937773065682	9.848857801796104	18.973665961010276	4.123105625617661	4.6017899330842225	2.23606797749979	32.55	1.597542242703533
14	287	A	980.0	113.98275595999989	3.8239358587668915E-5	36.235341863986875	32.64965543462902	1.109823101702776	82.0	3.0	663.0	27579.0	0.676530612244898	63.09707727745594	28.792360097775937	1.0	0.1085972850678733	162.0	7973.0	80.0	0.0025823541583690508	20.615528128088304	0.5689342798384747	5.830951894845301	19.697715603592208	5.0	0.3616202853397895	0.31622776601683794	71.56505117707798	77.47119229084848	10.198039027185569	18.110770276274835	7.0710678118654755	2.5612496949731396	1.0	49.21604938271605	1.625486015301643
15	290	B	846.0	106.3259017199999	4.371460922167389E-5	35.0	30.01666203960727	1.1660190581423466	63.0	3.0	80.0	5409.0	0.09456264775413711	10.0	5.0	1.0	0.45	87.0	4295.0	68.0	3.668477621543457E-4	18.0	0.5142857142857142	1.0	18.0	1.0	0.05555555555555555	0.05555555555555555	0.0	0.0	6.4031242374328485	11.40175425099138	5.0	2.2803508501982757	0.0	49.367816091954026	1.3774155995343422
15	291	A	1172.0	125.39696951999987	4.987169768493605E-5	40.52159917870962	34.20526275297414	1.1846597838277466	79.0	3.0	629.0	20787.0	0.5366894197952219	65.5133574166368	32.7566787083184	1.0	0.03656597774244833	483.0	8026.0	27.0	0.005078685574906543	20.8806130178211	0.5152958777794718	1.0	33.54101966249684	13.038404810405298	0.05555555555555555	0.6486848843683047	75.96375653207352	9.637538112930944	18.027756377319946	33.015148038438355	12.206555615733702	2.704706313375029	13.0	16.616977225672876	1.6248442561674559
15	293	A	901.0	110.3259017199999	5.563510082606795E-5	37.656340767525464	29.614185789921695	1.2715642778313587	65.0	4.0	324.0	11129.0	0.35960044395116536	36.355126591105325	15.524174696260024	1.0	0.08950617283950617	89.0	2244.0	29.0	0.001167435337777274	20.024984394500787	0.5317825361239077	4.47213595499958	20.024984394500787	4.47213595499958	0.3028912664076914	0.3028912664076914	75.32360686254998	75.32360686254998	7.615773105863909	13.92838827718412	3.1622776601683795	4.4045431091090474	0.0	25.213483146067414	1.1501782531194296
15	294	B	927.0	111.7401152799999	7.418286250259331E-5	37.12142238654117	30.066592756745816	1.2346401431938947	73.0	3.0	204.0	13880.0	0.22006472491909385	59.51464839806414	23.345235059857504	3.0	0.6764705882352942	300.0	5245.0	21.0	0.005478857529918884	20.09975124224178	0.5414596195411195	1.4142135623730951	29.427877939124322	10.770329614269007	0.08333333333333334	0.5858287004510698	38.65980825409008	15.461217740441896	14.212670403551895	25.553864678361276	8.06225774829855	3.16956682310909	9.486832980505138	17.483333333333334	1.2011439466158245
15	295	B	828.0	104.91168815999993	3.0251137278008655E-5	35.34119409414458	28.635642126552707	1.2341680322011737	42.0	3.0	158.0	12206.0	0.19082125603864733	20.0	10.0	1.0	0.2468354430379747	80.0	6138.0	91.0	5.107798123672213E-4	21.470910553583888	0.6075321194973783	4.242640687119285	21.470910553583888	4.242640687119285	0.2606233456578416	0.2606233456578416	18.434948822922024	18.434948822922024	6.4031242374328485	10.295630140987	4.47213595499958	2.3021728866442674	0.0	76.725	1.1860540892798959
15	298	B	1039.0	119.29646443999987	8.296977449943756E-5	40.311288741492746	31.38470965295043	1.284424459784771	52.0	4.0	99.0	8451.0	0.09528392685274302	17.351177701145993	7.280109889280518	2.0	0.32323232323232326	136.0	4135.0	20.0	0.00427633791276647	23.430749027719962	0.5812453473759199	5.0990195135927845	23.853720883753127	10.770329614269007	0.27653315937748607	0.6666666666666667	48.22452260651991	81.33586456689194	9.486832980505138	18.027756377319946	4.123105625617661	4.372373160976031	7.0710678118654755	30.404411764705884	0.6577992744860943
15	305	A	863.0	106.56854239999991	6.998134306879781E-5	34.0	30.4138126514911	1.1179131136764295	66.0	4.0	587.0	21505.0	0.6801853997682503	52.0	26.0	1.0	0.04088586030664395	131.0	3564.0	42.0	0.004669930113736971	20.808652046684813	0.612019177843671	4.47213595499958	19.235384061671343	2.23606797749979	0.2630668208823282	0.1350858067395748	35.36246188706905	1.5074357587749603	8.06225774829855	15.652475842498529	6.708203932499369	2.3333333333333335	3.0	27.206106870229007	1.543771043771044
15	308	B	810.0	104.08326103999993	4.4649108941091085E-5	35.77708763999664	27.730849247724095	1.290154777460806	58.0	3.0	59.0	2559.0	0.0728395061728395	0.0	0.0	0.0	0.15254237288135594	85.0	4245.0	70.0	0.005276826441181651	20.396078054371138	0.5700877125495689	5.656854249492381	23.53720459187964	7.615773105863909	0.4	0.5	71.56505117707799	49.763641690726175	8.06225774829855	13.601470508735444	4.123105625617661	3.298841151249401	3.1622776601683795	49.94117647058823	1.4016489988221439
16	318	B	1129.0	123.49747459999989	1.126365865237502E-4	42.04759208325728	33.06055050963308	1.2718358114153476	64.0	3.0	234.0	10688.0	0.20726306465899025	14.142135623730951	7.0710678118654755	1.0	0.1794871794871795	104.0	3996.0	51.0	6.616547162126107E-4	26.076809620810597	0.6201736729460423	5.0990195135927845	26.076809620810597	5.0990195135927845	0.2626128657194451	0.2626128657194451	8.583621480113948	8.583621480113948	7.280109889280518	12.649110640673518	6.324555320336759	2.0	0.0	38.42307692307692	1.3273273273273274
16	319	A	815.0	102.91168815999994	4.051323948205809E-5	34.132096331752024	29.154759474226502	1.1707212457686575	79.0	3.0	525.0	17971.0	0.6441717791411042	32.0624390837628	16.0312195418814	1.0	0.047619047619047616	74.0	2717.0	50.0	6.999807061615835E-4	21.095023109728988	0.6180406531345966	4.47213595499958	21.470910553583888	5.0990195135927845	0.2630668208823282	0.295378269592824	6.170175095029613	21.425293798087388	5.830951894845301	10.0	5.0	2.0	1.4142135623730951	36.71621621621622	1.3617960986382038
16	320	A	828.0	105.74011527999987	4.910478307350271E-5	35.510561809129406	27.459060435491963	1.2932183856964947	84.0	3.0	441.0	17251.0	0.532608695652174	16.0	8.0	1.0	0.07709750566893424	104.0	6039.0	91.0	0.002346740770765922	21.93171219946131	0.6176109608556767	5.0990195135927845	21.2602916254693	4.123105625617661	0.3561309707013459	0.28797018815893544	47.72631099390627	45.00000000000001	7.615773105863909	15.231546211727817	4.47213595499958	3.4058772731852804	1.0	58.06730769230769	1.5671468786222884
16	323	A	805.0	102.91168815999994	7.64139354191805E-5	34.20526275297414	29.832867780352597	1.1465630124738169	72.0	3.0	349.0	17835.0	0.4335403726708075	58.327126308025015	23.08679276123039	2.0	0.16045845272206305	259.0	5824.0	35.0	0.001892869223303621	17.46424919657298	0.5105719936343557	1.0	26.30589287593181	10.0	0.058823529411764705	0.5882352941176471	16.389540334034784	16.389540334034784	12.041594578792296	23.194827009486403	7.0710678118654755	3.280243893371345	9.0	22.486486486486488	1.5564903846153846
16	324	B	1120.0	122.81118307999988	1.6481508269770278E-4	40.607881008493905	33.54101966249684	1.2106930980962012	45.0	3.0	91.0	7420.0	0.08125	22.50489520783571	11.180339887498949	2.0	0.45054945054945056	103.0	6258.0	88.0	5.75685788486095E-4	25.96150997149434	0.6393219573822135	6.4031242374328485	27.892651361962706	8.06225774829855	0.3333333333333333	0.40877269439290326	30.129042644141975	21.21411568699409	7.0710678118654755	12.165525060596439	6.082762530298219	2.0	2.0	60.75728155339806	1.4483860658357302
16	326	B	642.0	92.66904747999993	1.1482109201456181E-4	28.178005607210743	27.294688127912362	1.032362248477024	28.0	2.0	24.0	3485.0	0.037383177570093455	55.4730888738748	21.470910553583888	2.0	1.7083333333333333	124.0	4467.0	64.0	0.00614056838632253	17.804493814764857	0.6318578419974724	4.47213595499958	16.97056274847714	5.0	0.3028912664076914	0.35714285714285715	33.17851165939274	59.74356283647073	9.219544457292887	17.029386365926403	5.0	3.4058772731852804	2.23606797749979	36.024193548387096	1.7765838370270877
16	327	B	1053.0	120.22539663999987	1.164988253165097E-4	38.28837943815329	33.421549934136806	1.1456195033924954	69.0	3.0	155.0	11756.0	0.14719848053181386	25.820794200691914	10.04987562112089	3.0	0.2967741935483871	94.0	7129.0	117.0	6.791371734018248E-4	25.495097567963924	0.6658703748260177	8.06225774829855	24.698178070456937	8.54400374531753	0.44516371337668237	0.5	45.784824602991904	59.21585347367355	6.708203932499369	13.0	4.47213595499958	2.9068883707497264	2.0	75.84042553191489	1.5427128629541311
16	328	A	849.0	107.74011527999988	6.356172715176978E-5	35.11409973215888	29.732137494637012	1.1810149787748239	57.0	4.0	400.0	12058.0	0.4711425206124853	0.0	0.0	0.0	0.0275	132.0	5552.0	70.0	0.0011609716951020406	23.40939982143925	0.6666666666666666	5.385164807134504	22.561028345356956	5.0990195135927845	0.31514293343362576	0.31323027878410764	2.3613746581756345	30.74996730219641	8.06225774829855	14.317821063276353	5.385164807134504	2.658752624303619	3.0	42.06060606060606	1.6642651296829971
17	337	A	740.0	100.0832610399999	7.766232888679016E-5	34.23448553724738	26.076809620810597	1.31283259091352	118.0	3.0	381.0	16489.0	0.5148648648648648	53.72383125127199	23.194827009486403	2.0	0.08136482939632546	70.0	2314.0	33.0	6.440499249138125E-4	22.090722034374522	0.6452768805402275	6.4031242374328485	23.08679276123039	7.211102550927978	0.4505222492060775	0.5	45.369645061847024	40.399904333736714	5.385164807134504	10.295630140987	5.0	2.0591260281974	1.0	33.05714285714286	0.9982713915298185
17	340	A	696.0	95.84062035999992	6.459823417543155E-5	31.38470965295043	25.553864678361276	1.2281785963876786	147.0	3.0	377.0	7535.0	0.5416666666666666	0.0	0.0	0.0	0.0	176.0	7136.0	58.0	0.0017753061956275293	17.204650534085253	0.5481857479114155	2.0	18.439088914585774	4.0	0.14285714285714285	0.2857142857142857	60.255118703057775	60.255118703057775	10.0	17.69180601295413	7.0710678118654755	2.5019992006393603	2.0	40.54545454545455	1.4304932735426008
17	341	B	1226.0	129.88225087999984	9.248572289058243E-5	41.7612260356422	34.48187929913333	1.2111064386415804	110.0	4.0	138.0	6866.0	0.11256117455138662	13.416407864998739	6.708203932499369	1.0	0.2391304347826087	237.0	12566.0	83.0	0.0037825018548886015	28.653097563788805	0.6861172499900763	9.433981132056603	28.635642126552707	8.48528137423857	0.5	0.42857142857142855	41.29537255792289	28.300755766006375	13.601470508735444	26.40075756488817	9.848857801796104	2.680590795013159	2.23606797749979	53.0210970464135	1.5654146108546874
17	342	A	1682.0	154.71067799999992	1.8429651001944367E-4	51.24451190127583	40.19950248448356	1.2747548783981963	133.0	5.0	646.0	23943.0	0.38406658739595717	18.696015767964532	9.219544457292887	1.0	0.1238390092879257	127.0	16718.0	178.0	0.0012309885008999297	30.14962686336267	0.588348405414552	7.810249675906654	29.017236257093817	5.656854249492381	0.3333333333333333	0.23529411764705885	57.03720232036575	51.84277341263095	7.615773105863909	14.866068747318506	6.324555320336759	2.3505318547086316	2.23606797749979	131.63779527559055	1.352195238664912
17	343	A	909.0	111.49747459999989	9.029524691664216E-5	38.05259518088089	29.017236257093817	1.3113790315429579	156.0	5.0	299.0	9552.0	0.32893289328932895	49.51767361255979	24.758836806279895	1.0	0.05016722408026756	104.0	13304.0	160.0	8.06078865462687E-4	22.090722034374522	0.5805312864830244	4.242640687119285	22.090722034374522	4.242640687119285	0.2606233456578416	0.2606233456578416	48.012787504183336	48.012787504183336	6.708203932499369	12.649110640673518	5.385164807134504	2.3488808780588144	0.0	127.92307692307692	1.2507516536380037
17	346	N	1176.0	126.46803731999984	4.2356360316950985E-5	44.721359549995796	32.64965543462902	1.3697345026974843	107.0	3.0	-1.0	-1.0	-1.0	-1.0	-1.0	-1.0	-1.0	114.0	8821.0	123.0	0.001042275347949083	24.698178070456937	0.552268050859363	3.1622776601683795	27.51363298439521	6.082762530298219	0.17541160386140586	0.3007732496038529	45.0	36.0273733851036	7.280109889280518	14.317821063276353	5.385164807134504	2.658752624303619	3.0	77.37719298245614	1.589615689831085
17	347	A	769.0	105.15432883999989	1.133339998224477E-4	38.58756276314948	23.323807579381203	1.6544281044944735	151.0	3.0	401.0	15575.0	0.5214564369310793	45.60701700396552	22.80350850198276	1.0	0.059850374064837904	137.0	6023.0	76.0	0.004352904247674999	20.591260281974	0.5336242770335922	2.0	19.4164878389476	1.4142135623730951	0.11764705882352941	0.1174440439029407	30.465544919459887	75.46554491945987	10.770329614269007	18.973665961010276	4.47213595499958	4.242640687119285	1.4142135623730951	43.96350364963504	1.7287066246056781
17	350	B	1317.0	134.71067799999986	8.924824379293759E-5	43.01162633521314	35.805027579936315	1.2012733753433864	133.0	4.0	55.0	3057.0	0.04176157934700076	11.31370849898476	5.656854249492381	2.0	0.3090909090909091	549.0	16460.0	29.0	0.006510639438731447	21.93171219946131	0.5099019513592784	3.605551275463989	35.38361202590826	14.7648230602334	0.19999999999999998	0.6876663671708548	90.0	28.009176708013825	19.209372712298546	35.608987629529715	11.40175425099138	3.1231148159883837	16.76305461424021	29.981785063752277	0.9672539489671932
17	352	B	1124.0	123.98275595999986	5.887470177068186E-5	38.948684188300895	34.713109915419565	1.122016560406185	94.0	4.0	170.0	8221.0	0.1512455516014235	21.446799639126617	10.63014581273465	3.0	0.2823529411764706	111.0	7878.0	94.0	4.3426245042773085E-4	20.591260281974	0.5286766603570923	5.0	21.02379604162864	6.4031242374328485	0.29061909685954823	0.35963528668941347	77.78428086586914	79.57419147411522	6.324555320336759	12.083045973594572	5.830951894845301	2.072225288683357	1.4142135623730951	70.97297297297297	1.3244478293983246
