# Supplementary material for: Exploiting Single-Cell Quantitative Data to Map Genetic Variants Having Probabilistic Effects
Source: PLoS Genet. 2016 Aug 1;12(8):e1006213. doi: 10.1371/journal.pgen.1006213 (PMC4968810; doi:10.1371/journal.pgen.1006213)
Supplement: S1 Dataset — (ZIP) [file pgen.1006213.s007.zip › data/2014-10-07_morpho/k_series/K3-3_A1B.xls]

image_number	cell_id	Cgroup	Agroup	Dgroup	C11-1_A1B	C11-2_A1B	C12-1_A1B	C12-2_A1B	C13_A1B	C101_A1B	C102_A1B	C103_A1B	C104_A1B	C105_A1B	C106_A1B	C107_A1B	C108_A1B	C109_A1B	C110_A1B	C111_A1B	C112_A1B	C113_A1B	C114_A1B	C115_A1B	C116_A1B	C117_A1B	C118_A1B	C126_A1B	C127_A1B	C128_A1B	A7-1_A1B	A7-2_A1B	A8-1_A1B	A8-2_A1B	A9_A1B	A101_A1B	A102_A1B	A103_A1B	A104_A1B	A120_A1B	A121_A1B	A122_A1B	A123_A1B	D14-3_A1B	D15-3_A1B	D16-3_A1B	D17-3_A1B	D104_A1B	D107_A1B
1	0	small	api	A1	1565.0	216.0	130.29646443999982	41.798989840000004	5.221747227487826E-5	1781.0	174.50966784000002	49.09175083453431	39.11521443121589	85.60129464500447	85.90888827619301	15.132745950421556	18.054495126141553	15.132745950421556	33.77349497247215	2.9144669576200077	19.235384061671343	33.85977433980963	0.838170541169577	1.2550551377102166	0.6678356320653577	0.3207991100882711	0.1380191693290735	67.0	3.0	39.395431207184416	91.0	145.0	5945.0	12493.0	0.375	0.13250982594048288	0.614406779661017	-1.0	0.07562010812120479	105.16440042407964	45.582614241289136	3.0	0.576271186440678	123.0	5856.0	71.0	4.534238119605849E-4	17.0	0.346290358583852
1	1	small	api	A1	1693.0	409.0	139.29646443999985	58.69848476000001	6.213418626288052E-5	2102.0	200.40916276000007	54.91812087098393	37.48332962798263	33.69006752597977	59.06781138732893	22.67156809750927	21.838037892060278	14.866068747318506	32.12054549615903	31.45398265579467	22.847319317591726	37.44629786891981	1.0381687315302277	1.465134538901411	0.7085825253349557	0.4213924954662695	0.24158298877731837	83.0	4.0	50.21951811795888	56.0	304.0	5047.0	35632.0	0.5	0.17126546146527116	0.8444444444444444	-1.0	0.18432472845210351	70.45895190215425	23.97253886689687	3.0	0.4666666666666667	137.0	8811.0	91.0	2.2004006404190767E-4	34.20526275297414	0.6228410989030498
1	4	small	api	A1	1065.0	141.0	104.25483391999994	32.213203400000005	4.57990046380723E-5	1206.0	138.4680373199999	39.6232255123179	32.55764119219941	44.51030440687077	65.18349064448455	12.206555615733702	14.704749197016646	14.212670403551895	22.99156588644688	16.954545224617053	17.204650534085253	25.330688305087477	0.8301097456466795	1.217017697271366	0.6820851886606418	0.30898522580467436	0.1323943661971831	80.0	4.0	36.40054944640259	65.0	81.0	4997.0	8159.0	0.5	0.12106135986733002	0.5547945205479452	-1.0	0.12559099163739743	44.43157462515153	20.43157462515153	1.0	0.4315068493150685	126.0	5493.0	72.0	6.487571321333029E-4	25.079872407968907	0.6329588791344658
1	5	medium	iso	A1	1198.0	357.0	111.91168815999991	57.35533900000001	6.572240505441566E-5	1555.0	171.68124072	41.30375285612676	35.22782990761707	20.854458039578333	20.805583132886113	21.470910553583888	20.338000779299215	13.038404810405298	14.066518411142821	36.87425547944769	17.88854381999832	39.601901687721394	1.055704087465558	1.1724750847396348	0.900406414776816	0.512505350808391	0.29799666110183637	73.0	4.0	38.62641583165593	42.0	269.0	2113.0	19561.0	0.5833333333333334	0.2	0.864951768488746	-1.0	0.2138278860896155	43.09034574420109	15.132745950421556	2.0	0.33762057877813506	106.0	6265.0	83.0	5.698209756177185E-4	31.064449134018133	0.7520974968600271
1	11	small	api	A1	1196.0	250.0	111.7401152799999	45.213203400000005	1.0356357676700698E-4	1446.0	158.95331867999994	42.42640687119285	34.36568055487916	55.30484646876603	78.50343698241423	17.029386365926403	18.795935864647955	14.035668847618199	31.39554108468271	14.200213472295541	17.88854381999832	32.03833706131916	0.9060142835428514	1.2345574476094363	0.733877783733137	0.40462821509270996	0.20903010033444816	63.0	3.0	36.235341863986875	89.0	182.0	4586.0	10711.0	0.6666666666666666	0.18741355463347165	0.6715867158671587	-1.0	0.10995732049803533	52.84242659750811	19.420833654752702	2.0	0.3505535055350554	142.0	7303.0	59.0	6.294334099824039E-4	29.832867780352597	0.7031674369909662
1	12	small	api	A1	1219.0	279.0	97.49747459999993	46.627416960000005	9.131506361803315E-5	1498.0	146.12489155999992	43.41658669218482	38.41874542459709	84.47245984834382	87.8524145717015	9.219544457292887	45.320472943764734	33.421549934136806	21.466450290247348	1.7179113807746667	12.727922061357855	21.481538585492427	0.20343001426160817	1.1300886120135492	0.180012445129541	0.47824230474991236	0.22887612797374898	61.0	7.0	32.802438933713454	148.0	189.0	4512.0	7483.0	0.6296296296296297	0.22496662216288385	0.5608308605341247	-1.0	0.05613139338886671	5.656854249492381	2.8284271247461903	1.0	0.050445103857566766	121.0	9783.0	113.0	0.0018165308865478315	27.80287754891569	0.640374558830078
1	13	small	api	A1	1192.0	279.0	110.9827559599999	48.041630520000005	3.7477391961013905E-5	1471.0	161.43860003999993	38.63935817272331	37.48332962798263	10.46740821327981	9.002559477058014	18.027756377319946	18.546668195265614	13.601470508735444	5.150189066558567	35.40240456678501	18.027756377319946	32.91305980813458	0.9720212917769171	1.0308411380796243	0.9429399505608751	0.43287472999242366	0.23406040268456377	57.0	3.0	38.3275357934736	91.0	135.0	3522.0	6091.0	0.42857142857142855	0.15363698164513936	0.5973451327433629	-1.0	0.11525896942557463	40.83737788532294	18.56046175039564	1.0	0.17256637168141592	155.0	5623.0	57.0	0.00387917609020316	25.079872407968907	0.6490758023427403
1	15	small	api	A1	960.0	78.0	100.49747459999989	25.142135600000003	3.4244956088473745E-5	1038.0	128.4680373199998	36.124783736376884	32.14031735997639	22.729732079944682	31.328692867804165	8.94427190999916	-1.0	11.180339887498949	10.546775941424977	23.552972160215035	17.72004514666935	20.284330938748095	-1.0	1.1239709717789612	-1.0	0.25017679001458243	0.08125	61.0	4.0	34.92849839314596	101.0	77.0	5754.0	5510.0	0.8181818181818182	0.17148362235067438	0.43258426966292135	-1.0	0.03898382890262613	23.078546586797593	11.334208176545639	2.0	0.2808988764044944	105.0	18115.0	246.0	8.882175817656338E-4	21.37755832643195	0.5917698631066185
2	19	small	api	A1	1238.0	116.0	115.15432883999989	29.970562720000004	6.762150416321535E-5	1354.0	147.5391051199999	42.80186911806539	35.608987629529715	46.37798324630495	55.84030545433056	9.486832980505138	15.671467803444832	14.317821063276353	21.774750009845498	18.309984175436412	19.235384061671343	26.314667672115448	0.6053570156599999	1.201996236550426	0.5036263818905926	0.2602643167817193	0.09369951534733441	118.0	6.0	38.3275357934736	58.0	49.0	4005.0	3175.0	0.21428571428571427	0.07902511078286559	0.45794392523364486	-1.0	0.007632969229683983	73.68446805148221	31.905663746305756	3.0	0.4953271028037383	123.0	4230.0	49.0	5.12376985980136E-4	28.30194339616981	0.6612314830948447
2	21	medium	iso	A1	1069.0	390.0	104.81118307999989	59.52691188000001	6.0951609851507015E-5	1459.0	166.75230851999999	39.20459156782532	33.421549934136806	36.86989764584402	56.18175421019666	22.135943621178654	22.12412145346287	14.866068747318506	29.10373388346694	25.552375688229933	17.0	35.03066806070021	1.0005343564823874	1.1730333166799576	0.8529462396807322	0.5679442797107301	0.3648269410664172	150.0	3.0	36.22154055254967	37.0	240.0	2881.0	23957.0	0.6666666666666666	0.18985606579849212	0.8664259927797834	-1.0	0.20709040643996518	110.61321256669677	46.055036599408005	2.0	0.47653429602888087	112.0	6610.0	87.0	8.875462991077164E-4	28.0178514522438	0.7146573993449704
2	25	small	api	A1	1233.0	244.0	113.7401152799999	45.455844080000006	1.2424662858006167E-4	1477.0	162.02438647999992	41.340053217188775	36.05551275463989	81.05724605159028	85.92019179457063	17.0	18.043534744773805	13.416407864998739	36.71983662006586	4.9923017660270625	19.697715603592208	36.813124108416545	0.9421657253118845	1.1465667815768015	0.821727735750536	0.39964654482808476	0.1978913219789132	137.0	3.0	37.0	214.0	134.0	11747.0	8320.0	0.38461538461538464	0.23561272850372375	0.3850574712643678	-1.0	0.028746151069634178	48.991245471633455	18.099019513592786	2.0	0.22126436781609196	158.0	6680.0	58.0	0.002339646059432148	22.67156809750927	0.54841651940793
2	27	small	api	A1	1123.0	189.0	106.42640679999994	38.213203400000005	4.54481988363903E-5	1312.0	147.0538237599999	41.7612260356422	33.24154027718932	40.32862196465044	53.569141879837645	15.0	15.962753459752715	15.0	23.370961359396095	22.140971623539677	17.46424919657298	29.047619047619047	0.939687506783831	1.2562963595372014	0.7479823527706441	0.35905753608511404	0.1682991985752449	165.0	8.0	36.40054944640259	191.0	135.0	13422.0	9943.0	0.6153846153846154	0.24847560975609756	0.41411042944785276	-1.0	0.010910581876784056	74.32690941985783	29.968634115554885	5.0	0.40797546012269936	168.0	3924.0	36.0	0.0011474772654071457	27.51363298439521	0.658832021859535
2	31	small	api	A1	993.0	77.0	100.08326103999991	23.899494920000002	6.341879954239178E-5	1070.0	125.98275595999985	38.62641583165593	32.31098884280702	36.01426822075916	54.71325102494029	8.246211251235321	-1.0	14.317821063276353	16.517193901204077	18.383838479528137	16.64331697709324	20.23493376264667	-1.0	1.195457558404463	-1.0	0.23879612506279324	0.07754279959718026	162.0	3.0	34.66987164671943	71.0	31.0	7203.0	3054.0	0.5333333333333333	0.09532710280373832	0.30392156862745096	0.0262793442727191	-1.0	31.06908469796305	15.231546211727817	2.0	0.5882352941176471	221.0	5448.0	43.0	0.004554176429621613	20.248456731316587	0.5242126740302461
3	33	medium	iso	A1	1166.0	324.0	109.08326103999991	51.455844080000006	7.127088273058229E-5	1490.0	162.95331867999994	42.20189569201838	33.95585369269929	58.3924977537511	74.65235690500265	20.591260281974	19.470091237708452	14.7648230602334	34.477124217791555	14.194901543695625	16.97056274847714	35.75212853254436	1.0575841700265964	1.242845963289447	0.8509374462040997	0.4717116410842501	0.27787307032590053	95.0	4.0	35.35533905932738	79.0	249.0	7465.0	26098.0	0.6428571428571429	0.22013422818791947	0.7591463414634146	-1.0	0.16053420290669498	129.23062535796012	47.72665907246926	3.0	0.4176829268292683	120.0	6855.0	83.0	2.953050414797646E-4	24.73863375370596	0.5861972157422484
3	36	small	api	A1	1162.0	78.0	105.49747459999992	33.798989840000004	5.089025391322839E-5	1240.0	141.29646443999994	43.18564576337837	34.132096331752024	47.95077910900636	68.74949449286676	4.47213595499958	-1.0	19.72308292331602	16.185933720429748	12.129345820897287	16.278820596099706	17.366794625248367	-1.0	1.265250318750686	-1.0	0.3203772409543539	0.06712564543889846	65.0	8.0	35.608987629529715	113.0	49.0	8993.0	4630.0	0.5555555555555556	0.13064516129032258	0.30246913580246915	0.008767739786072124	-1.0	23.115486371839673	11.37243087006372	3.0	0.43209876543209874	100.0	6282.0	81.0	5.838100047584975E-4	28.284271247461902	0.6549461226639129
3	37	medium	E	A1	1070.0	358.0	105.32590171999989	55.284271200000006	6.979011962552029E-5	1428.0	163.43860003999998	39.45883931389772	33.37663853655727	24.05487660670238	26.27173063627808	19.924858845171276	22.11238742534834	13.601470508735444	16.42217589942564	34.51515942021003	18.681541692269406	37.10146129790513	0.9010722570069747	1.1822292790413462	0.7621806302561226	0.5248877085046812	0.33457943925233646	69.0	4.0	38.2099463490856	80.0	211.0	7066.0	18349.0	0.5	0.20378151260504201	0.7250859106529209	-1.0	0.10001737869867229	105.55741829847898	42.525273061485265	5.0	0.5154639175257731	225.0	5553.0	37.0	0.008777987950659257	21.0	0.5322001448887939
3	46	medium	iso	A1	1438.0	691.0	120.15432883999989	79.18376611999996	7.416349375641772E-5	2129.0	202.16652208000002	45.69463863518345	38.07886552931954	74.5387822595581	73.6389225446537	29.832867780352597	28.047439204924284	19.4164878389476	47.1390093966404	14.181094748850036	19.209372712298546	49.128438225443034	1.0636574541576989	1.2	0.8863812117980824	0.6590171730345461	0.480528511821975	61.0	4.0	38.948684188300895	92.0	479.0	4270.0	26082.0	0.5882352941176471	0.26820103334899015	0.8388791593695272	-1.0	0.17150057274199548	83.77729760598314	30.076809620810597	1.0	0.2504378283712785	195.0	16005.0	122.0	0.0013111069685456573	30.805843601498726	0.6741675724245509
4	49	medium	iso	A1	929.0	252.0	96.9827559599999	45.870057640000006	6.690053990571592E-5	1181.0	145.6812407199999	36.069377593742864	30.4138126514911	48.36646066342979	60.266237619959355	17.72004514666935	17.639143203473672	12.36931687685298	27.530278209520883	20.08955624871466	17.029386365926403	31.704513208365167	1.004586500730928	1.1859538298291743	0.8470704975720931	0.4729712739749209	0.271259418729817	116.0	3.0	33.24154027718932	86.0	188.0	4464.0	10317.0	0.6923076923076923	0.23200677392040644	0.6861313868613139	-1.0	0.09931664597928702	46.89484678359101	16.341664064126334	4.0	0.4635036496350365	167.0	3873.0	34.0	0.0023650148843081375	24.413111231467404	0.6768376074141759
4	53	small	api	A1	1051.0	135.0	104.81118307999992	32.1421356	4.712779734840684E-5	1186.0	138.95331867999988	39.96248240537617	32.449961479175904	56.16799441711033	63.06221202122045	12.041594578792296	14.062745741264605	12.041594578792296	25.098540922099122	16.36365578864426	17.029386365926403	28.153191987246323	0.8562762066769363	1.2315109351060793	0.6953054027110029	0.3066670431099577	0.12844909609895339	100.0	3.0	35.17101079013795	101.0	93.0	6483.0	6816.0	0.8461538461538461	0.163575042158516	0.4793814432989691	-1.0	0.0507719296819958	46.45549201295435	17.91140324685091	4.0	0.5051546391752577	85.0	5110.0	78.0	7.780010936800585E-4	24.698178070456937	0.6180341306108221
4	56	large	F	B	1180.0	627.0	106.81118307999989	75.59797968	3.0365613422497613E-5	1807.0	184.40916276000002	38.47076812334269	37.48332962798263	84.60370776010095	78.90627698844214	27.018512172212592	28.098674477711025	17.0	42.47380750914997	6.963095397084316	16.0312195418814	43.28259695038763	0.9615582469430983	1.0263434039921284	0.9368776992212959	0.707772140519952	0.5313559322033898	111.0	3.0	36.124783736376884	228.0	489.0	7909.0	18665.0	0.5555555555555556	0.3967902600996126	0.6820083682008368	-1.0	0.105201951488972	54.370028856838886	26.42663435509973	1.0	0.07252440725244072	410.0	7668.0	31.0	0.005620720332153889	15.652475842498529	0.40686673560336756
4	66	medium	api	A1	922.0	355.0	98.18376611999994	58.94112544000001	5.6839446170196054E-5	1277.0	159.53910512	37.48332962798263	30.4138126514911	36.027373385103616	54.22392228210536	22.360679774997898	20.38792670107229	11.180339887498949	28.14584537901898	26.468236956162524	16.97056274847714	34.69193700385702	1.0967608478709046	1.2324442863346476	0.8899070408551509	0.6003143673258807	0.38503253796095444	99.0	3.0	35.22782990761707	50.0	220.0	2888.0	15586.0	0.5454545454545454	0.211433046202036	0.8148148148148148	-1.0	0.28153406070742254	99.81953548080244	45.62906233954436	2.0	0.3	102.0	2927.0	39.0	8.335390494865895E-4	27.16615541441225	0.7247529951056364
4	68	medium	iso	A1	752.0	334.0	84.42640679999997	53.284271200000006	6.386906833521052E-5	1086.0	140.12489155999987	32.31098884280702	28.231188426986208	25.88702626632669	36.544972322822545	19.6468827043885	20.811833783195787	13.341664064126334	17.826752464996982	28.514562965776534	14.035668847618199	29.938106978115812	0.9440245827953945	1.1445139451487254	0.8248257583901452	0.6311327607039653	0.4441489361702128	96.0	3.0	29.427877939124322	58.0	247.0	2807.0	13364.0	0.5	0.28084714548802947	0.8098360655737705	-1.0	0.18734809616070447	38.8349567830439	13.601470508735444	3.0	0.20327868852459016	118.0	4255.0	46.0	0.001231964843815481	18.35755975068582	0.5681522110015066
4	75	medium	iso	A1	1081.0	337.0	105.7401152799999	52.870057640000006	4.417302121773021E-5	1418.0	160.61017291999994	38.91015291668744	34.438350715445125	82.35498672832927	81.39798501184599	19.4164878389476	21.036705813735743	13.601470508735444	35.05511795136174	4.704058023526232	15.264337522473747	35.45393495625773	0.9229813836285035	1.129849487804791	0.8169064938213885	0.5000000000000006	0.31174838112858466	104.0	4.0	33.28663395418648	83.0	229.0	4075.0	12864.0	0.5	0.22002820874471085	0.7339743589743589	-1.0	0.14858960639192362	40.037733229944266	19.35465183734548	3.0	0.1987179487179487	107.0	2887.0	31.0	7.29657068393092E-4	16.492422502470642	0.4238591027329918
4	76	small	api	A1	1089.0	260.0	107.25483391999994	47.284271200000006	7.178404868428953E-5	1349.0	156.95331867999994	40.44749683231337	32.2490309931942	46.68799219731719	68.06522069048826	19.72308292331602	16.509907311403637	13.038404810405298	31.2503887506382	20.34169647263019	17.804493814764857	33.68915785820466	1.194621056999696	1.2542236335984598	0.9524785094124246	0.44085911535948824	0.23875114784205692	81.0	4.0	36.24913792078372	82.0	158.0	3368.0	7318.0	0.75	0.17790956263899185	0.6583333333333333	-1.0	0.09743082453215147	16.1245154965971	8.06225774829855	1.0	0.08333333333333333	160.0	9609.0	91.0	0.0013984402289294044	28.071337695236398	0.6940191580115361
4	79	small	api	A1	891.0	211.0	95.84062035999995	41.455844080000006	3.503539544220073E-5	1102.0	139.2964644399999	35.12833614050059	30.14962686336267	31.252317055717185	38.589159979767544	14.422205101855956	16.712089233685372	12.206555615733702	17.706503305827688	24.77642603622873	17.0	28.38801130808357	0.8629803790651226	1.1651333629998575	0.7406709021216382	0.4325498303775799	0.23681257014590348	110.0	4.0	34.17601498127012	2.0	99.0	113.0	9453.0	0.0	0.09165154264972777	0.9801980198019802	-1.0	0.17575465457847705	21.372654881311632	9.899494936611665	1.0	0.43564356435643564	88.0	4114.0	65.0	7.211437191679526E-4	21.095023109728988	0.6005130167667649
5	89	small	api	A1	840.0	71.0	87.59797967999995	22.556349160000003	6.649576963611427E-5	911.0	112.5685423999999	36.24913792078372	29.966648127543394	34.474892128971675	42.87890360333853	6.324555320336759	-1.0	17.08800749063506	12.165806562454808	15.617362275824396	14.317821063276353	17.87903138633661	-1.0	1.2096493997760753	-1.0	0.2574985090112756	0.08452380952380953	76.0	4.0	31.25699921617557	61.0	37.0	5995.0	3563.0	0.6470588235294118	0.10757409440175632	0.37755102040816324	0.017824925330739053	-1.0	56.86795747531424	25.73242758046888	2.0	0.5612244897959183	142.0	8971.0	82.0	0.0014563317513326688	18.788294228055936	0.5183100979977657
5	92	large	iso	B	998.0	558.0	97.49747459999992	70.76955255999998	5.03061726605344E-5	1556.0	170.26702715999997	38.3275357934736	31.25699921617557	72.68106156848526	84.79475240290867	25.019992006393608	26.744527529340687	17.0	38.90153564878771	7.038423569660823	15.297058540778355	39.062626263385205	0.9355181907380813	1.2262065058900156	0.7629369003054307	0.7258603656181268	0.5591182364729459	122.0	4.0	32.202484376209235	76.0	414.0	3908.0	23605.0	0.5	0.3149100257069409	0.8448979591836735	-1.0	0.13968712942977812	71.68298190855529	24.0	4.0	0.28775510204081634	298.0	5386.0	30.0	0.006736766513478138	26.92582403567252	0.7025190500313208
5	94	small	api	A1	1578.0	272.0	131.2964644399999	46.213203400000005	1.0425209310232865E-4	1850.0	179.92388139999997	48.16637831516918	38.948684188300895	45.763898460929994	55.076297471186734	17.11724276862369	19.3587860649419	15.033296378372908	29.81332726749265	25.623458681558528	22.02271554554524	36.361480200804166	0.8842105445662439	1.236662529658371	0.7149974413880784	0.35197599262940243	0.17237008871989862	94.0	5.0	45.221676218380054	8.0	105.0	515.0	9576.0	0.0	0.06108108108108108	0.9292035398230089	-1.0	0.1474953121383721	66.80384133864989	32.70204181373032	1.0	0.25663716814159293	138.0	10242.0	57.0	0.001565808396807942	31.827660925679098	0.6607858435487876
6	109	small	api	A1	1149.0	94.0	109.98275595999989	25.970562720000004	1.334471133904351E-4	1243.0	138.36753223999986	41.773197148410844	32.7566787083184	58.799485396019364	82.60599135740172	9.486832980505138	-1.0	13.92838827718412	23.388202644124583	9.677415797331719	16.278820596099706	23.584315068584022	-1.0	1.275257406905626	-1.0	0.23613304188745143	0.08181026979982593	118.0	3.0	35.84689665786984	167.0	47.0	9180.0	2472.0	0.5	0.17216411906677392	0.21962616822429906	0.03255400634608937	-1.0	42.168432015719304	13.099019513592784	3.0	0.4485981308411215	105.0	3884.0	53.0	7.400481633361645E-4	28.160255680657446	0.6741225858439885
6	114	small	api	A1	1015.0	121.0	102.39696951999989	30.556349160000003	3.7222525592046784E-5	1136.0	135.78174579999987	37.8021163428716	32.01562118716424	42.96367454520173	46.938501769386995	12.165525060596439	13.507242496441993	12.36931687685298	20.42213703057864	20.458762807407396	17.11724276862369	27.951742103513247	0.9006668136594881	1.1807397433234026	0.7627987613294025	0.2984106785897782	0.11921182266009853	72.0	4.0	35.12833614050059	51.0	90.0	1549.0	3540.0	0.6153846153846154	0.12411971830985916	0.6382978723404256	-1.0	0.08271744441307911	0.0	0.0	0.0	0.09219858156028368	87.0	11392.0	178.0	4.894751993136494E-4	24.166091947189145	0.639278809895155
7	115	small	E	A1	1034.0	65.0	103.66904747999993	21.727922040000003	7.835006735992742E-5	1099.0	127.39696951999986	40.11234224026316	32.0624390837628	66.29735404903376	78.34375742789616	7.280109889280518	-1.0	13.341664064126334	21.115695386888063	7.672529197087205	15.652475842498529	21.560325441330765	-1.0	1.2510695813088353	-1.0	0.20958928984267752	0.06286266924564797	137.0	4.0	32.202484376209235	462.0	4.0	12763.0	90.0	0.14285714285714285	0.4240218380345769	0.008583690987124463	0.29196081530650875	-1.0	0.0	0.0	0.0	0.0	87.0	4784.0	83.0	0.0012429333164440557	25.495097567963924	0.6355923425078122
7	116	small	api	A1	1130.0	260.0	110.32590171999988	47.455844080000006	2.135119119324675E-4	1390.0	160.61017291999997	39.05124837953327	33.95585369269929	58.866896829494486	80.04192940153901	17.029386365926403	21.69601221297983	13.038404810405298	32.64940438288848	12.015601306696713	17.72004514666935	33.14880552145979	0.7849085905168518	1.1500593898462201	0.6824939628742178	0.43014236312738163	0.23008849557522124	94.0	3.0	35.4682957019364	70.0	217.0	3100.0	12449.0	0.6428571428571429	0.20647482014388488	0.7560975609756098	-1.0	0.15898837086530018	43.510179106545976	14.041594578792296	1.0	0.25435540069686413	120.0	3167.0	36.0	7.177875142258223E-4	24.698178070456937	0.6324555320336759
7	119	small	api	A1	789.0	141.0	88.84062035999995	33.384776280000004	6.972601631196449E-5	930.0	125.05382375999984	33.734255586866	27.65863337187866	17.132996150343136	30.41108126712537	12.649110640673518	13.78579266774952	11.704699910719626	11.086653417827668	26.14012016714807	16.1245154965971	21.901700831536555	0.917546850263086	1.2196645847717336	0.7522944108726496	0.3757827910782052	0.17870722433460076	97.0	3.0	32.14031735997639	16.0	95.0	1122.0	9525.0	0.75	0.11935483870967742	0.8558558558558559	-1.0	0.1079651030202429	21.781796514463956	8.318830507798008	3.0	0.46846846846846846	91.0	3009.0	49.0	7.167158720271885E-4	14.0	0.41500841671012656
7	120	small	api	A1	1000.0	146.0	100.84062035999995	31.970562720000004	5.6070852171957034E-5	1146.0	134.81118307999986	37.94733192202055	32.57299494980466	36.86989764584402	45.0	11.180339887498949	15.036323410017022	13.416407864998739	17.392527130926087	20.56918625482481	15.811388300841896	24.59674775249769	0.7435554279213453	1.164993639071194	0.6382484873601151	0.31704052003910166	0.146	100.0	4.0	34.92849839314596	35.0	88.0	1218.0	3974.0	0.07692307692307693	0.10732984293193717	0.7154471544715447	-1.0	0.10307493157588757	15.50688265169488	7.280109889280518	1.0	0.34146341463414637	109.0	2685.0	38.0	0.0031709719938736655	23.08679276123039	0.608390408281466
7	123	small	api	A1	936.0	119.0	97.15432883999992	29.556349160000003	5.4267062206845646E-5	1055.0	129.53910511999985	38.18376618407357	29.698484809834994	32.87092380189721	50.1944289077348	11.045361017187261	13.167787233573836	13.038404810405298	17.677669529663685	21.213203435596427	17.26267650163207	23.01116878580679	0.8388167898874431	1.2857142857142858	0.6524130588013446	0.304220609754562	0.12713675213675213	100.0	3.0	34.92849839314596	28.0	88.0	2062.0	9694.0	0.6428571428571429	0.10995260663507109	0.7586206896551724	-1.0	0.15419226311649986	34.78124613048354	12.14955502078152	2.0	0.6379310344827587	86.0	15042.0	238.0	7.024265372697826E-4	21.213203435596427	0.5555555555555556
7	126	small	api	A1	954.0	81.0	98.32590171999995	23.142135600000003	3.195319151612232E-5	1035.0	123.88225087999986	37.53664875824692	30.479501308256342	23.24727000874313	35.420107957987966	9.055385138137417	-1.0	14.035668847618199	12.547737093778778	22.474120986173943	16.76305461424021	21.650184771891993	-1.0	1.2315374972384776	-1.0	0.23536153948428815	0.08490566037735849	109.0	4.0	35.34119409414458	112.0	32.0	5796.0	1725.0	0.5333333333333333	0.1391304347826087	0.2222222222222222	0.02870679180218594	-1.0	23.170953173065218	11.403124237432849	2.0	0.3333333333333333	84.0	11431.0	180.0	4.5248186980486823E-4	24.758836806279895	0.6595910297090734
7	129	small	api	A1	1103.0	206.0	108.08326103999993	40.627416960000005	4.77261358065007E-5	1309.0	150.71067799999992	42.579337712087536	31.575306807693888	41.633539336570216	62.10272896905238	15.811388300841896	15.8277143674379	13.0	25.48184303233038	21.12410194657154	17.029386365926403	28.832531607417575	0.9989685139485717	1.348501155393756	0.740799153158217	0.37588999970091974	0.18676337262012693	101.0	3.0	37.44329045369811	35.0	163.0	1199.0	8186.0	0.6153846153846154	0.15126050420168066	0.8232323232323232	-1.0	0.11075709177840537	30.97463912484282	12.165525060596439	1.0	0.2474747474747475	85.0	4746.0	76.0	0.0013121154412533518	29.274562336608895	0.6875297717065795
8	142	medium	iso	A1	979.0	300.0	97.01219323999993	50.11269832000001	3.2187349052290376E-5	1279.0	149.5391051199999	37.05401462729781	33.015148038438355	37.05652818940958	52.39741895341448	19.4164878389476	18.73014252753022	15.0	25.692222815140212	24.322168692537616	17.029386365926403	32.428941092417745	1.0366438915458633	1.1223337415951353	0.923650295029459	0.5165608223702916	0.30643513789581206	76.0	4.0	33.83784863137726	47.0	201.0	3219.0	16436.0	0.46153846153846156	0.19390148553557468	0.8104838709677419	-1.0	0.1627766887325882	54.24051956478718	19.934493926459556	4.0	0.4637096774193548	127.0	5732.0	61.0	0.0012715399111294546	25.709920264364882	0.6938497899070916
8	145	small	api	A1	1035.0	70.0	103.01219323999995	22.0710678	7.511417598933605E-5	1105.0	127.49747459999986	38.2099463490856	33.24154027718932	46.422402013677996	60.79240352885731	7.615773105863909	-1.0	12.649110640673518	18.529206859693566	15.372332200582573	16.401219466856727	21.22821794862853	-1.0	1.1494637742555402	-1.0	0.21425684771683648	0.06763285024154589	91.0	4.0	35.0	215.0	65.0	9185.0	2987.0	0.9230769230769231	0.25339366515837103	0.23214285714285715	0.06984986171671578	-1.0	4.47213595499958	2.23606797749979	1.0	0.2	89.0	4103.0	66.0	0.0011741722283605796	21.095023109728988	0.5520819871612778
8	158	medium	E	A1	869.0	274.0	95.49747459999993	49.69848476	5.510136272357794E-5	1143.0	147.19595935999988	35.77708763999664	29.068883707497267	37.184706453233105	42.08916217383225	18.681541692269406	18.009845926521695	12.36931687685298	22.360679774997894	26.385602134497518	16.278820596099706	33.3598958790525	1.0372960306539079	1.2307692307692308	0.8428030249063001	0.5204167436695759	0.31530494821634064	118.0	4.0	33.015148038438355	163.0	136.0	4135.0	4002.0	0.5384615384615384	0.2615923009623797	0.45484949832775917	-1.0	0.04100195739310612	0.0	0.0	0.0	0.0	84.0	2124.0	35.0	4.6644295219311447E-4	25.495097567963924	0.7126096406869612
9	167	medium	iso	A1	1955.0	559.0	150.7817457999999	71.18376611999997	4.829466017631662E-4	2514.0	224.79393904000005	51.884487084291386	45.17742799230607	87.80793027977559	80.24886329873436	26.40075756488817	25.506149727012215	15.0	50.188411726409655	4.825418570466792	24.186773244895647	50.924127925162075	1.035074201612191	1.148460401356349	0.9012711281901864	0.47209803641894177	0.28593350383631716	70.0	4.0	47.634021455258214	61.0	435.0	3181.0	25785.0	0.46153846153846156	0.19729514717581542	0.8770161290322581	-1.0	0.16315871344855176	145.76453825839388	65.2657097215326	5.0	0.28024193548387094	218.0	7388.0	50.0	0.002156456147133754	34.52535300326414	0.6654272778523251
9	170	small	api	A1	872.0	90.0	93.25483391999994	24.55634916	7.771628649313632E-5	962.0	120.22539663999986	35.510561809129406	30.4138126514911	24.393739386163134	28.162527374323616	9.486832980505138	12.456756599534256	13.0	11.038969253908586	23.01585822275002	15.524174696260024	23.38892156200009	0.7615813076784241	1.167580080013034	0.6522732964662453	0.2633252146592855	0.10321100917431193	70.0	4.0	32.984845004941285	106.0	37.0	8945.0	2767.0	0.46153846153846156	0.14864864864864866	0.25874125874125875	0.06588012674072828	-1.0	47.72465364264754	20.504967632154177	1.0	0.38461538461538464	171.0	5601.0	52.0	0.004485928334599577	18.110770276274835	0.5100108067459169
10	187	medium	iso	A1	1437.0	386.0	120.63961019999986	58.284271200000006	5.0271560375884774E-5	1823.0	181.33809495999998	45.35416188179427	40.024992192379	89.73100770630352	87.33699923393284	20.8806130178211	21.976162206144902	16.76305461424021	39.048235630849604	2.7732672492846873	18.681541692269406	39.09044995196741	0.9501482934987863	1.1331460519417658	0.838504702787965	0.4831271512181997	0.2686151704940849	156.0	3.0	39.56008088970496	88.0	285.0	4857.0	18707.0	0.5294117647058824	0.20460778935820076	0.7640750670241286	-1.0	0.11067099951224812	59.47024357309351	24.467538841148453	3.0	0.21983914209115282	124.0	6119.0	70.0	4.3908349285074226E-4	21.02379604162864	0.463547228508435
10	190	small	api	A1	906.0	119.0	92.76955255999995	28.142135600000003	8.491706191109733E-5	1025.0	122.91168815999988	37.21558813185679	30.14962686336267	35.93349726018383	46.959927259126374	10.0	16.137813473559667	16.278820596099706	16.014794604033682	19.20421777105279	14.866068747318506	21.91176470588235	0.6196626337504821	1.2343631415578333	0.5020099943752648	0.30335530164165336	0.13134657836644592	76.0	4.0	33.61547262794322	83.0	58.0	9307.0	8110.0	0.5384615384615384	0.1375609756097561	0.41134751773049644	-1.0	0.0374549799183386	47.70014567308432	20.132315891965693	4.0	0.6170212765957447	91.0	7766.0	117.0	9.754015933635639E-4	21.095023109728988	0.5668329903853248
10	194	medium	E	A1	874.0	428.0	96.74011527999994	67.84062035999999	3.613704396266502E-5	1302.0	166.9949491999999	35.84689665786984	30.083217912982647	64.04353057304309	71.40998855291488	26.076809620810597	20.748494317453755	9.0	38.859709762188864	14.892023895045554	16.0312195418814	40.99886659344149	1.2568049142185047	1.191591164268362	1.0547282926440495	0.7012666892492877	0.4897025171624714	154.0	3.0	31.78049716414141	670.0	0.0	25851.0	0.0	0.0	0.5145929339477726	0.0	0.27625869178829116	-1.0	61.946441339929535	27.85677655436824	6.0	0.1253731343283582	269.0	12629.0	89.0	0.005839139845577639	17.88854381999832	0.4990262892414443
10	199	small	api	A1	1214.0	191.0	114.56854239999987	38.384776280000004	7.05884909192612E-5	1405.0	154.9533186799999	42.2965719651132	35.22782990761707	16.75026450502571	14.919076928594762	14.142135623730951	15.822825418755093	13.152946437965905	10.473662034960954	33.04205802777299	20.396078054371138	40.681597930602685	0.8937806775626818	1.2006578911057961	0.7444091145226365	0.33503765934269275	0.15733113673805602	98.0	4.0	41.593268686170845	207.0	120.0	10915.0	7511.0	0.5714285714285714	0.23274021352313168	0.3669724770642202	0.03340745676498992	-1.0	112.47245360198515	47.665741894865484	3.0	0.3211009174311927	85.0	5548.0	94.0	0.0012395853166267264	30.0	0.7092773387106741
11	209	small	api	A1	1006.0	158.0	100.91168815999994	34.970562720000004	6.124722754292106E-5	1164.0	138.71067799999986	38.01315561749642	32.202484376209235	64.79887635452492	81.86989764584402	12.649110640673518	15.051503065523516	13.341664064126334	27.280029325497434	8.788141830730197	16.0	27.556991038610164	0.8403885369858616	1.180441706714406	0.7119271813302541	0.3465462064667141	0.15705765407554673	72.0	4.0	34.20526275297414	42.0	88.0	2568.0	5049.0	0.21428571428571427	0.11168384879725086	0.676923076923077	-1.0	0.056186639452405526	28.509433542734463	12.87830274586708	2.0	0.5153846153846153	110.0	4721.0	64.0	0.0011483134865609452	22.02271554554524	0.5793445765762414
11	214	medium	iso	A1	703.0	222.0	81.01219323999996	42.213203400000005	5.9502153243547315E-5	925.0	125.63961019999985	30.01666203960727	27.784887978899608	24.2151389860315	37.57628273744078	15.132745950421556	18.17437133867085	13.038404810405298	14.925043944222038	24.545717100530485	14.035668847618199	24.474621609346055	0.8326420577873074	1.0803233060504873	0.7707341433106092	0.5210722202637162	0.3157894736842105	92.0	3.0	28.861739379323623	36.0	160.0	2605.0	15103.0	0.5	0.2118918918918919	0.8163265306122449	-1.0	0.15430558209631853	42.38469117221224	15.652475842498529	3.0	0.3622448979591837	79.0	4172.0	71.0	8.804437483264859E-4	17.08800749063506	0.5692840685645617
11	225	small	api	A1	1308.0	48.0	120.15432883999988	17.899494920000002	9.79224325106381E-5	1356.0	140.4680373199999	43.139309220245984	36.76955262170047	70.47698799665142	82.8090885915796	5.0	-1.0	12.206555615733702	21.673967824250397	7.0710678118654755	17.46424919657298	21.845794392523363	-1.0	1.1732345417438188	-1.0	0.14897087015346205	0.03669724770642202	71.0	5.0	37.589892258425	157.0	23.0	7563.0	951.0	0.7272727272727273	0.13274336283185842	0.12777777777777777	0.09025995091312346	-1.0	17.13924532593477	8.54400374531753	2.0	0.3333333333333333	146.0	7997.0	85.0	2.22799118353244E-4	22.02271554554524	0.5105022760821033
12	236	medium	iso	A1	911.0	281.0	96.42640679999994	48.870057640000006	8.091950074358047E-5	1192.0	147.2964644399999	36.6742416417845	29.614185789921695	29.98163936884933	49.63870560545922	18.35755975068582	18.741633017529463	13.892443989449804	22.986160374739278	26.136122920637845	16.278820596099706	30.166516315454476	0.9795069476344772	1.2384011467323706	0.7909448002523186	0.5068119746633558	0.3084522502744237	76.0	3.0	34.20526275297414	221.0	209.0	7673.0	10141.0	0.3076923076923077	0.36073825503355705	0.48604651162790696	-1.0	0.09213985164163137	35.82732087078439	12.806248474865697	1.0	0.14186046511627906	86.0	6208.0	91.0	5.650298627657685E-4	25.709920264364882	0.7010348166292414
12	237	small	api	A1	1420.0	121.0	126.05382375999987	32.970562720000004	9.338018903624989E-5	1541.0	161.43860003999993	44.27188724235731	37.94733192202055	90.0	86.82016988013577	11.40175425099138	-1.0	11.180339887498949	30.357865537616444	0.6324555320336759	18.973665961010276	30.404678002643685	-1.0	1.1666666666666665	-1.0	0.2615594016630094	0.0852112676056338	66.0	4.0	39.20459156782532	46.0	71.0	2651.0	5214.0	0.0	0.07592472420506165	0.6068376068376068	-1.0	0.028050862881956923	88.79731329728067	42.64800050636147	2.0	0.5555555555555556	193.0	14982.0	112.0	0.0016974819314657435	25.079872407968907	0.5664965731113816
12	242	small	api	A1	884.0	141.0	96.32590171999993	32.55634916	4.3330379194143675E-5	1025.0	131.29646443999985	34.40930106817051	31.622776601683793	25.529697990533037	25.23283132320836	11.180339887498949	14.64840493156607	10.198039027185569	12.206002068101025	25.867431260177344	17.26267650163207	28.63257776066803	0.7632462332746048	1.0881176406988355	0.7014372387018885	0.33798125507960236	0.1595022624434389	41.0	3.0	33.734255586866	3.0	93.0	260.0	10934.0	0.2727272727272727	0.09365853658536585	0.96875	-1.0	0.1406214009756729	18.808193422958507	8.602325267042627	1.0	0.5	101.0	14896.0	214.0	9.682333040671391E-4	21.2602916254693	0.6178646751164504
12	243	small	api	A1	876.0	72.0	95.08326103999993	22.313708480000003	8.260162659240206E-5	948.0	119.39696951999987	36.05551275463989	29.410882339705484	33.111341960372044	40.36453657309738	7.280109889280518	-1.0	13.038404810405298	13.035454611292884	19.074572245751188	15.231546211727817	20.127362635069662	-1.0	1.225924211935797	-1.0	0.23467546480776466	0.0821917808219178	98.0	4.0	33.54101966249684	203.0	26.0	16492.0	1925.0	0.42857142857142855	0.24156118143459915	0.11353711790393013	0.11144815129354094	-1.0	50.259218585708936	23.259406699226016	2.0	0.26200873362445415	86.0	13374.0	197.0	3.591794217920186E-4	21.400934559032695	0.5935551299649362
12	246	small	E	A1	998.0	67.0	97.49747459999992	22.142135600000003	4.87498072720451E-5	1065.0	122.46803731999987	38.948684188300895	31.89043743820395	44.72845805431547	57.82326543880714	7.280109889280518	-1.0	16.492422502470642	16.585926160608025	14.204885112592319	15.033296378372908	19.59562911864673	-1.0	1.2213280004005633	-1.0	0.22710470902802257	0.06713426853707415	75.0	4.0	33.37663853655727	183.0	0.0	15491.0	0.0	0.0	0.17183098591549295	0.0	0.3498703304917444	-1.0	76.85652772879848	29.0	4.0	0.5245901639344263	109.0	10138.0	134.0	3.1339552530831573E-4	28.319604517012593	0.7271004170538582
13	256	medium	iso	A1	775.0	221.0	93.32590171999993	45.69848476000001	4.605161307359982E-4	996.0	141.43860003999984	32.7566787083184	29.614185789921695	9.950626687951601	15.915421653323547	16.0312195418814	16.839257718478226	12.041594578792296	6.8993563728610985	29.276509783195106	14.035668847618199	25.160108447674972	0.9520146202341127	1.1061144459850778	0.8606836513976385	0.48966561177310036	0.28516129032258064	107.0	3.0	30.4138126514911	53.0	187.0	3392.0	15509.0	0.6923076923076923	0.24096385542168675	0.7791666666666667	-1.0	0.15320834511550724	41.55198954214896	15.341664064126334	3.0	0.5416666666666666	151.0	4062.0	39.0	0.002573588282620023	20.615528128088304	0.6293534308425809
14	279	large	iso	A1	892.0	448.0	94.91168815999991	63.94112544000001	4.19910183261129E-5	1340.0	161.68124071999995	35.12833614050059	31.144823004794873	17.216073587790703	27.14811611100015	23.769728648009426	22.98868482618232	12.649110640673518	15.656875913513229	36.12157307257137	16.492422502470642	34.31325657849127	1.033975141585201	1.1279028985039485	0.9167235432736865	0.6736907400931438	0.5022421524663677	113.0	3.0	34.23448553724738	49.0	324.0	5023.0	34540.0	0.6923076923076923	0.2783582089552239	0.868632707774799	-1.0	0.14860102530840202	68.20562996473092	25.09975124224178	6.0	0.4155495978552279	137.0	16608.0	206.0	0.0028842643107090515	22.0	0.6262750365405292
14	285	medium	iso	A1	1162.0	439.0	108.91168815999991	61.69848476000001	2.9962231373403257E-5	1601.0	173.43860003999998	40.19950248448356	36.22154055254967	41.96443087494441	52.55820340349422	21.93171219946131	24.786698035803163	14.142135623730951	29.851115706299677	26.83486083618771	18.601075237738275	37.59722091336226	0.8848178231639419	1.109823101702776	0.7972602316588889	0.5665001231948589	0.37779690189328746	95.0	3.0	37.21558813185679	2.0	351.0	95.0	27990.0	0.18181818181818182	0.22048719550281073	0.9943342776203966	-1.0	0.24963353774252045	53.68872189448799	17.72004514666935	3.0	0.3059490084985836	136.0	3682.0	42.0	5.933764976511218E-4	21.213203435596427	0.527698158547719
14	288	medium	iso	A1	1137.0	500.0	109.49747459999992	69.35533899999999	5.61889968375718E-5	1637.0	181.68124072000003	43.08131845707603	32.31098884280702	41.241444314527996	63.62157936648758	25.495097567963924	26.24728593749816	14.212670403551895	34.7250282391087	24.88317531572495	18.027756377319946	38.76083939194516	0.9713422419626396	1.3333333333333335	0.7285066814719796	0.6333966993609553	0.4397537379067722	89.0	3.0	38.8329756778952	68.0	373.0	3492.0	23654.0	0.5833333333333334	0.2693952351863164	0.8458049886621315	-1.0	0.23412229343274846	59.555687185202025	23.40939982143925	5.0	0.2834467120181406	111.0	5921.0	75.0	2.595400846853612E-4	28.792360097775937	0.6683258806589947
15	306	small	api	A1	934.0	99.0	98.25483391999992	26.899494920000002	5.02377265199038E-5	1033.0	127.98275595999985	37.57658845611187	30.463092423455635	31.910960453232008	49.16361262005324	9.848857801796104	12.131549961203756	11.704699910719626	16.499635157782834	21.534254988994498	17.11724276862369	21.80818513254852	0.8118383745928908	1.2335119473024696	0.6581520157695074	0.2737727381627029	0.10599571734475374	72.0	14.0	34.52535300326414	120.0	96.0	4088.0	3429.0	1.0	0.2090997095837367	0.4444444444444444	0.016541774193002973	-1.0	0.0	0.0	0.0	0.05555555555555555	78.0	5824.0	97.0	4.159943786080357E-4	25.495097567963924	0.67848356158626
15	309	small	E	A1	1327.0	89.0	119.15432883999989	24.313708480000003	8.810150253144624E-5	1416.0	145.8822508799999	45.31004303683677	35.84689665786984	70.61809973030452	76.49854914817107	8.602325267042627	-1.0	14.422205101855956	25.005493794805677	6.723036649452632	17.029386365926403	25.716186088546955	-1.0	1.263987883505932	-1.0	0.2040522464999856	0.06706857573474001	53.0	3.0	37.589892258425	708.0	10.0	13520.0	143.0	0.3076923076923077	0.5070621468926554	0.013927576601671309	0.21932279282826014	-1.0	0.0	0.0	0.0	0.0	130.0	3488.0	35.0	0.0010591989373294772	30.083217912982647	0.6639414994270738
15	313	medium	api	A1	1174.0	394.0	109.74011527999991	58.69848476000001	8.834128195487586E-5	1568.0	170.8528135999999	42.190046219457976	34.132096331752024	19.910626131071393	24.190089661316623	23.021728866442675	20.932468437851945	15.0	15.97533210781723	38.907660024520766	19.209372712298546	38.98654586930241	1.0998095582847145	1.236081306269193	0.8897550288210561	0.5348863048870679	0.33560477001703576	65.0	4.0	39.824615503479755	7.0	134.0	330.0	8945.0	0.0	0.0899234693877551	0.950354609929078	-1.0	0.28159449359450467	25.001972253913376	10.770329614269007	2.0	0.36879432624113473	173.0	4324.0	26.0	9.397517210780138E-4	26.419689627245813	0.6262067002681097
16	321	medium	iso	A1	873.0	395.0	92.42640679999994	58.69848476000001	3.082888257912035E-5	1268.0	153.53910511999993	35.014282800023196	31.016124838541646	21.650432814670225	33.581015926575986	20.808652046684813	22.799901784629373	13.601470508735444	18.59241280816892	32.112328834914216	16.55294535724685	33.61397638310624	0.9126641089617777	1.1289057863383793	0.8084502001907667	0.6350834874173649	0.4524627720504009	160.0	3.0	33.61547262794322	79.0	293.0	4997.0	17940.0	0.75	0.29337539432176657	0.7876344086021505	-1.0	0.15345137898797018	62.2995273990182	21.1245154965971	2.0	0.31989247311827956	96.0	11396.0	163.0	3.2744395636100223E-4	23.769728648009426	0.6788580758248083
16	322	medium	iso	A1	1057.0	355.0	103.5685423999999	57.11269832000001	1.1089632164507439E-4	1412.0	163.09545427999996	40.311288741492746	31.827660925679098	51.340191745909905	68.83874018317172	20.615528128088304	23.276567077983206	14.317821063276353	33.21650192299003	18.00320800633181	18.110770276274835	35.61831246904547	0.8856773449031529	1.266548893920411	0.6992839748662779	0.5514483162215486	0.3358561967833491	87.0	3.0	35.6931365951495	64.0	223.0	4092.0	18119.0	0.6428571428571429	0.20325779036827196	0.7770034843205574	-1.0	0.14720979096033657	42.02264417941671	16.447509940746002	4.0	0.21254355400696864	99.0	10660.0	139.0	2.7676678531954194E-4	27.018512172212592	0.6702467972551375
16	325	medium	E	A1	1073.0	270.0	104.08326103999988	47.284271200000006	3.956942073914697E-5	1343.0	153.78174579999992	37.48332962798263	33.97057550292606	79.85632266876905	81.61860197863507	17.204650534085253	19.465758574133247	13.601470508735444	33.69497887554594	4.945456399039495	16.64331697709324	34.058736088635854	0.8838417711060781	1.1034057878929369	0.8010124478265261	0.4542927530088469	0.2516309412861137	82.0	3.0	34.17601498127012	303.0	162.0	10258.0	5367.0	0.6666666666666666	0.3462397617274758	0.34838709677419355	0.06093299627665683	-1.0	6.324555320336759	3.1622776601683795	1.0	0.047311827956989246	171.0	17695.0	177.0	4.126428330154634E-4	22.20360331117452	0.5923594176809401
17	339	medium	api	A1	907.0	293.0	95.84062035999993	48.455844080000006	3.343169694657382E-5	1200.0	146.71067799999992	36.76955262170047	30.463092423455635	20.13031202604128	33.92979742206063	18.027756377319946	19.31300041329971	13.601470508735444	15.665134844748131	30.46309242345563	16.278820596099706	28.06483154955755	0.933451871357353	1.207019698150837	0.773352641044225	0.5055877549413647	0.3230429988974642	132.0	3.0	35.608987629529715	47.0	180.0	3589.0	18175.0	0.5	0.18916666666666668	0.7929515418502202	-1.0	0.202357388338259	47.255164408093506	21.50023898044951	1.0	0.31718061674008813	129.0	6342.0	72.0	0.0015393224662963163	24.186773244895647	0.6577935144802719
17	349	medium	iso	A1	925.0	430.0	95.25483391999994	62.35533900000001	2.8065356041473434E-5	1355.0	160.02438647999995	36.24913792078372	31.78049716414141	6.170175095029613	6.519801751656985	23.323807579381203	22.53994886862817	13.892443989449804	5.710480631356338	39.36376430924842	16.64331697709324	50.29196009304072	1.0347764192067017	1.140609529598057	0.907213548856943	0.6546160067043876	0.4648648648648649	79.0	3.0	34.132096331752024	44.0	311.0	1739.0	16749.0	0.5384615384615384	0.26199261992619927	0.8760563380281691	-1.0	0.22300211095604852	43.36040473969543	17.0	1.0	0.16338028169014085	133.0	10716.0	118.0	5.932701431791495E-4	25.059928172283335	0.6913248041111355
17	353	small	api	A1	1254.0	78.0	115.39696951999987	22.313708480000003	3.3174579000106836E-5	1332.0	140.12489155999987	43.04648650006177	35.510561809129406	58.57043438516149	66.3895286469817	8.06225774829855	-1.0	13.152946437965905	23.11454617785292	12.644125497461621	18.0	25.226246728166846	-1.0	1.2122164310279921	-1.0	0.19336477008724853	0.06220095693779904	78.0	4.0	37.107950630558946	176.0	37.0	5031.0	1203.0	0.42857142857142855	0.15990990990990991	0.17370892018779344	0.06864560710180947	-1.0	0.0	0.0	0.0	0.07981220657276995	98.0	16257.0	208.0	2.517422325144544E-4	28.844410203711913	0.6700758307805336
[truncated: 27 more columns]
