# Supplementary material for: Exploiting Single-Cell Quantitative Data to Map Genetic Variants Having Probabilistic Effects
Source: PLoS Genet. 2016 Aug 1;12(8):e1006213. doi: 10.1371/journal.pgen.1006213 (PMC4968810; doi:10.1371/journal.pgen.1006213)
Supplement: S1 Dataset — (ZIP) [file pgen.1006213.s007.zip › data/2014-10-07_morpho/k_series/K3-3_C.xls]

image_number	cell_id	Cgroup	Agroup	C11-1_C	C11-2_C	C12-1_C	C12-2_C	C13_C	C101_C	C102_C	C103_C	C104_C	C105_C	C106_C	C107_C	C108_C	C109_C	C110_C	C111_C	C112_C	C113_C	C114_C	C115_C	C116_C	C117_C	C118_C	C126_C	C127_C	C128_C	A7-1_C	A7-2_C	A8-1_C	A8-2_C	A9_C	A101_C	A102_C	A103_C	A104_C	A120_C	A121_C	A122_C	A123_C	D14-1_C	D14-2_C	D14-3_C	D15-1_C	D15-2_C	D15-3_C	D16-1_C
1	8	large	F	1253.0	713.0	112.98275595999989	81.42640679999995	1.370776315317465E-4	1966.0	197.23758988000003	41.78516483155236	36.40054944640259	61.24763157278565	72.77656380886853	30.066592756745816	29.101800796866208	16.0312195418814	43.79544767568203	18.543676133073017	18.24828759089466	45.85155395403738	1.0331523113161953	1.1479267611901918	0.9000158775329916	0.7206976507886561	0.5690343176376695	87.0	4.0	36.76955262170047	198.0	553.0	7950.0	22695.0	0.5294117647058824	0.3819938962360122	0.7363515312916112	-1.0	0.15599174685391393	84.76853275914013	31.482996645401755	3.0	0.1278295605858855	79.0	117.0	196.0	10935.0	15971.0	26906.0	179.0
1	9	large	F	904.0	609.0	96.08326103999993	75.35533899999997	9.747862704527451E-5	1513.0	173.43860003999998	38.63935817272331	28.442925306655784	31.263731694377427	52.99747347180383	26.832815729997478	29.272468436085777	14.317821063276353	29.400074269399656	30.271147946885822	17.029386365926403	36.81410467304002	0.9166570898721748	1.358487488756352	0.6747629974210085	0.7842712475030295	0.6736725663716814	78.0	3.0	34.48187929913333	97.0	230.0	6782.0	14691.0	0.6428571428571429	0.21612690019828157	0.7033639143730887	-1.0	0.03199894280563775	94.29088820182736	34.39059607704476	4.0	0.43119266055045874	76.0	150.0	226.0	3590.0	8383.0	11973.0	60.0
4	73	large	E	989.0	525.0	103.39696951999989	71.76955256	1.6176984168552702E-4	1514.0	177.58073564000003	37.53664875824692	31.144823004794873	52.341225811364154	67.32026487572168	25.495097567963924	25.57893929651762	11.180339887498949	37.37680497361279	20.80602608980111	18.24828759089466	40.50919806098911	0.9967222359151886	1.2052291564626325	0.8269981111646725	0.6941165963874574	0.5308392315470172	109.0	4.0	34.52535300326414	104.0	99.0	6139.0	5043.0	0.8181818181818182	0.13408190224570674	0.4876847290640394	-1.0	0.006047530391716939	97.42374792688882	46.896032126996616	2.0	0.2660098522167488	98.0	98.0	196.0	2463.0	2593.0	5056.0	30.0
6	100	large	iso	1429.0	809.0	130.88225087999984	101.91168815999991	4.794559836917143E-4	2238.0	235.62236616000013	43.01162633521314	41.7612260356422	54.32041344677649	89.85476386110061	36.68787265568828	31.48849582839733	12.529964086141668	52.009193573984746	9.195132338123052	17.72004514666935	52.00936066589017	1.1651198855488674	1.0299416568494362	1.1312484331519688	0.7786517077356672	0.5661301609517145	136.0	11.0	41.10960958218893	315.0	580.0	17857.0	33483.0	0.0	0.3999106344950849	0.6480446927374302	-1.0	0.07770020714434789	124.94296655742218	48.24154027718932	3.0	0.19888268156424582	131.0	177.0	308.0	3193.0	5193.0	8386.0	31.0
6	106	large	iso	1097.0	660.0	105.49747459999992	79.42640679999995	5.428014600623828E-5	1757.0	187.33809496000006	40.311288741492746	32.69556544854363	37.203008889765385	49.02622688151905	27.730849247724095	29.29725762108884	14.7648230602334	31.554436479494633	32.63439507352297	17.46424919657298	41.793412610314036	0.9465339591294303	1.2329283249416425	0.7677120721305775	0.7528749583926061	0.601640838650866	115.0	3.0	37.8549864614954	170.0	491.0	10513.0	34462.0	0.6428571428571429	0.3762094479225953	0.7428139183055976	-1.0	0.22796347550509063	134.91981842479947	56.713799257621176	2.0	0.1951588502269289	97.0	118.0	215.0	9177.0	11379.0	20556.0	105.0
6	107	large	F	1063.0	631.0	103.91168815999993	78.25483391999995	6.517840876730225E-5	1694.0	184.99494919999995	40.024992192379	31.78049716414141	53.45502767717745	73.06019697904594	29.068883707497267	26.705824489468554	14.035668847618199	41.67396190816989	17.11741629434943	16.15549442140351	43.564149168109104	1.0884847879892487	1.259419951351171	0.8642746899645871	0.7530898141073951	0.5936030103480715	108.0	3.0	34.132096331752024	129.0	458.0	5283.0	18157.0	0.7333333333333333	0.346517119244392	0.7802385008517888	-1.0	0.09498909202041929	49.65861630056442	23.659128526066883	4.0	0.12947189097103917	167.0	138.0	305.0	4095.0	2789.0	6884.0	33.0
6	113	medium	iso	731.0	227.0	84.01219323999997	43.041630520000005	6.362988475850657E-5	958.0	129.05382375999986	32.38826948140329	27.294688127912362	30.273479334208446	36.95314608637321	17.0	16.053319745727908	13.038404810405298	16.827079949823446	26.855042144643974	14.866068747318506	27.990936555891235	1.058970995985053	1.1866143818760868	0.8924306094375628	0.5123259953116779	0.31053351573187415	141.0	3.0	30.083217912982647	43.0	186.0	1543.0	9188.0	0.08333333333333333	0.23903966597077245	0.8122270742358079	-1.0	0.20517468196771108	27.78472540617154	10.816653826391969	2.0	0.3056768558951965	104.0	21.0	125.0	3454.0	603.0	4057.0	47.0
7	121	large	api	1179.0	667.0	110.22539663999989	78.01219323999996	6.405445462553933E-5	1846.0	190.65180344000004	41.400483088968905	35.0	45.43405063213939	48.836055873460964	29.614185789921695	27.34654509057619	16.278820596099706	34.057573602944075	32.4	18.110770276274835	45.23943874733433	1.082922383497978	1.1828709453991115	0.9155034094886741	0.7077515311175572	0.5657336726039016	82.0	3.0	37.48332962798263	44.0	464.0	1204.0	15679.0	0.0	0.27518959913326113	0.9133858267716536	-1.0	0.2639889041282143	33.20316571022947	15.652475842498529	1.0	0.06496062992125984	113.0	119.0	232.0	2786.0	3272.0	6058.0	36.0
8	147	large	E	856.0	560.0	92.49747459999993	71.18376611999997	7.12790981642585E-5	1416.0	165.68124071999995	37.53664875824692	27.65863337187866	23.24727000874313	50.85057662472019	25.317977802344327	28.00587600010174	14.142135623730951	26.93367771084999	31.454916383705147	16.76305461424021	34.73063169358225	0.9040237770906489	1.3571404000174327	0.6661239891458809	0.7695752389763085	0.6542056074766355	120.0	3.0	33.83784863137726	118.0	330.0	5318.0	15620.0	0.6	0.3163841807909605	0.7366071428571429	-1.0	0.18387793681694883	64.29473763505376	27.03441257592433	1.0	0.17857142857142858	67.0	108.0	175.0	1584.0	3014.0	4598.0	36.0
8	148	large	iso	1323.0	1234.0	126.05382375999984	120.15432883999986	1.1895413266535946E-4	2557.0	249.03657972000016	45.221676218380054	34.40930106817051	38.56396394818456	71.96571443287014	40.0	40.04516090746764	9.219544457292887	50.63943204894392	28.596919130979543	21.02379604162864	53.255813953488364	0.9988722505680027	1.3142282701060521	0.760044714673044	0.9531986040246401	0.9327286470143613	109.0	3.0	42.190046219457976	0.0	143.0	0.0	8462.0	0.0	0.055924912006257335	1.0	-1.0	0.254508260803757	27.202941017470888	13.601470508735444	1.0	0.1258741258741259	294.0	108.0	402.0	5880.0	2227.0	8107.0	33.0
8	149	medium	iso	974.0	452.0	99.08326103999993	62.52691188000001	4.8004395538271356E-5	1426.0	164.02438647999995	38.01315561749642	31.304951684997057	48.39971415912328	66.37062226934319	23.430749027719962	23.349615800704647	14.212670403551895	33.54101966249684	19.23018460649819	15.231546211727817	36.61054535581244	1.0034747135759239	1.2142857142857142	0.8263909405919374	0.6310542388664205	0.46406570841889117	127.0	3.0	32.984845004941285	82.0	339.0	3650.0	19049.0	0.6666666666666666	0.2952314165497896	0.8052256532066508	-1.0	0.20803413058167736	58.40841044878723	21.788294228055936	4.0	0.2826603325415677	255.0	40.0	295.0	5503.0	894.0	6397.0	30.0
9	179	large	F	940.0	640.0	96.25483391999992	78.01219323999999	5.095357180806789E-5	1580.0	177.09545427999996	36.124783736376884	31.144823004794873	31.515323411369728	38.767557594888004	27.586228448267445	27.79975603589866	14.866068747318506	25.661053274805653	36.08946500761798	15.811388300841896	40.98146437747423	0.9923190841187426	1.1598969026350006	0.8555235227065765	0.8104755892554767	0.6808510638297872	97.0	3.0	34.48187929913333	65.0	109.0	5432.0	11364.0	0.5833333333333334	0.11012658227848102	0.6264367816091954	-1.0	0.06718036905864391	105.68878466867938	44.40571951066839	2.0	0.5632183908045977	95.0	51.0	146.0	5998.0	2482.0	8480.0	85.0
9	184	medium	iso	810.0	321.0	88.42640679999995	51.284271200000006	3.27643930033834E-5	1131.0	142.1248915599999	33.12099032335839	30.01666203960727	23.38522105721377	29.108035025005798	18.867962264113206	19.76255012231307	13.601470508735444	15.09616696597921	30.88284762565587	15.0	31.032832671238825	0.954733177010905	1.1034201697595467	0.8652489805573854	0.5799655674802341	0.3962962962962963	43.0	3.0	31.400636936215164	60.0	194.0	2503.0	9129.0	0.5	0.22458001768346597	0.7637795275590551	-1.0	0.10276325932288488	27.235768016275433	12.041594578792296	2.0	0.2204724409448819	150.0	21.0	171.0	6503.0	739.0	7242.0	63.0
10	203	large	iso	1118.0	725.0	107.32590171999992	84.25483391999994	5.542223155945101E-5	1843.0	193.58073564000009	40.85339643163099	33.24154027718932	38.35776517467181	48.94855135635686	30.4138126514911	29.103336865370167	14.7648230602334	34.66052087908298	34.926179422458645	18.681541692269406	45.9615354477176	1.045028368814995	1.2289862651059222	0.8503173700846263	0.7850372796290167	0.648479427549195	108.0	4.0	38.63935817272331	152.0	304.0	8011.0	16364.0	0.7142857142857143	0.24742268041237114	0.6666666666666666	-1.0	0.19860907213650644	79.790911568235	29.0	2.0	0.20614035087719298	105.0	92.0	197.0	6283.0	4589.0	10872.0	102.0
11	208	large	F	1262.0	768.0	111.98275595999986	87.08326103999995	5.332279634300195E-5	2030.0	201.48023056000005	39.395431207184416	39.395431207184416	66.03751102542182	67.88512129141641	31.016124838541646	30.92398311315869	15.033296378372908	46.09671589706631	19.393111754052125	19.0	49.7573168787912	1.002979620220519	1.0	1.002979620220519	0.7776488468555464	0.6085578446909667	75.0	3.0	39.05124837953327	823.0	442.0	27992.0	17772.0	0.75	0.6231527093596059	0.3494071146245059	0.018162649508866164	-1.0	23.18015862785026	8.639192214932638	2.0	0.037944664031620556	253.0	119.0	372.0	21418.0	9632.0	31050.0	181.0
11	211	large	iso	1126.0	607.0	107.39696951999989	74.18376611999997	6.726454783093396E-5	1733.0	184.40916276000004	41.036569057366385	33.24154027718932	56.43725621890758	64.07766297993433	27.202941017470888	27.332495675173938	14.560219778561036	39.671932556646354	22.8629598286551	18.24828759089466	44.10994818370777	0.9952600501892432	1.2344966182426296	0.8062071904304184	0.6907435698749878	0.5390763765541741	62.0	3.0	36.87817782917155	88.0	462.0	5059.0	26929.0	0.8	0.3173687247547605	0.84	-1.0	0.1338030192068647	69.69635899825761	22.261052372000577	5.0	0.26	105.0	97.0	202.0	6595.0	7179.0	13774.0	90.0
11	212	large	iso	869.0	570.0	92.08326103999995	72.01219323999999	3.697092392341632E-5	1439.0	166.50966783999996	35.38361202590826	29.732137494637012	17.69249647926145	26.449185249049506	25.0	27.54372940959334	14.560219778561036	16.165675781804737	38.275081978390176	16.55294535724685	36.294416243654844	0.9076476038605226	1.1900796581574618	0.7626780254909877	0.782033481728223	0.6559263521288837	78.0	4.0	34.0147027033899	68.0	438.0	3347.0	24835.0	0.7333333333333333	0.3516330785267547	0.8656126482213439	-1.0	0.19076329297051697	70.12084056988486	24.19681155743799	3.0	0.1482213438735178	73.0	89.0	162.0	5285.0	6775.0	12060.0	107.0
11	219	large	E	845.0	527.0	91.25483391999994	68.52691188	3.6975502967746205E-5	1372.0	162.61017291999997	34.539832078341085	29.546573405388315	21.370622269343187	31.020654010404314	25.0	26.624792810826968	14.212670403551895	19.397893958498347	36.55246194481028	15.556349186104045	37.64044943820224	0.9389744430174027	1.1689962015034259	0.8032313892977615	0.7509400755698624	0.6236686390532544	68.0	4.0	33.015148038438355	126.0	79.0	7625.0	4826.0	0.5833333333333334	0.14941690962099125	0.3853658536585366	0.010991682111751763	-1.0	114.50447916527887	46.40075756488817	2.0	0.4292682926829268	99.0	64.0	163.0	5051.0	3042.0	8093.0	82.0
11	223	medium	E	1060.0	461.0	103.74011527999991	63.284271200000006	4.589183764543432E-5	1521.0	169.43860003999995	38.600518131237564	33.52610922848042	53.91984378366227	61.17815489647096	23.53720459187964	24.062158927497865	14.560219778561036	34.58502799006856	22.13200449068725	17.08800749063506	39.47508559065241	0.9781834066843306	1.1513569280638873	0.8495918015008916	0.6100269989983383	0.4349056603773585	45.0	3.0	35.510561809129406	51.0	341.0	1063.0	9621.0	0.4	0.2577251808021039	0.8698979591836735	-1.0	0.16019802294102656	0.0	0.0	0.0	0.0	260.0	30.0	290.0	11349.0	1399.0	12748.0	64.0
12	231	medium	E	1102.0	403.0	106.56854239999988	59.52691188000001	6.972364058778226E-5	1505.0	168.50966783999996	39.408120990476064	33.60059523282288	42.96266930318009	56.89587080189693	22.02271554554524	22.681073936988945	13.038404810405298	30.323699023579454	25.92215982975087	18.439088914585774	36.19964934928	0.970973226696729	1.1728399665961893	0.8278821103911415	0.5585786437480642	0.36569872958257715	78.0	4.0	36.40054944640259	566.0	205.0	29542.0	13532.0	0.35714285714285715	0.5122923588039867	0.26588845654993515	0.04057881263960296	-1.0	117.87840602804718	50.25108763625123	3.0	0.20492866407263294	98.0	84.0	182.0	8574.0	9294.0	17868.0	104.0
12	248	large	iso	832.0	494.0	90.42640679999994	66.11269832	4.155570189486053E-5	1326.0	158.95331867999994	36.013886210738214	29.0	28.427672126384664	38.50976727501765	24.839484696748443	24.053918945055926	13.45362404707371	23.602007154300292	32.0	15.264337522473747	37.905856359490436	1.032658534914286	1.2418581451978694	0.8315430702834011	0.7311215900265104	0.59375	76.0	4.0	31.953090617340916	172.0	396.0	7490.0	22851.0	0.36363636363636365	0.42835595776772245	0.6971830985915493	-1.0	0.11762709425496566	114.2609848042365	48.85553127554272	2.0	0.25	165.0	21.0	186.0	11419.0	1191.0	12610.0	71.0
13	265	large	iso	1033.0	657.0	101.91168815999991	80.01219323999999	4.132965882519456E-5	1690.0	184.75230852	39.92492955535426	31.38470965295043	27.96034231489017	40.50284838533224	28.460498941515414	28.016361399914963	14.317821063276353	26.44963965524096	36.64204680293705	17.11724276862369	40.72396596509522	1.0158527917048428	1.2721140324967442	0.798554819579386	0.7851130197586559	0.6360116166505324	119.0	4.0	37.48332962798263	66.0	509.0	3235.0	29120.0	0.6	0.34023668639053256	0.8852173913043478	-1.0	0.20649728226549244	74.44362677887713	26.323807579381203	5.0	0.21739130434782608	107.0	126.0	233.0	2843.0	2960.0	5803.0	28.0
13	271	large	F	983.0	667.0	98.15432883999993	78.59797967999997	3.8278891995715716E-5	1650.0	179.58073564	37.73592452822641	31.38470965295043	28.429048833086142	40.135485562239474	28.284271247461902	31.75793917288234	15.132745950421556	25.863948272155184	36.06851911384761	16.0312195418814	40.12419874639944	0.8906204868486379	1.202366532795976	0.740722951409496	0.800759178009576	0.6785350966429298	89.0	4.0	35.22782990761707	56.0	37.0	4126.0	2742.0	0.625	0.056363636363636366	0.3978494623655914	0.0012734711530075086	-1.0	25.271200002448786	9.615773105863909	2.0	0.25806451612903225	94.0	103.0	197.0	2521.0	3409.0	5930.0	36.0
14	278	large	E	915.0	778.0	94.42640679999994	86.59797967999994	7.158362476659043E-5	1693.0	183.43860004	36.22154055254967	31.144823004794873	68.03943597990353	68.16160163595073	31.76476034853718	30.17496036563865	15.652475842498529	43.178726695265	18.397921218296354	14.7648230602334	46.51693369392524	1.05268606697853	1.1630035767733602	0.9051443073796082	0.9170949378961224	0.8502732240437159	104.0	4.0	32.2490309931942	203.0	310.0	12842.0	16767.0	0.0	0.3030124040165387	0.6042884990253411	0.06616320243623042	-1.0	118.1148988827956	49.37192112382251	2.0	0.2046783625730994	49.0	144.0	193.0	4244.0	16867.0	21111.0	102.0
15	300	large	iso	837.0	478.0	90.42640679999995	66.94112544	3.633570861110575E-5	1315.0	159.78174579999992	35.17101079013795	28.861739379323623	28.61045966596521	40.18149983108566	24.413111231467404	24.113689821608762	13.601470508735444	24.05390066973056	31.287095629686956	15.556349186104045	37.280671663937596	1.0124170714674419	1.2186032978779597	0.8308011911919453	0.7402829307157656	0.5710872162485066	87.0	3.0	33.12099032335839	29.0	381.0	1290.0	19585.0	0.5	0.311787072243346	0.9292682926829269	-1.0	0.2165255526325223	60.45998060951713	23.02271554554524	2.0	0.3097560975609756	120.0	71.0	191.0	3803.0	1786.0	5589.0	41.0
15	307	large	F	970.0	649.0	98.91168815999991	77.76955255999997	5.4319351898151E-5	1619.0	179.09545428	37.64306044943742	31.240998703626616	21.326218419142577	28.222965937890933	29.154759474226502	27.263410369581006	14.866068747318506	20.56155877760379	41.4839490982583	17.0	43.479352279482335	1.0693731664163246	1.204925002767841	0.8875018477995399	0.7862524036006711	0.6690721649484536	68.0	3.0	35.35533905932738	157.0	139.0	6230.0	6923.0	0.26666666666666666	0.18282890673255095	0.46959459459459457	-1.0	0.04608580756939392	53.577521035409305	24.90763607500906	2.0	0.1554054054054054	158.0	120.0	278.0	8806.0	6518.0	15324.0	76.0
15	311	large	iso	1424.0	850.0	124.05382375999986	90.25483391999994	5.549114542241418E-5	2274.0	217.13708480000008	43.382023926967726	40.718546143004666	46.193489423982044	49.723888455298066	27.313000567495326	38.23627377511777	15.652475842498529	34.783992617318965	32.22118971026666	18.973665961010276	45.592165770299175	0.7143217126264338	1.0654119077485933	0.6704652983801579	0.7275457634793348	0.5969101123595506	99.0	3.0	41.7612260356422	516.0	634.0	15774.0	22364.0	0.3333333333333333	0.5057167985927881	0.551304347826087	0.0012083077653217919	-1.0	133.23804967117616	57.73310864755171	1.0	0.04608695652173913	434.0	199.0	633.0	10166.0	4347.0	14513.0	32.0
16	316	large	F	1186.0	662.0	111.56854239999988	79.59797967999997	1.1617337526470317E-4	1848.0	193.58073564	41.677331968349414	33.61547262794322	32.005383208083515	36.54497232282256	30.463092423455635	26.56081990176807	14.560219778561036	29.584427355771346	41.201265123629526	20.12461179749811	49.68385311920739	1.1469183758679002	1.2398258513165954	0.9250640923884311	0.713444649967929	0.5581787521079258	75.0	3.0	40.0	191.0	168.0	15757.0	14213.0	0.7333333333333333	0.19426406926406928	0.467966573816156	-1.0	0.004783892532186689	114.72047744605908	37.59674775249769	3.0	0.479108635097493	145.0	95.0	240.0	11800.0	10333.0	22133.0	129.0
[truncated: 67 more columns]
