# Supplementary material for: Exploiting Single-Cell Quantitative Data to Map Genetic Variants Having Probabilistic Effects
Source: PLoS Genet. 2016 Aug 1;12(8):e1006213. doi: 10.1371/journal.pgen.1006213 (PMC4968810; doi:10.1371/journal.pgen.1006213)
Supplement: S1 Dataset — (ZIP) [file pgen.1006213.s007.zip › data/2014-10-07_morpho/k_series/k3-4_A.xls]

image_number	cell_	Agroup	C11-1_A	C12-1_A	C13_A	C103_A	C104_A	C115_A	C126_A	C127_A	A7-1_A	A8-1_A	A101_A	A120_A	A121_A	A122_A	A123_A	D14-1_A	D15-1_A	D16-1_A	D17-1_A	D102_A	D105_A	D117_A	D127_A	D135_A	D147_A	D148_A	D154_A	D155_A	D173_A	D176_A	D179_A	D182_A	D188_A	D191_A	D194_A
1	2	B	1126.0	123.74011527999988	6.698236899470203E-5	41.7612260356422	33.24154027718932	1.2562963595372014	98.0	3.0	143.0	15004.0	0.1269982238010657	8.246211251235321	4.123105625617661	1.0	0.26573426573426573	101.0	12617.0	149.0	3.1861205100652834E-4	26.570660511172846	0.6362519263322256	5.830951894845301	25.632011235952593	5.0	0.27641362915388684	0.24028466566610635	14.264512298079893	20.170653411850395	6.4031242374328485	11.40175425099138	5.656854249492381	2.0155644370746373	1.0	124.92079207920793	1.1927558056590315
1	3	N	1192.0	127.05382375999984	7.222692757144916E-5	43.266615305567875	33.28663395418648	1.29981948205148	102.0	3.0	-1.0	-1.0	-1.0	-1.0	-1.0	-1.0	-1.0	134.0	10767.0	123.0	0.0019010580911681153	25.495097567963924	0.5892556509887895	5.0990195135927845	25.632011235952593	6.708203932499369	0.2626128657194451	0.375	45.0	60.255118703057775	10.295630140987	17.4928556845359	7.211102550927978	2.42582262018792	2.23606797749979	80.35074626865672	1.530788520479242
1	6	A	960.0	114.46803731999987	7.134097338976163E-5	38.897300677553446	29.698484809834994	1.3097402418547681	83.0	4.0	539.0	26737.0	0.5614583333333333	58.59271948862045	24.0	4.0	0.1150278293135436	164.0	14044.0	100.0	0.0034776741338752586	24.08318915758459	0.6191480832365917	4.47213595499958	23.430749027719962	4.123105625617661	0.23802777946288958	0.22360679774997896	18.434948822922024	30.963756532073546	10.816653826391969	18.384776310850235	6.324555320336759	2.9068883707497264	1.0	85.63414634146342	1.1677584733694104
1	7	B	751.0	100.08326103999993	6.10629766334491E-5	32.01562118716424	28.0	1.143415042398723	131.0	3.0	81.0	4858.0	0.10785619174434088	10.0	5.0	1.0	0.32098765432098764	127.0	11690.0	136.0	0.0018657941863257426	18.110770276274835	0.5656854249492381	2.8284271247461903	20.223748416156685	5.0	0.19026059766179765	0.3333333333333333	48.57633437499735	40.44623202084137	8.94427190999916	15.524174696260024	6.324555320336759	2.4545875417267156	2.23606797749979	92.04724409448819	1.477502138579983
1	8	A	904.0	108.91168815999991	3.2685567887608537E-5	33.95585369269929	31.04834939252005	1.0936444080624685	121.0	5.0	615.0	20434.0	0.6803097345132744	47.20169488482379	23.600847442411894	1.0	0.05040650406504065	97.0	11809.0	184.0	4.053951302834533E-4	22.02271554554524	0.6485690433481945	6.708203932499369	23.08679276123039	7.280109889280518	0.42857142857142855	0.4414215005824598	40.60129464500446	29.98163936884933	7.0710678118654755	12.36931687685298	5.0990195135927845	2.42582262018792	1.4142135623730951	121.74226804123711	1.5113896180878992
1	13	A	797.0	102.08326103999994	5.0956760226800936E-5	32.202484376209235	29.068883707497267	1.1077991401473655	105.0	3.0	547.0	16026.0	0.6863237139272271	0.0	0.0	0.0	0.0	187.0	20292.0	70.0	0.007151981979982259	18.35755975068582	0.5700665680393324	2.23606797749979	18.601075237738275	8.94427190999916	0.1315334104411641	0.6057825328153827	38.418055344821994	88.45184230102203	12.649110640673518	22.360679774997898	6.082762530298219	3.676073110469039	7.810249675906654	108.51336898395722	0.6450818056376897
1	14	A	897.0	109.49747459999992	3.345773442832306E-5	37.48332962798263	29.427877939124322	1.2737353915060452	97.0	3.0	372.0	16599.0	0.41471571906354515	28.82339109325625	12.529964086141668	1.0	0.1989247311827957	243.0	15611.0	91.0	0.006124049329964586	22.135943621178654	0.5905543568534368	4.47213595499958	20.223748416156685	1.0	0.2857142857142857	0.05555555555555555	54.462322208025626	8.972626614896399	12.529964086141668	22.847319317591726	9.848857801796104	2.3197938052700016	4.123105625617661	64.24279835390946	1.4165011850618154
1	18	B	1070.0	119.74011527999991	5.434962302976391E-5	40.01249804748511	33.015148038438355	1.2119436205738041	69.0	4.0	91.0	13676.0	0.08504672897196262	38.55067937413083	18.027756377319946	3.0	0.7582417582417582	128.0	11261.0	114.0	3.552440058770077E-4	23.021728866442675	0.5753634486685005	3.1622776601683795	24.0	4.0	0.16666666666666669	0.21052631578947367	21.297354049033743	2.862405226111747	7.0710678118654755	13.341664064126334	6.082762530298219	2.193356061110647	1.4142135623730951	87.9765625	1.2957996625521713
1	19	A	787.0	103.74011527999993	5.6869216846488066E-5	33.06055050963308	28.0178514522438	1.1799816472717233	79.0	3.0	401.0	15348.0	0.5095298602287166	33.52610922848042	16.76305461424021	0.0	0.3316708229426434	119.0	12382.0	43.0	0.002051323122396722	21.02379604162864	0.6359179057076738	4.47213595499958	20.615528128088304	7.615773105863909	0.2857142857142857	0.5	30.14138555207534	63.22507511135447	10.0	17.4928556845359	4.47213595499958	3.911521443121589	8.602325267042627	104.05042016806723	0.4132611855919883
1	20	B	1047.0	118.32590171999986	1.3877385605629526E-4	39.05124837953327	32.01562118716424	1.2197560731756085	102.0	3.0	88.0	9328.0	0.08404966571155682	17.204650534085253	8.602325267042627	1.0	0.3977272727272727	152.0	17698.0	187.0	0.0015835411351576443	22.135943621178654	0.5668434311252412	2.8284271247461903	22.135943621178654	2.8284271247461903	0.14285714285714288	0.14285714285714288	33.111341960372044	33.111341960372044	9.486832980505138	15.652475842498529	6.708203932499369	2.3333333333333335	0.0	116.4342105263158	1.606057181602441
1	21	A	816.0	103.49747459999993	4.601313031487511E-5	33.06055050963308	30.066592756745816	1.0995775536360213	74.0	3.0	382.0	15607.0	0.4681372549019608	38.281583969267565	18.24828759089466	1.0	0.0968586387434555	162.0	12535.0	117.0	0.0017333071989375614	19.313207915827967	0.5841768397111399	6.082762530298219	19.697715603592208	7.0710678118654755	0.4301162633521313	0.5	77.1712171285446	78.50343698241423	10.770329614269007	19.6468827043885	6.082762530298219	3.229927620308609	1.0	77.37654320987654	1.5120861587554846
1	22	A	1038.0	117.63961019999985	4.149920916491096E-5	36.87817782917155	34.058772731852805	1.0827805840074194	73.0	3.0	788.0	19817.0	0.7591522157996147	0.0	0.0	0.0	0.0	151.0	10904.0	96.0	0.0026080366141343946	23.600847442411894	0.6399678300738341	7.0	23.853720883753127	8.06225774829855	0.3888888888888889	0.4710021267605585	49.39870535499551	56.52372170389734	11.40175425099138	20.09975124224178	6.082762530298219	3.304378749314146	1.4142135623730951	72.21192052980132	1.3294203961848865
2	31	N	1345.0	135.0538237599999	4.421753154206495E-5	44.9221548904324	36.68787265568828	1.2244415290039292	128.0	4.0	-1.0	-1.0	-1.0	-1.0	-1.0	-1.0	-1.0	368.0	18480.0	67.0	0.00657612795070608	27.202941017470888	0.6055573487919347	4.47213595499958	33.015148038438355	13.038404810405298	0.2082881368183567	0.6910340728847172	8.13010235415598	50.9061411137705	16.76305461424021	29.732137494637012	9.486832980505138	3.1340424729448424	11.40175425099138	50.21739130434783	1.3341991341991342
2	32	A	852.0	106.3259017199999	3.929406323764712E-5	34.785054261852174	29.410882339705484	1.182727327255035	148.0	4.0	598.0	28076.0	0.7018779342723005	72.75821266169682	25.019992006393608	2.0	0.1505016722408027	119.0	15657.0	200.0	0.00477395631118366	21.02379604162864	0.6043916414034423	3.605551275463989	24.698178070456937	6.708203932499369	0.22803508501982758	0.3946002313234923	36.86989764584405	7.125016348901795	13.416407864998739	21.540659228538015	4.47213595499958	4.816637831516918	4.0	131.57142857142858	1.5200868621064059
2	33	B	801.0	103.15432883999988	8.212745934964569E-5	34.0147027033899	28.0178514522438	1.21403679940868	102.0	2.0	72.0	8616.0	0.0898876404494382	77.59317058905496	25.0	2.0	1.6527777777777777	78.0	6886.0	97.0	9.628512051674697E-4	19.235384061671343	0.5655020486113009	2.8284271247461903	19.4164878389476	3.605551275463989	0.18181818181818182	0.22803508501982758	45.0	56.309932474020215	6.082762530298219	10.44030650891055	5.0990195135927845	2.047512562185564	1.0	88.28205128205128	1.0987510891664245
2	35	A	884.0	107.49747459999992	5.330309689589412E-5	34.23448553724738	31.25699921617557	1.0952582268207933	75.0	3.0	358.0	26593.0	0.40497737556561086	67.72654320940173	26.0	2.0	0.276536312849162	132.0	21193.0	207.0	9.907858007382091E-4	19.1049731745428	0.5580622251138094	4.47213595499958	20.09975124224178	5.0	0.2701716134791496	0.30485538042484617	70.14478563067894	59.83993916191291	9.433981132056603	17.88854381999832	4.47213595499958	4.0	1.0	160.5530303030303	1.2892936346906998
2	37	A	841.0	106.3259017199999	5.316262730286889E-5	34.058772731852805	29.068883707497267	1.1716574009021399	75.0	3.0	225.0	7783.0	0.267538644470868	32.2490309931942	16.1245154965971	1.0	0.13777777777777778	84.0	10793.0	177.0	1.9051008204451736E-4	20.024984394500787	0.5879537865958632	3.0	21.02379604162864	4.0	0.16666666666666666	0.2222222222222222	3.366460663429791	3.366460663429791	5.830951894845301	10.770329614269007	5.385164807134504	2.0	1.0	128.48809523809524	1.3775595293245622
2	38	A	1010.0	116.22539663999987	4.742498529567801E-5	38.948684188300895	31.144823004794873	1.2505668817673032	110.0	3.0	266.0	12952.0	0.2633663366336634	16.0	8.0	1.0	0.12030075187969924	148.0	5779.0	69.0	0.002640221955717793	22.825424421026653	0.5860383963338812	5.385164807134504	20.0	3.605551275463989	0.35355339059327373	0.23620751769642942	64.68031308969037	80.81116392264124	10.770329614269007	18.973665961010276	5.385164807134504	3.523321317088221	3.1622776601683795	39.0472972972973	1.7670877314414257
3	42	A	848.0	105.49747459999992	5.131867053700735E-5	34.058772731852805	30.01666203960727	1.134662231493693	102.0	3.0	553.0	27314.0	0.652122641509434	63.695264828361886	26.92582403567252	4.0	0.15551537070524413	86.0	10141.0	157.0	4.4013221705366566E-4	18.681541692269406	0.5485089506703762	6.082762530298219	18.788294228055936	7.0	0.4301162633521313	0.5	83.90413845540418	86.63353933657021	6.324555320336759	11.704699910719626	4.123105625617661	2.8388067087090953	1.4142135623730951	117.9186046511628	1.3314268809782073
3	46	B	1050.0	120.12489155999985	1.6539311452740205E-4	40.0	32.802438933713454	1.2194215216993847	85.0	4.0	189.0	10084.0	0.18	13.416407864998739	6.708203932499369	1.0	0.14814814814814814	81.0	6412.0	49.0	0.0010787303399733515	22.20360331117452	0.555090082779363	2.23606797749979	25.612496949731394	5.656854249492381	0.1111111111111111	0.28571428571428575	10.304846468766016	8.13010235415598	7.0710678118654755	11.40175425099138	3.605551275463989	3.1622776601683795	3.605551275463989	79.1604938271605	0.618995633187773
3	48	A	758.0	101.15432883999992	4.925264891459357E-5	32.202484376209235	28.635642126552707	1.1245595343695518	93.0	3.0	449.0	19212.0	0.5923482849604221	68.64303489279649	25.317977802344327	2.0	0.14699331848552338	85.0	10507.0	143.0	3.1747327930459445E-4	18.24828759089466	0.5666732845114351	5.0	17.11724276862369	5.385164807134504	0.35179877236514595	0.3866323008783335	79.69515353123397	85.23635830927383	6.0	10.44030650891055	5.0990195135927845	2.047512562185564	1.4142135623730951	123.61176470588235	1.1568478157418864
3	50	B	1288.0	132.46803731999987	8.046213506171369E-5	42.5440947723653	36.235341863986875	1.1741049644863013	83.0	4.0	284.0	14920.0	0.2204968944099379	18.809836694575328	8.48528137423857	2.0	0.15140845070422534	132.0	10829.0	79.0	1.7236127348471686E-4	31.78049716414141	0.7470013719691262	11.180339887498949	34.0147027033899	13.341664064126334	0.5481612620668933	0.6471657665635325	17.45369413229399	14.763923809143506	7.615773105863909	14.317821063276353	5.385164807134504	2.658752624303619	2.23606797749979	82.03787878787878	0.9629698033059378
3	53	A	957.0	113.15432883999989	4.238055014146821E-5	37.8549864614954	30.805843601498726	1.2288248603473961	160.0	3.0	287.0	17748.0	0.2998955067920585	67.86819424079377	27.65863337187866	1.0	0.24738675958188153	186.0	14672.0	94.0	0.002830355403198776	19.313207915827967	0.5101892701896116	3.0	20.248456731316587	3.1622776601683795	0.1875	0.18864566947613626	77.47119229084849	59.03624346792648	13.038404810405298	22.20360331117452	7.0710678118654755	3.1400636936215163	1.0	78.88172043010752	1.1916575790621593
3	55	A	944.0	112.32590171999989	4.284055493137214E-5	36.6742416417845	31.575306807693888	1.1614848864381633	123.0	4.0	497.0	18510.0	0.5264830508474576	50.42651562683113	23.08679276123039	2.0	0.0744466800804829	108.0	15047.0	161.0	5.271225163667295E-4	21.587033144922902	0.5886156653428354	3.1622776601683795	21.587033144922902	3.1622776601683795	0.17541160386140586	0.17541160386140586	8.972626614896393	8.972626614896393	6.4031242374328485	12.041594578792296	5.656854249492381	2.1286732957408	0.0	139.32407407407408	1.155579185219645
4	56	N	481.0	79.84062035999997	1.839587699059003E-4	25.96150997149434	22.135943621178654	1.172821471529931	44.0	4.0	-1.0	-1.0	-1.0	-1.0	-1.0	-1.0	-1.0	84.0	10255.0	143.0	0.0014942473730903373	14.560219778561036	0.5608387106354027	2.23606797749979	15.297058540778355	3.0	0.15617376188860607	0.21428571428571427	12.528807709151522	14.036243467926454	6.324555320336759	11.180339887498949	5.0990195135927845	2.1926450482675732	1.4142135623730951	122.08333333333333	1.1713310580204779
4	59	B	880.0	108.91168815999991	4.6082474574523454E-5	35.0	30.01666203960727	1.1660190581423466	100.0	3.0	134.0	9189.0	0.15227272727272728	62.09747024193666	28.0178514522438	2.0	0.41044776119402987	151.0	13002.0	63.0	0.0012567629766942594	20.223748416156685	0.5778213833187624	3.605551275463989	26.92582403567252	10.63014581273465	0.2166365803419133	0.6242236557627346	56.309932474020215	41.18592516570965	9.433981132056603	15.811388300841896	6.324555320336759	2.5	7.211102550927978	86.10596026490066	0.7316566682048916
4	62	A	936.0	111.15432883999986	4.574465356213309E-5	36.6742416417845	30.59411708155671	1.1987350883184373	99.0	3.0	584.0	11412.0	0.6239316239316239	0.0	0.0	0.0	0.0	395.0	35341.0	79.0	0.003894159634533444	20.223748416156685	0.5514428522801388	2.0	30.675723300355934	13.038404810405298	0.11764705882352941	0.74535599249993	12.528807709151522	19.942384581696977	18.027756377319946	30.364452901377952	10.44030650891055	2.9083871125299456	11.40175425099138	89.47088607594937	0.8829687897908944
4	63	N	1126.0	122.81118307999986	3.736811841518117E-5	41.10960958218893	33.301651610693426	1.234461583550658	85.0	4.0	-1.0	-1.0	-1.0	-1.0	-1.0	-1.0	-1.0	180.0	10870.0	70.0	0.003091324209994599	28.600699292150182	0.6957180956673854	8.06225774829855	28.844410203711913	8.54400374531753	0.39153784848013456	0.42195826865675334	9.34897758928728	18.537813666646024	10.816653826391969	20.591260281974	5.0	4.1182520563948	1.4142135623730951	60.388888888888886	1.159153633854646
4	64	A	1092.0	122.81118307999986	1.0412532911611524E-4	41.617304093369626	31.622776601683793	1.3160547101089681	171.0	3.0	479.0	23801.0	0.43864468864468864	71.67610764586594	29.732137494637012	1.0	0.1732776617954071	242.0	25702.0	168.0	0.005745883081143975	24.596747752497688	0.591022131018246	5.0990195135927845	21.540659228538015	5.0	0.295378269592824	0.3333333333333333	46.52752544221295	88.3476953223487	13.601470508735444	25.0	5.830951894845301	4.287464628562721	3.605551275463989	106.20661157024793	1.5818224262703293
4	68	B	995.0	115.98275595999988	3.139756101850337E-5	37.0	31.953090617340916	1.1579474562601506	149.0	4.0	229.0	19061.0	0.23015075376884422	58.10005505705249	23.08679276123039	3.0	0.42358078602620086	104.0	18964.0	233.0	5.181334225412273E-4	20.396078054371138	0.5512453528208415	2.8284271247461903	20.396078054371138	2.8284271247461903	0.17374889710522776	0.17374889710522776	63.43494882292201	63.43494882292201	6.708203932499369	11.661903789690601	5.830951894845301	2.0	0.0	182.34615384615384	1.2777894958869438
4	71	A	751.0	100.08326103999991	9.330597236580918E-5	33.24154027718932	27.85677655436824	1.1933017523514111	140.0	3.0	201.0	12264.0	0.26764314247669774	64.37683007247837	24.166091947189145	4.0	0.4925373134328358	177.0	11219.0	66.0	0.0038445439865800375	18.681541692269406	0.5619938647996063	2.23606797749979	19.235384061671343	4.242640687119285	0.15617376188860607	0.315352998736582	47.12109639666146	65.55604521958347	13.038404810405298	24.20743687382041	6.4031242374328485	3.780566482265491	2.23606797749979	63.38418079096045	1.0412692753364827
4	72	A	885.0	108.3259017199999	3.8006190512131205E-5	35.510561809129406	30.4138126514911	1.167580080013034	72.0	3.0	268.0	13396.0	0.30282485875706217	30.265491900843113	15.132745950421556	1.0	0.13059701492537312	140.0	13276.0	29.0	0.00310042083213326	22.80350850198276	0.6421612990679355	5.0	30.14962686336267	12.0	0.2808279781508652	0.6666666666666666	27.407575437818394	9.462322208025617	10.198039027185569	17.88854381999832	5.830951894845301	3.0678599553894816	8.54400374531753	94.82857142857142	0.3058150045194336
4	73	A	926.0	110.5685423999999	3.3122424824603846E-5	36.71511950137164	30.886890422961002	1.188695883547992	107.0	3.0	433.0	7491.0	0.46760259179265656	0.0	0.0	0.0	0.0	179.0	11854.0	69.0	0.0034096340359391682	20.615528128088304	0.5614996875420255	4.0	18.973665961010276	3.605551275463989	0.25	0.22803508501982758	60.64224645720873	85.66768601681149	13.892443989449804	26.92582403567252	5.385164807134504	5.0	2.23606797749979	66.22346368715084	1.0419267757718913
4	74	A	953.0	113.15432883999992	9.173326614801031E-5	37.69615364994153	30.463092423455635	1.2374368670764582	152.0	4.0	311.0	9141.0	0.32633788037775446	0.0	0.0	0.0	0.04501607717041801	270.0	15815.0	28.0	0.003954421738619539	21.633307652783937	0.5738863400674168	5.0	31.38470965295043	12.727922061357855	0.3125	0.7194246902796884	67.61986494804043	22.619864948040426	15.297058540778355	28.160255680657446	7.0710678118654755	3.982461550347975	9.848857801796104	58.574074074074076	0.47802718937717353
4	79	B	1203.0	129.05382375999986	5.025539218177458E-5	41.0	35.90264614203248	1.1419771076984733	62.0	4.0	152.0	6626.0	0.12635078969243557	10.770329614269007	5.385164807134504	1.0	0.11842105263157894	337.0	22874.0	103.0	0.004378037974686006	21.540659228538015	0.5253819324033662	4.0	25.019992006393608	6.4031242374328485	0.2222222222222222	0.3472581680740104	78.69006752597979	49.96974072811031	17.204650534085253	28.653097563788805	10.295630140987	2.783034857645143	5.0	67.8753709198813	1.5174871032613448
5	87	B	882.0	109.39696951999989	3.831196434035805E-5	35.38361202590826	29.732137494637012	1.1900796581574618	106.0	3.0	144.0	15857.0	0.16326530612244897	38.10407711308331	18.973665961010276	2.0	0.5277777777777778	114.0	19024.0	168.0	3.088682983055756E-4	21.93171219946131	0.6198268334901104	4.242640687119285	19.79898987322333	2.23606797749979	0.25	0.1315334104411641	2.2906100426385194	20.725558865560544	7.0710678118654755	12.165525060596439	6.082762530298219	2.0	2.23606797749979	166.87719298245614	1.0067283431455005
5	92	A	873.0	107.74011527999993	3.923257861118038E-5	35.84689665786984	30.083217912982647	1.191591164268362	82.0	3.0	350.0	17186.0	0.4009163802978236	61.79770074098781	27.65863337187866	2.0	0.12857142857142856	114.0	14490.0	163.0	5.882475289416657E-4	18.973665961010276	0.5292973096694771	2.23606797749979	20.8806130178211	4.123105625617661	0.1350858067395748	0.23608834134288123	50.19442890773479	37.66562119858327	7.211102550927978	13.892443989449804	5.0	2.7784887978899606	2.0	127.10526315789474	1.2824016563146998
6	97	B	838.0	105.15432883999988	5.551236736716097E-5	36.40054944640259	28.600699292150182	1.2727153652635752	91.0	3.0	170.0	11320.0	0.20286396181384247	27.90292490988538	13.892443989449804	2.0	0.35294117647058826	138.0	12882.0	111.0	0.0010029317122197882	22.80350850198276	0.6264605575682153	5.0	22.80350850198276	5.0	0.2808279781508652	0.2808279781508652	0.6160599083992295	0.6160599083992295	7.280109889280518	13.892443989449804	6.708203932499369	2.070963275601209	0.0	93.34782608695652	1.1891010712622265
6	98	B	1006.0	115.49747459999992	6.393840050607607E-5	36.6742416417845	31.78049716414141	1.1539857747463058	62.0	3.0	97.0	13019.0	0.09642147117296222	65.99259440655965	30.479501308256342	3.0	0.6288659793814433	92.0	14124.0	194.0	3.157849710937532E-4	23.021728866442675	0.6277356486688209	7.0710678118654755	24.0	7.211102550927978	0.41666666666666674	0.39999999999999997	57.52880770915151	46.21887523513129	6.708203932499369	12.206555615733702	5.0	2.4413111231467406	1.4142135623730951	153.52173913043478	1.263664684225432
6	99	A	843.0	105.74011527999993	4.3714535347464975E-5	34.23448553724738	30.265491900843113	1.1311392410011913	87.0	3.0	604.0	26484.0	0.7164887307236062	69.09767659432315	24.08318915758459	1.0	0.1490066225165563	93.0	9342.0	102.0	0.001906895618172978	18.24828759089466	0.5330381720221963	5.0990195135927845	20.024984394500787	4.242640687119285	0.3561309707013459	0.2727272727272727	85.39990433373671	51.709836807756915	7.211102550927978	13.892443989449804	4.47213595499958	3.106444913401813	2.8284271247461903	100.45161290322581	1.0154142581888246
6	103	B	767.0	100.32590171999993	6.025487401055597E-5	33.301651610693426	27.65863337187866	1.2040237550041857	106.0	4.0	87.0	2635.0	0.11342894393741851	0.0	0.0	0.0	0.0	101.0	8734.0	113.0	0.0015373322420175156	19.849433241279208	0.5960495134993664	4.0	20.615528128088304	5.0	0.26666666666666666	0.3333333333333333	47.48955292199915	47.48955292199915	7.810249675906654	13.038404810405298	5.0	2.6076809620810595	1.0	86.47524752475248	1.306732310510648
6	104	B	830.0	104.91168815999991	9.305986856140645E-5	33.83784863137726	29.732137494637012	1.138090009084642	109.0	3.0	53.0	1170.0	0.06385542168674699	0.0	0.0	0.0	0.0	146.0	10400.0	117.0	0.0023413125001650686	22.47220505424423	0.6641144742696833	5.385164807134504	23.323807579381203	7.211102550927978	0.2929143502255349	0.4332731606838266	1.2453642667683482	35.753887254436734	8.602325267042627	16.278820596099706	5.0	3.255764119219941	4.123105625617661	71.23287671232876	1.6425
6	107	B	848.0	106.9116881599999	7.4024125539935E-5	34.713109915419565	29.614185789921695	1.1721784337299976	75.0	4.0	77.0	4897.0	0.09080188679245282	10.198039027185569	5.0990195135927845	1.0	0.4155844155844156	69.0	9334.0	172.0	4.21373835350104E-4	20.615528128088304	0.5938830654562265	8.54400374531753	19.6468827043885	8.246211251235321	0.6134237196211232	0.6180796646955086	82.68447469560373	89.20427644726071	5.385164807134504	10.0	4.242640687119285	2.3570226039551585	1.0	135.2753623188406	1.2714806085279622
6	108	A	688.0	94.66904747999993	5.2202104301835715E-5	31.32091952673165	27.202941017470888	1.1513799006738286	119.0	4.0	411.0	6706.0	0.5973837209302325	0.0	0.0	0.0	0.0	71.0	8555.0	162.0	9.490539162700387E-4	20.223748416156685	0.6456945939564834	5.0990195135927845	20.615528128088304	5.0990195135927845	0.3333333333333333	0.31323027878410764	26.241349652157766	3.6214847041173375	5.0990195135927845	9.055385138137417	5.0990195135927845	1.775907135479261	2.0	120.49295774647888	1.34447691408533
6	110	A	958.0	111.74011527999987	3.634798811220354E-5	36.22154055254967	32.2490309931942	1.1231822922119374	73.0	3.0	375.0	18437.0	0.3914405010438413	72.17530346163403	26.1725046566048	2.0	0.15733333333333333	158.0	5828.0	46.0	0.002844565392918373	20.223748416156685	0.5583348501374858	2.23606797749979	22.80350850198276	5.656854249492381	0.11901388973144479	0.31974430679097265	20.224859431168085	38.659808254090095	10.198039027185569	18.384776310850235	6.708203932499369	2.7406406388125952	3.605551275463989	36.88607594936709	1.247083047357584
6	111	B	970.0	113.39696951999987	4.147213178726272E-5	36.40054944640259	32.89376840679705	1.1066092822274785	94.0	3.0	134.0	14477.0	0.13814432989690723	67.42576812941806	27.51363298439521	1.0	0.39552238805970147	109.0	15066.0	184.0	9.005958446976148E-4	24.186773244895647	0.6644617626035858	6.4031242374328485	25.059928172283335	7.0710678118654755	0.35963528668941347	0.3996803834887158	28.960056693950335	22.61986494804043	7.0710678118654755	12.165525060596439	7.0710678118654755	1.7204650534085253	1.0	138.22018348623854	1.331209345546263
6	113	A	815.0	105.15432883999988	8.087189171522907E-5	36.40054944640259	27.892651361962706	1.3050229242832803	116.0	4.0	592.0	29070.0	0.7263803680981595	66.16052033763096	24.515301344262525	1.0	0.14695945945945946	136.0	14999.0	43.0	0.0023865151159360976	23.53720459187964	0.646616739303252	5.0	27.313000567495326	9.219544457292887	0.29411764705882354	0.5413902920037097	16.38954033403479	24.211754310969695	9.219544457292887	17.029386365926403	5.656854249492381	3.010398644698074	6.324555320336759	110.28676470588235	0.38989265951063407
7	115	A	979.0	114.56854239999988	4.380684861107616E-5	37.64306044943742	31.32091952673165	1.2018504251546631	83.0	3.0	338.0	8083.0	0.3452502553626149	0.0	0.0	0.0	0.03254437869822485	101.0	7359.0	90.0	2.0127272209364386E-4	29.732137494637012	0.7898437889919592	10.770329614269007	30.675723300355934	11.704699910719626	0.55766652858546	0.6060463886544267	3.366460663429791	1.5481576989779455	7.280109889280518	12.36931687685298	5.0990195135927845	2.42582262018792	1.0	72.86138613861387	1.2352221769262126
7	116	A	809.0	103.74011527999991	6.259501878053334E-5	33.60059523282288	29.410882339705484	1.14245451206546	61.0	3.0	519.0	14882.0	0.6415327564894932	0.0	0.0	0.0	0.030828516377649325	130.0	17307.0	201.0	8.152404900075096E-4	23.021728866442675	0.6851583642171256	6.708203932499369	24.20743687382041	7.810249675906654	0.3946002313234923	0.4761993272323109	11.003540851749506	2.236979063437701	9.055385138137417	18.110770276274835	5.0990195135927845	3.551814270958522	2.0	133.13076923076923	1.5097937250823366
7	117	A	868.0	106.9116881599999	3.533274184060398E-5	34.48187929913333	30.364452901377952	1.135600216843312	76.0	4.0	574.0	20019.0	0.6612903225806451	46.04345773288535	23.021728866442675	1.0	0.04878048780487805	93.0	12482.0	170.0	5.290337948341967E-4	20.12461179749811	0.5836286248471358	4.123105625617661	19.697715603592208	3.1622776601683795	0.26559258100921596	0.2	58.60973189581219	54.21102654081666	6.4031242374328485	11.40175425099138	5.0	2.2803508501982757	1.0	134.21505376344086	1.2666239384713989
7	119	B	623.0	89.84062035999995	5.508450979585061E-5	29.0	25.45584412271571	1.13922759191166	62.0	4.0	141.0	8800.0	0.22632423756019263	48.167984657138526	21.93171219946131	1.0	0.3829787234042553	99.0	8654.0	89.0	0.0020888073240976734	14.866068747318506	0.5126230602523623	1.4142135623730951	14.866068747318506	1.0	0.1174440439029407	0.07692307692307693	87.27368900609373	42.27368900609372	7.0710678118654755	13.038404810405298	6.0	2.173067468400883	1.0	87.41414141414141	1.0181418996995608
7	123	N	901.0	110.32590171999989	7.88399203053185E-5	36.124783736376884	29.068883707497267	1.2427303401079624	128.0	4.0	-1.0	-1.0	-1.0	-1.0	-1.0	-1.0	-1.0	109.0	4341.0	57.0	8.01841217356861E-4	20.591260281974	0.5700036969699294	5.385164807134504	22.360679774997898	7.280109889280518	0.31514293343362576	0.434294945450817	64.51079944371328	58.65478585828431	7.211102550927978	13.038404810405298	5.830951894845301	2.23606797749979	2.0	39.825688073394495	1.4312370421561853
7	125	A	748.0	99.7401152799999	6.704085920993272E-5	32.202484376209235	27.202941017470888	1.183786869056821	171.0	3.0	201.0	11418.0	0.26871657754010697	64.22366876539398	24.0	1.0	0.31343283582089554	85.0	12329.0	186.0	7.342834453267054E-4	16.97056274847714	0.5269954501092706	2.23606797749979	16.97056274847714	2.23606797749979	0.16666666666666666	0.16666666666666666	78.9964591482505	78.9964591482505	6.082762530298219	10.816653826391969	5.0	2.1633307652783937	0.0	145.04705882352943	1.282342444642712
7	130	B	830.0	104.91168815999994	4.8344184016529855E-5	33.83784863137726	30.23243291566195	1.1192565522521187	115.0	3.0	154.0	10282.0	0.1855421686746988	64.13362533308462	23.259406699226016	2.0	0.577922077922078	115.0	9078.0	121.0	0.00184122731932099	20.248456731316587	0.5983966933565787	3.605551275463989	21.95449840010015	5.385164807134504	0.19999999999999998	0.3083536398570881	0.9548412538721891	10.933816785755766	8.94427190999916	13.92838827718412	6.324555320336759	2.2022715545545237	2.0	78.93913043478261	1.532826613791584
7	131	N	771.0	101.2548339199999	9.560771530399482E-5	33.28663395418648	28.844410203711913	1.1540063991290384	139.0	3.0	-1.0	-1.0	-1.0	-1.0	-1.0	-1.0	-1.0	85.0	12002.0	169.0	6.87310496308458E-4	17.69180601295413	0.5314988003083749	4.47213595499958	17.804493814764857	5.830951894845301	0.3333333333333333	0.41972110157675935	83.8298249049704	88.22853025996592	6.324555320336759	10.44030650891055	5.0990195135927845	2.047512562185564	1.4142135623730951	141.2	1.1968838526912182
8	132	A	1004.0	115.15432883999986	6.0159653146490056E-5	37.33630940518894	32.2490309931942	1.1577498069032945	80.0	4.0	638.0	29565.0	0.6354581673306773	79.37334902024737	28.178005607210743	3.0	0.13636363636363635	106.0	14493.0	196.0	6.502069362034906E-4	20.223748416156685	0.5416643674306497	5.0990195135927845	20.223748416156685	5.0990195135927845	0.3333333333333333	0.3333333333333333	84.6990734834743	84.6990734834743	6.708203932499369	12.529964086141668	5.830951894845301	2.148871112659745	0.0	136.72641509433961	1.4335196301662874
8	134	B	714.0	96.91168815999991	6.24944587150309E-5	30.675723300355934	27.51363298439521	1.1149281273670457	96.0	3.0	62.0	3721.0	0.08683473389355742	16.73149262547389	8.246211251235321	2.0	0.6612903225806451	69.0	11275.0	196.0	8.230675611143413E-4	16.76305461424021	0.5464599628216658	2.0	16.492422502470642	2.23606797749979	0.125	0.14285714285714285	19.653824058053317	46.21887523513129	5.385164807134504	9.848857801796104	4.47213595499958	2.2022715545545237	1.0	163.40579710144928	1.1994678492239468
8	136	B	818.0	103.7401152799999	3.091416176210759E-5	34.058772731852805	29.068883707497267	1.1716574009021399	76.0	4.0	89.0	9113.0	0.10880195599022005	65.82512698932253	22.847319317591726	2.0	1.0337078651685394	102.0	9535.0	114.0	8.552126358109857E-4	19.4164878389476	0.5700877125495689	3.0	20.12461179749811	5.385164807134504	0.17647058823529413	0.35355339059327373	40.23635830927381	62.037767795625626	7.810249675906654	12.806248474865697	5.0	2.5612496949731396	2.8284271247461903	93.48039215686275	1.219507079181961
8	138	B	802.0	102.3259017199999	5.123232152409811E-5	33.015148038438355	29.0	1.1384533806358053	91.0	3.0	77.0	8553.0	0.09600997506234414	50.0666998329891	23.53720459187964	1.0	0.7012987012987013	91.0	10745.0	137.0	3.092375127162561E-4	18.027756377319946	0.5460449959615772	2.23606797749979	19.0	3.0	0.14285714285714285	0.1875	29.931511840507767	3.366460663429791	6.324555320336759	10.770329614269007	5.385164807134504	2.0	1.4142135623730951	118.07692307692308	1.1602605863192181
8	141	B	690.0	96.91168815999991	1.0506198636224019E-4	30.479501308256342	26.90724809414742	1.1327617451479894	72.0	3.0	90.0	8315.0	0.13043478260869565	48.34077197690806	22.80350850198276	2.0	0.5888888888888889	194.0	12464.0	80.0	0.0032937815425886337	17.204650534085253	0.5644662739093053	2.0	16.97056274847714	2.0	0.14285714285714285	0.13333333333333333	39.80557109226521	50.19442890773479	11.180339887498949	19.235384061671343	8.94427190999916	2.1505813167606562	2.8284271247461903	64.24742268041237	1.245186136071887
8	142	A	690.0	96.08326103999991	9.585260672654128E-5	29.5296461204668	27.294688127912362	1.0818825253500113	134.0	3.0	207.0	9562.0	0.3	18.110770276274835	9.055385138137417	1.0	0.5024154589371981	94.0	9954.0	112.0	0.0027807358991654295	19.235384061671343	0.6513922985463556	4.47213595499958	19.697715603592208	5.0990195135927845	0.3028912664076914	0.3333333333333333	1.7357045889283782	16.990823291986153	7.280109889280518	13.0	4.47213595499958	2.9068883707497264	1.4142135623730951	105.8936170212766	1.0576652601969057
8	144	B	659.0	94.08326103999993	1.0099819001571253E-4	31.144823004794873	25.179356624028344	1.2369189360094197	98.0	3.0	89.0	9185.0	0.13505311077389984	49.9559365832493	22.090722034374522	1.0	0.4606741573033708	70.0	7814.0	114.0	0.001256004880540142	17.46424919657298	0.5607432475658727	5.0	16.55294535724685	5.0990195135927845	0.38461538461538464	0.38767127484640956	82.87498365109819	85.8150838748816	5.656854249492381	10.63014581273465	4.242640687119285	2.505549396395485	1.0	111.62857142857143	1.0212439211671358
8	145	A	712.0	96.66904747999993	6.527278423739155E-5	30.886890422961002	26.419689627245813	1.1690860437326374	125.0	4.0	439.0	22027.0	0.6165730337078652	63.891698512364215	22.561028345356956	4.0	0.26651480637813213	114.0	11348.0	147.0	0.002442952318508798	18.027756377319946	0.5836701633103957	4.123105625617661	15.811388300841896	1.4142135623730951	0.28797018815893544	0.11111111111111112	43.78112476486868	74.74488129694221	7.280109889280518	13.152946437965905	6.082762530298219	2.1623310744832014	3.0	99.54385964912281	1.4767359887204794
9	153	A	792.0	102.0832610399999	5.217240632837297E-5	33.1058907144937	28.635642126552707	1.1561078521719583	78.0	3.0	359.0	21842.0	0.4532828282828283	70.22220432686392	24.698178070456937	5.0	0.3983286908077994	103.0	9794.0	139.0	0.001683660053333583	19.849433241279208	0.5995740580569597	6.0	19.209372712298546	5.0	0.4	0.3333333333333333	64.98310652189998	64.98310652189998	7.280109889280518	12.36931687685298	5.0990195135927845	2.42582262018792	1.0	95.0873786407767	1.4618133551153767
9	157	A	713.0	96.66904747999995	7.723046622389222E-5	31.622776601683793	26.627053911388696	1.1876183038093586	97.0	3.0	323.0	10664.0	0.453015427769986	23.323807579381203	11.661903789690601	1.0	0.07430340557275542	173.0	15169.0	143.0	0.004254321224549378	18.35755975068582	0.5805170109479997	3.0	18.439088914585774	3.1622776601683795	0.21428571428571427	0.21271781490575853	34.695153531233984	36.86989764584402	10.816653826391969	20.0	7.810249675906654	2.5607375986579197	3.605551275463989	87.6820809248555	1.6308919506889048
9	159	A	962.0	112.3259017199999	4.2097713930560524E-5	36.345563690772494	32.2490309931942	1.1270280864700346	80.0	4.0	371.0	16051.0	0.38565488565488565	69.2326666066865	30.0	1.0	0.1078167115902965	104.0	12126.0	128.0	8.640048859076573E-4	22.360679774997898	0.6152244594482623	7.280109889280518	21.95449840010015	8.06225774829855	0.46895310261062645	0.5327689881738851	67.71441235316725	76.53479190518829	6.324555320336759	11.40175425099138	5.0	2.2803508501982757	1.4142135623730951	116.59615384615384	1.0978063664852384
10	160	A	1172.0	124.46803731999985	4.4487814990531824E-5	41.012193308819754	34.655446902326915	1.18342705042612	93.0	3.0	299.0	18536.0	0.2551194539249147	66.59346018894809	26.92582403567252	2.0	0.35785953177257523	171.0	13086.0	131.0	0.001976583629489363	24.041630560342615	0.5862068965517242	3.605551275463989	23.430749027719962	4.0	0.17806548535067296	0.21052631578947367	9.334998463138248	43.02506598911803	11.40175425099138	20.0	5.830951894845301	3.4299717028501764	2.23606797749979	76.52631578947368	1.7118294360385145
10	161	B	1202.0	127.05382375999984	4.416816201919496E-5	42.01190307520001	34.20526275297414	1.228229216615127	165.0	3.0	133.0	10003.0	0.11064891846921797	58.84052546070201	27.202941017470888	2.0	0.23308270676691728	175.0	13170.0	126.0	0.0033114827009618317	26.1725046566048	0.6229783166393777	5.385164807134504	27.65863337187866	6.4031242374328485	0.26121886248440607	0.31059714782221376	29.104731627418687	12.246332859680422	11.704699910719626	18.384776310850235	7.615773105863909	2.414039396301674	2.0	75.25714285714285	1.674259681093394
10	165	A	860.0	106.91168815999991	7.85718560332873E-5	34.539832078341085	30.083217912982647	1.1481428675033847	124.0	3.0	220.0	12926.0	0.2558139534883721	47.29266472608734	21.2602916254693	1.0	0.42727272727272725	84.0	5117.0	84.0	3.196590920774732E-4	19.4164878389476	0.5621477196214602	4.0	18.439088914585774	5.385164807134504	0.26666666666666666	0.35355339059327373	69.44395478041653	88.75463573323165	6.082762530298219	10.770329614269007	4.47213595499958	2.408318915758459	2.23606797749979	60.916666666666664	1.3789329685362517
10	166	B	1340.0	134.2253966399999	8.887171678338237E-5	44.0	37.0	1.1891891891891893	150.0	4.0	130.0	17357.0	0.09701492537313433	88.44398608551738	36.6742416417845	2.0	0.5692307692307692	115.0	8691.0	105.0	9.372095020457715E-4	32.14031735997639	0.7304617581812817	10.44030650891055	32.2490309931942	10.770329614269007	0.5	0.5	16.69924423399362	21.80140948635181	8.246211251235321	14.560219778561036	5.0990195135927845	2.8554940297339364	1.0	75.57391304347826	1.389368312046945
10	168	A	707.0	96.91168815999994	5.683713782458962E-5	30.01666203960727	27.073972741361768	1.1086907092046325	74.0	2.0	275.0	12552.0	0.38896746817538896	39.74484911590254	17.029386365926403	2.0	0.13818181818181818	128.0	7736.0	83.0	0.0011831917212428323	18.110770276274835	0.6033572371364112	3.1622776601683795	17.029386365926403	2.0	0.21271781490575853	0.13333333333333333	18.43494882292201	0.0	8.06225774829855	15.556349186104045	3.605551275463989	4.314554973040049	1.4142135623730951	60.4375	1.3733195449844882
10	169	B	776.0	101.49747459999992	9.092283563710677E-5	32.449961479175904	28.844410203711913	1.125	123.0	4.0	40.0	2715.0	0.05154639175257732	20.09975124224178	10.04987562112089	1.0	0.725	86.0	6487.0	111.0	7.417831740505896E-4	17.0	0.5238835186571609	1.4142135623730951	17.0	1.4142135623730951	0.11111111111111112	0.11111111111111112	79.69515353123396	79.69515353123396	6.082762530298219	10.295630140987	4.47213595499958	2.3021728866442674	0.0	75.43023255813954	1.471558501618622
10	172	B	732.0	98.3259017199999	8.491342115761406E-5	32.01562118716424	28.0178514522438	1.1426865204755121	105.0	3.0	58.0	5853.0	0.07923497267759563	50.906520170939615	23.40939982143925	3.0	0.7931034482758621	191.0	8336.0	59.0	0.004696908882381854	17.26267650163207	0.5391954259051843	3.1622776601683795	22.135943621178654	8.602325267042627	0.25	0.6324555320336759	75.14138555207533	58.03865658302297	12.806248474865697	20.615528128088304	6.4031242374328485	3.2196045810839236	5.656854249492381	43.64397905759162	1.3518474088291748
11	174	A	968.0	114.91168815999988	8.75912915718887E-5	38.2099463490856	30.14962686336267	1.2673439217756188	46.0	5.0	504.0	20287.0	0.5206611570247934	0.0	0.0	0.0	0.02976190476190476	168.0	7648.0	75.0	0.0027143559044058812	22.20360331117452	0.5810948570386012	3.1622776601683795	20.396078054371138	2.23606797749979	0.17541160386140586	0.1350858067395748	12.425942865427501	57.4259428654275	10.295630140987	20.248456731316587	5.0	4.049691346263318	5.0	45.523809523809526	1.647489539748954
11	177	A	852.0	107.3969695199999	9.650172672035367E-5	34.23448553724738	29.274562336608895	1.1694277490337037	70.0	3.0	540.0	22110.0	0.6338028169014085	49.662548816381786	24.698178070456937	1.0	0.08703703703703704	275.0	24408.0	169.0	0.004514074103903621	20.09975124224178	0.5871200027344677	3.0	29.154759474226502	12.041594578792296	0.17647058823529413	0.7034774666434493	6.709836807756915	1.9461951170307543	12.806248474865697	24.20743687382041	10.0	2.420743687382041	9.055385138137417	88.75636363636363	1.9040888233366111
11	180	N	1164.0	125.29646443999984	7.411501365086384E-5	40.8166632639171	34.9857113690718	1.1666666666666667	59.0	4.0	-1.0	-1.0	-1.0	-1.0	-1.0	-1.0	-1.0	268.0	23891.0	131.0	0.003940032570857156	29.966648127543394	0.7341768221910149	10.44030650891055	32.31098884280702	13.152946437965905	0.5239839634518025	0.6503713439917034	14.730321380844899	22.68340335228331	13.038404810405298	24.351591323771842	8.54400374531753	2.8501381845855964	3.1622776601683795	89.1455223880597	1.4695073458624586
11	181	A	698.0	96.32590171999993	9.394194834033325E-5	30.364452901377952	27.202941017470888	1.1162194882485907	67.0	3.0	264.0	8091.0	0.37822349570200575	0.0	0.0	0.0	0.0	142.0	17233.0	205.0	0.0014608059319233591	15.652475842498529	0.5154868389474	2.0	16.1245154965971	3.0	0.15384615384615385	0.23076923076923078	70.3461759419467	70.3461759419467	8.602325267042627	17.0	5.385164807134504	3.156820749009882	1.0	121.35915492957747	1.689200951662508
11	184	B	685.0	96.08326103999993	1.0007133549105772E-4	31.144823004794873	26.1725046566048	1.1899825184264616	79.0	4.0	74.0	5632.0	0.10802919708029197	12.0	6.0	1.0	0.36486486486486486	87.0	8881.0	142.0	0.0016097943990469443	20.223748416156685	0.649345427747114	4.123105625617661	20.396078054371138	4.47213595499958	0.26559258100921596	0.2857142857142857	10.222168633636102	22.750976342787624	6.4031242374328485	12.806248474865697	4.242640687119285	3.0184617127124724	1.0	102.08045977011494	1.3910595653642608
11	187	B	869.0	106.91168815999991	4.74313239258028E-5	34.539832078341085	29.154759474226502	1.1847064664990674	44.0	3.0	169.0	6261.0	0.19447640966628307	0.0	0.0	0.0	0.0	84.0	11597.0	203.0	8.045967483202913E-4	18.681541692269406	0.5408694995938921	2.23606797749979	18.681541692269406	2.23606797749979	0.14285714285714285	0.14285714285714285	50.19442890773479	50.19442890773479	6.324555320336759	10.816653826391969	5.830951894845301	1.855040827202527	0.0	138.0595238095238	1.4703802707596794
12	189	B	1030.0	118.81118307999986	5.104244156213359E-5	39.44616584663204	31.38470965295043	1.2568593523032248	44.0	4.0	198.0	10972.0	0.19223300970873786	28.821869724335514	13.038404810405298	1.0	0.29797979797979796	105.0	8841.0	108.0	3.7684204806229927E-4	23.345235059857504	0.5918252017350565	6.0	22.67156809750927	5.0	0.4	0.3333333333333333	59.53445508054013	59.53445508054013	7.280109889280518	13.0	5.385164807134504	2.4140393963016744	1.0	84.2	1.2826603325415677
12	192	A	941.0	112.08326103999991	5.4562762338943366E-5	37.33630940518894	30.265491900843113	1.233626386364758	171.0	4.0	386.0	25950.0	0.410201912858661	54.693307765349445	20.12461179749811	3.0	0.23575129533678757	105.0	9712.0	144.0	3.469019572201543E-4	23.259406699226016	0.6229701614802201	8.54400374531753	22.360679774997898	8.246211251235321	0.5288605549575789	0.5311851620184319	60.47132816552015	66.99112991717713	7.211102550927978	12.529964086141668	4.47213595499958	2.80178514522438	1.0	92.4952380952381	1.556836902800659
12	194	B	1124.0	126.12489155999985	2.4195966129505632E-4	39.81205847478876	34.438350715445125	1.156038475934726	65.0	4.0	135.0	12842.0	0.1201067615658363	17.584906281323853	6.4031242374328485	1.0	0.32592592592592595	112.0	9622.0	117.0	4.3083755024436276E-4	20.591260281974	0.5172116456880407	1.0	21.95449840010015	2.23606797749979	0.05555555555555555	0.11901388973144479	63.43494882292201	36.86989764584402	6.4031242374328485	12.806248474865697	5.656854249492381	2.263846284534354	1.4142135623730951	85.91071428571429	1.3618790272292662
12	195	B	845.0	107.15432883999989	5.450000138231811E-5	35.4400902933387	28.160255680657446	1.2585145069432584	48.0	4.0	117.0	12359.0	0.13846153846153847	26.0	13.0	1.0	0.3504273504273504	93.0	13712.0	182.0	6.539858409254403E-4	19.6468827043885	0.5543688670590469	2.0	19.6468827043885	2.0	0.11764705882352941	0.11764705882352941	16.38954033403479	16.38954033403479	6.324555320336759	11.704699910719626	5.385164807134504	2.17350820818199	0.0	147.44086021505376	1.2343932322053677
12	201	A	997.0	115.63961019999986	4.0596604158542526E-5	37.8021163428716	32.01562118716424	1.1807397433234026	73.0	3.0	557.0	27065.0	0.5586760280842528	78.0485982823728	28.792360097775937	2.0	0.11310592459605028	146.0	19155.0	171.0	0.004061086837394809	26.40075756488817	0.6983936382140309	7.810249675906654	26.419689627245813	8.246211251235321	0.4235702594681104	0.4414095681753974	3.551733354820385	22.217594269518322	10.816653826391969	20.12461179749811	5.830951894845301	3.451342449813167	3.605551275463989	131.1986301369863	1.3033672670321064
13	204	B	1136.0	123.74011527999988	9.719669195060931E-5	39.81205847478876	33.734255586866	1.1801670966852187	94.0	4.0	151.0	10761.0	0.1329225352112676	54.36703817850024	25.019992006393608	1.0	0.4370860927152318	226.0	27978.0	203.0	0.002675120546555306	21.0	0.5274783772684948	4.47213595499958	20.615528128088304	4.123105625617661	0.2701716134791496	0.25	75.32360686254998	87.8524145717015	15.264337522473747	26.076809620810597	8.06225774829855	3.23443016025056	1.0	123.79646017699115	1.6397884051754952
13	209	A	720.0	97.49747459999992	6.358729640792685E-5	31.953090617340916	28.792360097775937	1.1097767084334684	88.0	3.0	337.0	20867.0	0.46805555555555556	67.29562308359547	24.515301344262525	2.0	0.32344213649851633	215.0	35048.0	253.0	0.0016624463475925948	17.08800749063506	0.5347841839550073	1.4142135623730951	16.76305461424021	1.0	0.09090909090909091	0.06666666666666667	26.565051177077976	18.434948822922024	11.180339887498949	21.095023109728988	8.06225774829855	2.616515592568454	1.0	163.0139534883721	1.5520143802784752
13	211	B	691.0	96.08326103999993	9.752824799784456E-5	31.400636936215164	26.30589287593181	1.1936731090752946	127.0	3.0	67.0	5587.0	0.09696092619392185	0.0	0.0	0.0	0.23880597014925373	151.0	25766.0	236.0	0.005309009492161555	18.110770276274835	0.5767644240167376	3.1622776601683795	20.024984394500787	5.385164807134504	0.21271781490575853	0.362245385694578	25.55996517182382	28.92642583525361	13.038404810405298	19.697715603592208	5.385164807134504	3.6577739603244463	2.23606797749979	170.63576158940398	1.3830629511759682
13	212	A	871.0	108.5685423999999	6.137421099452997E-5	34.713109915419565	30.59411708155671	1.1346334925398431	93.0	3.0	528.0	30248.0	0.6061997703788748	63.896956050469335	22.02271554554524	4.0	0.17234848484848486	162.0	19473.0	174.0	0.0025185720962674243	21.02379604162864	0.60564426791072	5.656854249492381	21.095023109728988	4.123105625617661	0.3474977942104555	0.23608834134288123	55.00797980144134	24.04422326936782	10.44030650891055	19.235384061671343	7.615773105863909	2.5257296658248256	3.0	120.20370370370371	1.4475427515020798
13	215	B	822.0	105.4974745999999	8.126185409634159E-5	35.05709628591621	27.018512172212592	1.297521346196515	116.0	3.0	86.0	9558.0	0.10462287104622871	8.246211251235321	4.123105625617661	1.0	0.3953488372093023	96.0	16154.0	225.0	4.390269013211825E-4	19.235384061671343	0.5486873158231003	4.123105625617661	18.681541692269406	6.0	0.3090398323477543	0.46153846153846156	79.33021719550331	86.63353933657021	6.4031242374328485	10.816653826391969	5.0	2.1633307652783937	2.23606797749979	168.27083333333334	1.3371301225702612
13	216	A	889.0	108.9116881599999	6.0935835032937035E-5	36.124783736376884	29.068883707497267	1.2427303401079624	104.0	3.0	278.0	19374.0	0.312710911136108	80.99341787635129	28.160255680657446	4.0	0.381294964028777	177.0	20801.0	150.0	7.34632068683241E-4	23.0	0.6366820122120065	5.385164807134504	23.08679276123039	5.0	0.31514293343362576	0.29411764705882354	24.981239606216036	3.1798301198642207	10.04987562112089	18.439088914585774	6.082762530298219	3.0313675443913413	2.0	117.51977401129943	1.2763809432238835
14	218	B	764.0	100.0832610399999	4.867442124847322E-5	33.95585369269929	26.68332812825267	1.272549418479263	96.0	3.0	76.0	11654.0	0.09947643979057591	79.6049180773691	27.202941017470888	3.0	1.6578947368421053	92.0	18306.0	254.0	4.951548710241175E-4	19.026297590440446	0.5603245249737665	3.605551275463989	19.026297590440446	3.605551275463989	0.27653315937748607	0.27653315937748607	70.34617594194668	70.34617594194668	6.082762530298219	11.704699910719626	4.47213595499958	2.6172504656604803	0.0	198.97826086956522	1.2765213591172293
14	220	B	1335.0	136.12489155999987	1.8234750338847846E-4	45.967379738244816	36.069377593742864	1.2744156623933263	70.0	3.0	165.0	16165.0	0.12359550561797752	71.96711220441387	32.449961479175904	2.0	0.4727272727272727	209.0	28468.0	231.0	0.006031763479261019	27.65863337187866	0.6017013266663687	5.385164807134504	29.068883707497267	6.708203932499369	0.25	0.31907672235863777	21.462885924719814	16.699244233993625	13.601470508735444	24.041630560342615	7.280109889280518	3.3023719320146983	1.4142135623730951	136.21052631578948	1.695904173106646
14	223	A	884.0	107.74011527999991	4.055466756729815E-5	35.35533905932738	30.265491900843113	1.1681732837899943	92.0	3.0	579.0	11131.0	0.6549773755656109	0.0	0.0	0.0	0.0	162.0	22337.0	225.0	0.0031954079452073698	22.02271554554524	0.6228964600958974	4.47213595499958	20.09975124224178	5.385164807134504	0.2630668208823282	0.33333333333333337	33.27488798483492	74.90842732140511	10.63014581273465	18.439088914585774	5.656854249492381	3.259601202601324	3.605551275463989	137.8827160493827	1.6318216412230828
14	226	B	1140.0	123.98275595999986	1.1069805358754795E-4	41.48493702538308	33.95585369269929	1.2217315282608425	179.0	3.0	114.0	15458.0	0.1	95.65363541780128	31.04834939252005	2.0	0.9298245614035088	100.0	20197.0	255.0	3.9478477643474584E-4	26.1725046566048	0.6308917533270165	6.324555320336759	27.294688127912362	7.0710678118654755	0.3174203325344759	0.3676073110469039	32.47119229084848	22.166345822082434	6.708203932499369	12.36931687685298	5.0990195135927845	2.42582262018792	1.4142135623730951	201.97	1.2625637470911522
15	227	A	667.0	94.32590171999992	9.041664360820549E-5	31.38470965295043	25.553864678361276	1.2281785963876786	78.0	3.0	300.0	18694.0	0.4497751124437781	45.52285704688484	18.35755975068582	3.0	0.3	233.0	22968.0	128.0	0.001863320365035623	16.64331697709324	0.5303001735919716	1.0	16.401219466856727	2.0	0.07142857142857142	0.16666666666666666	60.255118703057775	60.255118703057775	10.816653826391969	20.12461179749811	6.708203932499369	3.0	3.0	98.57510729613733	1.2985022640195054
15	228	B	744.0	100.32590171999993	7.79018902064395E-5	32.449961479175904	26.627053911388696	1.2186838839612175	86.0	3.0	56.0	6845.0	0.07526881720430108	33.334139176034675	15.0	1.0	1.1607142857142858	101.0	17782.0	254.0	9.761264373166894E-4	18.788294228055936	0.5789928052799982	3.1622776601683795	17.4928556845359	1.0	0.23249527748763857	0.07142857142857142	53.13010235415598	34.695153531233956	7.211102550927978	13.038404810405298	4.47213595499958	2.9154759474226504	2.23606797749979	176.05940594059405	1.442694859970757
15	229	B	949.0	112.91168815999991	5.439863488055588E-5	39.05124837953327	29.614185789921695	1.3186669610488901	119.0	4.0	143.0	15044.0	0.1506849315068493	35.64841889500286	14.317821063276353	2.0	0.4195804195804196	82.0	14655.0	147.0	3.6419165202390414E-4	20.248456731316587	0.5185098446668043	3.0	21.213203435596427	2.8284271247461903	0.1875	0.17374889710522776	78.11134196037203	56.88865803962797	6.708203932499369	11.704699910719626	4.123105625617661	2.8388067087090953	2.23606797749979	178.71951219512195	0.822517911975435
15	231	A	739.0	98.08326103999991	3.500995949597127E-5	32.64965543462902	27.730849247724095	1.1773766877084955	117.0	3.0	284.0	8428.0	0.38430311231393777	0.0	0.0	0.0	0.06690140845070422	97.0	19644.0	255.0	3.8419993436327626E-4	19.235384061671343	0.5891450860847318	2.23606797749979	19.235384061671343	2.23606797749979	0.1350858067395748	0.1350858067395748	1.5074357587749603	1.5074357587749603	6.324555320336759	11.704699910719626	5.385164807134504	2.17350820818199	0.0	202.51546391752578	1.2591631032376298
15	232	B	985.0	116.22539663999987	4.67982862361983E-5	37.16180835212409	31.78049716414141	1.1693274702465803	96.0	3.0	37.0	2098.0	0.03756345177664975	0.0	0.0	0.0	0.2972972972972973	243.0	30989.0	191.0	0.0023043877550481214	20.248456731316587	0.5448727505253179	2.0	21.93171219946131	3.605551275463989	0.1111111111111111	0.18569533817705186	22.380135051959574	11.3099324740202	11.704699910719626	22.847319317591726	9.848857801796104	2.3197938052700016	2.23606797749979	127.52674897119341	1.4977249991932622
16	244	A	634.0	90.66904747999993	6.518301259843674E-5	29.154759474226502	26.1725046566048	1.1139460994180819	74.0	3.0	410.0	20882.0	0.6466876971608833	62.806442742546956	23.0	1.0	0.20243902439024392	78.0	15588.0	250.0	7.121099383501748E-4	15.297058540778355	0.5246847793171238	2.0	15.297058540778355	2.0	0.15384615384615385	0.15384615384615385	81.86989764584402	81.86989764584402	6.324555320336759	10.770329614269007	4.47213595499958	2.408318915758459	0.0	199.84615384615384	1.2509622786759045
16	245	B	889.0	107.74011527999987	5.16684241581788E-5	34.36568055487916	31.25699921617557	1.0994555272949824	65.0	3.0	85.0	11635.0	0.09561304836895389	42.42640687119285	21.213203435596427	1.0	0.5764705882352941	108.0	23473.0	255.0	0.0012935848971381112	19.6468827043885	0.5717006730890735	2.8284271247461903	19.6468827043885	2.8284271247461903	0.17374889710522776	0.17374889710522776	38.290163192243085	38.290163192243085	7.280109889280518	13.038404810405298	5.830951894845301	2.23606797749979	0.0	217.34259259259258	1.1732628977974695
16	246	A	1005.0	115.98275595999988	3.8987717123809436E-5	38.8329756778952	31.575306807693888	1.2298526793232252	60.0	3.0	354.0	19398.0	0.3522388059701492	57.190781803591406	24.839484696748443	2.0	0.2401129943502825	187.0	26455.0	203.0	0.003777162870540146	23.0	0.5922801330182954	5.656854249492381	21.587033144922902	9.219544457292887	0.31974430679097265	0.5590169943749475	56.88865803962797	89.35985033047646	12.806248474865697	24.758836806279895	5.656854249492381	4.376785350002899	5.385164807134504	141.47058823529412	1.4349272349272348
16	250	A	832.0	105.74011527999988	6.861679387513232E-5	34.9857113690718	28.653097563788805	1.2210097456718265	99.0	3.0	255.0	12542.0	0.30649038461538464	25.298221281347036	12.649110640673518	1.0	0.07450980392156863	84.0	17847.0	255.0	6.850554079035702E-4	21.540659228538015	0.6156987634551992	5.0990195135927845	21.18962010041709	5.385164807134504	0.295378269592824	0.33333333333333337	42.27368900609372	52.76516601842533	6.4031242374328485	11.40175425099138	5.0	2.2803508501982757	1.0	212.46428571428572	1.200201714573878
16	253	A	996.0	115.39696951999987	5.053423060271503E-5	38.58756276314948	32.2490309931942	1.1965495264429173	76.0	3.0	708.0	26253.0	0.7108433734939759	67.89824643345835	31.827660925679098	3.0	0.06638418079096045	159.0	21989.0	144.0	0.004785055554959204	25.612496949731394	0.6637500561240662	6.708203932499369	21.213203435596427	5.385164807134504	0.3570416691943344	0.33333333333333337	32.96940390346214	81.33586456689194	10.770329614269007	18.439088914585774	8.246211251235321	2.23606797749979	5.0990195135927845	138.29559748427673	1.0412478966756105
16	254	A	806.0	103.15432883999989	3.6290726478011374E-5	33.61547262794322	29.546573405388315	1.1377113740645428	178.0	3.0	506.0	25072.0	0.6277915632754343	65.78371047564815	25.495097567963924	2.0	0.18181818181818182	92.0	19763.0	252.0	2.99867362572523E-4	19.1049731745428	0.5683386750499407	5.0	19.1049731745428	5.0	0.36760731104690386	0.36760731104690386	78.146995832256	78.146995832256	5.830951894845301	10.816653826391969	5.0	2.1633307652783937	0.0	214.81521739130434	1.1731012498102515
16	255	A	920.0	111.15432883999992	4.336838776542597E-5	35.22782990761707	30.14962686336267	1.1684333629490238	82.0	3.0	525.0	30803.0	0.5706521739130435	80.76545506893311	27.0	6.0	0.2895238095238095	118.0	16692.0	168.0	6.593127675759604E-4	22.561028345356956	0.6404319654239826	5.830951894845301	23.53720459187964	6.708203932499369	0.350347944635714	0.3946002313234923	24.623564786163612	20.224859431168085	7.280109889280518	12.529964086141668	5.830951894845301	2.148871112659745	1.0	141.45762711864407	1.1876347951114306
