# Supplementary material for: Exploiting Single-Cell Quantitative Data to Map Genetic Variants Having Probabilistic Effects
Source: PLoS Genet. 2016 Aug 1;12(8):e1006213. doi: 10.1371/journal.pgen.1006213 (PMC4968810; doi:10.1371/journal.pgen.1006213)
Supplement: S1 Dataset — (ZIP) [file pgen.1006213.s007.zip › data/2014-10-07_morpho/k_series/k3-4_A1B.xls]

image_number	cell_id	Cgroup	Agroup	Dgroup	C11-1_A1B	C11-2_A1B	C12-1_A1B	C12-2_A1B	C13_A1B	C101_A1B	C102_A1B	C103_A1B	C104_A1B	C105_A1B	C106_A1B	C107_A1B	C108_A1B	C109_A1B	C110_A1B	C111_A1B	C112_A1B	C113_A1B	C114_A1B	C115_A1B	C116_A1B	C117_A1B	C118_A1B	C126_A1B	C127_A1B	C128_A1B	A7-1_A1B	A7-2_A1B	A8-1_A1B	A8-2_A1B	A9_A1B	A101_A1B	A102_A1B	A103_A1B	A104_A1B	A120_A1B	A121_A1B	A122_A1B	A123_A1B	D14-3_A1B	D15-3_A1B	D16-3_A1B	D17-3_A1B	D104_A1B	D107_A1B
1	11	small	api	A1	1096.0	202.0	107.56854239999988	42.627416960000005	9.146857275402377E-5	1298.0	152.6101729199999	38.948684188300895	33.61547262794322	49.573921259900864	72.11244642795575	15.297058540778355	18.749547174022737	12.165525060596439	27.882841811796155	16.867232725702486	18.439088914585774	29.29912799873949	0.8158628258485218	1.158653475421446	0.7041473945018477	0.3962814407346664	0.1843065693430657	83.0	4.0	36.138621999185304	58.0	153.0	3829.0	16034.0	0.7692307692307693	0.162557781201849	0.7251184834123223	-1.0	0.11920609944227595	49.81758406953823	22.481901087702845	4.0	0.4265402843601896	151.0	15920.0	128.0	0.0014815498919676662	17.69180601295413	0.4542337278307404
1	16	medium	iso	A1	1055.0	280.0	103.98275595999992	49.041630520000005	3.509478856030912E-5	1335.0	155.43860003999993	38.897300677553446	33.24154027718932	34.59228868750994	39.70143493010006	18.110770276274835	19.10667211051214	13.038404810405298	21.38965906392893	29.601516409732394	18.439088914585774	33.4848019330237	0.9478767506723802	1.1701413458342411	0.8100532077144924	0.47163234006670623	0.26540284360189575	153.0	3.0	36.76955262170047	155.0	189.0	7576.0	10695.0	0.6428571428571429	0.25767790262172285	0.5494186046511628	-1.0	0.09092327926004778	112.07077195170106	48.76755196523891	3.0	0.3430232558139535	112.0	19598.0	250.0	4.842043137467128E-4	24.839484696748443	0.6385914771479919
1	17	small	api	A1	1254.0	105.0	117.22539663999986	27.556349160000003	9.603742220331002E-5	1359.0	147.19595935999988	41.400483088968905	36.40054944640259	54.39546601956689	58.9480961843736	10.770329614269007	-1.0	13.0	25.386177203329236	17.362375283114293	19.924858845171276	29.6325037293108	-1.0	1.1373587409697863	-1.0	0.2350714943164217	0.08373205741626795	123.0	4.0	39.01281840626232	112.0	67.0	10024.0	6279.0	0.6923076923076923	0.13171449595290655	0.3743016759776536	0.010924853628662705	-1.0	35.486765815572596	11.423574833929543	2.0	0.4581005586592179	105.0	17002.0	217.0	3.820755635752504E-4	27.459060435491963	0.663254589964154
2	24	large	api	B	1200.0	645.0	111.25483391999994	76.59797967999997	5.0394042533080525E-5	1845.0	190.26702715999997	43.04648650006177	34.058772731852805	30.499833233447447	37.97421420570035	29.410882339705484	26.58874317100893	15.0	27.90007031115714	39.4024767294366	19.235384061671343	45.34335005133027	1.106140374915264	1.2638883625951494	0.8751883533795813	0.688491250052823	0.5375	76.0	4.0	40.162171256046406	470.0	451.0	11521.0	11359.0	0.7692307692307693	0.4991869918699187	0.48968512486427795	-1.0	0.08038097477269233	0.0	0.0	0.0	0.011943539630836048	134.0	15500.0	159.0	0.002232782749558978	36.49657518178932	0.8478409772592462
2	25	small	api	A1	1565.0	145.0	128.81118307999986	32.1421356	5.0886407594073476E-5	1710.0	162.95331867999994	47.07440918375928	40.792156108742276	81.01426822075916	89.04515874612781	10.198039027185569	18.185647746908217	15.524174696260024	29.272804988817818	3.333974297349129	19.313207915827967	29.276870373878573	0.5607740328589264	1.1540063991290384	0.48593667529240614	0.24952907683518216	0.0926517571884984	98.0	5.0	40.496913462633174	94.0	116.0	6838.0	11939.0	0.6875	0.12280701754385964	0.5523809523809524	-1.0	0.013477437295654688	99.82505208081915	43.278317189145696	1.0	0.4666666666666667	285.0	43851.0	255.0	0.0038438618040436286	29.832867780352597	0.6337385491955355
2	29	medium	iso	A1	1210.0	319.0	112.91168815999991	52.284271200000006	3.9440916428035124E-5	1529.0	168.02438647999998	41.340053217188775	35.510561809129406	83.86097358601101	85.28239749543832	20.0	19.0347954611177	13.038404810405298	36.52631969453192	3.491918845624145	16.401219466856727	36.650485436893206	1.0507073764387918	1.1641621847436012	0.9025438123728464	0.4630545522081941	0.2636363636363636	113.0	4.0	34.88552708502482	112.0	224.0	8292.0	19528.0	0.4166666666666667	0.2197514715500327	0.6666666666666666	-1.0	0.14891271162007438	53.166227952814765	20.866068747318508	2.0	0.2648809523809524	104.0	20363.0	249.0	6.694523457723466E-4	27.730849247724095	0.6707985861081062
3	40	small	api	A1	954.0	229.0	100.66904747999992	43.213203400000005	6.022292497409156E-5	1183.0	146.71067799999994	36.345563690772494	32.2490309931942	22.729732079944682	37.652043999900656	16.1245154965971	17.401818004625877	11.661903789690601	17.636265197414968	29.14816262846399	17.72004514666935	28.870990037203207	0.9265994789918366	1.1270280864700346	0.8221618343993887	0.4292600802504389	0.240041928721174	113.0	3.0	36.138621999185304	106.0	197.0	6247.0	14530.0	0.8181818181818182	0.25612848689771767	0.6501650165016502	-1.0	0.075668958720331	66.96631449731521	23.366603700410227	5.0	0.40924092409240925	84.0	15885.0	221.0	5.706231892626641E-4	25.317977802344327	0.6965905940474414
3	41	small	api	A1	1152.0	108.0	110.63961019999988	30.556349160000003	9.038390042968792E-5	1260.0	144.0243864799999	41.10960958218893	35.4682957019364	39.62329457194926	43.23459309153793	10.04987562112089	13.775788487310388	12.041594578792296	18.438511280058705	20.497178835697746	18.24828759089466	26.91804141628846	0.7295317890789602	1.1590522963849246	0.6294209427429327	0.2761791107611841	0.09375	86.0	12.0	37.64306044943742	316.0	86.0	7935.0	2435.0	0.9230769230769231	0.319047619047619	0.21393034825870647	0.0657094698769964	-1.0	0.0	0.0	0.0	0.0	87.0	11059.0	157.0	3.164652459604686E-4	25.0	0.6081303192631499
3	43	small	api	A1	900.0	65.0	92.42640679999994	20.0710678	3.4492203006039667E-5	965.0	114.91168815999988	34.20526275297414	32.28002478313795	20.658910063307495	23.404689551032313	6.4031242374328485	-1.0	14.212670403551895	7.454993164109748	20.291186403987865	15.811388300841896	18.76777793730318	-1.0	1.059641774836613	-1.0	0.21715728756427233	0.07222222222222222	123.0	3.0	33.12099032335839	86.0	29.0	11977.0	3881.0	0.75	0.11917098445595854	0.25217391304347825	0.04153138935133554	-1.0	22.730046576860655	7.63441361516796	1.0	0.591304347826087	94.0	9497.0	117.0	0.0011289453213308533	19.697715603592208	0.5758679810719914
3	52	medium	iso	A1	1019.0	306.0	100.42640679999995	50.870057640000006	4.012638363568149E-5	1325.0	153.29646443999994	38.118237105091836	33.06055050963308	29.528671834479873	36.08730618700319	18.439088914585774	19.627299603103292	14.866068747318506	20.22653875294274	29.309856764715875	17.204650534085253	34.33946268875757	0.9394613261862244	1.1529825280430543	0.8148096812713742	0.5065406526124963	0.30029440628066734	138.0	3.0	36.235341863986875	87.0	217.0	5934.0	19269.0	0.5833333333333334	0.22943396226415094	0.7138157894736842	-1.0	0.18527258287521126	53.094824430324095	19.74360497743097	3.0	0.3125	108.0	20382.0	243.0	5.036720532463792E-4	19.6468827043885	0.5154194998635986
3	54	medium	E	A1	1061.0	337.0	102.91168815999991	53.870057640000006	3.499963918893488E-5	1398.0	159.19595935999993	37.48332962798263	34.36568055487916	52.95488644925065	56.826484484605146	19.697715603592208	20.632026606639	15.231546211727817	29.933306649534877	21.125727419849515	17.0	35.76187201817226	0.954715500282161	1.090719840921667	0.8753077229029032	0.523459080335429	0.3176248821866164	116.0	4.0	35.510561809129406	143.0	186.0	2733.0	3501.0	0.6	0.23533619456366237	0.5653495440729484	-1.0	0.02118605546278313	0.0	0.0	0.0	0.0	171.0	22035.0	186.0	0.0012381756310677263	25.0	0.6669631606402602
4	57	small	api	A1	1373.0	334.0	121.81118307999984	53.284271200000006	9.007874178705943E-5	1707.0	177.9238814	44.27188724235731	38.27531841800928	45.0	57.094757077012105	19.209372712298546	23.269064126383608	13.45362404707371	30.357865537616444	24.376021900343105	20.12461179749811	36.1588192231502	0.8255326732508341	1.1566693386808384	0.7137153598212779	0.43743332798110507	0.24326292789512016	64.0	5.0	40.607881008493905	147.0	267.0	9774.0	19041.0	0.7272727272727273	0.24253075571177504	0.644927536231884	-1.0	0.16854504670492312	52.81693699451786	20.25123355445301	1.0	0.18840579710144928	183.0	21216.0	142.0	0.00333446852773814	30.364452901377952	0.6858630790947317
4	60	small	api	A1	1115.0	56.0	109.66904747999988	22.1421356	1.1283499180205395E-4	1171.0	134.2253966399999	39.01281840626232	35.014282800023196	57.9946167919165	65.332608771966	7.615773105863909	-1.0	11.704699910719626	22.172199685556443	13.137495993483416	18.867962264113206	24.39868050582326	-1.0	1.1141972728407985	-1.0	0.2018995888884511	0.05022421524663677	93.0	10.0	35.84689665786984	179.0	40.0	9528.0	2223.0	0.75	0.1870196413321947	0.182648401826484	0.07872474691927478	-1.0	0.0	0.0	0.0	0.1461187214611872	97.0	20491.0	255.0	2.8573464452556156E-4	26.1725046566048	0.6708693636039278
4	69	small	api	A1	939.0	198.0	97.32590171999992	39.384776280000004	8.781193660916261E-5	1137.0	139.5391051199999	38.18376618407357	29.698484809834994	19.249525872681737	41.18592516570965	15.033296378372908	16.227476139468855	14.035668847618199	16.97056274847714	27.577164466275356	17.46424919657298	25.771365220067842	0.9264100128182328	1.2857142857142858	0.7205411210808477	0.4046690098316002	0.2108626198083067	70.0	3.0	35.35533905932738	108.0	148.0	7777.0	11849.0	0.6666666666666666	0.22515391380826738	0.578125	-1.0	0.11785868633106884	58.02926996004253	22.218174678649085	3.0	0.44921875	115.0	13615.0	182.0	4.78672243945901E-4	24.041630560342615	0.6296296296296295
4	70	small	api	A1	976.0	99.0	101.56854239999991	28.38477628	4.526485464817488E-5	1075.0	132.36753223999983	39.59797974644666	30.4138126514911	22.61986494804043	39.28940686250037	10.04987562112089	13.904782512887197	13.038404810405298	13.435028842544403	24.692727893264664	18.384776310850235	21.216404089032988	0.7227639563442642	1.301973553930776	0.5551295217649962	0.2794642475838073	0.1014344262295082	136.0	3.0	37.12142238654117	68.0	65.0	10412.0	9474.0	0.5714285714285714	0.12372093023255815	0.48872180451127817	-1.0	0.014977639044585747	78.22689118095231	35.86466611539085	3.0	0.9398496240601504	104.0	19391.0	229.0	4.1837992854275015E-4	21.93171219946131	0.5538593721168151
4	75	medium	iso	A1	1028.0	291.0	101.2548339199999	47.455844080000006	3.6533239396112564E-5	1319.0	151.53910511999993	39.05124837953327	32.01562118716424	11.82148834060726	20.365536264089002	18.027756377319946	19.83141436257112	14.422205101855956	10.85752741830958	34.639340386892826	17.88854381999832	31.199055934627175	0.9090504614408484	1.2197560731756085	0.7452723388161989	0.46867731882800023	0.2830739299610895	65.0	3.0	37.69615364994153	67.0	188.0	4569.0	15825.0	0.6923076923076923	0.19332827899924185	0.7372549019607844	-1.0	0.13563902080842832	51.0715242310022	17.152946437965905	3.0	0.39215686274509803	139.0	16133.0	118.0	0.002241571027182925	25.179356624028344	0.6447772521716573
4	78	medium	N	A1	1282.0	342.0	117.12489155999984	56.041630520000005	6.550106755067687E-5	1624.0	175.58073564	44.04543109109048	34.828149534535996	44.81694701415653	55.72196905939098	22.090722034374522	18.58031853335294	12.041594578792296	32.42106989591609	26.84610042439502	20.09975124224178	39.23576003120252	1.1889312874114708	1.2646503382964553	0.9401264929980712	0.4784775445558592	0.2667706708268331	84.0	4.0	41.10960958218893	-1.0	-1.0	-1.0	-1.0	-1.0	-1.0	-1.0	-1.0	-1.0	-1.0	-1.0	-1.0	-1.0	198.0	19358.0	43.0	0.003415742831549628	31.89043743820395	0.7240350848706929
5	81	small	api	A1	1064.0	156.0	104.91168815999991	35.213203400000005	5.655967097683213E-5	1220.0	142.1248915599999	40.52159917870962	32.28002478313795	28.300755766006375	39.25680613798832	12.206555615733702	16.103618672956767	15.0	16.361644491768864	24.999980806134666	18.384776310850235	25.856058700419947	0.7580007862600779	1.2553149959127916	0.6038331325030528	0.3356461421752803	0.14661654135338345	98.0	3.0	37.8021163428716	68.0	141.0	5080.0	14898.0	0.6923076923076923	0.17131147540983607	0.6746411483253588	-1.0	0.09091424485999734	29.244511987626307	13.45857293748084	2.0	0.35406698564593303	159.0	32435.0	250.0	4.8321006350882654E-4	25.298221281347036	0.6243144839811487
5	85	small	api	A1	886.0	200.0	96.25483391999995	40.627416960000005	7.852655861055904E-5	1086.0	139.29646443999988	37.05401462729781	29.068883707497267	13.209710214170542	25.20669770708927	14.7648230602334	16.370573308747744	12.083045973594572	10.336261909872587	30.78893599788172	17.72004514666935	24.270073957379367	0.9019123998756783	1.2746968545524529	0.7075505024230568	0.4220818353264894	0.22573363431151242	100.0	3.0	36.87817782917155	88.0	143.0	7540.0	13927.0	0.8333333333333334	0.212707182320442	0.6190476190476191	-1.0	0.04905164484548268	49.94507357357654	20.91332062217051	4.0	0.43722943722943725	138.0	29766.0	249.0	6.378361822131565E-4	24.0	0.6477030961800054
5	94	small	api	A1	845.0	88.0	91.76955255999995	25.727922040000003	7.152623979372137E-5	933.0	119.49747459999989	35.0	30.0	34.695153531233956	45.0	8.48528137423857	14.119275280943201	12.727922061357855	15.0	19.0	15.811388300841896	21.213203435596427	0.6009714525285276	1.1666666666666667	0.515118387881595	0.2803535739501269	0.10414201183431952	150.0	7.0	33.61547262794322	119.0	50.0	9511.0	4574.0	0.6	0.18113612004287247	0.2958579881656805	0.02782325729381519	-1.0	75.84670337705903	33.23118842698621	4.0	0.4260355029585799	104.0	21471.0	252.0	4.0850795524593954E-4	20.396078054371138	0.5827450872677468
6	105	medium	iso	A1	1096.0	286.0	106.5685423999999	49.455844080000006	3.2761776981354446E-5	1382.0	158.85281359999996	39.56008088970496	34.17601498127012	46.14576283817511	56.033921219252264	17.46424919657298	19.01780681351056	13.341664064126334	27.1485794731905	21.88669452567642	17.46424919657298	32.73403776111584	0.9183103692149239	1.1575393126256976	0.79332974629767	0.46407544821594604	0.26094890510948904	106.0	4.0	37.12142238654117	131.0	196.0	5144.0	8388.0	0.7857142857142857	0.2366136034732272	0.599388379204893	-1.0	0.07605945666198714	28.04520112445865	14.022600562229325	1.0	0.10703363914373089	95.0	18715.0	244.0	4.038525470673891E-4	23.706539182259394	0.5992540624058414
6	109	medium	E	A1	976.0	399.0	99.25483391999994	58.69848476000001	3.5633524575081665E-5	1375.0	160.36753223999992	37.589892258425	31.76476034853718	60.965255789040185	71.63552565508323	20.518284528683193	22.89782160866815	13.45362404707371	32.9609883285128	14.733308070481073	15.264337522473747	34.729719304697376	0.8960801983414804	1.1833834679050579	0.7572187905648284	0.5913916979329327	0.4088114754098361	93.0	3.0	33.24154027718932	64.0	333.0	1207.0	7700.0	0.6363636363636364	0.2887272727272727	0.8387909319899244	-1.0	0.18460113936679134	0.0	0.0	0.0	0.0	156.0	7584.0	73.0	0.0010077687428171498	21.840329667841555	0.5810160220117815
7	120	small	api	A1	1040.0	71.0	103.66904747999993	22.313708480000003	8.591193938745099E-5	1111.0	127.98275595999988	40.44749683231337	32.38826948140329	33.97968146805272	47.779166864072096	7.211102550927978	-1.0	14.422205101855956	14.438470751877144	17.938593487793437	16.278820596099706	19.496684674731195	-1.0	1.248831675169849	-1.0	0.21523983312670847	0.06826923076923076	118.0	3.0	36.05551275463989	44.0	37.0	5195.0	6231.0	0.5384615384615384	0.07290729072907291	0.4567901234567901	-1.0	0.03686538349030378	0.0	0.0	0.0	0.48148148148148145	118.0	14305.0	160.0	4.0502650121644574E-4	17.88854381999832	0.44226578208684647
7	121	small	api	A1	1087.0	134.0	106.7401152799999	31.727922040000003	4.293111420305788E-5	1221.0	140.46803731999992	39.6232255123179	33.54101966249684	15.068488159492205	15.369939750778002	11.045361017187261	16.12704901420611	13.038404810405298	6.511332600113387	28.263899235597343	18.027756377319946	24.56640640029582	0.6848965987179393	1.1813363431112902	0.5797642667236702	0.2972445922207555	0.12327506899724011	96.0	11.0	37.21558813185679	155.0	95.0	11661.0	8115.0	0.7857142857142857	0.20475020475020475	0.38	-1.0	0.005404710341435806	79.46306534872005	38.029123459231016	2.0	0.16	99.0	14065.0	203.0	8.067997358855743E-4	21.095023109728988	0.5323903553276109
7	124	medium	iso	A1	1017.0	340.0	100.66904747999993	54.455844080000006	4.620576656180264E-5	1357.0	157.53910511999993	38.05259518088089	33.06055050963308	23.568832723766832	20.538355877906213	19.924858845171276	20.362313448350793	14.866068747318506	13.822973111286846	34.179709127068044	17.08800749063506	39.400284784060496	0.9785164586386942	1.1509970219580357	0.8501468205139892	0.5409393000447216	0.3343166175024582	87.0	3.0	36.68787265568828	94.0	248.0	5099.0	16655.0	0.5333333333333333	0.2520265291083272	0.7251461988304093	-1.0	0.1578056569625109	57.633229777951875	22.86369835390288	5.0	0.2222222222222222	117.0	15945.0	198.0	6.46579333810309E-4	21.0	0.5518677477890186
7	126	small	api	A1	1148.0	268.0	109.32590171999989	49.284271200000006	4.3169706375800544E-5	1416.0	160.61017291999994	41.23105625617661	33.61547262794322	30.91250808463767	43.53696809142565	17.46424919657298	18.431892749202603	13.92838827718412	21.585670628233633	29.242486365724062	18.601075237738275	31.337060050302316	0.9475016719228965	1.2265499495581345	0.7724933438415897	0.4508014150775033	0.23344947735191637	137.0	3.0	40.0	69.0	200.0	5391.0	16804.0	0.6428571428571429	0.1899717514124294	0.7434944237918215	-1.0	0.13089831225500817	49.770741850676814	18.894341056855538	1.0	0.4758364312267658	146.0	17690.0	168.0	0.00326616861646802	28.231188426986208	0.6847068930657589
7	127	medium	iso	A1	1352.0	437.0	121.1543288399999	62.35533900000001	1.643351340657491E-4	1789.0	185.9238814	48.25971404805462	33.24154027718932	25.61809973030452	56.14129196170832	23.430749027719962	24.902634369142636	15.620499351813308	30.087206868946026	32.54963491395371	22.47220505424423	36.23157357641041	0.9408943921512771	1.4517893468724408	0.6480929166329992	0.5146769380592944	0.32322485207100593	137.0	4.0	44.91102314577124	79.0	331.0	6247.0	29049.0	0.6153846153846154	0.22917831190609278	0.8073170731707318	-1.0	0.11773837682667954	105.11935985479002	37.89326740259874	9.0	0.44390243902439025	154.0	20642.0	179.0	0.0011979265878269375	33.0	0.6838001561124097
7	128	medium	iso	A1	1166.0	307.0	109.98275595999986	51.52691188000001	4.13187450385505E-5	1473.0	163.9238814	41.400483088968905	34.20526275297414	44.19021958308911	55.58163552094379	18.973665961010276	19.745035472430562	13.601470508735444	28.816088871143464	23.592860719359084	19.235384061671343	34.931456005378486	0.9609334957894947	1.2103541898788408	0.7939275162799133	0.46849991555712667	0.26329331046312177	119.0	4.0	37.33630940518894	63.0	239.0	4471.0	20128.0	0.6428571428571429	0.20502376103190767	0.7913907284768212	-1.0	0.12721980546869693	57.93782070597772	21.927298933692875	4.0	0.38079470198675497	126.0	16552.0	176.0	6.007314761233331E-4	24.08318915758459	0.5817127569702567
7	129	medium	N	B	1029.0	459.0	100.91168815999991	63.76955256000001	4.354402750166707E-5	1488.0	167.09545427999993	38.01315561749642	33.0	71.56505117707799	84.07602778760246	23.194827009486403	24.839411989191664	15.132745950421556	38.69712935179048	8.0	15.811388300841896	38.90489228159009	0.9337913079254506	1.1519138065908008	0.8106433854535483	0.6319342558107895	0.446064139941691	94.0	3.0	32.89376840679705	-1.0	-1.0	-1.0	-1.0	-1.0	-1.0	-1.0	-1.0	-1.0	-1.0	-1.0	-1.0	-1.0	265.0	29726.0	161.0	0.008425108647013265	26.0	0.6839737342940534
9	146	small	api	A1	1147.0	71.0	108.25483391999988	22.313708480000003	6.031941605209107E-5	1218.0	132.5685423999999	40.44749683231337	34.36568055487916	27.723072127496664	31.274805482317078	7.810249675906654	-1.0	14.212670403551895	12.707832134357623	22.609766122896794	18.601075237738275	24.47846544765865	-1.0	1.1769735439320645	-1.0	0.20612205175511877	0.06190061028770706	91.0	7.0	38.07886552931954	134.0	35.0	17630.0	4058.0	0.5833333333333334	0.138752052545156	0.20710059171597633	0.0527880981687104	-1.0	46.28730432642578	22.80350850198276	2.0	0.5857988165680473	126.0	18367.0	203.0	5.984728658212175E-4	25.079872407968907	0.6200599387384754
9	154	medium	F	A1	1141.0	498.0	108.39696951999987	67.355339	3.6279480472231936E-5	1639.0	178.16652208	40.792156108742276	33.54101966249684	61.336042889718456	69.22774531795417	24.331050121192877	24.79478267761022	14.142135623730951	37.45818181139315	15.920803999798503	16.76305461424021	40.062332527136554	0.9812971719717434	1.2161871201057473	0.8068636443760561	0.6213765873553554	0.4364592462751972	142.0	3.0	35.11409973215888	121.0	363.0	6813.0	20687.0	0.7333333333333333	0.2953020134228188	0.75	-1.0	0.08174754989369658	62.392331038347606	26.92597500457429	2.0	0.14256198347107438	146.0	21097.0	205.0	6.986579044281863E-4	24.596747752497688	0.6029773882735826
9	158	medium	iso	A1	995.0	298.0	101.49747459999992	49.870057640000006	4.0953969787083164E-5	1293.0	153.78174579999992	38.3275357934736	31.04834939252005	42.52121089142167	53.625487184556206	19.313207915827967	18.95833758416206	13.0	26.847538687191513	23.704963851550573	16.64331697709324	33.34444789494459	1.0187184308798451	1.2344468077490522	0.8252428735567989	0.4913428421400353	0.2994974874371859	124.0	3.0	34.713109915419565	80.0	218.0	6553.0	21631.0	0.6923076923076923	0.23047177107501934	0.7315436241610739	-1.0	0.1647746861079819	57.670053965987925	21.894150831140117	3.0	0.41946308724832215	121.0	13710.0	134.0	6.934564604467722E-4	27.294688127912362	0.712143047102968
10	163	medium	iso	A1	932.0	358.0	96.84062035999995	56.11269832000001	4.331498364549755E-5	1290.0	154.95331867999994	36.345563690772494	31.25699921617557	36.085073042852116	39.33672831779694	21.095023109728988	20.18426348931089	14.422205101855956	22.726294934578412	29.369421986130163	16.1245154965971	35.85285820707028	1.045122261751112	1.162797600607917	0.8987998093603876	0.5794334868096052	0.38412017167381973	87.0	3.0	34.20526275297414	38.0	260.0	1795.0	17407.0	0.46153846153846156	0.2310077519379845	0.87248322147651	-1.0	0.18566955817544767	38.44744407486766	13.892443989449804	2.0	0.25838926174496646	90.0	10610.0	164.0	4.6195340611992244E-4	23.194827009486403	0.6381749147386361
10	164	medium	iso	A1	980.0	251.0	100.32590171999992	44.455844080000006	5.0837408869176744E-5	1231.0	147.19595935999988	39.66106403010388	31.064449134018133	24.527720480258072	42.27368900609374	16.492422502470642	18.46743907186224	13.601470508735444	18.305106475432563	28.263820041106655	17.4928556845359	27.21249712907656	0.893054117481789	1.27673482504062	0.699482852638077	0.4431143235978287	0.25612244897959185	118.0	3.0	36.40054944640259	71.0	189.0	6659.0	21380.0	0.6428571428571429	0.21121039805036557	0.7269230769230769	-1.0	0.1230049947846925	48.50250622988248	18.72682887126084	2.0	0.3423076923076923	102.0	16953.0	232.0	4.7976620601327785E-4	23.021728866442675	0.5804617054390806
10	167	small	N	A1	977.0	190.0	100.5685423999999	39.213203400000005	8.156388659956795E-5	1167.0	142.6101729199999	37.20215047547655	32.202484376209235	36.2538377374448	43.84848110603622	15.132745950421556	15.41483752443013	11.40175425099138	20.536447227791967	25.060178294697064	17.0	29.644661297748904	0.9816999969307817	1.1552571547231618	0.8497675109971768	0.38991520075963676	0.19447287615148415	112.0	3.0	34.36568055487916	-1.0	-1.0	-1.0	-1.0	-1.0	-1.0	-1.0	-1.0	-1.0	-1.0	-1.0	-1.0	-1.0	94.0	8111.0	120.0	0.0010362583492274137	20.248456731316587	0.5442818888833928
10	170	medium	iso	A1	931.0	236.0	96.49747459999992	41.627416960000005	5.9282407646309896E-5	1167.0	140.9533186799999	35.22782990761707	32.14031735997639	27.26588202734041	38.1273039979059	15.264337522473747	18.019857004224594	13.601470508735444	17.14553526527052	27.068805520986896	17.08800749063506	27.7700598300426	0.8470842759126868	1.0960635364318303	0.7728423104652484	0.4313834857601552	0.2534908700322234	118.0	4.0	33.95585369269929	38.0	186.0	2215.0	13086.0	0.6666666666666666	0.1919451585261354	0.8303571428571429	-1.0	0.1125590977827668	41.86675590512442	17.47213595499958	2.0	0.39285714285714285	115.0	12513.0	166.0	8.287404163156505E-4	21.0	0.5961196035938425
11	175	small	api	A1	958.0	228.0	98.32590171999989	41.384776280000004	4.9635756135905105E-5	1186.0	142.12489155999992	37.48332962798263	31.827660925679098	37.113116595220106	49.65725856165804	16.0312195418814	17.84948215749048	13.038404810405298	22.036462827554196	23.910019708234742	17.26267650163207	28.912199435794836	0.8981335929207305	1.1776966493236845	0.7626187893431653	0.4208939410273638	0.23799582463465555	44.0	3.0	34.48187929913333	69.0	153.0	4375.0	12266.0	0.5714285714285714	0.18718381112984822	0.6891891891891891	-1.0	0.08863666974973143	49.024650051964215	19.58041942778096	2.0	0.3783783783783784	109.0	14781.0	196.0	2.3868141665047134E-4	20.0	0.5335705285122081
11	178	medium	iso	A1	1035.0	348.0	101.49747459999992	54.284271200000006	7.989423908873684E-5	1383.0	158.61017291999997	38.07886552931954	33.61547262794322	45.12011676220993	58.27064387640368	20.223748416156685	20.684615760872337	14.142135623730951	28.493495930559792	23.41183801609851	17.46424919657298	33.50040768172519	0.9777193180650016	1.1327779308884707	0.8631164956560796	0.5348337129956536	0.336231884057971	57.0	3.0	34.9857113690718	2.0	249.0	74.0	14537.0	0.0	0.18148951554591466	0.9920318725099602	-1.0	0.2287151036485173	46.077312897670566	15.231546211727817	4.0	0.26693227091633465	117.0	14165.0	180.0	0.0010537361127641017	26.570660511172846	0.6977797300897597
11	182	medium	iso	A1	1087.0	476.0	104.25483391999994	67.355339	4.055557516090907E-5	1563.0	174.02438647999995	38.118237105091836	35.12833614050059	45.72217746154482	47.87741141638455	24.758836806279895	24.545072884846352	14.142135623730951	30.851374284644184	28.950986916441735	17.69180601295413	41.59484583455023	1.008709035920831	1.0851136516296338	0.9295883748268602	0.6460644218347247	0.43790248390064396	61.0	4.0	36.71511950137164	25.0	340.0	1272.0	23989.0	0.6363636363636364	0.23352527191298783	0.9315068493150684	-1.0	0.24362516917237675	51.14138050458972	16.55294535724685	3.0	0.336986301369863	129.0	15009.0	172.0	7.918997411909548E-4	25.019992006393608	0.6563785186973254
11	185	small	api	A1	1012.0	108.0	101.66904747999993	27.142135600000003	2.961100739329645E-5	1120.0	130.81118307999986	36.87817782917155	32.984845004941285	37.234833981574674	48.416588191771346	10.295630140987	14.336705881550493	13.038404810405298	18.005227998948463	20.858063753124636	17.029386365926403	24.07147328737806	0.7181308053641638	1.118033988749895	0.6423157190123764	0.2669655738177279	0.1067193675889328	51.0	3.0	35.4682957019364	71.0	69.0	11928.0	12920.0	0.5833333333333334	0.125	0.4928571428571429	-1.0	0.0200729408961114	57.25447080808621	20.62319420985281	4.0	0.9	107.0	16452.0	228.0	5.156352589455663E-4	24.73863375370596	0.6708203932499369
12	191	small	api	A1	918.0	108.0	96.66904747999993	30.384776280000004	6.283241341281011E-5	1026.0	129.88225087999987	36.124783736376884	31.064449134018133	19.569370453899012	33.81824578980331	10.295630140987	13.704173046259633	12.083045973594572	11.626367179523596	25.334426392199244	17.72004514666935	20.889684344031604	0.7512770092900317	1.1628979345658914	0.6460386478977475	0.31431753050309486	0.11764705882352941	56.0	4.0	35.510561809129406	101.0	82.0	6933.0	5679.0	0.5	0.1783625730994152	0.44808743169398907	0.008571183961547733	-1.0	35.62626258976921	14.386813068635309	2.0	0.3825136612021858	124.0	12618.0	147.0	0.0012808976360196825	22.360679774997898	0.618984460590173
12	193	medium	iso	A1	1028.0	326.0	100.98275595999992	52.455844080000006	3.997841426371148E-5	1354.0	156.26702715999988	38.58756276314948	32.2490309931942	59.53445508054013	71.31040494480514	18.439088914585774	23.84957776902979	14.317821063276353	30.89078227916331	13.395751335634515	16.0	32.610376834104216	0.773141105186781	1.1965495264429173	0.6461421680431082	0.5194534807584197	0.31712062256809337	101.0	3.0	34.23448553724738	88.0	249.0	5941.0	18526.0	0.5333333333333333	0.24889217134416544	0.7388724035608308	-1.0	0.08843416976274941	73.39660488508413	27.40175425099138	6.0	0.5044510385756676	104.0	12281.0	160.0	0.0011118868059906517	28.0178514522438	0.7260850244473178
12	197	small	api	A1	953.0	113.0	98.66904747999995	28.313708480000003	8.054319333941619E-5	1066.0	129.39696951999986	36.68787265568828	31.622776601683793	22.64912734565607	39.248597909633986	10.770329614269007	12.877809966433533	12.649110640673518	12.892543659836967	22.768399153212332	16.1245154965971	20.377463630196978	0.8363479226935521	1.1601724009818541	0.7208824498718903	0.28695633740397813	0.11857292759706191	82.0	9.0	34.36568055487916	125.0	96.0	5729.0	4697.0	0.7692307692307693	0.2073170731707317	0.4343891402714932	-1.0	0.024233495042653295	21.24386180376411	10.373380211096357	2.0	0.18099547511312217	113.0	12398.0	151.0	3.400630031991602E-4	21.18962010041709	0.5775646982663559
12	198	small	api	A1	1228.0	215.0	112.9827559599999	42.455844080000006	4.7477490702972694E-5	1443.0	157.43860003999993	41.6293165929973	36.24913792078372	47.72631099390627	55.70973674741005	15.264337522473747	17.222443933228668	14.422205101855956	25.486846454223965	21.766034870242276	18.384776310850235	30.848499259704088	0.8863049623882365	1.1484222516952276	0.7717587856556504	0.375772778060317	0.1750814332247557	70.0	4.0	39.293765408777	131.0	151.0	11224.0	15288.0	0.6153846153846154	0.19542619542619544	0.5354609929078015	-1.0	0.06395310392514766	75.47855910073187	30.880657061571718	4.0	0.4787234042553192	117.0	20953.0	225.0	5.658882172898502E-4	28.178005607210743	0.6768788900068257
12	199	medium	iso	A1	1018.0	277.0	101.91168815999993	50.69848476000001	5.305075266556882E-5	1295.0	154.6101729199999	36.89173349139343	33.28663395418648	25.259390519808903	34.791323156627925	18.384776310850235	18.234953572752655	13.416407864998739	17.64622961270913	30.222340936743315	16.64331697709324	30.926329143058133	1.008216239076224	1.1083047190103024	0.9096922730569479	0.4974746829863528	0.27210216110019647	68.0	3.0	35.35533905932738	30.0	199.0	2562.0	20050.0	0.5384615384615384	0.17683397683397684	0.868995633187773	-1.0	0.1759538866516343	68.9985896768851	23.61560491669845	3.0	0.6375545851528385	114.0	14782.0	136.0	0.0011774311673046546	25.612496949731394	0.6942611399842894
12	200	medium	iso	A1	1118.0	481.0	108.46803731999987	67.52691187999999	4.082199071724545E-5	1599.0	178.40916276	42.5205832509386	31.240998703626616	42.47388308838043	58.27639704231595	24.331050121192877	24.46312803757266	13.341664064126334	32.925230393425906	25.351302226713404	18.110770276274835	38.7084888291705	0.9946009391694748	1.3610507030942833	0.7307596527508471	0.622551246878227	0.43023255813953487	98.0	5.0	38.600518131237564	45.0	305.0	3369.0	29521.0	0.6428571428571429	0.2188868042526579	0.8714285714285714	-1.0	0.23465090165779356	116.86905984612542	44.71813903234404	4.0	0.5885714285714285	136.0	19340.0	205.0	3.78320795039932E-4	26.90724809414742	0.6328052448234813
12	203	small	api	A1	1155.0	80.0	109.74011527999991	22.313708480000003	9.509065243221154E-5	1235.0	134.46803731999992	41.340053217188775	34.132096331752024	63.86899945506141	77.15229514128234	7.0710678118654755	-1.0	14.142135623730951	22.230256820711812	9.873404689957452	17.4928556845359	22.801092347734638	-1.0	1.211178265037633	-1.0	0.2033322857650275	0.06926406926406926	63.0	6.0	35.17101079013795	117.0	50.0	7900.0	3039.0	0.7272727272727273	0.13522267206477734	0.2994011976047904	0.030503825574005262	-1.0	22.519204551824686	11.216116701979804	2.0	0.2275449101796407	121.0	15264.0	183.0	7.460656248731084E-4	25.495097567963924	0.6167166121925388
13	207	small	api	A1	1184.0	260.0	110.74011527999991	44.041630520000005	1.1852011806194853E-4	1444.0	157.1959593599999	40.85339643163099	36.76955262170047	53.914926957147856	71.73540482627324	15.620499351813308	19.147893056256077	14.212670403551895	29.177500627024653	14.740456746273415	18.027756377319946	30.72547067221364	0.8157816270396243	1.1110659096657145	0.7342333339028175	0.3977025887018748	0.2195945945945946	85.0	4.0	38.01315561749642	98.0	197.0	7525.0	20638.0	0.5	0.20429362880886426	0.6677966101694915	-1.0	0.14306264060754578	78.33437280614095	25.619149107670147	5.0	0.6305084745762712	176.0	35695.0	239.0	0.0014853530263076332	22.47220505424423	0.5500694438429846
13	214	small	api	A1	1041.0	171.0	103.74011527999991	37.798989840000004	2.7609913470779378E-5	1212.0	143.53910511999987	39.56008088970496	32.28002478313795	45.51155586658705	60.8610444278	13.341664064126334	16.155876644113434	13.601470508735444	23.356878429448813	18.71126196642545	16.1245154965971	26.741209534170792	0.8258087356087552	1.2255282068547197	0.6738390279307955	0.3643623273212931	0.1642651296829971	115.0	4.0	36.05551275463989	36.0	119.0	3265.0	12294.0	0.6428571428571429	0.12788778877887788	0.7677419354838709	-1.0	0.09630239513499209	85.88028910408192	32.28950696985666	4.0	0.5290322580645161	141.0	28049.0	255.0	0.0014576245215988193	24.041630560342615	0.607724504592688
14	222	small	api	A1	1238.0	124.0	115.98275595999985	30.556349160000003	1.5028708503195444E-4	1362.0	148.9533186799999	43.289721643826724	35.22782990761707	44.38394009160075	62.94244708915868	10.816653826391969	14.530421691792837	12.206555615733702	22.846069746928833	18.536481006989487	18.601075237738275	25.653886413193423	0.7444143092214246	1.2288500812383703	0.6057812263569557	0.263455967286536	0.10016155088852989	119.0	3.0	39.824615503479755	42.0	113.0	2712.0	8229.0	0.7272727272727273	0.11380323054331865	0.7290322580645161	-1.0	0.06514280229085087	27.70988005537617	9.486832980505138	4.0	0.535483870967742	149.0	31371.0	255.0	2.5904449688594075E-4	29.017236257093817	0.670303137909684
14	224	small	api	A1	952.0	166.0	105.0832610399999	40.627416960000005	3.82136171535922E-5	1118.0	148.12489155999992	37.12142238654117	31.144823004794873	16.37112909446506	34.65394343559774	14.212670403551895	14.312864638503477	7.211102550927978	13.226863854710968	28.865150393103704	18.384776310850235	23.261403893813252	0.9929997077816242	1.191897041149541	0.8331254072280541	0.3866212045373734	0.17436974789915966	149.0	4.0	37.33630940518894	231.0	146.0	15303.0	11748.0	0.8571428571428571	0.3372093023255814	0.38726790450928383	-1.0	0.07375371216282307	41.46235922390417	14.670174982185149	2.0	0.20159151193633953	111.0	21760.0	255.0	5.543815078241924E-4	23.53720459187964	0.6340598791390425
15	236	small	E	A1	884.0	116.0	95.59797967999994	29.556349160000003	7.30603879841381E-5	1000.0	127.15432883999985	36.124783736376884	30.066592756745816	28.427672126384664	36.42228347498349	10.63014581273465	14.151665715333419	12.041594578792296	13.702504175867096	21.951273472845397	15.264337522473747	23.078606040805482	0.7511586287130017	1.2014924347645557	0.6251879803639367	0.309173365995134	0.13122171945701358	110.0	8.0	34.48187929913333	473.0	59.0	7135.0	770.0	0.8	0.532	0.11090225563909774	0.19127003121193764	-1.0	0.0	0.0	0.0	0.0	145.0	28528.0	247.0	4.932092345870014E-4	21.02379604162864	0.5819770768747364
15	239	medium	N	B	1133.0	423.0	111.3259017199999	65.52691188	5.889428544228888E-5	1556.0	179.68124072	40.52159917870962	34.20526275297414	39.079379285953195	55.22363351179686	22.02271554554524	23.761274629206646	9.219544457292887	29.786583561938187	26.662563786933685	18.384776310850235	36.26387130078186	0.9268322465527828	1.1846597838277466	0.7823615346830641	0.5886043667071233	0.3733451015004413	134.0	3.0	37.94733192202055	-1.0	-1.0	-1.0	-1.0	-1.0	-1.0	-1.0	-1.0	-1.0	-1.0	-1.0	-1.0	-1.0	499.0	49733.0	147.0	0.009311711681004461	31.016124838541646	0.7654220333643142
15	240	small	api	A1	1356.0	59.0	120.39696951999987	20.313708480000003	1.2332784887059787E-4	1415.0	143.53910511999993	44.82186966202994	36.235341863986875	52.125016348901795	59.47029410006589	7.0710678118654755	-1.0	13.601470508735444	20.614936569296002	16.116861880097744	19.0	23.932844901698534	-1.0	1.236965552312808	-1.0	0.16872275573867804	0.043510324483775814	90.0	4.0	40.024992192379	113.0	48.0	12608.0	4543.0	0.7857142857142857	0.1137809187279152	0.2981366459627329	0.04464608857542572	-1.0	17.07463837598151	8.246211251235321	3.0	0.37267080745341613	163.0	21947.0	208.0	0.0014184362086853521	25.612496949731394	0.5714285714285714
16	242	medium	iso	A1	940.0	346.0	97.49747459999993	54.11269832000001	7.388634545885056E-5	1286.0	154.02438647999992	37.73592452822641	30.528675044947494	58.57043438516149	72.91976642810863	19.849433241279208	20.32641111220526	13.45362404707371	32.329935340193984	14.216142671145079	15.652475842498529	33.82165999212379	0.976534083252914	1.2360813062691929	0.790024149948794	0.5550164098301685	0.3680851063829787	61.0	3.0	32.89376840679705	78.0	249.0	3532.0	13399.0	0.45454545454545453	0.25427682737169516	0.7614678899082569	-1.0	0.17620148614517483	55.15566263738439	21.937136559183983	1.0	0.2996941896024465	138.0	28008.0	252.0	5.612029428347355E-4	23.259406699226016	0.6163730447846326
16	247	medium	iso	A1	926.0	248.0	97.42640679999992	45.455844080000006	4.520728965464675E-5	1174.0	145.29646443999994	35.510561809129406	30.59411708155671	27.560612227386144	32.78286852659926	16.278820596099706	17.701690464376863	12.727922061357855	16.389490065752035	28.632955730174867	16.401219466856727	30.269244686677396	0.9196195487012633	1.1606990230986765	0.7922980293773213	0.4665659503722972	0.2678185745140389	92.0	3.0	35.22782990761707	99.0	172.0	2802.0	6155.0	0.6	0.23083475298126066	0.6346863468634686	-1.0	0.1835107106102485	0.0	0.0	0.0	0.05904059040590406	123.0	25388.0	252.0	2.497960378779085E-4	22.847319317591726	0.6433950394926704
16	249	small	api	A1	846.0	119.0	91.59797967999995	27.727922040000003	8.805437982403814E-5	965.0	121.7401152799999	34.132096331752024	29.068883707497267	34.973962909678704	38.73251859515068	10.816653826391969	14.651092227029661	13.601470508735444	15.3814168018625	21.01903898849802	15.264337522473747	24.583304150890847	0.7382831026369779	1.1741798094210574	0.6287649444432167	0.3027132491007799	0.14066193853427897	128.0	4.0	32.202484376209235	88.0	79.0	8381.0	9285.0	0.6666666666666666	0.17305699481865286	0.47305389221556887	-1.0	0.04798865714005458	45.38118987638624	19.416939576305886	2.0	0.39520958083832336	108.0	23455.0	243.0	3.409808023085449E-4	22.20360331117452	0.6505197657759801
16	252	medium	iso	B	997.0	453.0	100.1543288399999	62.284271200000006	3.0373665656988893E-5	1450.0	164.85281359999996	37.21558813185679	33.12099032335839	19.349773741349935	30.699722550814414	23.0	23.397387715059917	14.0	18.27191330661561	36.2308007183501	17.26267650163207	35.78947368421053	0.9830157229559378	1.1236254643512489	0.8748606667823291	0.6218829672305162	0.4543630892678034	99.0	3.0	35.90264614203248	53.0	358.0	2757.0	24186.0	0.6666666666666666	0.28344827586206894	0.8710462287104623	-1.0	0.14735041247646877	48.06522677351826	17.804493814764857	1.0	0.1922141119221411	177.0	34707.0	252.0	0.002627693932561604	27.85677655436824	0.7485244208870275
16	257	small	api	A1	946.0	234.0	98.91168815999994	41.627416960000005	4.3257437868908676E-5	1180.0	142.95331867999988	36.235341863986875	31.240998703626616	68.90205041101083	74.09581419471338	15.811388300841896	19.730998471169045	13.601470508735444	29.253208207026727	9.730802874900094	14.7648230602334	30.41755281105701	0.8013476015390459	1.1598650288916816	0.6908972868203295	0.42085437762080585	0.24735729386892177	117.0	3.0	31.953090617340916	97.0	154.0	3171.0	4833.0	0.5833333333333334	0.21271186440677967	0.6135458167330677	-1.0	0.052745336796519646	0.0	0.0	0.0	0.0	124.0	27465.0	249.0	3.731833487321811E-4	21.095023109728988	0.5821670784537193
16	260	medium	iso	A1	822.0	273.0	90.25483391999994	47.870057640000006	5.4262825535430105E-5	1095.0	140.9533186799999	35.34119409414458	28.635642126552707	28.73979529168804	44.32911989427197	17.08800749063506	19.370632266840126	13.0	19.439071531366956	25.772077913897434	15.811388300841896	27.818628308213952	0.8821605436125797	1.2341680322011737	0.7147815537234596	0.5303877428042365	0.33211678832116787	101.0	3.0	33.015148038438355	74.0	196.0	5002.0	13618.0	0.5384615384615384	0.2465753424657534	0.725925925925926	-1.0	0.09503542804675616	80.55539690912265	33.34126671017002	3.0	0.3962962962962963	111.0	22771.0	255.0	5.70347606741778E-4	23.323807579381203	0.6599609372917468
[truncated: 27 more columns]
