# Supplementary material for: Exploiting Single-Cell Quantitative Data to Map Genetic Variants Having Probabilistic Effects
Source: PLoS Genet. 2016 Aug 1;12(8):e1006213. doi: 10.1371/journal.pgen.1006213 (PMC4968810; doi:10.1371/journal.pgen.1006213)
Supplement: S1 Dataset — (ZIP) [file pgen.1006213.s007.zip › data/2014-10-07_morpho/k_series/k3-4_C.xls]

image_number	cell_id	Cgroup	Agroup	C11-1_C	C11-2_C	C12-1_C	C12-2_C	C13_C	C101_C	C102_C	C103_C	C104_C	C105_C	C106_C	C107_C	C108_C	C109_C	C110_C	C111_C	C112_C	C113_C	C114_C	C115_C	C116_C	C117_C	C118_C	C126_C	C127_C	C128_C	A7-1_C	A7-2_C	A8-1_C	A8-2_C	A9_C	A101_C	A102_C	A103_C	A104_C	A120_C	A121_C	A122_C	A123_C	D14-1_C	D14-2_C	D14-3_C	D15-1_C	D15-2_C	D15-3_C	D16-1_C
1	0	large	E	1010.0	634.0	100.5685423999999	76.59797967999997	3.620119751053198E-5	1644.0	179.58073564	39.20459156782532	30.610455730027933	26.861917844402683	41.83242216724955	28.071337695236398	27.513847391442262	15.033296378372908	27.06315657349555	36.2947879573757	17.26267650163207	40.577233371452074	1.0202621718388805	1.2807581799367593	0.7966079684841509	0.761649496473164	0.6277227722772277	77.0	3.0	36.68787265568828	180.0	121.0	12392.0	8748.0	0.8125	0.18309002433090024	0.4019933554817276	0.013119123904067715	-1.0	51.81261659134536	15.927748389792256	3.0	0.2691029900332226	99.0	62.0	161.0	11375.0	6700.0	18075.0	172.0
1	1	large	E	910.0	789.0	110.81118307999989	101.32590171999993	1.1215819951273633E-4	1699.0	214.5512983600001	36.069377593742864	31.11269837220809	2.2906100426385194	21.81875344813872	34.0147027033899	31.05991476089354	3.1622776601683795	13.39086039798448	51.618795026617974	19.79898987322333	36.02873115293271	1.0951318754492085	1.1593137040778954	0.9446380833738731	0.9144014070028286	0.8670329670329671	135.0	4.0	38.01315561749642	207.0	74.0	13766.0	4103.0	0.0	0.16539140670982933	0.26334519572953735	0.3912172488141649	-1.0	101.3035279377323	48.01242171846628	3.0	0.3416370106761566	94.0	69.0	163.0	15367.0	11190.0	26557.0	176.0
1	10	medium	api	1791.0	835.0	139.1248915599999	89.91168815999993	1.8272745380669238E-4	2626.0	231.86500684000015	53.009433122794285	43.01162633521314	15.255118703057775	18.455730751467684	32.89376840679705	31.008243289123566	16.15549442140351	15.487809463990788	53.86915579388585	22.80350850198276	48.92352148909493	1.0608072214892241	1.2324442863346474	0.8607344228469096	0.6462660071237075	0.46621998883305416	113.0	3.0	50.44799302251776	230.0	629.0	10301.0	32089.0	0.8125	0.3271134805788271	0.7322467986030268	-1.0	0.16693345811856092	90.91926208090615	32.88390749249239	1.0	0.16414435389988358	169.0	142.0	311.0	14596.0	14371.0	28967.0	116.0
2	30	large	iso	1082.0	557.0	105.08326103999993	71.35533899999997	3.6997344781078164E-5	1639.0	178.85281360000005	38.63935817272331	33.54101966249684	52.125016348901795	58.61730547098239	25.495097567963924	27.0425248577733	14.212670403551895	34.44674194768569	24.238976876097723	17.029386365926403	40.34955393931034	0.9427780024998452	1.1520030864156185	0.8183814901340557	0.6790362070400401	0.5147874306839186	80.0	3.0	35.22782990761707	57.0	412.0	1689.0	12276.0	0.5	0.28615009151921905	0.8784648187633263	-1.0	0.18388633957161785	0.0	0.0	0.0	0.029850746268656716	119.0	114.0	233.0	7969.0	10824.0	18793.0	76.0
2	36	large	E	918.0	636.0	96.25483391999994	77.59797967999998	4.8912052618132143E-5	1554.0	176.26702716	36.0	32.0	25.01689347810003	36.0273733851036	27.202941017470888	30.149864869594918	14.212670403551895	23.0	37.0	16.55294535724685	39.10422771261441	0.9022574772765931	1.125	0.8020066464680827	0.8061722878717323	0.6928104575163399	99.0	3.0	34.0147027033899	575.0	36.0	17391.0	839.0	0.5833333333333334	0.39317889317889315	0.058919803600654665	0.09332944924985427	-1.0	22.729780263716076	10.44030650891055	2.0	0.060556464811783964	142.0	141.0	283.0	10486.0	10713.0	21199.0	101.0
3	44	large	E	1183.0	728.0	110.98275595999988	86.08326103999994	8.511177937150446E-5	1911.0	199.48023056000008	40.0	35.805027579936315	53.13010235415598	75.60953675125909	31.38470965295043	28.46702235397846	13.601470508735444	44.0	17.95837186731595	17.0	45.42523765558615	1.1024935893431862	1.117161546955891	0.9868703343283941	0.7756453720704669	0.6153846153846154	81.0	4.0	36.68787265568828	271.0	158.0	13439.0	9366.0	0.2857142857142857	0.22448979591836735	0.3682983682983683	-1.0	0.0356259907254681	62.344773192588264	26.249338590492428	1.0	0.2400932400932401	120.0	101.0	221.0	9961.0	6691.0	16652.0	116.0
3	47	medium	iso	1144.0	557.0	107.3259017199999	70.35533899999999	8.307366765947408E-5	1701.0	180.50966784000002	42.5440947723653	33.1058907144937	51.73601121411936	77.33326338176407	26.476404589747453	28.0596196777529	16.278820596099706	39.15937121036496	16.855006403911936	16.492422502470642	40.13620568382098	0.9435767445821549	1.2850913796359382	0.7342487542399255	0.6555299128401308	0.4868881118881119	106.0	4.0	35.77708763999664	56.0	447.0	3970.0	37467.0	0.5882352941176471	0.29570840681951793	0.8886679920477137	-1.0	0.20493841954160702	75.0503487680574	25.522957435166276	3.0	0.35984095427435386	108.0	140.0	248.0	16820.0	17664.0	34484.0	194.0
5	82	large	E	904.0	519.0	92.66904747999993	69.355339	6.381891834872015E-5	1423.0	164.02438647999995	36.359317925395686	30.23243291566195	54.1623470457217	62.4680232512777	23.323807579381203	28.695029997863266	16.64331697709324	32.94891291575191	18.688538946771335	15.231546211727817	37.15681047885463	0.8128169784495077	1.202659343587254	0.6758497181962294	0.7484196815011879	0.5741150442477876	99.0	3.0	32.7566787083184	244.0	123.0	17063.0	8562.0	0.5333333333333333	0.2579058327477161	0.335149863760218	0.060895010429226924	-1.0	126.24950105157012	45.8679622641132	10.0	0.3923705722070845	144.0	119.0	263.0	24248.0	22614.0	46862.0	207.0
5	88	large	iso	1034.0	673.0	102.66904747999992	79.42640679999995	5.124107697460993E-5	1707.0	184.50966784000002	41.0	31.575306807693888	35.72739822279971	51.67861068387489	27.730849247724095	29.381728669003873	15.652475842498529	31.536585365853657	29.706758059796257	17.029386365926403	40.197296050792886	0.9438127198070083	1.2984830282000495	0.7268579560222028	0.7736158925159243	0.6508704061895552	156.0	3.0	37.013511046643494	40.0	425.0	2541.0	32528.0	0.5333333333333333	0.27240773286467485	0.9139784946236559	-1.0	0.2748984664385911	110.93853128682485	39.40844630986332	3.0	0.4064516129032258	68.0	105.0	173.0	11899.0	21033.0	32932.0	173.0
8	137	large	F	1084.0	608.0	104.1543288399999	73.76955256000001	4.0121579184483256E-5	1692.0	180.75230851999996	38.41874542459709	34.058772731852805	28.96005669395034	32.246699745424294	27.51363298439521	27.15433446344759	15.524174696260024	23.582238045179515	39.989696948951305	18.384776310850235	44.19743170897528	1.0132317189151245	1.1280132060855705	0.8982445537417416	0.7082715944847913	0.5608856088560885	68.0	4.0	37.589892258425	108.0	147.0	9917.0	12573.0	0.8125	0.15070921985815602	0.5764705882352941	-1.0	0.020002866320441712	95.74793383032483	34.0057643085256	5.0	0.4627450980392157	145.0	139.0	284.0	9924.0	13031.0	22955.0	78.0
8	139	large	iso	1080.0	697.0	105.7401152799999	82.84062035999997	3.789892813220341E-5	1777.0	190.9949492	38.8329756778952	33.54101966249684	51.54629078329404	58.45751790231873	29.732137494637012	28.445232404456995	13.601470508735444	39.3480018805198	25.491174943497604	17.88854381999832	46.16941675996478	1.0452415038092069	1.1577756451249286	0.902801426347521	0.783436070034896	0.6453703703703704	89.0	3.0	35.84689665786984	0.0	531.0	0.0	22913.0	0.0	0.2988182329769274	1.0	-1.0	0.14345728760868817	64.94764503677744	24.73863375370596	2.0	0.1638418079096045	83.0	75.0	158.0	10687.0	11014.0	21701.0	171.0
8	140	large	iso	813.0	482.0	87.59797967999994	64.94112544000001	9.07894263092827E-5	1295.0	154.95331867999994	34.132096331752024	29.068883707497267	32.57957005474343	49.965528732270435	24.413111231467404	23.840356799797785	15.0	26.192355468314428	26.901617821612852	14.212670403551895	34.20896777575526	1.0240245746521075	1.1741798094210574	0.8721190455123006	0.7413541462626579	0.5928659286592866	103.0	4.0	31.064449134018133	31.0	315.0	2061.0	24664.0	0.5384615384615384	0.2671814671814672	0.9104046242774566	-1.0	0.2601306047298456	100.00598710569453	35.17105740064852	3.0	0.4797687861271676	89.0	75.0	164.0	12545.0	12160.0	24705.0	183.0
9	149	large	iso	1028.0	567.0	102.66904747999992	72.355339	3.534840738294313E-5	1595.0	177.43860003999998	39.20459156782532	32.2490309931942	34.2273523517793	46.84003813658762	26.40075756488817	26.331034919273257	13.601470508735444	28.823154503345876	32.74516993155103	17.029386365926403	39.5137166202962	1.0026479265182198	1.2156827774483834	0.8247611507853175	0.7047434526369296	0.5515564202334631	125.0	3.0	36.359317925395686	146.0	411.0	9619.0	29538.0	0.5833333333333334	0.3492163009404389	0.7378815080789947	-1.0	0.19193595619179982	140.469980962764	53.68406535539454	7.0	0.3464991023339318	79.0	84.0	163.0	12164.0	13362.0	25526.0	213.0
9	150	medium	api	1246.0	475.0	114.1543288399999	66.11269832	4.336206421884712E-5	1721.0	183.09545427999998	42.485291572496	36.6742416417845	59.03624346792648	68.19859051364818	24.08318915758459	23.453565733853537	13.45362404707371	37.56594202199647	18.568891121230664	18.027756377319946	40.459757784742116	1.0268455309045923	1.1584504456144153	0.8863957321540648	0.579151916460955	0.3812199036918138	116.0	3.0	38.07886552931954	109.0	342.0	5244.0	19147.0	0.7272727272727273	0.2620569436374201	0.7583148558758315	-1.0	0.14876838824772695	81.78614277457028	35.71875562230905	5.0	0.2549889135254989	104.0	104.0	208.0	15420.0	14645.0	30065.0	217.0
9	155	large	F	943.0	610.0	96.91168815999993	74.59797967999997	4.3442410582739914E-5	1553.0	173.9238814	36.138621999185304	32.01562118716424	4.825216927109807	7.380636358840832	26.92582403567252	29.245985109317935	13.92838827718412	3.707944370513653	43.322601547899325	16.76305461424021	28.864483366240922	0.9206673645981513	1.1287809094166212	0.8156298152437504	0.7697521433827432	0.6468716861081655	60.0	3.0	34.785054261852174	125.0	44.0	8104.0	2506.0	0.6428571428571429	0.10882163554410818	0.2603550295857988	0.025396867769047916	-1.0	0.0	0.0	0.0	0.08284023668639054	111.0	121.0	232.0	8480.0	9619.0	18099.0	101.0
10	171	medium	F	1695.0	771.0	137.53910511999987	85.84062035999996	4.208069517237419E-5	2466.0	225.37972548000013	54.56189146281496	39.81205847478876	0.08104065248147663	6.100309777324917	31.906112267087632	29.012640777001963	16.64331697709324	3.37231710754382	56.716484565345766	25.495097567963924	31.733646795373602	1.0997314071588855	1.3704865699764464	0.80243866029113	0.6241179211185495	0.45486725663716815	140.0	4.0	52.0	260.0	653.0	7723.0	19380.0	0.8	0.370235198702352	0.7152245345016429	-1.0	0.07583370661894795	14.422205101855956	7.211102550927978	0.0	0.03176341730558598	429.0	42.0	471.0	22911.0	1671.0	24582.0	78.0
11	179	large	E	1235.0	876.0	118.98275595999988	99.08326103999993	7.464751858035608E-5	2111.0	220.8944441200001	43.9089968002003	33.61547262794322	76.32095751217233	86.49646835521554	35.77708763999664	31.739246219383567	11.704699910719626	52.92764966995098	6.842087349050391	17.72004514666935	53.026754894995015	1.1272191971007524	1.3062138761571502	0.8629667910258342	0.8327531182191658	0.7093117408906883	65.0	4.0	36.345563690772494	406.0	85.0	25995.0	4445.0	0.0	0.23259118900994788	0.17311608961303462	0.08988920001841776	-1.0	132.20671632249133	55.90583296528004	7.0	0.32179226069246436	175.0	137.0	312.0	20309.0	14830.0	35139.0	192.0
11	186	medium	iso	1114.0	536.0	106.5685423999999	70.59797968	3.438605104730397E-5	1650.0	179.58073564	40.718546143004666	33.1058907144937	42.408133294765	54.43760977500422	26.476404589747453	24.7687194865331	14.317821063276353	33.4000137240569	28.635387223850387	17.46424919657298	41.05805044704279	1.0689452316718606	1.2299486666636692	0.8690974352380553	0.6624654714241457	0.48114901256732495	68.0	4.0	36.89173349139343	108.0	438.0	4863.0	23358.0	0.6666666666666666	0.33090909090909093	0.8021978021978022	-1.0	0.21788664295791477	48.7850937286518	19.4164878389476	2.0	0.13186813186813187	282.0	110.0	392.0	27546.0	12146.0	39692.0	182.0
12	196	large	N	913.0	536.0	93.59797967999995	68.94112544	3.560923520458216E-5	1449.0	164.95331867999997	35.35533905932738	30.886890422961002	70.25316339457387	78.63888774547581	24.839484696748443	26.297815208193963	14.866068747318506	38.21205045532103	10.198501554751273	14.212670403551895	38.97577680058901	0.9445455639603426	1.1446713662390753	0.8251674601276481	0.7365663839721891	0.5870755750273823	62.0	3.0	31.906112267087632	-1.0	-1.0	-1.0	-1.0	-1.0	-1.0	-1.0	-1.0	-1.0	-1.0	-1.0	-1.0	-1.0	144.0	35.0	179.0	10352.0	2334.0	12686.0	102.0
12	202	large	F	781.0	459.0	87.25483391999995	64.94112544000001	4.01371767374238E-5	1240.0	154.6101729199999	33.421549934136806	28.42534080710379	24.130652205166143	31.08934988530774	23.40939982143925	24.524046253329022	12.649110640673518	18.191855290917797	33.77268214705401	14.7648230602334	35.22998785008677	0.9545488366652194	1.1757660237369751	0.8118527133751884	0.7442696584528671	0.587708066581306	67.0	3.0	31.76476034853718	112.0	120.0	7402.0	9535.0	0.6153846153846154	0.1870967741935484	0.5172413793103449	-1.0	0.02302691650288572	38.42936684655483	15.090835381548985	1.0	0.31896551724137934	129.0	89.0	218.0	14007.0	8384.0	22391.0	187.0
13	205	large	iso	791.0	531.0	87.84062035999995	70.35533899999999	6.468825792100953E-5	1322.0	160.61017291999997	33.83784863137726	28.792360097775937	33.356568501238314	45.46962701968965	25.495097567963924	25.27121649474474	13.892443989449804	26.12459230579694	30.737320490388065	14.212670403551895	36.64661178874814	1.0088591332065768	1.1752370599863073	0.8584303265745645	0.8009431025379888	0.6713021491782554	80.0	3.0	31.400636936215164	25.0	364.0	915.0	16862.0	0.5384615384615384	0.29425113464447805	0.9357326478149101	-1.0	0.23980127656161854	47.697295502860534	17.204650534085253	2.0	0.14652956298200515	102.0	125.0	227.0	9244.0	9386.0	18630.0	96.0
13	206	large	F	871.0	606.0	86.18376611999997	72.35533899999997	4.540037389461866E-5	1477.0	160.95331867999997	35.11409973215888	31.016124838541646	36.972762489568055	49.46084825851655	25.632011235952593	30.043927216000707	19.697715603592208	27.254009281164674	28.017684495522545	13.038404810405298	35.86233150995122	0.8531511560280166	1.1321240133946378	0.7535845419176915	0.8395471938329352	0.695752009184845	111.0	3.0	31.622776601683793	123.0	77.0	11688.0	9052.0	0.2631578947368421	0.13540961408259986	0.385	-1.0	0.037277615008269975	94.28902369583255	37.90545483841854	5.0	0.71	102.0	92.0	194.0	16543.0	16553.0	33096.0	237.0
13	213	large	iso	1034.0	673.0	100.18376611999994	79.18376611999997	6.463512269270514E-5	1707.0	181.7817458	39.05124837953327	32.01562118716424	40.43099725493924	50.66198444032744	29.732137494637012	27.90468629315768	16.278820596099706	33.673699422351646	32.484142472830065	16.401219466856727	43.538709137469574	1.0654890430331563	1.2197560731756085	0.8735263274887237	0.7903852009830993	0.6508704061895552	140.0	4.0	36.359317925395686	90.0	441.0	4346.0	19057.0	0.6153846153846154	0.3110720562390158	0.8305084745762712	-1.0	0.11523729892548752	90.07154115525412	38.087587981646365	3.0	0.2071563088512241	116.0	135.0	251.0	22630.0	23645.0	46275.0	253.0
14	217	large	iso	1082.0	677.0	106.25483391999991	81.84062035999996	6.060150390762187E-5	1759.0	190.50966784000008	39.05124837953327	34.058772731852805	38.55046529615774	46.60345359255152	30.4138126514911	26.67912415759978	14.142135623730951	32.82865601479453	34.11749475380427	17.204650534085253	45.18019446026837	1.1399854235030222	1.1465841322876367	0.9942448978676787	0.7702296200624472	0.6256931608133087	99.0	3.0	37.589892258425	56.0	512.0	4486.0	40826.0	0.6363636363636364	0.3229107447413303	0.9014084507042254	-1.0	0.15188161450035034	136.38714535929583	53.18677324489565	3.0	0.2975352112676056	96.0	92.0	188.0	15142.0	16330.0	31472.0	205.0
14	219	large	E	951.0	553.0	99.08326103999993	73.18376611999999	6.299865855820368E-5	1504.0	174.26702715999997	37.21558813185679	30.265491900843113	46.0912162252626	60.3312592290183	25.079872407968907	28.40957239122812	13.92838827718412	33.588075931278695	24.58245193692934	16.401219466856727	38.65578361277575	0.8827965469734663	1.2296376432203326	0.7179322720321782	0.7386087756079778	0.5814931650893796	122.0	3.0	35.0	455.0	405.0	7600.0	7350.0	0.7142857142857143	0.5718085106382979	0.47093023255813954	-1.0	0.06758131398013946	0.0	0.0	0.0	0.0	102.0	107.0	209.0	20053.0	19583.0	39636.0	255.0
15	235	large	F	1048.0	690.0	105.08326103999993	83.84062035999995	5.792703652841807E-5	1738.0	191.33809496000006	40.024992192379	31.78049716414141	39.71875937155488	51.29542942727221	29.966648127543394	28.013755647153697	13.416407864998739	34.17864501821128	31.84342884169416	17.204650534085253	43.7974088017942	1.0697119124257128	1.259419951351171	0.8493687203208671	0.7978494341557028	0.6583969465648855	90.0	3.0	36.87817782917155	146.0	216.0	13436.0	19416.0	0.8461538461538461	0.20828538550057538	0.5966850828729282	-1.0	0.012525966890188915	133.88889654868535	53.34153271912215	6.0	0.4613259668508287	94.0	92.0	186.0	16686.0	17557.0	34243.0	248.0
15	237	large	E	802.0	574.0	98.49747459999992	84.01219323999996	4.2343328984637544E-5	1376.0	185.33809496000003	34.132096331752024	29.068883707497267	33.09573428450826	31.426783320880958	28.600699292150182	25.67951619113155	3.605551275463989	24.31728751532548	36.809119014227306	15.620499351813308	46.637682539262585	1.11375537916199	1.1741798094210574	0.9485390314377317	0.8529375355172815	0.71571072319202	99.0	3.0	32.449961479175904	48.0	87.0	4663.0	11145.0	0.0	0.09811046511627906	0.6444444444444445	-1.0	0.29827896077836635	131.12893880148502	50.25248315400492	3.0	1.0592592592592593	88.0	112.0	200.0	13600.0	16782.0	30382.0	192.0
15	241	large	F	841.0	553.0	93.08326103999993	72.76955255999998	6.867708666737714E-5	1394.0	168.26702715999997	35.84689665786984	28.231188426986208	25.10941787003958	35.682590330115204	26.92582403567252	25.140985384431097	13.038404810405298	22.65189111765783	36.20109733046412	16.278820596099706	38.83440340491311	1.070993185984934	1.2697622259360422	0.8434596368587199	0.7817684054787176	0.6575505350772889	112.0	3.0	33.60059523282288	71.0	89.0	7796.0	10059.0	0.5833333333333334	0.11477761836441894	0.55625	-1.0	0.012251076129163575	123.13376436495284	53.89822944182616	7.0	0.71875	65.0	87.0	152.0	12798.0	17412.0	30210.0	247.0
16	256	large	iso	845.0	798.0	92.66904747999992	89.74011527999993	3.8167465022685346E-5	1643.0	185.23758988	36.013886210738214	29.017236257093817	10.304846468766032	22.36339495324042	31.016124838541646	33.5690486911597	14.142135623730951	13.744698283974877	45.042194522591	16.1245154965971	36.12466304724261	0.923950068525762	1.2411204806568694	0.744448329493972	0.9683936300237453	0.9443786982248521	97.0	4.0	35.05709628591621	171.0	492.0	7939.0	25583.0	0.0	0.4035301278149726	0.7420814479638009	-1.0	0.12720492937245023	144.37624801179206	56.18916669621207	2.0	0.2383107088989442	78.0	96.0	174.0	13506.0	17366.0	30872.0	221.0
16	258	large	E	1103.0	707.0	107.74011527999991	84.66904747999995	6.925321108836567E-5	1810.0	194.40916276000004	41.6293165929973	33.61547262794322	39.22319451195233	64.91731837604273	29.068883707497267	32.05870197634185	13.45362404707371	38.29032351369745	26.951874514085453	17.72004514666935	42.27719035561189	0.9067392600283393	1.2383974800459145	0.7321875848735748	0.7858637171489763	0.6409791477787852	127.0	4.0	37.8549864614954	217.0	68.0	13221.0	3897.0	0.6363636363636364	0.1574585635359116	0.23859649122807017	0.06081822667297005	-1.0	101.62945506668227	39.06055050963308	3.0	0.3684210526315789	87.0	118.0	205.0	10882.0	21078.0	31960.0	112.0
[truncated: 67 more columns]
