# Supplementary material for: Exploiting Single-Cell Quantitative Data to Map Genetic Variants Having Probabilistic Effects
Source: PLoS Genet. 2016 Aug 1;12(8):e1006213. doi: 10.1371/journal.pgen.1006213 (PMC4968810; doi:10.1371/journal.pgen.1006213)
Supplement: S1 Dataset — (ZIP) [file pgen.1006213.s007.zip › data/2014-10-07_morpho/k_series/K4-1_A.xls]

image_number	cell_	Agroup	C11-1_A	C12-1_A	C13_A	C103_A	C104_A	C115_A	C126_A	C127_A	A7-1_A	A8-1_A	A101_A	A120_A	A121_A	A122_A	A123_A	D14-1_A	D15-1_A	D16-1_A	D17-1_A	D102_A	D105_A	D117_A	D127_A	D135_A	D147_A	D148_A	D154_A	D155_A	D173_A	D176_A	D179_A	D182_A	D188_A	D191_A	D194_A
1	0	A	595.0	87.84062035999995	7.001926956260666E-5	28.42534080710379	24.839484696748443	1.1443611312445925	125.0	3.0	269.0	7789.0	0.45210084033613446	0.0	0.0	0.0	0.0	72.0	4292.0	81.0	4.8760020250778656E-4	14.866068747318506	0.5229864735202513	1.0	15.620499351813308	1.4142135623730951	0.07692307692307693	0.1	50.71059313749964	5.710593137499643	6.082762530298219	11.180339887498949	4.123105625617661	2.711630722733202	1.0	59.611111111111114	1.3588070829450138
1	1	B	620.0	90.42640679999994	9.362193353436342E-5	30.463092423455635	25.079872407968907	1.2146430383663458	147.0	3.0	28.0	2356.0	0.04516129032258064	8.94427190999916	4.47213595499958	1.0	0.5714285714285714	69.0	5366.0	90.0	3.6037475358179717E-4	15.811388300841896	0.5190342490858748	3.1622776601683795	15.811388300841896	3.1622776601683795	0.25	0.25	85.23635830927383	85.23635830927383	5.0	9.433981132056603	4.47213595499958	2.1095023109728985	0.0	77.76811594202898	1.157286619455833
1	13	A	674.0	96.08326103999991	1.259887277225205E-4	31.400636936215164	24.20743687382041	1.297148355684611	122.0	3.0	414.0	13910.0	0.6142433234421365	55.082954381307175	24.698178070456937	2.0	0.10869565217391304	63.0	6108.0	117.0	4.349600135354919E-4	17.804493814764857	0.5670105944325758	2.8284271247461903	19.1049731745428	4.47213595499958	0.16666666666666669	0.2701716134791496	7.4314079711725185	25.866356794094514	5.385164807134504	9.486832980505138	4.123105625617661	2.3008949665421112	2.0	96.95238095238095	1.206777996070727
2	27	B	989.0	115.7401152799999	5.886357337636653E-5	38.8329756778952	30.59411708155671	1.2692955176439846	91.0	3.0	109.0	11297.0	0.1102123356926188	40.64051252258909	20.024984394500787	1.0	0.3394495412844037	88.0	6418.0	101.0	3.2475988813949184E-4	24.08318915758459	0.6201736729460423	5.385164807134504	25.079872407968907	6.324555320336759	0.27883326429273	0.3174203325344759	33.69006752597977	30.32360686254998	5.830951894845301	10.816653826391969	4.47213595499958	2.418677324489565	1.0	72.93181818181819	1.3848550950451852
2	32	B	771.0	103.15432883999992	1.3603031329665987E-4	34.0	27.294688127912362	1.2456636192604298	91.0	3.0	70.0	6078.0	0.0907911802853437	0.0	0.0	0.0	0.5714285714285714	217.0	4537.0	38.0	0.004289239575197158	19.697715603592208	0.5793445765762414	3.0	17.88854381999832	1.0	0.2	0.06666666666666667	28.072486935852965	28.072486935852965	13.038404810405298	21.587033144922902	6.082762530298219	3.5488863879525074	2.0	20.907834101382488	1.8175005510249065
2	33	B	853.0	105.74011527999991	4.346317136358977E-5	34.20526275297414	30.083217912982647	1.137021406816077	101.0	3.0	63.0	6531.0	0.0738569753810082	61.61366953560389	27.202941017470888	1.0	0.5396825396825397	81.0	9944.0	204.0	8.064751233398148E-4	19.924858845171276	0.5825085744572687	3.605551275463989	19.6468827043885	3.1622776601683795	0.2095684110712273	0.17845765256206245	17.300527191945	2.045408488887226	7.0	11.40175425099138	4.123105625617661	2.7653315937748606	1.0	122.76543209876543	1.661705551086082
3	38	A	904.0	109.9827559599999	3.467613283306549E-5	35.805027579936315	30.805843601498726	1.1622803791094485	124.0	3.0	333.0	19037.0	0.36836283185840707	59.857647966792356	26.019223662515376	1.0	0.09309309309309309	77.0	3453.0	50.0	0.0011155959025573145	21.400934559032695	0.5977075289567689	3.605551275463989	22.20360331117452	4.47213595499958	0.2095684110712273	0.25	0.0	7.125016348901795	6.082762530298219	10.198039027185569	4.123105625617661	2.473387769603369	1.0	44.84415584415584	1.114972487691862
3	41	A	780.0	101.7401152799999	5.332733665012263E-5	34.20526275297414	27.80287754891569	1.2302777902321174	149.0	3.0	495.0	20226.0	0.6346153846153846	59.08645700146108	24.839484696748443	1.0	0.08888888888888889	63.0	6205.0	137.0	0.0011239856952145568	21.400934559032695	0.6256620425221522	4.47213595499958	23.021728866442675	6.324555320336759	0.2630668208823282	0.3772913389522725	8.972626614896399	17.10272896905238	5.385164807134504	8.602325267042627	4.47213595499958	1.9235384061671343	2.0	98.4920634920635	1.3909750201450444
3	44	B	798.0	105.49747459999992	1.0479840813075865E-4	33.06055050963308	28.0178514522438	1.1799816472717233	122.0	3.0	33.0	2655.0	0.041353383458646614	6.324555320336759	3.1622776601683795	1.0	0.6666666666666666	91.0	8847.0	146.0	3.923004002285269E-4	18.24828759089466	0.5519656300211192	2.23606797749979	19.6468827043885	4.47213595499958	0.15617376188860607	0.31234752377721214	60.068488159492205	60.068488159492205	6.082762530298219	10.44030650891055	5.385164807134504	1.9387162478442206	2.23606797749979	97.21978021978022	1.5017520063298293
3	45	A	720.0	97.49747459999992	6.150142073805847E-5	31.32091952673165	28.160255680657446	1.1122384640933918	161.0	4.0	296.0	14023.0	0.4111111111111111	0.0	0.0	0.0	0.19594594594594594	71.0	7934.0	157.0	9.153304950858637E-4	17.46424919657298	0.5575905644043325	2.23606797749979	18.24828759089466	3.605551275463989	0.1514456332038457	0.25	41.49646835521554	48.621484704117336	6.082762530298219	9.486832980505138	5.0990195135927845	1.860521018838127	1.4142135623730951	111.74647887323944	1.4049659692462817
3	47	B	922.0	111.98275595999989	6.405275822033808E-5	36.24913792078372	30.870698080866262	1.1742247559750203	122.0	4.0	96.0	5873.0	0.10412147505422993	30.540283526032297	14.142135623730951	1.0	0.4270833333333333	109.0	5777.0	66.0	0.0010614395798298633	21.540659228538015	0.5942392140638334	3.0	21.540659228538015	3.0	0.17647058823529413	0.17647058823529413	23.629377730656813	23.629377730656813	7.0710678118654755	12.083045973594572	6.324555320336759	1.9104973174542799	0.0	53.0	1.2452830188679245
3	50	A	688.0	95.49747459999993	1.36452939644472E-4	30.59411708155671	26.68332812825267	1.1465630124738169	121.0	3.0	294.0	12866.0	0.4273255813953488	10.0	5.0	1.0	0.0782312925170068	88.0	9811.0	158.0	9.184380597866904E-4	17.46424919657298	0.5708368425870047	2.23606797749979	18.24828759089466	3.0	0.14285714285714285	0.17647058823529413	15.255118703057777	11.3099324740202	6.708203932499369	10.770329614269007	5.385164807134504	2.0	1.4142135623730951	111.48863636363636	1.4171847925797574
3	52	A	721.0	97.49747459999992	5.704492187064365E-5	31.78049716414141	27.730849247724095	1.1460340388511425	122.0	3.0	377.0	11636.0	0.5228848821081831	0.0	0.0	0.0	0.03183023872679045	102.0	9382.0	132.0	3.352069814261519E-4	16.15549442140351	0.5083461828165511	1.0	16.15549442140351	1.0	0.06666666666666667	0.06666666666666667	25.01689347810003	25.01689347810003	6.082762530298219	11.180339887498949	5.0990195135927845	2.1926450482675732	0.0	91.98039215686275	1.435088467277766
3	54	A	578.0	87.84062035999995	1.617800809460209E-4	29.068883707497267	24.08318915758459	1.2070196981508372	96.0	3.0	217.0	7098.0	0.3754325259515571	0.0	0.0	0.0	0.03686635944700461	60.0	5980.0	135.0	4.039523661758124E-4	16.278820596099706	0.5600084530215783	2.0	15.556349186104045	1.0	0.18181818181818182	0.09090909090909091	50.71059313749964	50.71059313749964	5.656854249492381	8.602325267042627	3.605551275463989	2.385855756810896	1.0	99.66666666666667	1.354515050167224
3	55	A	636.0	91.25483391999994	7.772970250477314E-5	29.732137494637012	25.495097567963924	1.1661903789690602	118.0	4.0	320.0	9933.0	0.5031446540880503	0.0	0.0	0.0	0.040625	138.0	10390.0	113.0	0.001131079261996483	16.278820596099706	0.5475159866671553	1.4142135623730951	15.556349186104045	1.0	0.1	0.07692307692307693	2.7263109939062815	47.72631099390628	9.055385138137417	17.11724276862369	5.0990195135927845	3.3569674960045073	1.0	75.28985507246377	1.5008662175168432
4	58	N	826.0	105.15432883999992	3.918156897764457E-5	33.61547262794322	29.154759474226502	1.153001198917799	160.0	3.0	-1.0	-1.0	-1.0	-1.0	-1.0	-1.0	-1.0	90.0	2242.0	32.0	0.001139394417061386	18.788294228055936	0.5589180445566	1.4142135623730951	20.248456731316587	3.0	0.08687444855261388	0.17647058823529413	23.19859051364819	21.801409486351815	7.0710678118654755	11.045361017187261	5.0	2.209072203437452	2.23606797749979	24.91111111111111	1.2845673505798394
4	71	A	813.0	104.32590171999993	7.695318697510049E-5	34.438350715445125	29.068883707497267	1.1847152805032894	47.0	5.0	396.0	11583.0	0.4870848708487085	0.0	0.0	0.0	0.0	65.0	3317.0	62.0	4.0426515616844483E-4	22.360679774997898	0.6492958957227136	7.615773105863909	21.37755832643195	6.708203932499369	0.47140452079103173	0.42857142857142855	49.76364169072616	53.13010235415598	6.0	10.0	4.0	2.5	1.0	51.03076923076923	1.2149532710280373
4	72	B	845.0	106.9116881599999	6.765998158193235E-5	37.44329045369811	28.0178514522438	1.3364083437132892	129.0	3.0	131.0	7391.0	0.15502958579881657	14.560219778561036	7.280109889280518	1.0	0.24427480916030533	81.0	1661.0	22.0	9.299268846693041E-4	23.853720883753127	0.6370626244306795	5.385164807134504	23.600847442411894	5.0	0.2929143502255349	0.2688016652852352	10.203973721731671	4.864514437760526	5.830951894845301	10.770329614269007	4.47213595499958	2.408318915758459	1.4142135623730951	20.506172839506174	1.0728476821192052
5	74	B	949.0	114.0832610399999	1.4925374054970388E-4	39.0	30.01666203960727	1.2992783790729006	108.0	4.0	127.0	8398.0	0.13382507903055849	26.37815604872494	12.529964086141668	2.0	0.47244094488188976	103.0	2753.0	36.0	3.86753156503345E-4	25.709920264364882	0.6592287247273046	7.810249675906654	26.68332812825267	8.48528137423857	0.45863365291505465	0.5	50.19442890773482	45.0	7.211102550927978	12.206555615733702	5.0	2.4413111231467406	1.0	26.728155339805824	1.3468942971304032
5	79	B	901.0	110.66904747999993	1.1017635014442536E-4	37.48332962798263	28.442925306655784	1.3178436895592924	105.0	3.0	91.0	7227.0	0.10099889012208657	43.86883482017071	21.095023109728988	2.0	0.46153846153846156	80.0	5328.0	72.0	3.486254254672408E-4	23.345235059857504	0.622816470456495	4.123105625617661	24.186773244895647	5.0	0.2207047840876987	0.2777777777777778	5.063616853030084	8.972626614896393	5.830951894845301	10.0	5.0	2.0	1.4142135623730951	66.6	1.0810810810810811
5	90	A	768.0	100.9116881599999	5.727491774027874E-5	32.202484376209235	29.068883707497267	1.1077991401473655	136.0	3.0	505.0	19282.0	0.6575520833333334	46.861498055439924	23.430749027719962	1.0	0.04554455445544554	87.0	5481.0	80.0	6.053434069282153E-4	21.18962010041709	0.6580119674267026	5.0	19.6468827043885	4.47213595499958	0.3333333333333333	0.3333333333333333	26.565051177077976	53.13010235415598	6.4031242374328485	10.816653826391969	5.0	2.1633307652783937	2.23606797749979	63.0	1.2698412698412698
5	98	B	740.0	99.98275595999989	7.123981177645107E-5	32.64965543462902	26.90724809414742	1.2134148880773366	105.0	4.0	46.0	4953.0	0.062162162162162166	8.48528137423857	4.242640687119285	1.0	0.6086956521739131	90.0	2178.0	25.0	6.456915015807957E-4	21.095023109728988	0.6461024727187502	6.082762530298219	22.47220505424423	7.280109889280518	0.3736611319222725	0.434294945450817	30.774036101248214	24.290962408350964	5.830951894845301	11.40175425099138	5.0	2.2803508501982757	1.4142135623730951	24.2	1.0330578512396695
6	105	B	842.0	107.3969695199999	1.1295726625195773E-4	34.66987164671943	29.154759474226502	1.189166786896953	145.0	3.0	77.0	9545.0	0.09144893111638955	57.417274219605176	26.92582403567252	1.0	0.5844155844155844	94.0	11412.0	118.0	3.1708941018815075E-4	18.384776310850235	0.5302810606912027	4.123105625617661	18.439088914585774	3.0	0.28797018815893544	0.21428571428571427	70.3461759419467	56.309932474020215	6.324555320336759	10.816653826391969	5.0	2.1633307652783937	1.4142135623730951	121.40425531914893	0.9719593410445146
6	106	A	665.0	94.08326103999993	7.574179764082235E-5	31.240998703626616	24.839484696748443	1.2577152499349613	135.0	3.0	206.0	8843.0	0.3097744360902256	41.433336238992666	18.0	2.0	0.25728155339805825	76.0	4060.0	71.0	9.87027887299253E-4	19.72308292331602	0.6313205000397911	5.0	18.027756377319946	3.0	0.38461538461538464	0.23076923076923078	39.8055710922652	39.8055710922652	5.830951894845301	10.04987562112089	5.0990195135927845	1.9709427654336857	2.0	53.421052631578945	1.329064039408867
7	116	B	864.0	107.39696951999987	4.6862043122557845E-5	34.48187929913333	30.886890422961002	1.1163920623585937	139.0	3.0	95.0	4945.0	0.1099537037037037	14.142135623730951	7.0710678118654755	1.0	0.18947368421052632	140.0	4321.0	48.0	0.004192693926369769	17.46424919657298	0.5064761420069098	1.4142135623730951	17.46424919657298	1.4142135623730951	0.09513029883089882	0.09513029883089882	73.07248693585296	73.07248693585296	11.180339887498949	18.0	6.0	3.0	0.0	30.864285714285714	1.555195556584124
7	121	A	872.0	107.15432883999988	6.896934225112933E-5	34.66987164671943	29.68164415931166	1.1680576541054877	135.0	4.0	547.0	8195.0	0.6272935779816514	0.0	0.0	0.0	0.0	314.0	5151.0	27.0	0.0034211686168621716	19.4164878389476	0.5600392189737122	2.23606797749979	20.248456731316587	2.8284271247461903	0.11901388973144479	0.15987215339548633	32.47119229084848	14.036243467926482	13.038404810405298	24.596747752497688	6.708203932499369	3.6666666666666665	1.0	16.404458598726116	1.6458940011648222
7	124	A	662.0	94.08326103999993	9.401319741565644E-5	31.240998703626616	25.612496949731394	1.2197560731756085	114.0	3.0	296.0	16834.0	0.4471299093655589	56.913156258517866	23.600847442411894	3.0	0.15202702702702703	89.0	3895.0	64.0	0.002812382863680247	17.029386365926403	0.5450973743662536	3.1622776601683795	18.384776310850235	3.1622776601683795	0.25	0.23249527748763857	68.62937773065681	31.759480084812793	7.211102550927978	13.0	4.47213595499958	2.9068883707497264	2.0	43.764044943820224	1.4623876765083441
7	125	B	756.0	99.7401152799999	5.7323052818113666E-5	33.13608305156178	28.160255680657446	1.1766968108291043	121.0	3.0	79.0	10186.0	0.10449735449735449	44.87512145787979	21.400934559032695	3.0	0.7215189873417721	78.0	8905.0	148.0	9.027820731803401E-4	20.0	0.6035716402834569	3.605551275463989	21.0	4.47213595499958	0.23620751769642942	0.2857142857142857	40.399904333736714	33.27488798483492	6.4031242374328485	10.816653826391969	5.0	2.1633307652783937	1.0	114.16666666666667	1.2963503649635035
7	127	B	838.0	105.9827559599999	7.027260464328864E-5	34.52535300326414	28.442925306655784	1.213846769663493	122.0	3.0	79.0	5777.0	0.09427207637231504	27.624071070964767	13.601470508735444	1.0	0.4177215189873418	70.0	4555.0	68.0	3.774630241425862E-4	18.867962264113206	0.5464958537087041	7.0710678118654755	19.235384061671343	6.0	0.5	0.4	88.12212255271464	79.99202019855866	5.385164807134504	10.04987562112089	4.0	2.5124689052802225	1.4142135623730951	65.07142857142857	1.0450054884742042
7	132	N	1011.0	115.63961019999985	9.550775670496795E-5	36.6742416417845	33.54101966249684	1.0934146311237818	104.0	3.0	-1.0	-1.0	-1.0	-1.0	-1.0	-1.0	-1.0	82.0	6301.0	114.0	4.248868765861216E-4	22.561028345356956	0.6151736841819855	6.708203932499369	24.73863375370596	8.246211251235321	0.375	0.4414095681753974	53.13010235415598	40.60129464500446	5.830951894845301	10.770329614269007	4.47213595499958	2.408318915758459	2.23606797749979	76.84146341463415	1.4835740358673226
7	135	A	672.0	94.08326103999993	9.02011014729514E-5	31.78049716414141	25.079872407968907	1.267171405307606	130.0	3.0	227.0	10064.0	0.33779761904761907	47.33030698808354	21.02379604162864	1.0	0.14096916299559473	64.0	4658.0	94.0	6.500936118323441E-4	18.681541692269406	0.587830378983126	3.605551275463989	18.681541692269406	3.605551275463989	0.295378269592824	0.295378269592824	58.7069610040798	58.7069610040798	5.0990195135927845	8.54400374531753	4.47213595499958	1.9104973174542796	0.0	72.78125	1.291541434091885
7	138	B	757.0	102.6690474799999	1.7833273238527912E-4	32.31098884280702	27.85677655436824	1.1598969026350006	90.0	4.0	92.0	6805.0	0.1215323645970938	15.620499351813308	7.810249675906654	1.0	0.2826086956521739	85.0	6060.0	98.0	7.380320901367287E-4	20.591260281974	0.6372835069254765	5.0	20.591260281974	5.0	0.3333333333333333	0.3333333333333333	31.328692867804165	31.328692867804165	6.324555320336759	10.770329614269007	5.385164807134504	2.0	0.0	71.29411764705883	1.3745874587458746
7	140	B	879.0	109.1543288399999	7.90210697308677E-5	34.92849839314596	30.59411708155671	1.1416736851740095	114.0	3.0	63.0	8627.0	0.07167235494880546	17.248574534374306	8.54400374531753	1.0	0.6666666666666666	84.0	3325.0	52.0	7.935704134820915E-4	19.924858845171276	0.5704470493092009	2.8284271247461903	19.313207915827967	3.1622776601683795	0.15987215339548633	0.18864566947613626	31.759480084812807	58.3245312618908	5.830951894845301	11.661903789690601	5.0	2.3323807579381204	1.4142135623730951	39.583333333333336	1.3136842105263158
7	145	B	952.0	113.63961019999985	8.889688278543671E-5	37.53664875824692	31.144823004794873	1.2052291564626325	111.0	4.0	110.0	7301.0	0.11554621848739496	0.0	0.0	0.0	0.13636363636363635	73.0	10467.0	190.0	3.736829224151526E-4	24.08318915758459	0.6415913501679725	5.0	24.20743687382041	5.385164807134504	0.2808279781508652	0.3083536398570881	3.731396999160438	18.79988515865267	5.385164807134504	9.433981132056603	4.47213595499958	2.1095023109728985	1.4142135623730951	143.3835616438356	1.3251170344893475
7	147	A	606.0	89.25483391999995	6.463227592930488E-5	28.653097563788805	24.596747752497688	1.1649140712466433	96.0	3.0	272.0	6392.0	0.44884488448844884	0.0	0.0	0.0	0.01838235294117647	65.0	3667.0	70.0	0.00159836727935363	17.46424919657298	0.6095064995221996	5.830951894845301	17.26267650163207	6.4031242374328485	0.41972110157675935	0.4707670566443892	61.220193695602795	68.91624541761936	6.082762530298219	10.198039027185569	4.123105625617661	2.473387769603369	1.0	56.41538461538462	1.2407962912462502
7	148	B	844.0	106.08326103999993	6.916982976725094E-5	33.95585369269929	28.861739379323623	1.1765005998572997	135.0	4.0	76.0	5928.0	0.09004739336492891	12.806248474865697	6.4031242374328485	1.0	0.3684210526315789	77.0	4320.0	58.0	4.950016170478239E-4	21.0	0.6184500672564485	6.4031242374328485	20.0	5.656854249492381	0.4099180245918029	0.36363636363636365	52.69605172201656	59.03624346792647	5.830951894845301	10.0	5.0	2.0	1.0	56.103896103896105	1.0337962962962963
7	153	A	1050.0	120.56854239999988	8.530002069344826E-5	37.36308338453881	33.24154027718932	1.1239877295992127	107.0	4.0	330.0	14187.0	0.3142857142857143	62.852640763376456	28.635642126552707	1.0	0.12424242424242424	96.0	10280.0	162.0	0.0015687101251701393	20.591260281974	0.5511124462092669	5.0	20.591260281974	5.0	0.29411764705882354	0.29411764705882354	74.47588900324574	74.47588900324574	7.810249675906654	13.601470508735444	4.242640687119285	3.205897343611891	0.0	107.08333333333333	1.5128404669260702
8	156	A	607.0	89.01219323999995	8.234830377263872E-5	29.614185789921695	24.515301344262525	1.20798783478354	93.0	4.0	205.0	10870.0	0.33772652388797364	57.336912936564254	21.2602916254693	3.0	0.32682926829268294	73.0	2610.0	50.0	9.745388637455311E-4	15.231546211727817	0.5143327701047725	3.1622776601683795	16.1245154965971	5.0990195135927845	0.25	0.4191368221424547	83.6598082540901	89.21517539700811	6.324555320336759	11.180339887498949	4.123105625617661	2.711630722733202	2.0	35.75342465753425	1.3984674329501916
8	158	B	761.0	99.49747459999993	4.783280463044407E-5	32.202484376209235	28.0178514522438	1.1493559536889582	118.0	2.0	119.0	7267.0	0.15637319316688567	0.0	0.0	0.0	0.14285714285714285	90.0	7254.0	92.0	0.001354786272733623	21.095023109728988	0.6550743993315531	5.385164807134504	21.02379604162864	6.0	0.33333333333333337	0.375	12.89374404488214	34.695153531233956	6.082762530298219	11.045361017187261	5.0	2.209072203437452	2.23606797749979	80.6	1.141439205955335
8	159	B	1002.0	116.6690474799999	2.016315556125169E-4	37.33630940518894	32.38826948140329	1.1527725933806596	108.0	6.0	97.0	12409.0	0.0968063872255489	0.0	0.0	0.0	0.3402061855670103	82.0	9075.0	140.0	8.210586766551855E-4	21.095023109728988	0.5650002221911423	3.0	20.223748416156685	2.23606797749979	0.16666666666666666	0.10414406840917835	6.3401917459099195	20.224859431168085	5.830951894845301	10.770329614269007	5.385164807134504	2.0	1.4142135623730951	110.67073170731707	1.2650137741046832
8	161	A	1081.0	119.63961019999988	4.151086465151784E-5	37.33630940518894	35.35533905932738	1.0560303025955269	113.0	3.0	322.0	17677.0	0.2978723404255319	0.0	0.0	0.0	0.30434782608695654	84.0	9839.0	151.0	8.035337996221127E-4	26.076809620810597	0.6984302957695782	7.0710678118654755	24.08318915758459	5.0990195135927845	0.39043440472151514	0.295378269592824	14.470294100065887	17.65012421993012	6.082762530298219	10.770329614269007	5.385164807134504	2.0	2.0	117.13095238095238	1.289155401971745
8	167	B	714.0	96.08326103999993	5.7054298687668545E-5	31.0	27.0	1.1481481481481481	131.0	4.0	114.0	6853.0	0.15966386554621848	51.55588578893632	20.8806130178211	1.0	0.47368421052631576	171.0	11263.0	102.0	0.001773956508190305	18.439088914585774	0.5948093198253476	5.0	16.76305461424021	5.0990195135927845	0.36760731104690386	0.38218767082460553	53.13010235415598	78.69006752597979	10.295630140987	20.248456731316587	6.324555320336759	3.2015621187164243	2.23606797749979	65.86549707602339	1.5486104945396433
8	171	A	781.0	103.4974745999999	8.020743554898859E-5	33.54101966249684	28.178005607210743	1.1903262470042844	59.0	4.0	220.0	7904.0	0.28169014084507044	0.0	0.0	0.0	0.03636363636363636	73.0	9396.0	161.0	6.000201525729887E-4	22.80350850198276	0.679869268479038	7.280109889280518	23.08679276123039	7.0710678118654755	0.46895310261062645	0.43852900965351466	44.01788283677581	36.20258929000893	6.4031242374328485	10.63014581273465	4.242640687119285	2.505549396395485	1.0	128.7123287671233	1.2508514261387824
8	173	A	1030.0	119.39696951999987	9.311665931162463E-5	38.2099463490856	32.2490309931942	1.1848401385191818	87.0	3.0	360.0	9082.0	0.34951456310679613	0.0	0.0	0.0	0.044444444444444446	85.0	4093.0	42.0	8.046183212208184E-4	24.020824298928627	0.6286537039197772	5.830951894845301	22.090722034374522	5.0	0.33333333333333337	0.29061909685954823	36.972762489568055	59.1391083116505	6.324555320336759	11.180339887498949	5.0990195135927845	2.1926450482675732	2.23606797749979	48.15294117647059	0.8722208648912777
8	176	B	1025.0	115.7401152799999	8.859012760183881E-5	36.71511950137164	34.48187929913333	1.0647656174092124	69.0	4.0	140.0	7422.0	0.13658536585365855	6.324555320336759	3.1622776601683795	1.0	0.18571428571428572	91.0	14165.0	221.0	3.35494054548627E-4	21.02379604162864	0.5726195727306079	3.0	22.360679774997898	4.123105625617661	0.17647058823529413	0.23608834134288123	29.357753542791272	15.321510074864795	6.324555320336759	11.180339887498949	5.0990195135927845	2.1926450482675732	1.4142135623730951	155.65934065934067	1.4197670314154605
8	180	B	852.0	106.5685423999999	6.656848670865876E-5	36.069377593742864	28.284271247461902	1.2752450744856847	85.0	3.0	139.0	4881.0	0.16314553990610328	0.0	0.0	0.0	0.0	89.0	6402.0	98.0	9.474920506463993E-4	21.213203435596427	0.5881222480333674	2.8284271247461903	22.627416997969522	4.242640687119285	0.15987215339548633	0.23980823009322946	0.0	0.0	6.708203932499369	12.649110640673518	4.123105625617661	3.067859955389482	1.4142135623730951	71.93258426966293	1.3623867541393313
9	181	B	700.0	97.49747459999992	1.5081782997247706E-4	32.2490309931942	25.942243542145693	1.2431087905254807	125.0	4.0	98.0	5258.0	0.14	12.0	6.0	1.0	0.20408163265306123	71.0	3582.0	63.0	6.672335887169094E-4	19.4164878389476	0.6020797289396148	3.605551275463989	21.095023109728988	5.0	0.23620751769642942	0.30485538042484617	26.56505117707799	7.125016348901795	5.385164807134504	9.848857801796104	4.47213595499958	2.2022715545545237	2.0	50.45070422535211	1.2487437185929648
9	185	B	908.0	109.74011527999988	3.131273580225932E-5	35.05709628591621	32.0624390837628	1.093400791946299	142.0	5.0	75.0	9163.0	0.08259911894273128	62.499371090335444	25.553864678361276	2.0	0.6133333333333333	110.0	12592.0	171.0	6.99444645149877E-4	21.840329667841555	0.6229931164212154	5.830951894845301	22.561028345356956	5.656854249492381	0.3616202853397895	0.3474977942104555	55.66978280449669	41.63353933657021	7.280109889280518	13.0	5.385164807134504	2.4140393963016744	1.4142135623730951	114.47272727272727	1.4938055908513341
9	186	B	638.0	92.66904747999995	7.133411331059308E-5	30.23243291566195	25.80697580112788	1.1714829799755404	130.0	4.0	59.0	4416.0	0.09247648902821316	49.05302381169228	23.08679276123039	1.0	0.5254237288135594	65.0	2896.0	55.0	0.0011055937694615285	16.492422502470642	0.5455208500248329	5.656854249492381	18.24828759089466	7.810249675906654	0.4204706649821094	0.5805312864830244	79.69515353123397	74.50072462349917	5.0990195135927845	9.219544457292887	4.123105625617661	2.23606797749979	2.23606797749979	44.55384615384615	1.2344613259668509
10	201	B	837.0	107.98275595999989	1.4271840126560536E-4	35.0	29.206163733020468	1.1983771754463262	86.0	3.0	98.0	9265.0	0.11708482676224612	53.91480354297292	24.351591323771842	3.0	0.47959183673469385	103.0	7035.0	89.0	7.318897736928887E-4	19.209372712298546	0.548839220351387	2.23606797749979	20.0	2.8284271247461903	0.1315334104411641	0.15987215339548633	27.89727103094763	9.462322208025618	6.708203932499369	11.704699910719626	5.385164807134504	2.17350820818199	1.0	68.30097087378641	1.303056147832267
12	205	A	673.0	94.66904747999992	9.717309501732974E-5	30.805843601498726	26.627053911388696	1.1569377409914174	100.0	3.0	305.0	12051.0	0.45319465081723626	56.12416835453509	22.02271554554524	2.0	0.14754098360655737	61.0	2845.0	38.0	8.780137075963517E-4	17.029386365926403	0.5527972739918056	2.23606797749979	17.804493814764857	2.8284271247461903	0.15617376188860607	0.18181818181818182	28.73979529168804	10.30484646876603	5.385164807134504	9.486832980505138	4.123105625617661	2.3008949665421112	1.0	46.63934426229508	0.8147627416520211
12	207	B	1189.0	127.88225087999986	7.59135283260866E-5	43.04648650006177	32.7566787083184	1.3141285440861965	142.0	3.0	112.0	8923.0	0.0941968040370059	12.649110640673518	6.324555320336759	1.0	0.2767857142857143	106.0	5201.0	64.0	3.5531034818203557E-4	30.0	0.6969209902870227	9.219544457292887	30.610455730027933	10.0	0.4186379485411743	0.450377349111045	17.969139740157022	21.70053673931746	6.082762530298219	12.165525060596439	5.0990195135927845	2.385855756810896	1.0	49.06603773584906	1.3043645452797539
12	209	B	654.0	92.42640679999994	8.627344052804664E-5	30.479501308256342	26.248809496813376	1.1611765216230692	134.0	3.0	81.0	4492.0	0.12385321100917432	50.81431816872691	23.40939982143925	3.0	0.48148148148148145	102.0	2806.0	39.0	0.0017366019482003957	18.439088914585774	0.6049668834178387	2.8284271247461903	17.029386365926403	1.4142135623730951	0.19026059766179765	0.09513029883089882	2.7263109939062815	2.7263109939062815	8.246211251235321	14.317821063276353	4.47213595499958	3.2015621187164243	1.4142135623730951	27.50980392156863	1.4176764076977904
12	213	B	1343.0	133.63961019999988	5.8619810842427065E-5	42.05948168962618	38.47076812334269	1.0932841672091802	80.0	3.0	115.0	8575.0	0.08562918838421445	57.308484702545286	27.16615541441225	2.0	0.3565217391304348	109.0	17553.0	214.0	7.221637627809195E-4	24.698178070456937	0.5872202195147035	4.242640687119285	26.419689627245813	5.830951894845301	0.20677365503867326	0.27641362915388684	15.945395900922847	1.9091524329963931	6.708203932499369	11.180339887498949	6.082762530298219	1.8380365552345195	2.0	161.03669724770643	1.328889648493135
12	214	A	804.0	102.9116881599999	3.848438601294789E-5	33.015148038438355	28.844410203711913	1.1445943184579215	104.0	4.0	543.0	19268.0	0.6753731343283582	0.0	0.0	0.0	0.20441988950276244	81.0	4374.0	56.0	8.489987019654208E-4	17.88854381999832	0.5418283691828771	2.23606797749979	17.88854381999832	2.23606797749979	0.16666666666666666	0.16666666666666666	64.13364320590549	64.13364320590549	6.082762530298219	11.045361017187261	5.0	2.209072203437452	0.0	54.0	1.037037037037037
12	215	A	767.0	101.49747459999992	6.544505931401448E-5	32.64965543462902	28.319604517012593	1.1528994133733474	167.0	3.0	285.0	14539.0	0.37157757496740546	63.7002778161519	23.706539182259394	3.0	0.36140350877192984	86.0	7015.0	121.0	3.0841495014642347E-4	20.0	0.6125638918316888	4.47213595499958	20.248456731316587	5.0990195135927845	0.25	0.295378269592824	13.2405199151872	28.495638618244975	6.082762530298219	11.704699910719626	5.385164807134504	2.17350820818199	1.4142135623730951	81.56976744186046	1.483392729864576
12	221	B	707.0	98.32590171999993	1.364110707621319E-4	30.805843601498726	27.65863337187866	1.1137876259938397	124.0	3.0	116.0	5019.0	0.16407355021216408	59.095404429422345	23.021728866442675	1.0	0.3275862068965517	77.0	4999.0	85.0	0.0012100332291792722	21.37755832643195	0.6939449087312745	6.0	21.37755832643195	6.0	0.375	0.375	11.309932474020213	11.309932474020213	6.4031242374328485	11.661903789690601	4.47213595499958	2.6076809620810595	0.0	64.92207792207792	1.3092618523704742
12	223	B	697.0	97.74011527999991	2.4967613983183204E-4	31.400636936215164	26.476404589747453	1.1859856888716127	134.0	3.0	75.0	5509.0	0.10760401721664276	52.972662723496896	24.351591323771842	2.0	0.37333333333333335	70.0	5484.0	95.0	0.0018021876390706504	16.55294535724685	0.5271531717930189	5.0990195135927845	17.0	6.082762530298219	0.3561309707013459	0.4301162633521313	85.81508387488158	87.66269414087618	7.0710678118654755	11.704699910719626	4.123105625617661	2.8388067087090953	1.0	78.34285714285714	1.212618526622903
12	225	B	1194.0	127.39696951999986	8.16691980359566E-5	39.84971769034255	35.4400902933387	1.1244248352785005	114.0	3.0	112.0	11416.0	0.09380234505862646	16.565504694633454	6.708203932499369	1.0	0.3392857142857143	107.0	5996.0	85.0	3.8311593262682826E-4	26.570660511172846	0.6667716122268078	6.708203932499369	28.460498941515414	8.54400374531753	0.3333333333333333	0.44239174468345926	9.039482803355128	3.030476845860619	7.0710678118654755	12.36931687685298	6.082762530298219	2.033503168213695	2.0	56.03738317757009	1.516844563042028
12	229	B	928.0	113.15432883999989	8.131629830813573E-5	36.61966684720111	30.805843601498726	1.1887246887606588	79.0	4.0	43.0	2463.0	0.04633620689655173	0.0	0.0	0.0	0.18604651162790697	94.0	4676.0	56.0	4.1336134596578293E-4	21.2602916254693	0.5805703179709363	6.082762530298219	21.213203435596427	5.0	0.3976426261351493	0.3125	63.20848447058083	53.7461622625552	6.324555320336759	11.180339887498949	5.385164807134504	2.0761369963434992	1.4142135623730951	49.744680851063826	1.125748502994012
13	233	B	639.0	91.25483391999992	1.1413582775907877E-4	29.832867780352597	26.248809496813376	1.1365417461685006	113.0	3.0	98.0	5583.0	0.15336463223787167	41.74238160595689	18.384776310850235	1.0	0.4489795918367347	70.0	2399.0	51.0	0.0019164491792410803	15.652475842498529	0.524672182297103	3.605551275463989	15.811388300841896	4.47213595499958	0.2650854018430103	0.3333333333333333	84.40066066347943	77.27564431457763	5.830951894845301	11.180339887498949	4.47213595499958	2.5	1.0	34.27142857142857	1.488120050020842
13	234	B	657.0	94.08326103999993	1.0591234154828665E-4	30.4138126514911	26.1725046566048	1.1620520485346815	148.0	3.0	69.0	5331.0	0.1050228310502283	19.147257794113557	9.486832980505138	2.0	0.3333333333333333	105.0	4330.0	60.0	0.0018584641262959934	19.209372712298546	0.631600284134609	4.123105625617661	17.804493814764857	3.0	0.26559258100921596	0.2	30.963756532073532	45.0	7.280109889280518	12.165525060596439	7.0710678118654755	1.7204650534085253	1.4142135623730951	41.23809523809524	1.4549653579676673
13	235	A	710.0	97.49747459999993	6.541667366909708E-5	30.886890422961002	27.294688127912362	1.131608109175468	158.0	4.0	439.0	16269.0	0.6183098591549295	0.0	0.0	0.0	0.03189066059225513	69.0	4141.0	89.0	0.0011007552519101903	22.20360331117452	0.7188681996510916	7.810249675906654	22.20360331117452	7.810249675906654	0.5	0.5	21.89367314172843	21.89367314172843	5.830951894845301	10.0	4.242640687119285	2.3570226039551585	0.0	60.01449275362319	1.4829751267809708
13	236	B	828.0	106.5685423999999	7.368785944479872E-5	34.785054261852174	28.460498941515414	1.2222222222222223	142.0	3.0	135.0	8170.0	0.16304347826086957	42.18825637122741	18.681541692269406	2.0	0.43703703703703706	81.0	3039.0	42.0	7.130473331461004E-4	18.973665961010276	0.5454545454545454	1.0	18.681541692269406	2.0	0.058823529411764705	0.11764705882352941	17.35402463626133	17.35402463626133	5.385164807134504	10.770329614269007	4.47213595499958	2.408318915758459	3.0	37.51851851851852	1.119447186574531
13	242	B	802.0	103.49747459999989	6.093464060495881E-5	34.0147027033899	28.635642126552707	1.1878449434821439	128.0	2.0	51.0	7545.0	0.06359102244389027	27.275644456982338	11.40175425099138	2.0	0.9215686274509803	78.0	12836.0	221.0	3.188558304675105E-4	19.6468827043885	0.5775997184426513	3.605551275463989	19.4164878389476	4.242640687119285	0.2650854018430103	0.315352998736582	57.31944525663661	68.62937773065681	5.830951894845301	11.180339887498949	4.47213595499958	2.5	1.0	164.56410256410257	1.3429417263945154
13	246	B	775.0	101.1543288399999	8.166541559048784E-5	32.14031735997639	29.274562336608895	1.0978923268063265	124.0	3.0	134.0	10898.0	0.17290322580645162	62.47320358017135	25.0	1.0	0.5522388059701493	76.0	6781.0	135.0	2.4230826074125535E-4	16.1245154965971	0.5016912345948579	0.0	16.1245154965971	0.0	0.0	0.0	-1.0	-1.0	5.385164807134504	10.770329614269007	4.47213595499958	2.408318915758459	0.0	89.22368421052632	1.5130511723934523
13	247	B	868.0	109.74011527999988	3.7065384411042384E-4	33.28663395418648	30.528675044947494	1.0903399477762605	176.0	7.0	75.0	6314.0	0.08640552995391705	52.74772752967121	22.02271554554524	3.0	0.7333333333333333	88.0	9167.0	139.0	5.534662345957108E-4	20.12461179749811	0.6045853667630164	4.0	21.95449840010015	5.385164807134504	0.25	0.35355339059327373	32.73522627210761	10.933816785755795	6.082762530298219	11.045361017187261	4.0	2.7613402542968153	2.23606797749979	104.17045454545455	1.334351478128068
13	251	A	814.0	103.7401152799999	5.9423632891290485E-5	33.83784863137726	29.68164415931166	1.1400260864848932	97.0	2.0	521.0	13649.0	0.64004914004914	0.0	0.0	0.0	0.019193857965451054	116.0	4448.0	62.0	0.002106454307894483	20.591260281974	0.6085274659831676	4.0	18.35755975068582	2.23606797749979	0.25	0.1514456332038457	32.7352262721076	59.30027744918559	8.602325267042627	14.866068747318506	6.4031242374328485	2.3216898807633686	2.23606797749979	38.3448275862069	1.6169064748201438
13	257	A	782.0	102.0832610399999	8.004527691712883E-5	32.69556544854363	29.546573405388315	1.1065772331684678	101.0	4.0	525.0	10456.0	0.6713554987212276	0.0	0.0	0.0	0.0	88.0	7502.0	120.0	5.810571155330903E-4	19.4164878389476	0.59385692134627	5.0990195135927845	20.248456731316587	5.385164807134504	0.31323027878410764	0.33333333333333337	56.88865803962797	46.39718102729637	5.385164807134504	10.295630140987	4.47213595499958	2.3021728866442674	1.0	85.25	1.4076246334310851
13	258	N	708.0	97.49747459999993	6.589828049211624E-5	33.301651610693426	25.495097567963924	1.3061982415214952	109.0	4.0	-1.0	-1.0	-1.0	-1.0	-1.0	-1.0	-1.0	91.0	2351.0	40.0	0.0015309085570498185	21.213203435596427	0.6370015422533787	4.47213595499958	22.80350850198276	5.830951894845301	0.2857142857142857	0.33333333333333337	23.198590513648185	9.2726017772003	7.280109889280518	13.601470508735444	5.385164807134504	2.525729665824826	3.1622776601683795	25.835164835164836	1.5482773287962568
13	259	A	769.0	101.49747459999993	6.997625415359457E-5	33.421549934136806	27.65863337187866	1.208358688036896	115.0	3.0	569.0	16116.0	0.7399219765929779	0.0	0.0	0.0	0.0210896309314587	78.0	3731.0	69.0	0.001382805876975391	21.2602916254693	0.6361252445612648	5.0	20.808652046684813	4.47213595499958	0.29061909685954823	0.25	15.561510325328499	11.003540851749499	6.4031242374328485	10.816653826391969	4.47213595499958	2.418677324489565	2.23606797749979	47.833333333333336	1.4425087108013936
14	262	A	643.0	92.66904747999993	7.527132384691584E-5	30.083217912982647	26.570660511172846	1.1321968417131665	108.0	3.0	300.0	9046.0	0.4665629860031104	0.0	0.0	0.0	0.0	68.0	4666.0	106.0	4.0001864851133375E-4	17.46424919657298	0.5805312864830243	2.8284271247461903	18.027756377319946	3.1622776601683795	0.19026059766179765	0.2	25.346175941946683	1.2188752351312928	5.385164807134504	8.94427190999916	4.47213595499958	2.0	1.4142135623730951	68.61764705882354	1.5447921131590225
14	263	B	840.0	105.74011527999993	4.18647712194466E-5	34.48187929913333	29.5296461204668	1.1677037766881389	96.0	3.0	101.0	7498.0	0.12023809523809524	46.389654018972806	23.194827009486403	1.0	0.2871287128712871	85.0	11723.0	207.0	1.9864660220635794E-4	22.561028345356956	0.6542865065339987	7.615773105863909	24.186773244895647	10.295630140987	0.47140452079103173	0.6744891565604273	51.27107744950115	57.12709103493009	6.4031242374328485	10.816653826391969	4.47213595499958	2.418677324489565	2.8284271247461903	137.91764705882352	1.5008956751684723
14	265	A	1008.0	115.98275595999986	7.329341615742744E-5	37.44329045369811	32.449961479175904	1.153877808999144	90.0	3.0	383.0	16035.0	0.37996031746031744	73.98453699121154	28.0178514522438	1.0	0.10443864229765012	80.0	9777.0	175.0	3.945123143759591E-4	27.586228448267445	0.7367469074968243	10.44030650891055	27.586228448267445	10.44030650891055	0.5588567946311864	0.5588567946311864	41.29537255792288	41.29537255792288	6.324555320336759	10.44030650891055	4.123105625617661	2.5321462647095156	0.0	122.2125	1.4319320855068016
14	267	B	754.0	101.15432883999992	5.490421006809374E-5	32.55764119219941	26.90724809414742	1.2099952056888719	133.0	3.0	170.0	7446.0	0.22546419098143236	12.165525060596439	6.082762530298219	1.0	0.18823529411764706	92.0	3864.0	57.0	4.0248494280727565E-4	19.4164878389476	0.5963726832765655	4.0	20.808652046684813	5.0990195135927845	0.2857142857142857	0.3333333333333333	42.51044707800085	31.20051460398065	6.4031242374328485	11.40175425099138	5.0	2.2803508501982757	1.4142135623730951	42.0	1.3571428571428572
14	268	N	648.0	92.66904747999993	9.488666299564551E-5	31.11269837220809	25.45584412271571	1.222222222222222	161.0	3.0	-1.0	-1.0	-1.0	-1.0	-1.0	-1.0	-1.0	73.0	2200.0	45.0	0.0010627492391873958	18.601075237738275	0.597861201725723	4.0	18.35755975068582	5.385164807134504	0.2857142857142857	0.3866323008783335	45.0	66.80140948635182	6.4031242374328485	10.0	4.242640687119285	2.3570226039551585	2.23606797749979	30.136986301369863	1.4931818181818182
14	271	N	719.0	97.25483391999994	7.188637246885937E-5	31.144823004794873	27.586228448267445	1.1289989518937276	132.0	3.0	-1.0	-1.0	-1.0	-1.0	-1.0	-1.0	-1.0	76.0	2513.0	51.0	6.322179080651112E-4	16.1245154965971	0.5177269909067925	3.605551275463989	17.204650534085253	4.123105625617661	0.25	0.28797018815893544	81.41637851988605	61.762554461832735	5.830951894845301	10.295630140987	4.47213595499958	2.3021728866442674	1.4142135623730951	33.06578947368421	1.5423796259450855
14	273	B	588.0	89.25483391999995	1.3570329327767166E-4	29.966648127543394	23.706539182259394	1.2640667580010456	118.0	3.0	51.0	5284.0	0.08673469387755102	48.02301818907799	21.095023109728988	2.0	1.3333333333333333	73.0	5904.0	126.0	0.0036554377794103953	19.697715603592208	0.6573212833065354	4.123105625617661	19.697715603592208	4.123105625617661	0.26559258100921596	0.26559258100921596	12.528807709151522	12.528807709151522	6.708203932499369	12.083045973594572	4.47213595499958	2.701851217221259	0.0	80.87671232876713	1.5579268292682926
14	276	B	1166.0	124.46803731999987	5.285232817000933E-5	39.293765408777	35.4400902933387	1.1087377341180937	119.0	3.0	197.0	10519.0	0.16895368782161235	66.68306949741896	29.614185789921695	1.0	0.17258883248730963	101.0	7018.0	92.0	3.666016565657547E-4	20.12461179749811	0.5121578853067337	4.123105625617661	21.0	5.385164807134504	0.23608834134288123	0.31514293343362576	89.29268063145575	82.94215335011891	6.4031242374328485	11.40175425099138	5.656854249492381	2.0155644370746373	1.4142135623730951	69.48514851485149	1.3240239384440011
14	277	B	707.0	96.08326103999991	5.940079864165139E-5	31.240998703626616	28.42534080710379	1.099054499139696	138.0	4.0	106.0	5674.0	0.14992927864214992	14.422205101855956	7.211102550927978	1.0	0.22641509433962265	83.0	7089.0	126.0	0.0033010536344511747	19.209372712298546	0.6148770368877043	3.605551275463989	18.867962264113206	4.0	0.22803508501982758	0.26666666666666666	6.115503566285405	39.80557109226518	7.211102550927978	12.806248474865697	5.656854249492381	2.263846284534354	2.23606797749979	85.40963855421687	1.4752433347439695
14	279	A	651.0	92.66904747999993	7.296919447519579E-5	29.410882339705484	25.80697580112788	1.1396485417876858	104.0	4.0	447.0	19165.0	0.6866359447004609	52.78186646936923	23.430749027719962	1.0	0.0894854586129754	71.0	4790.0	101.0	8.550890880815614E-4	17.88854381999832	0.6082287370157645	4.0	17.88854381999832	4.0	0.2857142857142857	0.2857142857142857	33.69006752597977	33.69006752597977	5.830951894845301	10.63014581273465	5.0	2.12602916254693	0.0	67.46478873239437	1.4970772442588727
14	281	A	815.0	104.3259017199999	4.3721601766666815E-5	34.36568055487916	29.274562336608895	1.1739092854653421	114.0	3.0	376.0	10921.0	0.46134969325153374	0.0	0.0	0.0	0.0	73.0	11360.0	225.0	5.036959378353937E-4	22.360679774997898	0.6506689061283024	5.385164807134504	21.213203435596427	4.123105625617661	0.31514293343362576	0.25	11.793429684910478	4.028263666485145	5.830951894845301	10.198039027185569	5.0990195135927845	2.0	1.4142135623730951	155.6164383561644	1.445862676056338
14	282	N	890.0	109.39696951999989	3.745472996547186E-5	35.38361202590826	30.4138126514911	1.163405996852996	152.0	3.0	-1.0	-1.0	-1.0	-1.0	-1.0	-1.0	-1.0	79.0	2407.0	44.0	7.928640580436097E-4	21.95449840010015	0.6204708095947025	6.082762530298219	22.825424421026653	7.0710678118654755	0.3523649724724399	0.4130961923860138	52.17171216538708	50.83949231151743	6.4031242374328485	11.180339887498949	4.47213595499958	2.5	1.0	30.468354430379748	1.4441213128375572
14	283	A	798.0	102.9116881599999	4.791990074195435E-5	32.38826948140329	29.427877939124322	1.100598199720787	98.0	3.0	469.0	15994.0	0.5877192982456141	56.95165700275234	24.698178070456937	1.0	0.07889125799573561	84.0	6329.0	111.0	8.49523973937806E-4	22.20360331117452	0.6855446020023821	6.0	21.587033144922902	5.385164807134504	0.4	0.35355339059327373	7.125016348901795	14.67639313745002	6.4031242374328485	11.661903789690601	4.47213595499958	2.6076809620810595	2.23606797749979	75.3452380952381	1.4732185179333226
14	285	B	911.0	114.81118307999989	1.256336986904586E-4	35.84689665786984	31.064449134018133	1.15395243299565	160.0	3.0	100.0	8324.0	0.10976948408342481	14.142135623730951	7.0710678118654755	1.0	0.24	99.0	4923.0	68.0	8.887814335791742E-4	19.849433241279208	0.553728079468811	4.123105625617661	20.518284528683193	5.0990195135927845	0.25	0.31323027878410764	74.6784899251352	71.95217893122894	7.280109889280518	14.142135623730951	5.0990195135927845	2.773500981126146	1.0	49.72727272727273	1.3674588665447898
14	291	A	668.0	93.01219323999993	8.354879978207442E-5	29.832867780352597	26.248809496813376	1.1365417461685006	92.0	3.0	422.0	7569.0	0.6317365269461078	0.0	0.0	0.0	0.0	67.0	5439.0	124.0	8.275894757103468E-4	17.804493814764857	0.5968079886202085	4.0	18.867962264113206	6.082762530298219	0.2857142857142857	0.4301162633521313	53.13010235415598	62.592424562181606	6.0	10.198039027185569	4.123105625617661	2.473387769603369	2.23606797749979	81.17910447761194	1.5274866703438132
15	294	A	768.0	100.32590171999993	5.1113783006488745E-5	32.64965543462902	27.65863337187866	1.1804507835092415	97.0	3.0	507.0	19685.0	0.66015625	61.62201396258499	22.825424421026653	3.0	0.09467455621301775	69.0	6120.0	105.0	7.632522355388637E-4	21.095023109728988	0.6461024727187502	6.0	20.591260281974	6.082762530298219	0.375	0.40196026221723297	42.51044707800085	51.97276928602645	5.385164807134504	9.486832980505138	5.385164807134504	1.7616606585441106	1.0	88.69565217391305	1.1838235294117647
15	297	A	662.0	93.49747459999992	1.3084552154072222E-4	29.732137494637012	26.248809496813376	1.1327042279097082	75.0	3.0	274.0	8443.0	0.41389728096676737	0.0	0.0	0.0	0.06569343065693431	67.0	5637.0	89.0	4.174325222078278E-4	16.55294535724685	0.5567358001163762	2.23606797749979	17.46424919657298	2.8284271247461903	0.16666666666666666	0.19026059766179765	43.78112476486871	25.346175941946683	5.0990195135927845	9.486832980505138	4.123105625617661	2.3008949665421112	1.0	84.13432835820896	1.057832180237715
15	298	B	676.0	94.08326103999993	6.111592643986636E-5	30.23243291566195	27.202941017470888	1.1113663370532396	70.0	3.0	85.0	5329.0	0.1257396449704142	60.78721175074642	23.769728648009426	2.0	0.5411764705882353	76.0	5030.0	87.0	0.0014639402104878539	16.278820596099706	0.5384555269340048	3.0	15.556349186104045	3.1622776601683795	0.2	0.22703830459324992	56.309932474020215	74.74488129694222	7.211102550927978	11.661903789690601	4.47213595499958	2.6076809620810595	1.0	66.1842105263158	1.3145129224652086
15	299	B	738.0	101.4974745999999	1.8926723961672172E-4	34.0	25.942243542145693	1.3106036856358896	109.0	5.0	131.0	6987.0	0.17750677506775067	15.325403217417502	6.082762530298219	2.0	0.37404580152671757	101.0	7211.0	89.0	0.002438195228691851	21.93171219946131	0.6450503588076856	5.0990195135927845	19.235384061671343	2.23606797749979	0.3333333333333333	0.1350858067395748	16.762554461832735	1.5074357587749603	7.615773105863909	13.45362404707371	6.4031242374328485	2.1011030784665143	3.0	71.39603960396039	1.246567743724865
15	300	A	768.0	101.49747459999995	5.4404016924169656E-5	32.526911934581186	29.0	1.1216176529165927	127.0	3.0	469.0	12038.0	0.6106770833333334	0.0	0.0	0.0	0.0255863539445629	71.0	5365.0	79.0	4.7798460442668664E-4	18.35755975068582	0.5643806515542248	5.830951894845301	17.4928556845359	5.0	0.41972110157675935	0.36760731104690386	78.45330945407267	84.35945056784317	6.082762530298219	11.180339887498949	4.123105625617661	2.711630722733202	1.0	75.56338028169014	1.045479962721342
15	301	B	710.0	96.08326103999991	9.16572645939641E-5	30.886890422961002	28.178005607210743	1.0961347248457165	101.0	3.0	35.0	4343.0	0.04929577464788732	49.901320886576734	24.186773244895647	1.0	0.9142857142857143	63.0	7608.0	144.0	5.423892182231974E-4	17.46424919657298	0.5654259447105181	3.1622776601683795	16.55294535724685	2.23606797749979	0.23249527748763857	0.16666666666666666	50.04245106917091	58.17255342332689	5.385164807134504	8.94427190999916	4.47213595499958	2.0	1.0	120.76190476190476	1.192429022082019
15	303	B	699.0	95.49747459999992	5.2629800309842906E-5	31.78049716414141	26.92582403567252	1.1802980336660154	116.0	3.0	61.0	5107.0	0.08726752503576538	15.703171902898823	7.810249675906654	1.0	0.6557377049180327	66.0	8742.0	166.0	7.363201472174468E-4	16.278820596099706	0.5122267443464489	1.0	16.1245154965971	2.0	0.07142857142857142	0.14285714285714285	78.69006752597979	78.69006752597979	5.385164807134504	10.44030650891055	4.123105625617661	2.5321462647095156	1.0	132.45454545454547	1.2532601235415235
15	304	B	858.0	107.7401152799999	5.913346041771905E-5	34.828149534535996	29.832867780352597	1.1674422248293945	74.0	3.0	145.0	5458.0	0.168997668997669	8.246211251235321	4.123105625617661	1.0	0.18620689655172415	82.0	8658.0	132.0	5.446061119573261E-4	20.248456731316587	0.5813819281796175	6.4031242374328485	21.18962010041709	7.211102550927978	0.4099180245918029	0.45607017003965516	76.81703484145913	71.84729411334884	5.830951894845301	10.295630140987	4.47213595499958	2.3021728866442674	1.0	105.58536585365853	1.2501732501732503
15	308	B	725.0	98.08326103999994	6.245170928002533E-5	32.64965543462902	27.018512172212592	1.2084179627110563	78.0	3.0	122.0	7317.0	0.16827586206896553	40.42471457749286	19.313207915827967	2.0	0.6065573770491803	73.0	6758.0	118.0	0.0011561863355357704	16.401219466856727	0.5023397413701707	1.0	17.029386365926403	1.4142135623730951	0.07142857142857142	0.08333333333333334	39.80557109226521	5.194428907734803	6.324555320336759	10.295630140987	4.47213595499958	2.3021728866442674	1.0	92.57534246575342	1.2746374667061262
15	309	A	692.0	95.25483391999992	9.864770788885994E-5	31.240998703626616	26.90724809414742	1.1610625729660489	88.0	3.0	461.0	17023.0	0.6661849710982659	34.40930106817051	17.204650534085253	1.0	0.08026030368763558	67.0	8102.0	163.0	4.236959708482135E-4	19.209372712298546	0.6148770368877043	3.605551275463989	18.439088914585774	2.8284271247461903	0.2166365803419133	0.17374889710522776	6.115503566285412	5.194428907734803	5.0990195135927845	8.54400374531753	4.47213595499958	1.9104973174542796	1.0	120.92537313432835	1.347938780548013
15	310	B	801.0	103.7401152799999	4.5966764745836955E-5	34.88552708502482	27.294688127912362	1.2781068214276403	111.0	3.0	84.0	6603.0	0.10486891385767791	34.0	17.0	1.0	0.2976190476190476	76.0	7305.0	121.0	7.810726441489485E-4	19.849433241279208	0.5689876260978124	5.0	19.1049731745428	5.0990195135927845	0.38461538461538464	0.38218767082460553	63.43494882292201	74.74488129694222	5.385164807134504	9.486832980505138	5.0990195135927845	1.860521018838127	1.0	96.11842105263158	1.2588637919233403
15	311	B	710.0	96.08326103999993	3.937435125651849E-5	31.11269837220809	26.90724809414742	1.1562943287008007	89.0	3.0	164.0	7248.0	0.23098591549295774	39.68170284723418	19.1049731745428	1.0	0.2865853658536585	69.0	4729.0	70.0	0.0013665916139391256	19.209372712298546	0.6174126230548239	4.123105625617661	19.849433241279208	4.47213595499958	0.26559258100921596	0.2857142857142857	30.963756532073532	18.43494882292201	6.708203932499369	11.40175425099138	4.123105625617661	2.7653315937748606	1.0	68.53623188405797	1.021357580883908
15	313	N	722.0	97.25483391999991	5.4271376945789174E-5	31.144823004794873	27.586228448267445	1.1289989518937276	77.0	2.0	-1.0	-1.0	-1.0	-1.0	-1.0	-1.0	-1.0	84.0	2169.0	33.0	8.753132163952609E-4	16.401219466856727	0.5266114199567514	1.4142135623730951	18.027756377319946	3.1622776601683795	0.09513029883089882	0.21271781490575853	87.27368900609373	60.70863782901574	6.324555320336759	10.770329614269007	5.385164807134504	2.0	2.0	25.821428571428573	1.2780082987551866
15	315	B	782.0	102.91168815999993	5.6308247704052647E-5	32.38826948140329	29.274562336608895	1.1063622099279207	107.0	3.0	48.0	4722.0	0.061381074168797956	8.94427190999916	4.47213595499958	1.0	0.5416666666666666	77.0	9694.0	169.0	5.239790162668991E-4	16.492422502470642	0.509209746817139	1.0	16.492422502470642	1.0	0.07142857142857142	0.07142857142857142	82.8749836510982	82.8749836510982	5.385164807134504	10.0	4.242640687119285	2.3570226039551585	0.0	125.8961038961039	1.342376727872911
15	319	A	707.0	100.08326103999993	1.8931900638490155E-4	31.622776601683793	26.627053911388696	1.1876183038093586	87.0	3.0	443.0	16307.0	0.6265912305516266	59.30021664225528	24.041630560342615	1.0	0.12641083521444696	131.0	4702.0	50.0	0.004145837041428621	16.1245154965971	0.5099019513592785	1.4142135623730951	17.029386365926403	2.0	0.1	0.15384615384615385	79.69515353123397	55.30484646876603	12.165525060596439	20.615528128088304	5.385164807134504	3.8282074674438826	1.4142135623730951	35.89312977099237	1.3930242450021266
15	320	N	700.0	96.08326103999991	5.6260266218340334E-5	31.0	28.0	1.1071428571428572	61.0	4.0	-1.0	-1.0	-1.0	-1.0	-1.0	-1.0	-1.0	62.0	1984.0	41.0	0.0010859429529128245	16.0312195418814	0.5171361142542387	1.4142135623730951	17.11724276862369	2.8284271247461903	0.09090909090909091	0.18181818181818182	45.0	45.0	5.385164807134504	9.219544457292887	4.242640687119285	2.173067468400883	1.4142135623730951	32.0	1.28125
16	328	B	719.0	98.66904747999992	9.120797120905118E-5	32.69556544854363	26.92582403567252	1.2142828165714485	119.0	3.0	50.0	4396.0	0.06954102920723226	57.87821962634747	24.08318915758459	2.0	1.24	82.0	4212.0	72.0	0.0024845442126651615	18.35755975068582	0.5614694072068274	2.23606797749979	18.601075237738275	4.0	0.1514456332038457	0.3076923076923077	38.41805534482199	64.98310652189997	9.433981132056603	13.601470508735444	4.242640687119285	3.205897343611891	2.23606797749979	51.36585365853659	1.4017094017094016
16	332	B	788.0	102.32590171999993	7.121410319207316E-5	33.52610922848042	27.202941017470888	1.2324442863346476	116.0	3.0	51.0	4488.0	0.06472081218274112	10.770329614269007	5.385164807134504	1.0	0.5294117647058824	67.0	5717.0	108.0	1.8949343207503682E-4	20.8806130178211	0.622816470456495	4.123105625617661	20.248456731316587	3.605551275463989	0.25	0.2166365803419133	3.3177811683348466	16.33604288971846	6.082762530298219	10.04987562112089	4.0	2.5124689052802225	1.4142135623730951	85.32835820895522	1.2656987930732901
16	336	A	621.0	92.32590171999993	1.235769707248924E-4	29.832867780352597	25.495097567963924	1.1701413458342413	171.0	3.0	191.0	3016.0	0.3075684380032206	0.0	0.0	0.0	0.0	79.0	1694.0	23.0	9.08319462992969E-4	16.278820596099706	0.54566730613879	2.0	16.97056274847714	3.0	0.16666666666666666	0.25	53.13010235415598	53.13010235415598	6.082762530298219	10.770329614269007	4.47213595499958	2.408318915758459	1.0	21.443037974683545	1.0726092089728454
16	342	B	929.0	114.32590171999989	8.310424660957108E-5	39.6232255123179	28.442925306655784	1.3930784223184622	146.0	11.0	171.0	2633.0	0.18406889128094725	0.0	0.0	0.0	0.0	75.0	9251.0	125.0	0.0028155569849118746	34.785054261852174	0.8778955729143844	16.1245154965971	33.83784863137726	15.264337522473747	0.8783583284262334	0.8467131018964316	20.772254682045826	22.634875631352514	6.4031242374328485	11.180339887498949	4.47213595499958	2.5	1.0	123.34666666666666	1.0134039563290456
16	343	B	948.0	112.32590171999988	7.237633099400705E-5	37.0	31.953090617340916	1.1579474562601506	131.0	3.0	24.0	1674.0	0.02531645569620253	0.0	0.0	0.0	0.3333333333333333	65.0	9540.0	178.0	4.5818561005797815E-4	26.248809496813376	0.7094272836976588	8.246211251235321	26.248809496813376	8.246211251235321	0.47217668268576246	0.47217668268576246	5.403791360249727	5.403791360249727	5.385164807134504	9.486832980505138	4.123105625617661	2.3008949665421112	0.0	146.76923076923077	1.2127882599580713
16	346	A	918.0	111.98275595999988	4.0457753208667646E-5	37.0	31.016124838541646	1.1929278784054478	81.0	4.0	615.0	22033.0	0.6699346405228758	42.5205832509386	21.2602916254693	1.0	0.05365853658536585	89.0	3869.0	55.0	6.108519858236687E-4	19.235384061671343	0.5198752449100363	3.0	19.72308292331602	4.0	0.1875	0.25	70.5599651718238	70.5599651718238	6.324555320336759	11.40175425099138	5.385164807134504	2.1172526114494827	1.0	43.47191011235955	1.2651848022744896
16	348	B	716.0	96.6690474799999	9.208526357621863E-5	31.400636936215164	27.202941017470888	1.1543103709282145	96.0	4.0	103.0	5360.0	0.14385474860335196	59.94952524686586	24.839484696748443	3.0	0.5048543689320388	68.0	5348.0	87.0	6.085494828759056E-4	17.88854381999832	0.5696872918958851	3.1622776601683795	17.46424919657298	3.605551275463989	0.21271781490575853	0.25	58.24051991518721	73.49563861824498	5.830951894845301	9.486832980505138	4.123105625617661	2.3008949665421112	1.0	78.6470588235294	1.106207928197457
16	354	B	941.0	113.15432883999989	5.713069848161079E-5	37.21558813185679	31.144823004794873	1.1949205210165201	78.0	3.0	200.0	7315.0	0.21253985122210414	0.0	0.0	0.0	0.065	116.0	2651.0	34.0	0.0020783849214139815	24.186773244895647	0.64990974102574	5.0990195135927845	24.186773244895647	5.0990195135927845	0.295378269592824	0.295378269592824	5.3009265165256885	5.3009265165256885	10.04987562112089	15.297058540778355	5.0990195135927845	3.0000000000000004	0.0	22.853448275862068	1.4877404752923427
16	355	B	1093.0	121.05382375999987	9.838865993692474E-5	37.0	36.0	1.0277777777777777	109.0	3.0	167.0	7025.0	0.15279048490393413	16.261297173761164	8.0	2.0	0.31736526946107785	84.0	9513.0	111.0	5.361992353606452E-4	27.294688127912362	0.7376942737273612	9.848857801796104	27.65863337187866	10.816653826391969	0.5	0.5570860145311556	23.962488974578182	33.690067525979785	6.324555320336759	11.40175425099138	5.0990195135927845	2.23606797749979	2.0	113.25	0.9801324503311258
16	357	A	622.0	90.66904747999996	8.95093885585106E-5	29.427877939124322	26.30589287593181	1.1186800644979789	95.0	3.0	236.0	9207.0	0.37942122186495175	25.5004206969599	12.206555615733702	2.0	0.17372881355932204	78.0	4933.0	80.0	7.630011714915524E-4	19.4164878389476	0.6597991156247596	5.0990195135927845	20.396078054371138	6.082762530298219	0.3561309707013459	0.4301162633521313	3.7152891054287807	1.867678839434177	6.0	11.0	5.0	2.2	1.0	63.243589743589745	1.2649503344820596
16	359	B	818.0	104.3259017199999	9.117769750328778E-5	34.88552708502482	29.068883707497267	1.2000986152773165	81.0	3.0	171.0	5287.0	0.20904645476772615	0.0	0.0	0.0	0.0	95.0	6665.0	103.0	0.0010661283467920185	19.4164878389476	0.5565771671336577	3.1622776601683795	18.867962264113206	2.23606797749979	0.2	0.14285714285714285	45.0	36.86989764584402	7.0710678118654755	12.165525060596439	5.0990195135927845	2.385855756810896	1.0	70.15789473684211	1.4681170292573142
17	361	B	813.0	102.9116881599999	4.304455398208407E-5	33.24154027718932	29.698484809834994	1.1193008831945865	121.0	4.0	63.0	8332.0	0.07749077490774908	61.592980293584475	24.698178070456937	2.0	2.3492063492063493	75.0	5952.0	82.0	6.012224054285578E-4	19.4164878389476	0.5841031335203016	4.0	19.209372712298546	3.1622776601683795	0.25	0.18864566947613626	42.51044707800085	24.075498255078855	5.385164807134504	10.44030650891055	4.123105625617661	2.5321462647095156	1.4142135623730951	79.36	1.033266129032258
17	362	B	930.0	110.5685423999999	4.885749925418998E-5	34.539832078341085	33.61547262794322	1.0274980352240974	109.0	4.0	99.0	10615.0	0.1064516129032258	60.86319781119882	21.400934559032695	2.0	0.898989898989899	95.0	7266.0	94.0	7.83610030536105E-4	24.73863375370596	0.7162349167649495	8.0	26.92582403567252	10.04987562112089	0.4444444444444444	0.554911550851388	20.556045219583464	14.84545208208382	7.0710678118654755	11.40175425099138	5.0990195135927845	2.23606797749979	2.23606797749979	76.48421052631579	1.229011835948252
17	364	B	881.0	107.4974745999999	8.860981591107547E-5	36.05551275463989	30.23243291566195	1.192610361700705	129.0	3.0	145.0	14770.0	0.16458569807037457	56.93136247298093	23.53720459187964	2.0	0.6482758620689655	95.0	6527.0	97.0	0.0012018799937001242	21.2602916254693	0.5896543968226708	4.123105625617661	22.02271554554524	4.47213595499958	0.26559258100921596	0.2630668208823282	42.27368900609375	29.744881296942225	7.615773105863909	12.649110640673518	5.385164807134504	2.3488808780588144	1.0	68.70526315789473	1.411827792247587
17	367	A	674.0	94.66904747999995	8.386913507444812E-5	31.38470965295043	25.553864678361276	1.2281785963876786	119.0	3.0	465.0	24564.0	0.6899109792284867	59.71212576056017	23.853720883753127	3.0	0.18064516129032257	208.0	9092.0	69.0	0.0031263299708285154	16.278820596099706	0.5186863531990444	3.1622776601683795	16.401219466856727	2.0	0.23249527748763857	0.14285714285714285	76.82744657667311	58.39249775375109	10.63014581273465	19.849433241279208	7.810249675906654	2.5414595006497	1.4142135623730951	43.71153846153846	1.5785305763308404
17	374	B	632.0	90.66904747999995	1.1134382071622317E-4	30.0	26.0	1.1538461538461537	98.0	3.0	54.0	6246.0	0.08544303797468354	18.439088914585774	9.219544457292887	1.0	0.7407407407407407	70.0	4856.0	91.0	8.195476164178292E-4	16.0312195418814	0.5343739847293799	1.4142135623730951	15.033296378372908	1.0	0.11111111111111112	0.07692307692307693	45.0	90.0	5.830951894845301	11.40175425099138	4.242640687119285	2.68741924943285	1.0	69.37142857142857	1.3117792421746295
17	376	B	611.0	90.66904747999993	1.8391946220475583E-4	29.732137494637012	24.08318915758459	1.2345598126597523	107.0	4.0	132.0	10931.0	0.2160392798690671	32.881964822102205	15.297058540778355	2.0	0.3181818181818182	56.0	5792.0	123.0	3.7616802533823403E-4	17.4928556845359	0.588348405414552	4.123105625617661	17.88854381999832	5.385164807134504	0.28797018815893544	0.3866323008783335	56.3099324740202	64.07509849244555	4.47213595499958	8.54400374531753	4.123105625617661	2.072225288683357	1.4142135623730951	103.42857142857143	1.1892265193370166
17	378	A	653.0	92.08326103999993	6.838502512559307E-5	30.805843601498726	25.80697580112788	1.1937021927285403	108.0	3.0	317.0	15712.0	0.48545176110260335	47.75468629767338	21.213203435596427	2.0	0.15457413249211358	58.0	3461.0	60.0	4.028753623698263E-4	18.027756377319946	0.5852057359806528	3.1622776601683795	17.69180601295413	3.1622776601683795	0.21271781490575853	0.21271781490575853	18.434948822922024	34.69515353123397	5.385164807134504	9.219544457292887	4.123105625617661	2.23606797749979	2.8284271247461903	59.672413793103445	1.0054897428488876
17	389	B	962.0	113.15432883999989	8.905944310845159E-5	37.48332962798263	31.144823004794873	1.203517182364848	83.0	3.0	123.0	6716.0	0.12785862785862787	34.1052533820681	15.811388300841896	2.0	0.3333333333333333	89.0	10907.0	171.0	5.106903918867585E-4	23.323807579381203	0.6222448168523738	7.0710678118654755	21.095023109728988	5.385164807134504	0.4130961923860138	0.35355339059327373	51.00900595749451	64.68031308969037	6.324555320336759	10.44030650891055	5.0990195135927845	2.047512562185564	2.23606797749979	122.5505617977528	1.395342440634455
17	391	B	784.0	103.25483391999991	1.618675036890208E-4	33.95585369269929	28.861739379323623	1.1765005998572997	84.0	5.0	72.0	4667.0	0.09183673469387756	17.88854381999832	8.94427190999916	1.0	0.2361111111111111	80.0	7337.0	115.0	7.734195372266128E-4	22.20360331117452	0.6538961886253039	6.082762530298219	22.02271554554524	6.708203932499369	0.3736611319222725	0.42857142857142855	22.702842123212804	39.80557109226518	6.082762530298219	10.198039027185569	5.0990195135927845	2.0	2.0	91.7125	1.2539184952978055
