# Supplementary material for: Exploiting Single-Cell Quantitative Data to Map Genetic Variants Having Probabilistic Effects
Source: PLoS Genet. 2016 Aug 1;12(8):e1006213. doi: 10.1371/journal.pgen.1006213 (PMC4968810; doi:10.1371/journal.pgen.1006213)
Supplement: S1 Dataset — (ZIP) [file pgen.1006213.s007.zip › data/2014-10-07_morpho/k_series/K4-1_A1B.xls]

image_number	cell_id	Cgroup	Agroup	Dgroup	C11-1_A1B	C11-2_A1B	C12-1_A1B	C12-2_A1B	C13_A1B	C101_A1B	C102_A1B	C103_A1B	C104_A1B	C105_A1B	C106_A1B	C107_A1B	C108_A1B	C109_A1B	C110_A1B	C111_A1B	C112_A1B	C113_A1B	C114_A1B	C115_A1B	C116_A1B	C117_A1B	C118_A1B	C126_A1B	C127_A1B	C128_A1B	A7-1_A1B	A7-2_A1B	A8-1_A1B	A8-2_A1B	A9_A1B	A101_A1B	A102_A1B	A103_A1B	A104_A1B	A120_A1B	A121_A1B	A122_A1B	A123_A1B	D14-3_A1B	D15-3_A1B	D16-3_A1B	D17-3_A1B	D104_A1B	D107_A1B
1	3	small	api	A1	844.0	70.0	93.66904747999992	22.313708480000003	6.024570376939174E-5	914.0	117.98275595999988	34.92849839314596	29.832867780352597	23.860175191342336	27.27676338311369	8.246211251235321	-1.0	11.40175425099138	10.364029851081016	21.788049502504702	16.278820596099706	22.61460964353929	-1.0	1.1708059262123387	-1.0	0.23821859066907233	0.08293838862559241	109.0	4.0	32.55764119219941	249.0	48.0	8154.0	1571.0	0.5	0.324945295404814	0.16161616161616163	0.5078150562240026	-1.0	68.0	34.0	1.0	0.06734006734006734	89.0	8279.0	133.0	0.001279884969439104	20.8806130178211	0.5978102116728419
1	4	medium	iso	A1	734.0	220.0	86.08326103999991	44.041630520000005	4.8036360151615764E-5	954.0	132.12489155999984	31.622776601683793	28.0178514522438	27.100510162642536	34.695153531233984	16.0	16.30119710799781	11.0	16.001124960452	26.304657987648	15.132745950421556	28.111111111111104	0.9815230068072709	1.1286652959662007	0.8696315996559744	0.511616660288176	0.2997275204359673	118.0	3.0	30.265491900843113	88.0	146.0	4599.0	9369.0	0.4166666666666667	0.24528301886792453	0.6239316239316239	-1.0	0.0928142732671175	80.80401235934563	35.3238075793812	3.0	0.34615384615384615	79.0	7102.0	94.0	0.0012336942762467208	20.518284528683193	0.6488451279003334
1	5	medium	iso	A1	755.0	353.0	87.84062035999995	54.455844080000006	8.099020138931356E-5	1108.0	144.71067799999992	34.23448553724738	27.294688127912362	35.01059257376332	51.709836807756915	19.79898987322333	22.36970669515655	12.727922061357855	24.010876375100125	23.704245931220534	14.7648230602334	30.59167232291275	0.8850804412875996	1.2542545046425415	0.7056625573291001	0.6199392018956825	0.4675496688741722	136.0	4.0	30.675723300355934	163.0	219.0	6573.0	10375.0	0.6	0.3447653429602888	0.5732984293193717	-1.0	0.04157701202539773	38.37936217650069	15.0	3.0	0.13612565445026178	81.0	5366.0	88.0	0.0010376856415802772	20.223748416156685	0.5907419988582301
1	6	small	api	A1	1066.0	156.0	103.84062035999993	36.041630520000005	4.119853448667472E-5	1222.0	141.8822508799999	38.27531841800928	34.17601498127012	56.59217541029106	64.85521436932105	12.727922061357855	15.599277284303945	13.45362404707371	26.152623710871865	14.513102252320191	17.804493814764857	28.890362774193232	0.8159302401890594	1.119946794235248	0.7285437526040821	0.34708604778215935	0.14634146341463414	140.0	4.0	35.84689665786984	83.0	96.0	9459.0	8228.0	0.36363636363636365	0.14648117839607203	0.5363128491620112	0.035696415594920844	-1.0	33.16922554365728	13.848857801796104	1.0	0.36312849162011174	88.0	11995.0	182.0	5.426625421563373E-4	21.18962010041709	0.553610550512023
1	8	large	F	A1	849.0	604.0	91.66904747999993	76.42640679999997	6.212433515313451E-5	1453.0	170.50966783999996	34.88552708502482	30.01666203960727	28.73979529168804	46.755031887744344	29.120439557122072	26.412485304834394	13.92838827718412	28.86583876304025	34.78068276287457	15.811388300841896	39.62740896489449	1.1025255374885918	1.1622054124137133	0.948649460510448	0.8337209658110001	0.7114252061248527	118.0	3.0	32.2490309931942	260.0	309.0	7503.0	10062.0	0.5714285714285714	0.39160357880247765	0.5430579964850615	-1.0	0.0342341621376299	12.649110640673518	6.324555320336759	1.0	0.040421792618629174	107.0	4028.0	51.0	0.0011311217816667822	21.95449840010015	0.629329703019579
1	9	small	api	A1	935.0	91.0	96.84062035999992	24.313708480000003	9.908311542006986E-5	1026.0	123.15432883999986	36.235341863986875	31.304951684997057	55.92280471986926	72.97947438848014	8.48528137423857	14.308486052313283	14.142135623730951	20.42205101245262	12.074767078498864	15.652475842498529	21.357510941961028	0.5930244012689754	1.1574955370831226	0.5123340715104535	0.2510693177058869	0.09732620320855614	153.0	5.0	32.28002478313795	130.0	38.0	5600.0	1587.0	0.45454545454545453	0.16374269005847952	0.2261904761904762	0.08112061464846791	-1.0	12.0	6.0	1.0	0.15476190476190477	84.0	13964.0	216.0	5.176902979355696E-4	25.553864678361276	0.7052193621983853
1	10	medium	iso	A1	693.0	295.0	83.01219323999996	50.69848476000001	7.897844455645973E-5	988.0	136.1248915599999	31.04834939252005	26.92582403567252	27.0557953176791	41.378515295882664	18.027756377319946	19.926637445725984	12.206555615733702	18.036385539223264	25.068870653902003	13.45362404707371	27.28525289540316	0.904706397475339	1.1531067480566546	0.7845816521324258	0.6107353965871439	0.42568542568542567	172.0	3.0	29.068883707497267	20.0	210.0	654.0	10243.0	0.5454545454545454	0.23279352226720648	0.9130434782608695	-1.0	0.19268340179768165	28.35681867692658	13.152946437965905	2.0	0.1826086956521739	82.0	6828.0	97.0	4.3687051232777554E-4	20.8806130178211	0.6725192619370456
1	11	medium	iso	A1	810.0	301.0	88.84062035999993	48.870057640000006	7.449556300817441E-5	1111.0	140.1248915599999	33.54101966249684	28.635642126552707	43.698047327421136	46.55868420621084	18.601075237738275	19.786557289887778	14.212670403551895	23.61287784239778	22.41961249420346	14.422205101855956	32.521085183860286	0.9400864923199469	1.1713032141645454	0.8025987472342776	0.550086857137746	0.37160493827160496	161.0	3.0	30.886890422961002	36.0	206.0	2508.0	17779.0	0.4166666666666667	0.21782178217821782	0.8512396694214877	-1.0	0.12073561795553549	45.60303401987272	18.41640786499874	1.0	0.30578512396694213	86.0	11005.0	166.0	2.7820334304749973E-4	20.09975124224178	0.5992588014465129
1	12	medium	iso	A1	830.0	382.0	90.84062035999993	58.52691188000001	4.9834320655320056E-5	1212.0	151.78174579999992	35.11409973215888	28.792360097775937	25.55996517182382	42.258352877040004	21.470910553583888	21.526397616680644	13.038404810405298	21.18806991137567	30.28581182781739	15.556349186104045	31.507608386324275	0.9974223711702808	1.2195630928800194	0.8178522103476012	0.644281287909074	0.4602409638554217	160.0	4.0	32.802438933713454	55.0	266.0	2086.0	13943.0	0.3333333333333333	0.26485148514851486	0.8286604361370716	-1.0	0.22997658252639352	48.32314335317683	16.278820596099706	4.0	0.24610591900311526	91.0	14053.0	185.0	6.042157305379146E-4	23.40939982143925	0.6666666666666666
1	14	small	api	A1	820.0	113.0	92.01219323999995	28.313708480000003	6.856499739928377E-5	933.0	123.15432883999988	34.058772731852805	30.066592756745816	31.667216429436166	37.05652818940959	10.816653826391969	14.629302360217496	12.206555615733702	14.269451334207293	21.086526336036336	14.7648230602334	23.67970161993917	0.739382751142424	1.1327779308884707	0.6527164159726387	0.30771691754100416	0.1378048780487805	181.0	7.0	31.064449134018133	63.0	95.0	3729.0	5882.0	0.6363636363636364	0.16934619506966775	0.6012658227848101	-1.0	0.04698675532592812	5.656854249492381	2.8284271247461903	1.0	0.1518987341772152	150.0	6609.0	62.0	0.0034499127021067875	14.035668847618199	0.41210142708670217
1	15	medium	iso	B	887.0	381.0	95.84062035999995	57.69848476000001	3.590723540533961E-5	1268.0	156.36753223999992	35.73513677041127	29.410882339705484	54.135188359410165	61.08030949601263	21.93171219946131	21.707255500880184	12.727922061357855	31.28573446305388	20.7406222280004	15.811388300841896	35.742936208451525	1.0103401693766412	1.215031101673814	0.8315344092713407	0.6020253681922227	0.4295377677564825	180.0	3.0	32.31098884280702	48.0	294.0	1599.0	11985.0	0.6	0.2697160883280757	0.8596491228070176	-1.0	0.17974452292322146	47.12840699078183	17.804493814764857	2.0	0.14035087719298245	169.0	13733.0	94.0	0.004094348880689336	23.345235059857504	0.6532851744725203
1	17	small	api	A1	841.0	70.0	89.84062035999995	21.727922040000003	5.517676414596665E-5	911.0	113.98275595999989	34.66987164671943	30.23243291566195	35.8376529542783	48.638186577864666	7.0710678118654755	-1.0	15.132745950421556	14.421743613444026	17.464687723708433	15.231546211727817	19.214858184417057	-1.0	1.1467774275208482	-1.0	0.24184964387972996	0.08323424494649227	173.0	4.0	32.2490309931942	62.0	16.0	7044.0	1500.0	0.5	0.08562019758507135	0.20512820512820512	0.048090566109055106	-1.0	60.25234948819627	26.92582403567252	2.0	0.47435897435897434	82.0	13766.0	219.0	3.9849399471004766E-4	21.470910553583888	0.6192959343019527
1	18	medium	iso	A1	712.0	337.0	84.84062035999995	54.284271200000006	1.1283368274373879E-4	1049.0	141.53910511999987	32.01562118716424	27.018512172212592	32.45103901010626	49.11623050552444	20.615528128088304	20.667842034647762	11.40175425099138	22.738899730981043	25.35298744926798	13.601470508735444	30.076361677852265	0.9974688258952358	1.1849513023922527	0.8417804376276766	0.6398382162890639	0.47331460674157305	135.0	3.0	29.5296461204668	85.0	233.0	2911.0	10937.0	0.5	0.3031458531935176	0.7327044025157232	-1.0	0.184495238400069	32.44876359855935	14.560219778561036	1.0	0.1540880503144654	83.0	9212.0	144.0	4.122453381722067E-4	22.02271554554524	0.6878740667500971
1	19	medium	E	A1	909.0	265.0	96.32590171999993	46.455844080000006	4.4994835502904265E-5	1174.0	145.1959593599999	36.24913792078372	31.78049716414141	42.997466868173106	58.43102887068167	16.1245154965971	19.66706237997535	13.152946437965905	24.662655480350566	19.320025008695865	16.15549442140351	28.946419385457443	0.8198741217709663	1.140609529598057	0.7188034997918038	0.48227780119866226	0.2915291529152915	141.0	3.0	32.7566787083184	89.0	169.0	3385.0	7080.0	0.5714285714285714	0.21976149914821125	0.6550387596899225	-1.0	0.1298787834372055	47.23140154719211	18.03427544780802	1.0	0.2131782945736434	94.0	6687.0	82.0	5.455595780780777E-4	21.02379604162864	0.5799805801609005
2	21	small	api	A1	1291.0	72.0	115.74011527999988	21.899494920000002	8.994673447104766E-5	1363.0	139.63961019999988	40.80441152620633	39.408120990476064	54.657627796368914	62.592424562181606	6.708203932499369	-1.0	13.892443989449804	21.100659654092283	13.829636793180587	18.027756377319946	23.76857442749776	-1.0	1.0354315430585415	-1.0	0.18921265861037445	0.055770720371804805	94.0	6.0	38.48376280978771	123.0	47.0	12234.0	4615.0	0.6153846153846154	0.12472487160674982	0.27647058823529413	0.054706961139100424	-1.0	75.72527480216216	36.583827594305184	3.0	0.4588235294117647	112.0	11216.0	162.0	4.665509346090999E-4	17.08800749063506	0.4187784323187804
2	22	small	api	A1	787.0	159.0	89.25483391999994	33.55634916	9.869289354003459E-5	946.0	125.63961019999986	34.52535300326414	28.635642126552707	24.939396979578873	45.0	12.206555615733702	16.820360456902048	12.806248474865697	15.177252494723497	22.14024037589563	15.524174696260024	21.463876317598864	0.7257011909471225	1.2056776254809434	0.601903175119171	0.37596114054816254	0.2020330368487929	107.0	4.0	31.78049716414141	51.0	104.0	5130.0	10061.0	0.45454545454545453	0.1638477801268499	0.6709677419354839	-1.0	0.045915753421260044	31.836232248694436	13.486832980505138	4.0	0.5548387096774193	94.0	5973.0	89.0	4.230126513382715E-4	23.53720459187964	0.6817368265475623
2	23	medium	iso	A1	805.0	347.0	88.01219323999995	54.284271200000006	6.528991963215766E-5	1152.0	144.71067799999992	33.54101966249684	28.442925306655784	40.702613336058306	56.86149935331643	20.615528128088304	20.40302072576648	13.92838827718412	26.5644875726975	21.516774150399677	14.212670403551895	31.72441375151412	1.0104154872544657	1.1792394523726462	0.8568365697242368	0.6167812572511691	0.43105590062111804	90.0	4.0	30.610455730027933	34.0	239.0	1771.0	15587.0	0.5	0.23697916666666666	0.8754578754578755	-1.0	0.18505310009144216	46.889178725301505	16.278820596099706	3.0	0.47619047619047616	79.0	10228.0	179.0	7.038486723391408E-4	21.840329667841555	0.6511528238439883
2	24	medium	iso	A1	973.0	352.0	99.32590171999992	55.69848476000001	3.080357514235396E-5	1325.0	157.4386000399999	37.33630940518894	31.400636936215164	60.79240352885731	70.41529023835547	19.4164878389476	21.66387666904314	13.341664064126334	31.926026406732575	14.713077347394934	15.231546211727817	33.886461938543974	0.8962610033084718	1.1890303206597703	0.7537747252829967	0.560764954513217	0.3617677286742035	140.0	3.0	32.7566787083184	45.0	277.0	3997.0	32410.0	0.5	0.24301886792452831	0.860248447204969	-1.0	0.15666108154343167	109.96517430864392	44.75619371355369	5.0	0.5031055900621118	101.0	11030.0	162.0	4.133548791713195E-4	22.135943621178654	0.5928797991507494
2	25	medium	iso	A1	778.0	293.0	86.76955255999995	49.041630520000005	7.559770265941582E-5	1071.0	138.22539663999993	33.06055050963308	29.154759474226502	22.01128319791937	32.82598280170842	18.35755975068582	19.245422017165208	13.416407864998739	15.819458295094327	28.94896117205549	15.811388300841896	29.182382217655572	0.9538663134698998	1.1339675272869045	0.84117603945158	0.5651940003503925	0.37660668380462725	107.0	4.0	31.622776601683793	42.0	207.0	2840.0	18301.0	0.5384615384615384	0.23249299719887956	0.8313253012048193	-1.0	0.13938552589602712	71.05447057259235	29.082644123509752	3.0	0.5622489959839357	111.0	10839.0	141.0	4.6548344902262853E-4	22.02271554554524	0.6661327535707043
2	26	medium	F	A1	843.0	287.0	92.49747459999993	50.284271200000006	6.711135265545932E-5	1130.0	145.1959593599999	35.77708763999664	29.068883707497267	36.86989764584402	47.91083782616775	18.681541692269406	18.511545889822198	12.649110640673518	23.25510696599781	24.596747752497684	15.652475842498529	31.336779612839003	1.0091832310201965	1.2307692307692308	0.8199613752039095	0.5436285846446238	0.3404507710557533	81.0	4.0	32.2490309931942	64.0	191.0	4214.0	15936.0	0.6153846153846154	0.22566371681415928	0.7490196078431373	-1.0	0.10840893401944761	48.31650502254777	17.39558712508519	3.0	0.3411764705882353	80.0	13473.0	220.0	6.837894916052302E-4	23.323807579381203	0.6519202405202649
2	28	medium	iso	A1	1125.0	340.0	108.15432883999988	53.69848476000001	4.061024332906914E-5	1465.0	164.26702715999997	38.3275357934736	35.22782990761707	77.28115723474855	76.79354922277051	20.09975124224178	21.514794755992465	13.038404810405298	36.65771803255984	8.232127859153064	17.11724276862369	37.6535339937996	0.934229281301577	1.0879902592349664	0.8586743064763206	0.49649871009268487	0.3022222222222222	100.0	4.0	36.138621999185304	122.0	234.0	7123.0	17428.0	0.5714285714285714	0.24300341296928327	0.6573033707865169	-1.0	0.14321821051724654	107.87929429987076	47.480577204922014	4.0	0.3146067415730337	103.0	7647.0	104.0	5.492131312613547E-4	24.351591323771842	0.6353549952960561
2	31	medium	iso	A1	869.0	248.0	93.49747459999993	45.213203400000005	5.8379290353838145E-5	1117.0	141.5391051199999	36.235341863986875	29.068883707497267	43.78112476486871	58.65406494809005	17.029386365926403	17.59087664932761	13.038404810405298	25.00321380713794	19.677398201998148	14.866068747318506	29.276326465900045	0.9680805968574245	1.246533655320286	0.7766180982964994	0.4835767339538392	0.285385500575374	89.0	4.0	31.906112267087632	33.0	165.0	1611.0	11479.0	0.5	0.17726051924798567	0.8333333333333334	-1.0	0.13895921852933094	38.166968412211816	12.083045973594572	3.0	0.32323232323232326	73.0	8242.0	163.0	0.001521050716600039	22.360679774997898	0.6170958689704388
2	34	small	api	A1	738.0	90.0	86.42640679999995	24.727922040000003	7.060652571585715E-5	828.0	113.15432883999989	33.24154027718932	28.160255680657446	36.674349669573175	47.72631099390627	8.94427190999916	13.429084982579964	12.529964086141668	15.252000833063336	18.004097894190828	14.212670403551895	20.61248117440715	0.6660373302873244	1.180441706714406	0.564227209610499	0.28611535473438215	0.12195121951219512	130.0	3.0	30.610455730027933	17.0	54.0	1514.0	7555.0	0.4166666666666667	0.08574879227053141	0.7605633802816901	-1.0	0.09068246572785868	38.928954089565806	16.84145283185256	2.0	0.5352112676056338	85.0	5979.0	106.0	8.691018448844872E-4	14.7648230602334	0.44416783750436406
3	36	medium	iso	A1	742.0	319.0	86.18376611999994	53.69848476000001	4.683422226286046E-5	1061.0	142.71067799999992	32.28002478313795	28.160255680657446	30.963756532073532	36.94089609712904	20.0	19.28441704646269	11.40175425099138	19.454755819396	28.62189921640593	14.142135623730951	32.371134020618555	1.0371067972556924	1.146297290379727	0.9047450482170609	0.6230696008948099	0.4299191374663073	120.0	3.0	30.610455730027933	50.0	169.0	2494.0	8687.0	0.3	0.2064090480678605	0.771689497716895	-1.0	0.17538094474491642	55.672231019838996	22.64331697709324	1.0	0.3287671232876712	106.0	15263.0	197.0	6.750429112922292E-4	19.235384061671343	0.5958912420575121
3	37	medium	iso	A1	920.0	388.0	97.66904747999993	58.284271200000006	7.538457960881324E-5	1308.0	158.36753223999992	36.013886210738214	31.016124838541646	42.51044707800085	61.52255744933214	21.95449840010015	22.732530290814285	12.529964086141668	30.127267955783317	21.537184399319976	16.278820596099706	34.2742888692211	0.9657745142858769	1.1611342937975986	0.8317509175680453	0.5967527349126149	0.4217391304347826	138.0	3.0	32.7566787083184	13.0	300.0	788.0	26276.0	0.6666666666666666	0.2392966360856269	0.9584664536741214	-1.0	0.17317287131039877	46.8715176260051	15.264337522473747	5.0	0.3610223642172524	106.0	9800.0	90.0	3.6993076009640696E-4	21.095023109728988	0.5857469251246513
3	40	small	api	A1	833.0	147.0	92.08326103999991	32.384776280000004	1.06155002228283E-4	980.0	127.29646443999984	34.785054261852174	28.460498941515414	30.754394079558622	58.570434385161484	13.341664064126334	13.42046106792371	12.083045973594572	19.289893727027113	19.60612149304395	15.620499351813308	22.60670855310295	0.9941285919016815	1.2222222222222223	0.8133779388286484	0.3516901542608534	0.17647058823529413	123.0	3.0	32.202484376209235	10.0	86.0	984.0	12503.0	0.08333333333333333	0.09795918367346938	0.8958333333333334	-1.0	0.10564195221611158	90.73608305117625	35.39252946838599	4.0	1.3333333333333333	110.0	16576.0	219.0	3.216869896689264E-4	18.973665961010276	0.5454545454545454
3	42	small	api	A1	885.0	146.0	97.49747459999992	32.798989840000004	4.734364577851064E-5	1031.0	132.71067799999986	34.539832078341085	29.546573405388315	26.13426396006937	36.92679512417482	11.661903789690601	14.678614267904562	10.816653826391969	14.44708818700101	24.672911812746943	17.029386365926403	24.046652855601685	0.7944826110179807	1.1689962015034259	0.6796280518244715	0.33640860929540456	0.16497175141242937	131.0	3.0	34.40930106817051	69.0	69.0	7484.0	7787.0	0.6	0.1338506304558681	0.5	-1.0	0.02409646237710244	47.06843283334637	18.984809800000143	5.0	0.5507246376811594	72.0	12055.0	203.0	7.265233249501691E-4	23.08679276123039	0.6684106833196634
3	43	medium	iso	A1	831.0	343.0	91.25483391999994	54.284271200000006	5.498241019755178E-5	1174.0	148.3675322399999	34.0	29.068883707497267	38.72892255049885	40.126103577795234	21.540659228538015	19.106607352281006	12.649110640673518	23.41176470588235	28.174456516497347	15.231546211727817	36.32704395321242	1.127393201282614	1.1696355574614283	0.9638841723737461	0.5948646101048106	0.4127557160048135	113.0	3.0	31.906112267087632	316.0	212.0	13342.0	10352.0	0.6153846153846154	0.4497444633730835	0.4015151515151515	0.037942506395028434	-1.0	96.46479691291637	43.23118842698621	2.0	0.17803030303030304	86.0	6216.0	93.0	5.343176707867461E-4	23.853720883753127	0.701580025992739
3	48	small	api	A1	911.0	158.0	95.49747459999993	34.1421356	5.567293353280769E-5	1069.0	132.46803731999987	36.235341863986875	29.832867780352597	38.15722658736905	53.43690413140591	12.36931687685298	16.492934602752698	14.560219778561036	20.477245744918708	19.74332485688503	16.0	25.494536451735865	0.7499767127427112	1.2146114188811186	0.6174622608385966	0.35751872751617275	0.1734357848518112	135.0	4.0	33.37663853655727	49.0	83.0	3107.0	6353.0	0.5333333333333333	0.1234798877455566	0.6287878787878788	-1.0	0.08822618074423916	36.889959211117194	13.01613970031711	2.0	0.3560606060606061	98.0	13016.0	196.0	2.65977497407339E-4	20.248456731316587	0.5588040760680906
3	51	small	api	A1	761.0	164.0	87.25483391999992	35.798989840000004	9.911344619301542E-5	925.0	125.05382375999983	32.7566787083184	28.635642126552707	12.578935237493056	17.917349885203066	13.892443989449804	14.455345130341346	12.206555615733702	7.632031385908295	28.146740919514002	15.231546211727817	24.807935695446087	0.9610593081094945	1.143912839933993	0.8401508179285323	0.4102808776511168	0.21550591327201052	142.0	3.0	31.016124838541646	58.0	87.0	4864.0	9011.0	0.5454545454545454	0.15675675675675677	0.6	-1.0	0.06760503524640658	55.530075296152404	19.372654881311632	4.0	0.696551724137931	72.0	6819.0	109.0	0.0010884091916739363	19.1049731745428	0.5832390195801868
3	53	small	api	A1	765.0	124.0	86.01219323999996	29.556349160000003	6.357000822732293E-5	889.0	117.98275595999988	33.54101966249684	28.442925306655784	40.87609243968441	55.30484646876603	11.313708498984761	14.505566684746531	14.142135623730951	18.246314696398287	16.559478145160536	13.892443989449804	22.19227436339319	0.7799563260690671	1.1792394523726462	0.6614062347556166	0.3436297581382313	0.16209150326797386	132.0	3.0	29.546573405388315	48.0	52.0	3639.0	5757.0	0.36363636363636365	0.1124859392575928	0.52	-1.0	0.07861893276127485	43.52997652008214	21.55294535724685	2.0	0.63	86.0	4911.0	78.0	0.001146086322376157	16.1245154965971	0.48074017006186526
3	56	small	api	A1	1075.0	117.0	106.08326103999993	29.142135600000003	4.991073326882489E-5	1192.0	137.63961019999988	37.64306044943742	35.4400902933387	42.06432655357884	43.55587446906415	11.180339887498949	14.226496155890992	13.416407864998739	18.595724992664923	21.557507152954432	17.46424919657298	26.987027314652636	0.7858814823402126	1.0621603990809467	0.739889646629841	0.27471002789979865	0.10883720930232559	94.0	8.0	35.4682957019364	625.0	94.0	16848.0	2851.0	0.9230769230769231	0.6031879194630873	0.13073713490959665	0.1685130477290412	-1.0	0.0	0.0	0.0	0.0	109.0	7101.0	96.0	5.620521255346046E-4	21.93171219946131	0.5826229838277955
4	57	large	E	A1	775.0	387.0	88.01219323999996	60.52691188000001	4.881972864966718E-5	1162.0	150.9533186799999	32.31098884280702	28.231188426986208	25.924901507554452	39.14398641457104	20.591260281974	22.970478506978665	12.529964086141668	19.498010508590447	29.25842113010114	14.866068747318506	30.886890422961006	0.8964227835183393	1.1445139451487254	0.7832344789838733	0.6877105279600237	0.4993548387096774	112.0	3.0	31.240998703626616	308.0	251.0	17753.0	17173.0	0.6666666666666666	0.4810671256454389	0.4490161001788909	0.016190116601726683	-1.0	120.08471758084421	46.09827007342367	5.0	0.33989266547406083	201.0	9844.0	62.0	0.0018343383244436506	15.620499351813308	0.4834423182715653
4	59	large	iso	A1	1049.0	563.0	102.25483391999992	71.355339	8.997850653690897E-5	1612.0	176.02438648000003	37.21558813185679	34.36568055487916	51.25576777039788	50.718482944598364	27.459060435491963	25.191974504083937	15.811388300841896	34.152355606924175	29.622576464747667	16.64331697709324	44.12195425222539	1.0899923874978716	1.0829288851831862	1.0065225911057776	0.6978187364308425	0.5367016205910391	92.0	4.0	35.0	20.0	395.0	1361.0	38363.0	0.5	0.25744416873449133	0.9518072289156626	-1.0	0.17806061426298145	141.2874464264381	54.37831732133186	5.0	0.3759036144578313	164.0	12381.0	105.0	7.127917871251275E-4	20.615528128088304	0.5539487393037132
4	61	small	api	A1	894.0	102.0	98.91168815999991	29.798989840000004	4.7708187076412485E-5	996.0	131.53910511999985	36.71511950137164	29.5296461204668	32.56975952135578	46.60600298928225	12.36931687685298	10.61010552579382	9.486832980505138	18.13966586640468	22.4858773210894	17.0	24.9635304241942	1.1658052643098045	1.2433308327364152	0.9376468704986696	0.3012686406868018	0.11409395973154363	120.0	3.0	34.40930106817051	95.0	94.0	7467.0	8581.0	0.9	0.1897590361445783	0.4973544973544973	-1.0	0.05260351396674747	73.81021567989245	34.323020872045916	4.0	0.43915343915343913	92.0	7192.0	103.0	2.80387463340373E-4	22.847319317591726	0.6222863939401906
4	62	small	api	A1	764.0	138.0	89.18376611999994	33.627416960000005	1.3990144132143973E-4	902.0	124.81118307999986	33.37663853655727	27.459060435491963	33.81824578980331	43.60766838272278	12.206555615733702	14.116364952242744	11.40175425099138	15.879370219367463	20.83101136485597	15.231546211727817	23.023040841063565	0.8647095521424855	1.215505483698801	0.7113991370167756	0.37705760165760566	0.1806282722513089	90.0	6.0	30.870698080866262	76.0	109.0	6735.0	11387.0	0.7	0.20509977827050999	0.5891891891891892	-1.0	0.10652565008791157	27.400700889451638	12.381822117461267	1.0	0.31891891891891894	101.0	13377.0	188.0	3.692625186859E-4	17.46424919657298	0.5232476954635342
4	64	small	api	A1	864.0	182.0	94.25483391999994	37.384776280000004	7.525029417689649E-5	1046.0	134.46803731999984	35.4400902933387	29.120439557122072	50.41186915231704	69.52484288599035	14.035668847618199	15.981132708004884	12.041594578792296	24.887069776054727	14.422859214612348	15.231546211727817	26.56536464291685	0.8782649580644425	1.217017697271366	0.7216533991523464	0.3966351085158225	0.21064814814814814	88.0	3.0	31.622776601683793	129.0	110.0	7008.0	6601.0	0.7692307692307693	0.22848948374760994	0.4602510460251046	-1.0	0.0208686930752782	42.58144997349332	14.91244246391013	5.0	0.45188284518828453	84.0	6890.0	98.0	3.2384843480100787E-4	22.847319317591726	0.644674410490599
4	66	small	api	A1	714.0	177.0	81.76955255999997	35.970562720000004	6.428849078669853E-5	891.0	120.56854239999987	31.953090617340916	27.51363298439521	32.171217128544576	43.29864539467387	13.416407864998739	15.740696623376985	13.892443989449804	16.30515201923077	21.22584103419657	13.601470508735444	23.7753350260692	0.8523388885517065	1.1613548321831442	0.7339177182820674	0.4399016699229939	0.24789915966386555	113.0	4.0	29.068883707497267	40.0	114.0	3209.0	12052.0	0.5384615384615384	0.1728395061728395	0.7402597402597403	-1.0	0.09887323696707494	31.53439370329813	15.06225774829855	2.0	0.2077922077922078	106.0	12653.0	180.0	0.0014124522567040894	15.652475842498529	0.48985796178363866
4	69	small	api	A1	1016.0	188.0	101.08326103999993	39.041630520000005	6.240388193527434E-5	1204.0	142.12489155999987	37.107950630558946	33.24154027718932	72.78392641220928	84.38241940987317	14.866068747318506	16.029075853006866	13.92838827718412	29.831881879468956	5.414911538365682	16.1245154965971	29.975843539675022	0.9274439077864746	1.116312611302876	0.8308102035181989	0.3862324000860117	0.18503937007874016	103.0	3.0	33.12099032335839	51.0	121.0	3981.0	12464.0	0.5	0.14285714285714285	0.7034883720930233	-1.0	0.12887207211537388	35.027070384597714	13.178490763755079	2.0	0.4011627906976744	84.0	12124.0	198.0	3.7845745513784236E-4	19.1049731745428	0.5148485122433458
5	76	small	api	A1	888.0	60.0	94.08326103999993	19.899494920000002	7.629461889955022E-5	948.0	116.81118307999988	35.34119409414458	29.546573405388315	29.931511840507792	43.549783709066574	6.324555320336759	-1.0	12.649110640673518	12.93108542916259	19.596180987078846	17.029386365926403	18.76832325580454	-1.0	1.196118196491087	-1.0	0.2115094087941918	0.06756756756756757	141.0	5.0	33.54101966249684	84.0	17.0	8488.0	1713.0	0.46153846153846156	0.10654008438818566	0.16831683168316833	0.05917633998592719	-1.0	76.01392022145376	29.442925306655784	2.0	0.8316831683168316	80.0	5113.0	78.0	0.0012247771297110076	18.384776310850235	0.5202081248832583
5	77	small	api	A1	753.0	153.0	86.18376611999994	33.798989840000004	6.64753224348161E-5	906.0	121.98275595999986	33.13608305156178	27.16615541441225	19.85521436932106	27.27676338311369	13.038404810405298	14.3890946541104	12.206555615733702	11.226432509272298	25.840977101514092	15.652475842498529	24.49639691651904	0.9061310057252794	1.2197560731756087	0.7428788637765802	0.392173507397428	0.20318725099601595	78.0	3.0	31.38470965295043	61.0	93.0	4602.0	9015.0	0.5454545454545454	0.16997792494481237	0.6038961038961039	-1.0	0.10994855868578991	54.02176014293009	21.31358878685214	1.0	0.5844155844155844	146.0	8186.0	80.0	0.0010935254447283832	21.095023109728988	0.6366178850078277
5	78	medium	F	A1	739.0	215.0	86.42640679999995	41.213203400000005	5.4539844610168874E-5	954.0	130.46803731999987	31.25699921617557	28.284271247461902	26.778840406955112	38.959881606141266	15.264337522473747	16.836871879891987	11.661903789690601	16.412324051072737	24.890158697766473	14.866068747318506	26.102017163430105	0.906601750691214	1.1051018052650172	0.8203784903543792	0.47685892455730355	0.29093369418132614	131.0	3.0	30.364452901377952	4.0	132.0	276.0	10847.0	0.2727272727272727	0.14255765199161424	0.9705882352941176	-1.0	0.07208614507300497	30.961003870692014	12.083045973594572	1.0	0.47058823529411764	89.0	5480.0	81.0	7.938462778755706E-4	20.024984394500787	0.6406560097470205
5	80	medium	iso	A1	778.0	360.0	87.84062035999995	55.455844080000006	6.39924709400945E-5	1138.0	146.1248915599999	32.0	29.0	26.565051177077976	39.0938588862295	20.615528128088304	22.781248949579606	12.806248474865697	20.0	30.0	15.652475842498529	31.716197120135853	0.9049340610655472	1.103448275862069	0.8200964928406521	0.6313234566505063	0.46272493573264784	156.0	3.0	31.38470965295043	33.0	202.0	1451.0	11752.0	0.0	0.20650263620386644	0.8595744680851064	-1.0	0.18607116194400491	47.025648210168534	16.278820596099706	4.0	0.23829787234042554	116.0	4371.0	55.0	0.0014685257209622411	19.235384061671343	0.6011057519272295
5	81	medium	iso	A1	775.0	297.0	88.42640679999995	50.870057640000006	8.186538904334646E-5	1072.0	142.1248915599999	33.24154027718932	28.284271247461902	21.161259816828277	30.873716093602866	19.697715603592208	18.103496087310912	11.661903789690601	15.94390619629895	31.961226509631945	16.492422502470642	31.070801398523425	1.0880614168993974	1.1752659273543158	0.9258001883444136	0.5752812930085047	0.3832258064516129	142.0	3.0	32.28002478313795	58.0	191.0	6277.0	21117.0	0.6363636363636364	0.23227611940298507	0.7670682730923695	-1.0	0.07121366567362905	67.20573843929208	27.413933700906917	2.0	0.5742971887550201	94.0	4855.0	66.0	6.167583885294677E-4	21.095023109728988	0.6345982446609011
5	83	small	api	A1	769.0	138.0	88.84062035999995	33.970562720000004	6.301383893663808E-5	907.0	124.81118307999986	33.54101966249684	27.730849247724095	25.057615418303023	36.86989764584402	13.416407864998739	12.54417225505069	11.661903789690601	14.310835055998655	23.69202595026623	15.0	23.85139175999776	1.0695331339695897	1.2095201038695054	0.8842623868325393	0.3823764690334725	0.17945383615084526	157.0	8.0	31.400636936215164	66.0	127.0	4153.0	10284.0	0.6363636363636364	0.2127894156560088	0.6580310880829016	-1.0	0.11806465344162624	30.921096214067973	12.615773105863909	2.0	0.46632124352331605	99.0	5987.0	75.0	0.002257943611139207	18.439088914585774	0.5497474167490214
5	84	small	api	A1	808.0	130.0	88.76955255999995	30.970562720000004	1.2095909792268751E-4	938.0	122.56854239999987	35.510561809129406	28.442925306655784	30.49983323344742	36.2926297284796	11.180339887498949	15.731945065687563	14.212670403551895	13.82687220323754	21.37614163961275	13.92838827718412	23.359773977710567	0.710677531660343	1.2484848666680484	0.5692319952239361	0.34888722345498796	0.1608910891089109	128.0	7.0	31.32091952673165	35.0	90.0	2587.0	8039.0	0.4166666666666667	0.13326226012793177	0.72	-1.0	0.07541359937596362	17.52072772124596	8.485281374238571	1.0	0.312	118.0	5423.0	57.0	0.0012517706501965179	18.0	0.5068914453325372
5	86	medium	iso	B	1139.0	415.0	107.49747459999989	63.35533900000001	8.350879361862118E-5	1554.0	173.68124071999998	39.293765408777	35.4400902933387	2.610461799790585	1.3510650827196375	21.587033144922902	23.404181087469578	14.560219778561036	0.2544932992796438	38.318186798052515	16.76305461424021	10.793516572461451	0.9223579780144684	1.1087377341180937	0.8318991494847295	0.5893658361347223	0.36435469710272167	169.0	3.0	37.36308338453881	25.0	321.0	1700.0	30306.0	0.6666666666666666	0.22265122265122264	0.9277456647398844	-1.0	0.1455816839055031	53.32523720208479	17.029386365926403	3.0	0.3208092485549133	337.0	16518.0	77.0	0.004921167150549822	32.984845004941285	0.8394422031535187
5	87	medium	iso	A1	1057.0	267.0	102.15432883999992	45.213203400000005	3.709368457553944E-5	1324.0	149.78174579999992	39.11521443121589	34.132096331752024	14.0760045854251	21.851537014693356	16.278820596099706	19.837894487338847	15.524174696260024	10.277330850554765	32.520709809652146	17.72004514666935	27.61217670730836	0.820592155406883	1.1459950789728737	0.7160520760196972	0.44259703835767517	0.25260170293282874	88.0	5.0	36.76955262170047	107.0	183.0	6423.0	15863.0	0.375	0.2190332326283988	0.6310344827586207	-1.0	0.14489051613567588	52.52646832547152	18.251407699364425	2.0	0.4068965517241379	124.0	8792.0	103.0	0.001535336885985841	25.079872407968907	0.6411794687223783
5	89	large	iso	A1	606.0	319.0	76.11269832	52.870057640000006	6.847783526172635E-5	925.0	131.39696951999989	30.01666203960727	25.019992006393608	28.61045966596521	47.17646434697849	19.849433241279208	22.372579665044174	12.041594578792296	20.688509574468494	25.33973631318458	12.529964086141668	28.207089342870457	0.8872214799750056	1.199707099504141	0.7395317409905376	0.6946286074068593	0.5264026402640264	132.0	4.0	27.313000567495326	27.0	204.0	1334.0	12590.0	0.6	0.24972972972972973	0.8831168831168831	-1.0	0.12371056191565279	41.100311909486635	14.866068747318506	2.0	0.38961038961038963	80.0	4980.0	88.0	5.88104799044343E-4	20.09975124224178	0.6696198003535493
5	93	large	iso	B	772.0	400.0	89.66904747999993	59.94112544000001	7.490822198306341E-5	1172.0	152.0243864799999	33.54101966249684	27.65863337187866	32.26570920465241	50.884359788260895	22.825424421026653	21.27540840573933	12.529964086141668	25.67006038169759	28.092494287515976	14.866068747318506	33.08533741835683	1.0728548183765623	1.2126781251816647	0.8846987474238835	0.6684706386935745	0.5181347150259067	169.0	4.0	30.805843601498726	75.0	269.0	3184.0	13334.0	0.6666666666666666	0.2935153583617747	0.7819767441860465	-1.0	0.21588596757523398	69.28503469298184	30.048302151612155	1.0	0.17151162790697674	174.0	7837.0	58.0	0.003891984900053325	21.37755832643195	0.6373556481449131
5	94	medium	iso	A1	867.0	342.0	94.08326103999994	55.69848476	3.381992986418557E-5	1209.0	152.6101729199999	34.20526275297414	31.32091952673165	24.65589874408161	29.291362170984257	20.615528128088304	21.774342862200736	11.40175425099138	17.541160386140582	31.70405004082011	16.278820596099706	35.85309239667531	0.9467807253038124	1.0920899919231546	0.8669438712065709	0.5920126932709053	0.3944636678200692	156.0	4.0	32.28002478313795	124.0	243.0	4508.0	11008.0	0.5833333333333334	0.30355665839536805	0.662125340599455	-1.0	0.1538241053388971	37.5133155625281	14.212670403551895	1.0	0.1880108991825613	119.0	6256.0	77.0	6.55408255472547E-4	23.769728648009426	0.6949143709162898
5	96	small	api	A1	704.0	153.0	83.84062035999996	32.970562720000004	6.525085216964428E-5	857.0	119.63961019999986	31.32091952673165	28.160255680657446	36.40877456777237	54.865806943084365	12.649110640673518	14.535453188619883	12.083045973594572	18.10291679067976	17.897564770556563	12.806248474865697	22.135943621178654	0.8702247172160258	1.1122384640933918	0.782408400095535	0.393252847825183	0.21732954545454544	151.0	3.0	28.42534080710379	27.0	88.0	1144.0	5363.0	0.3333333333333333	0.13418903150525088	0.7652173913043478	-1.0	0.10007151909444609	20.790429497861695	7.810249675906654	4.0	0.4434782608695652	74.0	12598.0	232.0	0.0011069740993287463	18.439088914585774	0.5887148012640068
5	97	small	api	A1	808.0	167.0	87.59797967999995	34.384776280000004	1.4714242311045608E-4	975.0	123.98275595999986	35.22782990761707	28.284271247461902	21.960564020096456	41.49298575252635	13.45362404707371	17.58023421406873	16.401219466856727	14.448803725203136	24.183051916579924	14.7648230602334	21.808581655925224	0.7652698981852775	1.2454918707081148	0.6144318691941274	0.39252933007826674	0.20668316831683167	123.0	6.0	31.78049716414141	49.0	107.0	3423.0	8203.0	0.5714285714285714	0.16	0.6858974358974359	-1.0	0.062017288317308863	33.648977864270314	12.94427190999916	1.0	0.6858974358974359	83.0	5685.0	88.0	3.7672807213535574E-4	21.587033144922902	0.6127835067199324
5	99	medium	F	A1	894.0	432.0	94.08326103999994	63.18376612000001	4.559871137671823E-5	1326.0	159.68124071999995	35.4682957019364	31.89043743820395	55.167775487411376	63.62466925374733	22.847319317591726	24.0997275298823	14.317821063276353	33.297342785363185	18.155912759803428	15.524174696260024	37.16623156208791	0.9480322667242748	1.112192197760394	0.8523996739352373	0.6715728751487168	0.48322147651006714	144.0	4.0	31.622776601683793	63.0	295.0	2254.0	11145.0	0.5714285714285714	0.26998491704374056	0.8240223463687151	-1.0	0.0878068017971088	11.82165667975987	5.830951894845301	2.0	0.09497206703910614	110.0	5878.0	68.0	3.008986903718843E-4	19.4164878389476	0.5474322195269042
6	100	small	api	A1	844.0	106.0	91.59797967999994	27.727922040000003	9.174990599335669E-5	950.0	121.74011527999987	33.61547262794322	29.154759474226502	36.62574097240096	54.720215948060854	9.219544457292887	15.848154779085403	13.341664064126334	17.075470166760542	17.287057382364893	16.1245154965971	20.917069243028134	0.5817424542988308	1.153001198917799	0.5045462700688006	0.30271324910077996	0.12559241706161137	193.0	4.0	33.28663395418648	78.0	66.0	8057.0	7190.0	0.5714285714285714	0.15157894736842106	0.4583333333333333	0.02218793461622463	-1.0	39.70066146977918	14.770461680797919	3.0	0.5625	82.0	11498.0	183.0	4.314733961619135E-4	21.470910553583888	0.6387210672663863
6	101	medium	iso	A1	737.0	256.0	84.59797967999995	45.455844080000006	6.031488415861544E-5	993.0	132.4680373199999	31.575306807693888	28.442925306655784	27.979474388480142	31.556384434602517	16.278820596099706	18.13356805236994	12.727922061357855	15.170082207507896	26.64986079412248	14.212670403551895	28.98719355216267	0.8977174568781111	1.1101286688083771	0.808660727446783	0.5373159530752524	0.3473541383989145	166.0	3.0	30.610455730027933	46.0	143.0	4221.0	16125.0	0.4	0.1903323262839879	0.7566137566137566	-1.0	0.11343777740318285	71.66945151726001	25.297058540778355	5.0	0.48148148148148145	88.0	11011.0	176.0	6.858086744733501E-4	22.090722034374522	0.6996201863980533
6	102	medium	iso	A1	763.0	210.0	87.25483391999995	41.041630520000005	4.3862045593582764E-5	973.0	130.71067799999983	31.400636936215164	29.427877939124322	24.22774531795417	33.93748761455363	14.317821063276353	17.22697612876744	13.0	14.585691396335237	24.330670443894938	13.601470508735444	26.125745207093907	0.8311279330890191	1.0670370796416844	0.7789119506213555	0.470365121061708	0.27522935779816515	124.0	4.0	31.04834939252005	39.0	142.0	3082.0	12873.0	0.46153846153846156	0.18602261048304214	0.7845303867403315	-1.0	0.07605396828145816	44.940034908135054	16.76486182924731	4.0	0.3701657458563536	85.0	7683.0	110.0	8.526998136353579E-4	20.615528128088304	0.6565321642986128
6	103	small	api	A1	922.0	159.0	96.42640679999994	35.213203400000005	3.903119383746069E-5	1081.0	134.4680373199999	35.22782990761707	32.14031735997639	33.27488798483492	45.17961000574708	12.806248474865697	15.652075045428722	12.806248474865697	17.571334982123265	21.997293681997398	15.652475842498529	24.772086893568336	0.8181821539761807	1.0960635364318303	0.746473289896792	0.36518215879428606	0.17245119305856832	171.0	5.0	33.83784863137726	160.0	99.0	10838.0	7745.0	0.6363636363636364	0.23959296947271044	0.38223938223938225	-1.0	0.026700396521227684	31.113479920910486	13.505046212075655	1.0	0.21621621621621623	103.0	17426.0	196.0	9.559714871168342E-4	25.495097567963924	0.7237203550381426
6	104	medium	iso	A1	748.0	353.0	86.01219323999996	55.69848476000001	1.1439605323036149E-4	1101.0	144.12489155999992	33.83784863137726	27.51363298439521	30.658762867922007	54.330347957519834	20.8806130178211	20.504222828192177	12.649110640673518	23.967244751132714	23.515614981378732	13.45362404707371	29.502050796956294	1.0183567157254754	1.2298575273781158	0.8280282008733723	0.6475649865663167	0.47192513368983957	166.0	3.0	30.610455730027933	42.0	186.0	2708.0	14166.0	0.5384615384615384	0.20708446866485014	0.8157894736842105	-1.0	0.268915060319004	58.70939768765801	21.330648177754345	3.0	0.42105263157894735	80.0	6497.0	103.0	5.399555031005129E-4	20.8806130178211	0.6170786223820052
6	107	small	api	A1	789.0	192.0	88.42640679999995	38.627416960000005	5.1714704687478705E-5	981.0	129.88225087999984	34.23448553724738	29.274562336608895	27.74734783317875	48.98352581385066	14.866068747318506	15.51869269733768	12.806248474865697	17.701449006460674	21.657027446219416	13.92838827718412	23.460514741862013	0.9579459453996962	1.1694277490337037	0.8191578711820764	0.43683124032582565	0.24334600760456274	153.0	3.0	31.04834939252005	55.0	106.0	6264.0	13201.0	0.6363636363636364	0.16411824668705402	0.6583850931677019	-1.0	0.05371319487791823	57.76271819887817	23.74629448951192	7.0	0.7391304347826086	93.0	8741.0	95.0	5.713199446380663E-4	21.213203435596427	0.6196442885790208
6	108	small	api	A1	789.0	159.0	88.59797967999997	35.627416960000005	9.22755234091064E-5	948.0	126.22539663999986	34.713109915419565	27.65863337187866	29.18591581611006	30.068582821862446	12.649110640673518	15.554650497573052	13.92838827718412	12.58890376185755	23.75388513114285	14.560219778561036	25.125733408974213	0.8132044267177281	1.2550551377102166	0.6479431877402435	0.40212448510315757	0.20152091254752852	143.0	4.0	31.78049716414141	62.0	105.0	6185.0	10306.0	0.5	0.17616033755274263	0.6287425149700598	-1.0	0.017768496954075893	38.504366783112445	15.544099777629647	2.0	0.4491017964071856	92.0	9961.0	124.0	3.7220069483470485E-4	19.6468827043885	0.5659787542014884
6	109	small	api	A1	1000.0	142.0	97.25483391999992	33.384776280000004	8.133536450014196E-5	1142.0	133.0538237599999	38.48376280978771	32.69556544854363	21.037511025421818	20.432828679398682	7.0710678118654755	33.79190397463559	17.804493814764857	8.10731532522199	20.583831194452628	15.556349186104045	23.222875340021353	0.20925331159715246	1.177033101640452	0.1777803116203889	0.34327112529400566	0.142	145.0	11.0	35.38361202590826	86.0	75.0	8027.0	8068.0	0.6	0.14098073555166374	0.4658385093167702	-1.0	0.018686846199789102	79.74223120564447	36.22582728609198	3.0	0.391304347826087	105.0	10127.0	142.0	3.905482040376088E-4	23.259406699226016	0.6043953345775837
6	111	small	api	A1	814.0	115.0	90.01219323999995	28.556349160000003	3.418880630961072E-5	929.0	120.56854239999987	34.058772731852805	30.066592756745816	26.56505117707799	27.328949638007984	9.848857801796104	14.11901137503593	12.083045973594572	11.333350236633777	22.283868525464268	15.231546211727817	24.686098126579846	0.6975600160794573	1.1327779308884707	0.6157959093821158	0.31724978730226105	0.14127764127764128	143.0	3.0	32.89376840679705	41.0	59.0	3767.0	7336.0	0.5	0.10764262648008611	0.59	-1.0	0.05191096962761134	18.0871423734539	7.6212327846342935	2.0	0.54	99.0	7915.0	99.0	5.440330099367463E-4	19.1049731745428	0.5609413270688771
6	112	medium	iso	A1	795.0	288.0	90.01219323999995	52.455844080000006	8.803191315353263E-5	1083.0	144.46803731999995	33.24154027718932	28.160255680657446	50.063616853030084	62.999247871654276	17.69180601295413	20.969721456527044	12.806248474865697	26.92414348242936	15.944457503928366	13.601470508735444	30.217874774034254	0.8436834056013354	1.180441706714406	0.7147183980389933	0.5827637589069375	0.3622641509433962	162.0	3.0	30.528675044947494	83.0	196.0	4791.0	12566.0	0.6363636363636364	0.25761772853185594	0.7025089605734767	-1.0	0.10156184198330614	93.03100359114474	39.70243354388708	3.0	0.3655913978494624	86.0	12319.0	194.0	5.522675029859538E-4	22.360679774997898	0.6726727939963125
6	113	small	api	A1	858.0	100.0	93.84062035999995	27.970562720000004	5.509707535401837E-5	958.0	124.22539663999986	34.9857113690718	29.5296461204668	32.47119229084848	40.60129464500449	9.486832980505138	13.845472757800797	12.36931687685298	14.577379737113253	19.709006929027154	15.652475842498529	22.399466759526018	0.6851938641936282	1.1847656834879385	0.5783370279399249	0.29806455469600246	0.11655011655011654	161.0	5.0	33.61547262794322	79.0	51.0	6451.0	4685.0	0.6923076923076923	0.13569937369519833	0.3923076923076923	0.013419267607141001	-1.0	43.23558715741961	15.811388300841898	3.0	0.4153846153846154	71.0	9731.0	186.0	7.393884972333755E-4	22.47220505424423	0.6423252286392036
6	114	medium	E	A1	815.0	212.0	90.66904747999995	41.870057640000006	6.0910372278344814E-5	1027.0	134.95331867999985	33.24154027718932	29.154759474226502	27.170265774322786	42.27368900609372	15.652475842498529	15.985332137514636	12.529964086141668	17.35779976464999	24.901594562692285	14.866068747318506	25.804224460347584	0.9791773926151366	1.140175425099138	0.8587953845172529	0.4617899801940219	0.26012269938650306	96.0	3.0	32.01562118716424	148.0	140.0	5575.0	5960.0	0.3333333333333333	0.2804284323271665	0.4861111111111111	-1.0	0.06543864213875002	62.17697305618613	27.317821063276355	1.0	0.1423611111111111	137.0	6773.0	58.0	0.0012417273418239877	20.615528128088304	0.6201736729460423
7	119	small	api	A1	841.0	100.0	90.35533899999994	26.313708480000003	7.399083338958628E-5	941.0	118.66904747999988	33.13608305156178	31.144823004794873	41.01647418614934	52.800187884181696	9.433981132056603	14.453983461748471	14.422205101855956	18.016613462461187	17.306247009880863	14.866068747318506	22.61882223228029	0.6526907379562887	1.063935506920696	0.6134683293401347	0.29122472198350136	0.11890606420927467	112.0	7.0	31.400636936215164	102.0	41.0	9062.0	3368.0	0.38461538461538464	0.15196599362380447	0.2867132867132867	0.073848138118222	-1.0	52.96095425929891	22.631848865904434	3.0	0.4125874125874126	96.0	6254.0	98.0	0.001021895937419421	23.021728866442675	0.6947631327039907
7	120	medium	E	A1	891.0	436.0	92.91168815999994	61.11269832000001	6.119974501779612E-5	1327.0	156.85281359999993	34.66987164671943	31.064449134018133	35.53767779197438	38.20145179608966	23.08679276123039	23.018274566622654	15.297058540778355	22.35370260083824	31.1288314120161	16.0	36.14598866657285	1.0029766868237417	1.1160626572564283	0.8986741741626934	0.657750381359555	0.489337822671156	140.0	3.0	32.2490309931942	102.0	285.0	5230.0	14851.0	0.6875	0.29163526752072344	0.7364341085271318	-1.0	0.09182753337759372	88.89415321443136	37.439088914585774	2.0	0.22739018087855298	100.0	10896.0	152.0	5.196382752333084E-4	21.93171219946131	0.6325870606889471
7	122	small	api	A1	885.0	122.0	94.18376611999994	30.142135600000003	5.1397812803286525E-5	1007.0	126.32590171999986	35.014282800023196	31.016124838541646	48.17983011986422	53.76159339051853	11.40175425099138	13.901105482563006	13.601470508735444	20.02040150311277	17.86167688207076	15.556349186104045	24.82183145945638	0.8202048581886733	1.1289057863383793	0.7265485464903306	0.32003536110029596	0.13785310734463277	137.0	7.0	32.202484376209235	229.0	73.0	12747.0	4036.0	0.5833333333333334	0.2999006951340616	0.24172185430463577	0.07996030812922354	-1.0	33.59707622523069	16.643956085869288	1.0	0.17218543046357615	69.0	4395.0	64.0	8.595528721605945E-4	24.020824298928627	0.686029310842052
7	123	medium	iso	A1	932.0	237.0	99.08326103999994	47.041630520000005	6.06310032292535E-5	1169.0	148.1248915599999	35.05709628591621	32.01562118716424	47.014598787870575	49.160920047988945	16.401219466856727	19.252854220599133	11.40175425099138	23.7897626545599	21.27086636922815	15.620499351813308	31.445096633008067	0.8518850908510299	1.094999721572523	0.7779774497363731	0.4747686947950702	0.2542918454935622	137.0	3.0	32.64965543462902	284.0	171.0	10739.0	8045.0	0.7	0.38922155688622756	0.3758241758241758	-1.0	0.03132830931142134	30.823837134095143	13.637822228491169	2.0	0.15384615384615385	82.0	9066.0	146.0	5.93500221377502E-4	24.08318915758459	0.6869704484697935
7	128	small	api	A1	785.0	72.0	90.35533899999994	22.556349160000003	1.1359253043266176E-4	857.0	115.74011527999987	34.20526275297414	27.892651361962706	37.427051359456584	45.0	8.06225774829855	12.276431893541908	12.206555615733702	13.594399299258951	17.710758062737245	13.92838827718412	19.22538386132731	0.6567264672840119	1.2263180831787102	0.5355270188805555	0.24964046850623867	0.09171974522292993	128.0	10.0	30.364452901377952	32.0	48.0	3570.0	6090.0	0.6363636363636364	0.09334889148191365	0.6	-1.0	0.06526039270485395	16.844454977356023	6.478708664619075	2.0	0.4875	86.0	5330.0	76.0	6.44916363137723E-4	18.027756377319946	0.5270462766947298
7	129	small	api	A1	994.0	76.0	101.39696951999987	23.313708480000003	6.964245069234096E-5	1070.0	127.5391051199998	38.600518131237564	31.400636936215164	53.13010235415598	73.98301424106414	8.54400374531753	-1.0	12.649110640673518	21.96861703039561	13.43921783679797	17.0	22.85588383605447	-1.0	1.229290928386188	-1.0	0.22992510121716733	0.07645875251509054	128.0	3.0	34.23448553724738	95.0	45.0	10038.0	5080.0	0.38461538461538464	0.1308411214953271	0.32142857142857145	0.03437201061336749	-1.0	59.45718703522974	24.209372712298546	4.0	0.6214285714285714	102.0	2811.0	33.0	3.7126777102051566E-4	22.02271554554524	0.5705290139026218
7	130	medium	iso	A1	913.0	232.0	96.74011527999993	44.455844080000006	6.138124618893048E-5	1145.0	143.1959593599999	36.87817782917155	29.732137494637012	44.1776290200018	59.03624346792647	15.811388300841896	17.276027512121903	12.649110640673518	24.730072191326805	18.90210551129638	16.0312195418814	28.839972260735625	0.9152212966636961	1.2403473458920844	0.7378749990434731	0.4595388784820977	0.25410733844468786	73.0	3.0	33.015148038438355	149.0	153.0	5189.0	6907.0	0.6153846153846154	0.26375545851528387	0.5066225165562914	-1.0	0.04894508388071046	8.246211251235321	4.123105625617661	1.0	0.10596026490066225	87.0	5168.0	73.0	3.871699723195201E-4	26.1725046566048	0.7097016771772737
7	131	medium	F	A1	994.0	399.0	100.08326103999993	61.94112544000001	3.8252049445856276E-5	1393.0	164.85281359999993	36.345563690772494	33.24154027718932	50.92458198198249	62.10973077514157	23.40939982143925	20.70877481370791	13.038404810405298	33.814305659318244	21.268569209025205	16.64331697709324	38.25818135711282	1.130409695021827	1.0933778455420486	1.0338692151398217	0.6188959551911904	0.4014084507042254	186.0	3.0	34.40930106817051	115.0	291.0	4517.0	12800.0	0.5833333333333334	0.2914572864321608	0.7167487684729064	-1.0	0.12302321024340589	36.53872871174539	17.269364355872696	2.0	0.29802955665024633	105.0	9060.0	121.0	3.951479760065344E-4	24.351591323771842	0.6700017512716219
7	133	small	api	A1	1263.0	268.0	115.6396101999999	46.213203400000005	6.427620845876454E-5	1531.0	164.26702715999997	45.044422518220834	34.058772731852805	0.1237487914064559	3.7953873660968043	18.110770276274835	18.054070440609483	13.038404810405298	1.2876177950008911	39.10886661967925	21.02379604162864	19.4523088152582	1.0031405569094167	1.3225497839531344	0.758489827060426	0.39963126233367435	0.2121931908155186	112.0	3.0	43.41658669218482	373.0	204.0	16104.0	9361.0	0.7142857142857143	0.3768778576094056	0.3535528596187175	0.07811351964579741	-1.0	73.9761082945116	36.094520923368556	1.0	0.08145580589254767	148.0	18159.0	187.0	3.7396833547105726E-4	28.071337695236398	0.6231923094114774
7	143	medium	iso	A1	810.0	378.0	89.49747459999993	57.69848476000001	4.8974611237759885E-5	1188.0	150.02438647999992	33.12099032335839	29.5296461204668	44.30972280213493	55.673086202083795	21.095023109728988	21.716302496311993	13.038404810405298	27.988293554925455	21.876320405758662	14.560219778561036	33.89096433746754	0.9713911064423368	1.1216182607891956	0.8660621357562817	0.6446939985499887	0.4666666666666667	143.0	3.0	30.463092423455635	43.0	283.0	2454.0	20161.0	0.5	0.27441077441077444	0.8680981595092024	-1.0	0.18368211617609956	72.03116946768165	27.65863337187866	6.0	0.44785276073619634	152.0	6996.0	71.0	0.0043997241079045514	15.811388300841896	0.47738271550687916
7	144	small	api	A1	852.0	112.0	92.25483391999994	28.142135600000003	4.525157064485911E-5	964.0	122.81118307999986	34.785054261852174	30.675723300355934	35.07738333491119	42.51044707800085	10.295630140987	13.670027808083402	13.416407864998739	15.811388300841896	21.189394415761274	16.401219466856727	23.39915941133409	0.7531535623430815	1.1339603608123743	0.6641797970817241	0.3050478159703138	0.13145539906103287	100.0	3.0	32.01562118716424	60.0	50.0	5751.0	6053.0	0.46153846153846156	0.11410788381742738	0.45454545454545453	-1.0	0.051719162772414735	38.4810571883099	18.61427157873053	1.0	0.6181818181818182	82.0	13841.0	188.0	4.24699959109396E-4	20.223748416156685	0.5813918892843448
7	146	small	api	A1	798.0	70.0	91.08326103999994	20.899494920000002	1.4020622138976644E-4	868.0	114.81118307999986	34.828149534535996	28.42534080710379	33.818245789803335	57.951358378457584	8.06225774829855	-1.0	12.041594578792296	15.475987303474776	16.25310328326974	14.560219778561036	18.258642547617303	-1.0	1.2252500249999492	-1.0	0.22945483814882103	0.08771929824561403	114.0	3.0	31.38470965295043	76.0	49.0	5056.0	4515.0	0.5384615384615384	0.14400921658986174	0.392	-1.0	0.034107951667058635	35.2452268616185	11.858413792983193	2.0	0.416	127.0	5243.0	68.0	0.0034509459436456655	19.235384061671343	0.5522941734988623
7	150	small	api	A1	822.0	96.0	91.84062035999995	27.142135600000003	7.723972523757122E-5	918.0	121.39696951999987	32.7566787083184	29.614185789921695	37.23483398157464	34.140496764678005	10.770329614269007	12.151052066291063	13.0	14.409275256594862	21.57749682982892	15.231546211727817	25.67472514108572	0.8863701312043261	1.1061144459850778	0.8013367282396778	0.29553519448809634	0.11678832116788321	150.0	7.0	31.04834939252005	432.0	62.0	14077.0	2324.0	0.6923076923076923	0.5381263616557734	0.12550607287449392	0.13046101795148274	-1.0	0.0	0.0	0.0	0.03643724696356275	92.0	4422.0	57.0	2.0699578893423502E-4	19.235384061671343	0.5872202195147035
7	151	large	E	A1	728.0	375.0	83.42640679999997	57.11269832000001	7.96501492432407E-5	1103.0	142.95331867999988	33.301651610693426	26.248809496813376	28.141601232261714	38.485371993581914	20.024984394500787	22.51345382357176	13.0	19.78880830608383	28.87750014308351	14.317821063276353	31.79871015897836	0.8894674513927523	1.2686918854257474	0.7010902029173656	0.6845877763490112	0.5151098901098901	80.0	4.0	30.364452901377952	107.0	282.0	2897.0	9247.0	0.5714285714285714	0.3526745240253853	0.7249357326478149	-1.0	0.11366135007963798	0.0	0.0	0.0	0.0	92.0	10720.0	158.0	2.0709988639518246E-4	19.849433241279208	0.5960495134993664
7	152	medium	iso	A1	830.0	282.0	91.25483391999994	47.870057640000006	3.246772889585005E-5	1112.0	141.53910511999987	34.0	30.4138126514911	47.72631099390625	57.43024047864424	18.35755975068582	18.91271835199101	12.529964086141668	26.470588235294116	19.958037058870374	14.866068747318506	31.410273337675356	0.9706462819900902	1.1179131136764295	0.8682662991562647	0.5245755822860418	0.3397590361445783	108.0	3.0	30.675723300355934	48.0	182.0	1928.0	8610.0	0.5833333333333334	0.2068345323741007	0.7913043478260869	-1.0	0.10098607410843945	32.495683714752666	11.704699910719626	3.0	0.4260869565217391	97.0	5734.0	73.0	6.407752314362356E-4	23.323807579381203	0.6859943405700354
8	154	medium	iso	B	1195.0	412.0	114.63961019999985	64.52691188	1.684438158336983E-4	1607.0	181.58073564	39.293765408777	37.107950630558946	72.07660704366504	85.12224410661364	23.345235059857504	23.43070504220343	11.40175425099138	40.413535925607434	7.518604376126322	18.027756377319946	40.560430279052206	0.996352223196358	1.0589042170498633	0.9409276185264642	0.5628675094709986	0.3447698744769874	124.0	3.0	36.345563690772494	43.0	280.0	2475.0	21614.0	0.9166666666666666	0.20099564405724954	0.8668730650154799	-1.0	0.23913646769389338	76.42269279717596	22.849414003707484	1.0	0.4891640866873065	345.0	21350.0	110.0	0.00601108675808087	26.40075756488817	0.6718815896170406
8	155	small	api	A1	1210.0	244.0	112.81118307999988	46.455844080000006	6.436158043833615E-5	1454.0	161.68124071999995	39.84971769034255	37.0	78.48343758377163	75.65426174614137	18.027756377319946	16.673852399711	12.165525060596439	36.18595271377453	9.324324324324325	19.1049731745428	37.35061019553931	1.0811992300970839	1.0770193970362851	1.0038809264459867	0.4118017630136537	0.20165289256198346	106.0	4.0	37.013511046643494	65.0	181.0	5908.0	17865.0	0.7692307692307693	0.16918844566712518	0.7357723577235772	-1.0	0.12630959338252767	84.98771269695686	36.058384393163436	2.0	0.4268292682926829	171.0	12386.0	107.0	0.0012701543547465797	19.849433241279208	0.498107248726875
8	160	medium	iso	A1	642.0	296.0	80.18376611999997	51.041630520000005	1.0622358567117694E-4	938.0	133.63961019999988	30.675723300355934	25.632011235952593	28.39998632060852	41.40574108952825	18.384776310850235	19.51147192015055	10.44030650891055	18.45107267587828	25.397928941560334	13.152946437965905	27.89754260574058	0.9422547097465919	1.1967739487149103	0.7873288942814808	0.636558158712738	0.46105919003115264	75.0	3.0	28.442925306655784	140.0	226.0	5363.0	11149.0	0.7272727272727273	0.39019189765458423	0.6174863387978142	-1.0	0.14048251179954696	38.978931486560356	14.317821063276353	3.0	0.17486338797814208	81.0	11118.0	191.0	5.724927581982217E-4	16.278820596099706	0.5306743849756534
8	164	small	api	A1	760.0	68.0	85.76955255999995	20.65685424	6.85077722816593E-5	828.0	108.42640679999992	32.2490309931942	29.154759474226502	37.38145351243108	46.930587441167006	7.810249675906654	-1.0	14.212670403551895	14.139959743169765	16.12086700339583	13.892443989449804	19.35583615333388	-1.0	1.1061326375099443	-1.0	0.24084134315087552	0.08947368421052632	146.0	10.0	29.154759474226502	78.0	29.0	6095.0	2383.0	0.5833333333333334	0.1292270531400966	0.27102803738317754	0.01735404895909774	-1.0	11.661903789690601	5.830951894845301	1.0	0.29906542056074764	104.0	9151.0	131.0	9.503943051811426E-4	17.029386365926403	0.5280588545286916
8	165	small	api	A1	822.0	196.0	93.08326103999993	43.455844080000006	4.098344483451259E-5	1018.0	138.95331867999985	33.94112549695428	29.698484809834994	19.983106521899984	26.56505117707799	15.811388300841896	15.496953498280345	10.44030650891055	12.727922061357857	29.698484809834998	16.55294535724685	28.460498941515414	1.0202901042838157	1.1428571428571428	0.8927538412483388	0.46684917991137065	0.2384428223844282	152.0	4.0	32.7566787083184	56.0	158.0	3421.0	12009.0	0.7272727272727273	0.21021611001964635	0.7383177570093458	-1.0	0.11859465019219927	35.78024504650965	12.67637448641034	3.0	0.37850467289719625	99.0	14580.0	192.0	2.2046848848794584E-4	23.430749027719962	0.6903350635742038
8	166	medium	iso	A1	881.0	392.0	93.25483391999994	59.94112544000001	4.4920094556477804E-5	1273.0	155.19595935999993	34.713109915419565	31.575306807693888	48.38451795230976	59.93141717813755	22.135943621178654	21.74264579789149	14.866068747318506	29.78701713904052	21.092431628810562	15.264337522473747	34.418895795937935	1.018088774795076	1.0993752214930528	0.9260612345004626	0.6427669528790476	0.4449489216799092	128.0	3.0	31.240998703626616	3.0	118.0	210.0	10647.0	0.0	0.09505106048703849	0.9752066115702479	-1.0	0.2683680108356268	62.70453977077091	24.041630560342615	2.0	0.71900826446281	82.0	10489.0	170.0	3.6020689023300695E-4	22.20360331117452	0.6396316367296057
8	169	medium	api	A1	845.0	257.0	92.84062035999995	44.627416960000005	3.3405099116125175E-5	1102.0	139.8822508799999	36.05551275463989	29.068883707497267	29.744881296942225	45.8892200772257	17.69180601295413	17.97330890165304	12.727922061357855	20.468437240710955	25.59437808092067	15.652475842498529	28.507757287249238	0.9843377260003016	1.2403473458920844	0.7935984458388508	0.4806884829824723	0.30414201183431955	102.0	4.0	32.31098884280702	33.0	162.0	1259.0	8756.0	0.4	0.17695099818511797	0.8307692307692308	-1.0	0.23152987660190294	28.698794726197782	11.045361017187261	2.0	0.31794871794871793	96.0	9565.0	122.0	3.7674271238907856E-4	21.02379604162864	0.5830951894845301
8	177	large	iso	B	992.0	591.0	98.91168815999991	73.01219323999999	4.6512209817670086E-5	1583.0	174.75230851999999	37.53664875824692	31.89043743820395	62.40270413135627	66.38386449006148	26.40075756488817	27.935746677431457	16.1245154965971	39.02852408149875	18.532201107156865	16.15549442140351	42.595935938944024	0.9450528697060615	1.1770502938689373	0.8028993107844987	0.7381553646308735	0.5957661290322581	110.0	3.0	33.24154027718932	24.0	454.0	1190.0	28521.0	0.4666666666666667	0.30195830701200255	0.9497907949790795	-1.0	0.27324897261319814	73.40755769510179	26.627280141906663	3.0	0.2510460251046025	250.0	8291.0	53.0	0.006965742779223868	25.553864678361276	0.6807710737029238
8	179	small	api	A1	908.0	204.0	95.91168815999991	41.213203400000005	5.036826515623789E-5	1112.0	139.5391051199999	36.235341863986875	30.4138126514911	41.633539336570195	54.42588224292841	15.132745950421556	17.2341199505247	13.038404810405298	22.298671916299618	20.681392603013947	16.15549442140351	27.415378313768205	0.8780689698031743	1.191410701420572	0.7369993980717259	0.4296994890888389	0.22466960352422907	92.0	3.0	32.7566787083184	92.0	134.0	3534.0	5527.0	0.6428571428571429	0.20323741007194246	0.5929203539823009	-1.0	0.02947382308752012	11.683238505927559	5.841619252963779	1.0	0.23893805309734514	86.0	14169.0	226.0	5.150238693990805E-4	21.02379604162864	0.5802013989696481
9	182	large	iso	A1	1051.0	545.0	102.0121932399999	69.52691188	5.4843145966699085E-5	1596.0	174.36753223999997	38.63935817272331	31.575306807693888	37.04511355074936	47.307372996962215	25.0	26.576642335243964	16.401219466856727	28.468381774946852	30.08680187292798	17.0	38.732394366197184	0.9406756385793273	1.2237207514103439	0.7687012232939535	0.6815549168365285	0.5185537583254044	168.0	4.0	36.40054944640259	61.0	399.0	2422.0	20789.0	0.5	0.2882205513784461	0.8673913043478261	-1.0	0.15070780972408968	52.06265056397985	18.867962264113206	3.0	0.1282608695652174	117.0	7977.0	87.0	9.468903872462988E-4	25.079872407968907	0.6490758023427403
9	184	small	api	A1	1017.0	207.0	101.4974745999999	41.455844080000006	8.774853555553419E-5	1224.0	145.7817457999999	38.07886552931954	33.12099032335839	29.789573783597902	52.47384479090077	15.132745950421556	17.096986439201437	14.142135623730951	20.32623580668505	23.006558456152316	16.1245154965971	25.62963974972929	0.8851118882403683	1.1496898238113562	0.7698701596802161	0.4084421237412743	0.20353982300884957	134.0	3.0	35.510561809129406	117.0	143.0	7773.0	12006.0	0.4	0.21241830065359477	0.55	-1.0	0.10634978632291686	84.99261292384308	32.42555029262002	5.0	0.6807692307692308	118.0	7001.0	70.0	5.066017954466307E-4	23.259406699226016	0.6108219448217803
9	187	large	iso	A1	1228.0	610.0	110.98275595999988	73.18376611999997	3.843468972260261E-5	1838.0	186.99494920000004	41.048751503547585	36.05551275463989	15.777558140016527	14.27831892560581	26.570660511172846	27.91588532360916	16.15549442140351	10.694600540093406	43.266615305567875	18.027756377319946	43.36252774871703	0.9518114938200214	1.1384875256909257	0.8360315526886302	0.6594156496381895	0.496742671009772	175.0	4.0	39.56008088970496	300.0	457.0	12093.0	22552.0	0.8125	0.411860718171926	0.6036988110964333	-1.0	0.08304263690156759	70.90981376737435	26.1458211711629	3.0	0.15984147952443858	126.0	12806.0	146.0	6.70133911091128E-4	28.30194339616981	0.6894714786568807
9	188	medium	api	A1	900.0	347.0	96.66904747999993	53.69848476000001	4.732152283558311E-5	1247.0	152.36753223999992	36.87817782917155	30.59411708155671	42.27368900609372	55.407711312490065	19.1049731745428	22.224713469902124	13.45362404707371	26.57398108278538	23.337820081443898	16.1245154965971	32.28081674319301	0.8596274233373473	1.2054009511326316	0.7131464617890131	0.5554878853141674	0.38555555555555554	146.0	5.0	33.61547262794322	103.0	199.0	3165.0	7374.0	0.45454545454545453	0.2421812349639134	0.6589403973509934	-1.0	0.10492033537872884	29.5296461204668	14.7648230602334	1.0	0.07947019867549669	82.0	8084.0	110.0	0.001122435195866796	22.090722034374522	0.5990188055576926
9	190	small	api	A1	1053.0	190.0	105.08326103999988	39.455844080000006	3.443800638801306E-5	1243.0	146.95331867999994	38.0	34.0147027033899	22.38013505195957	28.300755766006375	14.7648230602334	15.932966419151844	12.083045973594572	14.0	29.075662034271915	18.384776310850235	29.529646120466808	0.9266838749177112	1.117163960871924	0.8294967501408237	0.37547220831851763	0.18043684710351376	112.0	5.0	37.16180835212409	129.0	139.0	3667.0	4957.0	0.75	0.21560740144810941	0.5186567164179104	-1.0	0.07893156785253538	0.0	0.0	0.0	0.04477611940298507	100.0	16753.0	236.0	5.149859871227844E-4	22.02271554554524	0.5795451459354011
9	191	small	N	A1	970.0	218.0	99.08326103999993	42.213203400000005	4.196705453569485E-5	1188.0	144.12489155999992	37.16180835212409	31.38470965295043	36.65610841596691	42.995465967894106	15.231546211727817	17.03176944492192	13.0	20.02055424618416	24.757278579027904	17.4928556845359	29.358213423641175	0.8943020430721691	1.1840736703654853	0.7552756770582754	0.4260376874652776	0.22474226804123712	106.0	7.0	35.35533905932738	-1.0	-1.0	-1.0	-1.0	-1.0	-1.0	-1.0	-1.0	-1.0	-1.0	-1.0	-1.0	-1.0	93.0	2721.0	38.0	0.0011942924557598975	21.02379604162864	0.5657366251507231
10	194	medium	iso	A1	1078.0	340.0	104.6690474799999	53.870057640000006	3.778779830066858E-5	1418.0	160.95331867999994	39.44616584663204	32.7566787083184	68.03413694828738	79.55116169943476	19.849433241279208	20.710461514169435	14.866068747318506	34.73087866959248	8.822628282109989	16.401219466856727	35.31652407863963	0.9584254425087949	1.2042175031809583	0.7958906426597354	0.5146703723495092	0.31539888682745826	97.0	3.0	34.438350715445125	64.0	233.0	5508.0	23689.0	0.4166666666666667	0.20944992947813823	0.7845117845117845	-1.0	0.18158469615129902	68.12820698982678	22.449070816933858	8.0	0.5387205387205387	100.0	8547.0	108.0	3.7217771186042684E-4	27.294688127912362	0.6919478114561244
10	196	small	api	A1	982.0	66.0	100.32590171999992	22.142135600000003	4.748509040795904E-5	1048.0	125.29646443999984	37.73592452822641	32.2490309931942	47.37496151576136	57.9946167919165	7.0	-1.0	13.038404810405298	17.913964172107484	14.015925008580556	16.278820596099706	21.125000000000004	-1.0	1.1701413458342411	-1.0	0.220702084111804	0.06720977596741344	103.0	4.0	34.48187929913333	78.0	30.0	8640.0	3395.0	0.5	0.10305343511450382	0.2777777777777778	0.047778977673637674	-1.0	48.58430129516314	22.085501218778997	3.0	0.4722222222222222	100.0	10438.0	137.0	4.1911812058625496E-4	21.095023109728988	0.5590169943749475
10	197	medium	iso	A1	861.0	320.0	93.25483391999995	54.11269832000001	5.666022355306124E-5	1181.0	149.7817457999999	34.9857113690718	30.528675044947494	1.2188752351312928	3.0664855011258965	19.235384061671343	23.080815080828508	12.529964086141668	1.3719886811400708	35.311064054134555	16.1245154965971	25.6471787488951	0.8333927547319906	1.1459950789728737	0.7272219314230733	0.5802669528790474	0.3716608594657375	102.0	3.0	33.28663395418648	168.0	235.0	7764.0	14258.0	0.5	0.34123624047417445	0.5831265508684863	-1.0	0.12329820061645305	83.74126169820477	35.157908175871015	3.0	0.2704714640198511	146.0	5738.0	57.0	0.0012709706289750562	21.470910553583888	0.613705130276833
10	202	small	api	A1	999.0	134.0	103.56854239999988	32.384776280000004	4.432785213282485E-5	1133.0	138.3675322399999	37.57658845611187	32.202484376209235	47.44485171826359	54.49402988575889	11.180339887498949	14.451907787752983	11.045361017187261	21.449525705117683	17.82471169907821	16.76305461424021	26.348988155918576	0.7736238046698258	1.166884766315513	0.6629821787052503	0.31268931211684253	0.13413413413413414	97.0	3.0	34.92849839314596	53.0	96.0	3509.0	6297.0	0.5	0.13150926743159752	0.6442953020134228	0.0015997710464647557	-1.0	34.51686953498358	13.54400374531753	1.0	0.40939597315436244	72.0	6977.0	129.0	4.1918549682768834E-4	22.847319317591726	0.6080200533445602
12	203	medium	iso	A1	755.0	218.0	87.01219323999995	42.041630520000005	7.030393451343649E-5	973.0	131.88225087999987	33.24154027718932	28.284271247461902	32.57957005474344	38.08877288097531	15.556349186104045	16.819376900547528	11.313708498984761	17.147219871491323	24.60731598529185	14.212670403551895	27.79661139836773	0.9249063908899998	1.1752659273543158	0.7869762658499685	0.4831694151650605	0.28874172185430463	131.0	3.0	30.886890422961002	30.0	122.0	2267.0	11639.0	0.5555555555555556	0.15621788283658788	0.8026315789473685	-1.0	0.11609483488863015	72.66326443219891	31.794125655897645	5.0	0.7105263157894737	85.0	5560.0	76.0	3.707806475101963E-4	22.561028345356956	0.6786998483592699
12	206	medium	E	A1	713.0	222.0	84.18376611999997	42.627416960000005	6.315907273641652E-5	935.0	128.81118307999986	33.06055050963308	26.076809620810597	31.667216429436166	48.46822925891715	15.556349186104045	16.90861724905359	12.041594578792296	19.388666858805855	22.54877067211269	14.7648230602334	25.900311242318683	0.9200249172932674	1.267814237645433	0.7256780133672618	0.5063614865986946	0.31136044880785413	100.0	3.0	31.016124838541646	72.0	130.0	5078.0	9316.0	0.4	0.2160427807486631	0.6435643564356436	-1.0	0.138961170261342	49.75831498528566	20.806248474865697	1.0	0.2871287128712871	79.0	10285.0	129.0	8.056752172809069E-4	20.0	0.6049506040189034
12	208	medium	iso	A1	720.0	264.0	85.59797967999997	46.041630520000005	6.483517184889575E-5	984.0	133.63961019999988	31.016124838541646	29.017236257093817	39.28940686250036	54.27901823716711	16.401219466856727	19.41360337324949	12.041594578792296	22.18201027953914	20.746290055546886	14.212670403551895	27.322128312826695	0.8448312841013531	1.0688862496668394	0.7903846497835276	0.5378822104461148	0.36666666666666664	167.0	3.0	30.01666203960727	74.0	171.0	3470.0	9589.0	0.5	0.24898373983739838	0.6979591836734694	-1.0	0.10141600788020765	43.39025179228619	16.038404810405297	3.0	0.43673469387755104	129.0	3130.0	35.0	9.522126514078531E-4	19.235384061671343	0.6201736729460422
12	210	medium	iso	A1	914.0	277.0	96.91168815999993	47.455844080000006	5.09493108286011E-5	1191.0	147.1959593599999	37.21558813185679	30.01666203960727	51.659207266136804	68.85694913818347	17.804493814764857	18.651363541059133	12.806248474865697	28.48268838972433	16.690729946551876	14.866068747318506	30.53845217419215	0.9545947552611918	1.2398310006206044	0.769939414955235	0.48968132720638435	0.30306345733041573	153.0	3.0	32.984845004941285	48.0	182.0	2443.0	11683.0	0.2727272727272727	0.19311502938706968	0.7913043478260869	-1.0	0.161674526841236	91.15396585025252	40.673044548446384	1.0	0.3521739130434783	113.0	7139.0	93.0	6.302234952197563E-4	20.615528128088304	0.5539487393037132
12	212	large	iso	B	737.0	406.0	83.01219323999996	60.11269832000001	5.560628310449762E-5	1143.0	145.53910511999993	32.57299494980466	28.160255680657446	26.56505117707799	38.43123587817887	21.633307652783937	22.389578439406737	13.892443989449804	20.047281528956123	29.19007587578868	14.142135623730951	32.25239702572583	0.9662221962477093	1.1567009660419458	0.8353258314929694	0.7241429960319892	0.5508819538670285	154.0	4.0	29.832867780352597	49.0	238.0	3204.0	16211.0	0.46153846153846156	0.2510936132983377	0.8292682926829268	-1.0	0.1336136118383749	50.130945401413804	17.760242673759812	5.0	0.34843205574912894	160.0	7627.0	49.0	0.003101141461568116	21.18962010041709	0.6505272276335206
12	217	small	api	A1	1016.0	123.0	104.5685423999999	31.556349160000003	4.8889081020492824E-5	1139.0	138.95331867999988	37.53664875824692	32.64965543462902	34.26110289909457	47.470892841397514	10.04987562112089	15.38917752485222	11.045361017187261	18.275472709834908	21.37847982492594	18.110770276274835	24.799333367226367	0.6530482610192254	1.149679782483543	0.5680262199692752	0.3017766953209442	0.12106299212598425	124.0	4.0	36.49657518178932	82.0	75.0	5059.0	4660.0	0.4166666666666667	0.13784021071115013	0.47770700636942676	0.009117866773587958	-1.0	31.96234160268457	11.8309518948453	2.0	0.37579617834394907	88.0	9731.0	144.0	2.808784368445688E-4	24.08318915758459	0.6415913501679725
12	218	medium	api	A1	974.0	394.0	100.66904747999992	63.11269832000001	4.324406790609424E-5	1368.0	165.78174579999998	37.33630940518894	32.57299494980466	48.945186229037574	61.56236037954605	21.2602916254693	23.396764456045265	12.041594578792296	30.77433250112058	21.950698764477224	15.652475842498529	34.99724223161063	0.9086851160727935	1.1462350779449235	0.7927563320623273	0.6269325070602134	0.40451745379876797	118.0	3.0	34.20526275297414	87.0	282.0	2671.0	11738.0	0.6	0.26973684210526316	0.7642276422764228	-1.0	0.1916972199309521	26.106292948815852	12.165525060596439	1.0	0.08943089430894309	80.0	5210.0	66.0	6.930420413480981E-4	23.769728648009426	0.6366384098131013
12	219	medium	iso	A1	866.0	412.0	91.25483391999995	58.69848476000001	4.187003278650604E-5	1278.0	152.3675322399999	35.11409973215888	31.953090617340916	40.30352800829455	45.78914816014586	21.93171219946131	23.071086223477803	14.317821063276353	24.43462901069936	26.507607985198582	13.892443989449804	34.08950917959746	0.9506146345698698	1.098926553073476	0.8650392802969338	0.6432369907270775	0.47575057736720555	93.0	4.0	31.38470965295043	326.0	219.0	9747.0	7609.0	0.2857142857142857	0.42644757433489827	0.4018348623853211	0.01699581972306617	-1.0	85.30114439742836	37.975633147034394	1.0	0.10458715596330276	86.0	6021.0	97.0	7.976578914432951E-4	16.76305461424021	0.4773881358800136
12	222	small	api	A1	895.0	171.0	95.91168815999993	38.213203400000005	5.277631265878801E-5	1066.0	136.95331867999988	34.88552708502482	31.304951684997057	30.14138555207535	39.39432928834492	14.317821063276353	14.253824836852516	11.180339887498949	17.084448761441898	25.043961347997644	16.0312195418814	26.919310264077932	1.0044897581636039	1.114377285614651	0.9013910918056472	0.39842071527562645	0.19106145251396647	117.0	3.0	33.24154027718932	0.0	67.0	0.0	3828.0	0.0	0.06285178236397748	1.0	-1.0	0.1139150940873724	16.0	8.0	1.0	0.2835820895522388	80.0	5567.0	87.0	6.934154352754577E-4	18.027756377319946	0.5167689263625503
12	224	large	F	B	804.0	405.0	88.49747459999995	59.94112544000001	8.313123700220654E-5	1209.0	150.85281359999993	34.0	29.068883707497267	28.072486935852954	41.46498468960405	21.587033144922902	24.047206738652044	13.92838827718412	21.352941176470587	29.516097302997224	15.0	32.24729642636631	0.8976939974581412	1.1696355574614283	0.7674988946185016	0.67732018016252	0.503731343283582	114.0	4.0	32.0624390837628	157.0	269.0	6742.0	14465.0	0.6428571428571429	0.3523573200992556	0.6314553990610329	-1.0	0.10384955992808945	68.99712194062678	28.4339811320566	3.0	0.20892018779342722	159.0	9657.0	26.0	0.006134117659315707	22.360679774997898	0.6576670522058206
12	226	large	iso	B	921.0	466.0	94.91168815999993	64.11269832	3.7940608204829686E-5	1387.0	161.43860003999995	36.40054944640259	32.202484376209235	51.84277341263095	62.68110048985125	23.345235059857504	24.199592606242977	14.142135623730951	32.38962097910087	19.59476146710514	15.0	36.45567170274436	0.96469537482358	1.1303646333975037	0.8534373301507351	0.6754984508538117	0.505971769815418	105.0	3.0	32.7566787083184	14.0	341.0	364.0	12989.0	0.6666666666666666	0.25594808940158614	0.9605633802816902	-1.0	0.23996773133404592	51.11388085544536	20.223748416156685	2.0	0.17464788732394365	201.0	14588.0	93.0	0.006806445894048674	26.1725046566048	0.719013999916185
12	227	large	iso	A1	870.0	505.0	92.42640679999994	67.52691188	5.3063470241029983E-5	1375.0	162.36753224	36.013886210738214	29.017236257093817	36.86989764584402	49.770970391058825	25.495097567963924	24.0967031274691	13.45362404707371	28.29464151792	28.534764395336914	15.0	37.06063398253244	1.0580326044229975	1.2411204806568694	0.8524817863476303	0.7306019374540919	0.5804597701149425	134.0	3.0	32.69556544854363	72.0	306.0	2625.0	14176.0	0.36363636363636365	0.27490909090909094	0.8095238095238095	-1.0	0.19260319426006398	52.48173629020168	20.518284528683193	1.0	0.1931216931216931	98.0	12686.0	153.0	8.586849191745652E-4	23.021728866442675	0.639245893423696
12	230	small	api	A1	1014.0	215.0	102.15432883999989	42.798989840000004	4.227740150648733E-5	1229.0	147.7817457999999	36.235341863986875	33.12099032335839	50.1944289077348	58.2064507772295	15.033296378372908	16.840264389744192	12.041594578792296	25.47236903309969	19.594824721841015	17.46424919657298	29.969184788851397	0.8926995461857632	1.0940295416961643	0.8159738948198212	0.4189640353570752	0.21203155818540434	93.0	4.0	35.73513677041127	375.0	159.0	12487.0	6546.0	0.6923076923076923	0.43449959316517495	0.29775280898876405	0.030424739453778715	-1.0	43.38299452510352	17.625082392965485	2.0	0.0898876404494382	84.0	10368.0	160.0	4.168402916956122E-4	24.186773244895647	0.6674912392349772
12	231	medium	E	A1	977.0	450.0	99.56854239999991	64.76955256	4.935132931710799E-5	1427.0	166.75230851999996	37.48332962798263	31.11269837220809	48.576334374997344	58.88519025194745	22.561028345356956	24.860643938768455	13.341664064126334	31.187197391538565	22.627416997969522	16.0312195418814	36.42795875099762	0.9074997574851468	1.2047598436998703	0.7532619569209538	0.6505021666361167	0.46059365404298874	80.0	4.0	34.36568055487916	159.0	318.0	3591.0	8574.0	0.5714285714285714	0.3342676944639103	0.6666666666666666	-1.0	0.13138927555682056	0.0	0.0	0.0	0.0	110.0	9146.0	109.0	3.8173848777423925E-4	19.79898987322333	0.5282078745331814
13	239	small	api	A1	903.0	57.0	96.42640679999992	21.313708480000003	5.784928047639882E-5	960.0	119.74011527999987	36.6742416417845	29.427877939124322	39.0938588862295	44.69360837772928	7.211102550927978	-1.0	12.206555615733702	15.105970163233167	18.248002832921202	15.652475842498529	21.478230178570435	-1.0	1.246241462522384	-1.0	0.22103601272011744	0.06312292358803986	112.0	9.0	34.0147027033899	74.0	23.0	7109.0	2173.0	0.45454545454545453	0.10104166666666667	0.23711340206185566	0.05981930027594891	-1.0	47.759482151606996	22.438009604001735	3.0	0.4845360824742268	81.0	7314.0	112.0	0.0012394961734545854	21.37755832643195	0.5829038957434256
13	240	small	api	A1	918.0	82.0	96.91168815999991	25.55634916	6.225648683085915E-5	1000.0	125.29646443999982	37.8021163428716	30.0	22.217594269518315	37.47617956136138	8.0	-1.0	13.038404810405298	11.824734783249548	21.6	16.492422502470642	19.43478260869565	-1.0	1.2600705447623866	-1.0	0.26370760478144606	0.08932461873638345	139.0	5.0	35.4400902933387	38.0	55.0	3209.0	5842.0	0.5714285714285714	0.093	0.5913978494623656	-1.0	0.020803019006349722	13.123105625617661	5.0	2.0	0.40860215053763443	78.0	5643.0	103.0	0.001023368745658476	22.627416997969522	0.598575402306448
13	241	small	api	A1	958.0	225.0	99.3259017199999	43.870057640000006	5.3518158201503565E-5	1183.0	146.0243864799999	36.6742416417845	30.870698080866262	33.27488798483492	37.176289268114715	15.297058540778355	18.52844494384894	12.36931687685298	18.677959497860506	27.372234919550884	17.11724276862369	30.90998554700052	0.8255986180781276	1.1879952162311251	0.6949511301041358	0.4416779196595654	0.2348643006263048	112.0	3.0	35.510561809129406	55.0	134.0	4291.0	11667.0	0.6153846153846154	0.15976331360946747	0.708994708994709	-1.0	0.09649925707955624	46.66302733859848	16.64760572123727	4.0	0.5555555555555556	106.0	4217.0	60.0	6.12689609813129E-4	22.135943621178654	0.6035828589829175
13	243	medium	iso	A1	759.0	358.0	88.84062035999996	58.69848476000001	8.324878985067178E-5	1117.0	149.5391051199999	33.52610922848042	27.202941017470888	30.37228635764494	37.42838239554595	20.808652046684813	20.839548895943487	12.083045973594572	20.163389535990003	29.26154195933355	14.866068747318506	33.17605845178995	0.998517393566773	1.2324442863346476	0.8101927240349459	0.660716736579979	0.47167325428194995	160.0	3.0	31.400636936215164	85.0	239.0	3945.0	10896.0	0.75	0.2900626678603402	0.7376543209876543	-1.0	0.060820957688662504	47.984944949575976	20.15549442140351	2.0	0.11728395061728394	96.0	5374.0	80.0	6.110245005457787E-4	22.360679774997898	0.6669631606402602
13	244	small	api	A1	853.0	167.0	92.84062035999993	35.970562720000004	7.226717037331449E-5	1020.0	130.8111830799999	33.24154027718932	31.32091952673165	40.55261514990951	38.32850277705617	13.0	15.290815227157317	13.416407864998739	18.109870811645223	21.26374353190956	15.231546211727817	29.201492537313435	0.850183577976359	1.0613207012909844	0.8010619004625091	0.3874442305589957	0.19577960140679954	170.0	3.0	31.78049716414141	36.0	103.0	2282.0	9160.0	0.5384615384615384	0.13627450980392156	0.7410071942446043	-1.0	0.09950535855691842	28.79690111896626	11.334208176545639	2.0	0.3669064748201439	72.0	6601.0	127.0	4.6832693958631286E-4	21.37755832643195	0.643097706910454
13	248	small	api	A1	837.0	159.0	93.49747459999993	35.798989840000004	6.512546941746316E-5	996.0	131.29646443999985	34.132096331752024	29.68164415931166	34.77783136636388	50.26239539959512	12.649110640673518	14.937387954495614	10.44030650891055	18.750679529889524	19.776532487532286	15.033296378372908	24.383827741057384	0.8468087378601286	1.1499395433943365	0.7363941371739936	0.3828872383254727	0.18996415770609318	143.0	3.0	32.38826948140329	249.0	126.0	7842.0	5244.0	0.8181818181818182	0.37650602409638556	0.336	0.02708655772791542	-1.0	7.211102550927978	3.605551275463989	1.0	0.07466666666666667	84.0	7991.0	134.0	4.862704470184915E-4	26.627053911388696	0.7801177417461576
13	249	small	api	A1	990.0	204.0	99.32590171999993	41.041630520000005	3.929671261607813E-5	1194.0	142.3675322399999	37.05401462729781	33.06055050963308	72.0557953176791	78.77583958692692	14.142135623730951	17.627297394393324	14.142135623730951	28.606886747950238	7.713120201241019	15.524174696260024	29.164715488628026	0.8022860968028547	1.1207924265054547	0.7158204122634211	0.41320169068987167	0.20606060606060606	107.0	3.0	32.7566787083184	66.0	147.0	3047.0	6713.0	0.7333333333333333	0.17839195979899497	0.6901408450704225	-1.0	0.02652552926223466	103.14999709586765	42.504687002247934	2.0	0.18309859154929578	97.0	13185.0	185.0	4.5601824068276873E-4	17.72004514666935	0.47822200441446727
13	250	medium	F	A1	972.0	321.0	99.1543288399999	51.455844080000006	5.000619330781016E-5	1293.0	153.4386000399999	36.6742416417845	32.202484376209235	76.10880882854514	80.52318353994028	17.72004514666935	22.63574137830834	13.341664064126334	32.50237623569303	6.924931548596587	15.297058540778355	32.952096434991994	0.7828347589997797	1.1388637352737585	0.6873822870579007	0.5189470261357079	0.33024691358024694	89.0	3.0	32.7566787083184	86.0	214.0	4576.0	12093.0	0.7857142857142857	0.23201856148491878	0.7133333333333334	-1.0	0.06393423332601121	62.21820451631268	18.558873956203158	2.0	0.43333333333333335	107.0	6389.0	78.0	4.10711155566982E-4	20.0	0.5453418831492118
13	252	small	E	A1	655.0	99.0	84.84062035999995	34.870057640000006	8.731474251771556E-5	754.0	122.1248915599999	30.01666203960727	26.419689627245813	61.69924423399363	55.619655276155136	13.038404810405298	10.301865347967116	7.0710678118654755	22.454195576798334	14.345361559779603	13.0	27.207073814901456	1.265635335932457	1.1361474136566696	1.1139710575576043	0.4110066321066211	0.15114503816793892	126.0	7.0	26.92582403567252	59.0	0.0	4504.0	0.0	0.0	0.07824933687002653	0.0	0.44174353050572335	-1.0	29.317784875350437	14.0	1.0	0.4745762711864407	71.0	5178.0	123.0	0.0013702277279523296	18.384776310850235	0.6124857016610091
13	255	small	api	A1	921.0	156.0	95.66904747999993	32.55634916	3.199743885522623E-5	1077.0	131.0538237599999	36.40054944640259	31.016124838541646	47.155275620791485	59.58430999901127	12.806248474865697	14.879462832345206	13.601470508735444	21.75791332947234	16.8299554737201	14.317821063276353	25.230220875854805	0.8606660481739487	1.1736008168618823	0.7333550179994788	0.3403018010271929	0.16938110749185667	101.0	3.0	32.7566787083184	64.0	82.0	4462.0	6008.0	0.4166666666666667	0.13556174558960074	0.5616438356164384	-1.0	0.04449220676617242	61.38509321125629	28.94287076611965	3.0	0.4520547945205479	97.0	10059.0	151.0	4.928888182961824E-4	25.079872407968907	0.6889970835439548
14	261	small	api	A1	824.0	177.0	90.84062035999992	36.72792204	9.370315270363623E-5	1001.0	129.98275595999985	32.64965543462902	30.4138126514911	3.179830119864235	0.9508799859364956	14.7648230602334	15.432217914542854	13.416407864998739	0.7044484756064421	30.6439712337186	15.652475842498529	42.448866298171254	0.9567531473437451	1.0735140578643732	0.8912348565300487	0.40431166029522736	0.21480582524271843	102.0	12.0	33.12099032335839	31.0	117.0	2717.0	13980.0	0.46153846153846156	0.14785214785214784	0.7905405405405406	-1.0	0.12858412183523812	37.78292697106577	15.435040428255395	2.0	0.47297297297297297	86.0	6128.0	99.0	5.70187123109861E-4	21.93171219946131	0.6717287489717273
14	264	medium	iso	A1	1009.0	357.0	98.74011527999993	54.455844080000006	5.143536033114798E-5	1366.0	155.19595935999993	36.40054944640259	34.20526275297414	2.353296866108307	1.2018330644521207	19.6468827043885	22.019193145162532	15.297058540778355	0.8241633836921342	35.78396718772679	16.492422502470642	39.29376540877697	0.8922616998209485	1.064179793304981	0.8384501429498926	0.5515067905843349	0.3538156590683845	133.0	4.0	35.17101079013795	35.0	264.0	2234.0	20382.0	0.4375	0.21888726207906295	0.882943143812709	-1.0	0.16403053905345108	60.659556382615115	20.278600047021172	4.0	0.411371237458194	86.0	4266.0	67.0	5.182868505637266E-4	25.96150997149434	0.7132175301287952
14	266	medium	iso	A1	974.0	307.0	100.56854239999993	51.041630520000005	5.6177138593906684E-5	1281.0	154.02438647999992	38.01315561749642	32.202484376209235	37.05652818940958	54.63753811293095	18.0	21.171668852449827	13.0	23.728627243586004	23.91119862071467	15.811388300841896	29.096774193548388	0.8501927800517801	1.180441706714406	0.7202327528888932	0.5075307775366549	0.31519507186858314	91.0	5.0	34.20526275297414	31.0	201.0	2077.0	16928.0	0.14285714285714285	0.18110850897736144	0.8663793103448276	-1.0	0.1895555530859728	85.21859443134744	37.314135597014186	3.0	0.521551724137931	80.0	7418.0	130.0	0.0011125389090396044	25.80697580112788	0.6788959080589887
14	270	small	api	A1	895.0	127.0	95.9827559599999	32.627416960000005	5.487941509885762E-5	1022.0	130.61017291999983	34.66987164671943	31.064449134018133	48.71528910542877	47.30596672399503	12.165525060596439	13.382489372875037	11.180339887498949	20.53656290554429	18.542096063413933	15.132745950421556	27.94146401014408	0.909062934528066	1.1160626572564283	0.8145267907832152	0.3399299867321713	0.1418994413407821	132.0	5.0	32.7566787083184	76.0	96.0	4439.0	7329.0	0.75	0.16829745596868884	0.5581395348837209	-1.0	0.07215403739493557	37.21871450299932	13.272627355356288	3.0	0.5174418604651163	83.0	7884.0	128.0	3.893609438039484E-4	22.67156809750927	0.6539270848340312
14	274	medium	N	A1	858.0	238.0	91.91168815999993	42.798989840000004	4.7859027380058585E-5	1096.0	137.53910511999987	35.805027579936315	30.0	36.65610841596691	42.78034444680211	15.297058540778355	18.933957074786807	13.152946437965905	18.098017060685436	23.8	14.866068747318506	26.64648907103326	0.807916616709167	1.1935009193312105	0.6769300330006371	0.4656533972642902	0.2773892773892774	125.0	3.0	32.69556544854363	-1.0	-1.0	-1.0	-1.0	-1.0	-1.0	-1.0	-1.0	-1.0	-1.0	-1.0	-1.0	-1.0	100.0	2608.0	36.0	0.0022905338044583176	21.95449840010015	0.613168034882413
14	275	small	api	A1	949.0	97.0	98.84062035999992	26.142135600000003	6.071394648310753E-5	1046.0	127.39696951999984	37.94733192202055	30.675723300355934	36.86989764584402	42.397437797500174	9.848857801796104	13.801305875837894	13.416407864998739	16.127616066858735	19.592040067496193	15.811388300841896	23.91865466150484	0.7136178192411932	1.2370476663407721	0.5768717234252567	0.2644877733950316	0.10221285563751317	108.0	5.0	34.23448553724738	36.0	26.0	3313.0	1687.0	0.5384615384615384	0.05927342256214149	0.41935483870967744	0.007062329475136964	-1.0	23.976085113563954	9.571155468592364	2.0	0.46774193548387094	76.0	8134.0	156.0	8.731780013065545E-4	24.166091947189145	0.6368324391514267
14	288	small	api	A1	889.0	46.0	97.01219323999995	17.0710678	6.103409593331658E-5	935.0	116.08326103999991	36.05551275463989	31.064449134018133	50.9061411137705	62.21607358779072	5.830951894845301	-1.0	10.816653826391969	16.696475906379398	11.975103707621498	14.866068747318506	18.87222064890791	-1.0	1.1606680227642001	-1.0	0.17596826986240408	0.05174353205849269	125.0	4.0	32.01562118716424	142.0	18.0	10161.0	1263.0	0.6	0.1711229946524064	0.1125	0.09617898438375048	-1.0	39.85216578487002	18.278820596099706	2.0	0.34375	85.0	4265.0	74.0	0.0010664225687002666	23.08679276123039	0.6403124237432849
14	289	small	api	A1	871.0	208.0	94.84062035999993	40.384776280000004	6.305947194495335E-5	1079.0	137.63961019999988	34.36568055487916	30.265491900843113	33.20657031508952	39.9733883702815	15.264337522473747	17.59348566549738	13.038404810405298	18.27404520615082	24.912861237156882	15.231546211727817	28.445115620514876	0.8676130365916443	1.135474046398097	0.7640976377609422	0.4258172935468558	0.23880597014925373	89.0	6.0	32.64965543462902	73.0	115.0	4163.0	8593.0	0.5	0.1742354031510658	0.6117021276595744	-1.0	0.10936064383611889	85.36380131292313	38.313481593230804	4.0	0.4308510638297872	96.0	7773.0	123.0	7.638068713232273E-4	24.186773244895647	0.7038060313186978
14	290	medium	iso	A1	784.0	278.0	87.08326103999995	47.627416960000005	4.1184425596553E-5	1062.0	137.53910511999985	33.28663395418648	28.844410203711913	36.22726270247058	47.25679392645107	17.26267650163207	19.70676245937079	13.152946437965905	20.909293530788617	23.297408241459625	13.92838827718412	28.47114418278654	0.875977296485018	1.1540063991290384	0.7590749038706744	0.5469181607487494	0.35459183673469385	100.0	4.0	30.463092423455635	7.0	153.0	268.0	8489.0	0.21428571428571427	0.15065913370998116	0.95625	-1.0	0.13730314377626981	29.903506111961175	11.661903789690601	1.0	0.43125	95.0	8014.0	113.0	5.851573000192063E-4	17.204650534085253	0.51686363234458
14	292	small	api	A1	837.0	151.0	91.25483391999995	34.1421356	9.492216989375932E-5	988.0	127.39696951999987	34.655446902326915	29.698484809834994	19.510799443713285	38.63643176435778	11.045361017187261	18.2576407503368	14.035668847618199	12.609850371621032	22.627416997969522	15.231546211727817	20.195911148580887	0.6049719768411758	1.1669095956993187	0.5184394567246843	0.3741405702401614	0.18040621266427717	110.0	4.0	33.54101966249684	82.0	97.0	4307.0	5839.0	0.6	0.1811740890688259	0.5418994413407822	-1.0	0.025788681430188608	36.602480008243006	12.090832649702559	1.0	0.4692737430167598	84.0	7535.0	124.0	5.64558637509781E-4	22.627416997969522	0.652925269200618
15	305	small	api	A1	873.0	63.0	93.08326103999991	20.313708480000003	4.330447475388639E-5	936.0	116.22539663999984	34.713109915419565	30.479501308256342	42.16899832213474	40.37342929062848	7.0710678118654755	-1.0	13.0	14.115704446934096	16.371658937373425	15.132745950421556	21.791341055434483	-1.0	1.138900192767144	-1.0	0.21823159452128302	0.07216494845360824	104.0	4.0	31.78049716414141	44.0	24.0	5205.0	2622.0	0.42857142857142855	0.07264957264957266	0.35294117647058826	0.04110066422885703	-1.0	59.89481774983053	29.46817053610019	1.0	0.4852941176470588	123.0	12054.0	122.0	8.164737498279654E-4	20.248456731316587	0.583308634134282
15	312	medium	F	A1	827.0	376.0	89.01219323999996	59.11269832000001	4.400468543032516E-5	1203.0	150.9533186799999	33.83784863137726	30.675723300355934	38.39153566168315	50.399973423325065	21.095023109728988	22.110629247297588	13.416407864998739	24.73561511306792	24.253706838963673	13.92838827718412	32.1027897142603	0.9540670631211127	1.103082339740124	0.8649101057550084	0.6640966385427314	0.4546553808948005	82.0	3.0	31.04834939252005	136.0	278.0	4446.0	10999.0	0.5384615384615384	0.34413965087281795	0.6714975845410628	-1.0	0.09489118879887104	0.0	0.0	0.0	0.021739130434782608	80.0	9727.0	172.0	8.712272641858411E-4	22.135943621178654	0.6541770389223968
15	318	small	api	A1	833.0	98.0	91.01219323999993	25.727922040000003	7.560853023626047E-5	931.0	119.15432883999989	35.12833614050059	29.154759474226502	41.01647418614934	61.13841857163405	9.848857801796104	12.178151677836794	12.083045973594572	19.272190897179012	15.5377718139113	14.866068747318506	22.005533768369517	0.8087317404430256	1.2048919893012622	0.6712068364833459	0.28268654038646507	0.11764705882352941	71.0	3.0	31.622776601683793	67.0	78.0	2507.0	3110.0	0.6666666666666666	0.15574650912996776	0.5379310344827586	-1.0	0.0036842127825295547	22.832063745333247	9.565401897601228	2.0	0.31724137931034485	97.0	8208.0	121.0	8.692616014081565E-4	16.1245154965971	0.45901734235589436
15	321	medium	F	A1	816.0	352.0	91.84062035999995	56.69848476000001	7.577551077943413E-5	1168.0	150.9533186799999	35.0	29.0	28.300755766006375	43.02506598911805	20.518284528683193	21.148110809764898	12.041594578792296	21.0	28.0	14.7648230602334	30.77742679302477	0.9702183194164611	1.206896551724138	0.8038951789450678	0.6173573799670711	0.43137254901960786	88.0	3.0	31.953090617340916	131.0	234.0	4118.0	8556.0	0.6	0.3125	0.6410958904109589	-1.0	0.07872978728890499	0.0	0.0	0.0	0.043835616438356165	96.0	14492.0	221.0	3.866919042497875E-4	22.02271554554524	0.6292204441584354
15	322	small	api	A1	1043.0	139.0	103.74011527999991	32.384776280000004	4.5253316039969614E-5	1182.0	138.12489155999987	37.013511046643494	34.20526275297414	75.54757174890702	78.146995832256	11.180339887498949	15.322696013638986	13.0	27.12522999330662	6.577935144802718	16.15549442140351	27.716200609997394	0.7296587935665593	1.0820998895389329	0.6742989262086112	0.31217216399453407	0.1332694151486098	84.0	3.0	34.92849839314596	124.0	97.0	4531.0	3614.0	0.6153846153846154	0.18697123519458544	0.43891402714932126	0.020586027959647486	-1.0	0.0	0.0	0.0	0.0	117.0	8003.0	87.0	9.117401474219915E-4	22.67156809750927	0.6125214133006494
15	323	small	api	A1	1063.0	170.0	104.15432883999989	35.1421356	4.3990839614338034E-5	1233.0	142.12489155999984	38.2099463490856	34.23448553724738	66.63696940624416	70.99637725058898	13.341664064126334	16.715200718065585	13.152946437965905	28.003179858576434	11.333601014037528	16.76305461424021	29.617387030321943	0.7981755223379894	1.1161244502276189	0.7151312939835804	0.33740446500293575	0.1599247412982126	77.0	3.0	34.539832078341085	56.0	132.0	2508.0	8396.0	0.42857142857142855	0.15247364152473641	0.7021276595744681	-1.0	0.11616908985326169	22.570766571572083	8.602325267042627	2.0	0.3670212765957447	131.0	15638.0	154.0	4.5564601278408947E-4	20.8806130178211	0.5464706185938101
16	326	medium	iso	A1	910.0	298.0	95.08326103999993	49.870057640000006	3.2821055726586495E-5	1208.0	147.7817457999999	36.40054944640259	31.04834939252005	53.95663560791192	61.525796389925645	18.439088914585774	19.49191346913742	13.152946437965905	28.433636737378627	16.94131927434185	14.866068747318506	32.34653733321402	0.9459865981747437	1.1723827565265663	0.8068922823271732	0.5244882968309271	0.3274725274725275	108.0	3.0	31.78049716414141	97.0	221.0	6742.0	19086.0	0.7142857142857143	0.2632450331125828	0.6949685534591195	-1.0	0.1205299412400874	77.59351388181983	31.840162662383058	9.0	0.4811320754716981	90.0	7679.0	107.0	3.977538008995028E-4	22.360679774997898	0.6142951168339512
16	329	small	api	A1	967.0	113.0	100.25483391999991	28.556349160000003	6.637606777099105E-5	1080.0	130.8111830799999	38.2099463490856	30.14962686336267	38.74423222960212	54.823080791784875	10.63014581273465	13.615611005003856	12.806248474865697	19.104973174542803	18.706699175947797	16.64331697709324	23.373513383422576	0.7807321910730248	1.2673439217756188	0.6160381390232068	0.28483762870513596	0.11685625646328852	97.0	3.0	35.34119409414458	76.0	62.0	8168.0	8867.0	0.5454545454545454	0.12777777777777777	0.4492753623188406	-1.0	0.03034462805501245	90.4662180749602	37.64965543462902	3.0	0.6666666666666666	89.0	4000.0	57.0	9.034514301154784E-4	19.0	0.49725272646070307
16	331	medium	iso	A1	777.0	352.0	89.25483391999994	55.94112544000001	9.994681788383461E-5	1129.0	148.0243864799999	32.7566787083184	29.832867780352597	44.29268063145577	61.424704058301074	19.849433241279208	21.034172170976902	12.727922061357855	27.322672361551696	19.508684323781136	13.892443989449804	31.1125091960506	0.9436755142979952	1.0980063649761278	0.8594444844757453	0.6267573752939885	0.45302445302445304	110.0	5.0	30.463092423455635	58.0	227.0	3925.0	17769.0	0.5	0.2524357838795394	0.7964912280701755	-1.0	0.14424023853724754	62.80747837476319	23.0	1.0	0.3192982456140351	85.0	13132.0	216.0	7.12169591071388E-4	18.110770276274835	0.5528878686860184
16	337	medium	iso	A1	1062.0	348.0	104.39696951999987	53.870057640000006	4.7861714351312805E-5	1410.0	160.26702715999994	38.48376280978771	34.0147027033899	44.242831134941454	56.90206306945055	20.223748416156685	20.56920895081643	14.142135623730951	29.207123158812553	23.22525076549526	17.08800749063506	34.86425340454006	0.9832049674109594	1.1313861286799496	0.8690268887759113	0.51601169926374	0.327683615819209	118.0	3.0	35.84689665786984	161.0	246.0	7275.0	11963.0	0.7333333333333333	0.2886524822695035	0.6044226044226044	-1.0	0.060543782827647094	47.442029957126564	19.723395884295105	2.0	0.2113022113022113	118.0	19196.0	220.0	2.795101126546672E-4	26.92582403567252	0.6996671341302514
16	338	medium	iso	A1	1295.0	414.0	115.81118307999986	60.69848476000001	4.262734477916064E-5	1709.0	179.33809495999998	41.10960958218893	39.21734310225516	72.78792807301527	76.7594800848128	22.090722034374522	22.183559420258604	14.035668847618199	39.2122429860879	11.066532448880842	19.026297590440446	40.283081356800594	0.9958150365265864	1.0482507566869046	0.9499778847515015	0.5241159199459244	0.3196911196911197	97.0	3.0	38.47076812334269	37.0	315.0	2502.0	27561.0	0.4	0.20596840257460503	0.8948863636363636	-1.0	0.21325572921680913	60.20390611056132	22.188575250608825	3.0	0.33238636363636365	152.0	20910.0	181.0	0.0010771039574059718	25.079872407968907	0.6100732325814878
16	341	small	api	A1	831.0	166.0	91.49747459999993	35.55634916	7.60280760078549E-5	997.0	129.88225087999987	33.83784863137726	28.844410203711913	30.699722550814414	47.09414319177536	13.152946437965905	15.156644786600896	12.165525060596439	16.874595256346215	22.46535794712178	15.652475842498529	23.03782949717341	0.867800665856711	1.1731163297290357	0.7397396522961658	0.38860470538057923	0.19975932611311673	111.0	4.0	32.2490309931942	102.0	86.0	7005.0	6480.0	0.6923076923076923	0.18856569709127383	0.4574468085106383	-1.0	0.010350419700386087	86.68969373332918	28.680406451837236	3.0	0.34574468085106386	114.0	9842.0	119.0	6.450106059483879E-4	20.248456731316587	0.5983966933565787
16	344	medium	iso	A1	1207.0	522.0	112.39696951999987	69.28427119999998	5.15986035450941E-5	1729.0	184.50966784000002	39.11521443121589	37.73592452822641	57.094757077012105	68.41433476381025	26.476404589747453	24.010230748082932	13.152946437965905	39.65208992340906	19.079961840114482	18.0	42.64268278161818	1.1027134585893736	1.0365511093270756	1.0638293169212374	0.616424726537414	0.43247721623860813	113.0	4.0	37.48332962798263	53.0	334.0	2661.0	20504.0	0.21428571428571427	0.2238288027761712	0.8630490956072352	-1.0	0.2167581618982656	77.54740996167283	32.20360331117452	2.0	0.24289405684754523	193.0	10496.0	78.0	6.50883794428211E-4	27.202941017470888	0.6954567784693412
16	345	medium	iso	A1	859.0	293.0	92.84062035999995	48.041630520000005	4.473861786614705E-5	1152.0	143.29646443999994	34.92849839314596	30.463092423455635	51.93013349666319	61.78660431802588	17.804493814764857	19.325316607274015	12.806248474865697	27.312940546771518	17.726368436062543	14.7648230602334	30.99541441475488	0.9213041202162389	1.1465841322876367	0.803520731076293	0.5174634802494121	0.3410942956926659	84.0	4.0	31.622776601683793	53.0	201.0	3411.0	13618.0	0.5454545454545454	0.2204861111111111	0.7913385826771654	-1.0	0.1127197134913676	50.6670617711962	20.011150807482338	2.0	0.38188976377952755	101.0	8415.0	109.0	9.169177318760889E-4	19.313207915827967	0.5529355341430254
16	347	small	api	A1	946.0	130.0	99.5685423999999	32.384776280000004	4.1586920009170475E-5	1076.0	134.36753223999986	37.21558813185679	31.38470965295043	54.18054195762615	64.4947063569204	11.045361017187261	16.640794156844926	11.045361017187261	22.786150711779463	13.509763342995923	15.033296378372908	25.246539467856593	0.6637520368968646	1.1857872366315871	0.5597564355493954	0.32525108331805846	0.13742071881606766	121.0	3.0	33.13608305156178	42.0	76.0	3553.0	7854.0	0.5	0.10966542750929369	0.6440677966101694	-1.0	0.10261858592621997	29.619393749113136	11.73887873148157	1.0	0.4406779661016949	91.0	10728.0	159.0	0.0010609553307281843	21.095023109728988	0.5668329903853248
16	349	medium	E	A1	1097.0	474.0	105.5685423999999	56.870057640000006	7.894288206341855E-4	1571.0	164.85281359999993	46.52956049652737	31.76476034853718	17.500861268952853	43.74146685148356	18.681541692269406	30.75818467955037	24.041630560342615	17.128895942601527	27.70365620090458	15.297058540778355	24.774024507052765	0.6073681488976123	1.4648169854261195	0.4146375656075063	0.5387026887661193	0.43208751139471285	115.0	4.0	37.8549864614954	328.0	197.0	14178.0	8098.0	0.8333333333333334	0.3341820496499045	0.37523809523809526	0.030151157962093746	-1.0	111.13410433233022	48.71313561360292	2.0	0.14666666666666667	102.0	9792.0	130.0	8.038690202395612E-4	20.248456731316587	0.4351740380790355
16	352	small	api	A1	862.0	170.0	92.59797967999994	34.970562720000004	4.6318184834975395E-5	1032.0	129.9827559599999	36.0	30.0	31.607502246248913	48.012787504183336	13.45362404707371	15.29511440304952	12.727922061357855	18.0	22.0	15.264337522473747	24.21652328473268	0.8796027079334132	1.2	0.7330022566111777	0.3776601049056498	0.19721577726218098	95.0	4.0	33.24154027718932	72.0	107.0	2158.0	4678.0	0.4	0.17344961240310078	0.5977653631284916	-1.0	0.1825072805882421	13.416407864998739	6.708203932499369	1.0	0.1005586592178771	87.0	12765.0	164.0	3.354502751136482E-4	23.08679276123039	0.6412997989230664
17	360	large	iso	A1	702.0	387.0	82.01219323999997	57.69848476000001	6.236828382319755E-5	1089.0	142.12489155999984	31.906112267087632	26.92582403567252	28.739795291688047	41.85887016436389	21.840329667841555	21.94671651285322	13.341664064126334	22.221447541616044	27.66860538838073	13.416407864998739	33.30063168709606	0.9951524937705665	1.1849632614703642	0.8398171708173714	0.7035354437010546	0.5512820512820513	98.0	3.0	29.154759474226502	123.0	244.0	8553.0	20217.0	0.6428571428571429	0.3370064279155188	0.6648501362397821	-1.0	0.1416985563152843	121.04117944750558	44.66797721814047	1.0	0.45776566757493187	78.0	8193.0	128.0	5.39390890655138E-4	20.808652046684813	0.6521838785150182
17	365	small	api	A1	862.0	177.0	92.59797967999997	36.384776280000004	6.606008439738901E-5	1039.0	131.3969695199999	35.4400902933387	30.083217912982647	61.38954033403478	79.82448915695679	13.416407864998739	16.57506185573462	13.416407864998739	25.620702218432758	9.440479433466377	14.142135623730951	26.0301246611514	0.8094333512461038	1.1780684631494909	0.6870851538476256	0.3929327227844332	0.20533642691415313	112.0	5.0	30.610455730027933	76.0	139.0	4931.0	11432.0	0.5384615384615384	0.20692974013474494	0.6465116279069767	-1.0	0.13722221182275954	33.67661908732947	12.486832980505138	1.0	0.3674418604651163	90.0	5364.0	76.0	5.151899136921988E-4	17.26267650163207	0.4870945970720834
17	368	medium	F	A1	780.0	371.0	88.25483391999994	56.69848476000001	5.372957239807138E-5	1151.0	147.7817457999999	33.24154027718932	27.85677655436824	28.150688588174916	37.8605040508219	20.8806130178211	21.765900157018542	12.36931687685298	19.914841324433784	29.79526358263613	15.132745950421556	32.44827656759992	0.9593268767746335	1.1933017523514111	0.8039264795214386	0.6424405581160041	0.4756410256410256	124.0	3.0	32.0624390837628	39.0	198.0	2738.0	14737.0	0.6923076923076923	0.2059079061685491	0.8354430379746836	-1.0	0.0697193889590634	46.426598795534886	16.278820596099706	1.0	0.3881856540084388	89.0	8671.0	107.0	5.878017937095567E-4	23.08679276123039	0.6945163361480208
17	371	medium	iso	A1	839.0	254.0	92.25483391999994	45.45584408	9.018514285919837E-5	1093.0	140.12489155999987	35.510561809129406	28.442925306655784	46.847610265994604	56.64304371794158	17.46424919657298	17.968241462816756	12.649110640673518	24.978484000553358	20.18076529792388	14.422205101855956	29.904998141622073	0.9719509409261484	1.2484848666680484	0.7785043830928342	0.4927204586311181	0.30274135876042907	84.0	3.0	31.240998703626616	61.0	172.0	5200.0	18625.0	0.5384615384615384	0.2131747483989021	0.7381974248927039	-1.0	0.17620738495996685	60.733717034230835	27.734228928275094	3.0	0.3648068669527897	79.0	13045.0	174.0	3.683140638898376E-4	23.345235059857504	0.6574166633954994
17	372	small	api	A1	798.0	192.0	89.25483391999994	40.627416960000005	7.080418878420822E-5	990.0	132.71067799999986	33.24154027718932	29.0	20.709037591649036	25.346175941946683	15.811388300841896	15.433150906353859	12.649110640673518	13.176284743356492	28.96551724137931	16.15549442140351	30.779502558972233	1.0245081122308157	1.1462600095582525	0.8937833507998262	0.45518450010690503	0.24060150375939848	133.0	4.0	32.64965543462902	69.0	156.0	6973.0	18736.0	0.6923076923076923	0.22727272727272727	0.6933333333333334	-1.0	0.10349461602777683	52.93411354637411	22.285935974125493	5.0	0.5066666666666667	73.0	8967.0	164.0	4.84767889104722E-4	22.67156809750927	0.6820251982447012
17	373	small	api	A1	1006.0	134.0	102.5685423999999	32.384776280000004	3.564694867416943E-5	1140.0	137.7817457999998	38.07886552931954	31.906112267087632	54.41828241691915	76.76773239348583	10.44030650891055	16.48349312597124	11.40175425099138	24.212906219332837	12.003969546458315	16.0312195418814	24.87328837523392	0.6333794923881092	1.1934661675656215	0.530705862973936	0.3157379009414492	0.13320079522862824	110.0	4.0	34.48187929913333	84.0	98.0	9695.0	11833.0	0.75	0.15964912280701754	0.5384615384615384	-1.0	0.024197751456017803	104.36679729470337	38.01666203960727	8.0	0.8791208791208791	128.0	6671.0	74.0	0.0017557751827574969	21.93171219946131	0.5759549790834648
17	377	medium	iso	A1	877.0	240.0	94.42640679999995	44.455844080000006	4.4882084191940916E-5	1117.0	141.2964644399999	34.713109915419565	29.614185789921695	43.698047327421136	59.12318692093959	16.278820596099706	17.572114170734135	12.041594578792296	24.71688656218256	18.36957476592634	14.422205101855956	28.798408394749583	0.9264007983291861	1.1721784337299976	0.7903240425446826	0.4707988536952359	0.27366020524515394	118.0	3.0	31.38470965295043	330.0	166.0	12088.0	7588.0	0.4	0.4440465532676813	0.3346774193548387	0.020834831411833652	-1.0	2.8284271247461903	1.4142135623730951	0.0	0.034274193548387094	81.0	6561.0	77.0	1.9134487301460454E-4	22.561028345356956	0.6499281798815538
17	379	small	N	A1	766.0	144.0	88.01219323999996	32.970562720000004	9.151122643991596E-5	910.0	123.39696951999987	31.240998703626616	29.206163733020468	13.32453126189079	25.750474127318274	12.083045973594572	15.433615947542492	13.416407864998739	8.706507835436927	24.89200590141369	15.0	20.040173809864168	0.7829044090940054	1.0696714224164114	0.7319111202629	0.37461357916729515	0.18798955613577023	135.0	4.0	31.064449134018133	-1.0	-1.0	-1.0	-1.0	-1.0	-1.0	-1.0	-1.0	-1.0	-1.0	-1.0	-1.0	-1.0	100.0	2201.0	29.0	3.7486880993608076E-4	18.027756377319946	0.5770544196856034
17	381	small	E	A1	778.0	98.0	89.25483391999994	27.970562720000004	6.629349881296216E-5	876.0	119.63961019999985	32.984845004941285	27.892651361962706	44.356254285824605	52.00126755749534	9.848857801796104	12.197985732352363	11.704699910719626	18.432707502761307	17.495647640922623	15.264337522473747	23.39103727926575	0.8074167340329202	1.18256398708381	0.6827679033453413	0.3133786876469942	0.12596401028277635	143.0	4.0	30.528675044947494	374.0	46.0	17483.0	2571.0	0.6666666666666666	0.4794520547945205	0.10952380952380952	0.24732070179367732	-1.0	69.91253673054794	26.277698537842404	1.0	0.24523809523809523	78.0	5200.0	75.0	5.323934735471987E-4	17.0	0.5153882032022076
17	382	medium	iso	A1	936.0	291.0	98.6690474799999	49.284271200000006	5.050143797067477E-5	1227.0	150.3675322399999	36.124783736376884	31.064449134018133	51.34019174590992	62.758258482642674	18.867962264113206	18.506573019581467	12.529964086141668	28.15241767041785	19.250301121391548	15.556349186104045	31.66455053234841	1.0195276156287476	1.1628979345658914	0.8767128957102639	0.4994906960056533	0.3108974358974359	109.0	4.0	32.2490309931942	77.0	209.0	5167.0	17004.0	0.5	0.2330888345558272	0.7307692307692307	-1.0	0.19516220095043918	97.39909558031471	42.95370292213502	3.0	0.36713286713286714	90.0	11835.0	182.0	6.860823677357604E-4	23.021728866442675	0.6372835069254764
17	385	small	api	A1	765.0	113.0	88.08326103999993	28.556349160000003	1.1142291695191592E-4	878.0	119.05382375999984	33.421549934136806	27.018512172212592	25.304941131136268	27.61761111877209	10.198039027185569	13.124760902914632	11.045361017187261	10.651810005866341	23.132287818675163	15.524174696260024	22.977860086570015	0.7770076043763111	1.2369870598762824	0.6281452972143652	0.32419722910840165	0.1477124183006536	84.0	4.0	32.57299494980466	40.0	58.0	3883.0	5950.0	0.4166666666666667	0.11161731207289294	0.5918367346938775	-1.0	0.030706603917571355	46.146424919275645	17.575740030267518	3.0	0.6224489795918368	82.0	7495.0	133.0	7.399942449633168E-4	17.804493814764857	0.5327249588918475
17	388	small	api	A1	818.0	201.0	90.08326103999994	38.970562720000004	8.495562675072336E-5	1019.0	131.88225087999984	34.713109915419565	29.0	38.45370921670597	44.41791486480958	14.035668847618199	18.573701144982454	13.038404810405298	18.69610650216373	22.551724137931036	15.297058540778355	26.713047161595924	0.7556743127316781	1.1970037901868815	0.6313048621288817	0.4326060387922212	0.24572127139364303	91.0	4.0	32.01562118716424	175.0	140.0	8853.0	9202.0	0.42857142857142855	0.30912659470068693	0.4444444444444444	-1.0	0.03939027076173838	78.17272395945443	33.38023555064288	4.0	0.2698412698412698	95.0	5657.0	66.0	0.0019301986436919077	19.209372712298546	0.5533751588118511
[truncated: 27 more columns]
