# Supplementary material for: Exploiting Single-Cell Quantitative Data to Map Genetic Variants Having Probabilistic Effects
Source: PLoS Genet. 2016 Aug 1;12(8):e1006213. doi: 10.1371/journal.pgen.1006213 (PMC4968810; doi:10.1371/journal.pgen.1006213)
Supplement: S1 Dataset — (ZIP) [file pgen.1006213.s007.zip › data/2014-10-07_morpho/k_series/K4-1_C.xls]

image_number	cell_id	Cgroup	Agroup	C11-1_C	C11-2_C	C12-1_C	C12-2_C	C13_C	C101_C	C102_C	C103_C	C104_C	C105_C	C106_C	C107_C	C108_C	C109_C	C110_C	C111_C	C112_C	C113_C	C114_C	C115_C	C116_C	C117_C	C118_C	C126_C	C127_C	C128_C	A7-1_C	A7-2_C	A8-1_C	A8-2_C	A9_C	A101_C	A102_C	A103_C	A104_C	A120_C	A121_C	A122_C	A123_C	D14-1_C	D14-2_C	D14-3_C	D15-1_C	D15-2_C	D15-3_C	D16-1_C
1	2	large	F	827.0	596.0	91.25483391999994	75.59797967999998	6.314052186072172E-5	1423.0	168.8528136	33.24154027718932	29.154759474226502	33.69006752597977	35.35415574338802	27.294688127912362	26.894744782014953	13.892443989449804	24.367101922645567	35.29440882232832	15.652475842498529	42.11180454020765	1.014870687531672	1.140175425099138	0.8901004750592911	0.8284271247074342	0.720677146311971	150.0	3.0	31.78049716414141	148.0	239.0	7023.0	13021.0	0.07692307692307693	0.2719606465214336	0.6175710594315246	-1.0	0.047684269462409674	84.11979164161622	38.30371384277822	3.0	0.2248062015503876	97.0	83.0	180.0	9370.0	7838.0	17208.0	113.0
1	7	large	F	766.0	571.0	87.66904747999995	73.35533899999999	1.0063709117806514E-4	1337.0	163.43860003999993	33.13608305156178	29.154759474226502	15.461217740441896	26.995838394086604	26.92582403567252	25.58174067540713	13.416407864998739	17.020720255993485	37.90118731649445	14.317821063276353	37.496703101529164	1.052540731192601	1.1365582721015026	0.9260772254522834	0.8367301927939235	0.7454308093994778	138.0	3.0	30.675723300355934	72.0	394.0	2585.0	16991.0	0.5384615384615384	0.34854151084517576	0.8454935622317596	-1.0	0.14124275541571826	53.68187364006597	20.09975124224178	2.0	0.1630901287553648	130.0	44.0	174.0	6608.0	1989.0	8597.0	53.0
1	16	large	F	1064.0	656.0	103.98275595999989	80.01219323999997	5.8136616851708703E-5	1720.0	186.40916275999996	38.600518131237564	33.52610922848042	64.85521436932106	77.38811485340092	29.068883707497267	29.88690613386792	14.035668847618199	43.47091907665546	13.720649684253551	17.11724276862369	44.545741425735535	0.9726294042378757	1.1513569280638873	0.8447679260274584	0.7694755971920871	0.6165413533834586	118.0	3.0	34.0147027033899	184.0	224.0	9056.0	10030.0	0.8	0.2372093023255814	0.5490196078431373	-1.0	0.0010951131044029784	110.47152244411095	48.1666651691993	3.0	0.29901960784313725	88.0	70.0	158.0	6799.0	5673.0	12472.0	96.0
2	20	large	F	1048.0	664.0	99.84062035999995	77.76955255999995	4.75688000681213E-5	1712.0	180.02438648	38.01315561749642	34.0	47.48955292199915	50.79832377453586	27.80287754891569	29.35909444125322	17.804493814764857	33.75147311920271	28.0	16.278820596099706	43.55444675855779	0.9469937025662872	1.118033988749895	0.8470169172809741	0.7789369925745921	0.6335877862595419	101.0	4.0	35.38361202590826	79.0	199.0	5816.0	12579.0	0.5333333333333333	0.16238317757009346	0.7158273381294964	-1.0	0.012875362006778562	136.42482890409082	53.506350797998344	2.0	0.37050359712230213	87.0	78.0	165.0	7417.0	7434.0	14851.0	116.0
2	29	large	iso	894.0	470.0	97.08326103999994	66.355339	5.244523225799885E-5	1364.0	166.26702715999994	36.124783736376884	30.066592756745816	24.981239606216036	33.3741013566914	25.059928172283335	22.668307365802765	12.206555615733702	21.508779282118653	35.7207086512666	16.15549442140351	39.09952648567099	1.1055050457842543	1.2014924347645557	0.9201098681914622	0.6834889793479484	0.5257270693512305	130.0	3.0	33.52610922848042	78.0	342.0	4276.0	20295.0	0.6363636363636364	0.30791788856304986	0.8142857142857143	-1.0	0.11580621538684291	57.78694243319993	22.632146031870928	4.0	0.2785714285714286	78.0	58.0	136.0	7227.0	6261.0	13488.0	125.0
2	30	large	iso	938.0	481.0	98.66904747999993	65.76955256	7.914153629513762E-5	1419.0	166.8528136	38.47076812334269	30.4138126514911	52.72661761909724	69.25908445308296	24.515301344262525	23.985644933346883	14.317821063276353	34.675678835499426	18.412686578200017	14.7648230602334	37.07869840504106	1.0220822251137083	1.2649110640673515	0.8080269468330672	0.6665672187960605	0.5127931769722814	107.0	3.0	32.64965543462902	60.0	347.0	3604.0	22573.0	0.4666666666666667	0.2868217054263566	0.8525798525798526	-1.0	0.16334643439422514	52.80812183537305	20.248456731316587	1.0	0.3488943488943489	92.0	54.0	146.0	5311.0	3614.0	8925.0	77.0
2	35	large	E	1015.0	612.0	102.25483391999994	77.42640679999995	4.0661353400095E-5	1627.0	182.50966784000002	36.76955262170047	34.539832078341085	77.6849815207256	84.90570342568243	28.178005607210743	26.637653181905527	12.206555615733702	43.514263457633696	5.616703623804	15.811388300841896	43.686830398776344	1.057826131107959	1.0645550487420457	0.9936791266529261	0.7571906758029185	0.6029556650246305	65.0	3.0	33.301651610693426	518.0	308.0	20572.0	13587.0	0.7272727272727273	0.5076828518746158	0.3728813559322034	-1.0	0.011748764405291908	134.88949876703373	52.05874330915185	3.0	0.15617433414043583	82.0	73.0	155.0	7692.0	7334.0	15026.0	129.0
3	46	large	F	887.0	519.0	91.01219323999995	68.94112544	5.5879779739795556E-5	1406.0	162.36753223999992	35.35533905932738	31.400636936215164	55.21687962972674	66.2276511886353	25.96150997149434	25.16508100863008	16.76305461424021	35.21391770309007	19.298971585544006	14.317821063276353	38.478666564893395	1.0316481779888225	1.1259433727776125	0.916252276030391	0.7574932872807674	0.5851183765501691	149.0	7.0	30.610455730027933	117.0	221.0	4186.0	7137.0	0.5294117647058824	0.24039829302987198	0.6538461538461539	-1.0	0.04223495553711079	25.06339623697358	12.53169811848679	1.0	0.07396449704142012	86.0	66.0	152.0	4285.0	3603.0	7888.0	46.0
4	60	large	iso	829.0	501.0	89.42640679999994	69.01219323999999	4.742892607776472E-5	1330.0	160.85281359999993	34.0147027033899	29.546573405388315	33.37560427565108	39.130399556985296	24.596747752497688	24.95151310009192	13.416407864998739	23.8720299007369	31.374196502628827	15.264337522473747	37.826816619371435	0.985781810258516	1.1512232649349026	0.8562907302904952	0.771720520923357	0.6043425814234017	134.0	3.0	32.01562118716424	111.0	343.0	7388.0	25498.0	0.6153846153846154	0.34135338345864663	0.7555066079295154	-1.0	0.14520628350702466	126.00885108274602	47.45139774878747	6.0	0.40748898678414097	111.0	84.0	195.0	7235.0	5252.0	12487.0	85.0
4	63	large	iso	942.0	555.0	94.91168815999993	70.76955256000001	6.0886683894396923E-5	1497.0	168.50966783999996	35.35533905932738	32.526911934581186	56.309932474020215	68.4985656759521	25.079872407968907	26.725717664293377	15.231546211727817	36.062445840513924	18.384776310850235	15.297058540778355	38.75980281231558	0.9384171726649876	1.0869565217391304	0.8633437988517886	0.7456358003104774	0.589171974522293	127.0	4.0	32.28002478313795	56.0	440.0	4338.0	36968.0	0.5333333333333333	0.33132932531730125	0.8870967741935484	-1.0	0.17846796224717945	123.95694626634096	48.2140870563116	8.0	0.3225806451612903	122.0	128.0	250.0	5037.0	6267.0	11304.0	54.0
4	67	large	F	860.0	539.0	90.25483391999994	70.35533899999999	5.7894693049972166E-5	1399.0	163.43860003999995	34.17601498127012	30.083217912982647	46.24536426676835	58.558427725757795	26.476404589747453	25.67002679089421	15.524174696260024	33.59080924528948	24.398985578043384	15.231546211727817	39.3716482759457	1.031413204412365	1.1360491779877444	0.9078948556076432	0.7795187907870014	0.6267441860465116	124.0	4.0	31.78049716414141	96.0	379.0	6005.0	22853.0	0.5	0.33952823445318087	0.7978947368421052	-1.0	0.1230641894661577	68.70002169749252	24.04289067798948	2.0	0.2968421052631579	74.0	76.0	150.0	4837.0	7013.0	11850.0	72.0
4	68	large	E	856.0	564.0	92.84062035999993	74.18376611999997	4.281846703602463E-5	1420.0	169.43860003999995	35.510561809129406	30.4138126514911	32.66091272167381	40.30680542389064	25.553864678361276	27.498473899708873	13.038404810405298	24.894002092997937	32.879797461071455	15.231546211727817	38.48316247984899	0.9292830129977436	1.167580080013034	0.7959051622286754	0.7990442742879581	0.6588785046728972	119.0	3.0	32.28002478313795	436.0	206.0	20782.0	9076.0	0.6666666666666666	0.45211267605633804	0.32087227414330216	0.04248268826550045	-1.0	79.63025898534221	29.463192307331244	1.0	0.11059190031152648	56.0	75.0	131.0	1916.0	3312.0	5228.0	36.0
4	70	large	E	738.0	499.0	85.18376611999994	68.94112544	4.2776127811400046E-5	1237.0	156.95331867999988	31.144823004794873	29.154759474226502	26.68010278853191	31.776408126327254	26.40075756488817	23.14926766004069	12.206555615733702	20.260188985593366	34.74561334987229	13.892443989449804	38.47315940749292	1.1404575709520206	1.0682586159672363	1.0675856519251314	0.809322346031066	0.6761517615176151	120.0	3.0	29.68164415931166	465.0	266.0	8717.0	4884.0	0.0	0.5909458367016976	0.36388508891928867	0.09084730569191338	-1.0	0.0	0.0	0.0	0.0	135.0	116.0	251.0	6935.0	6228.0	13163.0	64.0
4	73	large	F	750.0	444.0	86.25483391999994	63.94112544000001	3.691758755391987E-5	1194.0	152.6101729199999	33.12099032335839	29.068883707497267	28.237445538167258	33.46744286935061	23.706539182259394	24.03645362720136	13.416407864998739	19.957132729024515	31.304951684997054	14.422205101855956	36.1894281743036	0.9862744126043365	1.1393967053098786	0.8656110799759617	0.741304835150508	0.592	88.0	4.0	30.23243291566195	84.0	285.0	2958.0	10589.0	0.6153846153846154	0.30904522613065327	0.7723577235772358	-1.0	0.0909471062182216	44.993596968489975	21.65255581644739	2.0	0.13550135501355012	98.0	38.0	136.0	8248.0	3173.0	11421.0	104.0
5	82	large	iso	1241.0	615.0	111.4974745999999	76.59797967999997	6.603464423261604E-5	1856.0	190.50966784000002	40.496913462633174	36.89173349139343	77.65080229659557	80.02685751460189	28.231188426986208	27.55389260293557	17.46424919657298	44.49721832906401	8.755348947626803	17.08800749063506	45.17993032453743	1.0245807673641902	1.0977232466476752	0.933368925631434	0.6869929561615383	0.49556809024979853	143.0	4.0	36.40054944640259	94.0	481.0	6176.0	32177.0	0.6470588235294118	0.3098060344827586	0.8365217391304348	-1.0	0.1763777872314804	88.42076374051902	27.041630560342615	4.0	0.31478260869565217	223.0	86.0	309.0	4702.0	2439.0	7141.0	29.0
5	85	large	F	699.0	515.0	84.66904747999996	71.4264068	1.0771064344495996E-4	1214.0	158.5096678399999	32.2490309931942	26.419689627245813	29.998681539528516	45.186630543565585	26.92582403567252	23.434953497083633	12.36931687685298	26.04729426373378	30.204745447768136	13.892443989449804	36.71703277591706	1.1489599942676783	1.2206438246699447	0.9412737532820851	0.8435952561870019	0.7367668097281831	138.0	3.0	28.844410203711913	24.0	296.0	1027.0	17255.0	0.0	0.26359143327841844	0.925	-1.0	0.10602018865915498	66.10476477193838	27.033164300356535	1.0	0.359375	67.0	101.0	168.0	3896.0	5113.0	9009.0	63.0
5	88	large	F	870.0	572.0	94.56854239999991	73.76955255999998	5.5430544849676094E-5	1442.0	170.75230851999993	35.38361202590826	30.4138126514911	32.35919286450098	51.52700484169738	27.073972741361768	26.898807050106697	14.035668847618199	29.505184468888363	30.085014676880384	15.524174696260024	37.68697005597558	1.006512024526916	1.163405996852996	0.8651425446056862	0.7800643923216485	0.6574712643678161	169.0	3.0	32.69556544854363	340.0	318.0	12018.0	12309.0	0.6666666666666666	0.4563106796116505	0.48328267477203646	0.0022262271040186022	-1.0	25.9530389222443	11.670049109556393	2.0	0.0729483282674772	146.0	113.0	259.0	6178.0	5291.0	11469.0	57.0
5	95	large	iso	714.0	430.0	85.01219323999996	63.94112544000001	5.500157251797582E-5	1144.0	151.7817457999999	31.78049716414141	26.476404589747453	38.8113840367584	48.56200863970065	22.20360331117452	25.153206654107407	11.40175425099138	24.983875988443838	27.345102600538027	14.317821063276353	33.326391359305426	0.8827345004756587	1.2003328116706555	0.7354081233912494	0.7521406401019003	0.6022408963585434	143.0	3.0	29.732137494637012	31.0	337.0	1635.0	19266.0	0.6	0.32167832167832167	0.9157608695652174	-1.0	0.19915998248869218	50.9559784884212	21.867962264113206	3.0	0.2717391304347826	75.0	58.0	133.0	4555.0	3443.0	7998.0	59.0
6	115	large	E	784.0	574.0	89.08326103999993	76.59797967999997	7.356146993386332E-5	1358.0	167.68124071999998	35.35533905932738	27.294688127912362	30.735487701920107	44.75584332655694	28.160255680657446	24.822747318501737	12.649110640673518	27.181184668810886	32.6803514229501	14.7648230602334	38.6048583582194	1.134453625109743	1.2953194003770996	0.8758099545019363	0.859847055280185	0.7321428571428571	104.0	4.0	32.202484376209235	114.0	90.0	8829.0	5625.0	0.07692307692307693	0.15022091310751104	0.4411764705882353	0.09073002680981505	-1.0	36.504280195279144	14.893435239886667	2.0	0.15196078431372548	93.0	66.0	159.0	8071.0	5627.0	13698.0	138.0
7	118	large	api	878.0	464.0	93.08326103999993	65.355339	6.774202312975204E-5	1342.0	160.85281359999996	36.069377593742864	29.0	58.60054251665875	70.56725749449197	24.166091947189145	23.385338767496524	13.892443989449804	35.32082018019094	15.758620689655173	15.297058540778355	37.45450260428099	1.0333864387193654	1.243771641163547	0.8308490116020281	0.7021169893469393	0.5284738041002278	101.0	4.0	30.59411708155671	123.0	215.0	9429.0	16271.0	0.5384615384615384	0.2518628912071535	0.636094674556213	-1.0	0.15558977908950808	105.42827804272791	41.63932416971694	6.0	0.6094674556213018	109.0	54.0	163.0	4227.0	1963.0	6190.0	59.0
7	137	large	F	1098.0	702.0	107.25483391999994	82.18376611999997	7.491628910533486E-5	1800.0	191.43860004000004	40.024992192379	33.734255586866	50.04588462699701	62.17953291703492	29.068883707497267	29.536257229257547	13.45362404707371	39.95003902347941	24.84121808593472	17.804493814764857	45.171180804944726	0.9841762780526804	1.1864791884710277	0.8294930813923103	0.76624766564181	0.639344262295082	124.0	3.0	35.84689665786984	148.0	365.0	6146.0	17894.0	0.5454545454545454	0.285	0.7115009746588694	-1.0	0.08269133184896572	73.95456004135632	32.228349695487694	1.0	0.14035087719298245	96.0	128.0	224.0	3139.0	3728.0	6867.0	44.0
7	139	large	iso	957.0	472.0	95.74011527999993	65.355339	4.8031441473760145E-5	1429.0	163.92388139999997	37.8021163428716	31.400636936215164	47.52611691161957	59.95522840981113	23.194827009486403	24.382821426349537	16.1245154965971	31.770707997053037	22.101462508857324	15.033296378372908	36.70222297548507	0.9512774015734161	1.2038646356014977	0.7901863493964343	0.6826327585763071	0.49320794148380354	150.0	3.0	33.24154027718932	41.0	390.0	1648.0	17815.0	0.5294117647058824	0.30160951714485656	0.9048723897911833	-1.0	0.18133364782425918	60.50918342294942	23.262028902410158	2.0	0.1716937354988399	121.0	57.0	178.0	11637.0	6614.0	18251.0	134.0
8	157	large	E	997.0	553.0	101.08326103999994	71.94112543999998	5.0194606552550856E-5	1550.0	175.43860004	37.12142238654117	33.13608305156178	43.42344994481627	58.79948539601937	26.832815729997478	25.127379913410692	13.416407864998739	35.558982257064116	25.80268762211778	17.029386365926403	41.571968032390465	1.0678716134536805	1.1202718899749844	0.9532253937725118	0.7117016675147823	0.5546639919759278	105.0	3.0	34.20526275297414	669.0	285.0	32234.0	13936.0	0.3076923076923077	0.6154838709677419	0.29874213836477986	0.03700470550046222	-1.0	134.20219675528028	53.63218459647061	4.0	0.1509433962264151	115.0	87.0	202.0	3758.0	3102.0	6860.0	40.0
8	170	large	E	804.0	586.0	88.49747459999995	74.01219323999997	6.921790463971364E-5	1390.0	165.33809495999998	35.38361202590826	28.284271247461902	32.35919286450099	47.29061004263853	26.0	27.323019414061292	15.0	27.413820818794743	31.819805153394636	15.524174696260024	37.30769230769231	0.9515785794383902	1.2509996003196802	0.7606545830991664	0.8363198336961359	0.7288557213930348	79.0	4.0	32.31098884280702	194.0	208.0	7876.0	7583.0	0.5625	0.2892086330935252	0.5174129353233831	0.058799024008404546	-1.0	74.74951341668232	32.489987407243376	2.0	0.14676616915422885	74.0	61.0	135.0	6811.0	5341.0	12152.0	121.0
8	174	large	E	1118.0	937.0	107.9827559599999	98.3259017199999	5.0497816817095035E-5	2055.0	209.13708480000008	36.71511950137164	36.71511950137164	34.07719528013074	34.821254483019445	34.438350715445125	34.2512056758022	13.92838827718412	29.68804173330496	43.088515616594904	17.88854381999832	51.99141590004874	1.0054638964074525	1.0	1.0054638964074525	0.9105704040043469	0.8381037567084079	140.0	3.0	37.69615364994153	43.0	91.0	2891.0	6739.0	0.0	0.06520681265206812	0.6791044776119403	-1.0	0.0019751729336998825	96.74722026281378	47.26312594708934	1.0	0.2537313432835821	95.0	81.0	176.0	9517.0	7079.0	16596.0	128.0
8	175	large	E	1112.0	583.0	105.15432883999989	74.42640679999997	5.674174820390455E-5	1695.0	181.58073564	38.47076812334269	35.510561809129406	60.47132816552014	59.9898623596818	27.85677655436824	25.99415166079003	15.524174696260024	38.99064336825273	22.950918219223208	17.08800749063506	45.02711727537969	1.0716555369024725	1.0833612920607818	0.9891949664030893	0.7077826240824119	0.5242805755395683	91.0	4.0	35.84689665786984	147.0	456.0	4878.0	15070.0	0.5625	0.35575221238938054	0.7562189054726368	-1.0	0.14857105303650714	62.821708265897584	27.046149189102042	1.0	0.11442786069651742	97.0	88.0	185.0	10003.0	10546.0	20549.0	133.0
9	189	large	E	1015.0	672.0	99.91168815999993	79.59797967999997	4.0817534247372536E-5	1687.0	181.92388139999997	38.27531841800928	32.57299494980466	49.763641690726175	62.01468327652297	28.284271247461902	28.475725821173032	16.1245154965971	36.57709609912149	22.56470432432274	16.15549442140351	41.42048090632496	0.9932765691412587	1.1750629156757602	0.8452964993538589	0.79668336253643	0.6620689655172414	120.0	3.0	34.132096331752024	343.0	103.0	10856.0	3215.0	0.5882352941176471	0.26437462951985774	0.23094170403587444	0.08390050761733474	-1.0	7.656854249492381	3.8284271247461903	1.0	0.06502242152466367	99.0	73.0	172.0	5872.0	5002.0	10874.0	53.0
10	193	large	iso	777.0	409.0	90.49747459999995	62.35533900000001	5.921219243277526E-5	1186.0	154.85281359999993	34.0	28.653097563788805	22.121941971881846	35.36246188706905	22.360679774997898	23.489568764520126	12.083045973594572	18.823529411764707	32.841126440347466	15.620499351813308	32.524625127269665	0.9519408380443595	1.1866081816916192	0.8022368737482327	0.6890284980394364	0.5263835263835264	127.0	3.0	31.622776601683793	80.0	303.0	3697.0	16906.0	0.5833333333333334	0.32293423271500843	0.7911227154046997	-1.0	0.13705543729480843	107.83174068813199	45.378678518548014	6.0	0.2819843342036554	111.0	34.0	145.0	9770.0	2660.0	12430.0	116.0
10	198	medium	iso	897.0	424.0	94.66904747999993	61.52691188000001	4.3399872907686355E-5	1321.0	158.61017291999994	35.84689665786984	30.463092423455635	31.675468738109203	43.812692684271184	22.847319317591726	23.06763012608093	13.0	24.46515826377576	29.93786669201674	15.811388300841896	35.33879901504046	0.9904493523051544	1.1767320323089998	0.8416949017370429	0.6499158227296875	0.47268673355629875	91.0	3.0	32.802438933713454	12.0	296.0	789.0	25158.0	0.23076923076923078	0.2331566994700984	0.961038961038961	-1.0	0.24019320365898178	78.42071939732577	30.048302151612155	3.0	0.38961038961038963	180.0	37.0	217.0	9081.0	1390.0	10471.0	61.0
10	199	large	E	1018.0	627.0	100.66904747999993	75.35533899999999	3.2979651313883425E-5	1645.0	178.02438647999992	36.87817782917155	32.984845004941285	48.0664855011259	62.164271136054154	26.248809496813376	28.428559183296596	14.866068747318506	36.010455997896926	22.7983487534153	17.204650534085253	40.72245211655159	0.9233253548859435	1.118033988749895	0.8258473035496349	0.7485452667561093	0.6159135559921415	93.0	4.0	35.34119409414458	388.0	316.0	14551.0	12119.0	0.5	0.4279635258358663	0.44886363636363635	0.03006755545803456	-1.0	68.70777914524375	30.60391746866172	2.0	0.05539772727272727	101.0	114.0	215.0	7202.0	7927.0	15129.0	94.0
12	211	large	E	1130.0	689.0	110.39696951999989	84.25483391999994	5.930499968829816E-5	1819.0	196.65180344000004	38.27531841800928	36.05551275463989	43.6306405590928	53.545281895300846	28.844410203711913	31.196247323111514	13.92838827718412	36.028439657634664	31.00774096899031	18.384776310850235	44.793290169953515	0.9246115375660181	1.0615663318526436	0.8709880012418892	0.7631987932851367	0.6097345132743363	160.0	3.0	37.69615364994153	93.0	52.0	9665.0	5208.0	0.0	0.07971412864211105	0.3586206896551724	0.0505156965147616	-1.0	140.1031488625874	59.846982486978774	3.0	0.6137931034482759	75.0	83.0	158.0	6324.0	8233.0	14557.0	99.0
12	220	medium	E	1099.0	523.0	104.15432883999992	68.76955256	3.8696716708938525E-5	1622.0	175.33809495999995	38.41874542459709	34.828149534535996	64.58071166109711	72.7108140152531	24.698178070456937	25.76689957102745	14.866068747318506	39.35578799592873	14.873026759183551	17.46424919657298	41.218151481822176	0.9585234732015568	1.1030946501048131	0.8689403698136696	0.6602659085408019	0.47588717015468607	84.0	3.0	35.6931365951495	143.0	330.0	5773.0	14041.0	0.5333333333333333	0.2916152897657213	0.6976744186046512	-1.0	0.17072163307933846	61.350860131372784	24.439671288674308	1.0	0.16913319238900634	81.0	72.0	153.0	5694.0	6148.0	11842.0	91.0
13	237	medium	iso	1203.0	540.0	112.63961019999986	70.18376611999999	6.034293444015315E-5	1743.0	185.23758988	41.10960958218893	35.4682957019364	62.32613669516209	70.31580849838076	24.698178070456937	25.989479351691422	13.92838827718412	38.75006394344791	16.747351070707648	17.46424919657298	41.15501847932835	0.9503144613341227	1.1590522963849246	0.8199064565922921	0.6230824662424131	0.4488778054862843	170.0	3.0	37.21558813185679	73.0	407.0	5192.0	29326.0	0.7857142857142857	0.27538726333907054	0.8479166666666667	-1.0	0.1840099951397341	73.07698719131395	24.22285686785944	2.0	0.30833333333333335	179.0	149.0	328.0	4534.0	3801.0	8335.0	40.0
13	238	large	F	845.0	584.0	90.84062035999995	72.76955255999997	7.4608093797578E-5	1429.0	166.02438647999998	34.48187929913333	30.01666203960727	14.036243467926482	10.825754313539257	26.248809496813376	32.265357405508695	15.620499351813308	8.64222037942955	41.27707465823907	15.556349186104045	46.012619000296404	0.8135291720751834	1.148757954952958	0.7081815351681265	0.8010684237031339	0.6911242603550296	119.0	4.0	32.64965543462902	380.0	390.0	11190.0	12180.0	0.0	0.5388383484954513	0.5064935064935064	0.015449013911488146	-1.0	55.14244913567403	27.571224567837014	1.0	0.048051948051948054	88.0	48.0	136.0	3798.0	1720.0	5518.0	65.0
13	245	large	iso	1024.0	531.0	105.15432883999989	75.01219323999999	3.481978172649089E-5	1555.0	182.99494919999998	38.58756276314948	31.38470965295043	42.013363009524824	54.71696844029847	25.079872407968907	27.31795823785741	9.486832980505138	32.10879131198267	27.52932907629358	17.26267650163207	39.3341290043968	0.9180727267242488	1.2295019832857341	0.7467029246026765	0.713353354707219	0.5185546875	107.0	5.0	36.345563690772494	203.0	339.0	7368.0	13953.0	0.9	0.3485530546623794	0.6254612546125461	-1.0	0.10207841261786303	70.26081120397298	24.76182742403518	2.0	0.11623616236162361	94.0	78.0	172.0	5417.0	5690.0	11107.0	76.0
14	260	large	iso	831.0	419.0	92.25483391999995	61.52691188000001	1.0142911918079698E-4	1250.0	156.61017291999994	33.54101966249684	30.4138126514911	33.81824578980331	43.994913994745815	21.633307652783937	23.409022712784076	13.45362404707371	23.523435123297787	29.09862075304824	15.231546211727817	33.86642805167962	0.9241439900423357	1.1028219331407114	0.8379811484257289	0.6669234474299083	0.5042117930204573	130.0	5.0	32.7566787083184	84.0	220.0	5834.0	16115.0	0.7272727272727273	0.2432	0.7236842105263158	-1.0	0.15923964775638705	65.98970511130403	22.878020491670405	2.0	0.3848684210526316	133.0	56.0	189.0	8841.0	4590.0	13431.0	85.0
14	269	large	E	935.0	548.0	96.49747459999993	71.18376611999997	8.648931964203569E-5	1483.0	170.50966783999996	36.71511950137164	31.76476034853718	30.897365160266503	42.20729763428672	25.298221281347036	26.539946829387233	14.317821063276353	25.27569057661193	31.607353211032045	16.1245154965971	37.62299575174687	0.9532129602209581	1.155844372774008	0.8246897096823358	0.7376749123753755	0.586096256684492	120.0	4.0	34.132096331752024	111.0	396.0	4424.0	16772.0	0.6	0.3418745785569791	0.7810650887573964	-1.0	0.09976621076471426	71.37970465122177	25.561028345356956	3.0	0.2603550295857988	56.0	69.0	125.0	4241.0	4886.0	9127.0	104.0
14	280	large	F	866.0	577.0	96.08326103999994	76.59797968	7.844430341242211E-5	1443.0	175.09545427999998	35.22782990761707	30.265491900843113	33.46537934635529	41.49298575252635	26.90724809414742	26.636945966608085	11.313708498984761	26.342809149289806	33.701748623209575	15.620499351813308	39.76102903084206	1.0101476395934499	1.1639602628310732	0.8678540598426372	0.7972042044671223	0.6662817551963048	98.0	4.0	33.28663395418648	242.0	214.0	10279.0	9084.0	0.0	0.316008316008316	0.4692982456140351	-1.0	0.016252535571168725	60.62245106512814	26.630987562085558	1.0	0.17543859649122806	101.0	70.0	171.0	9767.0	6904.0	16671.0	158.0
14	286	large	E	754.0	514.0	86.18376611999994	71.18376611999999	4.2138083492921644E-5	1268.0	159.78174579999992	32.01562118716424	27.892651361962706	27.342271827956196	40.53768570137547	24.413111231467404	25.552539055961212	12.206555615733702	22.92630824524737	31.37026984796577	14.866068747318506	35.27406229113596	0.9554084303716978	1.147815629704677	0.8323709885511108	0.825953301006661	0.6816976127320955	165.0	4.0	31.240998703626616	86.0	60.0	5432.0	4163.0	0.36363636363636365	0.11514195583596215	0.410958904109589	0.0252281866489257	-1.0	100.25960739486088	44.07680962081059	2.0	0.410958904109589	56.0	55.0	111.0	4028.0	4197.0	8225.0	96.0
15	293	large	N	703.0	511.0	82.25483391999997	69.35533899999999	1.0576982080868015E-4	1214.0	154.02438647999992	30.805843601498726	26.627053911388696	36.0273733851036	49.67219148566238	25.079872407968907	24.455021291275248	13.038404810405298	27.62462898300887	25.951049721818883	13.601470508735444	36.23594468451875	1.0255510354806596	1.1569377409914174	0.8864358030206809	0.8431764517019648	0.7268847795163584	88.0	3.0	28.792360097775937	-1.0	-1.0	-1.0	-1.0	-1.0	-1.0	-1.0	-1.0	-1.0	-1.0	-1.0	-1.0	-1.0	68.0	65.0	133.0	6726.0	5281.0	12007.0	128.0
15	302	large	iso	797.0	517.0	87.66904747999996	68.35533899999999	4.519788797431695E-5	1314.0	158.85281359999988	35.510561809129406	27.459060435491963	32.47119229084849	43.61631303263149	24.73863375370596	24.70754333226798	14.317821063276353	24.72503827788709	31.792784827830875	15.652475842498529	35.84244296329017	1.001258337221952	1.2932183856964947	0.7742376293874754	0.7796975211301795	0.6486825595984943	140.0	3.0	33.12099032335839	48.0	115.0	3996.0	9740.0	0.4	0.12404870624048706	0.7055214723926381	-1.0	0.04574615272911039	137.87338594021173	50.21745632936614	3.0	0.8466257668711656	82.0	91.0	173.0	9637.0	11753.0	21390.0	155.0
15	316	large	F	755.0	622.0	84.42640679999997	75.59797967999997	4.326070808548696E-5	1377.0	162.85281359999996	32.526911934581186	28.319604517012593	35.394795844987044	45.0	27.0	27.898406228975045	14.0	26.16295090390226	29.76736484768281	14.317821063276353	37.00000000000001	0.9677972203285947	1.1485651897095213	0.8426140971357109	0.8954305003064514	0.823841059602649	91.0	3.0	30.364452901377952	157.0	196.0	5162.0	5427.0	0.6	0.25635439360929557	0.5552407932011332	0.04501822907398444	-1.0	49.88903461119883	24.08318915758459	2.0	0.11614730878186968	66.0	60.0	126.0	5715.0	4939.0	10654.0	107.0
15	317	large	E	747.0	697.0	91.25483391999994	86.01219323999996	1.1567339813669985E-4	1444.0	179.68124072	32.2490309931942	27.16615541441225	66.86857918537254	73.92642583525362	30.463092423455635	28.816185621690973	9.486832980505138	42.04777502574167	14.908256020104284	13.892443989449804	43.758425133692626	1.0571521444019634	1.187103235671153	0.8905309265746216	0.9425494469192062	0.9330655957161981	94.0	3.0	29.410882339705484	86.0	86.0	4149.0	4868.0	0.0	0.11911357340720222	0.5	-1.0	0.24141941377569126	96.33698083733361	45.655073688917156	1.0	0.3313953488372093	99.0	62.0	161.0	14460.0	7328.0	21788.0	232.0
16	325	large	iso	667.0	431.0	78.59797967999998	61.11269832000001	6.211986005832944E-5	1098.0	142.12489155999987	30.01666203960727	27.018512172212592	22.61986494804043	35.49620419841219	21.400934559032695	24.13814887696666	13.601470508735444	16.524155795388687	29.128176821275765	13.0	28.458079199142674	0.8866021445187996	1.1109665050497544	0.7980457920998197	0.7775352314246663	0.6461769115442278	105.0	3.0	28.231188426986208	50.0	257.0	2192.0	10378.0	0.5833333333333334	0.2795992714025501	0.8371335504885994	-1.0	0.15613820665183945	54.764083388071185	20.72004514666935	1.0	0.18566775244299674	77.0	45.0	122.0	7972.0	4892.0	12864.0	134.0
16	333	large	E	1005.0	892.0	100.15432883999992	93.91168815999994	5.7086482286466645E-5	1897.0	196.066017	37.013511046643494	32.202484376209235	62.462428688786076	67.00410597391668	30.083217912982647	37.372588063709344	16.492422502470642	42.01168589600776	17.265748614438127	16.278820596099706	45.63844278506148	0.8049540979527441	1.1493992393328691	0.7003259358514567	0.937669786695163	0.8875621890547264	122.0	3.0	33.37663853655727	441.0	258.0	20336.0	13079.0	0.058823529411764705	0.3684765419082762	0.36909871244635195	0.04663842073421657	-1.0	80.46420720502401	36.453101892241406	2.0	0.12446351931330472	79.0	62.0	141.0	8731.0	5638.0	14369.0	140.0
16	350	large	F	796.0	493.0	90.66904747999995	68.355339	7.163187262574039E-5	1289.0	161.43860003999993	34.058772731852805	28.071337695236398	28.141601232261735	51.73292132685961	24.08318915758459	25.383385804069373	12.727922061357855	25.66152359279254	27.216373095381485	14.317821063276353	32.68432814243623	0.9487776509989326	1.2132935416765853	0.7819852479292584	0.7538993835253208	0.6193467336683417	96.0	4.0	32.28002478313795	71.0	298.0	3439.0	13983.0	0.7	0.28626842513576417	0.8075880758807588	-1.0	0.10945770410279548	66.09594200835996	26.7860993661672	3.0	0.23848238482384823	70.0	64.0	134.0	5085.0	4853.0	9938.0	92.0
17	366	large	F	874.0	584.0	91.59797967999994	72.59797968	6.803549422635989E-5	1458.0	166.6101729199999	36.40054944640259	30.083217912982647	43.82486676276062	56.3099324740202	26.248809496813376	26.558752699841744	14.866068747318506	32.27973252794192	25.56242494484382	14.7648230602334	38.79541026258581	0.9883299036467847	1.2099952056888719	0.816804809638986	0.7925718442003091	0.6681922196796338	87.0	4.0	32.202484376209235	143.0	169.0	12383.0	14474.0	0.4166666666666667	0.2139917695473251	0.5416666666666666	0.020938940903633647	-1.0	112.55464330525595	41.37299143717745	5.0	0.5288461538461539	101.0	83.0	184.0	8059.0	9241.0	17300.0	96.0
17	384	large	F	973.0	666.0	98.49747459999995	78.52691187999996	1.1106764087748347E-4	1639.0	179.43860003999998	37.20215047547655	31.400636936215164	70.94899126867875	68.72503002829328	26.076809620810597	34.33434147387037	16.64331697709324	39.24504313164434	13.853222177741984	15.811388300841896	42.11520137874278	0.7594964254857184	1.1847578299461292	0.6410562617005473	0.7972479720815095	0.68448098663926	119.0	3.0	31.953090617340916	0.0	520.0	0.0	19775.0	0.0	0.3172666259914582	1.0	-1.0	0.173953988728421	52.745462040008434	24.413111231467404	2.0	0.08461538461538462	81.0	149.0	230.0	2973.0	6831.0	9804.0	35.0
17	386	large	E	746.0	489.0	87.25483391999994	68.18376612	7.591066646992598E-5	1235.0	158.2670271599999	31.575306807693888	28.442925306655784	28.41266144307258	32.32468491274153	24.698178070456937	24.05697259326128	12.649110640673518	19.698937647327583	33.64632820577204	13.601470508735444	36.83996824897892	1.0266536229656458	1.1101286688083771	0.924805972327213	0.7814325356749249	0.6554959785522788	108.0	4.0	30.4138126514911	161.0	154.0	10810.0	10055.0	0.5384615384615384	0.2550607287449393	0.4888888888888889	0.04841057946784157	-1.0	118.19989355289266	47.37755832643195	3.0	0.38095238095238093	63.0	47.0	110.0	5091.0	3382.0	8473.0	100.0
[truncated: 67 more columns]
