# Supplementary material for: Exploiting Single-Cell Quantitative Data to Map Genetic Variants Having Probabilistic Effects
Source: PLoS Genet. 2016 Aug 1;12(8):e1006213. doi: 10.1371/journal.pgen.1006213 (PMC4968810; doi:10.1371/journal.pgen.1006213)
Supplement: S1 Dataset — (ZIP) [file pgen.1006213.s007.zip › data/2014-10-07_morpho/k_series/k4-2_A.xls]

image_number	cell_	Agroup	C11-1_A	C12-1_A	C13_A	C103_A	C104_A	C115_A	C126_A	C127_A	A7-1_A	A8-1_A	A101_A	A120_A	A121_A	A122_A	A123_A	D14-1_A	D15-1_A	D16-1_A	D17-1_A	D102_A	D105_A	D117_A	D127_A	D135_A	D147_A	D148_A	D154_A	D155_A	D173_A	D176_A	D179_A	D182_A	D188_A	D191_A	D194_A
1	1	A	482.0	79.01219323999999	9.586124944915986E-5	25.96150997149434	21.840329667841555	1.188695883547992	112.0	3.0	257.0	14157.0	0.533195020746888	44.6930832760394	16.278820596099706	3.0	0.3151750972762646	70.0	3317.0	68.0	0.00191504735448521	14.7648230602334	0.56871973457804	4.123105625617661	15.033296378372908	5.385164807134504	0.33333333333333337	0.445679410547875	61.92751306414706	82.23483398157467	6.082762530298219	11.40175425099138	4.123105625617661	2.7653315937748606	3.1622776601683795	47.385714285714286	1.4350316551100393
1	2	B	761.0	100.91168815999991	6.917078425287712E-5	31.953090617340916	27.85677655436824	1.1470491050885905	115.0	3.0	119.0	21984.0	0.15637319316688567	66.0329890400368	23.53720459187964	4.0	1.1176470588235294	85.0	3910.0	60.0	3.915831086527094E-4	22.360679774997898	0.6997970882623409	7.0710678118654755	24.186773244895647	9.219544457292887	0.43852900965351466	0.5663521139548541	29.931511840507795	34.33021719550334	5.830951894845301	10.295630140987	4.47213595499958	2.3021728866442674	2.23606797749979	46.0	1.3043478260869565
1	4	A	805.0	103.74011527999991	6.306653690741475E-5	34.539832078341085	27.85677655436824	1.2399077118965824	94.0	4.0	454.0	26705.0	0.5639751552795031	60.46929827207764	22.847319317591726	3.0	0.1299559471365639	129.0	8665.0	104.0	0.001986240470043992	20.8806130178211	0.6045371897136327	4.0	23.08679276123039	6.082762530298219	0.2222222222222222	0.3333333333333333	23.629377730656813	14.167055522631216	9.848857801796104	17.0	4.47213595499958	3.801315561749642	2.23606797749979	67.17054263565892	1.5482977495672243
1	7	A	812.0	103.74011527999991	4.3471251745113E-5	33.421549934136806	29.832867780352597	1.120292899100624	104.0	3.0	307.0	32193.0	0.37807881773399016	88.73863868869255	26.870057685088806	4.0	0.40716612377850164	69.0	4362.0	80.0	0.0011020425407808885	18.384776310850235	0.5500874838863175	3.0	19.1049731745428	4.0	0.1875	0.25	49.76364169072619	49.76364169072619	6.082762530298219	9.486832980505138	4.123105625617661	2.3008949665421112	1.0	63.21739130434783	1.265474552957359
1	12	B	563.0	85.84062035999995	1.1896967267055854E-4	27.459060435491963	24.331050121192877	1.1285604319878706	43.0	3.0	138.0	7364.0	0.24511545293072823	57.655243436010664	21.633307652783937	2.0	0.5144927536231884	75.0	3089.0	53.0	0.00268964494979377	15.132745950421556	0.551102102927814	1.4142135623730951	14.142135623730951	1.0	0.1174440439029407	0.07692307692307693	53.74616226255521	81.2538377374448	7.211102550927978	13.416407864998739	3.605551275463989	3.721042037676254	1.0	41.18666666666667	1.2868242149562965
2	13	A	734.0	97.4974745999999	3.229986580372249E-5	31.622776601683793	28.460498941515414	1.1111111111111112	147.0	3.0	434.0	51018.0	0.5912806539509536	87.76932665089933	24.839484696748443	6.0	0.43317972350230416	120.0	5002.0	66.0	0.0012338526462734895	17.88854381999832	0.565685424949238	3.1622776601683795	19.235384061671343	4.47213595499958	0.21271781490575853	0.31234752377721214	53.13010235415598	45.0	8.246211251235321	16.278820596099706	5.0990195135927845	3.1925393799149435	1.4142135623730951	41.68333333333333	1.5833666533386646
2	14	A	812.0	102.91168815999993	4.245298601381348E-5	31.622776601683793	30.23243291566195	1.0459884816382599	170.0	3.0	600.0	48155.0	0.7389162561576355	105.64869910630185	25.632011235952593	4.0	0.4116666666666667	93.0	4824.0	73.0	6.128836064431186E-4	19.849433241279208	0.6276941930590086	4.47213595499958	20.808652046684813	5.0	0.3028912664076914	0.31622776601683794	28.73979529168804	2.174744114610064	6.4031242374328485	11.40175425099138	5.0	2.2803508501982757	2.23606797749979	51.87096774193548	1.4073383084577116
2	16	B	633.0	91.25483391999992	8.274089229299269E-5	31.016124838541646	25.0	1.240644993541666	95.0	3.0	72.0	12312.0	0.11374407582938388	60.89411455889831	22.360679774997898	4.0	1.25	110.0	8564.0	116.0	0.0010473310829690534	19.1049731745428	0.615969057191901	4.47213595499958	18.110770276274835	3.605551275463989	0.31234752377721214	0.25	26.56505117707799	33.690067525979785	8.246211251235321	14.560219778561036	5.0990195135927845	2.8554940297339364	1.0	77.85454545454546	1.489957963568426
2	17	B	735.0	98.0832610399999	9.514957693149277E-5	31.240998703626616	27.65863337187866	1.129520691914961	86.0	3.0	115.0	19022.0	0.1564625850340136	71.07568783142204	23.853720883753127	5.0	1.1652173913043478	123.0	6636.0	76.0	0.001531916612590844	18.439088914585774	0.590220853357203	2.8284271247461903	19.849433241279208	5.0990195135927845	0.16666666666666669	0.3333333333333333	5.19442890773481	38.884496433714595	7.615773105863909	13.92838827718412	5.385164807134504	2.58643677139299	3.1622776601683795	53.951219512195124	1.4086799276672695
2	18	B	765.0	100.3259017199999	6.569574567669122E-5	32.2490309931942	28.284271247461902	1.1401754250991378	74.0	3.0	107.0	18863.0	0.13986928104575164	80.22301090715004	24.698178070456937	6.0	1.3177570093457944	81.0	4570.0	85.0	0.0019029426897504585	18.0	0.558156305651438	2.8284271247461903	17.0	2.23606797749979	0.19026059766179765	0.15617376188860607	52.12501634890181	70.55996517182382	6.708203932499369	12.165525060596439	4.123105625617661	2.95057322446693	1.0	56.41975308641975	1.5065645514223194
2	20	A	644.0	92.66904747999993	1.2051438822574053E-4	29.068883707497267	25.942243542145693	1.1205231213049112	84.0	4.0	351.0	12561.0	0.5450310559006211	10.198039027185569	5.0990195135927845	1.0	0.07692307692307693	112.0	3244.0	47.0	0.0013205875479117327	15.264337522473747	0.5251091743346464	1.0	15.264337522473747	1.0	0.07142857142857142	0.07142857142857142	61.699244233993625	61.699244233993625	8.602325267042627	16.15549442140351	4.47213595499958	3.612478373637688	0.0	28.964285714285715	1.6226880394574599
2	22	B	649.0	92.91168815999994	1.4030863561376232E-4	30.265491900843113	26.30589287593181	1.1505213696256658	69.0	3.0	69.0	11355.0	0.10631741140215717	58.72513448789688	22.02271554554524	3.0	1.4927536231884058	74.0	10681.0	208.0	0.0026846721182147387	17.26267650163207	0.5703748862958734	2.23606797749979	16.278820596099706	1.4142135623730951	0.15617376188860607	0.11111111111111112	18.97040780848654	37.40535663140855	6.082762530298219	12.165525060596439	4.123105625617661	2.95057322446693	1.0	144.33783783783784	1.4410635708267017
2	26	B	829.0	105.7401152799999	6.0591084185681866E-5	35.35533905932738	28.284271247461902	1.25	92.0	4.0	188.0	17967.0	0.22677925211097708	51.90159392813739	20.615528128088304	1.0	0.3723404255319149	126.0	8496.0	99.0	0.0022052202418645717	24.020824298928627	0.6794115100585211	7.280109889280518	24.0	7.615773105863909	0.434294945450817	0.46008567910421677	22.285587646832766	29.538782259558097	8.246211251235321	14.212670403551895	5.656854249492381	2.5124689052802225	1.0	67.42857142857143	1.4682203389830508
2	28	B	655.0	92.66904747999993	1.1370547740970526E-4	30.870698080866262	25.079872407968907	1.230895340243333	59.0	3.0	53.0	9044.0	0.08091603053435115	13.416407864998739	6.708203932499369	2.0	0.7169811320754716	70.0	10775.0	209.0	5.928517149244305E-4	17.88854381999832	0.5794667737392594	2.23606797749979	17.46424919657298	2.0	0.1350858067395748	0.125	0.0	26.565051177077976	5.385164807134504	9.219544457292887	5.0990195135927845	1.8081014266989475	1.0	153.92857142857142	1.3577726218097448
2	30	A	786.0	102.32590171999989	4.081851092571027E-5	33.421549934136806	27.65863337187866	1.208358688036896	76.0	3.0	334.0	19878.0	0.42493638676844786	31.622776601683793	15.811388300841896	1.0	0.05089820359281437	85.0	6354.0	120.0	0.0010962861235673286	17.804493814764857	0.5327249588918475	1.0	17.69180601295413	1.0	0.06666666666666667	0.06666666666666667	40.23635830927381	49.76364169072619	6.4031242374328485	11.704699910719626	4.123105625617661	2.8388067087090953	1.4142135623730951	74.75294117647059	1.6052880075542966
3	37	B	1021.0	118.91168815999988	3.239429418762544E-4	38.62641583165593	31.953090617340916	1.2088475663976432	91.0	7.0	106.0	9475.0	0.10381978452497552	26.485327511262806	13.0	2.0	0.33962264150943394	300.0	7653.0	45.0	0.004447907457903109	20.8806130178211	0.5405785799237574	2.23606797749979	22.135943621178654	3.0	0.125	0.16666666666666666	47.81555668421123	21.25050550713324	13.92838827718412	23.323807579381203	9.433981132056603	2.4723186587820347	1.4142135623730951	25.51	1.7640141121128967
3	38	B	718.0	97.49747459999992	6.271568917101001E-5	31.78049716414141	27.313000567495326	1.1635666716883082	95.0	4.0	118.0	12478.0	0.16434540389972144	53.6002955654337	20.808652046684813	2.0	0.7627118644067796	62.0	10116.0	243.0	6.944397524155701E-4	20.248456731316587	0.6371346749780661	4.0	21.540659228538015	5.0990195135927845	0.25	0.3333333333333333	25.016893478100023	13.70696100407981	5.0990195135927845	8.06225774829855	5.0990195135927845	1.5811388300841898	1.4142135623730951	163.16129032258064	1.4893238434163703
3	42	B	713.0	96.42640679999991	6.464032006598973E-5	30.610455730027933	27.018512172212592	1.1329437955325128	81.0	7.0	96.0	9147.0	0.13464235624123422	16.1245154965971	8.06225774829855	1.0	0.4479166666666667	80.0	5829.0	96.0	7.207149248118674E-4	17.88854381999832	0.584393253657122	4.47213595499958	18.35755975068582	4.123105625617661	0.3028912664076914	0.2831760569774271	66.37062226934319	53.84181456019167	5.656854249492381	10.295630140987	4.47213595499958	2.3021728866442674	1.0	72.8625	1.3175501801338136
3	43	A	705.0	96.08326103999993	5.730634613458427E-5	31.11269837220809	26.870057685088806	1.1578947368421053	84.0	3.0	298.0	13750.0	0.4226950354609929	59.33441566823075	22.80350850198276	2.0	0.1912751677852349	80.0	4751.0	95.0	9.816922364294497E-4	17.204650534085253	0.5529784118452927	3.1622776601683795	18.601075237738275	4.0	0.22703830459324992	0.26666666666666666	63.43494882292201	45.0	6.4031242374328485	11.40175425099138	5.0	2.2803508501982757	1.4142135623730951	59.3875	1.599663228793938
4	46	B	765.0	100.32590171999993	7.816893648454636E-5	33.24154027718932	28.160255680657446	1.180441706714406	118.0	3.0	99.0	11154.0	0.12941176470588237	67.71904139357306	24.041630560342615	2.0	1.3131313131313131	85.0	5202.0	85.0	2.824863160441048E-4	20.09975124224178	0.6046576384438609	3.0	21.02379604162864	4.123105625617661	0.17647058823529413	0.25	7.125016348901795	21.161259816828277	5.656854249492381	10.295630140987	4.47213595499958	2.3021728866442674	1.4142135623730951	61.2	1.3888888888888888
4	51	A	796.0	102.32590171999993	3.86476639287223E-5	32.802438933713454	29.206163733020468	1.1231341176324037	126.0	3.0	286.0	26034.0	0.3592964824120603	73.54096123591927	24.186773244895647	4.0	0.4160839160839161	96.0	5411.0	83.0	4.4000967037008805E-4	20.615528128088304	0.6284754670147477	4.242640687119285	21.93171219946131	5.830951894845301	0.2606233456578416	0.3616202853397895	7.431407971172504	21.467651439098987	5.830951894845301	11.661903789690601	5.0	2.3323807579381204	2.0	56.364583333333336	1.472555904638699
4	54	A	671.0	94.08326103999995	6.231173895760963E-5	30.610455730027933	26.40075756488817	1.1594536882054656	75.0	3.0	368.0	23359.0	0.5484351713859911	57.85179037551378	22.090722034374522	3.0	0.32608695652173914	52.0	2116.0	52.0	9.088880780569018E-4	19.79898987322333	0.6468048057775605	4.47213595499958	18.439088914585774	4.0	0.31234752377721214	0.3076923076923077	26.56505117707799	53.13010235415598	4.47213595499958	8.06225774829855	4.123105625617661	1.955384722187607	2.0	40.69230769230769	1.277882797731569
4	56	B	850.0	106.32590171999992	4.1306511223192184E-5	34.40930106817051	29.410882339705484	1.1699513353843527	85.0	4.0	90.0	8791.0	0.10588235294117647	37.07752080935235	18.0	2.0	0.4111111111111111	93.0	4100.0	59.0	5.313822362435193E-4	18.027756377319946	0.5239210276780684	1.0	17.204650534085253	0.0	0.0625	0.0	35.537677791974374	-1.0	6.082762530298219	10.816653826391969	5.0	2.1633307652783937	1.0	44.086021505376344	1.3382926829268293
4	57	A	731.0	98.08326103999994	8.925934962243107E-5	32.14031735997639	27.294688127912362	1.1775301190237357	51.0	3.0	386.0	16375.0	0.5280437756497948	55.98944947385918	25.079872407968907	1.0	0.06735751295336788	76.0	2763.0	49.0	0.0014458972851232013	23.53720459187964	0.7323264524198503	8.06225774829855	23.53720459187964	8.06225774829855	0.5	0.5	22.619864948040426	22.619864948040426	5.656854249492381	10.63014581273465	4.242640687119285	2.505549396395485	0.0	36.35526315789474	1.34781035106768
5	59	A	684.0	95.25483391999994	8.825196735278108E-5	32.202484376209235	26.40075756488817	1.2197560731756085	186.0	4.0	494.0	36556.0	0.7222222222222222	70.64009106598584	24.0	6.0	0.24493927125506074	66.0	2502.0	51.0	4.2750881339926477E-4	17.0	0.5279095799378564	1.4142135623730951	17.0	1.4142135623730951	0.09090909090909091	0.09090909090909091	18.434948822922024	18.434948822922024	5.830951894845301	9.486832980505138	4.123105625617661	2.3008949665421112	0.0	37.90909090909091	1.3453237410071943
5	60	B	786.0	101.49747459999993	5.357161761405477E-5	34.0	27.294688127912362	1.2456636192604298	125.0	3.0	160.0	18607.0	0.2035623409669211	33.963024151759775	13.601470508735444	3.0	0.4625	111.0	2806.0	37.0	0.0010245897903212236	18.384776310850235	0.5407287150250069	5.385164807134504	17.804493814764857	3.1622776601683795	0.35355339059327373	0.21271781490575853	83.72892255049887	80.36246188706906	7.0	12.36931687685298	5.0990195135927845	2.42582262018792	2.23606797749979	25.27927927927928	1.4636493228795437
5	63	B	771.0	100.91168815999993	8.888744054621095E-5	33.24154027718932	28.160255680657446	1.180441706714406	94.0	3.0	91.0	14357.0	0.11802853437094682	39.10451519544681	18.0	3.0	0.8351648351648352	137.0	7260.0	108.0	0.003556288943779593	17.0	0.5114083119567588	2.23606797749979	19.026297590440446	3.1622776601683795	0.15617376188860607	0.18864566947613626	70.5599651718238	25.55996517182381	9.433981132056603	17.029386365926403	6.4031242374328485	2.6595433314212644	2.23606797749979	52.99270072992701	2.0380165289256196
5	66	B	562.0	85.59797967999997	7.1670310731537E-5	25.942243542145693	24.596747752497688	1.0547021827107763	45.0	5.0	111.0	18144.0	0.19750889679715303	58.24574959073132	20.615528128088304	3.0	1.027027027027027	61.0	3181.0	78.0	7.53037232152629E-4	14.866068747318506	0.5730448379750631	2.23606797749979	13.92838827718412	1.4142135623730951	0.2	0.1174440439029407	55.1755108430432	73.61045966596521	6.082762530298219	10.04987562112089	4.0	2.5124689052802225	1.0	52.14754098360656	1.4957560515561144
5	70	A	940.0	111.98275595999989	3.930298425424985E-5	36.796738985948195	31.144823004794873	1.1814720854340122	87.0	3.0	245.0	17673.0	0.26063829787234044	74.5609919285798	29.68164415931166	5.0	0.3551020408163265	90.0	9892.0	155.0	0.0012658717383508637	23.430749027719962	0.6367615629381618	5.0	24.20743687382041	5.830951894845301	0.2808279781508652	0.33333333333333337	3.731396999160438	9.63753811293094	7.211102550927978	11.40175425099138	4.242640687119285	2.68741924943285	1.0	109.91111111111111	1.41023048928427
5	71	A	807.0	103.49747459999989	7.188575393674295E-5	34.36568055487916	29.274562336608895	1.1739092854653421	110.0	3.0	453.0	30840.0	0.5613382899628253	67.51950450623822	26.570660511172846	3.0	0.23620309050772628	90.0	9702.0	166.0	0.004325953843102781	20.09975124224178	0.5848786032374401	3.0	20.0	3.605551275463989	0.17647058823529413	0.22803508501982758	10.007979801441337	43.698047327421136	8.48528137423857	14.212670403551895	5.0	2.842534080710379	2.0	107.8	1.5398886827458256
5	72	A	637.0	92.08326103999993	1.3008515902075481E-4	30.886890422961002	25.059928172283335	1.2325211074276892	95.0	4.0	161.0	7975.0	0.25274725274725274	20.0	10.0	1.0	0.18012422360248448	72.0	5510.0	121.0	0.0011244853100821914	15.652475842498529	0.5067676165569143	0.0	16.55294535724685	2.23606797749979	0.0	0.16666666666666666	-1.0	53.13010235415598	6.082762530298219	10.44030650891055	5.0990195135927845	2.047512562185564	2.23606797749979	76.52777777777777	1.5811252268602543
6	76	A	624.0	91.25483391999992	6.346144686695053E-5	31.064449134018133	24.698178070456937	1.2577627809387406	130.0	3.0	374.0	27149.0	0.5993589743589743	65.10695189738168	21.93171219946131	2.0	0.2700534759358289	69.0	4904.0	115.0	4.571907498160355E-4	16.76305461424021	0.539621821134542	4.242640687119285	16.492422502470642	5.0	0.3333333333333333	0.3904344047215152	76.60750224624891	84.7376046004049	5.385164807134504	9.219544457292887	4.123105625617661	2.23606797749979	1.0	71.07246376811594	1.6180668841761827
6	77	A	738.0	98.91168815999994	4.247257040486911E-5	33.28663395418648	26.076809620810597	1.2764841419719566	107.0	3.0	476.0	25555.0	0.6449864498644986	65.26697639416825	24.758836806279895	1.0	0.21638655462184875	85.0	4492.0	80.0	2.8359438806848714E-4	18.384776310850235	0.5523170752607135	3.605551275463989	17.46424919657298	2.8284271247461903	0.25	0.2	66.42529379808738	77.7352262721076	5.830951894845301	10.63014581273465	5.0	2.12602916254693	1.0	52.84705882352941	1.5138023152270705
6	79	B	894.0	108.9116881599999	5.6626549821329785E-5	35.73513677041127	30.675723300355934	1.1649321654298739	93.0	3.0	153.0	11722.0	0.17114093959731544	73.57764017449266	27.85677655436824	3.0	0.5490196078431373	111.0	10202.0	137.0	4.96463313950733E-4	18.384776310850235	0.5144733719355132	2.0	21.540659228538015	4.242640687119285	0.13333333333333333	0.23980823009322946	73.61045966596522	28.61045966596521	6.708203932499369	13.038404810405298	5.0	2.6076809620810595	3.1622776601683795	91.90990990990991	1.4905900803763967
6	81	B	878.0	108.56854239999988	7.466940863421705E-5	33.015148038438355	31.016124838541646	1.064451094722596	108.0	4.0	69.0	9095.0	0.0785876993166287	67.221691231642	25.179356624028344	5.0	1.5507246376811594	83.0	11102.0	181.0	2.9691514244949976E-4	18.027756377319946	0.5460449959615772	1.0	17.029386365926403	0.0	0.0625	0.0	3.366460663429791	-1.0	5.830951894845301	10.816653826391969	5.0	2.1633307652783937	1.0	133.75903614457832	1.3531796072779678
7	86	A	773.0	102.5685423999999	7.739686946863345E-5	32.984845004941285	26.92582403567252	1.2250263895820424	155.0	3.0	471.0	40901.0	0.6093143596377749	75.17819051503496	24.08318915758459	4.0	0.31210191082802546	79.0	6283.0	119.0	3.3285386888652803E-4	19.1049731745428	0.5792045762737641	3.605551275463989	20.024984394500787	5.0	0.23620751769642942	0.3333333333333333	47.72631099390625	50.9061411137705	5.385164807134504	9.848857801796104	4.47213595499958	2.2022715545545237	1.4142135623730951	79.53164556962025	1.4962597485277733
7	89	B	954.0	113.98275595999988	3.745930646794061E-5	37.36308338453881	31.04834939252005	1.2033838872458729	84.0	4.0	90.0	14058.0	0.09433962264150944	63.39425468359594	28.844410203711913	4.0	1.0666666666666667	88.0	7254.0	114.0	4.417894531393179E-4	26.1725046566048	0.7004910271253262	8.246211251235321	25.495097567963924	7.0	0.47217668268576246	0.3888888888888889	29.560354464680728	15.524110996754246	7.280109889280518	12.165525060596439	5.0990195135927845	2.385855756810896	2.23606797749979	82.43181818181819	1.3829611248966087
7	90	B	937.0	110.9116881599999	4.353323462113697E-5	36.87817782917155	30.59411708155671	1.2054009511326316	65.0	3.0	209.0	12776.0	0.22305229455709713	70.47568666528134	27.586228448267445	2.0	0.47368421052631576	140.0	3732.0	40.0	8.316132848492162E-4	22.561028345356956	0.6117717759772454	4.123105625617661	25.298221281347036	7.211102550927978	0.22360679774997896	0.3821876708246056	1.5074357587749603	21.161259816828277	9.486832980505138	16.278820596099706	6.082762530298219	2.6762216205243847	3.605551275463989	26.65714285714286	1.5005359056806002
7	91	A	988.0	117.98275595999986	8.601127278727245E-5	36.71511950137164	32.7566787083184	1.1208437774873683	68.0	4.0	508.0	18284.0	0.5141700404858299	16.507508424996484	8.246211251235321	1.0	0.1062992125984252	93.0	4093.0	63.0	2.8023358875706373E-4	21.540659228538015	0.5866972386603093	4.123105625617661	21.93171219946131	4.0	0.23608834134288123	0.21052631578947367	43.39399701071775	29.357753542791272	6.324555320336759	11.661903789690601	5.830951894845301	2.0	1.0	44.01075268817204	1.4314683606156855
7	93	A	744.0	98.9116881599999	6.99638589905106E-5	32.202484376209235	28.635642126552707	1.1245595343695518	70.0	4.0	444.0	17928.0	0.5967741935483871	16.1245154965971	8.06225774829855	1.0	0.08108108108108109	93.0	2516.0	43.0	2.7562648804971485E-4	17.0	0.5279095799378564	1.4142135623730951	17.46424919657298	2.0	0.09090909090909091	0.125	18.434948822922024	26.565051177077976	6.4031242374328485	10.816653826391969	5.0	2.1633307652783937	1.4142135623730951	27.053763440860216	1.5894276629570747
8	102	A	706.0	96.08326103999991	5.96775745405894E-5	31.04834939252005	26.92582403567252	1.1531067480566546	107.0	3.0	420.0	19903.0	0.5949008498583569	71.75071362430617	24.186773244895647	2.0	0.18095238095238095	71.0	5903.0	95.0	5.37663604374811E-4	17.46424919657298	0.5624855922543935	3.1622776601683795	19.313207915827967	4.242640687119285	0.22703830459324992	0.2727272727272727	56.63363399894044	30.068582821862435	5.830951894845301	10.295630140987	4.47213595499958	2.3021728866442674	2.0	83.14084507042253	1.1426393359308826
8	106	A	594.0	88.42640679999995	6.34656530627179E-5	29.68164415931166	23.853720883753127	1.2443192533340974	118.0	4.0	195.0	8539.0	0.3282828282828283	16.990716082598492	8.0	1.0	0.2	97.0	2613.0	37.0	8.611710584443426E-4	15.652475842498529	0.5273453100672683	1.4142135623730951	15.811388300841896	1.0	0.13303802104754786	0.07692307692307693	76.60750224624891	58.39249775375109	7.211102550927978	12.806248474865697	5.656854249492381	2.263846284534354	2.23606797749979	26.938144329896907	1.373517030233448
9	110	B	985.0	114.56854239999988	4.600582327044391E-5	37.64306044943742	32.01562118716424	1.1757716718777689	97.0	3.0	158.0	24432.0	0.16040609137055836	62.14635461992841	28.30194339616981	3.0	0.6518987341772152	112.0	2666.0	32.0	2.294367060521414E-4	26.40075756488817	0.7013446103923979	7.211102550927978	28.42534080710379	9.219544457292887	0.3713906763541037	0.47995031359822576	4.96974072811031	1.9414863909143776	6.324555320336759	12.083045973594572	5.830951894845301	2.072225288683357	2.23606797749979	23.803571428571427	1.3443360840210052
9	113	A	664.0	92.66904747999995	6.296763293924876E-5	30.4138126514911	26.1725046566048	1.1620520485346815	67.0	3.0	180.0	16422.0	0.2710843373493976	72.74381090748463	23.345235059857504	3.0	0.6055555555555555	78.0	3778.0	68.0	3.896759872599999E-4	18.384776310850235	0.6044877214678602	2.8284271247461903	19.849433241279208	4.47213595499958	0.18181818181818182	0.2857142857142857	0.0	18.43494882292201	6.082762530298219	10.04987562112089	5.0990195135927845	1.9709427654336857	2.0	48.43589743589744	1.4039174166225517
9	118	B	725.0	98.32590171999993	8.01899036475118E-5	31.016124838541646	27.85677655436824	1.1134139938268626	48.0	4.0	99.0	7228.0	0.13655172413793104	54.41629710472394	23.600847442411894	1.0	0.5757575757575758	117.0	4018.0	50.0	0.003602115609686293	16.76305461424021	0.5404625723394656	1.0	17.11724276862369	3.605551275463989	0.06666666666666667	0.2650854018430103	23.198590513648185	79.5085229876684	8.246211251235321	15.231546211727817	6.708203932499369	2.270584848790187	3.1622776601683795	34.34188034188034	1.4559482329517173
9	120	B	1048.0	118.81118307999986	5.821388767603037E-5	38.600518131237564	32.57299494980466	1.1850466372748771	89.0	4.0	104.0	7872.0	0.09923664122137404	8.94427190999916	4.47213595499958	1.0	0.2980769230769231	92.0	3221.0	48.0	5.834719231445721E-4	24.186773244895647	0.626591932332702	5.830951894845301	24.186773244895647	5.830951894845301	0.33333333333333337	0.33333333333333337	48.489324905796366	48.489324905796366	5.830951894845301	10.816653826391969	5.0	2.1633307652783937	0.0	35.01086956521739	1.3710027941633034
9	123	B	800.0	102.91168815999993	7.169696080663183E-5	33.83784863137726	28.844410203711913	1.1731163297290357	81.0	3.0	89.0	6220.0	0.11125	19.8763686815055	9.433981132056603	2.0	0.3707865168539326	78.0	5678.0	94.0	5.747079604508058E-4	18.35755975068582	0.5425155703800615	2.23606797749979	19.697715603592208	4.47213595499958	0.14285714285714285	0.2857142857142857	59.300277449185586	59.300277449185586	5.830951894845301	9.486832980505138	5.0990195135927845	1.860521018838127	2.23606797749979	72.7948717948718	1.2912997534343078
10	133	A	1128.0	122.81118307999988	5.939228890101678E-5	37.73592452822641	35.84689665786984	1.0526971103910567	69.0	3.0	346.0	21786.0	0.3067375886524823	78.95957953537444	29.68164415931166	2.0	0.23410404624277456	105.0	4829.0	63.0	0.00118160116606834	27.730849247724095	0.7348660353340877	9.219544457292887	28.231188426986208	10.04987562112089	0.4748306971768278	0.5	19.476575498931993	26.294790070583872	9.055385138137417	16.1245154965971	5.0990195135927845	3.1622776601683795	1.4142135623730951	45.99047619047619	1.3698488299855043
10	135	A	699.0	96.32590171999993	6.484660240266269E-5	30.066592756745816	28.071337695236398	1.0710780185529956	85.0	3.0	339.0	25202.0	0.48497854077253216	79.06675007047926	24.351591323771842	3.0	0.3333333333333333	69.0	6053.0	137.0	6.271608997430847E-4	20.09975124224178	0.6685077822039596	5.830951894845301	20.09975124224178	5.830951894845301	0.3819983596576246	0.3819983596576246	34.77783136636387	34.77783136636387	6.4031242374328485	10.0	3.605551275463989	2.773500981126146	0.0	87.72463768115942	1.5617049396993226
10	140	N	836.0	105.74011527999991	5.353679165375309E-5	34.132096331752024	29.068883707497267	1.1741798094210574	73.0	4.0	-1.0	-1.0	-1.0	-1.0	-1.0	-1.0	-1.0	124.0	7819.0	97.0	0.0018065089597685661	23.345235059857504	0.6839672205583271	8.48528137423857	22.090722034374522	6.4031242374328485	0.5707817929853928	0.4099180245918029	51.709836807756915	45.369645061847024	7.810249675906654	14.866068747318506	7.0710678118654755	2.1023796041628637	2.23606797749979	63.056451612903224	1.5383041309630388
11	141	B	794.0	103.15432883999992	1.2428721625383976E-4	32.7566787083184	28.635642126552707	1.143912839933993	146.0	3.0	97.0	20309.0	0.12216624685138538	74.9517885286761	26.1725046566048	6.0	1.5360824742268042	127.0	8954.0	107.0	0.003936522008502411	18.973665961010276	0.5792304564806812	3.605551275463989	20.248456731316587	5.0	0.25	0.35179877236514595	45.6902771978651	42.51044707800085	11.045361017187261	17.029386365926403	5.0	3.4058772731852804	1.4142135623730951	70.50393700787401	1.5176457449184722
11	143	B	924.0	123.05382375999986	5.910268274246618E-4	36.61966684720111	30.805843601498726	1.1887246887606588	110.0	5.0	101.0	14161.0	0.10930735930735931	20.46669094406771	7.0710678118654755	2.0	0.5148514851485149	85.0	6855.0	110.0	4.820484121770903E-4	21.95449840010015	0.5995275296115415	4.0	25.059928172283335	7.0710678118654755	0.23529411764705882	0.4130961923860138	36.2538377374448	28.123735383288818	6.082762530298219	11.704699910719626	4.47213595499958	2.6172504656604803	3.1622776601683795	80.6470588235294	1.363967906637491
11	147	A	877.0	107.74011527999993	6.345059479760979E-5	34.92849839314596	29.832867780352597	1.1708059262123387	141.0	3.0	582.0	22114.0	0.6636259977194983	58.137767414994535	29.068883707497267	1.0	0.08419243986254296	87.0	4541.0	71.0	0.0010916051487285133	21.02379604162864	0.6019095297195528	5.385164807134504	21.540659228538015	5.0	0.33333333333333337	0.29061909685954823	54.95807059846099	39.88958243896879	7.211102550927978	11.661903789690601	4.47213595499958	2.6076809620810595	1.4142135623730951	52.195402298850574	1.3602730676062542
11	149	B	924.0	111.15432883999992	5.5694776234614955E-5	33.83784863137726	33.015148038438355	1.0249188824469624	77.0	4.0	128.0	15885.0	0.13852813852813853	68.38418234639994	25.632011235952593	2.0	0.7109375	105.0	2788.0	39.0	0.0025364559349187496	21.095023109728988	0.6234150208405369	4.123105625617661	21.633307652783937	4.47213595499958	0.25	0.2630668208823282	21.501434324047906	8.972626614896392	8.602325267042627	13.92838827718412	4.47213595499958	3.1144823004794873	1.0	26.552380952380954	1.4687948350071736
11	151	A	753.0	100.91168815999994	9.208158278425498E-5	32.28002478313795	27.892651361962706	1.1572949578812115	93.0	3.0	396.0	26068.0	0.5258964143426295	61.68147390774374	22.02271554554524	2.0	0.20959595959595959	64.0	3748.0	62.0	0.0014175038835018581	17.72004514666935	0.5489476933712187	1.0	18.027756377319946	1.4142135623730951	0.0625	0.08687444855261388	17.35402463626133	27.64597536373867	5.385164807134504	9.848857801796104	4.47213595499958	2.2022715545545237	1.0	58.5625	1.0586979722518677
11	152	B	702.0	96.08326103999991	8.560747718072131E-5	30.675723300355934	26.570660511172846	1.1544960761309238	83.0	4.0	116.0	7973.0	0.16524216524216523	33.43500911363545	15.264337522473747	3.0	0.45689655172413796	66.0	4286.0	78.0	5.456501747797967E-4	17.029386365926403	0.5551421297938494	6.324555320336759	18.0	5.830951894845301	0.46499055497527714	0.4472135954999579	90.0	77.47119229084849	5.830951894845301	9.899494936611665	4.242640687119285	2.3333333333333335	1.4142135623730951	64.93939393939394	1.201119925338311
12	154	A	976.0	112.9116881599999	4.9013077082988524E-5	36.013886210738214	33.015148038438355	1.090829160263299	111.0	3.0	673.0	14800.0	0.6895491803278688	0.0	0.0	0.0	0.0	127.0	6585.0	72.0	4.110528610792667E-4	22.090722034374522	0.6133945641164313	4.123105625617661	23.021728866442675	5.0	0.23608834134288123	0.29411764705882354	14.036243467926482	0.0	7.615773105863909	14.317821063276353	5.830951894845301	2.455486054675506	1.4142135623730951	51.8503937007874	1.388610478359909
12	159	B	684.0	94.66904747999993	6.462009903883635E-5	29.68164415931166	27.459060435491963	1.0809417251927134	131.0	3.0	97.0	11776.0	0.14181286549707603	55.99393261550126	19.0	3.0	0.6907216494845361	58.0	5379.0	116.0	8.934155047417528E-4	16.15549442140351	0.5442924365877907	2.8284271247461903	16.55294535724685	2.23606797749979	0.2102353324910547	0.15617376188860607	76.60750224624891	58.172553423326896	5.656854249492381	9.219544457292887	4.242640687119285	2.173067468400883	1.0	92.74137931034483	1.2507901096858152
12	160	A	640.0	91.84062035999993	7.775248425375795E-5	29.832867780352597	25.709920264364882	1.1603640724511428	147.0	4.0	261.0	27437.0	0.4078125	62.29665198158925	22.135943621178654	6.0	0.5019157088122606	68.0	4893.0	78.0	9.37782713845479E-4	16.278820596099706	0.54566730613879	1.4142135623730951	17.26267650163207	2.23606797749979	0.10511766624552735	0.16666666666666666	59.93141717813755	41.49646835521554	5.830951894845301	9.433981132056603	4.47213595499958	2.1095023109728985	1.0	71.95588235294117	1.0839975475168608
12	161	B	640.0	92.66904747999993	9.971747054404087E-5	30.083217912982647	25.632011235952593	1.1736581119622247	113.0	4.0	149.0	15102.0	0.2328125	64.90083997404435	23.08679276123039	3.0	0.6375838926174496	90.0	3830.0	63.0	0.0028945743185966794	15.524174696260024	0.5160410279633165	1.4142135623730951	16.64331697709324	3.0	0.11111111111111112	0.23076923076923078	68.19859051364818	66.80140948635182	7.280109889280518	13.416407864998739	4.47213595499958	3.0	2.23606797749979	42.55555555555556	1.4804177545691906
12	166	A	797.0	103.1543288399999	4.686634628611968E-5	33.1058907144937	28.635642126552707	1.1561078521719583	95.0	3.0	554.0	30761.0	0.6951066499372648	47.27726399262302	21.02379604162864	3.0	0.0812274368231047	82.0	9122.0	164.0	7.002871737261401E-4	17.08800749063506	0.5161621428042099	1.4142135623730951	17.204650534085253	3.1622776601683795	0.09513029883089882	0.21271781490575853	70.01689347810003	83.418055344822	7.280109889280518	11.704699910719626	4.47213595499958	2.6172504656604803	2.0	111.2439024390244	1.4742381056785792
13	169	B	799.0	102.66904747999993	7.380693400322683E-5	34.0147027033899	29.0	1.1729207828755137	126.0	3.0	103.0	17613.0	0.12891113892365458	64.8576531531871	21.95449840010015	6.0	0.9805825242718447	59.0	5515.0	120.0	7.092694010119959E-4	22.02271554554524	0.6474469507372898	5.0990195135927845	22.02271554554524	5.0990195135927845	0.295378269592824	0.295378269592824	11.309932474020213	11.309932474020213	5.830951894845301	9.848857801796104	3.605551275463989	2.7315816776253388	0.0	93.47457627118644	1.28377153218495
13	172	B	842.0	106.32590171999989	3.8402607888023273E-5	35.34119409414458	28.635642126552707	1.2341680322011737	147.0	3.0	88.0	11359.0	0.10451306413301663	7.211102550927978	3.605551275463989	1.0	0.4431818181818182	90.0	4650.0	68.0	6.264090874876212E-4	19.235384061671343	0.5442765745387848	1.4142135623730951	19.235384061671343	1.4142135623730951	0.08333333333333334	0.08333333333333334	18.43494882292201	18.43494882292201	6.324555320336759	10.770329614269007	5.385164807134504	2.0	0.0	51.666666666666664	1.3161290322580645
13	173	B	546.0	85.01219323999996	8.402957387853134E-5	27.294688127912362	24.186773244895647	1.1284964658802763	116.0	3.0	96.0	10218.0	0.17582417582417584	57.14932558683224	22.847319317591726	3.0	0.8854166666666666	113.0	8683.0	98.0	0.0014275481494916708	14.866068747318506	0.5446506176458569	2.8284271247461903	15.231546211727817	2.23606797749979	0.22222222222222224	0.17845765256206242	75.25643716352926	56.82148834060726	8.06225774829855	14.142135623730951	5.0	2.8284271247461903	1.0	76.84070796460178	1.27536565703098
13	174	B	520.0	83.84062035999996	2.5899581225099366E-4	28.861739379323623	21.840329667841555	1.3214882658946596	88.0	4.0	64.0	10840.0	0.12307692307692308	64.73846698784672	23.08679276123039	5.0	1.328125	95.0	1973.0	27.0	0.0015966275470157168	17.08800749063506	0.5920643681952449	3.605551275463989	17.88854381999832	5.385164807134504	0.2650854018430103	0.4142434467026541	44.21517539700811	56.10383343663608	7.0	13.152946437965905	4.123105625617661	3.1900580854014704	2.0	20.768421052631577	1.3000506842372024
13	175	B	613.0	89.01219323999996	9.082055248958876E-5	29.966648127543394	24.596747752497688	1.218317495836433	123.0	4.0	124.0	11762.0	0.20228384991843393	62.72854979701655	21.02379604162864	4.0	0.8467741935483871	68.0	3673.0	68.0	8.379172430156723E-4	17.46424919657298	0.5827895439704175	2.23606797749979	18.027756377319946	3.0	0.1514456332038457	0.21428571428571427	3.366460663429791	23.198590513648185	5.830951894845301	9.486832980505138	4.123105625617661	2.3008949665421112	1.4142135623730951	54.01470588235294	1.2589164170977403
13	176	B	830.0	105.74011527999993	4.057498459794697E-5	34.438350715445125	29.068883707497267	1.1847152805032894	118.0	3.0	151.0	16685.0	0.1819277108433735	32.55764119219941	16.278820596099706	1.0	0.2185430463576159	117.0	8767.0	96.0	0.001105641817556392	18.973665961010276	0.550945837034549	3.605551275463989	19.924858845171276	4.47213595499958	0.23620751769642942	0.2857142857142857	61.762554461832735	54.63753811293094	7.211102550927978	13.601470508735444	5.0	2.720294101747089	1.0	74.93162393162393	1.281168016425231
13	177	B	972.0	114.32590171999988	5.5390953407133274E-5	36.345563690772494	32.2490309931942	1.1270280864700346	108.0	4.0	180.0	9031.0	0.18518518518518517	0.0	0.0	0.0	0.08333333333333333	83.0	7585.0	106.0	7.881280527119104E-4	24.020824298928627	0.6609011350958108	6.082762530298219	25.019992006393608	7.0710678118654755	0.3333333333333333	0.3874921291460643	15.802513953935525	14.470294100065887	6.324555320336759	11.704699910719626	4.123105625617661	2.8388067087090953	1.0	91.3855421686747	1.1599208965062624
13	180	B	743.0	99.84062035999992	6.812665547612343E-5	34.0147027033899	27.018512172212592	1.2589406288023735	66.0	3.0	150.0	12801.0	0.2018842530282638	60.5361593559997	26.248809496813376	1.0	0.5	84.0	7182.0	104.0	3.807971465727242E-4	20.09975124224178	0.5909136239558737	3.605551275463989	19.026297590440446	2.23606797749979	0.23620751769642942	0.14285714285714285	30.32360686254998	23.198590513648185	6.082762530298219	11.180339887498949	5.0990195135927845	2.1926450482675732	1.4142135623730951	85.5	1.2163742690058479
13	182	B	864.0	108.32590171999992	8.435528380847974E-5	35.510561809129406	29.427877939124322	1.2066980120886721	80.0	4.0	61.0	6464.0	0.07060185185185185	0.0	0.0	0.0	0.32786885245901637	85.0	3243.0	49.0	8.133221039695626E-4	19.026297590440446	0.5357926380525182	2.23606797749979	19.235384061671343	1.0	0.16666666666666666	0.0625	72.89727103094762	9.462322208025626	6.4031242374328485	11.40175425099138	5.0	2.2803508501982757	2.0	38.15294117647059	1.2843046561825469
14	184	B	725.0	98.32590171999993	1.353494497646217E-4	32.57299494980466	27.202941017470888	1.197407108624207	166.0	3.0	84.0	18648.0	0.11586206896551725	87.01183903699936	26.1725046566048	7.0	1.6071428571428572	64.0	4245.0	65.0	6.294410979792302E-4	17.029386365926403	0.5228068954718126	4.123105625617661	17.204650534085253	5.0990195135927845	0.28797018815893544	0.3561309707013459	85.60129464500447	82.8749836510982	5.830951894845301	10.0	3.605551275463989	2.773500981126146	1.0	66.328125	0.9799764428739693
14	188	B	793.0	102.56854239999991	4.8550800019726634E-5	32.7566787083184	29.614185789921695	1.1061144459850778	123.0	4.0	161.0	23863.0	0.2030264817150063	91.46038464446333	26.0	9.0	0.9937888198757764	105.0	2031.0	26.0	0.0014254140158805617	18.027756377319946	0.550353609956857	3.1622776601683795	18.973665961010276	3.605551275463989	0.21271781490575853	0.22803508501982758	60.94539590092286	45.6902771978651	7.615773105863909	14.866068747318506	4.123105625617661	3.6055512754639896	1.0	19.34285714285714	1.344165435745938
14	189	B	827.0	105.3969695199999	8.677266328522601E-5	35.35533905932738	28.284271247461902	1.25	94.0	3.0	90.0	18725.0	0.10882708585247884	60.689169571035265	26.90724809414742	6.0	1.011111111111111	74.0	2965.0	37.0	2.2330486544219617E-4	23.345235059857504	0.6603029607687672	5.0	21.93171219946131	3.605551275463989	0.30485538042484617	0.2166365803419133	8.13010235415598	11.309932474020215	5.385164807134504	9.848857801796104	4.47213595499958	2.2022715545545237	2.0	40.067567567567565	0.9234401349072513
14	192	B	811.0	104.32590171999992	6.292185306457967E-5	34.0	28.0178514522438	1.2135120374220245	145.0	3.0	173.0	21445.0	0.21331689272503082	75.30928833477623	26.419689627245813	5.0	0.7341040462427746	78.0	4359.0	67.0	0.0013337189165815266	22.20360331117452	0.6530471562110153	5.830951894845301	22.20360331117452	5.830951894845301	0.33333333333333337	0.33333333333333337	30.963756532073518	30.963756532073518	5.830951894845301	11.180339887498949	3.605551275463989	3.1008683647302115	0.0	55.88461538461539	1.1988988300068824
14	194	A	1079.0	120.46803731999987	1.0981134532233572E-4	38.600518131237564	33.60059523282288	1.1488045930070454	86.0	3.0	698.0	17930.0	0.6468952734012975	0.0	0.0	0.0	0.0	86.0	3866.0	62.0	6.469035497359794E-4	29.832867780352597	0.7728618480955124	9.899494936611665	29.206163733020468	9.219544457292887	0.5384615384615384	0.5	8.74616226255521	4.347456907559682	6.708203932499369	11.40175425099138	5.0990195135927845	2.23606797749979	1.0	44.95348837209303	1.379203310915675
14	197	B	628.0	90.66904747999995	6.388676752779581E-5	30.265491900843113	25.317977802344327	1.195415057913538	69.0	3.0	91.0	11829.0	0.1449044585987261	38.0	19.0	2.0	0.7252747252747253	89.0	2973.0	46.0	4.482314925969544E-4	15.811388300841896	0.5224229744107161	3.0	16.0312195418814	3.1622776601683795	0.23076923076923078	0.23249527748763857	82.40535663140855	79.15969454566944	6.324555320336759	11.180339887498949	4.47213595499958	2.5	1.0	33.40449438202247	1.3770602085435588
15	203	B	909.0	109.49747459999989	7.095888047289504E-5	36.124783736376884	31.064449134018133	1.1628979345658914	182.0	4.0	118.0	15454.0	0.12981298129812982	68.02090702147552	31.064449134018133	4.0	0.4576271186440678	88.0	8397.0	126.0	4.835142234835092E-4	23.345235059857504	0.6462387492814068	5.830951894845301	23.53720459187964	6.4031242374328485	0.33333333333333337	0.35963528668941347	27.783926412209297	35.47997813422586	5.830951894845301	10.816653826391969	5.0	2.1633307652783937	1.0	95.42045454545455	1.3204715969989282
15	204	A	560.0	85.84062035999995	9.50877903357351E-5	27.313000567495326	24.166091947189145	1.1302200052529474	142.0	4.0	154.0	9789.0	0.275	52.43261329625912	22.135943621178654	1.0	0.37012987012987014	68.0	6352.0	126.0	5.66305335825743E-4	15.620499351813308	0.5719071148265915	4.123105625617661	17.029386365926403	5.0	0.33333333333333337	0.4166666666666667	79.26110289909454	65.22485943116808	6.082762530298219	10.198039027185569	4.123105625617661	2.473387769603369	1.4142135623730951	93.41176470588235	1.3488664987405543
15	205	B	1074.0	119.39696951999987	5.282502590885303E-5	37.656340767525464	34.713109915419565	1.0847872996478058	104.0	3.0	165.0	22126.0	0.15363128491620112	54.66203857265675	24.166091947189145	3.0	0.6848484848484848	79.0	9992.0	136.0	8.477445357932467E-4	27.892651361962706	0.7407159270774688	9.848857801796104	27.892651361962706	9.848857801796104	0.5	0.5	12.073830934950209	12.073830934950209	6.324555320336759	11.180339887498949	4.47213595499958	2.5	0.0	126.48101265822785	1.0752602081665332
15	211	A	847.0	106.08326103999993	5.328045141285633E-5	34.058772731852805	30.066592756745816	1.1327779308884707	116.0	3.0	326.0	21707.0	0.38488783943329397	75.17935879915471	25.942243542145693	3.0	0.5613496932515337	100.0	11128.0	159.0	0.002305372184409557	23.08679276123039	0.6778515756570088	6.082762530298219	24.331050121192877	7.615773105863909	0.3523649724724399	0.4360778994930029	6.095861544595834	19.832129850218394	8.06225774829855	14.422205101855956	5.0	2.884441020371191	2.23606797749979	111.28	1.4288281811646297
15	214	A	756.0	100.91168815999991	6.63586110591033E-5	31.953090617340916	28.460498941515414	1.1227171625839225	85.0	3.0	477.0	13477.0	0.6309523809523809	0.0	0.0	0.0	0.0	97.0	3730.0	50.0	0.0016667082124850786	22.80350850198276	0.7136558017210176	7.0710678118654755	22.80350850198276	7.0710678118654755	0.4130961923860138	0.4130961923860138	13.671307132195835	13.671307132195835	6.708203932499369	11.661903789690601	5.830951894845301	2.0	0.0	38.45360824742268	1.3002680965147453
15	215	B	824.0	104.0832610399999	5.3700658812022505E-5	34.058772731852805	29.068883707497267	1.1716574009021399	75.0	3.0	122.0	9996.0	0.14805825242718446	37.67763404398005	17.69180601295413	1.0	0.5	107.0	5864.0	66.0	6.51456154488227E-4	17.26267650163207	0.5068496342349847	2.0	17.26267650163207	2.0	0.13333333333333333	0.13333333333333333	86.6335393365702	86.6335393365702	9.0	14.317821063276353	5.0990195135927845	2.8079557305298435	0.0	54.80373831775701	1.2042974079126876
16	216	A	725.0	98.91168815999991	8.940133437297581E-5	32.89376840679705	26.570660511172846	1.2379733049152228	96.0	3.0	336.0	32786.0	0.463448275862069	78.44535062065705	21.95449840010015	3.0	0.3898809523809524	74.0	7826.0	145.0	6.58812905255875E-4	20.223748416156685	0.6148200524199509	5.0	20.615528128088304	4.123105625617661	0.36760731104690386	0.26559258100921596	57.42594286542749	34.59228868750995	5.830951894845301	10.63014581273465	5.0	2.12602916254693	2.0	105.75675675675676	1.3710707896754408
16	221	A	737.0	98.66904747999992	5.121661920397839E-5	32.55764119219941	26.30589287593181	1.2376558114089922	78.0	3.0	205.0	19375.0	0.2781546811397558	47.810589644722114	19.72308292331602	1.0	0.25365853658536586	85.0	6184.0	106.0	2.6369898557199417E-4	21.213203435596427	0.6515583641446041	5.0	21.213203435596427	5.0	0.3125	0.3125	10.619655276155129	10.619655276155129	5.385164807134504	9.486832980505138	5.385164807134504	1.7616606585441106	0.0	72.75294117647059	1.4569857697283313
16	225	A	774.0	101.7401152799999	1.1545511283384014E-4	31.32091952673165	29.120439557122072	1.0755647923958414	79.0	3.0	467.0	24491.0	0.603359173126615	59.12166920737168	22.80350850198276	1.0	0.2012847965738758	89.0	2160.0	28.0	6.292595587149037E-4	19.1049731745428	0.6099748495007359	5.0	18.110770276274835	4.242640687119285	0.3333333333333333	0.2853908964926964	55.30484646876603	63.43494882292201	6.708203932499369	11.661903789690601	4.47213595499958	2.6076809620810595	1.0	24.269662921348313	1.1537037037037037
16	226	A	745.0	99.7401152799999	7.92824382864397E-5	32.01562118716424	28.0178514522438	1.1426865204755121	89.0	4.0	458.0	21867.0	0.614765100671141	65.49193805056568	23.853720883753127	1.0	0.19213973799126638	77.0	4913.0	88.0	0.0011415000654935988	16.0312195418814	0.5007311727035508	1.0	17.0	1.4142135623730951	0.07142857142857142	0.09513029883089882	86.42366562500266	48.57633437499735	5.830951894845301	10.816653826391969	5.0	2.1633307652783937	1.0	63.8051948051948	1.3791980460004072
16	229	A	677.0	94.9116881599999	6.137009359153425E-5	30.59411708155671	26.476404589747453	1.1555238543757476	70.0	3.0	186.0	13063.0	0.27474150664697194	69.98146531597821	22.561028345356956	5.0	0.5053763440860215	92.0	4284.0	61.0	0.001045425880850498	17.11724276862369	0.5594945826674178	2.23606797749979	17.029386365926403	2.8284271247461903	0.16666666666666666	0.22222222222222224	37.874983651098205	56.309932474020215	7.0	11.704699910719626	5.385164807134504	2.17350820818199	1.0	46.56521739130435	1.3099906629318394
