# Supplementary material for: Exploiting Single-Cell Quantitative Data to Map Genetic Variants Having Probabilistic Effects
Source: PLoS Genet. 2016 Aug 1;12(8):e1006213. doi: 10.1371/journal.pgen.1006213 (PMC4968810; doi:10.1371/journal.pgen.1006213)
Supplement: S1 Dataset — (ZIP) [file pgen.1006213.s007.zip › data/2014-10-07_morpho/k_series/k4-2_A1B.xls]

image_number	cell_id	Cgroup	Agroup	Dgroup	C11-1_A1B	C11-2_A1B	C12-1_A1B	C12-2_A1B	C13_A1B	C101_A1B	C102_A1B	C103_A1B	C104_A1B	C105_A1B	C106_A1B	C107_A1B	C108_A1B	C109_A1B	C110_A1B	C111_A1B	C112_A1B	C113_A1B	C114_A1B	C115_A1B	C116_A1B	C117_A1B	C118_A1B	C126_A1B	C127_A1B	C128_A1B	A7-1_A1B	A7-2_A1B	A8-1_A1B	A8-2_A1B	A9_A1B	A101_A1B	A102_A1B	A103_A1B	A104_A1B	A120_A1B	A121_A1B	A122_A1B	A123_A1B	D14-3_A1B	D15-3_A1B	D16-3_A1B	D17-3_A1B	D104_A1B	D107_A1B
1	0	small	api	A1	1458.0	280.0	124.46803731999985	47.627416960000005	4.362770703264555E-5	1738.0	174.50966784	44.01136216933077	40.85339643163099	13.671307132195833	11.309932474020217	17.26267650163207	19.59349390173101	14.142135623730951	8.406919980718836	38.01397522967222	21.213203435596427	42.867049030898414	0.8810412572770893	1.07729995578176	0.8178235342428354	0.3826477703472802	0.19204389574759945	56.0	3.0	44.384682042344295	73.0	253.0	12142.0	58858.0	0.6666666666666666	0.18757192174913695	0.7760736196319018	-1.0	0.1382612957360917	144.9300483445629	52.43536071935238	12.0	1.1042944785276074	216.0	6573.0	44.0	9.420180471907322E-4	29.832867780352597	0.6778446816886201
1	3	small	api	A1	850.0	94.0	91.01219323999995	25.142135600000003	1.0108255801023912E-4	944.0	118.56854239999988	34.92849839314596	29.546573405388315	24.096933263249447	39.80557109226519	8.94427190999916	14.113920285663783	14.317821063276353	11.795525686865686	20.71306176872583	14.866068747318506	18.425200134598274	0.6337198828509968	1.1821505632452174	0.5360737477562257	0.27625018917739924	0.11058823529411765	133.0	13.0	33.421549934136806	154.0	53.0	11939.0	4556.0	0.6428571428571429	0.21927966101694915	0.2560386473429952	0.06637770935382553	-1.0	63.15008045663879	28.162277660168378	3.0	0.5314009661835749	157.0	4031.0	30.0	0.0021840774741842713	20.12461179749811	0.576165959698032
1	5	medium	iso	A1	929.0	262.0	98.08326103999993	48.870057640000006	5.290308806454442E-5	1191.0	149.78174579999992	35.608987629529715	31.240998703626616	59.95863607372087	69.12098311944258	17.4928556845359	17.627063271219086	11.661903789690601	30.329421640293443	13.443872392954077	16.15549442140351	32.46096931150992	0.9923862764535306	1.1398159184135186	0.8706548666514575	0.49825074249998696	0.28202368137782563	95.0	4.0	33.24154027718932	103.0	199.0	10313.0	23088.0	0.8181818181818182	0.25356842989084805	0.6589403973509934	-1.0	0.09600146913898606	129.03476868868972	45.01569561068118	4.0	0.6192052980132451	127.0	4725.0	34.0	0.003631265379546118	22.360679774997898	0.6279504491291603
1	11	small	api	A1	995.0	108.0	102.42640679999992	27.142135600000003	1.4757319892333054E-4	1103.0	131.98275595999988	37.33630940518894	32.38826948140329	18.868999455061413	34.26110289909457	8.94427190999916	15.520756835711268	12.529964086141668	11.838342006523321	23.959291818464212	18.439088914585774	21.028554171380996	0.5762780774594406	1.1527725933806596	0.49990612265462364	0.2649915822293595	0.10854271356783919	49.0	3.0	36.40054944640259	136.0	60.0	8537.0	3893.0	0.6666666666666666	0.17769718948322757	0.30612244897959184	0.05655726984968791	-1.0	19.97060945745574	9.53663105724556	0.0	0.20408163265306123	229.0	9792.0	67.0	0.004176229161345457	21.587033144922902	0.5781780119360905
2	15	large	iso	A1	754.0	370.0	86.18376611999996	57.69848476000001	9.795423086621885E-5	1124.0	146.7106779999999	33.52610922848042	27.202941017470888	24.919664369832418	43.59137126466152	20.591260281974	21.543969386453842	11.661903789690601	20.46166452912595	28.305762950611598	14.866068747318506	29.67563981813901	0.9557783857101619	1.2324442863346476	0.7755144766443729	0.6694820539597004	0.4907161803713528	100.0	3.0	30.805843601498726	24.0	282.0	3811.0	53209.0	0.6363636363636364	0.2722419928825623	0.9215686274509803	-1.0	0.18912908515801605	118.4355416142612	45.58771732832112	10.0	1.0098039215686274	156.0	14146.0	130.0	4.4008638173852655E-4	20.223748416156685	0.603223842001225
2	19	small	api	A1	825.0	110.0	94.49747459999993	33.627416960000005	7.43792307489687E-5	935.0	130.12489155999987	34.88552708502482	29.5296461204668	26.389835272172665	48.66418432074073	12.36931687685298	12.027919580110705	10.770329614269007	17.371100586298304	23.772719697898733	17.204650534085253	23.135203788187976	1.0283837362287331	1.1813730155352553	0.8704987524730231	0.35585519192276943	0.13333333333333333	98.0	3.0	33.28663395418648	84.0	98.0	15146.0	18475.0	0.8181818181818182	0.1946524064171123	0.5384615384615384	-1.0	0.022745101621790505	117.0970564406862	38.05538513813742	11.0	1.1538461538461537	92.0	6712.0	101.0	6.335620292886796E-4	20.591260281974	0.5902522335921115
2	23	small	api	A1	872.0	173.0	93.25483391999994	35.798989840000004	5.426519936957334E-5	1045.0	131.05382375999986	36.345563690772494	29.274562336608895	20.282559088916607	37.09283729704154	12.727922061357855	16.977830134382025	13.45362404707371	13.179049968115084	25.03880302536093	16.1245154965971	21.85188052828105	0.7496789613639951	1.241540805046334	0.603829498246751	0.3838834764395238	0.19839449541284404	73.0	3.0	34.0147027033899	45.0	118.0	5603.0	20025.0	0.45454545454545453	0.15598086124401914	0.7239263803680982	-1.0	0.11090893850926571	98.16485044487922	39.068883707497264	6.0	1.0061349693251533	110.0	2706.0	33.0	4.990539498413159E-4	22.0	0.605300833608626
2	25	small	api	A1	742.0	79.0	87.18376611999994	25.798989840000004	8.165683379103718E-5	821.0	115.39696951999984	33.24154027718932	27.16615541441225	21.17573941710456	38.08877288097531	8.48528137423857	12.716491504888289	10.63014581273465	10.559077499813078	20.76112690207115	14.7648230602334	17.11686070320539	0.667265917723987	1.2236380072961648	0.5453131675751263	0.29591506524838823	0.10646900269541779	51.0	3.0	32.202484376209235	45.0	68.0	3361.0	6731.0	0.5555555555555556	0.13763702801461633	0.6017699115044248	-1.0	0.023952131158705533	74.9075407649673	35.08891926410928	4.0	0.7079646017699115	73.0	12707.0	252.0	3.974568281828263E-4	20.615528128088304	0.6201736729460423
2	27	medium	iso	A1	1013.0	353.0	102.56854239999993	55.69848476000001	3.6457318950560645E-5	1366.0	161.0954542799999	37.64306044943742	31.89043743820395	38.099671830722706	44.67871862247377	20.09975124224178	21.859708728551173	13.038404810405298	24.360399740391053	29.256419006729875	17.46424919657298	34.64562385175887	0.9194885207225705	1.1803870838203672	0.7789720281813075	0.5430367192192842	0.3484698914116486	87.0	4.0	36.68787265568828	31.0	209.0	2869.0	23678.0	0.42857142857142855	0.17569546120058566	0.8708333333333333	-1.0	0.1754587484670763	128.3601169597813	47.43185647809656	3.0	0.5416666666666666	110.0	7282.0	99.0	0.0010455080503058687	26.248809496813376	0.6973080611251328
3	32	small	api	B	814.0	118.0	90.18376611999997	27.727922040000003	7.291785255579798E-5	932.0	120.3259017199999	33.83784863137726	29.732137494637012	41.03847311748979	54.330347957519834	10.44030650891055	13.691830758035216	13.601470508735444	17.702071030737972	18.094898158500804	15.264337522473747	21.790047382708778	0.7625208559332747	1.138090009084642	0.6700004831310004	0.3074602362813811	0.14496314496314497	172.0	5.0	31.622776601683793	63.0	67.0	6189.0	5670.0	0.6428571428571429	0.13948497854077252	0.5153846153846153	0.024123267320744296	-1.0	63.746837688155296	26.733188327000157	3.0	0.5153846153846153	142.0	5741.0	70.0	0.003527583146974047	23.706539182259394	0.700592388142452
3	33	medium	iso	A1	821.0	249.0	90.08326103999995	44.798989840000004	4.145142972263529E-5	1070.0	137.2964644399999	33.54101966249684	30.4138126514911	28.072486935852957	33.27488798483492	17.11724276862369	17.524169468220798	12.165525060596439	16.546903033498445	27.25735209522824	15.0	30.15895154471794	0.9767791163892218	1.1028219331407114	0.8857088230077779	0.4973064842768932	0.3032886723507917	133.0	3.0	32.14031735997639	45.0	178.0	6481.0	29282.0	0.7692307692307693	0.20841121495327103	0.7982062780269058	-1.0	0.08594284196000647	108.81691209109788	40.84266621478644	8.0	0.9192825112107623	95.0	8830.0	129.0	4.438516904372022E-4	20.248456731316587	0.6036923425424945
3	36	small	api	A1	835.0	184.0	91.01219323999995	37.798989840000004	3.411684504545872E-5	1019.0	130.81118307999986	33.734255586866	29.614185789921695	24.075498255078827	27.313274418297	14.212670403551895	17.932929383094926	12.041594578792296	13.013478209696112	27.25045374283558	15.811388300841896	28.360737759814928	0.7925459415989193	1.1391248716466973	0.6957498350933466	0.4153178655998734	0.22035928143712574	93.0	2.0	32.7566787083184	28.0	119.0	3116.0	17093.0	0.3	0.14425907752698724	0.8095238095238095	-1.0	0.11651290875550273	111.22451082782095	39.579759858202124	4.0	1.034013605442177	158.0	4848.0	50.0	0.001598985422053629	21.02379604162864	0.6232180220337805
3	40	small	api	A1	740.0	69.0	83.42640679999998	23.970562720000004	4.6107607350736284E-5	809.0	110.22539663999987	31.953090617340916	28.460498941515414	18.43494882292201	20.13630342824814	8.0	12.040831601753577	13.0	7.104164123542005	20.554804791094465	14.0	20.636363636363626	0.6644059367822164	1.1227171625839225	0.591783896180132	0.28732584369197606	0.09324324324324325	61.0	7.0	30.265491900843113	83.0	42.0	9602.0	4576.0	0.6428571428571429	0.15451174289245984	0.336	0.033270761941299694	-1.0	22.15740090627973	9.123105625617661	1.0	0.376	83.0	3686.0	63.0	4.3397441577724125E-4	21.95449840010015	0.6870852858341491
4	45	medium	api	A1	685.0	233.0	83.84062035999996	43.627416960000005	1.0412993083902841E-4	918.0	129.88225087999987	31.144823004794873	26.1725046566048	32.21329855081325	51.73723357623623	16.64331697709324	17.192486892031415	11.661903789690601	20.42072931036035	22.88661356103106	13.601470508735444	26.00773856862727	0.9680575638424531	1.1899825184264616	0.8135057018505916	0.5203613328798135	0.34014598540145985	151.0	3.0	29.546573405388315	22.0	159.0	3274.0	29402.0	0.2727272727272727	0.19716775599128541	0.8784530386740331	-1.0	0.17562754054760432	110.32613555266687	39.14761168860367	9.0	1.3314917127071824	75.0	7206.0	127.0	4.5199849058999593E-4	19.6468827043885	0.6308233860042737
4	47	small	api	A1	847.0	189.0	92.84062035999995	39.213203400000005	1.0330746120770342E-4	1036.0	134.4680373199999	33.95585369269929	29.832867780352597	36.158185439808335	44.765502893859555	15.264337522473747	15.114193093297072	11.661903789690601	19.93765216821979	23.732213919651276	15.620499351813308	28.312209596478706	1.009934002314901	1.1382028017789836	0.8873058480759303	0.4223711910578193	0.2231404958677686	89.0	3.0	32.64965543462902	49.0	136.0	8083.0	26047.0	0.5454545454545454	0.17857142857142858	0.7351351351351352	-1.0	0.09193182351488727	110.27653583612837	41.87513218236296	10.0	1.1891891891891893	102.0	5644.0	48.0	4.2068756856302077E-4	19.72308292331602	0.5808448552585382
4	48	medium	iso	A1	750.0	312.0	85.42640679999995	50.870057640000006	7.991159290003084E-5	1062.0	138.7106779999999	31.78049716414141	29.546573405388315	24.145541960421667	33.849074831494846	18.867962264113206	20.32659981008172	13.038404810405298	16.20490696983448	28.125088774201245	14.212670403551895	29.092816065923067	0.9282399634175388	1.0756068640550278	0.862991855516878	0.595483990788666	0.416	139.0	3.0	29.68164415931166	16.0	223.0	1961.0	40257.0	0.3333333333333333	0.22504708097928436	0.9330543933054394	-1.0	0.16683697007367745	115.97239475524604	41.90724809414742	7.0	1.1255230125523012	93.0	16840.0	233.0	3.726660915913882E-4	17.46424919657298	0.5495272495698479
4	49	large	N	B	251.0	135.0	53.870057640000006	32.1421356	0.0013341714240787778	386.0	88.42640679999998	24.758836806279895	12.727922061357855	51.095861544595806	57.39966642630975	12.36931687685298	13.520933802604292	11.704699910719626	15.630782779821075	9.899494936611665	6.082762530298219	18.553975315279477	0.9148271160436052	1.945237933334622	0.47029060063380723	0.596660501364186	0.5378486055776892	82.0	7.0	17.08800749063506	-1.0	-1.0	-1.0	-1.0	-1.0	-1.0	-1.0	-1.0	-1.0	-1.0	-1.0	-1.0	-1.0	55.0	1077.0	25.0	0.008535705486122442	8.246211251235321	0.3330613354640203
4	50	small	api	A1	893.0	65.0	94.91168815999991	23.31370848	3.524008777277399E-5	958.0	120.22539663999986	36.89173349139343	31.064449134018133	24.88036685918169	24.698439437256553	7.0710678118654755	-1.0	13.0	10.219091496146456	21.31053401732643	16.1245154965971	24.456812523608114	-1.0	1.1875869207348648	-1.0	0.24563580031047696	0.07278835386338185	113.0	7.0	33.95585369269929	67.0	34.0	13490.0	6543.0	0.5714285714285714	0.10542797494780794	0.33663366336633666	0.010437699861810147	-1.0	80.33422706952578	33.068883707497264	5.0	1.00990099009901	89.0	9974.0	144.0	8.599664694832024E-4	22.02271554554524	0.5969552921844395
4	53	small	api	A1	755.0	41.0	87.35533899999996	17.899494920000002	1.2658508606346324E-4	796.0	107.25483391999991	33.37663853655727	27.16615541441225	29.661803859494647	39.57940471623763	5.830951894845301	-1.0	12.206555615733702	11.175481305328422	17.448181119825755	14.866068747318506	17.53987949013949	-1.0	1.2286110429468509	-1.0	0.20490441826343334	0.054304635761589407	108.0	8.0	30.675723300355934	49.0	10.0	7840.0	1095.0	0.36363636363636365	0.07412060301507538	0.1694915254237288	0.042391979217819314	-1.0	47.97571409918757	23.769728648009426	2.0	0.711864406779661	78.0	2548.0	34.0	3.7225030443662806E-4	20.8806130178211	0.6256056311647641
4	55	large	iso	B	662.0	343.0	80.01219323999999	54.284271200000006	7.913758365518965E-5	1005.0	136.71067799999986	29.410882339705484	28.0178514522438	23.838740183171723	37.163218186643945	19.924858845171276	21.911095534547815	12.649110640673518	17.374521243456073	28.089234513268625	13.038404810405298	28.76159002791672	0.9093501880704784	1.0497194044245717	0.866279297341331	0.6784499837065086	0.5181268882175226	96.0	3.0	28.231188426986208	83.0	235.0	4121.0	14188.0	0.6153846153846154	0.3164179104477612	0.7389937106918238	-1.0	0.15058254242053412	48.76867804237449	16.492422502470642	5.0	0.389937106918239	154.0	3821.0	26.0	0.003149237137015883	21.213203435596427	0.7212705552515175
4	58	small	api	A1	765.0	92.0	89.59797967999995	26.313708480000003	6.844048038487233E-5	857.0	118.32590171999989	34.058772731852805	27.073972741361768	29.931511840507792	40.23635830927382	10.0	12.357468112526094	10.63014581273465	14.269451334207293	21.0164945291062	15.652475842498529	22.090909090909086	0.8092272550445462	1.2579894741424533	0.6432702909507096	0.29368640424683307	0.12026143790849673	105.0	4.0	31.38470965295043	68.0	46.0	7753.0	5608.0	0.4444444444444444	0.13302217036172695	0.40350877192982454	-1.0	0.01551978652908762	16.47213595499958	8.23606797749979	1.0	0.4649122807017544	95.0	9995.0	126.0	0.0011618261640013068	16.278820596099706	0.47796263019410723
5	61	small	api	A1	752.0	37.0	87.01219323999996	17.727922040000003	9.025719837058545E-5	789.0	107.15432883999992	32.57299494980466	27.51363298439521	29.448781713273434	27.341018803866973	6.082762530298219	-1.0	11.704699910719626	10.10039145945875	18.063772249992628	14.317821063276353	21.991526071078166	-1.0	1.1838856383771255	-1.0	0.20374066415154313	0.04920212765957447	109.0	5.0	30.4138126514911	116.0	10.0	22273.0	2034.0	0.5833333333333334	0.1596958174904943	0.07936507936507936	0.087617832343601	-1.0	79.85805306293163	26.1725046566048	5.0	1.2777777777777777	144.0	3675.0	40.0	5.888167515449482E-4	19.235384061671343	0.5905316379815022
5	65	small	api	A1	860.0	122.0	95.25483391999991	30.556349160000003	6.971628340488584E-5	982.0	128.22539663999984	35.17101079013795	30.364452901377952	20.365536264089002	36.627889456707464	10.770329614269007	13.385049043797439	11.40175425099138	11.970085321461662	23.679003943699293	16.1245154965971	20.06331313100555	0.8046537281280953	1.1582955538297175	0.6946877465493478	0.3207852861899151	0.14186046511627906	140.0	4.0	34.23448553724738	55.0	111.0	6418.0	13380.0	0.9166666666666666	0.1690427698574338	0.6686746987951807	-1.0	0.02672224521129465	69.31297090947973	29.86403718482223	4.0	0.6204819277108434	98.0	16732.0	248.0	4.8610824434187395E-4	22.135943621178654	0.6293803653600322
5	68	medium	iso	A1	865.0	390.0	91.49747459999993	59.11269832000001	4.3062787013444244E-5	1255.0	152.61017291999988	35.11409973215888	29.732137494637012	57.34919770340443	64.82246457036523	22.090722034374522	22.3749632049791	14.035668847618199	32.29471946169356	16.816819849907812	14.317821063276353	35.685012517066525	0.9872964631047382	1.1810149787748239	0.8359728545771301	0.6460582500055149	0.4508670520231214	103.0	4.0	30.463092423455635	48.0	270.0	4594.0	30674.0	0.4	0.25338645418326694	0.8490566037735849	-1.0	0.20043357159449124	123.70934885279584	45.32244450523231	4.0	0.7232704402515723	128.0	8425.0	81.0	4.994047153011972E-4	22.47220505424423	0.6399766824624953
6	73	small	api	A1	1089.0	173.0	105.66904747999992	35.798989840000004	7.958838911739989E-5	1262.0	143.8822508799999	36.796738985948195	36.069377593742864	7.054251733364708	13.512530635786021	14.422205101855956	14.647539490299147	13.038404810405298	5.462440573246372	31.383962671880806	17.029386365926403	23.377929237685862	0.984616229326951	1.020165620832102	0.9651533135608364	0.3387840686912193	0.1588613406795225	132.0	3.0	35.0	54.0	116.0	11261.0	27167.0	0.6666666666666666	0.1347068145800317	0.6823529411764706	-1.0	0.093441150250547	124.81876393856088	43.829332217417495	12.0	1.4411764705882353	177.0	11896.0	110.0	0.0032754217185894836	26.076809620810597	0.7086717556892396
6	74	small	api	A1	926.0	123.0	98.59797967999995	28.970562720000004	9.34852224077383E-5	1049.0	129.98275595999988	35.22782990761707	31.144823004794873	44.278428836584425	55.33387658594734	10.63014581273465	14.544054286279653	12.806248474865697	20.09774663544955	17.723651854275023	16.401219466856727	24.435529985117313	0.7308928860890428	1.1310974508409826	0.6461802964418463	0.2938251150178133	0.132829373650108	117.0	8.0	33.28663395418648	43.0	70.0	6023.0	12711.0	0.45454545454545453	0.10772163965681601	0.6194690265486725	-1.0	0.04891792127886346	94.299517881815	38.61609327740538	6.0	1.1946902654867257	93.0	8456.0	132.0	5.500636539689361E-4	25.709920264364882	0.729818451258214
6	78	large	E	B	897.0	455.0	93.49747459999993	64.11269832	4.8715280284106454E-5	1352.0	160.02438647999998	34.66987164671943	31.064449134018133	59.03624346792648	61.73802966013095	23.08679276123039	23.817153163248115	15.033296378372908	33.57381913209769	18.703051758408847	15.0	38.11776847386125	0.96933468928836	1.1160626572564283	0.8685307074705252	0.6857158291631553	0.5072463768115942	114.0	5.0	31.400636936215164	199.0	336.0	5839.0	12005.0	0.5625	0.39571005917159763	0.6280373831775701	-1.0	0.13091033025414192	0.0	0.0	0.0	0.0	189.0	17075.0	136.0	0.0017162565843537089	18.384776310850235	0.5302810606912027
7	82	large	E	A1	337.0	192.0	59.76955256000001	43.870057640000006	2.586884128744767E-4	529.0	106.46803731999988	21.93171219946131	18.788294228055936	39.14398641457103	83.12627931830716	16.76305461424021	14.85954325826763	5.385164807134504	22.342076876790106	10.43202739008205	10.295630140987	22.503826742404666	1.1281002600745145	1.1673072570213112	0.9664124447860938	0.7339867166641544	0.56973293768546	136.0	2.0	20.591260281974	209.0	0.0	27099.0	0.0	0.16666666666666666	0.3950850661625709	0.0	0.32614204202823127	-1.0	41.075513328039854	13.92838827718412	4.0	0.569377990430622	72.0	2083.0	52.0	0.004171153799998415	15.652475842498529	0.7136914665004125
7	83	small	api	A1	793.0	67.0	87.25483391999994	21.313708480000003	4.065354638667617E-5	860.0	111.39696951999989	32.69556544854363	29.546573405388315	25.615484320642167	31.558795162901383	7.0710678118654755	-1.0	14.142135623730951	10.123697065919496	19.494646370565484	15.033296378372908	19.343168972954317	-1.0	1.1065772331684678	-1.0	0.2442696584528668	0.08448928121059268	97.0	4.0	31.25699921617557	118.0	30.0	21804.0	6552.0	0.4666666666666667	0.17209302325581396	0.20270270270270271	0.0616043463649997	-1.0	84.98909498392459	29.304831714493645	6.0	1.1689189189189189	75.0	12745.0	236.0	2.234732569871286E-4	21.18962010041709	0.6480885040439314
7	95	small	E	A1	830.0	58.0	92.42640679999992	19.0710678	5.9378875089845435E-5	888.0	113.49747459999989	34.0147027033899	30.0	19.653824058053306	16.75026450502572	6.324555320336759	-1.0	11.704699910719626	6.908777126444793	20.0	14.866068747318506	23.97210484321191	-1.0	1.13382342344633	-1.0	0.20633786880049973	0.06987951807228916	77.0	3.0	32.69556544854363	82.0	28.0	7461.0	3046.0	0.5833333333333334	0.12387387387387387	0.2545454545454545	0.03246037955681732	-1.0	23.529933058725987	8.082762530298218	3.0	0.6909090909090909	125.0	4520.0	54.0	0.0028002086577260275	20.396078054371138	0.599625351196689
7	96	small	api	A1	821.0	51.0	93.08326103999991	19.899494920000002	8.17735650528459E-5	872.0	115.39696951999986	33.52610922848042	30.364452901377952	10.229008287359527	17.354024636261325	8.0	-1.0	11.045361017187261	5.249639879192664	23.185005252245205	16.1245154965971	17.599999999999998	-1.0	1.1041236058944106	-1.0	0.21378166920311004	0.06211936662606577	50.0	4.0	32.01562118716424	518.0	39.0	12358.0	1249.0	0.75	0.6387614678899083	0.07001795332136446	0.24227659977984117	-1.0	0.0	0.0	0.0	0.0	86.0	3718.0	55.0	9.32572620656532E-4	22.360679774997898	0.6669631606402602
8	101	medium	iso	A1	805.0	222.0	89.66904747999993	43.041630520000005	5.5831299361521095E-5	1027.0	135.53910511999987	33.24154027718932	30.083217912982647	35.753887254436734	36.10351391106411	16.64331697709324	16.38503879035791	12.529964086141668	17.929373760366367	25.795112818203904	14.422205101855956	30.427659258734888	1.0157630500629218	1.104986187758979	0.9192540697028887	0.480005439219148	0.27577639751552796	109.0	3.0	30.479501308256342	87.0	149.0	6472.0	14981.0	0.16666666666666666	0.22979552093476144	0.6313559322033898	-1.0	0.17554456283290054	94.67620394846308	38.88305809567629	5.0	0.652542372881356	82.0	3512.0	58.0	0.0011373930655491273	19.849433241279208	0.5971273616012338
8	105	medium	iso	A1	856.0	301.0	92.08326103999993	50.627416960000005	2.580589924292835E-5	1157.0	145.53910511999993	33.421549934136806	31.400636936215164	21.801409486351815	23.403432596038044	18.681541692269406	19.15918907420647	12.649110640673518	12.566742141752426	33.02480781222629	15.811388300841896	31.638094801423993	0.9750695407782103	1.0643589810622875	0.9161096567297609	0.5498004348261301	0.3516355140186916	75.0	3.0	32.31098884280702	0.0	206.0	0.0	18854.0	0.07692307692307693	0.1780466724286949	1.0	-1.0	0.17596789603834045	40.99377897172783	13.416407864998739	2.0	0.4368932038834951	122.0	3187.0	37.0	0.0019744842401319216	18.601075237738275	0.556559323980936
9	107	medium	iso	A1	898.0	369.0	94.66904747999993	55.870057640000006	8.102348337726123E-5	1267.0	152.95331867999994	35.05709628591621	32.0624390837628	42.98540121212943	58.76196493551517	19.4164878389476	24.397260809415265	14.422205101855956	27.298324772678445	21.333373865071742	15.620499351813308	31.92711144651693	0.795847041625857	1.093400791946299	0.7278639703646237	0.5901618229739058	0.410913140311804	127.0	3.0	32.202484376209235	82.0	258.0	9846.0	33569.0	0.5384615384615384	0.26835043409629045	0.7588235294117647	-1.0	0.13671693998719336	123.05154716830125	44.13099281785449	6.0	0.6470588235294118	107.0	10990.0	154.0	5.030790370734731E-4	23.08679276123039	0.6585483456171254
9	108	small	api	A1	833.0	117.0	93.49747459999995	32.2132034	6.017458593663663E-5	950.0	128.12489155999984	34.20526275297414	29.206163733020468	31.03221023846726	37.8749836510982	12.0	12.767244481311135	10.04987562112089	15.699338545595822	22.97460242069957	16.1245154965971	25.571428571428573	0.9399052409128502	1.1711658903802453	0.8025380935639176	0.344535545348302	0.1404561824729892	133.0	3.0	32.01562118716424	74.0	103.0	10514.0	17704.0	0.9090909090909091	0.1863157894736842	0.5819209039548022	-1.0	0.07812158982682556	90.84731932372908	35.55877806616098	5.0	1.0564971751412429	117.0	3042.0	36.0	0.0014016858478829964	18.973665961010276	0.554700196225229
9	109	medium	F	A1	806.0	379.0	88.18376611999994	56.870057640000006	7.192014230192016E-5	1185.0	147.8822508799999	33.24154027718932	30.083217912982647	23.198590513648185	29.744881296942225	20.615528128088304	21.772085021654046	12.806248474865697	16.695977243294184	31.74527415126898	15.556349186104045	33.6518179737912	0.9468789097408238	1.104986187758979	0.8569147019486167	0.6449039334814933	0.47022332506203474	102.0	4.0	31.400636936215164	58.0	221.0	5048.0	20737.0	0.7272727272727273	0.23544303797468355	0.7921146953405018	-1.0	0.10065928353225446	57.17073349896177	22.30367004767804	4.0	0.5017921146953405	81.0	13561.0	230.0	8.180617290775555E-4	23.600847442411894	0.7099805618395797
9	112	small	api	A1	987.0	152.0	100.6690474799999	31.970562720000004	5.972921509190235E-5	1139.0	135.05382375999991	37.05401462729781	33.015148038438355	43.24914581345716	58.10203786035845	12.206555615733702	15.68876242851076	13.601470508735444	22.021905270120183	18.87012589719917	17.029386365926403	25.93893068343412	0.77804451889405	1.1223337415951353	0.6932381073995346	0.31758086045615613	0.1540020263424519	85.0	4.0	34.132096331752024	27.0	115.0	2885.0	18008.0	0.3333333333333333	0.12467076382791922	0.8098591549295775	-1.0	0.13571647112071866	95.33574259743517	39.35808456149026	5.0	1.1830985915492958	100.0	4262.0	59.0	0.003178080482089834	18.439088914585774	0.4976272908631509
9	115	large	api	A1	763.0	434.0	86.01219323999996	63.76955256000001	6.718772907230232E-5	1197.0	152.61017291999994	32.202484376209235	28.635642126552707	31.827446576673104	36.58469701192261	23.706539182259394	22.448548281369963	12.529964086141668	22.141148852687742	31.499206339207976	15.264337522473747	37.148928432859236	1.0560388531642126	1.1245595343695518	0.939068871757196	0.7414013078594999	0.5688073394495413	109.0	4.0	31.064449134018133	29.0	267.0	2244.0	25316.0	0.3333333333333333	0.24728487886382622	0.902027027027027	-1.0	0.31131360479883263	112.91157336779399	46.68471766838101	3.0	0.5405405405405406	102.0	7588.0	106.0	4.240323266428583E-4	21.93171219946131	0.6810565279138576
9	116	small	api	A1	766.0	139.0	89.01219323999996	32.798989840000004	3.4433120115020835E-5	905.0	124.22539663999986	33.015148038438355	29.017236257093817	37.26640190097714	40.39551284301849	12.806248474865697	13.768838000877448	10.63014581273465	17.1739348053161	21.91800743409937	14.422205101855956	26.500521479010402	0.9300892692651037	1.1377771385917972	0.8174617310524059	0.36847749332010526	0.1814621409921671	84.0	4.0	30.4138126514911	35.0	82.0	1935.0	5136.0	0.4444444444444444	0.1292817679558011	0.7008547008547008	-1.0	0.10396942756900389	23.06942919244166	11.430752391788817	2.0	0.3504273504273504	98.0	7254.0	113.0	0.0014032464215119958	21.0	0.6360716594561518
9	121	medium	api	A1	1058.0	393.0	103.59797967999994	59.284271200000006	7.037541836997735E-5	1451.0	165.29646443999994	38.07886552931954	33.61547262794322	83.20211749971367	88.50194622566929	21.095023109728988	23.459674378008305	13.892443989449804	37.527378511308704	1.7551441460607524	15.811388300841896	37.540209245084334	0.8992035767343812	1.1327779308884707	0.7938039329819127	0.5722531595994541	0.3714555765595463	60.0	4.0	34.66987164671943	72.0	258.0	4040.0	17716.0	0.46153846153846156	0.22742935906271536	0.7818181818181819	-1.0	0.23907774237813495	41.12882642802846	14.035668847618199	1.0	0.2606060606060606	112.0	12712.0	153.0	9.403782731864918E-4	22.561028345356956	0.5924816307351821
9	122	small	api	A1	1079.0	80.0	107.3259017199999	24.142135600000003	3.5256169121717325E-5	1159.0	133.88225087999984	39.56008088970496	33.24154027718932	41.30861401354873	56.745633425287956	9.219544457292887	-1.0	12.041594578792296	19.3629533300409	18.83185901676065	17.88854381999832	23.154659194381484	-1.0	1.1900796581574618	-1.0	0.2249423038902936	0.07414272474513438	44.0	3.0	36.138621999185304	112.0	70.0	4752.0	3954.0	0.6	0.15703192407247626	0.38461538461538464	-1.0	0.03528355221953943	22.705481427033433	11.071067811865476	2.0	0.1978021978021978	115.0	3040.0	30.0	6.12882522807276E-4	26.570660511172846	0.6716533412874679
9	124	medium	iso	A1	758.0	204.0	87.84062035999995	40.213203400000005	1.1108449266112199E-4	962.0	130.46803731999984	32.0624390837628	29.068883707497267	24.72442139100903	36.22923671726784	15.620499351813308	15.569484918559416	10.63014581273465	15.40743668032959	26.075992722228314	14.7648230602334	26.069346891201942	1.0032765652506	1.1029814356267644	0.909604217119477	0.45779735201314586	0.2691292875989446	53.0	4.0	30.463092423455635	50.0	166.0	2873.0	10684.0	0.5555555555555556	0.22453222453222454	0.7685185185185185	-1.0	0.11601504033619044	56.68649845307674	22.45362404707371	1.0	0.48148148148148145	84.0	4316.0	71.0	5.841711395217651E-4	19.1049731745428	0.5958677418343392
10	125	medium	iso	A1	946.0	297.0	99.91168815999991	49.455844080000006	4.329100783024879E-5	1243.0	151.7817457999999	36.68787265568828	31.32091952673165	49.18491612511842	60.15657838064368	17.69180601295413	20.736873874222507	12.806248474865697	27.80210260683659	20.593265132254754	16.1245154965971	32.052650325423116	0.8531568509439784	1.1713536259488189	0.7283512271991347	0.4949955805050632	0.313953488372093	150.0	3.0	33.61547262794322	53.0	227.0	7314.0	39345.0	0.7272727272727273	0.2252614641995173	0.8107142857142857	-1.0	0.14364501226756307	111.19110447004235	44.011606190166766	10.0	0.8642857142857143	103.0	3634.0	46.0	6.956100967077728E-4	18.027756377319946	0.49138189467970766
10	126	medium	E	A1	791.0	213.0	88.42640679999995	41.041630520000005	6.639965001451635E-5	1004.0	131.88225087999987	32.31098884280702	30.083217912982647	31.328692867804165	49.76364169072616	15.811388300841896	17.175758122969064	13.0	19.86940118494455	22.43775921686551	15.0	26.027977664462824	0.9205642154274051	1.074053611427751	0.8570933570100744	0.46413319284618976	0.2692793931731985	115.0	4.0	30.01666203960727	127.0	142.0	11842.0	16219.0	0.6923076923076923	0.2679282868525896	0.5278810408921933	-1.0	0.032648135565448426	111.13206044486535	40.10089742583837	1.0	0.587360594795539	102.0	6439.0	102.0	0.0023475358447228043	23.259406699226016	0.7198605654683935
10	130	medium	api	A1	907.0	412.0	94.08326103999994	60.52691188000001	3.109412068058643E-5	1319.0	157.43860003999993	35.11409973215888	31.953090617340916	34.371452006313746	44.21085183985414	21.93171219946131	23.801819569817024	13.416407864998739	24.349193244927687	28.854798774915107	15.524174696260024	34.91920657456131	0.9214300669379416	1.098926553073476	0.8384819389074616	0.6433334815453167	0.45424476295479604	104.0	3.0	32.984845004941285	36.0	301.0	2523.0	29351.0	0.15384615384615385	0.25549658832448824	0.8931750741839762	-1.0	0.23581355270860485	124.79601085018041	47.110770276274835	3.0	0.3916913946587537	142.0	6289.0	63.0	9.828275060454678E-4	22.135943621178654	0.630400431451349
10	132	medium	E	A1	690.0	189.0	82.18376611999996	41.041630520000005	3.763990602874764E-5	879.0	125.63961019999985	30.610455730027933	27.80287754891569	10.90502204523446	14.762616969294442	15.0	15.94501418413822	11.40175425099138	7.252423876271293	27.91078004910553	14.212670403551895	28.461538461538467	0.9407329354978999	1.1009815684068192	0.8544493045957092	0.499388534471314	0.27391304347826084	101.0	3.0	28.844410203711913	209.0	116.0	10588.0	6378.0	0.7	0.36973833902161546	0.3569230769230769	0.01881195006603343	-1.0	81.44658195834543	38.70246874274647	3.0	0.2276923076923077	73.0	10056.0	197.0	4.928635380095779E-4	19.849433241279208	0.6484527187815604
10	134	large	api	B	830.0	464.0	92.32590171999992	65.355339	5.9583052829340215E-5	1294.0	159.68124071999992	34.438350715445125	29.966648127543394	31.675468738109203	41.929984368598355	23.769728648009426	24.48149498251348	13.0	22.997617003906026	31.635169738208393	15.811388300841896	34.416133618324444	0.9709263533533204	1.1492226480876129	0.8448548720902864	0.7078765306642277	0.5590361445783133	93.0	3.0	31.906112267087632	48.0	373.0	2683.0	26756.0	0.5384615384615384	0.32534775888717155	0.8859857482185273	-1.0	0.24380527624601608	70.43082487891297	26.400934559032695	6.0	0.2921615201900237	184.0	8518.0	84.0	0.004726867433042296	26.92582403567252	0.7818557937966716
10	136	large	iso	A1	927.0	461.0	95.49747459999992	65.18376612	4.690026519185268E-5	1388.0	163.09545427999996	36.05551275463989	31.064449134018133	37.874983651098205	51.34019174590991	23.08679276123039	24.60470613705177	14.035668847618199	27.735009811261456	27.072747898144303	15.811388300841896	35.51814270958522	0.9383080063071518	1.1606680227642001	0.8084206576765296	0.6825705746987372	0.49730312837108953	76.0	3.0	33.61547262794322	101.0	360.0	5112.0	22291.0	0.7333333333333333	0.33213256484149856	0.7809110629067245	-1.0	0.14609576728976587	48.53743367666159	17.46424919657298	4.0	0.18655097613882862	145.0	6022.0	61.0	8.150934148995935E-4	22.80350850198276	0.6324555320336759
10	137	large	iso	A1	810.0	407.0	90.66904747999993	61.11269832000001	4.12474321219514E-5	1217.0	154.6101729199999	33.015148038438355	31.016124838541646	21.40867990540212	34.1019483653499	22.20360331117452	22.480099088270308	11.40175425099138	18.53694550415071	32.112328834914216	14.317821063276353	33.062299821018996	0.9877004200021494	1.064451094722596	0.927896476314444	0.6740194147675417	0.5024691358024691	64.0	3.0	31.016124838541646	24.0	319.0	1346.0	22876.0	0.5	0.2818405916187346	0.9300291545189504	-1.0	0.2423015440525921	107.40136874331425	45.12241704283844	4.0	0.3556851311953353	102.0	8656.0	130.0	8.765268916249478E-4	19.0	0.5754934061746135
10	138	large	iso	A1	1031.0	547.0	102.49747459999993	70.76955255999998	4.656523307784277E-5	1578.0	175.68124071999998	37.44329045369811	33.015148038438355	86.4482666451796	84.01356539912902	24.839484696748443	27.371853861212188	14.212670403551895	40.941914597374605	3.543827816969989	15.620499351813308	41.166410854178764	0.907482731081935	1.1341245663991641	0.8001614266792447	0.6904516705038899	0.530552861299709	73.0	3.0	32.202484376209235	46.0	456.0	1323.0	16719.0	0.5833333333333334	0.3181242078580482	0.9083665338645418	-1.0	0.21348297155376145	45.226158766471194	19.235384061671343	1.0	0.061752988047808766	91.0	6542.0	103.0	5.181758370942197E-4	22.80350850198276	0.609014545080681
10	139	medium	iso	A1	1066.0	495.0	106.3259017199999	67.94112544	6.535219455528573E-5	1561.0	177.09545427999998	39.01281840626232	34.0147027033899	28.101351305961774	43.53119928561418	25.45584412271571	23.542583035087013	12.727922061357855	26.632272223460284	34.27929416780693	17.4928556845359	38.66757608699068	1.0812681040469196	1.1469398614609767	0.9427417603827946	0.6389894121840329	0.4643527204502814	75.0	4.0	36.235341863986875	41.0	380.0	2696.0	30433.0	0.5	0.2696989109545163	0.9026128266033254	-1.0	0.18450500509470952	125.29992474341086	55.00599287819199	6.0	0.4085510688836104	181.0	7162.0	52.0	0.0013951440360946948	23.194827009486403	0.5945437411864399
11	142	medium	api	A1	738.0	278.0	87.25483391999994	47.455844080000006	9.861362719035874E-5	1016.0	136.71067799999986	32.01562118716424	28.0178514522438	31.87709014100373	49.0805206508846	17.69180601295413	18.73552864871658	12.041594578792296	21.27086636922815	23.770559321266713	14.7648230602334	28.14981283836861	0.9442917968672345	1.1426865204755121	0.8263786961224339	0.5438763899718169	0.37669376693766937	101.0	3.0	29.732137494637012	24.0	169.0	3456.0	31432.0	0.0	0.18996062992125984	0.8756476683937824	-1.0	0.19233251709013507	100.57991459315	38.10446975621274	7.0	1.0829015544041452	92.0	3511.0	46.0	6.296672037571432E-4	21.095023109728988	0.6588978232346915
11	144	small	api	A1	934.0	80.0	97.91168815999991	24.970562720000004	3.128315089866585E-5	1014.0	125.29646443999982	35.35533905932738	31.76476034853718	24.706026272423152	35.07998703759795	9.055385138137417	-1.0	11.0	12.303657992645926	23.359219205762727	17.029386365926403	21.408111603748782	-1.0	1.1130365433704759	-1.0	0.2550314797881433	0.08565310492505353	95.0	3.0	34.713109915419565	80.0	51.0	16682.0	9988.0	0.75	0.1291913214990138	0.3893129770992366	0.01996238212102448	-1.0	93.08483905501647	34.068883707497264	7.0	1.1145038167938932	100.0	8486.0	86.0	7.27687414850654E-4	19.697715603592208	0.5571355310873647
11	146	small	api	A1	937.0	82.0	98.15432883999992	23.899494920000002	6.730271224641334E-5	1019.0	124.46803731999984	36.89173349139343	31.064449134018133	42.27368900609375	57.17145820858747	9.0	-1.0	13.038404810405298	19.109972161228782	16.61062772347498	16.492422502470642	22.74193548387097	-1.0	1.1875869207348648	-1.0	0.24348895461307932	0.08751334044823907	108.0	9.0	33.24154027718932	44.0	38.0	2792.0	2578.0	0.5	0.08047105004906771	0.4634146341463415	-1.0	0.017756795233557728	20.06737753561682	9.47213595499958	2.0	0.4634146341463415	81.0	5120.0	66.0	5.438463844899159E-4	24.186773244895647	0.6556149835176014
11	148	medium	iso	B	1018.0	465.0	101.42640679999995	64.52691188	5.150122555411368E-5	1483.0	168.36753223999995	37.0	34.0147027033899	42.70938995736145	43.2642954110716	23.345235059857504	23.704063151858872	14.142135623730951	28.0	28.664075311845416	17.69180601295413	40.85416135475064	0.984862169422071	1.0877649092700312	0.905399835046145	0.6361943986366283	0.4567779960707269	95.0	4.0	34.713109915419565	75.0	346.0	3401.0	20573.0	0.5454545454545454	0.28388401888064735	0.8218527315914489	-1.0	0.2325848131314425	55.67913886697019	19.0	2.0	0.16864608076009502	267.0	11775.0	25.0	0.004898887733077876	25.96150997149434	0.7016624316620093
12	155	small	api	A1	1001.0	199.0	100.66904747999993	38.213203400000005	3.724404088774872E-5	1200.0	141.29646443999985	38.05259518088089	33.015148038438355	34.55580452464416	44.71352348972293	14.866068747318506	16.25325281828312	13.45362404707371	19.76212125415914	24.140433932693	16.401219466856727	28.08865250749627	0.9146519108221719	1.1525798744436226	0.7935692190215414	0.37959238074237145	0.19880119880119881	133.0	3.0	34.48187929913333	2.0	130.0	250.0	25505.0	0.45454545454545453	0.11	0.9848484848484849	-1.0	0.12792043168324382	130.09972371987686	41.935097497731704	5.0	1.7045454545454546	111.0	10975.0	122.0	5.278321301419522E-4	25.019992006393608	0.6575107922984613
12	156	small	api	A1	1124.0	114.0	113.05382375999986	32.384776280000004	3.7664591150374254E-5	1238.0	147.43860003999987	39.35733730830886	35.34119409414458	32.27564431457763	43.915355791301096	10.44030650891055	12.741789370618624	9.219544457292887	17.938205383903195	24.588869229633023	20.09975124224178	25.862654018564385	0.8193752231523244	1.113639148792363	0.7357636663912721	0.28645449753870444	0.10142348754448399	120.0	4.0	38.118237105091836	79.0	88.0	5020.0	8370.0	0.8	0.13489499192245558	0.5269461077844312	-1.0	0.0536212238081234	88.13031519562075	38.47565805015006	2.0	0.7005988023952096	122.0	16564.0	167.0	5.59356876830822E-4	23.08679276123039	0.5865943770631166
12	157	small	api	A1	830.0	77.0	91.66904747999993	22.313708480000003	4.1500666588793555E-5	907.0	116.81118307999988	34.48187929913333	29.410882339705484	19.756000997464586	30.894642235664755	8.246211251235321	11.346717491185535	11.180339887498949	9.976254397730756	22.406672210249614	17.029386365926403	19.429429249485967	0.7267486176192561	1.1724190692702159	0.6198710313298027	0.24341595220424145	0.0927710843373494	130.0	4.0	33.24154027718932	97.0	47.0	18766.0	10746.0	0.75	0.1587651598676957	0.3263888888888889	0.02217986397156085	-1.0	88.41194996501858	34.1162557706866	7.0	1.4583333333333333	96.0	8063.0	107.0	0.0010727741219295375	15.231546211727817	0.44172610429938625
12	164	small	api	A1	920.0	74.0	96.66904747999993	22.313708480000003	4.643594899270511E-5	994.0	121.39696951999987	35.510561809129406	30.4138126514911	53.97262661489639	59.71637622901493	8.54400374531753	-1.0	12.649110640673518	19.90956954722799	13.973913920955368	15.652475842498529	23.055765831830136	-1.0	1.167580080013034	-1.0	0.2308257820024195	0.08043478260869565	83.0	3.0	32.449961479175904	76.0	34.0	8895.0	5158.0	0.46153846153846156	0.11066398390342053	0.3090909090909091	0.003216694539502471	-1.0	67.24485911752333	29.019992006393608	4.0	0.9090909090909091	157.0	7230.0	68.0	4.824459835381376E-4	18.027756377319946	0.5076730825668095
12	165	small	api	A1	781.0	166.0	88.08326103999994	36.627416960000005	3.647010001622445E-5	947.0	127.53910511999983	31.906112267087632	29.68164415931166	42.289796899825404	44.29049101172535	14.317821063276353	14.87113708820846	11.40175425099138	18.993225966458848	22.00012898527868	15.132745950421556	27.199371675064175	0.9627926215964454	1.0749442347545333	0.8956675057811738	0.41582721311109205	0.21254801536491677	82.0	3.0	30.14962686336267	42.0	107.0	4420.0	16305.0	0.75	0.1573389651531151	0.7181208053691275	-1.0	0.11121479038874786	89.60164729263616	36.07680962081059	9.0	0.959731543624161	74.0	8271.0	157.0	7.201449265818162E-4	19.4164878389476	0.6085507277229901
12	167	small	api	A1	925.0	102.0	98.08326103999993	26.727922040000003	7.9511113434899E-5	1027.0	127.63961019999985	37.013511046643494	31.016124838541646	13.020767305624679	23.34956718532978	10.770329614269007	12.86239968160615	12.083045973594572	8.213217049766149	26.244413324919854	17.26267650163207	20.722659510998604	0.8373499409811606	1.1933634920326766	0.7016721615598346	0.2725023796782198	0.11027027027027027	58.0	5.0	34.713109915419565	57.0	60.0	6228.0	7739.0	0.8333333333333334	0.11392405063291139	0.5128205128205128	-1.0	0.024092128547458895	65.4682141020949	25.615528128088304	2.0	0.7863247863247863	89.0	7698.0	116.0	5.977252079362033E-4	23.0	0.6213947110020441
13	168	medium	api	A1	821.0	306.0	89.01219323999996	51.284271200000006	4.0127530064104247E-5	1127.0	142.71067799999992	32.984845004941285	30.083217912982647	33.69006752597979	39.709918794628734	18.601075237738275	20.39746991332683	13.601470508735444	20.130456878015636	27.290963432661606	14.866068747318506	31.507943770046467	0.9119305147539466	1.0964533481874097	0.831709362064054	0.5761488323484436	0.37271619975639464	150.0	3.0	30.805843601498726	5.0	155.0	622.0	25000.0	0.0	0.1419698314108252	0.96875	-1.0	0.23566736150458537	113.33750515883665	44.068883707497264	8.0	0.9375	71.0	6127.0	114.0	6.617223121972895E-4	20.223748416156685	0.6131224328362638
13	170	medium	E	A1	820.0	343.0	91.01219323999993	54.52691188000001	6.136232998759932E-5	1163.0	148.36753223999992	35.35533905932738	28.284271247461902	37.76307797403197	55.10503636503793	20.518284528683193	20.941222583818618	12.727922061357855	25.173001410241092	23.617366491630687	14.7648230602334	30.691215513492512	0.9798035643123228	1.25	0.7838428514498583	0.5991165572310962	0.41829268292682925	136.0	3.0	31.04834939252005	144.0	242.0	9159.0	18233.0	0.7	0.33190025795356837	0.6269430051813472	-1.0	0.06789190091083687	121.00329145598772	44.56147514751417	5.0	0.4896373056994819	109.0	8108.0	96.0	3.0132635450275233E-4	25.079872407968907	0.709365914038728
13	178	small	E	A1	839.0	31.0	95.66904747999993	14.899494920000002	1.809232197593472E-4	870.0	112.56854239999988	34.88552708502482	28.178005607210743	36.910619586047034	62.7004277886672	4.0	-1.0	11.045361017187261	13.44397058576552	15.189151637136268	16.55294535724685	15.129032258064516	-1.0	1.238041029990342	-1.0	0.15573997350726015	0.03694874851013111	67.0	4.0	33.28663395418648	115.0	10.0	13087.0	1101.0	0.5833333333333334	0.14367816091954022	0.08	0.12165219804422307	-1.0	37.81658417781577	18.384776310850235	3.0	0.472	75.0	3114.0	49.0	7.014476642120888E-4	22.47220505424423	0.6441698587346496
13	179	small	api	A1	772.0	59.0	87.76955255999997	21.899494920000002	7.598714249531895E-5	831.0	112.08326103999991	33.24154027718932	29.274562336608895	31.90015691773374	36.65610841596691	8.06225774829855	-1.0	12.206555615733702	12.273799486962211	18.5143673120677	14.317821063276353	20.558757258161297	-1.0	1.1355093850752322	-1.0	0.2495112972693957	0.07642487046632124	101.0	10.0	29.546573405388315	41.0	51.0	3712.0	5047.0	0.8181818181818182	0.11070998796630566	0.5543478260869565	-1.0	0.0423454319325693	16.13403974469018	8.06701987234509	1.0	0.31521739130434784	93.0	3194.0	42.0	9.367061613922058E-4	17.0	0.5114083119567588
13	183	small	api	A1	789.0	183.0	87.49747459999995	37.798989840000004	5.694416215040402E-5	972.0	128.12489155999984	33.12099032335839	29.068883707497267	52.12501634890181	65.19903501306416	14.035668847618199	16.477853908780787	13.038404810405298	24.274636481294568	12.969194269498779	14.142135623730951	26.740942543803396	0.8517898583952619	1.1393967053098786	0.7475797098812945	0.43200092360151415	0.23193916349809887	64.0	4.0	29.274562336608895	0.0	117.0	0.0	10508.0	0.0	0.12037037037037036	1.0	-1.0	0.19456214816949374	26.037504063049038	9.433981132056603	2.0	0.5982905982905983	86.0	2943.0	47.0	5.748901007213136E-4	18.867962264113206	0.5696678172936962
14	187	medium	iso	A1	679.0	238.0	80.42640679999997	44.041630520000005	3.938481531751891E-5	917.0	127.29646443999984	30.4138126514911	27.294688127912362	36.430858120162355	41.44381890574488	16.492422502470642	17.642613687932766	12.649110640673518	18.905883540116086	23.081414121590317	14.142135623730951	28.563683550965727	0.9348060777270868	1.1142758806754427	0.8389359349324098	0.5476016183281736	0.35051546391752575	108.0	3.0	28.284271247461902	24.0	159.0	3216.0	30124.0	0.46153846153846156	0.19956379498364232	0.8688524590163934	-1.0	0.18020743244211937	103.83987534318862	38.848012217817995	12.0	1.0163934426229508	81.0	14154.0	202.0	4.3306903875283103E-4	17.08800749063506	0.5618502253053527
14	190	small	api	A1	926.0	122.0	95.49747459999995	28.899494920000002	5.3952259260126E-5	1048.0	126.81118307999988	37.589892258425	31.76476034853718	29.357753542791272	38.91530613473125	11.180339887498949	15.698693624283072	13.341664064126334	14.924224739544535	23.29625635076067	17.0	23.758222260935266	0.7121828194802758	1.1833834679050579	0.601819138762393	0.3026205147418633	0.13174946004319654	91.0	4.0	33.734255586866	74.0	98.0	7219.0	11918.0	0.6428571428571429	0.16412213740458015	0.5697674418604651	-1.0	0.07652940894336975	87.64596738433592	38.07891978790582	3.0	0.6395348837209303	95.0	7009.0	101.0	0.0012165689265232395	24.186773244895647	0.6434382168114535
14	195	medium	iso	A1	858.0	396.0	91.25483391999994	60.52691188000001	3.499248528094197E-5	1254.0	154.61017291999994	33.54101966249684	32.202484376209235	4.87389642220478	4.763641690726189	21.540659228538015	22.322711873603964	13.416407864998739	2.23606797749979	36.92261709094772	15.231546211727817	26.925824035672456	0.9649660556703817	1.0415662118068287	0.9264567578439714	0.6632734867838554	0.46153846153846156	102.0	4.0	31.78049716414141	13.0	266.0	775.0	21752.0	0.3076923076923077	0.22248803827751196	0.953405017921147	-1.0	0.1612618781043521	100.79395806871594	44.73931953761512	4.0	0.3333333333333333	119.0	5333.0	61.0	9.717505343828872E-4	20.248456731316587	0.6036923425424945
14	199	small	E	A1	984.0	61.0	98.84062035999993	20.313708480000003	4.4856727438754956E-5	1045.0	121.15432883999989	36.05551275463989	33.83784863137726	40.815083874881594	47.36137465817562	7.615773105863909	-1.0	13.92838827718412	16.141775710154167	16.756384431433105	16.1245154965971	21.94247498818215	-1.0	1.0655379763477701	-1.0	0.2055198399808993	0.061991869918699184	73.0	3.0	33.015148038438355	308.0	12.0	13277.0	484.0	0.35714285714285715	0.3062200956937799	0.0375	0.13841770636818293	-1.0	35.98299695882668	14.56403191115976	2.0	0.159375	145.0	3402.0	32.0	0.0011409820611653827	22.847319317591726	0.63367062543443
15	201	small	api	A1	911.0	88.0	94.01219323999993	24.970562720000004	5.184065372746246E-5	999.0	121.39696951999984	36.345563690772494	31.25699921617557	53.914926957147884	69.56402958789003	9.219544457292887	13.625648788070645	14.560219778561036	20.910392433752534	12.797133763019678	16.1245154965971	22.314820979435016	0.6766315938925906	1.162797600607917	0.5818997162866899	0.2656098305913751	0.09659714599341383	114.0	10.0	32.449961479175904	71.0	56.0	10800.0	10117.0	0.6	0.12712712712712712	0.4409448818897638	-1.0	0.027735481363536058	77.6094737710739	31.931835243590264	5.0	1.078740157480315	94.0	5432.0	69.0	6.029542019599055E-4	18.384776310850235	0.5058327466666258
15	202	small	api	A1	754.0	120.0	89.49747459999995	33.627416960000005	4.897841845489629E-5	874.0	125.53910511999983	31.622776601683793	28.844410203711913	42.289796899825404	44.15747573925958	12.165525060596439	12.365091991702696	9.219544457292887	18.65743819499344	20.246557162220864	15.132745950421556	26.782312633402615	0.9838604572258604	1.0963225241337866	0.897418812044582	0.3757359312125219	0.15915119363395225	149.0	4.0	30.14962686336267	40.0	114.0	6333.0	24102.0	0.8	0.17620137299771166	0.7402597402597403	-1.0	0.11886469031372619	86.333343916005	34.563227407832905	7.0	1.2337662337662338	82.0	8989.0	157.0	2.842082452647364E-4	21.633307652783937	0.6841052550594828
15	206	large	iso	A1	840.0	689.0	90.08326103999995	80.42640679999998	5.177286402565737E-5	1529.0	173.33809495999998	34.48187929913333	30.01666203960727	35.66713030444441	43.57502572748456	28.861739379323623	29.429516252312535	14.560219778561036	29.464751360739672	33.18157091170792	15.132745950421556	42.74566648599536	0.980707230519146	1.148757954952958	0.8537109373569528	0.8928007919727505	0.8202380952380952	92.0	3.0	31.78049716414141	203.0	208.0	19002.0	22241.0	0.6	0.26880313930673644	0.5060827250608273	-1.0	0.07038342839445054	177.03520298229995	49.87753469448528	6.0	0.7347931873479319	156.0	12956.0	113.0	3.165392045489064E-4	20.808652046684813	0.6034662979406641
15	208	small	api	A1	833.0	155.0	93.25483391999991	35.627416960000005	5.7693694216804917E-5	988.0	131.29646443999985	34.52535300326414	29.427877939124322	41.61548204769024	49.297386663941694	14.212670403551895	13.961019956905446	11.40175425099138	20.91216851372207	21.17040179685272	15.264337522473747	27.584806535925992	1.0180252193194508	1.1732192540245223	0.8677194955906957	0.3820436481669522	0.18607442977190877	107.0	4.0	31.38470965295043	65.0	134.0	7233.0	19890.0	0.8	0.201417004048583	0.6733668341708543	-1.0	0.10170800748544445	82.51578780195695	34.28122818477016	5.0	0.7487437185929648	110.0	3546.0	44.0	7.359618566584735E-4	21.37755832643195	0.6191843519865198
15	212	small	api	A1	719.0	167.0	84.18376611999996	35.384776280000004	6.850145801978922E-5	886.0	121.98275595999988	31.32091952673165	28.160255680657446	23.55226367289464	39.610688240026604	14.422205101855956	13.861301608319168	12.206555615733702	15.421003192060537	23.36626511711551	13.45362404707371	24.18723980623759	1.0404654273737286	1.1122384640933918	0.9354697404947536	0.42032778896540085	0.23226703755215578	137.0	3.0	29.068883707497267	47.0	138.0	3387.0	12624.0	0.5454545454545454	0.208803611738149	0.745945945945946	-1.0	0.14222298983323695	61.725805361038454	29.014922123584885	2.0	0.3621621621621622	160.0	5316.0	55.0	9.739487422787852E-4	13.416407864998739	0.4283529368781194
15	213	medium	iso	A1	827.0	310.0	91.59797967999995	51.870057640000006	1.0589464777453158E-4	1137.0	145.8822508799999	35.84689665786984	28.231188426986208	27.814293855775247	41.66510725597266	21.02379604162864	18.46341997201499	13.0	20.92231322443765	30.037701111774535	15.620499351813308	31.47274856531234	1.1386729042341242	1.2697622259360422	0.8967607328172944	0.5662794946046787	0.37484885126964934	121.0	10.0	32.64965543462902	55.0	228.0	3449.0	19312.0	0.6153846153846154	0.24890061565523308	0.8056537102473498	-1.0	0.15383011088949414	84.0614607775704	40.37693094874726	3.0	0.392226148409894	129.0	3668.0	35.0	0.002094503504289536	22.47220505424423	0.6268940173182516
16	218	small	api	A1	956.0	83.0	96.18376611999997	23.313708480000003	4.888473644701428E-5	1039.0	122.3259017199999	37.05401462729781	32.01562118716424	36.79278358808186	51.368264149108505	8.602325267042627	-1.0	14.212670403551895	16.030651630455132	18.02245212194514	15.620499351813308	20.521209673186025	-1.0	1.157372971484107	-1.0	0.24238714515413703	0.08682008368200837	61.0	4.0	33.61547262794322	55.0	36.0	9811.0	7076.0	0.5	0.0875842155919153	0.3956043956043956	-1.0	0.014492551638419823	51.046812191483404	22.37139321651232	5.0	0.967032967032967	105.0	15108.0	194.0	2.638812799394824E-4	27.018512172212592	0.7291655828383025
16	220	medium	iso	A1	744.0	205.0	85.66904747999995	41.041630520000005	9.769342047701485E-5	949.0	129.53910511999982	31.25699921617557	28.284271247461902	10.939091183192152	18.66231183391257	15.297058540778355	16.801783363224516	12.36931687685298	7.742265926626906	29.132799384885757	15.033296378372908	24.195347495871648	0.9104425530363831	1.1051018052650172	0.8238540093761295	0.47907186699585363	0.27553763440860213	85.0	4.0	30.14962686336267	151.0	141.0	11818.0	12903.0	0.5384615384615384	0.3076923076923077	0.4828767123287671	-1.0	0.13231890071838862	84.77015425070466	34.93171219946131	1.0	0.3801369863013699	133.0	6319.0	68.0	4.355876792494914E-4	17.46424919657298	0.5587308325981334
16	224	medium	iso	A1	856.0	233.0	93.42640679999994	45.870057640000006	7.857042643210136E-5	1089.0	142.1248915599999	33.61547262794322	30.870698080866262	26.565051177077976	43.619645926555535	17.46424919657298	16.60665920860941	11.180339887498949	19.51482304772633	27.66377351632717	15.620499351813308	28.28777153815279	1.0516413311786976	1.08891196888023	0.9657725888164685	0.4909752950062084	0.272196261682243	107.0	3.0	32.202484376209235	44.0	171.0	4247.0	21652.0	0.5454545454545454	0.19742883379247014	0.7953488372093023	-1.0	0.1663042436029113	102.20711161547607	40.24616445470329	4.0	0.386046511627907	141.0	6299.0	63.0	0.0010737077343518067	22.47220505424423	0.6685077822039596
16	230	small	api	A1	812.0	72.0	93.25483391999994	25.142135600000003	9.258815586855278E-5	884.0	120.81118307999986	33.421549934136806	28.42534080710379	30.629998484820703	38.54364869805619	9.219544457292887	-1.0	10.198039027185569	13.254920878086487	21.389365359800873	16.15549442140351	21.272178096774738	-1.0	1.1757660237369751	-1.0	0.269606781151619	0.08866995073891626	85.0	4.0	32.202484376209235	89.0	63.0	9635.0	7585.0	1.0	0.17194570135746606	0.4144736842105263	-1.0	0.0050452439617353455	8.0	4.0	1.0	0.35526315789473684	142.0	5268.0	46.0	0.0010760235927812455	19.849433241279208	0.5939112123882972
[truncated: 27 more columns]
