# Supplementary material for: Exploiting Single-Cell Quantitative Data to Map Genetic Variants Having Probabilistic Effects
Source: PLoS Genet. 2016 Aug 1;12(8):e1006213. doi: 10.1371/journal.pgen.1006213 (PMC4968810; doi:10.1371/journal.pgen.1006213)
Supplement: S1 Dataset — (ZIP) [file pgen.1006213.s007.zip › data/2014-10-07_morpho/k_series/k4-2_C.xls]

image_number	cell_id	Cgroup	Agroup	C11-1_C	C11-2_C	C12-1_C	C12-2_C	C13_C	C101_C	C102_C	C103_C	C104_C	C105_C	C106_C	C107_C	C108_C	C109_C	C110_C	C111_C	C112_C	C113_C	C114_C	C115_C	C116_C	C117_C	C118_C	C126_C	C127_C	C128_C	A7-1_C	A7-2_C	A8-1_C	A8-2_C	A9_C	A101_C	A102_C	A103_C	A104_C	A120_C	A121_C	A122_C	A123_C	D14-1_C	D14-2_C	D14-3_C	D15-1_C	D15-2_C	D15-3_C	D16-1_C
1	9	large	F	875.0	581.0	92.01219323999993	73.59797967999997	8.148011727196558E-5	1456.0	168.02438647999992	34.52535300326414	30.59411708155671	75.23283923260942	87.01336300952482	26.68332812825267	26.80647824615616	15.297058540778355	40.49198280080811	4.118438837901865	14.317821063276353	40.54705730793177	0.9954059568447358	1.128496465880276	0.882063867225562	0.7998720287867798	0.664	83.0	3.0	29.5296461204668	41.0	146.0	3428.0	14597.0	0.4375	0.12843406593406592	0.7807486631016043	-1.0	0.09191077433384888	108.43261790792252	44.44618099377689	3.0	0.6684491978609626	96.0	94.0	190.0	6143.0	5863.0	12006.0	84.0
2	21	large	iso	839.0	458.0	89.91168815999994	63.35533900000001	5.111488159163164E-5	1297.0	155.6812407199999	35.0	29.206163733020468	46.86767883943417	62.995909297240345	23.345235059857504	23.592421548037652	14.142135623730951	31.2	21.53654981016398	15.132745950421556	35.01785258978626	0.9895226317622021	1.1983771754463262	0.8257188571650342	0.7046396335842089	0.5458879618593564	66.0	3.0	31.32091952673165	37.0	346.0	3074.0	32800.0	0.4666666666666667	0.2952968388589052	0.9033942558746736	-1.0	0.20179514712236332	128.54542282207785	46.749017046066555	4.0	0.4360313315926893	111.0	59.0	170.0	6096.0	4133.0	10229.0	67.0
3	35	large	iso	747.0	378.0	89.42640679999995	60.94112544000001	7.434730314672979E-5	1125.0	153.1959593599999	31.906112267087632	28.30194339616981	10.060689795322979	20.934368419442727	20.0	24.589933395919918	9.433981132056603	8.525012314978229	34.555930888207335	15.620499351813308	23.85964912280702	0.8133409585939951	1.127347045411927	0.7214645764178186	0.6814667794524429	0.5060240963855421	155.0	3.0	32.202484376209235	16.0	291.0	2087.0	48764.0	0.7777777777777778	0.2728888888888889	0.9478827361563518	-1.0	0.19938170238863065	124.8567800347492	46.20616373302047	14.0	0.8208469055374593	101.0	49.0	150.0	6250.0	2089.0	8339.0	83.0
3	39	large	api	970.0	597.0	97.56854239999991	76.01219323999997	5.327258366415884E-5	1567.0	176.40916275999996	36.87817782917155	32.01562118716424	42.27368900609372	51.44411384388275	28.0178514522438	25.502132075364653	14.035668847618199	32.75649913061708	28.57979842561491	16.1245154965971	41.8880749434536	1.0986474138493447	1.1518807526357417	0.9537857207314315	0.7790645567746028	0.6154639175257732	120.0	3.0	34.785054261852174	29.0	443.0	1559.0	31418.0	0.2	0.30121250797702614	0.9385593220338984	-1.0	0.34091739717904007	100.79433179825367	40.73570581013239	3.0	0.3983050847457627	87.0	97.0	184.0	5397.0	7614.0	13011.0	82.0
3	41	large	E	857.0	585.0	90.59797967999994	75.59797967999997	3.68863680481116E-5	1442.0	168.61017291999994	35.6931365951495	30.805843601498726	38.18178542834812	54.06650273981617	26.40075756488817	27.041907785694224	14.7648230602334	30.79023321669489	27.916781345931405	14.212670403551895	38.02677924483893	0.9762904960002402	1.1586482440433152	0.842611639053882	0.8344333940670499	0.6826137689614936	86.0	3.0	31.89043743820395	67.0	90.0	5426.0	7651.0	0.35714285714285715	0.108876560332871	0.5732484076433121	-1.0	0.016044207303964438	89.29811101562781	35.648486196566	5.0	0.7070063694267515	82.0	53.0	135.0	4970.0	2917.0	7887.0	86.0
4	52	large	iso	767.0	443.0	84.35533899999996	64.94112544000001	3.286486784219153E-5	1210.0	151.2964644399999	33.015148038438355	29.017236257093817	39.28940686250036	51.879943595235716	23.600847442411894	23.02767708018199	14.212670403551895	27.744840002944528	25.467621845596593	14.212670403551895	35.26651917985204	1.0248904985176808	1.1377771385917972	0.9007831707588765	0.7698519881474253	0.5775749674054759	115.0	3.0	30.528675044947494	27.0	322.0	2423.0	34996.0	0.3333333333333333	0.2884297520661157	0.9226361031518625	-1.0	0.2535818167622628	52.806651849848365	19.849433241279208	1.0	0.36103151862464183	181.0	28.0	209.0	10137.0	1259.0	11396.0	65.0
5	62	medium	iso	952.0	437.0	96.25483391999994	61.94112544000001	4.732401050664646E-5	1389.0	160.61017291999994	36.40054944640259	32.202484376209235	71.49659747068425	76.01388406041507	22.847319317591726	24.00229247095207	15.811388300841896	36.64779846151023	8.943409354241332	14.866068747318506	37.767439863280494	0.9518807149459532	1.1303646333975037	0.8421005813716175	0.643511841612869	0.45903361344537813	135.0	5.0	31.32091952673165	36.0	318.0	4343.0	42231.0	0.6875	0.2548596112311015	0.8983050847457628	-1.0	0.15076899221973913	113.16401028353107	44.980827961363644	8.0	0.5508474576271186	84.0	97.0	181.0	4493.0	6660.0	11153.0	74.0
5	64	large	iso	923.0	503.0	93.91168815999993	65.94112544000001	5.2933072312428875E-5	1426.0	162.26702715999994	34.48187929913333	31.622776601683793	16.389540334034784	26.72420571082265	23.345235059857504	26.52622487455849	15.132745950421556	15.28338973140729	36.682420857953204	17.0	33.9860189959804	0.880081322172915	1.0904127658827183	0.8071084177563399	0.7021610060683213	0.5449620801733478	103.0	3.0	33.37663853655727	51.0	379.0	4173.0	34530.0	0.6875	0.3015427769985975	0.8813953488372093	-1.0	0.14186602330808126	125.12043417623603	49.2449325160845	5.0	0.34418604651162793	96.0	72.0	168.0	3712.0	3640.0	7352.0	53.0
5	67	large	iso	826.0	586.0	90.84062035999993	76.18376612	4.6111705398151775E-5	1412.0	169.43860003999995	33.421549934136806	29.832867780352597	2.6677662804463225	10.484614968428957	27.294688127912362	26.347872251040172	13.038404810405298	5.744796407658252	42.46993649180532	16.401219466856727	31.569759762404647	1.0359351930907745	1.120292899100624	0.9247003117867013	0.8386530807262759	0.7094430992736077	95.0	3.0	32.802438933713454	60.0	320.0	5422.0	31417.0	0.0	0.26912181303116145	0.8421052631578947	-1.0	0.24024225001880192	144.0016378990909	51.409767044194986	3.0	0.46842105263157896	62.0	122.0	184.0	4552.0	11524.0	16076.0	83.0
5	69	medium	E	861.0	372.0	92.01219323999993	57.11269832000001	6.843125799056548E-5	1233.0	151.5391051199999	35.014282800023196	31.016124838541646	39.80557109226521	44.66164303073475	20.518284528683193	23.19609427573098	14.142135623730951	24.247248040146566	25.728552620744523	15.620499351813308	34.495096168023814	0.8845577313483564	1.1289057863383793	0.7835531911103325	0.6207079334695365	0.43205574912891986	78.0	4.0	32.202484376209235	359.0	257.0	15499.0	11444.0	0.5454545454545454	0.49959448499594483	0.4172077922077922	0.045215528394847736	-1.0	112.61102431804893	46.36965038439618	1.0	0.09577922077922078	126.0	57.0	183.0	4489.0	1668.0	6157.0	52.0
6	75	medium	E	853.0	327.0	94.66904747999993	53.284271200000006	6.603888084139745E-5	1180.0	150.36753223999992	34.36568055487916	30.265491900843113	35.80061027024391	40.7197306559423	19.849433241279208	19.75078826405166	12.041594578792296	21.591308189432976	28.216954239432333	16.278820596099706	33.097257224784656	1.0049944830509419	1.135474046398097	0.8850880266607088	0.5628478644116177	0.38335287221570924	178.0	3.0	32.01562118716424	305.0	240.0	19978.0	17104.0	0.6	0.461864406779661	0.44036697247706424	0.09670834883026089	-1.0	101.66283610364596	42.34346300900242	3.0	0.30642201834862387	107.0	22.0	129.0	7751.0	1298.0	9049.0	98.0
7	85	large	F	1060.0	629.0	100.84062035999992	75.18376611999996	6.434542163020915E-5	1689.0	178.8528136	39.05124837953327	33.95585369269929	4.500882294406811	1.743956897601425	26.92582403567252	28.62549313209747	17.46424919657298	1.2803687993289599	44.4989548392616	17.72004514666935	42.07160005573831	0.9406239365525854	1.1500593898462201	0.8178916192131266	0.7455702459147389	0.5933962264150944	92.0	4.0	36.68787265568828	113.0	71.0	19306.0	13608.0	0.6111111111111112	0.10894020130254589	0.3858695652173913	0.03887115126997532	-1.0	190.1843101003567	52.74086629273951	9.0	1.9565217391304348	135.0	127.0	262.0	4354.0	4046.0	8400.0	45.0
7	87	large	F	967.0	584.0	99.49747459999992	73.76955256	1.3127728704761754E-4	1551.0	175.68124071999998	37.64306044943742	30.364452901377952	37.32552048310606	65.1706534118504	25.495097567963924	37.45847959816093	14.866068747318506	33.73795820097779	23.48140446711766	16.15549442140351	37.17425248141698	0.6806228614045413	1.2397081736232818	0.5490186125136952	0.7414213562361115	0.6039296794208894	114.0	3.0	34.17601498127012	74.0	85.0	13384.0	14098.0	0.75	0.10251450676982592	0.5345911949685535	-1.0	0.0019681429653534165	162.18306434609582	54.30065626381611	8.0	1.5660377358490567	105.0	62.0	167.0	4633.0	2182.0	6815.0	70.0
7	88	large	iso	1005.0	525.0	102.49747459999992	72.01219323999999	4.956609777820232E-5	1530.0	177.33809496	37.8549864614954	31.78049716414141	31.328692867804165	55.56389168576407	24.758836806279895	26.824093144425586	12.041594578792296	29.77150714731704	28.476584092621753	18.027756377319946	36.09729505909113	0.9230074125143396	1.1911389008793722	0.7748948605682499	0.7025752929136075	0.5223880597014925	113.0	3.0	35.6931365951495	67.0	409.0	7181.0	54723.0	0.7	0.3111111111111111	0.8592436974789915	-1.0	0.1803853986418033	137.2147177219245	48.55497975338166	5.0	0.5147058823529411	99.0	100.0	199.0	9190.0	9727.0	18917.0	134.0
7	92	large	iso	1054.0	631.0	102.3259017199999	78.01219323999996	3.619395785382535E-5	1685.0	182.75230851999999	38.01315561749642	34.40930106817051	69.52772048025807	75.67504913835276	27.85677655436824	27.941426993249813	15.524174696260024	42.6431316650254	13.01973553930776	16.492422502470642	44.0115348875545	0.9969704325086179	1.1047348954338272	0.9024521961145344	0.7623895018630678	0.5986717267552182	80.0	4.0	33.95585369269929	92.0	182.0	6868.0	15189.0	0.1875	0.1626112759643917	0.6642335766423357	-1.0	0.1961487643249531	141.91322242465304	50.676976742156846	4.0	0.6934306569343066	63.0	101.0	164.0	2624.0	5219.0	7843.0	56.0
7	94	medium	iso	949.0	391.0	97.3259017199999	58.284271200000006	4.243329682803531E-5	1340.0	158.02438647999998	36.235341863986875	32.2490309931942	42.87890360333853	53.890423257363864	21.213203435596427	22.127140762280018	14.142135623730951	28.011326726539743	26.171328998322984	17.08800749063506	34.67214410165922	0.9586960946964475	1.1236102527122116	0.8532283257315529	0.5988567295033129	0.41201264488935724	56.0	3.0	33.61547262794322	26.0	273.0	1691.0	22399.0	0.0	0.22313432835820896	0.9130434782608695	-1.0	0.17318248132052524	56.86231238657405	21.58937872362327	3.0	0.3110367892976589	135.0	48.0	183.0	14018.0	4753.0	18771.0	144.0
8	99	large	iso	772.0	437.0	86.25483391999995	63.76955256000001	4.607726152702821E-5	1209.0	152.85281359999996	33.421549934136806	28.42534080710379	36.42228347498346	41.41709651479147	23.021728866442675	24.87371314139645	13.152946437965905	23.48783947922775	29.4103773697262	15.033296378372908	35.505023890289785	0.9255445190500495	1.1757660237369751	0.7871842699692593	0.739315695850105	0.5660621761658031	147.0	3.0	30.59411708155671	58.0	307.0	4980.0	24088.0	0.6428571428571429	0.30190239867659224	0.8410958904109589	-1.0	0.10398150900219214	64.44285780379529	20.519186736915895	2.0	0.29863013698630136	57.0	72.0	129.0	2781.0	4607.0	7388.0	56.0
9	117	large	E	829.0	574.0	93.66904747999992	76.35533899999996	4.8759623005099494E-5	1403.0	172.8528136	32.802438933713454	30.610455730027933	20.8239057249236	23.820948305207295	25.059928172283335	28.742752200150115	9.848857801796104	15.547624401667154	37.013496629798986	15.264337522473747	38.49567279477258	0.8718694715724702	1.0716089699224978	0.8136078514120002	0.8151608354542438	0.6924004825090471	103.0	3.0	32.7566787083184	98.0	99.0	10348.0	8594.0	0.0	0.14041339985744833	0.5025380710659898	0.2922088523187921	-1.0	104.84325135539106	46.331560209129336	4.0	0.5532994923857868	88.0	108.0	196.0	3221.0	4998.0	8219.0	50.0
10	127	large	F	821.0	561.0	87.18376611999994	71.59797967999998	4.911763495440041E-5	1382.0	161.19595935999996	35.35533905932738	29.274562336608895	29.82708465447474	47.045408488887226	28.0178514522438	24.716535505851063	15.811388300841896	28.2842712474619	31.187485896527328	14.212670403551895	38.64531234792248	1.1335670990625377	1.2077153759909247	0.9386045102990026	0.8212306357751551	0.6833130328867235	112.0	3.0	31.064449134018133	70.0	84.0	10181.0	12535.0	0.5	0.11143270622286541	0.5454545454545454	-1.0	0.04493265380632134	133.71303236518503	47.634040300300896	7.0	1.5584415584415585	82.0	92.0	174.0	3527.0	4524.0	8051.0	56.0
10	128	large	F	1128.0	716.0	108.49747459999988	84.01219323999996	7.528082895655888E-5	1844.0	195.33809496000003	40.85339643163099	33.24154027718932	52.191407720708824	69.2672869124447	29.732137494637012	29.220458312814518	13.45362404707371	41.58772950110309	22.562131409857006	18.35755975068582	44.46734296072913	1.0175109909757336	1.2289862651059222	0.8279270646592928	0.7743239513152692	0.6347517730496454	93.0	3.0	36.40054944640259	79.0	89.0	13703.0	14225.0	0.6363636363636364	0.0911062906724512	0.5297619047619048	0.031752938019958765	-1.0	196.35548061298977	59.021206796444346	9.0	1.8214285714285714	94.0	85.0	179.0	4841.0	5322.0	10163.0	68.0
11	150	large	E	946.0	577.0	97.74011527999993	73.76955256	5.036318331390114E-5	1523.0	173.92388139999997	35.77708763999664	32.202484376209235	45.0	50.314545669944756	27.313000567495326	26.639709069224427	13.92838827718412	32.19937887599697	29.283454934199916	15.811388300841896	41.841192358716235	1.0252739809027689	1.1110039592606176	0.9228355779983874	0.7547520518946542	0.6099365750528541	76.0	3.0	32.57299494980466	407.0	180.0	18754.0	9613.0	0.5	0.3854235062376888	0.30664395229982966	-1.0	0.03523683285181946	121.6276543827871	50.868460256931215	3.0	0.21294718909710392	93.0	80.0	173.0	6040.0	5313.0	11353.0	70.0
12	153	large	iso	734.0	444.0	85.66904747999993	63.94112544000001	7.107842489901545E-5	1178.0	152.0243864799999	31.064449134018133	28.160255680657446	29.87599269168942	36.11418510581393	23.430749027719962	23.75659100440755	14.212670403551895	21.05300490533457	31.782381884222467	14.422205101855956	35.719603412887764	0.9862841441927785	1.1031309334082327	0.8940771347473284	0.7463737174727842	0.6049046321525886	135.0	4.0	29.154759474226502	19.0	323.0	1913.0	46632.0	0.5	0.2903225806451613	0.9444444444444444	-1.0	0.20026842290882105	106.30066856511849	39.75957558814433	11.0	0.7573099415204678	91.0	87.0	178.0	5500.0	4934.0	10434.0	75.0
12	158	large	E	899.0	648.0	96.42640679999995	78.355339	5.073421227543598E-5	1547.0	177.19595935999996	36.138621999185304	30.083217912982647	50.8091119440147	66.72653266082182	27.80287754891569	29.35550608049032	12.806248474865697	38.103279091024625	20.54301510521909	16.401219466856727	41.47839911685472	0.9471094612602674	1.2012884427363537	0.7884113653028202	0.8125921269939931	0.7208008898776418	143.0	4.0	32.69556544854363	99.0	91.0	14144.0	14355.0	0.8181818181818182	0.12281835811247575	0.4789473684210526	0.026183151579720874	-1.0	155.9015911100903	54.21130317243983	7.0	1.2789473684210526	69.0	74.0	143.0	3462.0	4334.0	7796.0	59.0
12	163	large	iso	925.0	545.0	96.49747459999993	73.01219323999997	5.1786713231290273E-5	1470.0	171.9238814	36.235341863986875	30.4138126514911	40.601294645004465	52.603039174643754	26.40075756488817	25.22530942224935	13.416407864998739	31.57138697060243	28.835582373359667	16.492422502470642	39.74008770293694	1.0465979672622785	1.191410701420572	0.8784527166109665	0.7566228395369844	0.5891891891891892	92.0	3.0	33.54101966249684	53.0	392.0	6498.0	46951.0	0.6923076923076923	0.30272108843537415	0.8808988764044944	-1.0	0.1564839793976037	126.85585354349789	52.25414231933266	9.0	0.3325842696629214	88.0	74.0	162.0	5598.0	5568.0	11166.0	75.0
14	185	medium	api	1030.0	454.0	101.49747459999992	63.52691188000001	2.886920670148558E-5	1484.0	167.43860003999995	38.948684188300895	33.12099032335839	7.691681667909176	12.436053290505725	24.08318915758459	23.125420297567175	14.866068747318506	8.395662313496633	41.30311281891912	17.804493814764857	38.98615274519882	1.0414162790424257	1.1759516792235694	0.8855944486851947	0.625896478019366	0.4407766990291262	145.0	3.0	36.40054944640259	78.0	325.0	6436.0	33261.0	0.5833333333333334	0.2715633423180593	0.8064516129032258	-1.0	0.22856015973572263	148.1221298827033	52.999367214285634	3.0	0.44168734491315137	143.0	22.0	165.0	5444.0	716.0	6160.0	56.0
14	186	large	E	722.0	541.0	83.84062035999997	72.18376611999997	5.961973019923047E-5	1263.0	158.85281359999993	32.7566787083184	26.92582403567252	28.96401796188603	43.094021848413846	25.96150997149434	25.12958079424408	12.649110640673518	25.643625456651872	31.976737234088333	14.7648230602334	37.534713211799044	1.0331055732310828	1.2165525060596438	0.8492075500935533	0.8609641222840779	0.7493074792243767	153.0	4.0	30.23243291566195	127.0	53.0	15330.0	5011.0	0.46153846153846156	0.14251781472684086	0.29444444444444445	0.17010202780204434	-1.0	138.47589610882645	45.40761200764766	3.0	1.2444444444444445	104.0	81.0	185.0	2737.0	2175.0	4912.0	30.0
14	191	large	E	865.0	619.0	90.25483391999995	75.42640679999997	3.547663040926134E-5	1484.0	167.68124071999995	34.20526275297414	31.400636936215164	36.422283474983466	37.8749836510982	27.0	27.84189738575186	16.0	25.697799965695953	34.13943488399863	15.033296378372908	41.85714285714286	0.9697614938347304	1.089317481758605	0.8902468840113882	0.835704898275658	0.715606936416185	103.0	3.0	31.575306807693888	62.0	70.0	8601.0	10196.0	0.5294117647058824	0.0889487870619946	0.5303030303030303	-1.0	0.07629292177085173	146.90571980600976	49.82163964960496	7.0	1.878787878787879	70.0	79.0	149.0	4649.0	5543.0	10192.0	79.0
14	193	large	E	1031.0	656.0	100.5685423999999	78.01219323999999	3.416821880217212E-5	1687.0	180.9949492	36.138621999185304	35.17101079013795	70.76135548309156	67.15225785100836	27.294688127912362	28.724027246112833	14.142135623730951	41.72820978160141	16.57615140715475	17.11724276862369	45.28095676225725	0.9502389025761038	1.0275116121859846	0.9247962663453636	0.7757116825827642	0.6362754607177498	89.0	3.0	34.92849839314596	78.0	92.0	11360.0	14364.0	0.6	0.1007705986959099	0.5411764705882353	0.003915987926158609	-1.0	171.19561378994783	54.82185166668861	6.0	1.411764705882353	90.0	86.0	176.0	4149.0	5549.0	9698.0	50.0
14	198	large	iso	883.0	465.0	93.84062035999995	65.94112544000001	3.693972575633073E-5	1348.0	162.61017291999994	36.24913792078372	30.870698080866262	42.510447078000844	57.46782233621319	23.853720883753127	23.887561338465513	13.038404810405298	30.20761493398643	24.1329171775922	14.560219778561036	35.82966305584317	0.998583344099764	1.1742247559750203	0.8504192566359138	0.7026927697944734	0.5266138165345413	83.0	4.0	31.575306807693888	25.0	356.0	753.0	15145.0	0.6666666666666666	0.28264094955489616	0.9343832020997376	-1.0	0.20699798888295418	41.68240378742884	19.026297590440446	3.0	0.1784776902887139	105.0	60.0	165.0	10844.0	6930.0	17774.0	136.0
14	200	large	iso	943.0	504.0	96.6690474799999	69.76955256	7.012454168255196E-5	1447.0	168.8528136	37.48332962798263	30.4138126514911	33.53782046310446	40.6880659129711	24.839484696748443	24.668856553936997	13.601470508735444	25.051136313648172	33.044196448376816	16.278820596099706	38.42549609595846	1.006916743077993	1.2324442863346476	0.8170079201491655	0.7217362162840675	0.5344644750795334	95.0	3.0	33.83784863137726	3.0	398.0	122.0	25256.0	0.4166666666666667	0.27712508638562544	0.9925187032418953	-1.0	0.21990391040663454	53.50275569694359	18.973665961010276	2.0	0.1970074812967581	68.0	59.0	127.0	6610.0	7408.0	14018.0	101.0
16	219	large	api	893.0	488.0	95.01219323999996	67.52691187999999	8.437234069676613E-5	1381.0	164.95331867999997	36.87817782917155	30.59411708155671	52.334378801416705	67.53678751059284	24.413111231467404	25.364462195639952	13.601470508735444	34.92580370880364	19.6116135138184	15.620499351813308	37.79337411794474	0.9624927602708612	1.2054009511326316	0.7984834916269757	0.7107183781078246	0.5464725643896976	100.0	4.0	32.2490309931942	23.0	123.0	2202.0	14774.0	0.0	0.1057204923968139	0.8424657534246576	-1.0	0.3103512231239123	162.99692677572807	51.69270474385277	4.0	1.9931506849315068	84.0	86.0	170.0	6476.0	6445.0	12921.0	97.0
16	228	large	E	910.0	855.0	97.66904747999992	96.74011527999991	2.1693198054024117E-4	1765.0	197.23758988000006	37.12142238654117	29.154759474226502	60.79240352885731	79.8369964214412	31.144823004794873	38.17029121253819	15.132745950421556	43.66750775659161	13.033892470830672	15.231546211727817	44.36358355955404	0.8159440762810951	1.273254283553853	0.6408335607587095	0.9904889806548975	0.9395604395604396	105.0	7.0	32.449961479175904	83.0	69.0	15330.0	10992.0	0.0	0.08611898016997167	0.45394736842105265	0.04628318255090524	-1.0	161.42064352847507	51.60542616460435	9.0	1.0986842105263157	69.0	106.0	175.0	2949.0	5814.0	8763.0	51.0
16	232	large	E	898.0	747.0	93.18376611999997	86.42640679999995	8.413327224970838E-5	1645.0	182.02438648	34.9857113690718	31.38470965295043	84.93638314696992	88.28506980447347	28.653097563788805	32.31800305893624	16.1245154965971	42.188651945057174	0.31862649393858306	13.601470508735444	42.207556890371535	0.8865986401305802	1.1147374551474574	0.795343007482691	0.9274835134770358	0.8318485523385301	81.0	5.0	30.805843601498726	171.0	345.0	8111.0	15324.0	0.0	0.31367781155015195	0.6686046511627907	-1.0	0.020210873498006602	84.12778712012152	39.69771560359221	2.0	0.17054263565891473	208.0	30.0	238.0	15586.0	1522.0	17108.0	127.0
16	233	medium	iso	1021.0	451.0	104.32590171999992	65.59797968	4.119643029777398E-5	1472.0	171.92388139999994	38.62641583165593	31.953090617340916	66.25050550713324	67.98621009606163	23.345235059857504	23.901341872507636	12.041594578792296	37.17663078703614	15.835713861287466	16.97056274847714	40.10018845209973	0.9767332388442261	1.2088475663976432	0.8079870994445428	0.6287794171773208	0.44172380019588636	43.0	4.0	33.12099032335839	23.0	374.0	739.0	17454.0	0.7	0.26970108695652173	0.9420654911838791	-1.0	0.16087106695574377	54.25407325090853	19.1049731745428	2.0	0.24181360201511334	99.0	67.0	166.0	5153.0	5463.0	10616.0	57.0
[truncated: 67 more columns]
