# Supplementary material for: Exploiting Single-Cell Quantitative Data to Map Genetic Variants Having Probabilistic Effects
Source: PLoS Genet. 2016 Aug 1;12(8):e1006213. doi: 10.1371/journal.pgen.1006213 (PMC4968810; doi:10.1371/journal.pgen.1006213)
Supplement: S1 Dataset — (ZIP) [file pgen.1006213.s007.zip › data/2014-10-07_morpho/k_series/K4-3_A.xls]

image_number	cell_	Agroup	C11-1_A	C12-1_A	C13_A	C103_A	C104_A	C115_A	C126_A	C127_A	A7-1_A	A8-1_A	A101_A	A120_A	A121_A	A122_A	A123_A	D14-1_A	D15-1_A	D16-1_A	D17-1_A	D102_A	D105_A	D117_A	D127_A	D135_A	D147_A	D148_A	D154_A	D155_A	D173_A	D176_A	D179_A	D182_A	D188_A	D191_A	D194_A
1	0	A	1169.0	125.88225087999983	4.973212956728865E-5	41.0	34.713109915419565	1.1811099639271385	114.0	4.0	429.0	15810.0	0.3669803250641574	54.44866506234456	25.632011235952593	1.0	0.07925407925407925	510.0	8837.0	28.0	0.010106863844206	21.213203435596427	0.5173952057462543	1.4142135623730951	25.317977802344327	5.0990195135927845	0.07692307692307693	0.25	59.036243467926475	25.34617594194669	17.46424919657298	30.083217912982647	11.40175425099138	2.63847275171423	6.324555320336759	17.327450980392157	1.6159330089396853
1	3	A	818.0	103.74011527999993	6.186740009771818E-5	33.015148038438355	30.23243291566195	1.0920440353093388	81.0	3.0	307.0	11249.0	0.3753056234718826	24.267589150236677	12.083045973594572	1.0	0.09120521172638436	75.0	4035.0	72.0	4.8528541184647583E-4	17.08800749063506	0.5175808229222569	4.242640687119285	17.08800749063506	4.242640687119285	0.2853908964926964	0.2853908964926964	80.53767779197437	80.53767779197437	5.830951894845301	10.295630140987	4.47213595499958	2.3021728866442674	0.0	53.8	1.338289962825279
1	4	B	567.0	87.01219323999995	1.9594272616462984E-4	29.410882339705484	22.135943621178654	1.3286482312670196	153.0	3.0	68.0	4488.0	0.11992945326278659	17.93452505699753	8.246211251235321	1.0	0.5588235294117647	73.0	2278.0	44.0	6.392961686245976E-4	17.029386365926403	0.5790165071972789	5.830951894845301	17.69180601295413	7.0710678118654755	0.5	0.6324555320336759	78.69006752597979	78.47627829610266	6.082762530298219	10.44030650891055	4.123105625617661	2.5321462647095156	2.8284271247461903	31.205479452054796	1.4100087796312555
1	5	A	736.0	98.9116881599999	7.117705543980279E-5	32.57299494980466	28.460498941515414	1.1444983806060525	121.0	3.0	299.0	11305.0	0.40625	46.02623110179678	21.587033144922902	2.0	0.12709030100334448	129.0	4137.0	48.0	0.0019030008886798898	16.76305461424021	0.5146304366568767	0.0	17.46424919657298	1.4142135623730951	0.0	0.09513029883089882	-1.0	62.35402463626133	8.54400374531753	16.15549442140351	6.324555320336759	2.5544079548889598	1.4142135623730951	32.06976744186046	1.4967367657722987
1	6	B	929.0	110.56854239999987	5.734039849430457E-5	35.4682957019364	31.240998703626616	1.1353124795533203	100.0	4.0	131.0	5560.0	0.14101184068891282	7.211102550927978	3.605551275463989	1.0	0.20610687022900764	112.0	4396.0	53.0	5.77912148082884E-4	24.08318915758459	0.6790061005460086	7.615773105863909	24.839484696748443	8.54400374531753	0.41424344670265417	0.4739360554076727	26.565051177077994	29.20759647114272	7.280109889280518	13.92838827718412	4.47213595499958	3.1144823004794873	1.0	39.25	1.3503184713375795
1	7	B	862.0	106.32590171999992	7.13230400670249E-5	35.35533905932738	29.274562336608895	1.2077153759909247	138.0	3.0	60.0	6793.0	0.06960556844547564	16.1245154965971	8.06225774829855	1.0	0.45	98.0	4838.0	60.0	0.0016234884108763524	20.396078054371138	0.5768882040742382	2.8284271247461903	19.4164878389476	2.23606797749979	0.18181818181818182	0.1514456332038457	38.65980825409008	57.094757077012105	7.810249675906654	12.806248474865697	5.0	2.5612496949731396	1.0	49.36734693877551	1.21537825547747
1	10	B	1156.0	123.63961019999985	4.143588263346192E-5	39.05124837953327	35.4682957019364	1.1010184618879575	118.0	3.0	90.0	5046.0	0.07785467128027682	26.551292075634073	13.152946437965905	1.0	0.37777777777777777	434.0	8847.0	35.0	0.005502979848535099	21.213203435596427	0.5432144762551112	2.0	30.23243291566195	10.770329614269007	0.1111111111111111	0.55766652858546	49.085616779974885	19.112973733673307	16.401219466856727	31.38470965295043	9.433981132056603	3.3267725696742603	10.198039027185569	20.38479262672811	1.7169662032327342
1	13	B	576.0	86.42640679999995	6.93327415686746E-5	29.274562336608895	24.186773244895647	1.2103541898788408	103.0	3.0	37.0	4019.0	0.0642361111111111	12.318830507798008	6.082762530298219	2.0	0.6756756756756757	63.0	5302.0	101.0	4.1438331911259474E-4	17.029386365926403	0.5817127569702568	2.23606797749979	17.029386365926403	2.23606797749979	0.16666666666666666	0.16666666666666666	34.159694545669424	34.159694545669424	5.385164807134504	8.602325267042627	4.47213595499958	1.9235384061671343	0.0	84.15873015873017	1.2001131648434553
1	15	A	725.0	98.08326103999991	1.4013448791965285E-4	31.304951684997057	26.832815729997478	1.1666666666666667	136.0	3.0	270.0	5227.0	0.3724137931034483	0.0	0.0	0.0	0.0	137.0	8108.0	89.0	0.009070113888362931	17.08800749063506	0.5458563764155085	2.23606797749979	17.69180601295413	5.0990195135927845	0.15617376188860607	0.38767127484640956	53.13010235415598	74.74488129694222	10.816653826391969	18.027756377319946	3.605551275463989	5.0	4.123105625617661	59.18248175182482	1.5038233843117907
1	16	B	876.0	107.4974745999999	5.110394998118444E-5	34.40930106817051	30.0	1.1469767022723503	122.0	3.0	77.0	5886.0	0.08789954337899543	15.325403217417502	6.082762530298219	1.0	0.45454545454545453	100.0	11538.0	137.0	6.432333066052378E-4	22.135943621178654	0.6433127943320818	7.615773105863909	22.561028345356956	9.433981132056603	0.5	0.6180406531345964	58.73626830562256	67.54306100005789	7.0710678118654755	13.038404810405298	5.0	2.6076809620810595	2.23606797749979	115.38	1.187380828566476
1	17	A	673.0	94.08326103999993	1.294460152507687E-4	29.410882339705484	26.248809496813376	1.1204653812309464	102.0	4.0	185.0	6986.0	0.274888558692422	43.08131845707603	21.540659228538015	1.0	0.12972972972972974	98.0	3229.0	44.0	0.003520235660474706	19.235384061671343	0.6540226790715169	5.385164807134504	16.278820596099706	2.8284271247461903	0.35355339059327373	0.2	37.74680538727467	60.945395900922854	7.0710678118654755	13.038404810405298	6.082762530298219	2.14350054690793	3.0	32.94897959183673	1.3353979560235367
1	18	B	429.0	74.76955255999997	2.7145593198227486E-4	25.0	20.0	1.25	128.0	3.0	31.0	2616.0	0.07226107226107226	10.019764837837084	5.0	2.0	0.7419354838709677	51.0	3381.0	90.0	0.001034908684036437	13.038404810405298	0.521536192416212	1.4142135623730951	12.806248474865697	0.0	0.1533929977694741	0.0	83.6598082540901	-1.0	4.47213595499958	8.94427190999916	4.47213595499958	2.0	1.4142135623730951	66.29411764705883	1.3575865128660158
1	22	B	945.0	113.39696951999987	1.3859700777981338E-4	37.8021163428716	30.0	1.2600705447623866	110.0	3.0	72.0	5720.0	0.0761904761904762	12.806248474865697	6.4031242374328485	1.0	0.3472222222222222	108.0	7730.0	89.0	4.5114583709815497E-4	19.849433241279208	0.5250878829439465	2.0	19.4164878389476	1.4142135623730951	0.125	0.09090909090909091	53.74616226255521	81.2538377374448	7.211102550927978	12.206555615733702	5.0	2.4413111231467406	1.4142135623730951	71.57407407407408	1.2434670116429496
1	24	B	572.0	87.25483391999995	1.0190698395559464E-4	29.120439557122072	23.08679276123039	1.2613462536045272	69.0	3.0	41.0	3234.0	0.07167832167832168	10.0	5.0	1.0	0.4878048780487805	114.0	5376.0	72.0	0.005096022873434375	14.866068747318506	0.5105028967079127	1.0	17.72004514666935	3.1622776601683795	0.08333333333333333	0.2	74.05460409907715	2.489552921999163	9.899494936611665	17.804493814764857	3.605551275463989	4.938078106370472	3.605551275463989	47.1578947368421	1.5267857142857144
1	27	B	896.0	109.3969695199999	5.156492006068276E-5	34.539832078341085	31.38470965295043	1.1005305596349222	89.0	3.0	77.0	3779.0	0.0859375	19.16443655149935	9.433981132056603	2.0	0.5584415584415584	102.0	4917.0	62.0	0.0012758957020155997	19.235384061671343	0.5569043884765522	3.1622776601683795	19.313207915827967	2.23606797749979	0.17541160386140586	0.125	51.00900595749452	6.009005957494523	6.708203932499369	12.083045973594572	5.385164807134504	2.243765308275509	2.23606797749979	48.205882352941174	1.286150091519219
2	29	B	586.0	87.84062035999995	1.3268888908155507E-4	28.861739379323623	24.041630560342615	1.200490095997562	73.0	3.0	95.0	5364.0	0.1621160409556314	21.440306508910552	10.44030650891055	1.0	0.47368421052631576	100.0	3947.0	46.0	0.0017915596341311418	18.788294228055936	0.6509758119954391	5.830951894845301	18.384776310850235	5.0	0.41972110157675935	0.36760731104690386	46.94148639091438	41.035345277143875	8.06225774829855	15.264337522473747	4.47213595499958	3.413209633175202	1.0	39.47	1.1654421079300734
2	30	B	935.0	112.56854239999988	8.612943572509083E-5	35.73513677041127	31.32091952673165	1.14093511015576	77.0	4.0	71.0	7254.0	0.07593582887700535	51.746745017738164	23.345235059857504	1.0	0.5774647887323944	112.0	3825.0	45.0	9.6135367552135E-4	18.681541692269406	0.5227779541545715	1.4142135623730951	18.973665961010276	1.0	0.09090909090909091	0.05263157894736842	64.4400348281762	19.44003482817619	6.708203932499369	13.0	5.385164807134504	2.4140393963016744	1.0	34.151785714285715	1.3176470588235294
2	31	B	851.0	106.56854239999987	7.489434339197523E-5	34.0	30.0	1.1333333333333333	83.0	3.0	82.0	7393.0	0.0963572267920094	17.45387184252244	8.06225774829855	3.0	0.524390243902439	135.0	3436.0	33.0	0.001279868498512686	18.027756377319946	0.5302281287447043	1.4142135623730951	18.110770276274835	2.23606797749979	0.09090909090909091	0.14285714285714285	45.0	63.43494882292201	9.486832980505138	15.811388300841896	6.324555320336759	2.5	1.0	25.451851851851853	1.2965657741559953
2	32	B	627.0	92.08326103999994	1.1909344148919663E-4	30.463092423455635	25.079872407968907	1.2146430383663458	77.0	3.0	35.0	3085.0	0.05582137161084529	0.0	0.0	0.0	0.2571428571428571	139.0	7646.0	83.0	0.003841776970661376	16.1245154965971	0.5293131528623707	2.0	17.4928556845359	3.1622776601683795	0.15384615384615385	0.25	66.80140948635182	48.36646066342979	12.206555615733702	21.633307652783937	5.0	4.3266615305567875	1.4142135623730951	55.007194244604314	1.5088935391054146
2	33	B	688.0	95.49747459999995	8.439295694114755E-5	31.04834939252005	25.96150997149434	1.195937733460459	90.0	3.0	53.0	3371.0	0.07703488372093023	31.46818401971732	13.892443989449804	1.0	0.660377358490566	88.0	7810.0	120.0	0.0014627390984908665	19.0	0.6119487950807893	5.656854249492381	19.1049731745428	7.211102550927978	0.4204706649821094	0.5530663187549721	59.931417178137536	71.24134965215775	7.0710678118654755	12.206555615733702	5.0	2.4413111231467406	2.0	88.75	1.352112676056338
2	34	B	629.0	90.66904747999996	1.327729087051874E-4	29.546573405388315	25.079872407968907	1.1780990319552087	106.0	4.0	46.0	3615.0	0.07313195548489666	15.543219744202883	7.615773105863909	2.0	0.5217391304347826	70.0	3315.0	72.0	4.4749108758404543E-4	15.620499351813308	0.5286738038111941	4.123105625617661	17.0	6.708203932499369	0.3090398323477543	0.5	79.26110289909454	88.21008939175394	5.830951894845301	9.848857801796104	3.605551275463989	2.7315816776253388	2.8284271247461903	47.357142857142854	1.5203619909502264
2	37	A	667.0	93.84062035999992	1.432832878969537E-4	31.38470965295043	25.553864678361276	1.2281785963876786	84.0	3.0	175.0	10387.0	0.2623688155922039	62.87315732234884	23.853720883753127	3.0	0.44571428571428573	151.0	11423.0	138.0	0.0038808080040896695	19.209372712298546	0.6120615078079176	4.123105625617661	16.1245154965971	0.0	0.33333333333333337	0.0	44.35625428582462	-1.0	9.219544457292887	16.278820596099706	8.06225774829855	2.019139192062567	4.123105625617661	75.64900662251655	1.824214304473431
2	45	A	626.0	90.66904747999993	8.717041244134648E-5	30.066592756745816	25.079872407968907	1.1988335613379126	79.0	4.0	266.0	7822.0	0.4249201277955272	0.0	0.0	0.0	0.02631578947368421	62.0	4624.0	99.0	5.340779861041648E-4	16.492422502470642	0.5485298130021853	3.1622776601683795	15.524174696260024	3.0	0.25	0.25	67.75097634278764	86.18592516570965	4.47213595499958	8.94427190999916	3.605551275463989	2.4806946917841692	1.0	74.58064516129032	1.3274221453287198
2	47	B	726.0	98.66904747999992	9.950543368820003E-5	32.31098884280702	26.92582403567252	1.2	70.0	4.0	125.0	6554.0	0.1721763085399449	64.0635081315981	25.079872407968907	1.0	0.328	66.0	3853.0	79.0	9.328055433860933E-4	19.235384061671343	0.5953201913829224	5.0	18.027756377319946	5.830951894845301	0.3333333333333333	0.3819983596576246	58.671307132195835	80.8376529542783	6.324555320336759	9.486832980505138	4.47213595499958	2.1213203435596424	2.23606797749979	58.378787878787875	1.3532312483778874
2	51	B	570.0	86.42640679999994	1.1122103625076816E-4	28.231188426986208	23.259406699226016	1.2137535919145193	82.0	3.0	55.0	5195.0	0.09649122807017543	17.30729793876515	8.06225774829855	1.0	0.6181818181818182	70.0	5568.0	105.0	9.010578465692402E-4	15.620499351813308	0.5533064749368349	5.0990195135927845	16.0312195418814	5.830951894845301	0.4191368221424547	0.4653606231237664	76.53479190518829	83.8113840367584	6.708203932499369	10.816653826391969	4.47213595499958	2.418677324489565	2.0	79.54285714285714	1.3200431034482758
3	56	A	674.0	93.25483391999992	8.025660766503445E-5	30.265491900843113	27.294688127912362	1.1088418288206312	103.0	4.0	236.0	12578.0	0.35014836795252224	42.561009333597596	18.027756377319946	1.0	0.2288135593220339	98.0	2709.0	38.0	0.002074875566480244	19.0	0.6277776704323352	4.47213595499958	20.0	5.385164807134504	0.3028912664076914	0.35355339059327373	34.159694545669424	29.396052854943264	8.602325267042627	15.811388300841896	5.0	3.162277660168379	1.0	27.642857142857142	1.3746770025839794
3	61	A	811.0	104.32590171999989	7.67048851661054E-5	32.64965543462902	29.068883707497267	1.1231822922119372	130.0	4.0	204.0	9978.0	0.25154130702836003	51.547208375238135	22.360679774997898	1.0	0.3088235294117647	78.0	1672.0	27.0	0.001023807394474733	17.69180601295413	0.5418680772413228	4.47213595499958	19.1049731745428	5.0990195135927845	0.3028912664076914	0.3333333333333333	88.49256424122504	73.23744553816725	5.385164807134504	10.44030650891055	4.123105625617661	2.5321462647095156	1.4142135623730951	21.435897435897434	1.2595693779904307
3	63	B	585.0	87.84062035999993	8.352180686151456E-5	29.732137494637012	24.351591323771842	1.2209525488222497	161.0	3.0	50.0	5445.0	0.08547008547008547	22.360679774997898	11.180339887498949	1.0	0.58	137.0	2850.0	30.0	0.0045065628004080805	15.524174696260024	0.5221344983710042	1.4142135623730951	15.231546211727817	1.0	0.11111111111111112	0.08333333333333333	64.6538240580533	70.3461759419467	10.44030650891055	19.924858845171276	6.324555320336759	3.1503968004046725	1.0	20.802919708029197	1.4421052631578948
3	65	B	608.0	91.49747459999993	1.6783321160472112E-4	31.827660925679098	23.345235059857504	1.3633472031475604	142.0	3.0	45.0	4447.0	0.07401315789473684	12.806248474865697	6.4031242374328485	1.0	0.4666666666666667	95.0	5075.0	60.0	0.0019244186476550672	18.439088914585774	0.5793416285803398	3.1622776601683795	17.804493814764857	3.0	0.2	0.23076923076923078	26.56505117707799	45.0	8.54400374531753	14.317821063276353	4.123105625617661	3.4725816807401038	1.0	53.421052631578945	1.1231527093596059
3	68	B	542.0	84.18376611999994	1.218636972418031E-4	28.160255680657446	23.08679276123039	1.2197560731756085	177.0	3.0	112.0	5861.0	0.2066420664206642	22.80350850198276	11.40175425099138	1.0	0.16964285714285715	70.0	5653.0	91.0	7.328856330016204E-4	16.0312195418814	0.5692852978211	4.242640687119285	15.033296378372908	3.605551275463989	0.3333333333333333	0.295378269592824	60.945395900922854	72.25532837494308	5.385164807134504	9.486832980505138	5.0990195135927845	1.860521018838127	1.0	80.75714285714285	1.1268353086856537
3	69	A	812.0	103.7401152799999	7.580423244917359E-5	33.015148038438355	29.017236257093817	1.1377771385917972	111.0	3.0	443.0	17886.0	0.5455665024630542	69.06954830505063	25.495097567963924	2.0	0.1399548532731377	89.0	2018.0	28.0	8.858754614027554E-4	19.0	0.5754934061746135	2.23606797749979	19.1049731745428	3.605551275463989	0.14285714285714285	0.22803508501982758	26.56505117707799	56.309932474020215	6.324555320336759	10.295630140987	5.830951894845301	1.7656860023298393	2.0	22.674157303370787	1.2348860257680871
3	72	B	660.0	94.08326103999993	1.437885841745219E-4	30.01666203960727	25.553864678361276	1.1746427562882509	119.0	3.0	122.0	6478.0	0.18484848484848485	19.071385540656586	9.219544457292887	1.0	0.3360655737704918	78.0	2607.0	41.0	5.202276093658842E-4	16.15549442140351	0.538217553973396	2.23606797749979	15.811388300841896	2.8284271247461903	0.16666666666666666	0.22222222222222224	58.17255342332689	76.60750224624891	5.385164807134504	10.295630140987	4.47213595499958	2.3021728866442674	1.0	33.42307692307692	1.226697353279632
3	73	B	787.0	102.91168815999991	1.6670202466185512E-4	34.20526275297414	26.92582403567252	1.2703515668696899	105.0	3.0	134.0	8693.0	0.17026683608640406	60.67620980319684	26.92582403567252	1.0	0.6119402985074627	127.0	4533.0	50.0	0.0020561872348752812	19.235384061671343	0.5623515948579821	2.23606797749979	19.1049731745428	2.8284271247461903	0.1514456332038457	0.2	39.80557109226518	58.24051991518719	9.055385138137417	16.278820596099706	6.082762530298219	2.6762216205243847	1.0	35.69291338582677	1.4008382969335982
3	75	B	623.0	89.59797967999994	9.96996290860798E-5	29.206163733020468	25.612496949731394	1.1403091151300953	96.0	4.0	55.0	4856.0	0.08828250401284109	20.55708402582784	10.0	1.0	0.6545454545454545	68.0	2234.0	43.0	0.0013876566709514408	16.278820596099706	0.5573762013014699	3.0	14.866068747318506	2.23606797749979	0.23076923076923078	0.16666666666666666	53.13010235415598	79.69515353123397	5.830951894845301	10.816653826391969	5.0	2.1633307652783937	1.4142135623730951	32.85294117647059	1.3088630259623992
4	79	B	492.0	80.42640679999998	1.8167905872391234E-4	26.40075756488817	21.540659228538015	1.2256244010355672	171.0	3.0	31.0	3473.0	0.06300813008130081	26.1325482552206	12.529964086141668	2.0	1.032258064516129	65.0	4877.0	94.0	3.1095120941161805E-4	15.231546211727817	0.5769359524737689	2.0	16.15549442140351	3.0	0.14285714285714285	0.21428571428571427	22.61986494804043	22.61986494804043	4.47213595499958	8.94427190999916	3.605551275463989	2.4806946917841692	1.0	75.03076923076924	1.2528193561615746
4	81	A	630.0	89.84062035999996	6.722745985269956E-5	29.068883707497267	25.079872407968907	1.1590522963849246	88.0	3.0	307.0	6225.0	0.4873015873015873	0.0	0.0	0.0	0.0	85.0	5871.0	88.0	3.929042864594944E-4	18.110770276274835	0.6230294378866642	3.1622776601683795	18.0	3.1622776601683795	0.21271781490575853	0.21271781490575853	14.349332042947132	22.52056560289688	6.4031242374328485	11.661903789690601	4.47213595499958	2.6076809620810595	2.0	69.07058823529412	1.2740589337421222
4	83	B	783.0	102.9116881599999	1.48633665835187E-4	33.24154027718932	28.160255680657446	1.180441706714406	86.0	3.0	91.0	3999.0	0.11621966794380588	60.71879086136239	26.68332812825267	1.0	0.2967032967032967	143.0	3234.0	33.0	0.004402918461619404	20.396078054371138	0.6135719910778963	4.123105625617661	22.135943621178654	5.385164807134504	0.26559258100921596	0.2929143502255349	31.390268104187783	4.4473848500904865	9.433981132056603	17.46424919657298	7.280109889280518	2.3988991185817037	3.1622776601683795	22.615384615384617	1.4591836734693877
4	85	B	1083.0	120.56854239999987	4.423535889869655E-5	39.01281840626232	34.0147027033899	1.1469398614609767	88.0	3.0	102.0	9108.0	0.09418282548476455	64.41378165394867	29.732137494637012	2.0	0.43137254901960786	112.0	6951.0	72.0	3.74651803265406E-4	24.08318915758459	0.6173147734878537	5.0	27.073972741361768	7.615773105863909	0.2688016652852352	0.41424344670265417	36.86989764584402	23.19859051364819	7.0710678118654755	13.152946437965905	5.0990195135927845	2.579505021093418	3.0	62.0625	1.1601208459214503
4	87	B	883.0	109.98275595999989	4.4263981086249004E-5	34.20526275297414	31.78049716414141	1.0762972830887192	103.0	3.0	66.0	5374.0	0.07474518686296716	16.1245154965971	8.06225774829855	1.0	0.3787878787878788	111.0	5459.0	64.0	0.001010582734373009	17.72004514666935	0.5180502566122984	0.0	17.26267650163207	1.4142135623730951	0.0	0.09090909090909091	-1.0	59.036243467926475	7.615773105863909	13.038404810405298	5.830951894845301	2.23606797749979	1.4142135623730951	49.18018018018018	1.3013372412529767
4	88	B	788.0	104.81118307999986	1.654303431141097E-4	34.0	28.178005607210743	1.2066148496790494	96.0	2.0	114.0	4711.0	0.1446700507614213	14.142135623730951	7.0710678118654755	1.0	0.14035087719298245	79.0	4117.0	67.0	4.456604858107944E-4	18.973665961010276	0.5580489988532434	3.605551275463989	19.924858845171276	4.47213595499958	0.23620751769642942	0.2857142857142857	61.762554461832735	54.63753811293094	6.4031242374328485	10.816653826391969	4.47213595499958	2.418677324489565	1.0	52.11392405063291	1.2856448870536799
4	93	B	653.0	92.66904747999992	1.136022904956842E-4	31.76476034853718	25.059928172283335	1.2675519311212349	77.0	2.0	67.0	6503.0	0.10260336906584992	43.953591843382796	18.788294228055936	3.0	0.6567164179104478	60.0	3857.0	58.0	0.001435646426815985	16.55294535724685	0.5211103491926435	1.0	16.55294535724685	1.0	0.06666666666666667	0.06666666666666667	26.56505117707799	26.56505117707799	5.0	8.94427190999916	4.47213595499958	2.0	0.0	64.28333333333333	0.9022556390977444
4	94	B	773.0	102.08326103999991	7.267654596326005E-5	33.13608305156178	27.16615541441225	1.2197560731756087	67.0	3.0	44.0	2537.0	0.056921086675291076	22.679774632355223	11.045361017187261	1.0	0.7727272727272727	100.0	2893.0	38.0	0.0022324755973589885	17.72004514666935	0.5347658357536064	3.1622776601683795	17.46424919657298	2.23606797749979	0.23249527748763857	0.16666666666666666	68.19859051364818	60.06848815949221	7.615773105863909	13.601470508735444	5.385164807134504	2.525729665824826	1.0	28.93	1.3135153819564467
4	95	B	849.0	105.4974745999999	4.183851358216523E-5	35.35533905932738	28.653097563788805	1.23390984100821	103.0	3.0	89.0	2451.0	0.10482921083627797	0.0	0.0	0.0	0.0	90.0	8904.0	107.0	9.05352390467833E-4	21.633307652783937	0.6118823416311342	3.605551275463989	22.80350850198276	5.385164807134504	0.2095684110712273	0.33333333333333337	26.952178931228943	38.84083697085691	6.324555320336759	11.180339887498949	5.385164807134504	2.0761369963434992	2.0	98.93333333333334	1.0815363881401616
4	98	A	759.0	100.08326103999993	6.0880202314905903E-5	33.1058907144937	27.730849247724095	1.1938289526856354	113.0	4.0	380.0	14908.0	0.5006587615283268	45.32688389147352	21.02379604162864	2.0	0.12368421052631579	83.0	4903.0	85.0	7.360180630204909E-4	19.235384061671343	0.5810260242673407	2.8284271247461903	19.235384061671343	2.8284271247461903	0.17374889710522776	0.17374889710522776	19.98310652189997	19.98310652189997	6.708203932499369	12.529964086141668	3.605551275463989	3.4751867686389284	0.0	59.0722891566265	1.4389149500305936
4	99	B	652.0	92.32590171999993	9.574098103576444E-5	29.274562336608895	26.1725046566048	1.1185235314962976	90.0	3.0	108.0	5760.0	0.1656441717791411	39.395431207184416	19.697715603592208	1.0	0.21296296296296297	73.0	8959.0	147.0	7.595906737034653E-4	15.297058540778355	0.522537565716186	1.4142135623730951	15.132745950421556	1.0	0.10511766624552735	0.0625	36.86989764584405	8.130102354155952	5.385164807134504	9.848857801796104	4.47213595499958	2.2022715545545237	1.0	122.72602739726027	1.1977899319120437
4	101	A	806.0	104.5685423999999	7.949085563567901E-5	34.88552708502482	28.178005607210743	1.238041029990342	84.0	4.0	393.0	13600.0	0.48759305210918114	58.26784719001762	25.96150997149434	1.0	0.08396946564885496	175.0	4093.0	30.0	0.0031289677010894845	22.847319317591726	0.6549225775464723	5.0990195135927845	22.47220505424423	5.0	0.295378269592824	0.3125	15.255118703057777	26.56505117707799	9.433981132056603	17.0	8.06225774829855	2.108590488016544	1.0	23.388571428571428	1.2826777424871734
4	103	B	575.0	86.42640679999994	6.243304804198817E-5	28.160255680657446	25.0	1.126410227226298	98.0	3.0	46.0	3584.0	0.08	16.1245154965971	8.06225774829855	1.0	0.4782608695652174	90.0	4335.0	59.0	0.001045760451714035	16.278820596099706	0.5780778690614379	2.23606797749979	19.235384061671343	5.0990195135927845	0.17845765256206242	0.38218767082460553	42.510447078000844	27.25532837494307	7.810249675906654	12.206555615733702	5.0	2.4413111231467406	3.0	48.166666666666664	1.2249134948096887
4	104	B	667.0	93.49747459999992	5.937338733208878E-5	30.4138126514911	25.495097567963924	1.192927878405448	108.0	3.0	30.0	1606.0	0.044977511244377814	0.0	0.0	0.0	0.23333333333333334	64.0	2322.0	41.0	0.0013652729058700544	15.524174696260024	0.5104317197633201	2.0	16.1245154965971	1.0	0.15384615384615385	0.0625	82.40535663140855	7.5946433685914485	5.385164807134504	9.219544457292887	4.242640687119285	2.173067468400883	2.23606797749979	36.28125	1.1300602928509906
5	109	A	702.0	97.25483391999991	1.0310326737491671E-4	30.23243291566195	27.459060435491963	1.1010002686248248	134.0	4.0	228.0	9414.0	0.3247863247863248	24.277662556292086	12.041594578792296	2.0	0.17982456140350878	77.0	7236.0	109.0	3.9481784467897666E-4	18.35755975068582	0.6072141068466793	3.0	17.4928556845359	2.0	0.21428571428571427	0.14285714285714285	34.695153531233984	34.695153531233984	6.324555320336759	11.180339887498949	4.123105625617661	2.711630722733202	1.0	93.97402597402598	1.159894969596462
5	110	B	501.0	80.18376611999997	1.1507114772251672E-4	26.570660511172846	22.47220505424423	1.182378874126309	121.0	3.0	57.0	6566.0	0.11377245508982035	15.237005890498203	7.615773105863909	1.0	0.6842105263157895	70.0	5993.0	114.0	0.0010992516653640105	15.652475842498529	0.5890886993914484	3.1622776601683795	14.7648230602334	3.0	0.25	0.25	54.46232220802562	72.89727103094762	6.324555320336759	10.770329614269007	4.47213595499958	2.408318915758459	1.0	85.61428571428571	1.331553479058902
5	112	B	878.0	107.74011527999991	5.2265845338554156E-5	34.9857113690718	29.5296461204668	1.1847656834879385	148.0	3.0	135.0	4708.0	0.15375854214123008	0.0	0.0	0.0	0.1259259259259259	192.0	4234.0	31.0	0.002513875588923523	20.591260281974	0.5885620007766131	3.1622776601683795	18.867962264113206	1.4142135623730951	0.18864566947613626	0.07993607669774316	12.528807709151522	14.036243467926482	10.04987562112089	20.024984394500787	8.0	2.5031230493125984	4.47213595499958	22.052083333333332	1.4057628719886632
5	117	B	955.0	112.56854239999988	4.728648558275268E-5	35.608987629529715	31.240998703626616	1.1398159184135186	121.0	3.0	70.0	3255.0	0.07329842931937172	12.850591465930588	6.082762530298219	2.0	0.4714285714285714	111.0	7531.0	98.0	0.0015600473732617888	24.758836806279895	0.6952974081674808	7.615773105863909	25.495097567963924	8.54400374531753	0.41424344670265417	0.4739360554076727	28.64418289898276	31.286728193047484	7.810249675906654	13.601470508735444	6.4031242374328485	2.124192816566147	1.0	67.84684684684684	1.4444296906121366
5	118	B	839.0	105.49747459999989	9.614268919546636E-5	34.88552708502482	29.068883707497267	1.2000986152773165	97.0	3.0	120.0	7483.0	0.1430274135876043	61.55155210204573	26.0	2.0	0.4666666666666667	128.0	3272.0	35.0	0.001811520636342499	18.788294228055936	0.5385698826411345	2.0	17.88854381999832	1.0	0.125	0.0625	26.565051177077976	26.565051177077976	9.055385138137417	15.132745950421556	6.082762530298219	2.4878081093985505	1.0	25.5625	1.36919315403423
5	119	B	676.0	94.08326103999993	1.1402136858845305E-4	30.066592756745816	27.073972741361768	1.1105349423216389	140.0	3.0	90.0	5130.0	0.13313609467455623	41.609021495034696	19.72308292331602	3.0	0.5	217.0	4511.0	21.0	0.003437725645371072	17.11724276862369	0.5693110259320362	2.23606797749979	16.1245154965971	1.4142135623730951	0.15617376188860607	0.1	22.750976342787638	41.18592516570965	12.36931687685298	21.633307652783937	7.211102550927978	3.0000000000000004	1.0	20.788018433179722	1.0101972954998892
5	120	B	804.0	102.91168815999993	5.8739715296071765E-5	33.24154027718932	30.083217912982647	1.104986187758979	107.0	3.0	94.0	4683.0	0.11691542288557213	21.540659228538015	10.770329614269007	1.0	0.22340425531914893	126.0	9252.0	92.0	0.004725754688352167	18.027756377319946	0.5423261445466404	2.0	18.788294228055936	2.8284271247461903	0.11764705882352941	0.15987215339548633	21.801409486351815	23.198590513648185	9.219544457292887	18.027756377319946	5.385164807134504	3.347670317059931	2.0	73.42857142857143	1.2529182879377432
5	121	B	656.0	93.49747459999993	1.1624204356427665E-4	30.083217912982647	25.0	1.2033287165193058	176.0	3.0	100.0	3714.0	0.1524390243902439	0.0	0.0	0.0	0.1	101.0	6763.0	77.0	0.0011422455033007922	16.1245154965971	0.5359970314092775	2.8284271247461903	16.0312195418814	3.605551275463989	0.2	0.2650854018430103	60.94539590092285	72.25532837494306	6.708203932499369	12.727922061357855	5.0	2.545584412271571	1.0	66.96039603960396	1.149933461481591
5	126	A	742.0	98.66904747999992	5.326798324398177E-5	31.953090617340916	27.85677655436824	1.1470491050885905	92.0	3.0	322.0	13730.0	0.4339622641509434	50.03183615521317	21.93171219946131	1.0	0.10559006211180125	110.0	3049.0	34.0	0.0010524689674353772	16.15549442140351	0.5056003694564661	1.0	17.08800749063506	1.0	0.06666666666666667	0.06666666666666667	71.56505117707799	18.434948822922024	7.280109889280518	13.038404810405298	6.0	2.173067468400883	1.4142135623730951	27.71818181818182	1.2266316825188586
5	128	B	690.0	96.08326103999993	1.0431063534838462E-4	31.38470965295043	26.92582403567252	1.1655988545186429	113.0	3.0	49.0	3543.0	0.07101449275362319	12.837102637643028	6.4031242374328485	1.0	0.5918367346938775	99.0	15132.0	238.0	5.994313861595862E-4	15.811388300841896	0.5037927218598783	1.0	17.72004514666935	2.23606797749979	0.07692307692307693	0.16666666666666666	68.19859051364818	48.36646066342979	6.082762530298219	11.40175425099138	5.0990195135927845	2.23606797749979	2.0	152.84848484848484	1.5570975416336241
5	129	B	1083.0	121.15432883999989	7.925781380950381E-5	39.293765408777	33.24154027718932	1.1820681316545603	105.0	3.0	61.0	5530.0	0.05632502308402586	14.422205101855956	7.211102550927978	1.0	0.39344262295081966	106.0	6479.0	71.0	9.394663319704727E-4	26.92582403567252	0.6852441794661434	7.280109889280518	26.92582403567252	7.280109889280518	0.37054783696827226	0.37054783696827226	1.201833064452103	1.201833064452103	8.0	13.341664064126334	4.123105625617661	3.235828832817663	0.0	61.12264150943396	1.1615990121932398
5	131	B	561.0	86.08326103999994	1.61710645006626E-4	29.068883707497267	22.67156809750927	1.2821734951227663	109.0	3.0	64.0	2814.0	0.1140819964349376	6.0	3.0	1.0	0.3125	75.0	8112.0	78.0	8.653151370811139E-4	15.0	0.5160156871153361	1.0	16.401219466856727	2.0	0.07692307692307693	0.16666666666666666	42.27368900609373	42.27368900609373	6.082762530298219	10.44030650891055	5.0990195135927845	2.047512562185564	3.0	108.16	0.7211538461538461
6	132	B	674.0	95.49747459999993	8.70172400734547E-5	30.479501308256342	26.248809496813376	1.1611765216230692	96.0	3.0	12.0	1002.0	0.017804154302670624	0.0	0.0	0.0	0.4166666666666667	103.0	3458.0	45.0	0.0049318882438108185	15.620499351813308	0.512491959557816	0.0	16.401219466856727	1.0	0.0	0.06666666666666667	-1.0	42.27368900609372	10.0	14.7648230602334	5.385164807134504	2.741758811294375	1.0	33.57281553398058	1.34037015615963
6	133	A	707.0	96.66904747999992	5.993801255265765E-5	31.38470965295043	27.294688127912362	1.1498467945803525	150.0	3.0	446.0	9244.0	0.6308345120226309	0.0	0.0	0.0	0.0	94.0	7158.0	96.0	3.98210336956694E-4	17.88854381999832	0.5699763999032772	3.0	17.0	2.0	0.2	0.13333333333333333	31.607502246248913	31.607502246248913	6.708203932499369	11.180339887498949	5.0990195135927845	2.1926450482675732	1.0	76.14893617021276	1.2606873428331937
6	134	A	990.0	113.7401152799999	4.62329013334659E-5	36.71511950137164	32.2490309931942	1.1384875256909257	99.0	3.0	507.0	7639.0	0.5121212121212121	0.0	0.0	0.0	0.0	84.0	9027.0	117.0	7.20160008590377E-4	23.430749027719962	0.638177114658298	9.055385138137417	24.413111231467404	11.180339887498949	0.5290212483716217	0.6476597001885498	66.98243820311863	70.94709292597476	6.4031242374328485	10.816653826391969	4.47213595499958	2.418677324489565	2.23606797749979	107.46428571428571	1.0887337986041874
6	135	B	948.0	111.98275595999989	4.156185413439383E-5	36.069377593742864	31.827660925679098	1.1332713917610413	115.0	3.0	100.0	9465.0	0.10548523206751055	72.08379888780706	30.0	2.0	0.51	258.0	5060.0	24.0	0.003833203576999177	19.4164878389476	0.5383094784068543	3.605551275463989	21.02379604162864	6.708203932499369	0.23620751769642942	0.42857142857142855	80.98067756861832	69.27444113443946	17.4928556845359	28.284271247461902	9.899494936611665	2.857142857142857	4.0	19.612403100775193	1.2237154150197629
6	139	B	571.0	86.42640679999995	1.3289022846594187E-4	28.30194339616981	24.698178070456937	1.1459121930140899	121.0	3.0	53.0	4068.0	0.09281961471103327	44.66494457026418	20.248456731316587	2.0	0.5660377358490566	90.0	5293.0	84.0	0.0041826517988647225	18.384776310850235	0.6495941304630799	5.0990195135927845	16.492422502470642	5.656854249492381	0.3561309707013459	0.4204706649821094	41.566369637549485	75.25643716352927	7.810249675906654	13.45362404707371	4.242640687119285	3.1710495984067415	3.1622776601683795	58.81111111111111	1.4283015303230682
6	141	B	478.0	78.42640679999998	1.1288279272539448E-4	26.30589287593181	22.360679774997898	1.1764352935882194	102.0	3.0	49.0	5630.0	0.10251046025104603	43.37165520341657	19.313207915827967	2.0	0.8979591836734694	93.0	2824.0	35.0	0.0027614170779080628	13.601470508735444	0.5170503268178329	2.0	13.92838827718412	3.0	0.2	0.3	81.2538377374448	81.2538377374448	7.810249675906654	13.601470508735444	5.0	2.720294101747089	1.0	30.365591397849464	1.1526203966005666
6	142	B	628.0	92.91168815999993	1.2017401818158752E-4	30.23243291566195	25.238858928247925	1.1978526050488398	130.0	3.0	56.0	5784.0	0.08917197452229299	11.661903789690601	5.830951894845301	1.0	0.48214285714285715	104.0	5114.0	68.0	0.0012309558344535617	16.1245154965971	0.5333515678866775	1.4142135623730951	16.64331697709324	1.0	0.11111111111111112	0.07692307692307693	79.69515353123397	34.69515353123397	7.280109889280518	13.341664064126334	5.0990195135927845	2.616515592568454	1.0	49.17307692307692	1.3828705514274542
6	143	B	840.0	105.74011527999991	5.1803266637771844E-5	34.0	29.5296461204668	1.1513852845136139	120.0	3.0	194.0	7257.0	0.23095238095238096	67.49829463200254	24.351591323771842	3.0	0.20618556701030927	72.0	7005.0	106.0	7.449302062710704E-4	20.518284528683193	0.6034789567259763	7.0710678118654755	19.79898987322333	6.082762530298219	0.46726931351599776	0.40196026221723297	70.05761541830302	71.38983527217266	5.830951894845301	9.055385138137417	4.0	2.2638462845343543	1.0	97.29166666666667	1.089507494646681
6	146	B	603.0	89.84062035999995	1.343218527171905E-4	29.068883707497267	24.08318915758459	1.2070196981508372	129.0	3.0	74.0	5595.0	0.12271973466003316	44.61806089912094	18.973665961010276	1.0	0.4594594594594595	76.0	4467.0	75.0	0.0014039726519277215	18.110770276274835	0.6230294378866642	4.242640687119285	18.027756377319946	3.605551275463989	0.35233213170882205	0.295378269592824	48.81407483429035	37.50414236027012	6.082762530298219	10.0	3.605551275463989	2.773500981126146	1.0	58.776315789473685	1.2760241773002015
6	148	B	636.0	90.66904747999995	8.652298456055911E-5	29.427877939124322	25.495097567963924	1.154256337347858	119.0	4.0	67.0	6063.0	0.10534591194968554	40.40345908851624	18.110770276274835	2.0	0.6268656716417911	108.0	3427.0	41.0	0.0019113667872787715	18.24828759089466	0.6201020552227311	3.0	21.095023109728988	6.082762530298219	0.2	0.40196026221723297	11.30993247402023	20.772254682045826	8.06225774829855	13.601470508735444	5.0	2.720294101747089	3.1622776601683795	31.73148148148148	1.2920922089290925
6	149	A	741.0	99.7401152799999	7.766693035275703E-5	32.2490309931942	27.073972741361768	1.1911451378513922	118.0	4.0	338.0	13130.0	0.45614035087719296	58.137532097457196	22.20360331117452	1.0	0.11538461538461539	161.0	6363.0	59.0	0.002678998575746587	18.027756377319946	0.5590169943749475	3.605551275463989	18.24828759089466	5.385164807134504	0.25	0.3866323008783335	63.434948822922024	75.32360686255	9.433981132056603	18.439088914585774	6.4031242374328485	2.8797018815893543	2.0	39.52173913043478	1.492849284928493
6	150	B	1072.0	120.22539663999987	5.490705990072417E-5	38.600518131237564	34.20526275297414	1.128496465880276	74.0	3.0	66.0	6440.0	0.061567164179104475	67.2582780260164	30.364452901377952	2.0	0.7424242424242424	167.0	4478.0	40.0	0.0028773991600613454	27.018512172212592	0.6999520597198355	7.810249675906654	29.0	10.295630140987	0.3934746942630246	0.535244324104877	15.685905920066396	26.436872913254447	9.219544457292887	16.278820596099706	6.082762530298219	2.6762216205243847	3.0	26.81437125748503	1.4917373827601608
6	151	B	920.0	111.4974745999999	7.914886871883684E-5	35.17101079013795	31.04834939252005	1.1327819828841241	116.0	3.0	228.0	12830.0	0.24782608695652175	35.67438675384707	17.029386365926403	1.0	0.2412280701754386	161.0	11788.0	106.0	0.0033706220134902304	18.867962264113206	0.5364634635238813	5.0990195135927845	20.223748416156685	3.1622776601683795	0.3333333333333333	0.18864566947613626	88.06941255883301	31.675468738109217	13.038404810405298	24.331050121192877	6.082762530298219	4.0	4.47213595499958	73.21739130434783	1.4477434679334917
6	158	B	676.0	95.49747459999995	1.5358586810887347E-4	31.016124838541646	26.570660511172846	1.1673072570213112	76.0	2.0	99.0	5076.0	0.14644970414201183	41.11554443305489	17.804493814764857	2.0	0.3838383838383838	68.0	2542.0	46.0	0.0012047399860514738	17.804493814764857	0.5740399197981179	6.082762530298219	20.0	7.0710678118654755	0.4301162633521313	0.5	81.0273733851036	63.43494882292201	5.830951894845301	9.899494936611665	4.242640687119285	2.3333333333333335	2.23606797749979	37.38235294117647	1.2305271439811172
7	161	B	660.0	92.66904747999993	1.1267836153770823E-4	30.01666203960727	26.019223662515376	1.153634037238813	126.0	3.0	35.0	4237.0	0.05303030303030303	34.58664829361227	14.317821063276353	2.0	1.1714285714285715	57.0	3005.0	65.0	0.0013824559713988224	16.76305461424021	0.5584583186538598	6.082762530298219	16.15549442140351	6.0	0.4301162633521313	0.42857142857142855	80.53767779197439	90.0	5.385164807134504	10.198039027185569	3.1622776601683795	3.2249030993194197	1.0	52.719298245614034	1.232945091514143
7	162	B	717.0	98.32590171999989	9.761671936382253E-5	31.953090617340916	26.570660511172846	1.2025704292862716	104.0	3.0	134.0	4460.0	0.18688981868898186	0.0	0.0	0.0	0.03731343283582089	131.0	5828.0	51.0	0.00210746964763662	17.46424919657298	0.5465589981801368	2.23606797749979	17.46424919657298	2.23606797749979	0.16666666666666666	0.16666666666666666	48.36646066342979	48.36646066342979	10.295630140987	18.35755975068582	5.830951894845301	3.148295523911685	0.0	44.48854961832061	1.1463623884694578
7	164	A	800.0	102.08326103999993	5.558913376844237E-5	33.1058907144937	29.068883707497267	1.1388772629736459	128.0	4.0	411.0	14527.0	0.51375	68.09613045932112	25.612496949731394	2.0	0.1411192214111922	218.0	5504.0	35.0	0.005361170784757177	19.72308292331602	0.5957575071279171	3.605551275463989	17.46424919657298	1.0	0.2166365803419133	0.058823529411764705	31.2930389959202	25.01689347810003	11.40175425099138	21.2602916254693	5.656854249492381	3.758324094593227	3.1622776601683795	25.24770642201835	1.3862645348837208
7	166	B	1052.0	119.7401152799999	1.0472737817467014E-4	38.01315561749642	33.06055050963308	1.1498040725734517	91.0	2.0	67.0	7786.0	0.06368821292775666	59.909500485640166	26.419689627245813	4.0	0.9552238805970149	298.0	6188.0	27.0	0.005690376135947013	20.024984394500787	0.5267908982879557	1.4142135623730951	20.248456731316587	6.0	0.07692307692307693	0.4	45.0	90.0	13.601470508735444	25.0	6.324555320336759	3.952847075210474	7.0710678118654755	20.76510067114094	1.3002585649644474
7	167	A	813.0	102.32590171999989	4.234416517958382E-5	32.28002478313795	30.364452901377952	1.0630860001983788	99.0	3.0	402.0	10725.0	0.4944649446494465	0.0	0.0	0.0	0.0	246.0	6149.0	36.0	0.006815277092670078	17.11724276862369	0.530273532428178	2.23606797749979	19.72308292331602	5.385164807134504	0.15617376188860607	0.362245385694578	81.86989764584402	49.76364169072616	13.341664064126334	25.059928172283335	2.23606797749979	11.20714058089752	4.242640687119285	24.995934959349594	1.4402341844202309
7	175	A	753.0	99.49747459999995	7.496299278549839E-5	31.400636936215164	28.442925306655784	1.1039876031621565	79.0	3.0	407.0	11287.0	0.5405046480743692	0.0	0.0	0.0	0.022113022113022112	115.0	5949.0	71.0	0.0018518148177807748	19.026297590440446	0.6059207534257666	4.47213595499958	18.027756377319946	3.605551275463989	0.2857142857142857	0.23620751769642942	37.874983651098205	45.0	9.219544457292887	15.620499351813308	5.0	3.1240998703626617	1.0	51.7304347826087	1.3724995797613044
7	177	B	912.0	109.15432883999986	6.886067072653763E-5	34.20526275297414	31.400636936215164	1.089317481758605	85.0	3.0	47.0	3491.0	0.051535087719298246	0.0	0.0	0.0	0.23404255319148937	74.0	7710.0	117.0	3.0350709437704026E-4	22.02271554554524	0.6438399758712675	5.656854249492381	22.02271554554524	5.656854249492381	0.2960932840790421	0.2960932840790421	7.431407971172511	7.431407971172511	5.830951894845301	10.63014581273465	4.242640687119285	2.505549396395485	0.0	104.1891891891892	1.1229571984435798
7	179	B	853.0	105.49747459999989	5.282035003450768E-5	34.058772731852805	31.064449134018133	1.0963906871458293	64.0	3.0	151.0	5870.0	0.17702227432590856	34.4561457518532	17.029386365926403	2.0	0.2582781456953642	97.0	7452.0	97.0	0.0012482607141167726	17.26267650163207	0.5068496342349847	2.0	17.11724276862369	1.0	0.13333333333333333	0.06666666666666667	86.63353933657021	86.63353933657021	8.06225774829855	12.36931687685298	5.0990195135927845	2.42582262018792	1.0	76.82474226804123	1.262614063338701
7	180	B	547.0	85.25483391999995	1.1445789494424629E-4	28.635642126552707	22.80350850198276	1.2557559782549623	79.0	3.0	68.0	4842.0	0.12431444241316271	14.560219778561036	7.280109889280518	1.0	0.3235294117647059	77.0	4054.0	67.0	0.0019100475244461764	17.72004514666935	0.6188108186419277	3.605551275463989	16.278820596099706	2.0	0.27653315937748607	0.14285714285714285	21.59531044896768	12.094757077012105	6.4031242374328485	12.083045973594572	3.605551275463989	3.351233986275687	2.23606797749979	52.64935064935065	1.2725703009373457
7	181	B	927.0	111.74011527999988	5.671654705985731E-5	34.92849839314596	31.78049716414141	1.0990544991396958	84.0	4.0	104.0	4884.0	0.1121898597626753	0.0	0.0	0.0	0.125	92.0	8774.0	131.0	5.27962087509175E-4	21.840329667841555	0.6252868194335918	4.47213595499958	19.924858845171276	2.8284271247461903	0.2630668208823282	0.16666666666666669	13.324531261890797	31.75948008481282	6.4031242374328485	10.770329614269007	6.324555320336759	1.70293863659264	2.0	95.3695652173913	1.373603829496239
8	183	B	633.0	93.25483391999992	1.800349021680304E-4	28.792360097775937	26.570660511172846	1.0836147669595522	114.0	5.0	46.0	3481.0	0.07266982622432859	50.44175209405593	22.825424421026653	1.0	0.5652173913043478	96.0	11049.0	180.0	0.0014435937873793377	20.09975124224178	0.6980932154913686	7.615773105863909	20.024984394500787	8.06225774829855	0.5319086662842529	0.5803340113821	44.23610153906998	50.78239232236402	8.94427190999916	14.7648230602334	4.47213595499958	3.3015148038438356	1.0	115.09375	1.563942438229704
8	185	B	875.0	107.74011527999991	4.998934260175316E-5	34.058772731852805	31.240998703626616	1.0901947487325072	106.0	4.0	125.0	10469.0	0.14285714285714285	36.09179097056504	16.15549442140351	3.0	0.6	143.0	10385.0	113.0	0.0029607751119085984	19.849433241279208	0.5827994272593214	4.0	18.439088914585774	3.1622776601683795	0.23529411764705882	0.2	49.76364169072619	68.19859051364818	9.848857801796104	17.0	5.830951894845301	2.91547594742265	1.4142135623730951	72.62237762237763	1.555994222436206
8	186	B	792.0	102.56854239999987	9.472978595450884E-5	33.28663395418648	28.30194339616981	1.176125380799513	94.0	3.0	94.0	7006.0	0.11868686868686869	38.697506020969726	17.804493814764857	2.0	0.43617021276595747	303.0	8944.0	45.0	0.004592249397846797	17.4928556845359	0.525521916953571	1.0	17.804493814764857	2.0	0.0625	0.13333333333333333	32.73522627210758	57.264773727892404	13.45362404707371	24.413111231467404	7.211102550927978	3.3854893976408285	2.23606797749979	29.51815181518152	1.5244856887298748
8	187	B	888.0	109.74011527999991	7.853876937979835E-5	34.36568055487916	30.265491900843113	1.135474046398097	165.0	4.0	171.0	6308.0	0.19256756756756757	0.0	0.0	0.0	0.06432748538011696	75.0	3681.0	68.0	6.420603613607669E-4	24.020824298928627	0.6989771164452672	7.615773105863909	25.019992006393608	8.54400374531753	0.46008567910421677	0.5	29.9084273214051	27.26588202734041	7.810249675906654	12.806248474865697	3.605551275463989	3.5518142709585216	1.0	49.08	1.3854930725346373
8	188	B	671.0	93.59797967999997	7.716858837177009E-5	30.610455730027933	27.018512172212592	1.1329437955325128	141.0	3.0	49.0	6346.0	0.07302533532041729	54.341091309182694	25.45584412271571	2.0	0.7346938775510204	91.0	6555.0	111.0	6.384229087973834E-4	16.401219466856727	0.5358044849612489	1.4142135623730951	18.027756377319946	3.1622776601683795	0.08333333333333334	0.2	8.13010235415598	18.43494882292201	6.708203932499369	12.083045973594572	5.385164807134504	2.243765308275509	2.0	72.03296703296704	1.5409610983981692
8	192	B	691.0	96.66904747999992	1.275554292100247E-4	30.610455730027933	26.40075756488817	1.1594536882054656	163.0	4.0	136.0	8414.0	0.19681620839363242	57.86360488911913	24.20743687382041	3.0	0.27941176470588236	120.0	9550.0	112.0	0.002213604237501649	17.029386365926403	0.5563258030562769	1.4142135623730951	16.401219466856727	3.605551275463989	0.08333333333333334	0.27653315937748607	5.19442890773481	83.88449643371459	8.48528137423857	13.601470508735444	5.0	2.720294101747089	3.605551275463989	79.58333333333333	1.4073298429319372
8	194	B	957.0	114.2253966399999	8.82322663725997E-5	37.20215047547655	30.0	1.240071682515885	123.0	3.0	79.0	10715.0	0.08254963427377221	14.142135623730951	7.0710678118654755	1.0	0.5949367088607594	118.0	9393.0	119.0	0.0033032645771692505	20.518284528683193	0.5515349050106318	3.0	19.1049731745428	3.605551275463989	0.17647058823529413	0.2166365803419133	53.7461622625552	87.436229788535	10.63014581273465	18.027756377319946	5.0	3.605551275463989	2.0	79.60169491525424	1.494943042691366
8	195	B	658.0	93.25483391999992	9.529249960079461E-5	30.0	27.202941017470888	1.1028219331407116	87.0	4.0	100.0	6697.0	0.1519756838905775	27.657920763868972	13.45362404707371	2.0	0.52	74.0	6052.0	111.0	9.740169912783102E-4	16.1245154965971	0.5374838498865699	2.23606797749979	16.1245154965971	2.23606797749979	0.16666666666666666	0.16666666666666666	63.43494882292201	63.43494882292201	6.324555320336759	10.44030650891055	5.0990195135927845	2.047512562185564	0.0	81.78378378378379	1.357237276933245
8	196	A	830.0	105.15432883999989	9.940796159822027E-5	33.06055050963308	30.066592756745816	1.0995775536360213	148.0	3.0	284.0	12476.0	0.3421686746987952	62.341244606772946	24.166091947189145	2.0	0.22887323943661972	104.0	10740.0	122.0	0.001158716750150297	20.09975124224178	0.6079678327311935	4.123105625617661	18.24828759089466	2.8284271247461903	0.25	0.18181818181818182	10.669782804496663	41.63353933657021	7.280109889280518	14.317821063276353	6.082762530298219	2.3538352832219465	2.23606797749979	103.26923076923077	1.1813780260707634
8	199	B	814.0	104.56854239999988	6.582356082640941E-5	34.0	29.0	1.1724137931034482	98.0	3.0	84.0	4833.0	0.10319410319410319	49.070623314679686	21.540659228538015	2.0	0.5119047619047619	153.0	8460.0	78.0	0.005561820249079475	21.02379604162864	0.6183469424008423	4.123105625617661	22.090722034374522	5.385164807134504	0.23608834134288123	0.31514293343362576	14.036243467926482	21.801409486351815	10.63014581273465	18.788294228055936	7.615773105863909	2.467023894604939	1.4142135623730951	55.294117647058826	1.4106382978723404
8	200	B	745.0	99.49747459999992	8.068360706861024E-5	32.31098884280702	28.231188426986208	1.1445139451487254	127.0	3.0	123.0	5417.0	0.1651006711409396	10.770329614269007	5.385164807134504	1.0	0.17073170731707318	164.0	7680.0	58.0	0.005296394626375741	17.88854381999832	0.5536365323582666	2.23606797749979	17.204650534085253	4.123105625617661	0.14285714285714285	0.28797018815893544	41.633539336570195	82.23483398157467	10.198039027185569	19.313207915827967	5.385164807134504	3.5863726752133895	2.8284271247461903	46.829268292682926	1.2385416666666667
9	202	B	629.0	90.42640679999995	7.528160299039926E-5	27.80287754891569	26.40075756488817	1.0531090814565214	126.0	3.0	61.0	6721.0	0.09697933227344992	53.202118734881665	21.587033144922902	2.0	0.7704918032786885	158.0	4251.0	50.0	0.0028692894681280104	15.811388300841896	0.5686961097110806	2.23606797749979	16.1245154965971	3.0	0.14285714285714285	0.21428571428571427	9.462322208025626	36.0273733851036	10.198039027185569	19.1049731745428	8.06225774829855	2.3696802770383636	1.4142135623730951	26.90506329113924	1.858386262055987
9	203	B	612.0	91.25483391999994	1.8858573965952356E-4	30.01666203960727	24.0	1.2506942516503028	128.0	4.0	82.0	5622.0	0.13398692810457516	44.40720662234904	22.20360331117452	1.0	0.3048780487804878	90.0	4637.0	73.0	5.612369065791933E-4	17.11724276862369	0.5702580368875568	2.8284271247461903	17.029386365926403	2.23606797749979	0.22222222222222224	0.1514456332038457	45.0	26.565051177077976	6.324555320336759	12.165525060596439	5.0990195135927845	2.385855756810896	1.0	51.522222222222226	1.4168643519516928
9	205	A	730.0	98.08326103999994	8.020592597585892E-5	32.2490309931942	27.784887978899608	1.1606680227642	149.0	3.0	395.0	8334.0	0.541095890410959	0.0	0.0	0.0	0.02531645569620253	66.0	4332.0	77.0	6.877753825353609E-4	18.027756377319946	0.5590169943749475	2.23606797749979	16.64331697709324	1.0	0.1514456332038457	0.07142857142857142	33.6900675259798	60.25511870305779	5.830951894845301	9.219544457292887	4.123105625617661	2.23606797749979	3.1622776601683795	65.63636363636364	1.1731301939058172
9	206	B	683.0	94.66904747999995	6.731495722596187E-5	31.144823004794873	26.1725046566048	1.1899825184264616	125.0	3.0	151.0	5918.0	0.22108345534407028	22.1103997743211	10.0	1.0	0.25165562913907286	82.0	6135.0	96.0	5.507780741953173E-4	18.027756377319946	0.5788363727270018	2.23606797749979	18.110770276274835	2.0	0.1514456332038457	0.125	33.6900675259798	7.125016348901795	5.830951894845301	10.816653826391969	5.0	2.1633307652783937	1.0	74.8170731707317	1.2831295843520782
9	212	B	1041.0	120.46803731999984	2.0984971491893125E-4	38.600518131237564	33.60059523282288	1.1488045930070454	170.0	4.0	85.0	5843.0	0.08165225744476465	20.133325560164025	8.06225774829855	2.0	0.2823529411764706	146.0	4145.0	40.0	0.001139050470859819	21.93171219946131	0.5681714459089868	4.0	21.213203435596427	4.123105625617661	0.2222222222222222	0.22360679774997896	55.4914770123316	69.52772048025807	8.602325267042627	13.92838827718412	7.615773105863909	1.8288869801622232	1.0	28.39041095890411	1.4089264173703258
9	213	B	877.0	107.98275595999988	6.040838594946709E-5	35.510561809129406	30.4138126514911	1.167580080013034	95.0	3.0	109.0	5612.0	0.12428734321550741	51.931840002830725	22.825424421026653	1.0	0.5321100917431193	97.0	7425.0	106.0	5.404898920467307E-4	20.12461179749811	0.5667218644883358	6.082762530298219	21.095023109728988	8.06225774829855	0.3976426261351493	0.5	70.52969799053305	72.86700384965685	6.4031242374328485	11.704699910719626	4.47213595499958	2.6172504656604803	2.0	76.54639175257732	1.3847811447811447
9	215	B	1113.0	120.9116881599999	5.697520722942786E-5	38.01315561749642	35.014282800023196	1.0856471296185235	116.0	4.0	84.0	7987.0	0.07547169811320754	0.0	0.0	0.0	0.20238095238095238	109.0	10037.0	134.0	4.2218473411956986E-4	20.09975124224178	0.5287577659822172	2.23606797749979	19.235384061671343	3.0	0.1162476387438193	0.16666666666666666	60.42216131873866	86.98721249581665	6.324555320336759	12.165525060596439	5.0990195135927845	2.385855756810896	1.4142135623730951	92.08256880733946	1.455215701902959
9	217	B	1039.0	119.29646443999987	1.3146195979415947E-4	38.41874542459709	33.421549934136806	1.1495201599060534	115.0	3.0	87.0	5507.0	0.08373435996150144	12.165525060596439	6.082762530298219	1.0	0.3103448275862069	104.0	6905.0	83.0	4.555614119793558E-4	25.80697580112788	0.6717287489717274	9.0	25.238858928247925	9.055385138137417	0.5294117647058824	0.5615911461059687	51.34019174590992	57.680383491819825	7.280109889280518	12.165525060596439	5.0990195135927845	2.385855756810896	1.0	66.39423076923077	1.2501086169442432
9	220	B	507.0	81.35533899999997	1.3972708823639508E-4	27.0	22.02271554554524	1.2260068448035495	132.0	2.0	65.0	4474.0	0.1282051282051282	23.256216382000076	10.770329614269007	1.0	0.4307692307692308	85.0	3658.0	70.0	0.003997272312168688	16.0312195418814	0.5937488719215332	3.1622776601683795	18.110770276274835	5.385164807134504	0.2171861213815347	0.3866323008783335	18.434948822922024	21.801409486351815	8.06225774829855	13.416407864998739	4.47213595499958	3.0	2.23606797749979	43.03529411764706	1.626571897211591
10	222	B	806.0	103.15432883999989	6.167030983071398E-5	33.28663395418648	28.844410203711913	1.1540063991290384	77.0	3.0	134.0	9523.0	0.1662531017369727	70.38215483330913	26.419689627245813	3.0	0.4925373134328358	77.0	4551.0	68.0	5.527775426880053E-4	20.518284528683193	0.6164121177564305	6.0	19.1049731745428	5.0990195135927845	0.4	0.3561309707013459	57.264773727892404	68.57470620191262	5.385164807134504	10.44030650891055	5.0990195135927845	2.047512562185564	1.4142135623730951	59.103896103896105	1.1505163700285652
10	225	B	700.0	96.91168815999991	8.957821669282443E-5	31.38470965295043	26.92582403567252	1.1655988545186429	156.0	3.0	100.0	6076.0	0.14285714285714285	59.12482520374857	24.186773244895647	1.0	0.41	81.0	2902.0	43.0	4.7474725059631857E-4	18.681541692269406	0.5952434130775265	3.1622776601683795	17.72004514666935	2.23606797749979	0.2171861213815347	0.16666666666666666	41.633539336570195	49.763641690726175	6.324555320336759	10.198039027185569	5.0990195135927845	2.0	1.0	35.82716049382716	1.2002067539627843
10	226	B	694.0	95.49747459999992	1.3143292180267294E-4	31.016124838541646	26.92582403567252	1.1519099581669299	117.0	3.0	138.0	5853.0	0.1988472622478386	44.721359549995796	22.360679774997898	1.0	0.13768115942028986	238.0	6703.0	45.0	0.005063521297421031	18.384776310850235	0.5927489783638191	2.8284271247461903	17.88854381999832	3.1622776601683795	0.18181818181818182	0.2	26.56505117707799	53.13010235415598	11.661903789690601	22.80350850198276	5.830951894845301	3.910769444375214	1.4142135623730951	28.16386554621849	1.5977920334178726
10	227	B	645.0	92.66904747999993	7.635881118595743E-5	30.0	25.612496949731394	1.1713032141645454	111.0	3.0	41.0	4402.0	0.06356589147286822	15.620499351813308	7.810249675906654	1.0	0.6585365853658537	68.0	3416.0	71.0	8.11760954558883E-4	17.72004514666935	0.590668171555645	6.4031242374328485	16.64331697709324	5.830951894845301	0.5	0.4472135954999579	75.52970589993411	84.0938588862295	5.385164807134504	8.602325267042627	4.242640687119285	2.0275875100994067	2.23606797749979	50.23529411764706	1.4133489461358315
10	228	A	850.0	105.49747459999993	3.52053290771208E-5	33.28663395418648	31.064449134018133	1.0715346604274683	118.0	4.0	321.0	8223.0	0.3776470588235294	0.0	0.0	0.0	0.0	129.0	7657.0	77.0	0.0013644151932399242	17.4928556845359	0.525521916953571	1.0	18.027756377319946	1.4142135623730951	0.06666666666666667	0.08687444855261388	32.73522627210761	12.264773727892397	9.486832980505138	16.15549442140351	5.385164807134504	3.0	1.0	59.35658914728682	1.2972443515737235
10	229	B	809.0	102.32590171999993	4.460536059855568E-5	33.06055050963308	30.066592756745816	1.0995775536360213	147.0	3.0	70.0	5690.0	0.0865265760197775	12.837102637643028	6.4031242374328485	2.0	0.5428571428571428	90.0	4241.0	56.0	5.42402697099788E-4	20.09975124224178	0.6079678327311935	3.1622776601683795	21.02379604162864	4.47213595499958	0.2	0.2857142857142857	14.858614447924651	30.14138555207534	7.0	11.40175425099138	4.123105625617661	2.7653315937748606	3.1622776601683795	47.12222222222222	1.1883989625088422
10	233	B	845.0	106.32590171999988	5.6289446611206265E-5	33.95585369269929	29.832867780352597	1.1382028017789836	141.0	3.0	119.0	5462.0	0.1408284023668639	8.94427190999916	4.47213595499958	1.0	0.31932773109243695	109.0	3288.0	36.0	0.00140409768522876	19.924858845171276	0.5867871568034008	2.8284271247461903	19.313207915827967	3.1622776601683795	0.17374889710522776	0.2	30.963756532073546	57.52880770915152	7.280109889280518	11.704699910719626	5.385164807134504	2.17350820818199	1.4142135623730951	30.165137614678898	1.1934306569343067
10	234	A	916.0	109.98275595999989	3.2557646852197226E-5	36.40054944640259	30.610455730027933	1.1891541167319097	158.0	3.0	253.0	11600.0	0.2762008733624454	56.74529896527699	27.294688127912362	2.0	0.16205533596837945	207.0	7833.0	56.0	0.003363464175511249	19.209372712298546	0.5277220537723772	1.4142135623730951	19.1049731745428	2.23606797749979	0.07993607669774316	0.1350858067395748	8.74616226255521	80.3112134396332	11.40175425099138	21.540659228538015	6.324555320336759	3.40587727318528	3.0	37.84057971014493	1.4798927613941018
10	235	A	589.0	87.84062035999995	6.621597141619961E-5	29.154759474226502	24.698178070456937	1.180441706714406	148.0	2.0	399.0	10050.0	0.6774193548387096	0.0	0.0	0.0	0.0	66.0	3693.0	76.0	5.330225727456847E-4	18.027756377319946	0.6183469424008423	4.123105625617661	16.15549442140351	2.23606797749979	0.3616202853397895	0.2	42.33699923393286	54.865806943084365	5.385164807134504	9.848857801796104	3.605551275463989	2.7315816776253388	2.0	55.95454545454545	1.3582453290008123
10	236	B	1083.0	119.39696951999987	5.0505897332754E-5	38.2099463490856	34.713109915419565	1.1007353257079608	102.0	3.0	97.0	11016.0	0.08956602031394276	72.54452661366201	29.410882339705484	3.0	0.8041237113402062	102.0	15214.0	165.0	4.950151427921206E-4	21.93171219946131	0.5739791414280841	3.1622776601683795	22.80350850198276	5.0	0.15871016626723794	0.2631578947368421	28.68614757373944	47.12109639666145	6.324555320336759	12.36931687685298	6.082762530298219	2.033503168213695	2.23606797749979	149.15686274509804	1.106217957144735
10	237	B	606.0	89.84062035999996	9.945200874924724E-5	29.427877939124322	24.515301344262525	1.2003881790346222	140.0	3.0	56.0	4736.0	0.0924092409240924	17.08800749063506	8.54400374531753	1.0	0.3392857142857143	61.0	2476.0	39.0	7.261143364233986E-4	17.46424919657298	0.5934593460221705	5.0990195135927845	17.46424919657298	5.0990195135927845	0.4191368221424547	0.4191368221424547	71.09542415738834	71.09542415738834	5.385164807134504	8.94427190999916	3.605551275463989	2.4806946917841692	0.0	40.59016393442623	0.9608239095315024
10	242	B	941.0	112.5685423999999	1.1593210354652448E-4	37.36308338453881	30.083217912982647	1.241990916417704	64.0	3.0	73.0	5158.0	0.077577045696068	4.47213595499958	2.23606797749979	1.0	0.3013698630136986	122.0	7353.0	77.0	7.785487977197218E-4	19.235384061671343	0.514823251167518	4.123105625617661	20.12461179749811	4.0	0.28797018815893544	0.2857142857142857	88.51213247117221	74.47588900324574	7.211102550927978	14.212670403551895	5.656854249492381	2.5124689052802225	1.0	60.27049180327869	1.2775737794097648
10	245	A	660.0	94.91168815999993	1.342645851440631E-4	29.966648127543394	26.40075756488817	1.1350677363666903	63.0	3.0	356.0	7768.0	0.5393939393939394	0.0	0.0	0.0	0.0	73.0	5802.0	77.0	4.1076247181526465E-4	18.788294228055936	0.6269734989408762	4.47213595499958	18.788294228055936	4.47213595499958	0.3028912664076914	0.3028912664076914	0.0	0.0	6.082762530298219	10.198039027185569	4.123105625617661	2.473387769603369	0.0	79.47945205479452	0.9688038607376767
11	247	B	622.0	90.66904747999993	1.2104229253327824E-4	29.732137494637012	24.351591323771842	1.2209525488222497	133.0	3.0	80.0	7220.0	0.12861736334405144	50.05481114624109	21.587033144922902	1.0	0.625	78.0	2795.0	46.0	0.0016119227180696428	17.46424919657298	0.58738626510533	3.1622776601683795	18.681541692269406	4.0	0.25	0.26666666666666666	38.08877288097531	19.653824058053317	6.4031242374328485	10.816653826391969	5.0	2.1633307652783937	1.4142135623730951	35.833333333333336	1.283720930232558
11	252	A	793.0	102.32590171999989	4.740535955433886E-5	32.7566787083184	28.653097563788805	1.1432159694215962	138.0	3.0	515.0	24255.0	0.6494325346784363	71.02456322385578	26.0	3.0	0.258252427184466	115.0	4473.0	54.0	5.417287500364645E-4	17.804493814764857	0.543537822417982	2.0	18.439088914585774	3.0	0.14285714285714285	0.21428571428571427	57.264773727892404	57.264773727892404	7.211102550927978	12.806248474865697	5.656854249492381	2.263846284534354	1.0	38.89565217391304	1.3883299798792756
11	254	A	767.0	101.49747459999992	6.542128938553639E-5	33.37663853655727	27.294688127912362	1.222825422299855	139.0	3.0	344.0	15036.0	0.4485006518904824	34.803462017657054	16.401219466856727	3.0	0.14534883720930233	119.0	2639.0	22.0	0.0014299018142369952	17.029386365926403	0.5102187371947057	2.0	18.0	3.1622776601683795	0.14285714285714285	0.23249527748763857	79.99202019855866	81.57303097851933	7.810249675906654	14.212670403551895	5.0	2.842534080710379	1.4142135623730951	22.176470588235293	0.9920424403183025
11	256	B	579.0	87.84062035999995	1.2419796967171216E-4	29.154759474226502	24.186773244895647	1.2054009511326318	130.0	3.0	33.0	2865.0	0.05699481865284974	20.88566116474451	10.0	1.0	0.7575757575757576	171.0	9260.0	77.0	0.0012793341174517732	17.029386365926403	0.5841031335203016	2.0	16.278820596099706	2.23606797749979	0.15384615384615385	0.15617376188860607	8.130102354155952	18.434948822922024	9.848857801796104	17.88854381999832	5.830951894845301	3.0678599553894816	4.123105625617661	54.15204678362573	1.4219222462203025
11	257	A	695.0	95.49747459999993	9.771701599089933E-5	30.870698080866262	27.313000567495326	1.1302565605920605	98.0	3.0	187.0	7942.0	0.26906474820143883	18.973665961010276	9.486832980505138	1.0	0.13368983957219252	73.0	5609.0	102.0	2.2820783346409813E-4	16.55294535724685	0.5362024957740236	1.4142135623730951	18.35755975068582	3.605551275463989	0.09090909090909091	0.22803508501982758	21.801409486351815	33.111341960372044	5.830951894845301	10.0	4.242640687119285	2.3570226039551585	2.23606797749979	76.83561643835617	1.3275093599572116
11	263	B	767.0	100.9116881599999	6.470185310452622E-5	32.449961479175904	28.0178514522438	1.1581887902606165	81.0	3.0	78.0	3368.0	0.1016949152542373	18.439088914585774	9.219544457292887	1.0	0.23076923076923078	115.0	13800.0	168.0	0.0014221073976895453	19.209372712298546	0.5919690451597536	3.605551275463989	19.209372712298546	3.605551275463989	0.2166365803419133	0.2166365803419133	23.57470620191262	23.57470620191262	8.06225774829855	14.142135623730951	6.082762530298219	2.324952774876386	0.0	120.0	1.4
11	264	B	715.0	98.3259017199999	1.2734937657515573E-4	30.870698080866262	27.313000567495326	1.1302565605920605	116.0	3.0	124.0	7065.0	0.17342657342657342	67.55331876293205	23.259406699226016	2.0	0.6048387096774194	104.0	15231.0	202.0	6.964660055898991E-4	17.88854381999832	0.5794667737392594	2.8284271247461903	16.55294535724685	1.4142135623730951	0.18181818181818182	0.09090909090909091	18.43494882292201	18.43494882292201	7.810249675906654	14.866068747318506	5.0	2.973213749463701	1.4142135623730951	146.45192307692307	1.3792922329459656
11	267	A	677.0	94.66904747999992	7.970295329782209E-5	29.832867780352597	26.68332812825267	1.118033988749895	113.0	4.0	177.0	8609.0	0.2614475627769572	52.368776641988674	23.345235059857504	1.0	0.1694915254237288	143.0	7352.0	62.0	0.0027067394545498068	20.615528128088304	0.6910340728847171	5.0990195135927845	19.4164878389476	4.0	0.3561309707013459	0.2857142857142857	0.7848246029918897	12.094757077012103	9.219544457292887	17.204650534085253	5.830951894845301	2.95057322446693	1.4142135623730951	51.41258741258741	1.205930359085963
12	268	B	526.0	83.01219323999995	7.326701020645946E-5	27.586228448267445	22.627416997969522	1.2191505751956975	119.0	3.0	90.0	4844.0	0.17110266159695817	46.029610331953755	18.110770276274835	3.0	0.5333333333333333	60.0	5664.0	132.0	4.414947784079343E-4	14.866068747318506	0.5388945710790766	2.0	15.620499351813308	3.0	0.16666666666666666	0.25	48.012787504183336	48.012787504183336	5.385164807134504	8.94427190999916	3.605551275463989	2.4806946917841692	1.0	94.4	1.3983050847457625
12	269	A	587.0	87.84062035999995	1.0606818499910692E-4	28.653097563788805	25.059928172283335	1.1433830682515511	152.0	3.0	280.0	6775.0	0.47700170357751276	0.0	0.0	0.0	0.0	139.0	4519.0	53.0	0.003424535691901823	15.652475842498529	0.5462751734835052	2.0	19.697715603592208	6.082762530298219	0.14285714285714285	0.40196026221723297	30.256437163529256	20.79411495550366	9.486832980505138	18.681541692269406	5.0990195135927845	3.6637517551107264	4.123105625617661	32.510791366906474	1.6302279265324187
12	271	B	697.0	96.08326103999993	7.798896189007603E-5	32.526911934581186	25.45584412271571	1.277777777777778	121.0	3.0	105.0	8248.0	0.15064562410329985	63.427674674668	22.360679774997898	3.0	0.580952380952381	62.0	3487.0	82.0	3.826836615296265E-4	16.64331697709324	0.5116783606930356	3.605551275463989	16.64331697709324	3.605551275463989	0.27653315937748607	0.27653315937748607	78.69006752597979	78.69006752597979	5.0	8.602325267042627	4.47213595499958	1.9235384061671343	0.0	56.24193548387097	1.4579868081445368
12	273	B	640.0	92.08326103999995	1.0853900980651724E-4	30.265491900843113	25.317977802344327	1.195415057913538	169.0	3.0	104.0	4846.0	0.1625	38.70029469792087	18.027756377319946	1.0	0.3557692307692308	71.0	6163.0	115.0	0.001016178411456625	18.681541692269406	0.6172555117714439	4.242640687119285	18.681541692269406	4.242640687119285	0.3	0.3	37.40535663140855	37.40535663140855	5.830951894845301	10.816653826391969	5.0	2.1633307652783937	0.0	86.80281690140845	1.3248417978257343
12	277	A	627.0	89.84062035999995	7.800075592810666E-5	29.274562336608895	25.179356624028344	1.1626413960344224	124.0	3.0	170.0	7671.0	0.2711323763955343	28.100662558703846	13.038404810405298	2.0	0.34705882352941175	111.0	2917.0	37.0	0.0013304783167132931	18.0	0.6148682871166395	3.605551275463989	17.11724276862369	2.0	0.2650854018430103	0.13333333333333333	41.28471089457122	7.5946433685914485	7.211102550927978	12.806248474865697	5.0	2.5612496949731396	2.23606797749979	26.27927927927928	1.407953376756942
12	281	B	1080.0	119.15432883999988	5.4904095808286416E-5	36.71511950137164	35.35533905932738	1.0384603988597736	145.0	4.0	52.0	5099.0	0.04814814814814815	60.41671271790343	29.068883707497267	1.0	0.7115384615384616	137.0	4576.0	42.0	6.178796154432373E-4	25.238858928247925	0.6874241258374504	7.0710678118654755	25.238858928247925	7.0710678118654755	0.3996803834887158	0.3996803834887158	15.642246457208728	15.642246457208728	8.06225774829855	15.0	5.0	3.0	0.0	33.4014598540146	1.25743006993007
12	285	B	1259.0	130.71067799999986	9.433238938030963E-5	39.824615503479755	38.47076812334269	1.0351915869159785	122.0	3.0	88.0	9444.0	0.0698967434471803	75.56914259154539	31.25699921617557	3.0	0.9204545454545454	113.0	12073.0	154.0	0.0012937771741061426	25.059928172283335	0.6292572534716292	5.0	23.323807579381203	3.605551275463989	0.2688016652852352	0.1910938354123028	6.404352726384147	25.844387554560342	7.280109889280518	13.038404810405298	5.0	2.6076809620810595	2.0	106.84070796460178	1.4413981611861177
12	288	B	567.0	86.42640679999994	8.498707825633974E-5	28.231188426986208	23.769728648009426	1.1876950235757278	59.0	3.0	85.0	2917.0	0.14991181657848324	0.0	0.0	0.0	0.15294117647058825	98.0	11293.0	194.0	0.007094697713007425	14.7648230602334	0.5229968656268008	1.0	14.7648230602334	1.0	0.08333333333333333	0.08333333333333333	65.22485943116808	65.22485943116808	10.44030650891055	15.652475842498529	6.708203932499369	2.3333333333333335	0.0	115.23469387755102	1.6835207650757105
13	292	B	804.0	103.15432883999988	6.644516202171961E-5	34.0147027033899	29.017236257093817	1.1722240671722952	109.0	3.0	69.0	7393.0	0.08582089552238806	19.204296716795263	8.06225774829855	2.0	0.6086956521739131	187.0	9671.0	100.0	0.00362125763593459	21.02379604162864	0.6180796646955086	4.0	19.235384061671343	2.8284271247461903	0.2222222222222222	0.18181818181818182	3.3664606634298013	41.63353933657021	11.40175425099138	18.681541692269406	7.280109889280518	2.5661071022810718	2.8284271247461903	51.716577540106954	1.9336159652569538
13	293	B	653.0	93.84062035999995	1.0629226798008386E-4	31.064449134018133	25.019992006393608	1.241585094275007	135.0	3.0	33.0	2261.0	0.05053598774885146	39.6423401956872	18.0	1.0	0.6666666666666666	78.0	2328.0	44.0	0.001067954819372382	19.026297590440446	0.6124781903698746	4.0	20.09975124224178	5.0990195135927845	0.25	0.3333333333333333	3.814074834290352	7.495857639729863	6.082762530298219	11.045361017187261	5.0	2.209072203437452	1.4142135623730951	29.846153846153847	1.4742268041237112
13	295	A	708.0	96.32590171999993	6.585672195435855E-5	30.265491900843113	27.294688127912362	1.1088418288206312	127.0	3.0	185.0	11118.0	0.2612994350282486	67.00588262378835	23.769728648009426	4.0	0.41081081081081083	74.0	1998.0	36.0	8.294111713217505E-4	19.0	0.6277776704323352	4.47213595499958	19.026297590440446	5.0	0.2857142857142857	0.3333333333333333	34.159694545669424	44.46454101443547	6.082762530298219	10.04987562112089	5.0	2.009975124224178	1.0	27.0	1.3333333333333333
13	297	B	773.0	102.3259017199999	6.0276320086267E-5	31.78049716414141	29.832867780352597	1.0652846852715745	70.0	3.0	96.0	6813.0	0.12419146183699871	65.98851496453699	26.419689627245813	1.0	0.46875	90.0	10460.0	129.0	0.0012501428212187157	17.08800749063506	0.5376884887098561	2.0	16.76305461424021	1.0	0.15384615384615385	0.07692307692307693	78.69006752597979	78.69006752597979	6.4031242374328485	12.529964086141668	4.47213595499958	2.80178514522438	1.0	116.22222222222223	1.1099426386233269
13	298	N	705.0	96.08326103999995	4.053229975167195E-5	30.870698080866262	27.730849247724095	1.1132258448017007	136.0	3.0	-1.0	-1.0	-1.0	-1.0	-1.0	-1.0	-1.0	96.0	4908.0	77.0	0.0010822787938780667	17.0	0.5506840161329764	1.4142135623730951	16.401219466856727	3.1622776601683795	0.09513029883089882	0.2171861213815347	18.43494882292201	81.86989764584402	7.0710678118654755	11.180339887498949	6.082762530298219	1.8380365552345195	2.8284271247461903	51.125	1.5061124694376529
13	301	B	623.0	90.66904747999993	9.974007279949769E-5	29.120439557122072	25.96150997149434	1.1216774212708054	141.0	2.0	128.0	6191.0	0.20545746388443017	10.770329614269007	5.385164807134504	1.0	0.1953125	103.0	6580.0	64.0	0.0017746722658094178	16.278820596099706	0.5590169943749475	2.23606797749979	17.26267650163207	3.1622776601683795	0.17845765256206242	0.2701716134791496	42.51044707800082	34.38034472384487	7.211102550927978	12.806248474865697	6.4031242374328485	2.0	1.0	63.883495145631066	1.001823708206687
13	302	A	1052.0	119.39696951999987	5.63719155925187E-5	37.57658845611187	34.0147027033899	1.1047160630443198	113.0	4.0	375.0	8708.0	0.3564638783269962	0.0	0.0	0.0	0.042666666666666665	115.0	7883.0	94.0	0.0017640231087836789	20.518284528683193	0.5460390464304077	7.615773105863909	22.627416997969522	8.06225774829855	0.47140452079103173	0.4710021267605585	87.9974668681731	71.92389270342672	8.06225774829855	13.601470508735444	5.830951894845301	2.3326329481056884	2.23606797749979	68.54782608695652	1.3713053406063682
13	303	B	791.0	100.91168815999993	4.8064715713825194E-5	32.01562118716424	28.861739379323623	1.1092755279364779	127.0	3.0	103.0	8741.0	0.1302149178255373	31.463040269470717	13.601470508735444	1.0	0.47572815533980584	150.0	6571.0	46.0	0.001166766863252311	16.55294535724685	0.5170271493555553	3.0	18.0	4.47213595499958	0.21428571428571427	0.31234752377721214	75.06858282186246	78.36636600105955	8.54400374531753	15.0	7.211102550927978	2.0801257358446095	2.23606797749979	43.806666666666665	1.0500684827271345
13	304	B	640.0	93.25483391999992	1.5789897141941435E-4	31.400636936215164	25.0	1.2560254774486066	173.0	3.0	21.0	2465.0	0.0328125	50.92282256212816	23.259406699226016	1.0	1.0952380952380953	68.0	8154.0	136.0	0.002245890334982775	17.804493814764857	0.5670105944325758	1.4142135623730951	18.439088914585774	2.23606797749979	0.09090909090909091	0.16666666666666666	8.13010235415598	26.56505117707799	6.324555320336759	10.44030650891055	4.123105625617661	2.5321462647095156	1.0	119.91176470588235	1.134167279862644
13	309	A	754.0	99.74011527999991	8.240602933359797E-5	32.28002478313795	28.160255680657446	1.146297290379727	86.0	2.0	461.0	13225.0	0.6114058355437666	30.265491900843113	15.132745950421556	1.0	0.05856832971800434	109.0	5723.0	81.0	0.0026180327235351694	18.681541692269406	0.5787338088423044	3.1622776601683795	20.615528128088304	5.0990195135927845	0.18505830254940134	0.295378269592824	3.5035316447844735	3.6214847041173357	10.0	15.620499351813308	5.0	3.1240998703626617	2.0	52.5045871559633	1.5427223484186616
13	311	B	1026.0	116.81118307999985	4.365930414685176E-5	37.8549864614954	33.734255586866	1.1221527139977487	120.0	3.0	209.0	6012.0	0.2037037037037037	0.0	0.0	0.0	0.0	79.0	3444.0	58.0	6.751065960962519E-4	26.476404589747453	0.6994165647550346	7.0710678118654755	28.861739379323623	9.486832980505138	0.3874921291460643	0.5	3.758555685471995	6.54629078329404	6.082762530298219	11.180339887498949	4.123105625617661	2.711630722733202	2.8284271247461903	43.59493670886076	1.3304297328687573
13	313	B	1006.0	115.74011527999991	7.259874014599037E-5	38.600518131237564	32.28002478313795	1.195801998002221	98.0	4.0	86.0	5762.0	0.08548707753479125	18.2450401904666	9.0	1.0	0.36046511627906974	119.0	7152.0	77.0	1.8749980728282296E-4	21.633307652783937	0.5604408619395481	6.0	22.825424421026653	5.385164807134504	0.4	0.33333333333333337	75.25643716352927	53.45502767717745	7.280109889280518	13.152946437965905	6.082762530298219	2.1623310744832014	2.23606797749979	60.10084033613445	1.2811800894854586
13	314	B	803.0	102.32590171999989	4.219311631690199E-5	33.24154027718932	30.083217912982647	1.104986187758979	144.0	4.0	54.0	6358.0	0.06724782067247821	11.49847350245616	5.656854249492381	1.0	0.5740740740740741	93.0	5873.0	81.0	0.0015391542306688155	19.026297590440446	0.5723651019714174	6.4031242374328485	19.0	7.211102550927978	0.4505222492060775	0.5	71.89623696549337	76.86597769360368	6.708203932499369	12.649110640673518	4.123105625617661	3.067859955389482	1.0	63.1505376344086	1.28264941256598
13	316	B	731.0	98.91168815999993	1.194328690181669E-4	31.11269837220809	27.586228448267445	1.1278344348722351	131.0	3.0	67.0	6670.0	0.09165526675786594	34.34195703680898	16.1245154965971	3.0	0.5074626865671642	84.0	9099.0	153.0	9.3404968814289E-4	15.811388300841896	0.5081972676135885	2.8284271247461903	16.64331697709324	3.605551275463989	0.2	0.25	90.0	78.69006752597979	6.324555320336759	10.816653826391969	5.0	2.1633307652783937	1.0	108.32142857142857	1.4124629080118694
13	318	A	607.0	88.42640679999995	1.0824789648496236E-4	30.01666203960727	24.186773244895647	1.241036236445552	93.0	3.0	310.0	7575.0	0.5107084019769358	0.0	0.0	0.0	0.0	73.0	7799.0	133.0	0.0017190632252287938	18.027756377319946	0.6005916431857796	3.605551275463989	17.804493814764857	4.123105625617661	0.22803508501982758	0.3090398323477543	28.009176708013825	47.66300076606717	7.211102550927978	11.661903789690601	4.47213595499958	2.6076809620810595	1.4142135623730951	106.83561643835617	1.2449031927170149
13	319	B	512.0	82.42640679999995	1.328025738595929E-4	26.570660511172846	22.47220505424423	1.182378874126309	95.0	3.0	18.0	1412.0	0.03515625	0.0	0.0	0.0	0.3888888888888889	80.0	3977.0	56.0	0.004755067598978345	14.317821063276353	0.5388583041530252	1.0	15.652475842498529	2.23606797749979	0.09090909090909091	0.1850583025494013	68.96248897457819	42.3974377975002	8.06225774829855	15.297058540778355	5.0990195135927845	3.0000000000000004	1.4142135623730951	49.7125	1.1264772441538848
14	322	B	608.0	89.01219323999993	9.119181048758848E-5	29.206163733020468	25.0	1.1682465493208187	129.0	4.0	73.0	5919.0	0.12006578947368421	35.13637198569078	16.76305461424021	3.0	0.6164383561643836	68.0	2242.0	46.0	9.686213119126594E-4	16.278820596099706	0.5573762013014699	3.0	15.652475842498529	2.8284271247461903	0.23076923076923078	0.2348880878058814	53.13010235415598	81.86989764584402	6.082762530298219	10.04987562112089	5.0990195135927845	1.9709427654336857	2.23606797749979	32.970588235294116	1.3951828724353257
14	326	B	802.0	102.32590171999988	9.777015146109434E-5	34.23448553724738	28.160255680657446	1.2157022267650135	102.0	3.0	71.0	5247.0	0.0885286783042394	59.68545393313933	25.80697580112788	1.0	0.5633802816901409	109.0	2256.0	29.0	0.0012972274438705586	20.0	0.584206237836986	3.605551275463989	18.0	2.23606797749979	0.23620751769642942	0.1514456332038457	40.399904333736714	70.14478563067894	8.48528137423857	15.620499351813308	5.0	3.1240998703626617	2.0	20.69724770642202	1.4011524822695036
14	331	B	714.0	96.91168815999994	8.837523108485264E-5	32.01562118716424	27.018512172212592	1.1849513023922527	129.0	4.0	127.0	9694.0	0.17787114845938376	62.5305480757231	21.470910553583888	1.0	0.4015748031496063	78.0	3159.0	52.0	4.643911816493673E-4	19.1049731745428	0.5967391062898507	3.1622776601683795	19.026297590440446	3.0	0.2	0.17647058823529413	14.858614447924651	3.5763343749973444	5.656854249492381	10.295630140987	5.0	2.0591260281974	1.0	40.5	1.2839506172839505
14	332	A	624.0	91.25483391999992	7.43679849183189E-5	29.120439557122072	25.0	1.164817582284883	103.0	3.0	365.0	15832.0	0.5849358974358975	7.211102550927978	3.605551275463989	1.0	0.08493150684931507	65.0	2145.0	45.0	0.0015378663456181833	17.88854381999832	0.6142951168339512	4.47213595499958	20.248456731316587	7.615773105863909	0.3333333333333333	0.5467806435536544	47.48955292199915	50.85601358542897	5.385164807134504	9.848857801796104	3.605551275463989	2.7315816776253388	3.1622776601683795	33.0	1.3636363636363635
14	333	B	660.0	94.08326103999991	6.765323691413574E-5	30.4138126514911	26.1725046566048	1.1620520485346815	105.0	4.0	84.0	5346.0	0.12727272727272726	46.87611851151898	18.027756377319946	4.0	0.75	130.0	9896.0	106.0	0.002104322005186132	20.0	0.6575959492214292	5.385164807134504	19.235384061671343	6.082762530298219	0.33333333333333337	0.4301162633521313	20.47227951974192	51.73601121411935	9.219544457292887	17.26267650163207	6.082762530298219	2.8379665350483	3.1622776601683795	76.12307692307692	1.3924818108326598
14	334	A	732.0	99.25483391999995	1.3765381029023007E-4	31.144823004794873	28.319604517012593	1.0997619329777388	120.0	4.0	199.0	8564.0	0.2718579234972678	26.26881336403225	12.206555615733702	1.0	0.1708542713567839	103.0	16547.0	212.0	0.0013281095681072566	18.384776310850235	0.5902995919424497	2.23606797749979	16.401219466856727	1.4142135623730951	0.14285714285714285	0.11111111111111112	21.161259816828277	87.27368900609373	7.810249675906654	14.212670403551895	5.0	2.842534080710379	3.0	160.6504854368932	1.319634979150299
14	335	A	656.0	92.42640679999994	8.031206059028599E-5	30.528675044947494	25.553864678361276	1.19467937351953	120.0	3.0	378.0	11582.0	0.5762195121951219	41.23105625617661	20.615528128088304	1.0	0.0582010582010582	88.0	4899.0	73.0	5.955628064640322E-4	17.0	0.5568535147683557	2.0	16.401219466856727	2.0	0.14285714285714285	0.15384615384615385	31.607502246248906	58.39249775375109	5.830951894845301	11.661903789690601	5.830951894845301	2.0	2.8284271247461903	55.67045454545455	1.3112880179628494
14	336	B	1184.0	126.46803731999987	5.228137634105574E-5	41.617304093369626	35.22782990761707	1.1813757532754239	85.0	3.0	154.0	10210.0	0.13006756756756757	66.14569332830786	29.068883707497267	3.0	0.2922077922077922	161.0	6769.0	58.0	0.0012182135420863184	26.419689627245813	0.6348246289085058	6.082762530298219	25.553864678361276	5.0990195135927845	0.2845396297095952	0.23852207234014097	25.755270760167093	23.90766049417249	10.0	17.804493814764857	6.4031242374328485	2.7805947775742466	1.0	42.04347826086956	1.3795243019648398
14	342	A	839.0	105.49747459999989	5.225183222280017E-5	34.058772731852805	29.832867780352597	1.1416526558094866	105.0	4.0	229.0	7998.0	0.2729439809296782	10.770329614269007	5.385164807134504	0.0	0.1615720524017467	84.0	9246.0	147.0	4.949111500759815E-4	18.439088914585774	0.5413902920037097	1.4142135623730951	17.69180601295413	1.0	0.07993607669774316	0.0625	4.763641690726189	49.76364169072619	6.082762530298219	10.770329614269007	5.385164807134504	2.0	1.0	110.07142857142857	1.3354964308890331
14	343	B	967.0	112.56854239999987	4.2084651086219754E-5	36.40054944640259	32.28002478313795	1.12764936492295	123.0	3.0	99.0	8278.0	0.10237849017580145	0.0	0.0	0.0	0.21212121212121213	141.0	5051.0	43.0	4.6060566162278884E-4	19.924858845171276	0.5473779695141502	2.23606797749979	21.18962010041709	3.605551275463989	0.1162476387438193	0.1910938354123028	10.175510843043213	17.300527191945008	7.280109889280518	13.601470508735444	6.324555320336759	2.1505813167606567	1.4142135623730951	35.822695035460995	1.2003563650762223
14	344	B	612.0	89.84062035999995	7.470321153510666E-5	29.068883707497267	25.495097567963924	1.140175425099138	84.0	4.0	83.0	4590.0	0.13562091503267973	34.736728397255085	16.278820596099706	1.0	0.4939759036144578	83.0	6272.0	104.0	0.001226991374116889	15.811388300841896	0.5439282932204211	2.23606797749979	17.08800749063506	3.0	0.16666666666666666	0.21428571428571427	51.34019174590992	24.775140568831915	6.324555320336759	11.180339887498949	5.0990195135927845	2.1926450482675732	1.4142135623730951	75.56626506024097	1.3762755102040816
14	345	B	575.0	86.42640679999997	1.1421756792529453E-4	29.410882339705484	23.600847442411894	1.2461790794364727	70.0	3.0	56.0	3985.0	0.09739130434782609	50.285857837434925	21.95449840010015	1.0	0.625	64.0	2740.0	49.0	4.288484511817529E-4	17.0	0.5780173407803391	3.0	16.64331697709324	2.23606797749979	0.23076923076923078	0.14285714285714285	33.69006752597977	7.125016348901795	5.0990195135927845	8.54400374531753	4.123105625617661	2.072225288683357	1.4142135623730951	42.8125	1.1445255474452554
14	346	B	880.0	108.56854239999988	4.001934118606307E-5	34.66987164671943	31.064449134018133	1.1160626572564283	89.0	3.0	70.0	3123.0	0.07954545454545454	13.416407864998739	6.708203932499369	1.0	0.38571428571428573	94.0	5279.0	66.0	5.627702674042978E-4	21.95449840010015	0.6332442941760228	4.47213595499958	22.825424421026653	5.385164807134504	0.2630668208823282	0.31514293343362576	8.972626614896399	13.73626830562256	6.4031242374328485	11.40175425099138	5.0	2.2803508501982757	1.0	56.159574468085104	1.1752225800340974
14	347	B	487.0	78.76955255999995	9.953239634824515E-5	25.632011235952593	22.135943621178654	1.1579362359519683	100.0	3.0	112.0	4144.0	0.2299794661190965	30.979724852966953	14.317821063276353	2.0	0.2767857142857143	114.0	4121.0	40.0	0.002751781243558668	13.92838827718412	0.5433981808515886	1.4142135623730951	14.866068747318506	2.23606797749979	0.1174440439029407	0.1850583025494013	22.380135051959584	3.9451862290375743	9.055385138137417	15.033296378372908	6.0	2.5055493963954847	1.0	36.14912280701754	1.1065275418587723
14	350	A	720.0	98.66904747999993	6.666129535550004E-5	31.78049716414141	27.730849247724095	1.1460340388511425	73.0	3.0	271.0	5072.0	0.3763888888888889	0.0	0.0	0.0	0.0	85.0	2594.0	36.0	0.0011603039071132891	17.11724276862369	0.5386084012536289	5.0	18.110770276274835	5.656854249492381	0.3904344047215152	0.4204706649821094	76.32869286780416	68.19859051364818	7.211102550927978	12.206555615733702	5.0	2.4413111231467406	1.0	30.51764705882353	1.17964533538936
14	351	A	713.0	97.4974745999999	7.802361670582967E-5	31.064449134018133	27.018512172212592	1.149746845274723	88.0	3.0	424.0	11825.0	0.5946704067321178	0.0	0.0	0.0	0.0	202.0	4202.0	34.0	0.005832190477292545	17.46424919657298	0.5621940733997496	3.605551275463989	19.313207915827967	6.708203932499369	0.2650854018430103	0.5	52.73359809902287	59.858614447924666	13.038404810405298	21.02379604162864	7.615773105863909	2.7605596633966116	3.1622776601683795	20.801980198019802	1.6344597810566397
15	353	B	638.0	92.08326103999994	9.142240526041144E-5	30.59411708155671	24.73863375370596	1.2366938848016849	116.0	3.0	72.0	5401.0	0.11285266457680251	33.726937064540735	15.652475842498529	2.0	0.6944444444444444	153.0	3985.0	36.0	0.001591561760259005	16.0312195418814	0.5239968030175848	2.23606797749979	16.0312195418814	2.23606797749979	0.16666666666666666	0.16666666666666666	74.74488129694222	74.74488129694222	8.246211251235321	16.15549442140351	5.385164807134504	3.0	0.0	26.045751633986928	1.3821831869510666
15	355	A	636.0	91.84062035999993	1.0324074865847679E-4	29.5296461204668	25.059928172283335	1.1783611635857376	86.0	3.0	387.0	15111.0	0.6084905660377359	44.04543109109048	22.02271554554524	1.0	0.06976744186046512	90.0	3166.0	51.0	0.0014889082107274	15.0	0.5079640961089473	2.23606797749979	15.524174696260024	3.605551275463989	0.16666666666666666	0.2650854018430103	88.26429541107163	84.61068824002658	7.0710678118654755	11.661903789690601	5.830951894845301	2.0	1.4142135623730951	35.17777777777778	1.4497789008212256
15	363	B	545.0	85.01219323999996	1.3711839819507618E-4	27.51363298439521	22.47220505424423	1.2243405984406868	121.0	3.0	38.0	3803.0	0.06972477064220184	34.09694102416695	16.64331697709324	2.0	0.9473684210526315	110.0	6004.0	79.0	0.0018629049185920632	15.811388300841896	0.5746746825404546	2.23606797749979	13.92838827718412	1.0	0.15617376188860607	0.08333333333333333	5.527540151656183	68.96248897457819	7.211102550927978	13.892443989449804	5.830951894845301	2.382534488362192	2.0	54.58181818181818	1.4473684210526316
15	364	B	853.0	110.91168815999988	3.4477762332174334E-4	34.785054261852174	29.410882339705484	1.182727327255035	110.0	3.0	64.0	8327.0	0.07502930832356389	12.848191962583273	5.0	2.0	0.625	131.0	5965.0	57.0	0.001707255561444343	18.24828759089466	0.5246013835001275	2.23606797749979	18.24828759089466	2.23606797749979	0.14285714285714285	0.14285714285714285	83.99099404250548	83.99099404250548	11.180339887498949	20.591260281974	4.47213595499958	4.604345773288535	0.0	45.534351145038165	1.2518021793797152
15	366	A	651.0	92.66904747999995	9.058632744459946E-5	30.083217912982647	25.96150997149434	1.1587622578969379	116.0	3.0	206.0	6979.0	0.31643625192012287	54.367105298119924	21.213203435596427	1.0	0.15048543689320387	147.0	6302.0	63.0	0.0061820306693463264	15.231546211727817	0.506313727998976	2.23606797749979	19.697715603592208	5.0	0.1850583025494013	0.3904344047215152	79.38034472384487	37.184706453233126	10.198039027185569	18.973665961010276	4.123105625617661	4.6017899330842225	4.47213595499958	42.87074829931973	1.4695334814344652
15	368	B	748.0	98.66904747999992	6.736080265965384E-5	32.0	28.0	1.1428571428571428	96.0	3.0	36.0	3586.0	0.0481283422459893	0.0	0.0	0.0	0.3055555555555556	103.0	13107.0	143.0	0.001956684517791409	16.492422502470642	0.5153882032022076	4.0	16.492422502470642	4.0	0.2857142857142857	0.2857142857142857	90.0	90.0	8.06225774829855	13.601470508735444	5.0990195135927845	2.667467828369185	0.0	127.25242718446601	1.123750667582208
15	369	A	814.0	105.25483391999991	8.281637394657426E-5	33.24154027718932	28.284271247461902	1.1752659273543158	78.0	5.0	271.0	12071.0	0.33292383292383293	42.75678534257044	20.591260281974	1.0	0.1070110701107011	94.0	5409.0	73.0	8.908903964014489E-4	18.110770276274835	0.5448234385427269	2.0	18.110770276274835	2.0	0.11764705882352941	0.11764705882352941	6.709836807756943	6.709836807756943	6.4031242374328485	10.816653826391969	5.0	2.1633307652783937	0.0	57.54255319148936	1.2686263634682935
15	370	B	780.0	101.49747459999989	7.071406874657086E-5	34.0147027033899	28.0	1.2148108108353537	108.0	3.0	79.0	2523.0	0.10128205128205128	0.0	0.0	0.0	0.0	96.0	6479.0	94.0	8.703173202188729E-4	18.110770276274835	0.532439469902229	2.23606797749979	19.4164878389476	4.47213595499958	0.1514456332038457	0.3028912664076914	66.80140948635182	66.80140948635182	8.06225774829855	13.892443989449804	4.47213595499958	3.106444913401813	2.23606797749979	67.48958333333333	1.3928075320265474
15	371	A	686.0	95.4974745999999	7.746451920517861E-5	30.805843601498726	26.476404589747453	1.1635206546672796	107.0	3.0	355.0	15384.0	0.5174927113702624	33.700095020392	16.0312195418814	2.0	0.11830985915492957	85.0	5516.0	66.0	0.0014594493399446098	17.029386365926403	0.5527972739918056	3.605551275463989	18.110770276274835	3.605551275463989	0.25	0.22803508501982758	67.61986494804043	45.0	7.211102550927978	12.806248474865697	4.242640687119285	3.0184617127124724	1.4142135623730951	64.89411764705882	1.0170413343002176
15	376	B	541.0	85.25483391999995	1.2393371977434197E-4	27.730849247724095	24.166091947189145	1.1475107066680503	104.0	2.0	74.0	3601.0	0.1367837338262477	11.313708498984761	5.656854249492381	1.0	0.17567567567567569	67.0	5698.0	104.0	0.0011528955214518506	15.0	0.5409138344809642	3.1622776601683795	15.0	3.1622776601683795	0.2701716134791496	0.2701716134791496	81.86989764584402	81.86989764584402	6.324555320336759	10.44030650891055	3.1622776601683795	3.3015148038438356	0.0	85.04477611940298	1.222885222885223
15	378	A	596.0	87.84062035999995	8.24648327840995E-5	29.154759474226502	24.698178070456937	1.180441706714406	110.0	3.0	254.0	6234.0	0.4261744966442953	0.0	0.0	0.0	0.0	54.0	6313.0	107.0	9.622275652019288E-4	18.439088914585774	0.6324555320336759	5.0990195135927845	19.6468827043885	6.0	0.38218767082460553	0.42857142857142855	34.508522987668414	23.198590513648185	5.0990195135927845	8.54400374531753	3.1622776601683795	2.7018512172212588	1.4142135623730951	116.9074074074074	0.9152542372881356
