# Supplementary material for: Exploiting Single-Cell Quantitative Data to Map Genetic Variants Having Probabilistic Effects
Source: PLoS Genet. 2016 Aug 1;12(8):e1006213. doi: 10.1371/journal.pgen.1006213 (PMC4968810; doi:10.1371/journal.pgen.1006213)
Supplement: S1 Dataset — (ZIP) [file pgen.1006213.s007.zip › data/2014-10-07_morpho/k_series/K4-3_A1B.xls]

image_number	cell_id	Cgroup	Agroup	Dgroup	C11-1_A1B	C11-2_A1B	C12-1_A1B	C12-2_A1B	C13_A1B	C101_A1B	C102_A1B	C103_A1B	C104_A1B	C105_A1B	C106_A1B	C107_A1B	C108_A1B	C109_A1B	C110_A1B	C111_A1B	C112_A1B	C113_A1B	C114_A1B	C115_A1B	C116_A1B	C117_A1B	C118_A1B	C126_A1B	C127_A1B	C128_A1B	A7-1_A1B	A7-2_A1B	A8-1_A1B	A8-2_A1B	A9_A1B	A101_A1B	A102_A1B	A103_A1B	A104_A1B	A120_A1B	A121_A1B	A122_A1B	A123_A1B	D14-3_A1B	D15-3_A1B	D16-3_A1B	D17-3_A1B	D104_A1B	D107_A1B
1	8	small	api	A1	857.0	67.0	94.42640679999992	20.899494920000002	5.868590419908616E-5	924.0	117.74011527999987	34.52535300326414	31.575306807693888	33.20657031508952	43.698047327421136	7.211102550927978	-1.0	12.083045973594572	13.323542266360322	17.83038889942995	15.231546211727817	19.285506822249243	-1.0	1.0934289004232705	-1.0	0.22133104105365597	0.07817969661610269	119.0	10.0	32.7566787083184	72.0	58.0	6210.0	6179.0	0.75	0.1406926406926407	0.4461538461538462	-1.0	0.021962053891955803	39.712864739651835	17.146248188022543	2.0	0.6384615384615384	94.0	11446.0	143.0	5.859383608087382E-4	21.095023109728988	0.6110009391572215
1	19	small	api	A1	1035.0	162.0	104.32590171999989	34.384776280000004	6.27192880946383E-5	1197.0	140.71067799999992	39.20459156782532	32.14031735997639	32.27564431457762	44.51582183951905	12.806248474865697	15.218887123587223	13.45362404707371	18.620267953488927	24.890855651482205	17.88854381999832	26.558413030261246	0.8414707574128557	1.2197947869875705	0.6898461662481512	0.32959002235403867	0.1565217391304348	114.0	4.0	36.76955262170047	37.0	106.0	1957.0	7862.0	0.5454545454545454	0.11946532999164577	0.7412587412587412	-1.0	0.1085202279242033	39.234407309853545	14.318563970885672	4.0	0.6363636363636364	174.0	4053.0	28.0	0.0016255949671477325	27.073972741361768	0.690581680835084
1	20	small	api	A1	1189.0	232.0	108.91168815999991	42.041630520000005	3.187894499072495E-5	1421.0	152.95331867999994	40.11234224026316	36.124783736376884	57.55336655013059	59.593999797585056	15.811388300841896	18.000475200448825	15.264337522473747	28.918779986765234	17.190414329724174	17.804493814764857	33.530549230304565	0.8783872717120076	1.1103829031333659	0.7910669997109153	0.38601578242215395	0.1951219512195122	122.0	3.0	36.40054944640259	60.0	159.0	2744.0	9189.0	0.42857142857142855	0.15411681914144967	0.726027397260274	-1.0	0.15046308991910132	102.2636230828148	46.070660574810326	4.0	0.4520547945205479	133.0	3068.0	29.0	0.0018862698528333277	25.079872407968907	0.6252407864329282
1	21	small	api	A1	1010.0	239.0	101.84062035999993	45.870057640000006	3.373900826822069E-5	1249.0	150.12489155999992	38.3275357934736	32.2490309931942	36.70038399986695	49.76891608816255	16.64331697709324	17.47869166966749	12.206555615733702	22.412085259764346	25.05501638702011	17.69180601295413	29.356487234749675	0.9522061085370617	1.1884864324004714	0.8011922413062996	0.4504102339307474	0.23663366336633662	108.0	4.0	35.510561809129406	23.0	163.0	1109.0	9154.0	0.36363636363636365	0.1489191353082466	0.8763440860215054	-1.0	0.11794510878541124	42.85546156504357	16.04536101718726	3.0	0.43548387096774194	104.0	6882.0	86.0	7.39705414680822E-4	25.495097567963924	0.6651901052377392
1	25	small	api	A1	757.0	94.0	86.76955255999995	24.727922040000003	6.515578031137924E-5	851.0	113.4974745999999	32.2490309931942	28.160255680657446	26.565051177077976	37.874983651098205	9.899494936611665	12.474354266681063	12.041594578792296	12.527508193510055	19.992716202030444	14.422205101855956	20.405081399954657	0.7935877661461938	1.1451966686277364	0.6929707253664406	0.2849838602417707	0.12417437252311757	77.0	4.0	30.528675044947494	18.0	51.0	1403.0	3693.0	0.4	0.08108108108108109	0.7391304347826086	-1.0	0.09378207407156068	27.873753514847827	9.851841083363698	3.0	0.5797101449275363	151.0	3270.0	27.0	0.002891616831100437	13.92838827718412	0.43190098580399366
1	26	small	api	A1	1221.0	143.0	113.98275595999988	34.798989840000004	3.8951646330995025E-5	1364.0	151.1959593599999	40.311288741492746	38.07886552931954	1.238634670896893	0.7653561091733252	13.0	13.76968627327919	12.083045973594572	0.6201736729460423	31.119624587754245	18.788294228055936	46.42857142857165	0.9441028460631811	1.0586263057247414	0.8918188041972404	0.30530047766358676	0.11711711711711711	97.0	3.0	38.47076812334269	71.0	93.0	3269.0	5995.0	0.8333333333333334	0.12023460410557185	0.5670731707317073	-1.0	0.10447802802046459	31.163534559544182	11.667809023762539	2.0	0.3170731707317073	105.0	12015.0	163.0	0.0017869811813110723	25.709920264364882	0.6377846272600421
1	28	small	api	A1	931.0	152.0	95.42640679999995	33.970562720000004	3.664514667171373E-5	1083.0	131.39696951999989	36.22154055254967	32.14031735997639	51.340191745909905	54.35297925009324	13.45362404707371	14.879304741612117	14.212670403551895	23.080188949642928	18.450346751661183	15.556349186104045	28.402095210488948	0.9041836484099095	1.1269814217097784	0.8023057266003059	0.35598702559551915	0.16326530612244897	83.0	3.0	31.906112267087632	41.0	87.0	1694.0	4208.0	0.5	0.11819021237303785	0.6796875	-1.0	0.07385208532864584	16.12899020449196	6.0	1.0	0.234375	123.0	7656.0	71.0	4.701529365772366E-4	23.53720459187964	0.6498123556542885
2	40	small	api	A1	1131.0	242.0	110.91168815999991	45.284271200000006	4.633070860202184E-5	1373.0	158.6101729199999	39.319206502675	35.35533905932738	48.718395914855996	61.768081741336445	17.204650534085253	18.175728568097966	11.40175425099138	28.28134387514528	19.65756851698602	17.69180601295413	32.09995200319262	0.9465728138283739	1.1121151019566275	0.8511464435317867	0.40829124460420657	0.21396993810786913	68.0	3.0	36.05551275463989	41.0	173.0	2993.0	15991.0	0.6	0.15586307356154405	0.8084112149532711	-1.0	0.16485643460302568	47.717617650561316	19.08276253029822	2.0	0.308411214953271	108.0	14850.0	211.0	0.0012271191471453268	25.0	0.6358215799268273
2	41	small	E	A1	782.0	73.0	87.66904747999993	26.313708480000003	2.865984995077299E-4	855.0	115.98275595999988	35.0	28.600699292150182	83.15722658736905	70.5599651718238	3.605551275463989	-1.0	18.384776310850235	14.2	2.7971344051002625	11.313708498984761	15.058478856349602	-1.0	1.2237463022313648	-1.0	0.3001482191990621	0.09335038363171355	107.0	7.0	25.612496949731394	74.0	0.0	9752.0	0.0	0.0	0.08654970760233918	0.0	0.2701184729801083	-1.0	15.012970301388293	5.385164807134504	2.0	0.581081081081081	138.0	5086.0	47.0	0.003964368628745485	17.804493814764857	0.5086998232789959
2	42	small	api	A1	1050.0	80.0	103.08326103999988	22.727922040000003	3.7507826173192195E-5	1130.0	128.22539663999984	38.01315561749642	34.0147027033899	57.24233119887445	67.93651902164156	8.54400374531753	-1.0	13.0	22.2028396824685	12.1418083115817	16.1245154965971	23.95727296029235	-1.0	1.117550723549556	-1.0	0.22048120917692718	0.0761904761904762	170.0	3.0	34.0	70.0	35.0	4161.0	2314.0	0.46153846153846156	0.09292035398230089	0.3333333333333333	0.010721291513389235	-1.0	29.820874574370205	10.554898485297798	3.0	0.5714285714285714	138.0	10483.0	105.0	3.956652062368115E-4	16.492422502470642	0.4338609156373124
2	46	small	api	A1	921.0	122.0	97.84062035999992	32.213203400000005	9.14042644180501E-5	1043.0	132.46803731999984	36.6742416417845	31.575306807693888	34.96074521284764	59.013352626350525	11.704699910719626	13.038075852192442	11.704699910719626	20.2049167706783	19.19221256315195	16.278820596099706	23.5684310702262	0.897732153379933	1.1614848864381633	0.7729176366064817	0.3292416102992096	0.13246471226927253	73.0	4.0	33.421549934136806	61.0	92.0	4029.0	7972.0	0.5	0.14669223394055608	0.6013071895424836	-1.0	0.07710217087955883	35.011531460571334	13.385164807134505	5.0	0.5620915032679739	97.0	13012.0	178.0	6.668883248462835E-4	24.08318915758459	0.6566785863717931
2	48	medium	iso	A1	1239.0	355.0	114.81118307999988	55.94112544000001	3.622923184046767E-5	1594.0	172.75230851999999	39.824615503479755	37.64306044943742	69.77514056883192	76.4616795082321	21.02379604162864	20.90211318235428	13.601470508735444	38.29289952257668	12.352874459413128	18.973665961010276	39.387332878972565	1.0058215577636946	1.0579537112018993	0.9507235969908557	0.4872445692073437	0.28652138821630346	49.0	4.0	37.8549864614954	93.0	196.0	3724.0	10048.0	0.6428571428571429	0.18130489335006272	0.6782006920415224	-1.0	0.13293864086156315	33.68461335865875	15.836418664229052	1.0	0.10034602076124567	188.0	11917.0	93.0	0.0012915718005846641	24.041630560342615	0.6036877005941697
2	49	medium	iso	A1	1094.0	498.0	101.91168815999991	65.355339	2.666341056178573E-5	1592.0	169.68124071999998	38.27531841800928	34.66987164671943	80.50837049043162	85.33557168113029	25.059928172283335	24.49374227683525	16.55294535724685	40.94022113380241	4.528427494621424	16.55294535724685	41.07626301879497	1.0231155324918868	1.1039936578949234	0.9267404075877993	0.6412938513725044	0.45521023765996343	67.0	4.0	33.61547262794322	15.0	334.0	638.0	18603.0	0.375	0.21922110552763818	0.9570200573065902	-1.0	0.17748563420004718	52.21080627300712	17.804493814764857	3.0	0.24355300859598855	127.0	7022.0	79.0	0.001096963325548492	19.209372712298546	0.5018736226439899
2	50	small	api	A1	1138.0	236.0	107.49747459999992	42.041630520000005	4.720242606184372E-5	1374.0	152.36753223999992	39.11521443121589	35.510561809129406	70.7019032287337	82.23483398157467	17.029386365926403	17.07643333151934	14.212670403551895	32.44261902824377	7.011998327100097	17.029386365926403	32.742865603576675	0.9972449184979337	1.101509309862841	0.9053440670620476	0.39109412268927884	0.20738137082601055	60.0	3.0	34.48187929913333	35.0	162.0	1614.0	10179.0	0.5833333333333334	0.1433770014556041	0.8223350253807107	-1.0	0.1198857434445348	39.43293298667492	14.342617547667329	3.0	0.4365482233502538	118.0	11567.0	143.0	0.0010217162163687894	25.495097567963924	0.6517949073958691
2	52	small	api	A1	1547.0	328.0	128.8111830799999	52.284271200000006	3.714422135902007E-5	1875.0	183.92388139999997	45.31004303683677	42.15447781671598	68.19859051364818	67.03622694014544	19.79898987322333	19.799377454142316	14.142135623730951	37.298574151122324	16.01253377956291	21.213203435596427	40.50882915950052	0.9999804245906275	1.0748571773048858	0.930337951594643	0.40589854040489765	0.21202327084680025	41.0	3.0	41.86884283091664	65.0	228.0	3966.0	16803.0	0.36363636363636365	0.15626666666666666	0.7781569965870307	-1.0	0.16024110630909358	71.97376247160597	27.459160483598655	4.0	0.42662116040955633	199.0	18504.0	123.0	9.799057577221204E-4	28.460498941515414	0.6281278284899711
2	53	small	api	A1	880.0	148.0	95.42640679999992	33.384776280000004	4.9706064067164485E-5	1028.0	131.63961019999988	34.058772731852805	31.240998703626616	12.195049661898679	27.14377674268576	13.0	16.331152934374625	11.180339887498949	9.395523512235256	27.527929185572635	16.401219466856727	20.594059405940587	0.7960246317109034	1.0901947487325072	0.7301673693038655	0.3498484056930878	0.16818181818181818	47.0	3.0	32.7566787083184	13.0	89.0	588.0	6068.0	0.45454545454545453	0.09922178988326848	0.8725490196078431	-1.0	0.11808288930359878	19.529933058725987	7.810249675906654	1.0	0.5098039215686274	105.0	14792.0	167.0	6.932641461818841E-4	17.804493814764857	0.52275793831272
3	58	small	api	A1	866.0	112.0	93.66904747999993	27.556349160000003	6.44981210059256E-5	978.0	123.63961019999985	34.058772731852805	30.01666203960727	43.172031755694974	56.49656301758577	10.0	14.046852219424125	12.806248474865697	19.025935112276393	17.890063834926863	15.620499351813308	22.816901408450708	0.7119032679913797	1.134662231493693	0.627414263233399	0.29418842084290214	0.12933025404157045	164.0	4.0	31.906112267087632	58.0	57.0	5650.0	6815.0	0.45454545454545453	0.11758691206543967	0.4956521739130435	-1.0	0.010006365196758986	35.61195756397227	13.246211251235321	3.0	0.6434782608695652	89.0	3621.0	48.0	8.601319177548709E-4	18.0	0.5284981975632331
3	60	small	api	A1	844.0	94.0	92.08326103999994	25.313708480000003	8.766261919083569E-5	938.0	119.39696951999986	34.23448553724738	30.265491900843113	30.160060838087077	46.42026554639904	10.0	13.098493809343418	13.45362404707371	14.780417817275746	20.088885453834727	15.0	20.403225806451616	0.7634465569519756	1.1311392410011913	0.6749359665713971	0.27490021741306503	0.11137440758293839	90.0	5.0	31.38470965295043	60.0	46.0	7410.0	6065.0	0.45454545454545453	0.11300639658848614	0.4339622641509434	-1.0	0.020033850509776546	83.73677455032185	32.63239163565703	2.0	0.6226415094339622	119.0	3995.0	41.0	3.948177339033942E-4	17.11724276862369	0.5
3	70	small	api	A1	1097.0	223.0	106.91168815999991	41.213203400000005	4.1877319769103095E-5	1320.0	150.9533186799999	38.897300677553446	35.73513677041127	65.92450174492116	75.23391346804942	16.64331697709324	16.495905085421857	13.038404810405298	31.056139602435273	11.501285209584209	16.278820596099706	32.11681614748983	1.0089362718146127	1.0884889269476772	0.9269145940178328	0.3854882857926807	0.203281677301732	101.0	3.0	34.40930106817051	26.0	138.0	1585.0	12291.0	0.5833333333333334	0.12424242424242424	0.8414634146341463	-1.0	0.11481328221933391	43.411762832519344	18.40175425099138	2.0	0.4878048780487805	102.0	5473.0	77.0	7.378914289399695E-4	28.635642126552707	0.7361858439466866
3	74	small	api	A1	882.0	100.0	95.66904747999993	27.556349160000003	4.930191727378245E-5	982.0	125.63961019999985	36.40054944640259	30.675723300355934	32.99137314299632	40.02089415600169	10.295630140987	13.911007401480257	12.083045973594572	14.725052455299462	21.189394415761274	16.401219466856727	22.89816496086735	0.7401067258357905	1.1866239987234541	0.6237078692424747	0.28803829332324843	0.11337868480725624	95.0	3.0	32.802438933713454	56.0	69.0	2788.0	4922.0	0.5833333333333334	0.12729124236252545	0.552	-1.0	0.08063190328212301	18.0	9.0	1.0	0.176	79.0	5650.0	85.0	6.996054540049675E-4	17.804493814764857	0.48912706224340924
3	78	small	api	A1	952.0	228.0	99.66904747999992	41.798989840000004	4.24209823376646E-5	1180.0	143.88225087999993	37.12142238654117	31.144823004794873	43.41618842913806	54.829892334637435	15.620499351813308	17.28632706959473	12.806248474865697	25.241489677931117	20.13175672577978	17.029386365926403	30.87849766381661	0.9036332176826921	1.191897041149541	0.7581470433143881	0.41937783992956884	0.23949579831932774	96.0	3.0	33.61547262794322	19.0	150.0	654.0	6877.0	0.6363636363636364	0.14322033898305084	0.8875739644970414	-1.0	0.15188770632180695	32.11575128332201	11.40175425099138	2.0	0.33136094674556216	125.0	4446.0	46.0	6.128726234775969E-4	20.09975124224178	0.5414596195411195
4	90	small	api	A1	903.0	82.0	97.42640679999995	22.899494920000002	6.981512682643806E-5	985.0	122.32590171999988	38.01315561749642	30.4138126514911	28.777458020472437	47.12109639666147	8.54400374531753	13.476208806757388	12.649110640673518	14.758048651498612	19.2346815147268	16.0312195418814	20.139437399677032	0.6340064826713951	1.249864857559473	0.5072600280236512	0.23504402627727838	0.09080841638981174	85.0	7.0	33.37663853655727	53.0	40.0	5890.0	5078.0	0.38461538461538464	0.09441624365482233	0.43010752688172044	-1.0	0.037981353371826135	44.08816358575471	19.74360497743097	2.0	0.5053763440860215	179.0	3918.0	32.0	0.002744532478126564	19.924858845171276	0.5241569272928345
4	91	medium	iso	A1	995.0	274.0	100.6690474799999	46.627416960000005	3.652031352267562E-5	1269.0	149.2964644399999	37.21558813185679	32.7566787083184	29.67848992513521	39.860242621009405	18.027756377319946	18.483150535519105	13.0	19.427343118651596	29.001719266451524	17.4928556845359	30.311785722796092	0.9753616594030315	1.136122146669469	0.8585007010577997	0.4631753068813287	0.27537688442211056	93.0	2.0	34.9857113690718	31.0	154.0	1532.0	10200.0	0.3076923076923077	0.1457840819542947	0.8324324324324325	-1.0	0.15899421060703392	52.319946424014084	20.11843137791642	2.0	0.5405405405405406	161.0	4088.0	25.0	0.002006676145335914	23.323807579381203	0.6267214559862314
4	96	small	api	A1	971.0	57.0	100.08326103999993	21.142135600000003	6.255142333824393E-5	1028.0	123.63961019999985	36.89173349139343	32.7566787083184	26.980230718222856	32.82854179141252	6.0	-1.0	14.0	10.517261274548607	20.270675360972433	17.11724276862369	19.40000000000001	-1.0	1.1262354715475156	-1.0	0.2112454708240392	0.05870236869207003	77.0	7.0	34.36568055487916	50.0	36.0	4409.0	4630.0	0.6	0.08365758754863813	0.4186046511627907	-1.0	0.03426131897789688	73.93001140662624	34.403733932440076	1.0	0.5813953488372093	138.0	2858.0	27.0	0.0020747545515364756	21.400934559032695	0.5801010831877926
4	100	small	api	A1	1055.0	90.0	103.66904747999992	25.142135600000003	3.5235537131764E-5	1145.0	130.8111830799999	37.57658845611187	34.0147027033899	57.936349917582675	65.80241829047955	9.219544457292887	-1.0	14.212670403551895	22.514018295942382	13.170775117647946	16.64331697709324	24.68270446477779	-1.0	1.1047160630443198	-1.0	0.24252306943256602	0.08530805687203792	63.0	3.0	34.438350715445125	71.0	37.0	4293.0	2393.0	0.5	0.0943231441048035	0.3425925925925926	0.009918981922951186	-1.0	19.881650643848523	7.728656901081649	1.0	0.3888888888888889	91.0	9429.0	120.0	4.933627974310569E-4	18.24828759089466	0.4856291733936415
5	105	large	iso	B	795.0	419.0	87.84062035999995	61.52691188000001	3.702884188412841E-5	1214.0	151.78174579999995	33.54101966249684	30.4138126514911	28.237445538167265	31.159304508344377	22.47220505424423	22.50497158011696	12.529964086141668	19.23018460649819	32.2550813093111	14.422205101855956	37.16556989740393	0.9985440316706875	1.1028219331407114	0.9054444798961766	0.7004380391195139	0.5270440251572327	116.0	3.0	30.528675044947494	65.0	243.0	2419.0	12029.0	0.4166666666666667	0.25370675453047775	0.788961038961039	-1.0	0.19771999528031514	27.99099637664149	12.165525060596439	2.0	0.10064935064935066	246.0	5399.0	35.0	0.006737196323528166	28.600699292150182	0.8527081042837057
5	106	small	api	A1	1309.0	210.0	116.15432883999989	39.627416960000005	4.5238756807565465E-5	1519.0	157.78174579999992	42.20189569201838	37.107950630558946	42.75025129654239	45.314463250328714	15.264337522473747	17.091563797403587	15.811388300841896	23.506053074947918	24.49609812866963	18.35755975068582	33.0616218827379	0.8930919196985698	1.137273683264645	0.785291995093802	0.3411617746471242	0.16042780748663102	141.0	3.0	39.0	21.0	137.0	1243.0	12530.0	0.5714285714285714	0.10401579986833442	0.8670886075949367	-1.0	0.09513908901466266	26.084108891546563	9.486832980505138	1.0	0.44936708860759494	135.0	6242.0	61.0	0.0010366552316685785	30.083217912982647	0.7128404404514053
5	111	small	api	A1	985.0	215.0	99.1543288399999	41.870057640000006	4.7934796472842715E-5	1200.0	143.43860003999987	36.359317925395686	32.7566787083184	42.59827345797848	59.80502248521057	14.7648230602334	17.74363669571023	13.416407864998739	24.36789385922888	19.5074722223816	17.46424919657298	28.193175067600844	0.8321193289424711	1.1099818223073519	0.749669329910935	0.4222716055853043	0.2182741116751269	109.0	3.0	34.36568055487916	59.0	155.0	3050.0	11191.0	0.6923076923076923	0.17833333333333334	0.7242990654205608	-1.0	0.1284056690889104	42.616369231556654	14.785891162962939	3.0	0.37383177570093457	99.0	15713.0	204.0	5.594364922477448E-4	17.88854381999832	0.49199338273350307
5	113	small	api	A1	938.0	127.0	97.84062035999992	30.142135600000003	5.4758943309358224E-5	1065.0	130.81118307999986	35.510561809129406	32.38826948140329	28.106269820801877	35.272421448598394	11.313708498984761	15.110765906178482	11.313708498984761	14.108478561755618	24.021042570573655	16.401219466856727	24.43175843961796	0.7487184017825872	1.0964019497713169	0.6828867843027385	0.30807383977220754	0.13539445628997868	117.0	5.0	33.83784863137726	49.0	81.0	3795.0	9653.0	0.4444444444444444	0.12206572769953052	0.6230769230769231	-1.0	0.0946884604370479	43.23377458482642	17.120943432986365	2.0	0.4846153846153846	127.0	3946.0	43.0	0.0016386622980916195	19.026297590440446	0.5357926380525182
5	115	small	api	A1	830.0	67.0	90.18376611999993	21.485281360000002	8.216268934527798E-5	897.0	114.0832610399999	35.05709628591621	29.017236257093817	18.297877841567352	29.835539100261556	6.708203932499369	-1.0	13.416407864998739	8.215169837545865	21.22876191730379	15.524174696260024	16.512501987690754	-1.0	1.2081473223469321	-1.0	0.2382389013496215	0.08072289156626505	148.0	5.0	32.984845004941285	64.0	25.0	6260.0	2198.0	0.5384615384615384	0.09921962095875139	0.2808988764044944	0.06841985298748716	-1.0	17.190483161234482	8.595241580617241	1.0	0.2808988764044944	124.0	5228.0	55.0	0.0018484384987703275	20.396078054371138	0.581795990404517
5	116	small	api	A1	911.0	122.0	95.84062035999993	31.384776280000004	2.843815101624898E-5	1033.0	129.63961019999988	34.92849839314596	31.78049716414141	28.80203024051569	39.80557109226519	11.180339887498949	13.856979926419756	12.529964086141668	15.059336192454735	22.84419895165016	16.401219466856727	23.523435123297794	0.8068381383870292	1.0990544991396958	0.7341202269938352	0.32746841748427125	0.13391877058177826	127.0	3.0	33.015148038438355	31.0	70.0	2329.0	6757.0	0.5	0.09777347531461762	0.693069306930693	-1.0	0.0748979370795717	33.56474268687777	12.379129402873303	3.0	0.594059405940594	108.0	3184.0	36.0	7.404694321857877E-4	17.08800749063506	0.489228231294027
5	123	small	api	A1	961.0	63.0	98.49747459999992	20.899494920000002	4.145976349482762E-5	1024.0	122.22539663999987	36.796738985948195	31.827660925679098	29.76707176040012	31.25720226084296	7.280109889280518	-1.0	13.152946437965905	12.147815603189693	21.30222518026696	16.76305461424021	23.411576406535186	-1.0	1.156124512947163	-1.0	0.21218305347292649	0.06555671175858481	95.0	8.0	34.92849839314596	55.0	34.0	4667.0	3749.0	0.5	0.0869140625	0.38202247191011235	-1.0	0.03097429187744802	19.7409631853355	9.87048159266775	1.0	0.3146067415730337	129.0	5012.0	48.0	0.0015186831302656102	19.849433241279208	0.539434574592581
6	138	small	api	A1	983.0	86.0	101.49747459999992	25.313708480000003	5.3465181015167195E-5	1069.0	129.63961019999988	36.345563690772494	33.24154027718932	12.64215232788985	20.43597041210997	9.219544457292887	-1.0	12.165525060596439	7.1810689805387	26.382652328592794	18.027756377319946	20.56667609703798	-1.0	1.0933778455420486	-1.0	0.24940234798708993	0.08748728382502544	109.0	5.0	35.22782990761707	49.0	57.0	4628.0	6326.0	0.6153846153846154	0.09915809167446211	0.5377358490566038	-1.0	0.032234957916962605	24.493639463717624	9.571155468592364	3.0	0.4528301886792453	103.0	18638.0	246.0	4.246943336366719E-4	20.615528128088304	0.567208925509724
6	145	small	E	A1	791.0	53.0	89.59797967999995	18.65685424	9.217808545935429E-5	844.0	110.6690474799999	33.54101966249684	28.442925306655784	29.28142706105902	41.035345277143875	6.4031242374328485	-1.0	12.806248474865697	11.001454449298967	17.719696359152675	14.212670403551895	16.75711236604767	-1.0	1.1792394523726462	-1.0	0.2082285148240299	0.06700379266750948	102.0	7.0	31.064449134018133	77.0	6.0	7707.0	399.0	0.36363636363636365	0.09834123222748815	0.07228915662650602	0.07882200391741886	-1.0	51.44756864942076	23.021728866442675	2.0	0.43373493975903615	88.0	3392.0	49.0	9.362058720866515E-4	17.0	0.5068420748999524
6	147	small	api	A1	1217.0	144.0	114.5685423999999	31.556349160000003	4.528290336097721E-5	1361.0	148.9533186799999	38.948684188300895	38.2099463490856	69.50123144862101	70.74199541015614	13.0	14.61453372074173	12.083045973594572	29.93682647564854	10.939559982135467	18.384776310850235	31.711297071129703	0.8895254715892649	1.0193336528783945	0.872653884307089	0.27543641997142165	0.11832374691865243	119.0	4.0	36.87817782917155	72.0	113.0	3258.0	7012.0	0.75	0.13592946362968406	0.6108108108108108	-1.0	0.09157686701179205	33.475135876037406	13.467103925399034	2.0	0.2756756756756757	100.0	13739.0	151.0	0.0019997454935259886	17.46424919657298	0.4483912501932159
6	152	small	api	A1	824.0	68.0	88.59797967999995	22.485281360000002	4.56127681249181E-5	892.0	113.49747459999989	33.83784863137726	30.675723300355934	30.15454791791618	41.28471089457125	8.06225774829855	-1.0	13.892443989449804	13.26916509649641	18.320676402550518	14.212670403551895	20.110854049922487	-1.0	1.103082339740124	-1.0	0.25379000109497774	0.0825242718446602	117.0	3.0	30.528675044947494	39.0	45.0	3764.0	4331.0	0.6153846153846154	0.09417040358744394	0.5357142857142857	-1.0	0.042707830919426426	74.00886054761831	33.704769324147094	4.0	0.5357142857142857	88.0	6310.0	107.0	0.0014655868352626798	14.212670403551895	0.42002287315549747
6	159	small	api	A1	785.0	122.0	90.42640679999994	30.38477628	7.003330415050692E-5	907.0	122.81118307999986	34.0147027033899	29.0	26.56505117707799	36.67670451645495	12.206555615733702	12.583683179839875	10.816653826391969	14.19974192371419	24.0	15.231546211727817	23.773251461287817	0.9700304307795699	1.1729207828755137	0.8270212660069497	0.3360166278330991	0.1554140127388535	97.0	3.0	31.32091952673165	11.0	91.0	472.0	5998.0	0.5	0.11245865490628446	0.8921568627450981	-1.0	0.12385110375677057	17.124781586925103	6.082762530298219	2.0	0.4803921568627451	128.0	4835.0	48.0	5.884877775244644E-4	18.110770276274835	0.532439469902229
7	163	large	iso	B	826.0	420.0	90.25483391999995	62.11269832000001	3.9786898571311774E-5	1246.0	154.3675322399999	35.510561809129406	29.154759474226502	37.50414236027012	46.968317488073694	23.769728648009426	21.395114974834136	13.341664064126334	25.82330307610759	28.811762303941485	15.033296378372908	35.32713317702535	1.110988591366226	1.2180022215762605	0.9121400369274005	0.6881924836852	0.5084745762711864	119.0	3.0	31.575306807693888	16.0	209.0	867.0	13499.0	0.14285714285714285	0.18057784911717495	0.9288888888888889	-1.0	0.23621391089366542	75.90609989694185	32.926042140512806	2.0	0.29777777777777775	218.0	13774.0	78.0	0.001452725055641554	24.186773244895647	0.6811149137797496
7	168	large	iso	B	907.0	465.0	96.66904747999993	65.94112544000001	4.056861195710322E-5	1372.0	164.61017291999994	36.05551275463989	31.064449134018133	40.74842214869173	49.81640716148096	24.758836806279895	25.82927149142545	12.041594578792296	29.620990478427235	28.16724662410971	16.401219466856727	38.771902799277015	0.9585573024968626	1.1606680227642001	0.8258669005233737	0.6821327731986053	0.5126791620727673	160.0	3.0	32.7566787083184	76.0	281.0	3289.0	13515.0	0.6	0.2602040816326531	0.7871148459383753	-1.0	0.2594350314122842	66.1091979372157	25.808652046684813	3.0	0.2689075630252101	211.0	9204.0	49.0	0.003691915616813403	20.8806130178211	0.5791240069144219
7	170	small	api	A1	1213.0	178.0	112.7401152799999	37.798989840000004	2.3858022394659038E-5	1391.0	152.95331867999994	40.24922359499622	36.6742416417845	55.92280471986926	65.85445803957835	14.212670403551895	15.08784471254813	13.45362404707371	28.174456516497347	16.22392102368905	18.35755975068582	30.87580122150929	0.941994743074975	1.0974793695294462	0.8583256954332211	0.33527542300380764	0.14674361088211046	96.0	3.0	37.33630940518894	67.0	118.0	2847.0	6082.0	0.45454545454545453	0.13299784327821712	0.6378378378378379	-1.0	0.0825255906557698	25.80582004716227	9.219544457292887	2.0	0.3081081081081081	108.0	10457.0	115.0	0.00119016635869607	25.079872407968907	0.6231144396804423
7	171	small	api	A1	1112.0	125.0	106.56854239999991	30.142135600000003	3.8022327407217544E-5	1237.0	138.71067799999986	39.0	34.92849839314596	45.120116762209946	45.578725565607755	10.770329614269007	14.833682273642674	13.601470508735444	19.307692307692307	20.499020368436483	17.46424919657298	27.03352733181521	0.7260725567384128	1.1165667519120432	0.6502724136242314	0.2828427125038733	0.11241007194244604	71.0	4.0	35.84689665786984	2.0	56.0	150.0	6923.0	0.07142857142857142	0.04688763136620857	0.9655172413793104	-1.0	0.09862768331260834	38.39664955872725	14.142135623730951	2.0	0.8793103448275862	141.0	10109.0	99.0	0.001087485940383988	20.12461179749811	0.5160156871153361
7	172	small	api	A1	1185.0	150.0	110.3259017199999	32.384776280000004	2.701763234006708E-5	1335.0	144.71067799999992	41.048751503547585	36.05551275463989	47.72631099390627	51.159163029143095	12.041594578792296	15.571714914980918	14.866068747318506	22.972684075872625	19.74732698561816	18.384776310850235	29.494087500782168	0.7732991930906444	1.1384875256909257	0.6792337866164536	0.2935373812959218	0.12658227848101267	106.0	5.0	37.21558813185679	5.0	89.0	257.0	7701.0	0.3333333333333333	0.07041198501872659	0.9468085106382979	-1.0	0.1278128398576503	21.104114757132848	8.246211251235321	2.0	0.43617021276595747	93.0	6568.0	79.0	0.0010138648828385086	22.561028345356956	0.5496154576932053
7	176	small	api	A1	997.0	76.0	103.08326103999994	23.313708480000003	5.0870228738491065E-5	1073.0	128.8111830799999	36.40054944640259	33.24154027718932	39.59620863975029	48.51945303549536	8.54400374531753	-1.0	10.44030650891055	16.730516688950324	19.3131844868376	17.4928556845359	22.33175227853381	-1.0	1.0950319733343108	-1.0	0.22616386253975282	0.07622868605817452	78.0	3.0	34.48187929913333	60.0	57.0	3534.0	4310.0	0.6363636363636364	0.10904007455731593	0.48717948717948717	-1.0	0.04319583004356573	24.126116472903107	9.486832980505138	2.0	0.5470085470085471	129.0	4125.0	42.0	0.001612127027145989	22.135943621178654	0.6081211398682971
7	178	medium	iso	A1	913.0	296.0	97.08326103999993	49.455844080000006	6.077028759740108E-5	1209.0	148.95331867999988	36.68787265568828	30.364452901377952	36.86989764584403	51.30230606958456	19.313207915827967	19.25151974277645	12.649110640673518	25.103663236173038	25.09513352586768	15.811388300841896	32.165396908639345	1.0032043274440536	1.2082507389429489	0.8302948180455637	0.5094167990465769	0.32420591456736036	87.0	4.0	33.015148038438355	22.0	193.0	826.0	9745.0	0.07692307692307693	0.17783291976840365	0.8976744186046511	-1.0	0.21325100737300565	32.58197857513625	12.36931687685298	1.0	0.27906976744186046	119.0	12366.0	141.0	4.3794843096542894E-4	20.8806130178211	0.5691421035442256
8	184	small	api	A1	1191.0	188.0	110.91168815999991	38.213203400000005	3.187588706261994E-5	1379.0	151.53910511999993	41.10960958218893	35.73513677041127	64.8161784163614	74.74488129694222	14.422205101855956	15.862888670372211	14.422205101855956	30.35786553761644	10.85766097644446	17.69180601295413	31.466629313140267	0.9091789901288861	1.1503974322613402	0.7903172978591493	0.3445372082415163	0.15785054575986565	97.0	4.0	35.805027579936315	57.0	114.0	2552.0	6042.0	0.46153846153846156	0.12400290065264685	0.6666666666666666	-1.0	0.04407498752340392	32.47838566250045	13.293865081226198	1.0	0.36257309941520466	144.0	9833.0	89.0	0.0020805520728415976	28.160255680657446	0.6850042111044057
8	193	small	api	A1	978.0	138.0	100.08326103999993	31.556349160000003	4.470550447870445E-5	1116.0	133.6396101999999	37.8549864614954	31.78049716414141	33.08485292873496	36.64442350779731	12.083045973594572	14.490500107729739	13.892443989449804	16.35187482181832	23.536447404730467	17.08800749063506	27.397089588480007	0.8338598311834009	1.1911389008793722	0.700052555220717	0.315300968734302	0.1411042944785276	105.0	3.0	34.713109915419565	41.0	83.0	3907.0	10894.0	0.46153846153846156	0.1111111111111111	0.6693548387096774	-1.0	0.08557393796512924	33.614386716265734	12.94427190999916	2.0	0.5967741935483871	109.0	10344.0	121.0	6.294146240434777E-4	22.090722034374522	0.5835617470592502
8	198	small	api	A1	1084.0	174.0	105.91168815999988	34.970562720000004	4.434848533906575E-5	1258.0	143.2964644399999	38.3275357934736	34.23448553724738	42.66269414087617	46.15566589381996	12.806248474865697	16.102181902836392	12.806248474865697	20.6118129862792	22.725622651858753	18.027756377319946	28.578916087977117	0.7953113778083628	1.1195592745733816	0.7103789820431112	0.3301860571532981	0.16051660516605165	66.0	3.0	36.24913792078372	50.0	118.0	2082.0	6214.0	0.45454545454545453	0.13354531001589826	0.7023809523809523	-1.0	0.10920091394773808	26.88456492490515	10.04987562112089	1.0	0.35119047619047616	151.0	7615.0	73.0	0.003179672097263296	24.351591323771842	0.6353549952960561
9	204	small	api	A1	747.0	94.0	85.76955255999997	25.142135600000003	6.75007956510439E-5	841.0	112.91168815999988	34.058772731852805	28.071337695236398	33.62289782695905	48.36646066342979	9.899494936611665	12.318175871742836	12.727922061357855	15.091559641527878	17.95425659695323	13.892443989449804	20.191826973882527	0.8036494233955953	1.2132935416765853	0.6623701485174603	0.2931359072021725	0.12583668005354753	126.0	3.0	29.546573405388315	49.0	49.0	6852.0	7076.0	0.5	0.11652794292508918	0.5	-1.0	0.029349768519638896	19.275597653173957	8.099019513592784	2.0	0.7244897959183674	82.0	13900.0	238.0	6.813373921324209E-4	22.20360331117452	0.6519202405202649
9	207	medium	iso	A1	863.0	267.0	93.25483391999994	46.627416960000005	5.902840583007981E-5	1130.0	142.71067799999992	34.0147027033899	30.463092423455635	45.32928246384668	55.68747093262195	17.26267650163207	18.17482741624669	12.165525060596439	24.754001448793684	19.56465849609866	14.866068747318506	29.96943013273031	0.9498124029612937	1.1165873191915223	0.8506387155184747	0.5000000000000003	0.3093858632676709	160.0	4.0	32.2490309931942	87.0	206.0	3850.0	10515.0	0.46153846153846156	0.2592920353982301	0.7030716723549488	-1.0	0.13135029123035163	46.43211287705929	18.789957018275935	3.0	0.27986348122866894	88.0	4793.0	73.0	3.095447726098496E-4	18.788294228055936	0.5523580315221599
9	209	medium	E	A1	903.0	391.0	94.49747459999992	59.69848476000001	5.478105068041198E-5	1294.0	156.61017291999994	35.805027579936315	30.805843601498726	46.847610265994604	51.85511898010054	21.840329667841555	22.028407678330552	14.317821063276353	28.29211617665794	24.24864612257065	15.297058540778355	35.97439667239592	0.9914620242536182	1.1622803791094485	0.8530317142695697	0.6317468801436102	0.4330011074197121	83.0	5.0	33.015148038438355	155.0	301.0	2643.0	5916.0	0.6428571428571429	0.35239567233384855	0.6600877192982456	-1.0	0.0723528250131014	0.0	0.0	0.0	0.0	136.0	8736.0	100.0	4.618729481455585E-4	22.47220505424423	0.627627084047737
9	211	small	api	A1	866.0	95.0	94.25483391999992	24.142135600000003	4.4326487431531E-5	961.0	120.81118307999986	34.132096331752024	31.144823004794873	31.328692867804172	35.55884357583355	9.219544457292887	12.193317911321435	11.313708498984761	12.686006619440882	20.80602608980111	15.811388300841896	21.814550546490825	0.7561144984772837	1.09591556601549	0.6899386430164061	0.2561368430237856	0.10969976905311778	148.0	3.0	32.449961479175904	54.0	49.0	4341.0	4255.0	0.4444444444444444	0.10718002081165452	0.47572815533980584	-1.0	0.008702023395234822	28.58322386006588	10.52622986305051	2.0	0.5922330097087378	98.0	8871.0	112.0	3.3253273447210414E-4	21.095023109728988	0.6180406531345966
9	216	small	api	A1	1023.0	217.0	102.66904747999993	40.213203400000005	4.5449799159541546E-5	1240.0	145.29646443999994	37.05401462729781	34.0147027033899	52.29205896458268	63.707351427434716	15.231546211727817	18.158754347200148	14.317821063276353	26.124024879260215	16.287074587448576	15.811388300841896	29.13861014417495	0.8387990674082956	1.0893528880852166	0.769997561472182	0.3916779631936645	0.21212121212121213	153.0	4.0	34.20526275297414	204.0	155.0	5545.0	5715.0	0.42857142857142855	0.28951612903225804	0.43175487465181056	-1.0	0.1007973275895622	0.0	0.0	0.0	0.04735376044568245	158.0	4498.0	43.0	0.005594708124499729	25.079872407968907	0.6768462921017061
9	218	small	api	A1	1098.0	75.0	107.32590171999989	23.313708480000003	5.330109948584104E-5	1173.0	133.0538237599999	39.0	34.0	64.98310652189997	75.96375653207352	8.246211251235321	-1.0	13.341664064126334	23.0	9.0	16.55294535724685	23.707857347301548	-1.0	1.1470588235294117	-1.0	0.21722350435799373	0.06830601092896176	93.0	3.0	34.132096331752024	382.0	54.0	9013.0	1526.0	0.6428571428571429	0.37169650468883203	0.12385321100917432	0.08804450490730503	-1.0	0.0	0.0	0.0	0.016055045871559634	148.0	6959.0	69.0	0.00401520336061137	23.021728866442675	0.5903007401651968
10	223	medium	iso	A1	1059.0	387.0	104.74011527999991	58.69848476000001	4.861927158608931E-5	1446.0	165.43860003999993	38.3275357934736	33.37663853655727	41.48054696450464	48.81407483429035	21.633307652783937	21.961308343516038	13.416407864998739	27.238902224905676	27.80387842183586	16.278820596099706	36.1941878036962	0.9850646106506246	1.148334208416274	0.8578204876515672	0.5604202802630337	0.3654390934844193	90.0	4.0	35.22782990761707	36.0	267.0	2363.0	22975.0	0.6153846153846154	0.2095435684647303	0.8811881188118812	-1.0	0.20653069715779235	63.88847705794822	20.65513334470428	2.0	0.41254125412541254	101.0	14897.0	152.0	7.882161690653022E-4	20.8806130178211	0.5447940386863234
10	230	medium	iso	A1	815.0	380.0	90.25483391999994	58.69848476000001	7.19759822591909E-5	1195.0	151.7817457999999	33.421549934136806	29.206163733020468	26.565051177078004	35.127060506284835	21.840329667841555	20.49978854829974	12.36931687685298	19.29892543197694	30.71269503929585	15.231546211727817	33.54050627561383	1.06539292424326	1.1443320745459775	0.9310172701975192	0.6503638886758039	0.4662576687116564	128.0	4.0	32.2490309931942	17.0	194.0	1355.0	15809.0	0.0	0.17656903765690377	0.919431279620853	-1.0	0.1913398094580236	62.839100292590125	26.219544457292887	4.0	0.3744075829383886	130.0	13163.0	136.0	0.0019133735896304498	21.2602916254693	0.6361252445612648
10	231	small	api	A1	1025.0	119.0	103.7401152799999	31.970562720000004	4.55705956109496E-5	1144.0	138.1248915599999	38.62641583165593	33.24154027718932	58.12983921671162	63.555065585131956	11.045361017187261	13.168652334400363	12.041594578792296	23.714341086995194	13.657610213433442	16.278820596099706	26.485734795140132	0.8387616846967365	1.1619923598474697	0.7218306364827024	0.30817936372742416	0.11609756097560976	106.0	3.0	34.785054261852174	2.0	69.0	136.0	7404.0	0.0	0.062062937062937064	0.971830985915493	-1.0	0.1478120168609267	27.07463837598151	13.246211251235321	2.0	0.5211267605633803	105.0	8815.0	112.0	0.0014362506576985454	25.0	0.6472254663481222
10	232	small	api	A1	1001.0	113.0	102.74011527999994	31.798989840000004	4.571972594648035E-5	1114.0	136.95331867999985	37.94733192202055	31.622776601683793	49.763641690726175	56.309932474020215	11.40175425099138	13.181520721699856	11.180339887498949	21.819715855161817	16.76007159889241	16.15549442140351	26.224034777280174	0.8649801864075845	1.2	0.7208168220063204	0.3095089951314295	0.11288711288711288	116.0	4.0	34.48187929913333	54.0	75.0	4565.0	7723.0	0.25	0.11579892280071813	0.5813953488372093	-1.0	0.06629479160467071	35.7299412461328	15.70820393249937	3.0	0.6124031007751938	103.0	16384.0	217.0	3.0039428212902137E-4	23.769728648009426	0.6263873490988712
10	240	small	api	A1	857.0	90.0	93.25483391999994	24.727922040000003	7.553244615356489E-5	947.0	119.98275595999988	34.20526275297414	30.083217912982647	34.48579107871906	54.18883607735876	8.54400374531753	13.549462988936442	12.529964086141668	15.523926941734416	17.717519500132322	14.866068747318506	19.142894467357003	0.6305787729221427	1.137021406816077	0.5545883033881561	0.2651650429318573	0.10501750291715285	154.0	3.0	32.64965543462902	52.0	45.0	4541.0	3324.0	0.5833333333333334	0.10242872228088701	0.4639175257731959	0.026152222190068995	-1.0	20.307135789365265	10.071067811865476	1.0	0.29896907216494845	117.0	6485.0	61.0	2.5306912360849554E-4	19.697715603592208	0.5758679810719914
10	241	small	api	A1	976.0	136.0	100.42640679999991	33.384776280000004	8.79574029060088E-5	1112.0	136.2253966399999	38.01315561749642	31.0	61.40528525793445	77.47119229084848	12.36931687685298	13.093274042704921	11.40175425099138	25.780548446468163	11.0	15.264337522473747	26.409434726178482	0.9447077053844067	1.2262308263708523	0.7704158834273965	0.3324302575764369	0.13934426229508196	113.0	4.0	32.55764119219941	84.0	96.0	5860.0	6621.0	0.4166666666666667	0.1618705035971223	0.5333333333333333	0.00891740551922458	-1.0	24.832001035759724	12.315260105251328	1.0	0.3	96.0	4704.0	66.0	7.029604775543488E-4	25.019992006393608	0.658192975562323
10	243	small	api	A1	934.0	182.0	97.49747459999992	37.213203400000005	6.450486715853742E-5	1116.0	136.71067799999992	34.20526275297414	32.28002478313795	53.95663560791192	61.75026450502572	13.341664064126334	17.572072655634734	13.152946437965905	24.294507134804707	15.830223286164578	14.866068747318506	27.57941004300742	0.7592538641051054	1.059641774836613	0.7165193767697347	0.38168376722241826	0.1948608137044968	110.0	4.0	32.89376840679705	89.0	109.0	4604.0	6061.0	0.5	0.1774193548387097	0.5505050505050505	-1.0	0.053359355376089726	42.85633810737618	15.63014581273465	3.0	0.30808080808080807	76.0	7770.0	106.0	6.478809783755855E-4	21.02379604162864	0.6146362971528592
11	246	small	api	A1	884.0	57.0	96.91168815999994	19.72792204	7.57559036387339E-5	941.0	119.05382375999986	35.35533905932738	30.886890422961002	42.27368900609373	61.26020470831195	7.0	-1.0	11.0	15.810907627331202	13.889387831708877	14.866068747318506	18.032258064516128	-1.0	1.1446713662390753	-1.0	0.20356597242872765	0.06447963800904978	142.0	4.0	31.78049716414141	62.0	29.0	5096.0	3675.0	0.5833333333333334	0.09670563230605739	0.31868131868131866	-1.0	0.03103070027622742	85.28446938093802	32.017851452243804	2.0	0.8351648351648352	101.0	7272.0	108.0	2.9574201019152383E-4	20.615528128088304	0.5830951894845301
11	249	small	api	A1	950.0	78.0	98.84062035999992	24.556349160000003	6.740756379522527E-5	1028.0	125.39696951999984	37.05401462729781	31.064449134018133	53.207216411918154	63.349176761974874	8.06225774829855	-1.0	13.416407864998739	19.754944433490163	12.715499904598097	15.620499351813308	22.103268433537597	-1.0	1.1928109353376755	-1.0	0.24844389958865312	0.08210526315789474	97.0	3.0	32.64965543462902	57.0	32.0	5804.0	4047.0	0.46153846153846156	0.08657587548638132	0.3595505617977528	0.0010022986913013605	-1.0	64.14043388843022	30.653097563788805	3.0	0.6179775280898876	96.0	5940.0	73.0	3.903793797063167E-4	15.524174696260024	0.41896066735028803
11	250	small	api	A1	820.0	62.0	90.66904747999993	20.313708480000003	9.628122091073623E-5	882.0	113.39696951999987	33.95585369269929	30.805843601498726	17.85031830221683	23.089317067917158	6.082762530298219	-1.0	14.317821063276353	6.773500736618245	19.509285568493926	15.033296378372908	17.272041752698648	-1.0	1.1022536545971207	-1.0	0.22404237217205647	0.07560975609756097	147.0	3.0	32.01562118716424	69.0	37.0	5686.0	3711.0	0.5333333333333333	0.12018140589569161	0.3490566037735849	0.004077777992088494	-1.0	21.014651369236468	7.89292222699217	1.0	0.4528301886792453	104.0	6435.0	80.0	0.00118248855560402	13.152946437965905	0.3873543147228799
11	255	small	api	A1	1027.0	115.0	103.49747459999992	28.142135600000003	5.7273781908274434E-5	1142.0	133.63961019999988	39.0	32.0	37.56859202882748	52.125016348901795	11.40175425099138	14.99415456778172	13.601470508735444	19.0	20.0	16.401219466856727	24.070370085426244	0.7604132796850439	1.21875	0.6239288448697796	0.2719113264238046	0.11197663096397274	145.0	4.0	34.9857113690718	72.0	70.0	3008.0	3371.0	0.5	0.1243432574430823	0.49295774647887325	-1.0	0.026414275706392057	23.29800272367972	9.476471310671645	1.0	0.31690140845070425	111.0	9257.0	115.0	9.291286315748124E-4	22.360679774997898	0.5733507634614846
11	258	medium	iso	A1	1243.0	323.0	111.81118307999986	52.69848476000001	2.700274337465799E-5	1566.0	167.33809495999992	39.81205847478876	38.01315561749642	75.49983323344743	73.69490437934344	19.235384061671343	20.102303645307888	15.132745950421556	36.47136208542164	11.627553482998907	18.24828759089466	37.999697493260946	0.9568746150225975	1.0473231655744033	0.9136383558343242	0.47131676195836986	0.2598551890587289	138.0	4.0	37.33630940518894	50.0	243.0	3900.0	23543.0	0.5625	0.18710089399744573	0.8293515358361775	-1.0	0.14426852756989672	59.5839238275433	22.603375916436466	7.0	0.552901023890785	175.0	7860.0	47.0	3.708170367435762E-4	19.1049731745428	0.47987905942218845
11	259	small	api	A1	1200.0	138.0	112.56854239999988	31.384776280000004	4.328295111753284E-5	1338.0	146.3675322399999	41.10960958218893	35.4682957019364	58.54917698587229	65.49876855137897	12.083045973594572	15.561167470723515	14.317821063276353	25.88202638783966	15.535000740673256	18.681541692269406	28.44327636262085	0.776487111029901	1.1590522963849246	0.669932766150206	0.2788059222484881	0.115	130.0	4.0	37.21558813185679	84.0	95.0	7813.0	9565.0	0.5714285714285714	0.13378176382660686	0.5307262569832403	-1.0	0.10063566118188717	27.490713979024996	12.534393703298129	1.0	0.21787709497206703	162.0	17948.0	122.0	0.0017491961619929268	26.1725046566048	0.6366517445094941
11	261	small	api	A1	905.0	101.0	96.66904747999993	27.142135600000003	5.246114333539376E-5	1006.0	126.22539663999986	35.22782990761707	31.25699921617557	27.26588202734041	35.57440585073414	10.295630140987	12.009054014586914	12.529964086141668	13.71075088265838	23.450747620733562	17.08800749063506	23.567722076287776	0.8573223276772104	1.1270381287717022	0.7606861789241857	0.28077379789653456	0.11160220994475138	150.0	3.0	33.52610922848042	96.0	81.0	6670.0	6699.0	0.75	0.17594433399602386	0.4576271186440678	-1.0	0.038611236915129965	26.474434691198834	11.221324381327898	2.0	0.23163841807909605	133.0	5173.0	53.0	0.002702339747553081	15.0	0.4257997168527447
11	262	small	api	A1	1053.0	156.0	104.81118307999988	36.627416960000005	4.902430518771191E-5	1209.0	144.26702715999988	37.73592452822641	33.28663395418648	54.814786672052264	66.74077905447172	13.152946437965905	14.119097715463559	12.165525060596439	26.81794636416091	15.922306855341906	18.027756377319946	29.19031095443311	0.9315713158894352	1.1336659807706495	0.8217335014817739	0.3494609628825883	0.14814814814814814	126.0	3.0	35.6931365951495	46.0	121.0	2822.0	9715.0	0.5384615384615384	0.1381306865177833	0.7245508982035929	-1.0	0.08678099835068326	34.52802397290533	13.242640687119284	5.0	0.5089820359281437	104.0	8399.0	115.0	6.416504114105698E-4	23.600847442411894	0.6254212063827533
12	274	medium	iso	A1	953.0	340.0	99.74011527999991	55.455844080000006	3.300695648757262E-5	1293.0	158.02438647999995	37.12142238654117	31.76476034853718	26.17792342292705	32.449757282677865	22.090722034374522	19.068516157956832	11.045361017187261	18.533772570348567	34.34623740362147	18.027756377319946	34.54185627193108	1.158491927289088	1.1686353675969312	0.9913202692738101	0.5560034087018959	0.3567681007345226	105.0	4.0	35.35533905932738	142.0	242.0	4658.0	10293.0	0.6666666666666666	0.29698375870069604	0.6302083333333334	-1.0	0.11754638916335897	39.94973630463394	16.492422502470642	2.0	0.13020833333333334	123.0	5065.0	58.0	6.364590725091568E-4	28.0178514522438	0.7547623353571177
12	275	medium	iso	A1	909.0	336.0	96.25483391999994	54.52691188000001	4.6644571337769165E-5	1245.0	153.19595935999993	36.013886210738214	31.016124838541646	36.86989764584402	52.497281384965106	20.615528128088304	19.617585764117788	12.806248474865697	26.18434440765315	23.665109804043208	15.0	33.00584554293254	1.0508697846906236	1.1611342937975986	0.9050372470299327	0.5664849198671813	0.3696369636963696	119.0	3.0	32.2490309931942	12.0	109.0	524.0	6320.0	0.0	0.09718875502008033	0.9008264462809917	-1.0	0.20369697052511782	29.36686177225453	13.601470508735444	2.0	0.39669421487603307	97.0	12770.0	193.0	0.001549577467059624	23.08679276123039	0.6410525269651858
12	278	medium	iso	A1	1229.0	414.0	111.74011527999987	60.11269832000001	2.697954344192784E-5	1643.0	174.26702716000003	40.19950248448356	37.12142238654117	55.109298492495185	56.23813328915582	22.02271554554524	24.442091768865254	14.866068747318506	33.433249591055635	23.948435777674238	18.439088914585774	40.2153936049087	0.9010159913399124	1.082919239082239	0.8320251029093476	0.5379688231873468	0.3368592351505289	122.0	3.0	37.20215047547655	35.0	246.0	2206.0	18946.0	0.5833333333333334	0.17102860620815583	0.8754448398576512	-1.0	0.1398874312874816	58.99096393298593	24.620548868805848	3.0	0.3309608540925267	220.0	7828.0	48.0	0.0011576189355444984	25.019992006393608	0.6223955636279571
12	279	small	api	A1	885.0	131.0	93.42640679999994	30.556349160000003	3.596190320841921E-5	1016.0	126.81118307999986	35.84689665786984	30.463092423455635	40.81508387488158	53.95247333415416	11.661903789690601	13.65268289765385	12.529964086141668	19.694870848603976	18.6455134660806	15.811388300841896	24.358887797401078	0.8541840367283887	1.1767320323089998	0.7258951173890431	0.32706330262077493	0.1480225988700565	165.0	3.0	32.28002478313795	26.0	76.0	2441.0	10031.0	0.3333333333333333	0.10039370078740158	0.7450980392156863	-1.0	0.12060840200299011	79.79279067214252	35.6871108011003	5.0	0.7745098039215687	91.0	5929.0	105.0	7.667129859965387E-4	21.02379604162864	0.5864885945995291
12	280	small	api	A1	1017.0	129.0	101.25483391999992	30.970562720000004	4.328273251190762E-5	1146.0	134.22539663999987	37.12142238654117	33.12099032335839	14.036243467926482	14.378210961627133	12.041594578792296	13.378979145833565	13.45362404707371	7.030980582646768	29.558294919387293	18.439088914585774	28.314019685268367	0.9000383697094144	1.1207823807237278	0.8030447169665789	0.30586749808378955	0.12684365781710916	156.0	11.0	35.805027579936315	113.0	84.0	5701.0	4389.0	0.6363636363636364	0.1719022687609075	0.4263959390862944	0.011313351288651392	-1.0	36.648676277944716	15.180339887498949	1.0	0.2182741116751269	120.0	4572.0	51.0	7.68419478374111E-4	25.942243542145693	0.6988483165330264
12	282	small	api	A1	903.0	81.0	96.08326103999994	23.556349160000003	3.907845619555548E-5	984.0	121.63961019999986	35.34119409414458	31.38470965295043	53.13010235415598	60.65251267811894	8.602325267042627	-1.0	12.206555615733702	19.3258891643721	15.007307864507263	15.652475842498529	22.171276065623076	-1.0	1.1260640765820247	-1.0	0.2451660039951535	0.08970099667774087	122.0	3.0	31.78049716414141	30.0	50.0	2072.0	5193.0	0.45454545454545453	0.08130081300813008	0.625	-1.0	0.07814512252369592	24.578685525167117	9.571155468592364	3.0	0.5375	110.0	4359.0	55.0	8.836079236885051E-4	22.20360331117452	0.6282640946434027
12	284	small	api	A1	1019.0	133.0	102.6690474799999	30.556349160000003	4.34090376207274E-5	1152.0	135.6396101999999	38.63935817272331	31.575306807693888	48.29214711299602	62.863280414888195	10.44030650891055	16.16043852097014	12.36931687685298	21.920653966709075	16.43689491794697	16.64331697709324	24.63214376893381	0.6460410399979543	1.2237207514103439	0.5279317517933637	0.2976198758048518	0.13052011776251227	107.0	3.0	35.0	54.0	102.0	3826.0	7241.0	0.7692307692307693	0.13541666666666666	0.6538461538461539	-1.0	0.01645753228547857	41.302708884529125	12.909269189499438	3.0	0.40384615384615385	87.0	5232.0	80.0	0.00178910489412818	22.090722034374522	0.5717155532352768
13	294	small	api	A1	713.0	64.0	84.35533899999996	20.899494920000002	1.2804188316540958E-4	777.0	107.25483391999991	32.31098884280702	26.92582403567252	25.8870262663267	37.74680538727466	7.280109889280518	-1.0	12.649110640673518	10.584634276091958	18.198143141351082	14.035668847618199	17.290260987041236	-1.0	1.2	-1.0	0.24775544936165822	0.08976157082748948	104.0	5.0	29.274562336608895	51.0	27.0	4549.0	2687.0	0.5384615384615384	0.10038610038610038	0.34615384615384615	0.01663380194703682	-1.0	17.63826381932152	7.404918347287664	1.0	0.4358974358974359	88.0	2332.0	31.0	2.9004678372204177E-4	17.08800749063506	0.5288605549575789
13	299	medium	iso	B	779.0	340.0	88.42640679999995	54.11269832000001	7.085469675120981E-5	1119.0	144.95331867999988	34.0147027033899	28.0	33.69006752597977	47.40093246207859	19.849433241279208	20.96672971137714	12.806248474865697	22.754865939864978	25.0	14.422205101855956	30.91239703973864	0.9467109804209639	1.2148108108353537	0.7793073390332826	0.6119517944723276	0.43645699614890887	112.0	3.0	30.886890422961002	1.0	218.0	38.0	13568.0	0.09090909090909091	0.19571045576407506	0.9954337899543378	-1.0	0.19738132520102306	46.26068163377898	16.0312195418814	4.0	0.3059360730593607	166.0	5716.0	40.0	0.009457790415338905	24.331050121192877	0.7153097980411879
13	300	small	api	A1	817.0	111.0	89.84062035999995	29.727922040000003	6.133582071289446E-5	928.0	121.98275595999988	33.015148038438355	30.23243291566195	34.06618321424422	36.43085812016236	9.486832980505138	13.878792741702885	12.649110640673518	14.326756901083801	20.243160770662048	15.231546211727817	24.125118278381343	0.683548861710369	1.0920440353093388	0.6259352549979753	0.330896224011782	0.13586291309669524	112.0	4.0	31.78049716414141	50.0	64.0	2140.0	3620.0	0.46153846153846156	0.12284482758620689	0.5614035087719298	-1.0	0.07474774395376926	19.487806144337682	8.65937901959149	1.0	0.4824561403508772	100.0	10122.0	113.0	8.454498599159896E-4	20.591260281974	0.62369129037375
13	306	small	api	A1	824.0	48.0	91.84062035999995	20.727922040000003	8.067776445712389E-5	872.0	115.39696951999987	34.48187929913333	29.5296461204668	40.89000203872524	44.51582183951905	7.280109889280518	-1.0	12.165525060596439	14.38436680603039	15.645294160155576	13.92838827718412	20.516673324336008	-1.0	1.1677037766881389	-1.0	0.22569449072480127	0.05825242718446602	76.0	4.0	31.76476034853718	28.0	34.0	678.0	1036.0	0.46153846153846156	0.07110091743119266	0.5483870967741935	-1.0	0.043528910588167956	0.0	0.0	0.0	0.0	77.0	3020.0	49.0	7.562559056267195E-4	23.40939982143925	0.6788899067350898
13	308	small	api	A1	953.0	128.0	101.15432883999992	33.798989840000004	5.084885919117415E-5	1081.0	136.95331867999985	36.87817782917155	31.78049716414141	55.66978280449668	67.16634582208246	11.180339887498949	13.748343400797859	11.180339887498949	23.645419902233524	13.152720608525849	16.15549442140351	25.655937847102848	0.8132136041095772	1.160402797939296	0.7008028639311492	0.33413290590322925	0.13431269674711438	134.0	3.0	33.28663395418648	54.0	86.0	3765.0	8146.0	0.6666666666666666	0.12950971322849214	0.6142857142857143	-1.0	0.06825251023366051	29.832825753088926	9.508270432752164	2.0	0.4	92.0	10444.0	151.0	3.274401381616009E-4	24.515301344262525	0.6647644430216484
13	310	small	api	A1	899.0	117.0	99.08326103999993	30.556349160000003	6.659581086067169E-5	1016.0	132.46803731999987	36.40054944640259	31.016124838541646	22.806495491606	54.61456927090096	10.816653826391969	14.684463952393575	9.848857801796104	16.290962884314517	22.11752769151722	17.029386365926403	19.982167349066778	0.7366052898804555	1.1736008168618823	0.6276455156618593	0.3083906286417481	0.13014460511679643	98.0	3.0	34.23448553724738	4.0	69.0	235.0	6156.0	0.3	0.0718503937007874	0.9452054794520548	-1.0	0.10360773817361231	13.48418432072729	5.385164807134504	1.0	0.3972602739726027	88.0	11258.0	173.0	9.215581800236546E-4	16.76305461424021	0.4605165270629418
13	312	small	api	A1	1070.0	137.0	104.5685423999999	30.970562720000004	3.198286927405745E-5	1207.0	137.53910511999985	38.28837943815329	33.97057550292606	52.886883404779894	56.01872390399893	11.40175425099138	14.770803695027851	12.36931687685298	22.121594395713398	16.514291903935458	17.26267650163207	26.677585222623478	0.7719115686866408	1.1271042327456395	0.6848626296134608	0.29617475781129404	0.1280373831775701	108.0	3.0	34.713109915419565	86.0	85.0	8486.0	10839.0	0.6153846153846154	0.14167357083678542	0.49707602339181284	-1.0	0.06032724619238647	47.37575437054011	16.290612269158363	5.0	0.6257309941520468	118.0	5645.0	67.0	5.555138230750648E-4	23.430749027719962	0.6119545765985561
13	315	small	api	A1	919.0	43.0	95.84062035999995	17.0710678	7.879445784079791E-5	962.0	115.7401152799999	36.49657518178932	31.400636936215164	32.66091272167381	46.332219853869645	5.0	-1.0	12.806248474865697	11.836727085985725	16.751252564350075	15.231546211727817	16.363636363636363	-1.0	1.1622877349884861	-1.0	0.17811933745709335	0.046789989118607184	118.0	4.0	33.24154027718932	62.0	10.0	5250.0	628.0	0.6363636363636364	0.07484407484407485	0.1388888888888889	0.06745161706380576	-1.0	19.415800951370645	6.385164807134504	2.0	0.625	97.0	5268.0	56.0	5.048055293027745E-4	16.278820596099706	0.4460369367540641
13	317	medium	iso	A1	949.0	358.0	97.08326103999993	53.870057640000006	7.669511132191722E-5	1307.0	153.78174579999992	38.3275357934736	31.25699921617557	29.207596471142722	54.47079165061183	20.518284528683193	22.59747512276073	14.866068747318506	24.968993706163538	25.01839650670347	15.231546211727817	30.681247334296586	0.9079901368280155	1.2262065058900156	0.7404871304030233	0.5548851270849322	0.3772391991570074	128.0	3.0	33.61547262794322	35.0	216.0	1807.0	13814.0	0.4166666666666667	0.19204284621270085	0.8605577689243028	-1.0	0.1622137576631292	52.23708556375625	20.006770742320715	4.0	0.398406374501992	150.0	6134.0	42.0	0.0014571945587056646	25.179356624028344	0.6569521390497501
13	320	small	api	A1	1015.0	209.0	101.7401152799999	41.627416960000005	4.866077956711004E-5	1224.0	145.7817457999999	37.0	33.83784863137726	77.26980197958075	74.88943041823912	15.033296378372908	16.675214519696905	12.165525060596439	31.08108108108108	8.038336094091367	17.11724276862369	32.194210121282765	0.9015354111706	1.093450130446252	0.8244869940274926	0.4091544111723956	0.20591133004926107	169.0	3.0	33.24154027718932	82.0	153.0	3323.0	7732.0	0.8461538461538461	0.1919934640522876	0.6510638297872341	-1.0	0.08524632496540221	36.57602701078388	14.16227766016838	1.0	0.24680851063829787	94.0	10879.0	149.0	7.241389536210807E-4	19.697715603592208	0.5323706919889786
14	328	small	api	A1	1008.0	199.0	102.56854239999991	39.627416960000005	4.650142116447766E-5	1207.0	144.61017291999994	37.44329045369811	32.449961479175904	41.21835979542533	49.04589012347881	15.524174696260024	15.589924749213248	12.083045973594572	22.78111751569507	23.574758339572238	17.11724276862369	30.164284774282006	0.9957825291647708	1.153877808999144	0.8629878496653796	0.3863505908610829	0.1974206349206349	96.0	4.0	35.014282800023196	10.0	127.0	673.0	13495.0	0.0	0.11350455675227837	0.927007299270073	-1.0	0.10575700808673887	36.133599988911556	14.142135623730951	4.0	0.6131386861313869	108.0	3096.0	35.0	0.0011860556029270864	25.553864678361276	0.6824684574653196
14	330	small	api	A1	817.0	65.0	89.08326103999995	20.727922040000003	5.199849077112345E-5	882.0	112.22539663999987	34.132096331752024	29.68164415931166	19.65382405805331	31.827446576673115	7.0	-1.0	14.0	8.789381029635715	19.877605055611667	15.297058540778355	16.666666666666664	-1.0	1.1499395433943365	-1.0	0.23268032398020094	0.0795593635250918	111.0	4.0	31.78049716414141	63.0	10.0	7090.0	799.0	0.4666666666666667	0.08276643990929705	0.136986301369863	0.06192262918664196	-1.0	10.0	5.0	1.0	0.4794520547945205	161.0	8342.0	73.0	0.004798190902430548	18.35755975068582	0.5378386247436069
14	337	small	api	A1	1119.0	252.0	107.56854239999991	45.627416960000005	4.837538978656113E-5	1371.0	156.02438647999992	38.47076812334269	35.77708763999664	27.89727103094763	31.47360540594498	16.0312195418814	18.72931859278041	14.035668847618199	16.791970410594175	29.96331089849718	18.0	32.162011875948394	0.8559424873076243	1.0752906583803281	0.7960103444001828	0.4241706352246718	0.225201072386059	108.0	3.0	36.49657518178932	43.0	178.0	2374.0	12544.0	0.5333333333333333	0.1611962071480671	0.8054298642533937	-1.0	0.13726404865724115	44.18256006703382	16.254661916137508	3.0	0.49321266968325794	141.0	6175.0	53.0	0.001766032170264507	26.627053911388696	0.692137308670797
14	338	large	iso	A1	789.0	432.0	86.42640679999994	62.94112544000001	3.521047908659682E-5	1221.0	151.7817457999999	33.24154027718932	29.154759474226502	37.83645253416763	46.58971652595935	23.769728648009426	22.052457160426346	14.317821063276353	26.683480747390885	28.29726654851396	15.264337522473747	36.73127057627938	1.0778721153425372	1.140175425099138	0.9453563825486034	0.7282626661276407	0.5475285171102662	132.0	3.0	30.805843601498726	49.0	307.0	1802.0	15034.0	0.35714285714285715	0.2915642915642916	0.8623595505617978	-1.0	0.17249628283289298	47.21949901123666	16.1245154965971	3.0	0.3258426966292135	129.0	7037.0	83.0	0.002268352198238868	20.591260281974	0.6194436271686222
14	339	medium	iso	A1	782.0	322.0	91.25483391999994	53.11269832000001	1.1337096501391873E-4	1104.0	147.1959593599999	31.906112267087632	29.154759474226502	15.49927537650084	36.553760558153506	19.313207915827967	20.438711125133956	11.661903789690601	15.639636563140206	30.183750985081556	15.620499351813308	26.25964782015846	0.9449327698593513	1.0943706222407148	0.8634485892216379	0.5820261353668358	0.4117647058823529	109.0	3.0	32.01562118716424	97.0	223.0	3488.0	9975.0	0.5454545454545454	0.2898550724637681	0.696875	-1.0	0.11614139238768893	35.14305604223729	13.892443989449804	1.0	0.153125	126.0	4990.0	51.0	6.307001322867843E-4	18.867962264113206	0.5913588627209911
14	348	medium	iso	A1	978.0	345.0	99.9827559599999	54.455844080000006	4.369411537149657E-5	1323.0	156.85281359999993	37.48332962798263	31.827660925679098	50.69743077165879	60.11716765458718	20.615528128088304	20.094199873974883	12.36931687685298	29.7465569645556	20.893775434922606	16.0312195418814	34.307931138535004	1.025944215613612	1.1776966493236845	0.8711447181265063	0.5446523608709701	0.35276073619631904	75.0	3.0	33.37663853655727	45.0	223.0	1700.0	11411.0	0.3076923076923077	0.20256991685563114	0.832089552238806	-1.0	0.23790553448071008	35.40615931468195	12.806248474865697	3.0	0.26492537313432835	178.0	8230.0	70.0	0.0019093634684063613	22.67156809750927	0.6048440285994269
14	352	small	api	A1	861.0	136.0	93.84062035999995	31.798989840000004	7.655345828979047E-5	997.0	128.46803731999984	35.12833614050059	30.066592756745816	41.01647418614934	58.53585636913425	11.180339887498949	14.986592075291345	12.083045973594572	19.10138861448614	16.36367658884839	14.866068747318506	22.394053923915806	0.7460228336989415	1.1683510807063135	0.6385262495310414	0.33886167544513046	0.15795586527293845	105.0	3.0	31.622776601683793	52.0	87.0	1395.0	2875.0	0.5	0.13941825476429287	0.6258992805755396	-1.0	0.05763606613009518	0.0	0.0	0.0	0.0	93.0	7259.0	93.0	0.001789565816450876	20.223748416156685	0.575710399014318
15	354	small	api	A1	1019.0	247.0	100.4974745999999	43.041630520000005	5.6812868711150335E-5	1266.0	146.36753223999992	37.589892258425	32.64965543462902	45.25129566720895	59.57421619803874	17.4928556845359	17.83494474926857	15.652475842498529	26.895528006558866	20.42900579258682	16.76305461424021	31.190964897823275	0.9808191687980027	1.1513105347677344	0.8519153948294874	0.42828569266356514	0.2423945044160942	123.0	4.0	33.95585369269929	286.0	166.0	10391.0	7414.0	0.5333333333333333	0.3570300157977883	0.3672566371681416	0.003147111973941515	-1.0	28.84664927998167	9.958217307690626	3.0	0.17256637168141592	99.0	8477.0	121.0	4.0519831334517387E-4	22.135943621178654	0.5888802093125802
15	356	small	api	A1	635.0	64.0	78.59797967999997	21.556349160000003	5.833122660808519E-5	699.0	102.56854239999991	29.546573405388315	27.313000567495326	42.604994483127655	50.09211512449897	7.280109889280518	11.474637486653036	11.704699910719626	14.316380928384028	14.315527107092054	13.0	18.663554443428236	0.6344522777079912	1.0817769117813851	0.5864908659061923	0.27426085565765795	0.10078740157480315	134.0	4.0	27.202941017470888	18.0	24.0	1583.0	1775.0	0.25	0.060085836909871244	0.5714285714285714	-1.0	0.009726271076639705	12.95741732923815	6.478708664619075	1.0	0.4523809523809524	156.0	4330.0	38.0	8.956662835004577E-4	12.083045973594572	0.40894914641408214
15	360	small	api	A1	703.0	88.0	83.01219323999993	24.313708480000003	8.47321361095614E-5	791.0	109.74011527999987	30.805843601498726	27.65863337187866	14.931417178137565	13.134022306396332	9.0	12.9668408926769	12.0	5.71320176381852	22.343837155321587	14.0	25.142857142857125	0.6940780776513424	1.1137876259938397	0.6231691405549709	0.29289321882757213	0.1251778093883357	61.0	4.0	29.274562336608895	81.0	43.0	4275.0	2718.0	0.6153846153846154	0.15676359039190899	0.3467741935483871	-1.0	0.00755219377656975	12.12899020449196	5.8863495173726745	2.0	0.29838709677419356	152.0	9920.0	102.0	0.0019391198515173777	16.1245154965971	0.5234239225902136
15	361	medium	iso	A1	817.0	355.0	93.08326103999993	56.11269832000001	6.437618603655634E-5	1172.0	151.19595935999993	33.24154027718932	30.083217912982647	37.00784869431463	41.05481377096244	21.02379604162864	20.475976068780973	11.661903789690601	21.93039173038101	28.221714926101953	14.866068747318506	33.390734889645486	1.026754278819602	1.104986187758979	0.9292010073917403	0.6028226524625856	0.43451652386780903	118.0	4.0	31.78049716414141	25.0	222.0	1182.0	13381.0	0.36363636363636365	0.21075085324232082	0.8987854251012146	-1.0	0.25381907545723886	48.926732173987304	19.70031717407277	3.0	0.340080971659919	130.0	14772.0	145.0	0.0015200720371246052	23.40939982143925	0.704221273329594
15	362	medium	iso	A1	787.0	345.0	91.08326103999994	58.69848476000001	6.312831854696356E-5	1132.0	152.6101729199999	34.0147027033899	28.635642126552707	28.83096831239038	29.068190956662896	24.08318915758459	17.822336806927783	10.44030650891055	18.991787334822707	34.153241463132375	15.033296378372908	39.08979948693378	1.3512924493842542	1.1878449434821439	1.1376000350878854	0.6444486515938653	0.4383735705209657	125.0	3.0	31.400636936215164	43.0	200.0	2486.0	14735.0	0.36363636363636365	0.2146643109540636	0.823045267489712	-1.0	0.23598761081595507	89.88804879182969	31.47749372499107	2.0	0.4074074074074074	88.0	9899.0	152.0	7.950998428717768E-4	23.769728648009426	0.6988074790858172
15	367	medium	iso	A1	884.0	257.0	95.74011527999993	47.041630520000005	3.856133326494373E-5	1141.0	145.19595935999985	35.38361202590826	29.732137494637012	42.70938995736148	55.94990987254869	17.46424919657298	17.410256477891412	11.180339887498949	24.64417706596806	20.987391172684948	15.0	29.743799412913354	1.0031012017973504	1.1900796581574618	0.842885763924744	0.4913471263578788	0.2907239819004525	109.0	4.0	32.7566787083184	44.0	181.0	2768.0	15491.0	0.5833333333333334	0.1971954425942156	0.8044444444444444	-1.0	0.17205356224451776	49.95026513513574	19.317821063276355	1.0	0.5555555555555556	103.0	11367.0	162.0	5.780987714310808E-4	25.45584412271571	0.7194246902796884
[truncated: 27 more columns]
