# Supplementary material for: Exploiting Single-Cell Quantitative Data to Map Genetic Variants Having Probabilistic Effects
Source: PLoS Genet. 2016 Aug 1;12(8):e1006213. doi: 10.1371/journal.pgen.1006213 (PMC4968810; doi:10.1371/journal.pgen.1006213)
Supplement: S1 Dataset — (ZIP) [file pgen.1006213.s007.zip › data/2014-10-07_morpho/k_series/K4-3_C.xls]

image_number	cell_id	Cgroup	Agroup	C11-1_C	C11-2_C	C12-1_C	C12-2_C	C13_C	C101_C	C102_C	C103_C	C104_C	C105_C	C106_C	C107_C	C108_C	C109_C	C110_C	C111_C	C112_C	C113_C	C114_C	C115_C	C116_C	C117_C	C118_C	C126_C	C127_C	C128_C	A7-1_C	A7-2_C	A8-1_C	A8-2_C	A9_C	A101_C	A102_C	A103_C	A104_C	A120_C	A121_C	A122_C	A123_C	D14-1_C	D14-2_C	D14-3_C	D15-1_C	D15-2_C	D15-3_C	D16-1_C
1	11	large	F	788.0	430.0	87.18376611999994	63.11269832000001	6.149423728170918E-5	1218.0	152.71067799999994	34.0147027033899	29.0	24.934295102576577	43.315315682103716	22.627416997969522	24.83176763529058	14.142135623730951	22.637269733457405	29.0	14.7648230602334	32.99831645537221	0.9112286056435119	1.1729207828755137	0.7768884471545969	0.7239042442044948	0.5456852791878173	142.0	3.0	31.78049716414141	96.0	62.0	6676.0	4545.0	0.45454545454545453	0.1297208538587849	0.3924050632911392	0.006448057888571583	-1.0	120.89614276013022	48.64179333905514	3.0	0.7341772151898734	72.0	70.0	142.0	5555.0	6004.0	11559.0	92.0
1	14	large	F	1009.0	594.0	100.25483391999994	74.18376612	3.086012372877849E-5	1603.0	176.85281359999993	38.07886552931954	31.78049716414141	60.52411099675426	67.6439337470922	27.202941017470888	26.39873465137863	14.422205101855956	39.05053313248148	19.445888363801373	16.97056274847714	42.22418924110565	1.0304638224790923	1.1981834435329324	0.8600217504597574	0.7399520124804776	0.5887016848364718	172.0	3.0	33.28663395418648	87.0	105.0	5488.0	6927.0	0.6153846153846154	0.11977542108546475	0.546875	-1.0	0.0048875943307719215	71.5903620981264	25.690279795566788	3.0	0.5677083333333334	75.0	98.0	173.0	2579.0	4306.0	6885.0	42.0
1	23	large	E	783.0	633.0	91.49747459999993	81.84062035999996	4.699198610075766E-5	1416.0	175.33809496000006	33.421549934136806	27.65863337187866	25.30494113113628	38.927543592792304	26.0	35.08949316679347	11.0	23.039027259879447	33.40729050407305	15.524174696260024	36.66666666666667	0.7409625404508492	1.208358688036896	0.6131975114563207	0.8944576964313288	0.8084291187739464	118.0	4.0	33.1058907144937	107.0	38.0	5755.0	1667.0	0.0	0.10240112994350282	0.2620689655172414	0.3805479019466225	-1.0	87.06940182492536	40.81423533360357	3.0	0.4689655172413793	113.0	33.0	146.0	8690.0	1564.0	10254.0	125.0
2	36	large	F	624.0	585.0	77.25483391999997	74.84062035999997	9.47022058890825E-5	1209.0	154.5096678399999	29.732137494637012	25.45584412271571	28.237445538167265	46.847610265994604	25.079872407968907	28.039278747958495	14.035668847618199	24.148953304467618	26.870057685088806	12.36931687685298	33.10174336198837	0.8944549762998073	1.1679886689793688	0.7658079226756667	0.9687500000000001	0.9375	101.0	4.0	27.85677655436824	0.0	43.0	0.0	3957.0	0.0	0.03556658395368073	1.0	-1.0	0.12621291936886483	14.05321222141841	6.324555320336759	2.0	0.6744186046511628	71.0	87.0	158.0	2804.0	3903.0	6707.0	46.0
2	43	large	E	1109.0	595.0	106.91168815999993	75.59797967999998	3.4418485242143994E-5	1704.0	185.33809495999998	40.049968789001575	34.058772731852805	39.846984731249734	49.44335430719909	27.80287754891569	26.19726593463187	14.212670403551895	32.45945101352995	31.944779941599865	17.69180601295413	42.723097888404716	1.0612892818010164	1.1759075731917263	0.9025278057529595	0.7071067811300757	0.5365193868349865	64.0	3.0	36.359317925395686	313.0	107.0	14722.0	5077.0	0.5833333333333334	0.24647887323943662	0.25476190476190474	0.05100955391866921	-1.0	149.40049540687156	50.00214262167948	3.0	0.25476190476190474	243.0	183.0	426.0	5122.0	4179.0	9301.0	30.0
2	44	large	E	928.0	578.0	96.66904747999993	72.94112544	4.2703826587662786E-5	1506.0	172.02438647999998	36.345563690772494	32.2490309931942	36.17025533209096	40.105624801224906	26.90724809414742	26.510947036850165	13.45362404707371	26.082963193680794	33.613413073675495	16.278820596099706	40.489001894050396	1.0149485816838757	1.1270280864700346	0.9005530508674339	0.7545447828591767	0.6228448275862069	57.0	3.0	33.28663395418648	73.0	123.0	3526.0	5576.0	0.5454545454545454	0.1301460823373174	0.6275510204081632	-1.0	0.10279899999225757	70.91743723855451	28.815913834854467	3.0	0.33163265306122447	128.0	77.0	205.0	10194.0	8574.0	18768.0	100.0
3	64	medium	iso	897.0	432.0	95.66904747999993	62.11269832000001	6.94196815013673E-5	1329.0	160.61017291999997	36.124783736376884	30.066592756745816	31.228400282917587	56.42556456630076	22.825424421026653	23.264054339689952	13.892443989449804	28.40155410997907	25.942414104271833	16.401219466856727	34.08862511786514	0.9811455943036134	1.2014924347645557	0.8166057196156034	0.6492454974320191	0.4816053511705686	146.0	3.0	34.0	32.0	298.0	1660.0	19971.0	0.5384615384615384	0.24830699774266365	0.9030303030303031	-1.0	0.1981013224715756	79.13558541421807	27.656460375875692	5.0	0.41515151515151516	61.0	75.0	136.0	3353.0	5915.0	9268.0	63.0
3	71	large	F	966.0	562.0	100.08326103999991	72.35533899999999	1.0532477465966025E-4	1528.0	174.8528136	37.48332962798263	31.400636936215164	33.53782046310446	52.346044834819985	27.294688127912362	25.228111150166352	13.892443989449804	30.466877178047085	30.66816771762191	16.278820596099706	38.48214054577274	1.0819156442369005	1.1937123983861657	0.9063453187715832	0.7229514531014531	0.5817805383022774	98.0	3.0	34.40930106817051	74.0	141.0	3591.0	6605.0	0.7692307692307693	0.1407068062827225	0.6558139534883721	-1.0	0.020695211029776457	15.886349517372675	7.23606797749979	1.0	0.29767441860465116	160.0	107.0	267.0	3870.0	2338.0	6208.0	34.0
4	80	large	E	672.0	650.0	89.66904747999993	88.25483391999995	6.532798680905619E-5	1322.0	180.75230851999999	31.240998703626616	25.612496949731394	18.586926661485904	33.69006752597979	28.160255680657446	28.90097545811905	5.0	20.485900789263358	37.48170285326545	15.264337522473747	36.93148285987862	0.9743704229452396	1.2197560731756085	0.7988239979887841	0.9842285203228527	0.9672619047619048	144.0	4.0	31.064449134018133	117.0	37.0	6751.0	1872.0	0.0	0.11649016641452345	0.24025974025974026	0.04800233664231207	-1.0	101.30982596406346	48.64345634120454	1.0	0.33766233766233766	116.0	66.0	182.0	5847.0	2888.0	8735.0	77.0
4	84	large	E	954.0	552.0	98.49747459999993	74.01219323999997	3.8890169199507793E-5	1506.0	174.50966783999996	35.84689665786984	32.31098884280702	28.213395681974127	40.44623202084137	26.832815729997478	27.323191955026214	13.416407864998739	26.194736156995937	35.46780959181691	17.804493814764857	40.37822751677505	0.9820527475034435	1.1094335995801619	0.8851838883147919	0.7514120899095622	0.5786163522012578	88.0	3.0	34.40930106817051	136.0	112.0	8976.0	8058.0	0.6923076923076923	0.1646746347941567	0.45161290322580644	0.01964779757309827	-1.0	125.44686806258237	47.09664008481721	5.0	0.46774193548387094	115.0	80.0	195.0	10282.0	10402.0	20684.0	113.0
4	86	large	E	933.0	509.0	97.08326103999993	68.76955256000001	5.369665006065044E-5	1442.0	168.26702716	35.014282800023196	32.01562118716424	45.0	63.02611737565152	25.059928172283335	26.752183727783788	13.892443989449804	34.15748958305688	22.457786959581554	15.556349186104045	38.3269489693745	0.9367432740175546	1.0936624529422274	0.8565195518027334	0.708356433676716	0.5455519828510182	107.0	3.0	32.7566787083184	283.0	168.0	8986.0	6638.0	0.7692307692307693	0.3127600554785021	0.37250554323725055	0.027358181549297454	-1.0	57.317818399790454	28.658909199895227	1.0	0.05543237250554324	94.0	59.0	153.0	3074.0	2161.0	5235.0	40.0
4	102	large	iso	985.0	487.0	100.25483391999992	67.52691188	4.524529361499998E-5	1472.0	170.61017291999994	37.05401462729781	32.0624390837628	40.58137953301083	51.460518722346926	24.08318915758459	24.72765042402992	13.45362404707371	29.497478505197744	27.19693276365871	16.401219466856727	37.7119280075071	0.9739376262849845	1.155682963809914	0.8427377202777363	0.6735526781071152	0.49441624365482234	85.0	5.0	33.61547262794322	109.0	361.0	3170.0	13434.0	0.45454545454545453	0.31929347826086957	0.7680851063829788	-1.0	0.20033097413086332	25.848759187309803	12.165525060596439	2.0	0.06808510638297872	168.0	69.0	237.0	3854.0	1514.0	5368.0	30.0
5	114	large	E	935.0	552.0	96.42640679999992	71.76955256	4.6981175368242134E-5	1487.0	170.61017292	35.35533905932738	32.2490309931942	56.904265715491746	62.5924245621816	25.80697580112788	25.894075572232754	13.601470508735444	35.779603128039305	20.713800676397813	15.620499351813308	40.3034868992923	0.9966363050551117	1.0963225241337866	0.9090721782283568	0.7442935492645574	0.5903743315508021	106.0	3.0	32.202484376209235	91.0	110.0	5194.0	6435.0	0.08333333333333333	0.1351714862138534	0.5472636815920398	-1.0	0.12133827208185895	133.6529626518368	51.70334346924584	4.0	0.5174129353233831	82.0	83.0	165.0	4081.0	4961.0	9042.0	66.0
5	122	large	iso	905.0	461.0	94.42640679999995	64.94112544000001	5.405863694022754E-5	1366.0	161.78174579999992	34.48187929913333	31.32091952673165	30.135528285737823	43.39671993531951	24.186773244895647	23.55116607713188	13.892443989449804	25.056638952440036	31.033571641165306	16.278820596099706	36.47010834832432	1.026988352325405	1.1009216785511	0.9328441544334044	0.6877432663253691	0.5093922651933702	157.0	3.0	32.802438933713454	31.0	288.0	1233.0	13223.0	0.46153846153846156	0.2335285505124451	0.9028213166144201	-1.0	0.21040474586376054	70.8314532389389	30.68876324022714	2.0	0.23824451410658307	103.0	53.0	156.0	9123.0	6238.0	15361.0	108.0
5	124	large	F	987.0	600.0	101.49747459999992	74.76955255999998	5.215193728784199E-5	1587.0	178.26702716	37.656340767525464	31.400636936215164	36.02737338510361	50.843948352845615	27.294688127912362	29.364489901736555	13.892443989449804	30.14100618557221	30.82740015644653	16.97056274847714	38.87010166271082	0.9295134435929095	1.1992221955248124	0.7750969312122589	0.7366641668146494	0.60790273556231	131.0	4.0	35.0	149.0	205.0	7611.0	9936.0	0.7692307692307693	0.22306238185255198	0.5790960451977402	-1.0	0.03488725764538731	77.40109833658431	29.323807579381203	5.0	0.22033898305084745	58.0	82.0	140.0	3602.0	6002.0	9604.0	74.0
5	127	medium	iso	1339.0	392.0	119.63961019999988	57.284271200000006	3.4087078330301834E-5	1731.0	179.33809496	42.95346318982906	38.48376280978771	57.3515591500302	62.18049720024047	21.400934559032695	23.226832488972804	14.212670403551895	34.502456611017166	20.24230332803824	18.867962264113206	39.01129768325518	0.9213884230315531	1.1161450974046787	0.8255095374015579	0.478806902699187	0.292755787901419	87.0	3.0	38.62641583165593	54.0	204.0	2180.0	9042.0	0.75	0.14904679376083188	0.7906976744186046	-1.0	0.1238259712535083	114.74879970396988	50.90778672216829	2.0	0.313953488372093	305.0	41.0	346.0	7228.0	909.0	8137.0	28.0
5	130	large	F	869.0	527.0	93.25483391999994	70.18376612	5.518173939575131E-5	1396.0	165.43860003999993	35.6931365951495	29.427877939124322	29.74488129694222	46.2188752351313	26.076809620810597	24.920502819367787	13.892443989449804	26.86791051393121	30.651207737979377	14.866068747318506	37.21378039636512	1.0463998182470118	1.2129021558736155	0.8627240154366143	0.7526019099471906	0.6064441887226697	108.0	3.0	32.202484376209235	144.0	169.0	5957.0	5719.0	0.5384615384615384	0.22421203438395415	0.5399361022364217	0.03280144780995217	-1.0	76.9617778237508	37.425340807103794	1.0	0.13738019169329074	84.0	85.0	169.0	3960.0	4752.0	8712.0	56.0
6	144	large	E	1071.0	645.0	101.66904747999993	75.76955255999998	5.376187504328937E-5	1716.0	180.26702715999997	37.33630940518894	34.36568055487916	43.152389734005396	45.39029218870573	27.80287754891569	28.28347030706344	17.804493814764857	31.149302609924487	32.1832706974567	18.027756377319946	43.754731514734715	0.9830079989149094	1.0864417291421287	0.9047958786442305	0.7452568351730173	0.6022408963585434	112.0	5.0	35.510561809129406	249.0	316.0	8266.0	10950.0	0.6666666666666666	0.32925407925407923	0.5592920353982301	-1.0	0.027735316540313835	94.91125946489854	46.727120292546104	1.0	0.07079646017699115	118.0	107.0	225.0	7852.0	7836.0	15688.0	90.0
6	155	large	F	1123.0	589.0	107.3259017199999	74.76955256	4.586898772165675E-5	1712.0	184.50966784000002	38.01315561749642	35.0	53.29714496983688	57.16387137342086	26.92582403567252	26.963752991007453	14.422205101855956	37.85531552496703	24.0	18.027756377319946	45.05379161317763	0.998593335454913	1.0860901604998978	0.919438709393415	0.6966589738520397	0.5244879786286732	99.0	3.0	36.359317925395686	157.0	339.0	4659.0	9988.0	0.6153846153846154	0.2897196261682243	0.6834677419354839	-1.0	0.04619402296138676	10.770329614269007	5.385164807134504	1.0	0.06048387096774194	139.0	120.0	259.0	4370.0	3804.0	8174.0	39.0
6	157	large	E	920.0	522.0	96.08326103999993	69.76955256000001	9.093746187141583E-5	1442.0	168.26702716	35.6931365951495	31.575306807693888	24.328072113640303	43.152389734005396	25.80697580112788	25.894083527283556	13.601470508735444	25.49509756796392	33.475525873352495	16.401219466856727	37.276742823851386	0.996635998873492	1.1304129778543348	0.8816565435804106	0.7261363925913652	0.5673913043478261	116.0	3.0	33.54101966249684	50.0	55.0	4606.0	4412.0	0.5833333333333334	0.07281553398058252	0.5238095238095238	4.2179716900285177E-4	-1.0	78.99312118563766	36.49657518178932	3.0	0.5238095238095238	136.0	49.0	185.0	5932.0	1623.0	7555.0	64.0
7	160	large	E	1020.0	574.0	101.42640679999992	72.59797968	5.492957051558514E-5	1594.0	176.02438647999998	38.01315561749642	33.015148038438355	50.502340426182485	51.142899185677614	26.248809496813376	26.68493462088974	14.212670403551895	33.225339477438055	27.502526989818374	16.278820596099706	42.66698377667348	0.9836565039310625	1.1513852845136139	0.8543243666229363	0.7157700047794658	0.5627450980392157	70.0	3.0	33.97057550292606	288.0	81.0	8326.0	2146.0	0.5	0.2314930991217064	0.21951219512195122	0.06701260661032601	-1.0	2.8284271247461903	1.4142135623730951	1.0	0.056910569105691054	102.0	87.0	189.0	3549.0	3096.0	6645.0	42.0
7	165	large	F	1187.0	711.0	110.3259017199999	83.01219323999993	5.2026245369698836E-5	1898.0	196.16652208000005	41.23105625617661	35.17101079013795	54.637538112930926	70.34617594194668	28.844410203711913	30.77160188159672	14.422205101855956	42.201198756321936	20.272377278389943	18.439088914585774	44.81185156648101	0.9373710967241721	1.1723022833264125	0.7995984568624892	0.7524270542621947	0.598989048020219	90.0	4.0	37.12142238654117	265.0	267.0	9998.0	9651.0	0.7692307692307693	0.2802950474183351	0.5018796992481203	0.007476183989873037	-1.0	104.07291847869047	50.000585348499	2.0	0.12406015037593984	172.0	129.0	301.0	22328.0	19408.0	41736.0	195.0
7	169	large	api	845.0	461.0	91.42640679999995	66.76955256	4.785155886960495E-5	1306.0	160.6101729199999	33.24154027718932	30.14962686336267	35.385430729099056	46.70442106513943	23.600847442411894	25.4232443459826	12.806248474865697	26.713563589270695	28.358559920984693	16.278820596099706	36.70324435877716	0.928317689167839	1.1025522945222217	0.8419715724868313	0.73030927165345	0.5455621301775148	125.0	3.0	32.202484376209235	58.0	229.0	3550.0	13153.0	0.2727272727272727	0.21975497702909647	0.7979094076655052	-1.0	0.22803473652878958	118.97763178291879	42.81913143926282	1.0	0.3623693379790941	232.0	40.0	272.0	5289.0	844.0	6133.0	32.0
7	173	large	E	1002.0	514.0	101.66904747999993	69.94112544	4.65508791093725E-5	1516.0	174.02438647999998	38.2099463490856	32.0624390837628	38.99099404250548	51.51980175165699	26.076809620810597	23.946216504518137	13.038404810405298	31.091381001858696	28.07022876983124	16.97056274847714	39.71698696092691	1.0889741022716664	1.1917354836686784	0.9137716525141402	0.6879293863135546	0.5129740518962076	79.0	3.0	34.40930106817051	239.0	121.0	9802.0	6030.0	0.5	0.23746701846965698	0.33611111111111114	0.0011915493150404244	-1.0	58.50457197764096	25.61577310586391	2.0	0.21666666666666667	111.0	55.0	166.0	3872.0	1607.0	5479.0	53.0
8	182	large	E	914.0	753.0	98.42640679999992	89.25483391999992	7.827568238883564E-5	1667.0	190.50966784000002	35.4400902933387	31.04834939252005	36.94558555361823	37.55080015086307	33.24154027718932	28.481467573986038	13.416407864998739	30.53039625588573	40.77511445117259	17.08800749063506	50.09379746506803	1.1671287720984913	1.1414484501348945	1.0224980129068133	0.9068179650341558	0.8238512035010941	150.0	4.0	34.17601498127012	401.0	441.0	15510.0	18467.0	0.0	0.5050989802039592	0.5237529691211401	-1.0	0.041535852782601065	138.82628289394364	58.09918119143124	4.0	0.09144893111638955	185.0	65.0	250.0	8275.0	2694.0	10969.0	73.0
8	190	large	iso	936.0	571.0	95.91168815999991	73.18376611999997	2.982933462085213E-5	1507.0	171.9238814	36.6742416417845	32.202484376209235	36.86989764584402	51.60483549675398	27.65863337187866	25.57744285274079	14.317821063276353	31.43895956355206	29.74925750473332	15.652475842498529	40.11371607267433	1.0813682013139503	1.1388637352737585	0.949515001506315	0.7630328224221723	0.6100427350427351	122.0	4.0	32.64965543462902	15.0	322.0	893.0	26899.0	0.2	0.22362309223623092	0.9554896142433235	-1.0	0.2427288653282576	109.27756126680391	42.54312756847082	6.0	0.516320474777448	129.0	103.0	232.0	4475.0	4073.0	8548.0	42.0
8	191	large	iso	1552.0	783.0	131.22539663999984	88.25483391999995	7.273696994550548E-5	2335.0	221.48023056000014	44.64302857109943	42.720018726587654	55.03925478715236	54.25261919335644	32.01562118716424	30.236570362112218	14.212670403551895	42.940635108277775	29.9391254527702	20.615528128088304	52.90857397913263	1.0588377188201628	1.0450142556542221	1.013228013963586	0.6725438533984077	0.5045103092783505	104.0	4.0	42.80186911806539	19.0	440.0	1147.0	28043.0	0.25	0.19657387580299787	0.9586056644880174	-1.0	0.23116634583523413	134.4000007453497	48.39014353589785	3.0	0.33986928104575165	133.0	80.0	213.0	11676.0	8490.0	20166.0	119.0
8	197	large	iso	785.0	525.0	86.59797967999994	71.59797968	6.95571171020865E-5	1310.0	160.6101729199999	31.144823004794873	30.4138126514911	22.714412353167234	29.857890577442866	26.248809496813376	24.842282420528427	13.341664064126334	18.65478573792353	36.72673376401682	14.317821063276353	37.47065925712181	1.0566182709171146	1.0240354723585743	1.0318180370094945	0.826785797365845	0.6687898089171974	118.0	3.0	30.01666203960727	39.0	288.0	1495.0	13237.0	0.5	0.24961832061068703	0.8807339449541285	-1.0	0.30234712645474293	55.47510503560393	21.633307652783937	2.0	0.13761467889908258	102.0	118.0	220.0	5708.0	6557.0	12265.0	83.0
9	210	large	E	830.0	484.0	90.3259017199999	67.94112544	4.76778366767787E-5	1314.0	160.26702715999994	34.0	30.4138126514911	42.27368900609373	49.662739336254646	23.53720459187964	24.333893089802142	14.317821063276353	27.941176470588236	25.679121817096807	14.866068747318506	36.656302233255175	0.9672601299355433	1.1179131136764295	0.8652373052093104	0.7521776605187935	0.5831325301204819	83.0	4.0	31.38470965295043	113.0	54.0	7034.0	3634.0	0.4	0.12709284627092846	0.32335329341317365	0.07276541968944233	-1.0	96.19432981419845	31.005076685393057	4.0	0.46706586826347307	91.0	67.0	158.0	5340.0	5012.0	10352.0	84.0
9	214	medium	iso	978.0	416.0	100.66904747999993	61.52691188000001	3.4048644382203985E-5	1394.0	164.61017291999994	37.21558813185679	33.13608305156178	32.905242922987895	47.356100260739254	21.2602916254693	24.748796592566958	12.041594578792296	25.258233100321576	29.333581717776003	17.88854381999832	34.33792805488169	0.859043450696694	1.1231136786429177	0.7648766701289709	0.6111800341830358	0.42535787321063395	100.0	4.0	35.35533905932738	24.0	248.0	657.0	8202.0	0.6	0.1951219512195122	0.9117647058823529	-1.0	0.1573000914737766	39.865817287843	16.1245154965971	1.0	0.10294117647058823	155.0	34.0	189.0	8246.0	1683.0	9929.0	71.0
9	219	large	F	733.0	406.0	85.42640679999995	62.35533900000001	7.823007211429643E-5	1139.0	150.61017291999988	32.89376840679705	26.570660511172846	26.029592191513473	37.9716037610504	22.135943621178654	23.366864227700006	11.180339887498949	20.824613085633995	30.183668172748753	15.132745950421556	33.846253081489685	0.9473219600830235	1.2379733049152228	0.7652200223718852	0.7299304902989323	0.5538881309686221	93.0	4.0	30.265491900843113	111.0	166.0	3976.0	4592.0	0.7272727272727273	0.24319578577699735	0.5992779783393501	0.00389509968984237	-1.0	7.404918347287666	3.1622776601683795	1.0	0.10830324909747292	52.0	72.0	124.0	1723.0	2777.0	4500.0	43.0
10	221	large	iso	831.0	410.0	91.84062035999995	61.11269832000001	3.714412819450963E-5	1241.0	154.95331867999997	34.438350715445125	29.966648127543394	26.565051177077976	29.79866330196586	23.021728866442675	23.793796045780738	12.206555615733702	18.55489553724236	33.937729560926094	15.0	37.33727092806312	0.9675517442507888	1.1492226480876129	0.8419184444901628	0.6654212273441578	0.49338146811071	147.0	3.0	32.55764119219941	40.0	306.0	2162.0	19647.0	0.5454545454545454	0.27880741337630943	0.884393063583815	-1.0	0.22215762580957166	60.81254303478423	23.605551275463988	4.0	0.3930635838150289	103.0	63.0	166.0	3772.0	2015.0	5787.0	37.0
10	224	medium	F	860.0	398.0	93.32590171999993	59.284271200000006	4.3180077926507115E-5	1258.0	155.4386000399999	35.4682957019364	29.832867780352597	34.58089221237171	45.866410771104654	21.095023109728988	23.255473305518283	12.041594578792296	24.04964724463573	27.82166321089062	16.0312195418814	33.508481773927045	0.9070992807840792	1.1888999731127154	0.7629735901239526	0.6352392005583511	0.4627906976744186	158.0	3.0	33.734255586866	70.0	272.0	4293.0	14414.0	0.6153846153846154	0.2718600953895072	0.7953216374269005	-1.0	0.07608866703089893	62.39048518358621	23.478024748790627	5.0	0.2807017543859649	80.0	42.0	122.0	4338.0	2331.0	6669.0	56.0
11	251	large	iso	1043.0	525.0	103.66904747999992	69.52691188	4.8991369964727635E-5	1568.0	176.02438647999998	38.27531841800928	33.83784863137726	86.10351912912809	89.29916914973758	25.632011235952593	25.64606282784005	14.866068747318506	41.90690153070776	0.23642164982621666	16.76305461424021	41.91003672015083	0.9994520955523745	1.1311392410011913	0.8835800751353492	0.6706622041011161	0.5033557046979866	117.0	5.0	32.89376840679705	132.0	290.0	6492.0	14670.0	0.6	0.26913265306122447	0.6872037914691943	-1.0	0.1020222254699341	65.89546031990929	24.74931080509128	1.0	0.22274881516587677	105.0	70.0	175.0	5007.0	4226.0	9233.0	59.0
11	253	large	E	943.0	795.0	97.49747459999992	85.84062035999995	1.3819635475488857E-4	1738.0	185.33809496000003	36.05551275463989	31.064449134018133	56.309932474020215	58.219084907016594	30.01666203960727	32.52034219209485	21.0	38.82901373576604	24.75498589021756	16.0	45.677529190706714	0.9230118755301355	1.1606680227642001	0.7952419274306599	0.8804394238125222	0.8430540827147401	174.0	7.0	32.28002478313795	78.0	88.0	6936.0	8102.0	0.045454545454545456	0.09551208285385501	0.5301204819277109	-1.0	0.00880102434890071	54.92486945989049	27.460609912261255	1.0	0.3674698795180723	108.0	108.0	216.0	4885.0	4846.0	9731.0	55.0
12	272	large	api	820.0	496.0	91.66904747999995	69.18376611999999	7.690580782395393E-5	1316.0	162.85281359999996	34.0147027033899	28.635642126552707	33.37560427565107	40.13548556223948	25.495097567963924	23.771653928849087	13.341664064126334	24.783400500395576	32.33732269413147	15.264337522473747	38.44788416778816	1.0724999465444547	1.1878449434821439	0.9028955777682922	0.7547123922618949	0.6048780487804878	109.0	4.0	32.64965543462902	163.0	317.0	6782.0	14694.0	0.5	0.364741641337386	0.6604166666666667	-1.0	0.18681970105688894	108.51964412195126	49.03619169831061	1.0	0.10833333333333334	104.0	74.0	178.0	4596.0	3742.0	8338.0	58.0
12	276	medium	iso	1072.0	490.0	107.08326103999993	66.94112544	4.162445174524562E-5	1562.0	176.02438647999998	42.42640687119285	30.265491900843113	30.51023740611555	54.766679395772684	24.758836806279895	25.450449987305884	12.727922061357855	29.557063453597685	30.397655620934128	18.384776310850235	36.18599225533216	0.9728251099147186	1.4018079405479933	0.6939788838222894	0.6251315545479585	0.457089552238806	135.0	3.0	38.07886552931954	38.0	357.0	2097.0	23876.0	0.5	0.2528809218950064	0.9037974683544304	-1.0	0.1353746560368573	64.50591745551979	23.443955252834495	3.0	0.3367088607594937	217.0	61.0	278.0	6741.0	1552.0	8293.0	48.0
12	287	large	E	910.0	545.0	95.66904747999992	70.94112543999998	9.699804882972799E-5	1455.0	169.43860003999998	35.4682957019364	31.016124838541646	22.38013505195957	41.30031067857283	26.570660511172846	24.60036592422777	13.601470508735444	23.683122726253238	34.49818459172511	16.0	35.883207121198055	1.0800920845248332	1.143543749793731	0.9445131283518071	0.7415264111919853	0.5989010989010989	103.0	3.0	34.132096331752024	330.0	176.0	12304.0	8326.0	0.35714285714285715	0.34776632302405497	0.34782608695652173	0.003309095919117471	-1.0	101.15161468360682	36.25141523241662	3.0	0.18181818181818182	111.0	115.0	226.0	4510.0	5497.0	10007.0	62.0
12	289	large	E	715.0	453.0	85.25483391999997	64.94112544000001	7.456921623958948E-5	1168.0	152.6101729199999	31.064449134018133	28.160255680657446	18.507751553134902	25.940409643663646	23.769728648009426	23.397643811670797	11.661903789690601	15.32298216351568	34.907353510827576	15.524174696260024	35.029073797066516	1.015902662649862	1.1031309334082327	0.9209266387908548	0.761729540179955	0.6335664335664336	87.0	3.0	30.59411708155671	60.0	57.0	3882.0	2930.0	0.7272727272727273	0.10017123287671233	0.48717948717948717	0.03980588262936565	-1.0	29.421358037502667	14.328973781533541	3.0	0.4444444444444444	81.0	41.0	122.0	10585.0	4693.0	15278.0	180.0
12	290	large	E	1052.0	625.0	105.49747459999989	79.18376611999997	4.099639911318273E-5	1677.0	187.09545428	38.118237105091836	34.058772731852805	48.718395914855996	49.513988458001265	28.284271247461902	27.19953486845688	12.041594578792296	34.99637185009808	31.06394961232781	17.69180601295413	46.01368029770021	1.0398806959108329	1.119189978018277	0.9291368903714853	0.7505749916785217	0.594106463878327	85.0	4.0	35.22782990761707	166.0	114.0	6522.0	4845.0	0.7	0.16696481812760883	0.40714285714285714	0.015533232179206963	-1.0	27.383516933266804	9.15298244508295	2.0	0.22857142857142856	82.0	60.0	142.0	5873.0	4345.0	10218.0	94.0
13	291	large	E	791.0	555.0	90.66904747999995	72.35533899999999	1.0760937885037836E-4	1346.0	165.43860003999995	34.92849839314596	27.65863337187866	32.89434397324051	58.24051991518721	25.45584412271571	26.977570758244312	12.727922061357855	29.717853550889764	26.14012016714807	14.866068747318506	34.95127804150649	0.9435928961445291	1.2628425245572248	0.7471975941540057	0.7980158721305675	0.7016434892541087	118.0	3.0	32.38826948140329	338.0	166.0	12813.0	8560.0	0.6	0.37444279346210996	0.32936507936507936	-1.0	0.013791030197702572	34.41512751592486	13.153830342163694	2.0	0.1111111111111111	62.0	56.0	118.0	4383.0	3954.0	8337.0	75.0
13	296	medium	iso	1079.0	507.0	105.81118307999988	67.355339	4.123393863213342E-5	1586.0	175.58073563999997	37.48332962798263	33.24154027718932	27.354792606584294	32.15078688131866	24.515301344262525	25.117732331862182	14.317821063276353	21.58292787831882	36.881564144646255	18.681541692269406	40.558034330283	0.9760157095537058	1.127605078327374	0.8655651950428181	0.6365616283590284	0.46987951807228917	101.0	3.0	37.16180835212409	27.0	341.0	1850.0	28261.0	0.6	0.23203026481715006	0.9266304347826086	-1.0	0.1845922165059854	133.09659490854517	53.438350715445125	6.0	0.4076086956521739	87.0	58.0	145.0	13060.0	7833.0	20893.0	219.0
13	305	large	E	1011.0	532.0	101.1543288399999	71.59797967999998	4.3278933802720785E-5	1543.0	175.58073563999997	37.69615364994153	32.69556544854363	64.04353057304309	68.19859051364818	27.0	24.18886559485946	13.038404810405298	39.367411693535	18.473453256239804	16.0312195418814	42.400000000000006	1.1162160496579034	1.1529439278017024	0.9681442633434677	0.7078093493482572	0.5262116716122651	155.0	3.0	33.24154027718932	398.0	78.0	14127.0	2867.0	0.9285714285714286	0.3084899546338302	0.1638655462184874	0.12908433995323879	-1.0	62.48393608008316	29.618203193581586	2.0	0.14495798319327732	81.0	70.0	151.0	5736.0	5557.0	11293.0	86.0
13	307	medium	E	1044.0	469.0	103.81118307999986	66.94112544	5.0348411267635636E-5	1513.0	173.58073564	38.8329756778952	33.28663395418648	66.11113228848673	77.29288649868342	21.540659228538015	26.842916643253854	12.36931687685298	35.89732632293495	10.214310058143864	16.278820596099706	36.798626182085776	0.8024708907313022	1.1666236883952381	0.6878575317077178	0.6448353968609841	0.4492337164750958	93.0	4.0	34.23448553724738	59.0	80.0	3943.0	5417.0	0.0	0.09187045604758758	0.5755395683453237	0.03732719582714056	-1.0	95.74557932795764	38.233318996199856	2.0	0.4460431654676259	84.0	80.0	164.0	6891.0	10163.0	17054.0	89.0
13	321	large	F	944.0	612.0	97.66904747999995	76.01219323999999	5.088306624978211E-5	1556.0	175.68124071999995	38.118237105091836	31.064449134018133	35.753887254436734	44.878525031098604	26.248809496813376	30.115039411666803	14.212670403551895	28.09678729494381	32.28771241597947	16.1245154965971	39.819369647432204	0.8716179692809694	1.2270694690461845	0.7103248766824002	0.7782628703895703	0.6483050847457628	85.0	3.0	34.92849839314596	86.0	78.0	4341.0	4578.0	0.8333333333333334	0.10539845758354756	0.47560975609756095	-1.0	7.394340582629512E-4	106.91013650265604	39.0062153103283	2.0	0.5487804878048781	71.0	56.0	127.0	4677.0	3901.0	8578.0	84.0
14	327	large	iso	785.0	441.0	89.25483391999994	64.355339	8.170520019327165E-5	1226.0	156.0243864799999	32.38826948140329	29.274562336608895	23.070412249824656	34.38363626055136	23.345235059857504	22.858480769250004	12.041594578792296	18.74135326521621	31.938991580781	14.422205101855956	33.18631775487941	1.0212942537835803	1.1063622099279207	0.9231102116639699	0.7210291720186537	0.5617834394904458	96.0	4.0	30.886890422961002	36.0	216.0	2234.0	14354.0	0.5	0.20554649265905384	0.8571428571428571	-1.0	0.14971576353022634	44.91478145482945	17.26267650163207	1.0	0.18253968253968253	81.0	57.0	138.0	3665.0	2695.0	6360.0	59.0
15	359	medium	F	1193.0	539.0	110.15432883999986	71.18376611999997	1.408174799919357E-4	1732.0	184.16652208000005	41.048751503547585	34.0147027033899	80.19750328475476	77.15045590850455	25.96150997149434	25.948383283751642	15.524174696260024	43.460517912361354	9.23130220299432	18.439088914585774	44.57683714066015	1.0005058769018151	1.2067943636460674	0.8290607803959273	0.6462185087922875	0.451802179379715	62.0	4.0	36.359317925395686	130.0	426.0	4987.0	19927.0	0.5	0.3210161662817552	0.7661870503597122	-1.0	0.12464094493854395	48.47594960525977	19.72308292331602	2.0	0.09352517985611511	108.0	131.0	239.0	5002.0	5267.0	10269.0	64.0
15	365	large	E	957.0	594.0	96.91168815999993	74.18376611999996	6.161277220063997E-5	1551.0	173.92388140000003	36.40054944640259	32.202484376209235	38.15722658736905	45.930868715788336	26.30589287593181	26.949690624039583	14.142135623730951	28.2688040606402	31.146665216333528	15.0	39.34413338565964	0.9761111265769599	1.1303646333975037	0.8635365064838338	0.7654780091904243	0.6206896551724138	110.0	4.0	33.54101966249684	215.0	136.0	10465.0	7767.0	0.5333333333333333	0.2263056092843327	0.38746438746438744	-1.0	0.0011937382530381809	82.89581444527082	34.40240106422832	1.0	0.23076923076923078	114.0	88.0	202.0	10605.0	10320.0	20925.0	101.0
15	372	large	E	1036.0	561.0	102.3259017199999	72.18376611999999	5.093767018437042E-5	1597.0	177.33809495999998	38.01315561749642	33.83784863137726	44.51650278910975	55.91850710665253	25.632011235952593	26.60777542912451	15.231546211727817	33.80408648337917	27.602227617210797	17.26267650163207	40.814292984137644	0.96332785520642	1.1233916207736525	0.8575173941060728	0.7054300514987932	0.5415057915057915	54.0	4.0	35.35533905932738	93.0	71.0	4299.0	3266.0	0.4666666666666667	0.10269254852849093	0.4329268292682927	9.355438235567411E-4	-1.0	36.1909407684109	15.770329614269007	1.0	0.27439024390243905	107.0	82.0	189.0	6812.0	5432.0	12244.0	97.0
[truncated: 67 more columns]
