# Supplementary material for: Exploiting Single-Cell Quantitative Data to Map Genetic Variants Having Probabilistic Effects
Source: PLoS Genet. 2016 Aug 1;12(8):e1006213. doi: 10.1371/journal.pgen.1006213 (PMC4968810; doi:10.1371/journal.pgen.1006213)
Supplement: S1 Dataset — (ZIP) [file pgen.1006213.s007.zip › data/2014-10-07_morpho/k_series/K5-1_A.xls]

image_number	cell_	Agroup	C11-1_A	C12-1_A	C13_A	C103_A	C104_A	C115_A	C126_A	C127_A	A7-1_A	A8-1_A	A101_A	A120_A	A121_A	A122_A	A123_A	D14-1_A	D15-1_A	D16-1_A	D17-1_A	D102_A	D105_A	D117_A	D127_A	D135_A	D147_A	D148_A	D154_A	D155_A	D173_A	D176_A	D179_A	D182_A	D188_A	D191_A	D194_A
1	0	A	1082.0	120.81118307999986	3.355206493034788E-5	38.58756276314948	33.28663395418648	1.1592509719143982	83.0	3.0	526.0	20753.0	0.48613678373382624	52.2429512465764	23.194827009486403	3.0	0.09885931558935361	104.0	7333.0	100.0	6.398528811403141E-4	23.600847442411894	0.6116179865329648	4.47213595499958	23.853720883753127	4.242640687119285	0.23802777946288958	0.23076923076923075	31.429565614838516	12.994616791916506	7.0710678118654755	11.180339887498949	5.830951894845301	1.917412472118426	1.4142135623730951	70.50961538461539	1.4182462839219965
1	3	A	1122.0	123.05382375999984	4.728804041134056E-5	41.10960958218893	32.64965543462902	1.2591131218673468	76.0	3.0	419.0	13526.0	0.37344028520499106	49.193495504995376	24.596747752497688	1.0	0.05489260143198091	120.0	14104.0	154.0	9.966535609084175E-4	22.20360331117452	0.5401073748166757	5.385164807134504	21.400934559032695	4.47213595499958	0.3083536398570881	0.2630668208823282	70.61548432064217	75.37912601136834	8.06225774829855	14.212670403551895	5.0	2.842534080710379	1.0	117.53333333333333	1.3102665910380034
1	4	B	1218.0	129.15432883999986	8.164828878140272E-5	44.40720662234904	34.36568055487916	1.2921963396428127	142.0	3.0	121.0	8877.0	0.0993431855500821	59.57537665937297	23.40939982143925	6.0	0.6115702479338843	84.0	6291.0	82.0	0.001389460787211825	29.154759474226502	0.6565321642986127	7.0	28.160255680657446	6.0	0.3333333333333333	0.2857142857142857	7.765166018425334	7.765166018425334	6.324555320336759	11.704699910719626	4.47213595499958	2.6172504656604803	1.0	74.89285714285714	1.0948974725798761
1	6	A	954.0	113.98275595999989	9.161056468404385E-5	37.8021163428716	30.0	1.2600705447623866	107.0	3.0	278.0	10216.0	0.2914046121593291	23.788726887355182	11.180339887498949	2.0	0.1223021582733813	143.0	8265.0	83.0	0.0032639953481663625	22.67156809750927	0.5997433554215406	6.0	21.400934559032695	6.324555320336759	0.375	0.4	53.74616226255521	72.18111108547723	10.770329614269007	18.027756377319946	5.830951894845301	3.0917347120042113	2.0	57.7972027972028	1.436055656382335
1	16	A	1069.0	121.39696951999986	1.0469905988983511E-4	41.7612260356422	31.32091952673165	1.3333333333333335	81.0	3.0	273.0	12010.0	0.255378858746492	17.248574534374306	8.54400374531753	1.0	0.18681318681318682	82.0	6818.0	109.0	0.0011936782859549642	24.515301344262525	0.5870350004413019	4.123105625617661	25.317977802344327	5.385164807134504	0.20986055078837967	0.2929143502255349	30.735487701920107	38.50065372034544	6.082762530298219	10.770329614269007	4.47213595499958	2.408318915758459	1.4142135623730951	83.14634146341463	1.310941625110003
1	17	B	911.0	109.98275595999986	1.1658895084148906E-4	36.345563690772494	30.265491900843113	1.2008912265443803	76.0	3.0	105.0	5663.0	0.11525795828759605	17.248574534374303	8.54400374531753	1.0	0.37142857142857144	100.0	5531.0	77.0	0.0023570159980962372	20.024984394500787	0.5509608975905025	2.8284271247461903	20.024984394500787	4.47213595499958	0.17374889710522776	0.2857142857142857	51.34019174590992	69.77514056883192	9.219544457292887	14.560219778561036	5.0990195135927845	2.8554940297339364	2.0	55.31	1.3921533176640752
1	19	B	872.0	109.2548339199999	1.0640702155414242E-4	35.17101079013795	30.083217912982647	1.169123957811695	128.0	4.0	205.0	7813.0	0.23509174311926606	13.65973668286322	6.708203932499369	1.0	0.14146341463414633	70.0	5319.0	91.0	6.61223182204286E-4	24.73863375370596	0.7033813699958474	7.280109889280518	25.96150997149434	8.54400374531753	0.38969534791087906	0.44239174468345926	2.70487598573564	7.31552530439626	5.830951894845301	8.94427190999916	4.47213595499958	2.0	1.4142135623730951	75.98571428571428	1.1975935326189133
1	21	B	945.0	112.56854239999988	4.669181035156431E-5	36.24913792078372	31.78049716414141	1.140609529598057	86.0	3.0	47.0	1729.0	0.04973544973544974	0.0	0.0	0.0	0.1702127659574468	104.0	12393.0	169.0	9.853059246386407E-4	21.470910553583888	0.5923150669266918	2.8284271247461903	23.706539182259394	5.0	0.16666666666666669	0.2808279781508652	19.798876354524907	11.668774000368956	7.211102550927978	12.806248474865697	5.0	2.5612496949731396	2.23606797749979	119.16346153846153	1.4182199628822723
2	23	B	1189.0	127.39696951999984	7.29253133866796E-5	41.773197148410844	34.52535300326414	1.2099281691475094	91.0	3.0	78.0	5325.0	0.0656013456686291	5.656854249492381	2.8284271247461903	1.0	0.358974358974359	113.0	10287.0	123.0	6.361593658943594E-4	28.792360097775937	0.6892544038581272	8.48528137423857	29.154759474226502	9.219544457292887	0.4135473100773465	0.4644739396447739	34.2157021324374	38.61440748743294	6.4031242374328485	12.529964086141668	5.385164807134504	2.326755918322392	1.0	91.03539823008849	1.3511227763196267
2	30	B	921.0	111.3969695199999	1.2593003205713254E-4	36.68787265568828	30.675723300355934	1.1959904676563107	161.0	3.0	87.0	6954.0	0.09446254071661238	22.05321222141841	9.848857801796104	2.0	0.6091954022988506	106.0	7117.0	90.0	2.5405591405829395E-4	21.95449840010015	0.598412958040406	6.082762530298219	21.633307652783937	7.0	0.3736611319222725	0.4375	61.097642963798194	70.55996517182382	6.708203932499369	11.704699910719626	5.385164807134504	2.17350820818199	1.4142135623730951	67.14150943396227	1.340452437824926
2	32	A	914.0	111.15432883999989	4.9373986672779256E-5	36.61966684720111	30.23243291566195	1.211270920516299	111.0	3.0	336.0	12114.0	0.3676148796498906	0.0	0.0	0.0	0.044642857142857144	108.0	12436.0	130.0	0.0013630470626383533	23.345235059857504	0.6375053917685166	6.324555320336759	22.80350850198276	5.0	0.3508232077228117	0.25	37.874983651098205	19.44003482817618	7.810249675906654	14.422205101855956	5.830951894845301	2.473387769603369	2.23606797749979	115.14814814814815	1.1289803795432614
2	37	A	1048.0	120.22539663999989	7.714716241620006E-5	40.24922359499622	31.304951684997057	1.2857142857142858	84.0	3.0	567.0	9512.0	0.541030534351145	0.0	0.0	0.0	0.0	210.0	4466.0	30.0	0.00238786859601455	20.615528128088304	0.5121969142940493	1.4142135623730951	22.20360331117452	7.211102550927978	0.07993607669774316	0.4191368221424546	71.56505117707799	82.8749836510982	11.40175425099138	20.12461179749811	8.94427190999916	2.25	5.830951894845301	21.266666666666666	1.4106583072100314
3	39	B	1793.0	157.53910511999996	1.5047193423131845E-4	53.71219600798314	40.718546143004666	1.3191088851587287	115.0	3.0	354.0	8240.0	0.19743446737311768	0.0	0.0	0.0	0.0	138.0	6158.0	52.0	5.107991996595698E-4	39.0	0.7260920777508987	11.704699910719626	38.897300677553446	12.041594578792296	0.4806544161774588	0.5	4.640458264263632	19.859923095437434	7.211102550927978	14.422205101855956	6.4031242374328485	2.2523700254858916	3.1622776601683795	44.6231884057971	1.165313413445924
3	40	B	1247.0	132.81118307999986	2.3285950169198158E-4	47.095647357266465	33.06055050963308	1.4245270157719812	206.0	3.0	146.0	9045.0	0.11708099438652766	24.089609076998386	11.180339887498949	2.0	0.3082191780821918	77.0	2550.0	41.0	0.0015527248143548512	29.120439557122072	0.618325496966102	8.06225774829855	29.832867780352597	7.810249675906654	0.4391791642131167	0.4065853577252028	57.869174672668976	47.80848487734599	5.830951894845301	10.63014581273465	4.242640687119285	2.505549396395485	1.4142135623730951	33.116883116883116	1.2380392156862745
3	44	B	942.0	112.56854239999986	9.672279867650014E-5	37.36308338453881	31.04834939252005	1.2033838872458729	88.0	3.0	137.0	8962.0	0.1454352441613588	52.92492772787436	24.758836806279895	1.0	0.35766423357664234	85.0	2953.0	47.0	9.947708478496994E-4	18.973665961010276	0.5078185267991494	1.0	19.235384061671343	2.23606797749979	0.06666666666666667	0.1350858067395748	74.47588900324574	78.95905981967627	6.082762530298219	11.704699910719626	4.47213595499958	2.6172504656604803	3.1622776601683795	34.741176470588236	1.3528614967829327
3	46	A	926.0	111.39696951999987	6.116574644026787E-5	36.796738985948195	30.479501308256342	1.2072618450611141	89.0	3.0	442.0	20193.0	0.4773218142548596	33.17751299452056	13.0	2.0	0.14027149321266968	102.0	8866.0	92.0	3.4338187740461676E-4	22.627416997969522	0.6149299536192704	5.0	21.93171219946131	4.47213595499958	0.2602896031476768	0.23802777946288958	10.420712396794514	20.725558865560544	6.4031242374328485	12.041594578792296	5.656854249492381	2.1286732957408	1.0	86.92156862745098	1.0584254455222197
3	48	B	959.0	113.98275595999989	1.3167644009107941E-4	38.2099463490856	30.14962686336267	1.2673439217756188	84.0	4.0	158.0	9340.0	0.16475495307612095	31.927504923805923	14.317821063276353	2.0	0.3860759493670886	69.0	3795.0	66.0	7.212837593131704E-4	23.53720459187964	0.6159967977145016	5.0	23.769728648009426	5.656854249492381	0.2808279781508652	0.31974430679097265	30.86089168834951	38.99099404250549	6.082762530298219	10.44030650891055	4.123105625617661	2.5321462647095156	1.0	55.0	1.2
3	50	B	1109.0	123.63961019999986	1.1602471300696163E-4	41.10960958218893	32.89376840679705	1.2497689250373085	92.0	3.0	147.0	13479.0	0.13255184851217314	69.05949778029253	33.61547262794322	2.0	0.3741496598639456	101.0	2385.0	30.0	8.872506460852021E-4	23.40939982143925	0.569438631486823	3.605551275463989	22.847319317591726	3.605551275463989	0.1732717365533736	0.18569533817705186	14.400021306791075	37.019886254831476	6.4031242374328485	11.180339887498949	5.830951894845301	1.917412472118426	1.4142135623730951	23.613861386138613	1.2704402515723272
3	52	B	1042.0	119.05382375999986	1.451507070633189E-4	38.27531841800928	32.449961479175904	1.1795181465029374	155.0	3.0	233.0	10805.0	0.2236084452975048	56.69912015559001	25.179356624028344	1.0	0.16738197424892703	141.0	5299.0	50.0	0.005308315018181893	24.166091947189145	0.6313753339232452	6.082762530298219	24.041630560342615	8.06225774829855	0.3523649724724399	0.4742504557822676	41.46770541610911	61.75026450502572	12.649110640673518	22.847319317591726	4.47213595499958	5.10881590977792	3.1622776601683795	37.58156028368794	1.3304397056048312
4	59	B	772.0	100.91168815999991	6.104518495486796E-5	32.7566787083184	27.459060435491963	1.1929278784054478	87.0	4.0	69.0	2663.0	0.08937823834196891	36.87817782917155	18.439088914585774	1.0	0.4057971014492754	77.0	4851.0	70.0	4.256500392899466E-4	18.601075237738275	0.5678559601042404	3.1622776601683795	19.849433241279208	5.0990195135927845	0.2	0.31323027878410764	38.829824904970394	45.95484125387219	5.656854249492381	9.433981132056603	5.0	1.8867962264113207	2.0	63.0	1.1111111111111112
4	61	B	1508.0	143.29646443999985	1.2202759526472891E-4	47.53945729601885	39.0	1.2189604434876629	122.0	4.0	242.0	14303.0	0.16047745358090185	59.14988154755548	27.018512172212592	3.0	0.2603305785123967	149.0	7002.0	62.0	0.0016866125242060125	33.12099032335839	0.6967052677341371	9.899494936611665	36.89173349139343	14.212670403551895	0.42404777297076784	0.6065819913284661	22.75097634278763	28.461569480287274	8.602325267042627	16.64331697709324	5.830951894845301	2.8543053136497876	4.47213595499958	46.993288590604024	1.3193373321908026
4	64	A	804.0	102.9116881599999	5.413356318471085E-5	34.132096331752024	28.30194339616981	1.205998325061	85.0	4.0	529.0	8890.0	0.6579601990049752	0.0	0.0	0.0	0.0	78.0	4561.0	57.0	3.596293914304592E-4	17.88854381999832	0.5240974256643347	2.23606797749979	19.72308292331602	3.1622776601683795	0.15617376188860607	0.18864566947613626	57.52880770915151	12.528807709151508	5.385164807134504	10.44030650891055	5.0990195135927845	2.047512562185564	2.23606797749979	58.47435897435897	0.9747862310896733
4	66	B	814.0	104.91168815999991	7.797594376654171E-5	33.61547262794322	28.653097563788805	1.1731880838749442	74.0	4.0	154.0	3995.0	0.1891891891891892	0.0	0.0	0.0	0.0	74.0	5458.0	100.0	9.266267368624295E-4	24.596747752497688	0.7317091157615133	7.280109889280518	25.059928172283335	7.615773105863909	0.41084036914256306	0.4360778994930029	15.01836063115067	7.765166018425333	6.082762530298219	10.198039027185569	4.123105625617661	2.473387769603369	1.0	73.75675675675676	1.355807988274093
4	68	A	923.0	110.91168815999988	7.106469505781867E-5	35.4682957019364	31.144823004794873	1.1388183421840576	75.0	3.0	546.0	12139.0	0.5915492957746479	0.0	0.0	0.0	0.0	82.0	8471.0	128.0	9.652607917207593E-4	23.021728866442675	0.6490790834696295	8.06225774829855	23.600847442411894	8.0	0.5	0.47058823529411764	58.96778976153274	51.84277341263095	6.4031242374328485	10.816653826391969	4.47213595499958	2.418677324489565	1.0	103.3048780487805	1.2390508794711368
4	69	A	1105.0	121.63961019999985	5.323583717347547E-5	39.293765408777	34.20526275297414	1.1487637353512337	76.0	3.0	670.0	12059.0	0.6063348416289592	0.0	0.0	0.0	0.0	109.0	7472.0	93.0	0.0010618647085332861	23.40939982143925	0.5957535394714379	4.242640687119285	22.847319317591726	4.47213595499958	0.21428571428571427	0.23802777946288958	30.256437163529256	48.69138598645128	8.48528137423857	14.866068747318506	5.0	2.973213749463701	1.4142135623730951	68.55045871559633	1.3566648822269807
4	70	A	734.0	97.4974745999999	8.261330841931564E-5	32.01562118716424	27.892651361962706	1.147815629704677	47.0	3.0	423.0	12734.0	0.5762942779291553	0.0	0.0	0.0	0.018912529550827423	76.0	9770.0	194.0	5.450465948192998E-4	16.76305461424021	0.52358985997001	1.0	16.15549442140351	2.23606797749979	0.06666666666666667	0.14285714285714285	75.06858282186246	78.36636600105955	5.385164807134504	10.0	5.0	2.0	1.4142135623730951	128.55263157894737	1.5091095189355168
4	71	B	867.0	114.81118307999984	2.1440934309941985E-4	36.68787265568828	29.410882339705484	1.247425093607568	79.0	5.0	116.0	5972.0	0.13379469434832755	14.560219778561036	7.280109889280518	1.0	0.28448275862068967	81.0	8267.0	106.0	4.26712151181679E-4	23.08679276123039	0.6292758639318623	5.385164807134504	22.47220505424423	5.0	0.33333333333333337	0.29061909685954823	3.366460663429791	18.434948822922024	6.324555320336759	10.44030650891055	4.123105625617661	2.5321462647095156	1.4142135623730951	102.06172839506173	1.0385871537438005
4	72	B	994.0	116.81118307999986	1.096186789051213E-4	37.64306044943742	32.57299494980466	1.1556524202777727	65.0	3.0	122.0	7195.0	0.1227364185110664	23.814753502666907	11.180339887498949	2.0	0.3442622950819672	79.0	6666.0	125.0	7.738281409265694E-4	21.02379604162864	0.5585038992742909	6.708203932499369	20.024984394500787	4.47213595499958	0.42857142857142855	0.2857142857142857	78.95905981967627	78.95905981967627	6.0	10.44030650891055	5.0990195135927845	2.047512562185564	2.23606797749979	84.37974683544304	1.4813981398139813
4	73	B	1160.0	126.56854239999987	1.0421291508934327E-4	44.01136216933077	32.0	1.3753550677915867	67.0	4.0	158.0	7753.0	0.13620689655172413	16.492422502470642	8.246211251235321	1.0	0.14556962025316456	87.0	12488.0	202.0	8.337238456255058E-4	32.0	0.7270849713054129	10.0	31.016124838541646	9.055385138137417	0.47619047619047616	0.42926642417192185	0.0	6.340191745909909	6.708203932499369	11.40175425099138	4.242640687119285	2.68741924943285	1.4142135623730951	143.54022988505747	1.4072709801409353
4	74	A	931.0	110.32590171999989	3.660963565855477E-5	34.9857113690718	31.906112267087632	1.0965206627559225	80.0	3.0	418.0	9336.0	0.4489795918367347	0.0	0.0	0.0	0.0	92.0	6903.0	89.0	8.145928685426793E-4	23.40939982143925	0.6691131580686884	7.0710678118654755	24.351591323771842	8.06225774829855	0.43852900965351466	0.5	39.0938588862295	38.08877288097534	6.324555320336759	11.045361017187261	5.0	2.209072203437452	1.0	75.03260869565217	1.1861509488628132
4	76	A	937.0	111.7401152799999	3.42870963669022E-5	37.12142238654117	31.144823004794873	1.191897041149541	60.0	4.0	356.0	8885.0	0.3799359658484525	4.47213595499958	2.23606797749979	1.0	0.07865168539325842	82.0	8600.0	115.0	4.647452908091027E-4	21.213203435596427	0.5714544883195946	4.47213595499958	21.213203435596427	4.47213595499958	0.2701716134791496	0.2701716134791496	69.77514056883192	69.77514056883192	6.324555320336759	11.180339887498949	4.47213595499958	2.5	0.0	104.8780487804878	1.0965116279069769
4	77	B	769.0	100.08326103999991	9.440925250189499E-5	32.38826948140329	28.284271247461902	1.1450982490598787	67.0	3.0	51.0	2875.0	0.06631989596879063	11.661903789690601	5.830951894845301	1.0	0.3137254901960784	111.0	4922.0	53.0	9.511503384898217E-4	21.587033144922902	0.666507766255241	5.385164807134504	21.37755832643195	5.0990195135927845	0.33333333333333337	0.31323027878410764	14.676393137450006	4.184916125118406	7.211102550927978	13.45362404707371	5.0	2.690724809414742	1.0	44.34234234234234	1.1952458350264121
5	79	A	1175.0	129.88225087999987	8.569436955910232E-5	46.32493928760188	31.38470965295043	1.4760352987126308	135.0	3.0	516.0	6947.0	0.4391489361702128	0.0	0.0	0.0	0.0	83.0	7123.0	113.0	0.0014542486071800478	23.706539182259394	0.5117446357583045	2.8284271247461903	24.20743687382041	3.1622776601683795	0.17374889710522776	0.18864566947613626	75.96375653207352	77.47119229084849	5.830951894845301	10.816653826391969	5.830951894845301	1.855040827202527	1.4142135623730951	85.81927710843374	1.3167204829425803
5	80	B	821.0	104.6690474799999	1.390801027152815E-4	33.94112549695428	29.0	1.1703836378260095	99.0	3.0	192.0	6604.0	0.23386114494518878	0.0	0.0	0.0	0.0	67.0	4856.0	102.0	9.982574009337515E-4	20.518284528683193	0.6045257553561213	3.605551275463989	21.2602916254693	4.47213595499958	0.18569533817705186	0.25	11.30993247402023	18.434948822922024	5.385164807134504	8.94427190999916	4.47213595499958	2.0	1.0	72.4776119402985	1.407331136738056
5	84	A	1344.0	137.6396101999999	9.835947532752609E-5	49.040799340956916	34.0147027033899	1.4417529904228596	84.0	4.0	352.0	17086.0	0.2619047619047619	65.92496738230687	26.40075756488817	2.0	0.1534090909090909	97.0	6367.0	90.0	6.097091473271274E-4	29.832867780352597	0.6083275187449356	7.810249675906654	29.120439557122072	8.06225774829855	0.3934746942630246	0.4391791642131167	47.808484877346	57.869174672668976	6.4031242374328485	12.041594578792296	5.0	2.4083189157584592	1.4142135623730951	65.63917525773196	1.3711324014449504
5	96	A	875.0	108.5685423999999	7.523719287731812E-5	35.38361202590826	29.732137494637012	1.1900796581574618	64.0	3.0	277.0	6955.0	0.31657142857142856	0.0	0.0	0.0	0.0	89.0	6669.0	98.0	0.0010650951963016239	22.67156809750927	0.6407363974290952	5.0	23.600847442411894	6.324555320336759	0.2688016652852352	0.3508232077228117	5.839492311517461	24.274441134439456	6.324555320336759	11.704699910719626	5.385164807134504	2.17350820818199	2.23606797749979	74.93258426966293	1.307842255210676
5	98	B	779.0	101.49747459999992	5.206414535733E-5	34.132096331752024	28.30194339616981	1.205998325061	71.0	3.0	165.0	7208.0	0.21181001283697048	0.0	0.0	0.0	0.05454545454545454	80.0	9036.0	145.0	6.1238640658189E-4	19.235384061671343	0.5635570658980377	2.0	20.12461179749811	3.0	0.125	0.1875	30.963756532073518	30.963756532073518	6.324555320336759	12.083045973594572	5.385164807134504	2.243765308275509	1.0	112.95	1.2837538733953076
5	99	B	724.0	97.74011527999993	9.58737424693068E-5	32.14031735997639	27.16615541441225	1.183101431530692	59.0	3.0	67.0	2466.0	0.0925414364640884	0.0	0.0	0.0	0.3880597014925373	122.0	6842.0	80.0	0.001348719399142598	19.924858845171276	0.6199334817391458	5.830951894845301	20.248456731316587	6.708203932499369	0.40430377003132	0.45433689961153706	51.91122711902466	56.3099324740202	8.06225774829855	15.297058540778355	6.082762530298219	2.5148209328547284	1.0	56.08196721311475	1.426483484361298
6	105	B	1436.0	140.3675322399999	8.509846561049714E-5	46.861498055439924	37.64306044943742	1.24489075797609	111.0	3.0	42.0	4799.0	0.02924791086350975	32.54527418529587	15.652475842498529	2.0	0.6904761904761905	83.0	4122.0	64.0	3.8097127671036157E-4	34.713109915419565	0.7407597143896659	11.313708498984761	35.4682957019364	12.041594578792296	0.5	0.5311319678904435	5.19442890773481	1.8279682443049978	7.211102550927978	12.206555615733702	4.47213595499958	2.729468812791236	1.0	49.66265060240964	1.2886948083454632
6	106	A	977.0	114.56854239999988	7.778983549301483E-5	37.8021163428716	32.01562118716424	1.1807397433234026	85.0	3.0	263.0	7857.0	0.2691914022517912	0.0	0.0	0.0	0.0	74.0	4536.0	51.0	7.611281260612873E-4	28.178005607210743	0.7454081499467241	10.04987562112089	28.653097563788805	10.198039027185569	0.554911550851388	0.5530663187549721	30.543244599945155	24.94390526342457	6.4031242374328485	10.816653826391969	3.605551275463989	3.0000000000000004	1.0	61.2972972972973	0.832010582010582
6	112	A	1017.0	117.39696951999987	1.246278102241817E-4	39.11521443121589	31.064449134018133	1.2591633047302777	99.0	3.0	259.0	15244.0	0.25467059980334317	34.36315586287509	15.0	1.0	0.26640926640926643	89.0	4115.0	57.0	6.099288483735052E-4	22.20360331117452	0.5676462121975467	3.605551275463989	23.194827009486403	4.47213595499958	0.1910938354123028	0.2324952774876386	27.979474388480142	20.854458039578347	7.0710678118654755	12.0	4.0	3.0	1.0	46.235955056179776	1.2328068043742406
6	119	B	810.0	104.3259017199999	5.069151194246528E-5	35.805027579936315	28.0178514522438	1.2779362343670675	105.0	3.0	157.0	6605.0	0.19382716049382717	16.18536337391621	8.06225774829855	1.0	0.27388535031847133	89.0	6336.0	63.0	8.146958252305729E-4	24.698178070456937	0.6897963705045934	6.708203932499369	27.459060435491963	9.433981132056603	0.3946002313234923	0.5393048054696105	11.592175410291063	6.151843379285552	6.082762530298219	11.180339887498949	4.123105625617661	2.711630722733202	2.8284271247461903	71.19101123595506	0.8849431818181818
7	123	A	893.0	108.56854239999988	3.2438176234450214E-5	35.22782990761707	30.23243291566195	1.1652330464402436	70.0	3.0	476.0	16936.0	0.5330347144456887	31.240998703626616	15.620499351813308	1.0	0.037815126050420166	113.0	6462.0	72.0	8.627619051871764E-4	20.248456731316587	0.5747858095266437	2.23606797749979	18.867962264113206	1.0	0.1315334104411641	0.0625	7.125016348901795	33.69006752597977	7.211102550927978	13.45362404707371	6.4031242374328485	2.1011030784665143	1.4142135623730951	57.1858407079646	1.2590529247910864
7	125	N	1047.0	118.32590171999989	8.137403599320075E-5	38.63935817272331	31.575306807693888	1.2237207514103439	113.0	3.0	-1.0	-1.0	-1.0	-1.0	-1.0	-1.0	-1.0	67.0	4033.0	80.0	3.9818923587728967E-4	24.698178070456937	0.6391974204139893	6.4031242374328485	25.298221281347036	6.4031242374328485	0.35963528668941347	0.3472581680740104	42.36756513101352	29.687181639193703	5.385164807134504	9.055385138137417	5.0990195135927845	1.775907135479261	1.4142135623730951	60.19402985074627	1.3290354574758245
7	126	A	957.0	112.5685423999999	3.7446734200515394E-5	36.138621999185304	32.01562118716424	1.1287809094166212	86.0	3.0	307.0	12949.0	0.3207941483803553	55.38017714655848	26.476404589747453	2.0	0.13355048859934854	67.0	5445.0	104.0	4.68226990512248E-4	25.019992006393608	0.6923338694806251	8.602325267042627	26.019223662515376	9.433981132056603	0.5	0.5393048054696105	51.927218126009166	48.39492354211828	5.385164807134504	10.198039027185569	4.123105625617661	2.473387769603369	1.0	81.26865671641791	1.2797061524334252
7	127	B	917.0	110.81118307999988	6.177451298697165E-5	36.235341863986875	31.240998703626616	1.1598650288916816	80.0	3.0	99.0	7863.0	0.1079607415485278	14.043291423591944	6.708203932499369	1.0	0.3333333333333333	80.0	4975.0	80.0	5.829596050128331E-4	19.209372712298546	0.5301280938483462	1.0	18.439088914585774	1.0	0.0625	0.0625	40.60129464500449	49.39870535499551	5.830951894845301	10.816653826391969	5.0	2.1633307652783937	1.4142135623730951	62.1875	1.2864321608040201
7	133	B	1402.0	140.4680373199999	8.539069992727618E-5	49.8196748283246	34.713109915419565	1.4351832765693717	96.0	4.0	116.0	5416.0	0.08273894436519258	79.81451242764402	37.64306044943742	2.0	0.2672413793103448	101.0	4857.0	66.0	6.177884049681299E-4	26.92582403567252	0.5404656720152666	6.082762530298219	28.792360097775937	6.708203932499369	0.3523649724724399	0.3570416691943344	69.22774531795417	52.125016348901795	7.211102550927978	12.727922061357855	4.242640687119285	3.0	2.0	48.08910891089109	1.3724521309450277
7	134	B	967.0	113.39696951999987	6.955635507417228E-5	37.12142238654117	32.14031735997639	1.1549799577513704	88.0	3.0	53.0	4639.0	0.05480868665977249	69.74729987043128	30.14962686336267	1.0	0.7735849056603774	75.0	12293.0	186.0	5.325882639508667E-4	19.235384061671343	0.5181747579975645	2.23606797749979	20.09975124224178	2.23606797749979	0.1350858067395748	0.125	57.42594286542749	20.556045219583467	6.082762530298219	11.045361017187261	5.0	2.209072203437452	1.4142135623730951	163.90666666666667	1.134792158138778
7	137	B	1187.0	126.56854239999988	7.253493656680961E-5	40.01249804748511	36.05551275463989	1.1097470259200795	88.0	3.0	83.0	9099.0	0.06992417860151642	59.91620085222492	28.635642126552707	3.0	0.927710843373494	97.0	9775.0	157.0	9.516957470099087E-4	26.0	0.6497969701652798	6.0	27.0	7.0	0.3	0.35	-0.0	-0.0	7.280109889280518	12.206555615733702	5.0	2.4413111231467406	1.0	100.77319587628865	1.5579539641943736
8	142	B	665.0	93.84062035999995	1.1024221295104504E-4	30.23243291566195	26.627053911388696	1.1354028506597642	114.0	4.0	23.0	2741.0	0.03458646616541353	24.028501118441454	11.313708498984761	1.0	1.4782608695652173	74.0	3698.0	59.0	7.719003091477428E-4	18.439088914585774	0.609910851899497	5.0990195135927845	18.384776310850235	4.0	0.38218767082460553	0.3076923076923077	66.61477894278624	55.30484646876603	5.830951894845301	10.295630140987	4.47213595499958	2.3021728866442674	1.4142135623730951	49.972972972972975	1.1806381828015142
8	144	B	915.0	110.91168815999991	1.2407179804000418E-4	36.124783736376884	30.066592756745816	1.2014924347645557	124.0	4.0	40.0	6040.0	0.04371584699453552	52.30146652849693	25.059928172283335	2.0	1.2	72.0	6447.0	130.0	7.27147289992283E-4	20.09975124224178	0.5563978289509249	2.23606797749979	22.20360331117452	4.47213595499958	0.11901388973144479	0.23802777946288958	23.385221057213755	23.385221057213755	5.0990195135927845	9.486832980505138	4.123105625617661	2.3008949665421112	2.23606797749979	89.54166666666667	1.4518380642159143
8	148	B	814.0	109.15432883999989	3.9659501176039666E-4	35.73513677041127	28.160255680657446	1.2689919145498674	101.0	6.0	110.0	11549.0	0.13513513513513514	23.032102414198256	8.0	3.0	0.5545454545454546	113.0	7867.0	103.0	5.778268223360091E-4	19.1049731745428	0.5346271177661124	3.605551275463989	18.35755975068582	3.1622776601683795	0.295378269592824	0.25	75.7499673021964	88.99491399474583	7.280109889280518	13.601470508735444	6.324555320336759	2.1505813167606567	1.0	69.61946902654867	1.4794712088470827
8	149	B	1100.0	121.98275595999988	4.97782982633197E-5	40.607881008493905	33.37663853655727	1.2166558044488598	136.0	3.0	237.0	10796.0	0.21545454545454545	67.91094304530517	30.675723300355934	1.0	0.16877637130801687	73.0	5758.0	94.0	5.898456138978389E-4	26.92582403567252	0.6630689257102698	7.211102550927978	27.202941017470888	7.810249675906654	0.3561309707013459	0.3934746942630246	22.38013505195957	28.495638618244982	6.4031242374328485	11.40175425099138	3.605551275463989	3.1622776601683795	1.0	78.87671232876713	1.1917332407085792
8	153	A	1025.0	117.15432883999989	5.4278862884260536E-5	37.57658845611187	32.202484376209235	1.166884766315513	99.0	4.0	267.0	14116.0	0.2604878048780488	72.90844373206683	26.248809496813376	3.0	0.299625468164794	72.0	5411.0	100.0	4.0415073023248937E-4	20.615528128088304	0.5486269237072043	4.242640687119285	21.37755832643195	5.656854249492381	0.25	0.33333333333333337	70.20112364547508	70.20112364547508	5.830951894845301	9.219544457292887	5.0990195135927845	1.8081014266989475	1.4142135623730951	75.15277777777777	1.3306228053964149
8	157	B	795.0	102.0832610399999	9.253344688155508E-5	33.54101966249684	28.178005607210743	1.1903262470042844	96.0	3.0	100.0	6351.0	0.12578616352201258	62.49542066697163	26.627053911388696	3.0	0.57	146.0	10920.0	101.0	0.0027682680483017384	18.867962264113206	0.5625339495927729	2.23606797749979	18.601075237738275	3.0	0.14285714285714285	0.21428571428571427	38.418055344821994	64.98310652189998	8.94427190999916	15.297058540778355	6.082762530298219	2.5148209328547284	1.4142135623730951	74.79452054794521	1.3503663003663002
9	160	A	625.0	89.84062035999996	7.966823033575956E-5	29.410882339705484	25.80697580112788	1.1396485417876858	89.0	3.0	295.0	11443.0	0.472	0.0	0.0	0.0	0.0576271186440678	60.0	9204.0	185.0	8.719872138800765E-4	17.0	0.5780173407803391	3.0	17.46424919657298	4.123105625617661	0.23076923076923078	0.33333333333333337	33.69006752597977	47.72631099390625	5.385164807134504	9.848857801796104	3.605551275463989	2.7315816776253388	1.4142135623730951	153.4	1.2059973924380705
9	172	B	837.0	104.91168815999993	5.070625069561194E-5	34.058772731852805	29.017236257093817	1.1737428206494507	69.0	3.0	27.0	2452.0	0.03225806451612903	8.0	4.0	1.0	0.7407407407407407	77.0	7252.0	118.0	9.514792222072505E-4	18.110770276274835	0.5317505248607237	3.1622776601683795	17.26267650163207	2.0	0.21271781490575853	0.13333333333333333	74.9315118405078	86.6335393365702	6.082762530298219	10.770329614269007	4.47213595499958	2.408318915758459	1.4142135623730951	94.18181818181819	1.2528957528957527
9	174	N	1424.0	138.95331867999985	1.220841391594361E-4	45.60701700396552	38.41874542459709	1.187103235671153	72.0	3.0	-1.0	-1.0	-1.0	-1.0	-1.0	-1.0	-1.0	76.0	7807.0	139.0	5.652166712067134E-4	25.612496949731394	0.5615911461059686	6.324555320336759	25.0	6.708203932499369	0.33333333333333337	0.3570416691943344	70.5599651718238	78.69006752597979	5.830951894845301	10.63014581273465	4.242640687119285	2.505549396395485	1.0	102.72368421052632	1.353144613808121
9	177	A	937.0	111.98275595999988	4.3605401623287626E-5	37.48332962798263	29.698484809834994	1.2621293600665309	81.0	3.0	241.0	10165.0	0.25720384204909286	8.246211251235321	4.123105625617661	1.0	0.08298755186721991	67.0	3789.0	73.0	0.0014017803033032183	24.758836806279895	0.6605292820037137	5.830951894845301	24.758836806279895	5.830951894845301	0.33333333333333337	0.33333333333333337	14.036243467926479	14.036243467926479	6.324555320336759	10.44030650891055	4.123105625617661	2.5321462647095156	0.0	56.55223880597015	1.290841910794405
10	179	B	1007.0	116.56854239999988	1.7514984677810476E-4	37.8549864614954	32.7566787083184	1.155641779149066	98.0	3.0	127.0	10313.0	0.12611717974180736	8.246211251235321	4.123105625617661	1.0	0.23622047244094488	128.0	7231.0	88.0	9.920754534530607E-4	21.587033144922902	0.5702559996126371	3.1622776601683795	19.235384061671343	1.0	0.17541160386140586	0.0625	6.54629078329404	78.11134196037203	8.06225774829855	14.560219778561036	7.280109889280518	2.0	3.0	56.4921875	1.5577375190153506
10	180	B	832.0	104.3259017199999	9.575552720715229E-5	34.0147027033899	29.068883707497267	1.1701413458342413	97.0	4.0	101.0	7563.0	0.12139423076923077	28.05049635213819	12.36931687685298	1.0	0.5643564356435643	75.0	4246.0	77.0	7.16483906842421E-4	18.973665961010276	0.5578077846648168	5.0990195135927845	19.313207915827967	6.082762530298219	0.3333333333333333	0.3976426261351493	75.32360686254998	77.17121712854458	5.385164807134504	10.295630140987	4.47213595499958	2.3021728866442674	1.0	56.61333333333334	1.3601036269430051
10	183	B	1005.0	116.81118307999986	7.098833963154367E-5	38.91015291668744	31.78049716414141	1.2243405984406865	95.0	3.0	148.0	9931.0	0.1472636815920398	14.777085981951831	7.280109889280518	1.0	0.1891891891891892	95.0	11037.0	151.0	0.0011938642748407665	21.2602916254693	0.5463944505947027	5.0990195135927845	23.430749027719962	6.082762530298219	0.3333333333333333	0.3736611319222725	73.41266144307258	52.64040676102675	7.211102550927978	12.529964086141668	5.385164807134504	2.326755918322392	2.23606797749979	116.17894736842105	1.2997191265742503
10	186	A	1033.0	118.22539663999987	2.9532731846367888E-5	39.56008088970496	31.953090617340916	1.2380674333967476	186.0	3.0	426.0	15529.0	0.41239109390125844	0.0	0.0	0.0	0.023474178403755867	107.0	5739.0	60.0	0.0013351028891793804	25.942243542145693	0.6557682127716996	7.0710678118654755	25.553864678361276	7.211102550927978	0.3701166050988027	0.39999999999999997	24.775140568831922	36.08507304285214	6.708203932499369	12.36931687685298	6.082762530298219	2.033503168213695	1.4142135623730951	53.63551401869159	1.118661787767904
10	188	A	974.0	113.39696951999987	6.29416597035998E-5	37.013511046643494	32.01562118716424	1.1561078521719583	73.0	3.0	301.0	11064.0	0.30903490759753593	34.058772731852805	17.029386365926403	1.0	0.08305647840531562	72.0	5470.0	100.0	6.855814268425264E-4	24.515301344262525	0.6623338519106972	6.4031242374328485	26.68332812825267	8.602325267042627	0.37600440202852353	0.5	35.647020749906744	32.52489028779104	5.830951894845301	10.63014581273465	4.242640687119285	2.505549396395485	2.23606797749979	75.97222222222223	1.3162705667276051
10	189	B	1012.0	117.39696951999986	6.862323094841978E-5	39.0	32.01562118716424	1.2181553427311274	80.0	4.0	96.0	5763.0	0.09486166007905138	15.620499351813308	7.810249675906654	1.0	0.3333333333333333	118.0	3106.0	23.0	0.0016326177138764044	26.019223662515376	0.6671595810901378	7.0710678118654755	25.019992006393608	6.082762530298219	0.3333333333333333	0.3007732496038529	8.13010235415598	9.462322208025617	8.54400374531753	15.132745950421556	5.0990195135927845	2.9677756498246812	2.23606797749979	26.322033898305083	0.8737926593689633
10	192	A	996.0	115.15432883999989	3.049896778682028E-5	37.0	33.0	1.121212121212121	87.0	3.0	278.0	7522.0	0.2791164658634538	0.0	0.0	0.0	0.02877697841726619	80.0	7245.0	104.0	6.818543766955098E-4	21.37755832643195	0.5777718466603229	4.47213595499958	20.396078054371138	4.123105625617661	0.2857142857142857	0.26559258100921596	63.43494882292201	75.96375653207353	6.324555320336759	11.180339887498949	4.47213595499958	2.5	1.0	90.5625	1.1483781918564526
10	194	A	998.0	115.98275595999988	3.61865852478826E-5	37.8549864614954	32.7566787083184	1.155641779149066	80.0	4.0	329.0	8883.0	0.32965931863727455	0.0	0.0	0.0	0.0243161094224924	74.0	2281.0	28.0	9.871238504280835E-4	26.248809496813376	0.6934042764356191	7.211102550927978	27.51363298439521	8.602325267042627	0.39999999999999997	0.47717115136217914	21.161259816828274	23.00887008282287	5.830951894845301	10.198039027185569	5.0990195135927845	2.0	1.4142135623730951	30.824324324324323	0.9083735203857958
10	197	B	864.0	108.81118307999989	1.9141420801333572E-4	36.796738985948195	27.586228448267445	1.3338807461466962	71.0	3.0	109.0	6046.0	0.1261574074074074	25.98050691562682	12.083045973594572	2.0	0.3211009174311927	87.0	6348.0	89.0	9.371202057119676E-4	23.430749027719962	0.6367615629381618	5.830951894845301	24.08318915758459	6.708203932499369	0.30903983234775434	0.34874291623145787	11.745633425287963	20.725558865560537	7.211102550927978	11.661903789690601	4.47213595499958	2.6076809620810595	3.605551275463989	72.96551724137932	1.2197542533081285
10	198	B	780.0	102.32590171999993	1.0502398390566353E-4	33.54101966249684	28.178005607210743	1.1903262470042844	93.0	4.0	82.0	6892.0	0.10512820512820513	65.86182918434797	23.853720883753127	3.0	0.573170731707317	59.0	8219.0	132.0	7.016798739095416E-4	17.46424919657298	0.5206833117271102	4.47213595499958	19.209372712298546	5.0	0.31234752377721214	0.35714285714285715	88.49256424122504	61.92751306414705	5.0990195135927845	8.246211251235321	4.123105625617661	2.0	2.23606797749979	139.3050847457627	0.9475605304781604
10	199	A	990.0	114.3259017199999	3.3171987911397664E-5	37.12142238654117	33.13608305156178	1.1202718899749844	59.0	3.0	264.0	8280.0	0.26666666666666666	0.0	0.0	0.0	0.06060606060606061	85.0	4320.0	69.0	6.801738590772497E-4	21.37755832643195	0.5758819827492021	2.8284271247461903	21.587033144922902	3.605551275463989	0.15987215339548633	0.2095684110712273	38.99099404250546	50.30092651652569	6.4031242374328485	10.816653826391969	5.0	2.1633307652783937	1.0	50.8235294117647	1.357638888888889
10	200	B	1293.0	134.5685423999999	3.0018190953065316E-4	43.174066289845804	36.87817782917155	1.1707212457686575	65.0	4.0	153.0	5069.0	0.11832946635730858	0.0	0.0	0.0	0.0	86.0	4474.0	60.0	5.539975707273407E-4	27.294688127912362	0.6322010056840964	10.816653826391969	26.1725046566048	9.433981132056603	0.6000000000000001	0.5233031185136907	69.70243022777132	71.3871145456676	6.324555320336759	10.770329614269007	4.47213595499958	2.408318915758459	1.4142135623730951	52.02325581395349	1.1533303531515422
11	203	B	948.0	112.3259017199999	8.018363708230301E-5	35.35533905932738	32.2490309931942	1.0963225241337866	39.0	3.0	164.0	8147.0	0.1729957805907173	49.15937261704829	21.213203435596427	2.0	0.4268292682926829	112.0	4262.0	51.0	8.256334972718696E-4	18.0	0.5091168824543142	3.0	20.024984394500787	2.8284271247461903	0.1875	0.16666666666666669	80.53767779197439	54.46232220802562	7.280109889280518	12.165525060596439	6.082762530298219	2.0	2.23606797749979	38.05357142857143	1.340215861098076
11	206	A	1014.0	116.56854239999987	4.6755228172587224E-5	37.21558813185679	32.14031735997639	1.1579097902188271	131.0	3.0	398.0	18090.0	0.39250493096646943	37.909731576745564	13.892443989449804	2.0	0.0829145728643216	100.0	5707.0	75.0	7.043561805885229E-4	21.93171219946131	0.5893152117267662	7.280109889280518	21.93171219946131	7.280109889280518	0.434294945450817	0.434294945450817	67.71441235316725	67.71441235316725	7.211102550927978	13.45362404707371	4.242640687119285	3.1710495984067415	0.0	57.07	1.3141755738566672
11	207	B	705.0	96.91168815999994	8.907480589427985E-5	32.0	26.0	1.2307692307692308	99.0	3.0	33.0	3135.0	0.04680851063829787	51.45415574681054	24.331050121192877	2.0	0.7272727272727273	98.0	5125.0	67.0	8.875348437589976E-4	16.0312195418814	0.5009756106837937	1.0	16.0312195418814	1.0	0.07692307692307693	0.07142857142857142	90.0	90.0	7.280109889280518	12.083045973594572	4.47213595499958	2.701851217221259	2.0	52.295918367346935	1.281170731707317
11	208	B	747.0	100.3259017199999	1.151655167083767E-4	33.24154027718932	26.870057685088806	1.2371220287940166	112.0	3.0	96.0	5400.0	0.1285140562248996	12.0	6.0	1.0	0.21875	49.0	6179.0	150.0	6.87383586933705E-4	18.788294228055936	0.5652052844539412	5.830951894845301	19.313207915827967	7.211102550927978	0.40430377003132	0.5	75.96375653207352	78.69006752597979	4.47213595499958	7.810249675906654	2.8284271247461903	2.761340254296815	1.4142135623730951	126.10204081632654	1.1895128661595726
11	211	B	785.0	101.74011527999988	6.710867341120182E-5	34.132096331752024	28.160255680657446	1.2120662794690633	120.0	3.0	112.0	6445.0	0.14267515923566879	35.03159210903589	17.204650534085253	2.0	0.39285714285714285	65.0	5369.0	100.0	6.815958495843658E-4	18.110770276274835	0.5306082023279347	4.123105625617661	18.24828759089466	5.0990195135927845	0.2831760569774271	0.3333333333333333	79.33021719550334	82.05652818940959	5.0990195135927845	9.219544457292887	5.0990195135927845	1.8081014266989475	1.0	82.6	1.2106537530266344
11	214	B	1269.0	133.39696951999989	1.349730502906767E-4	47.095647357266465	33.06055050963308	1.4245270157719812	158.0	3.0	84.0	7546.0	0.06619385342789598	42.81694873127425	19.1049731745428	4.0	0.7142857142857143	83.0	4174.0	63.0	0.0013844751408689426	29.017236257093817	0.6161341415899807	5.830951894845301	29.068883707497267	6.4031242374328485	0.27641362915388684	0.31059714782221376	33.45330945407267	41.14936117608926	5.830951894845301	11.40175425099138	5.0	2.2803508501982757	1.0	50.28915662650602	1.2527551509343555
11	215	A	668.0	94.08326103999993	9.074882961311983E-5	30.4138126514911	27.294688127912362	1.1142758806754427	141.0	3.0	238.0	10854.0	0.3562874251497006	24.139944978762117	10.770329614269007	2.0	0.15966386554621848	62.0	5288.0	116.0	0.0010071975911806524	17.029386365926403	0.5599227745979918	4.47213595499958	16.0312195418814	4.123105625617661	0.3333333333333333	0.3090398323477543	71.02959219151346	83.55839990066497	5.385164807134504	9.219544457292887	3.605551275463989	2.5570415597837943	1.0	85.29032258064517	1.3600605143721634
11	216	B	1111.0	121.7401152799999	1.0500018429706749E-4	40.44749683231337	33.54101966249684	1.2059113658234681	118.0	3.0	196.0	5087.0	0.17641764176417643	17.204650534085253	8.602325267042627	1.0	0.08673469387755102	84.0	9185.0	145.0	5.257544190192625E-4	28.0178514522438	0.6926967957596929	8.94427190999916	28.0	8.54400374531753	0.4649905549752772	0.44239174468345926	35.09581678702612	29.086810829531597	6.082762530298219	10.198039027185569	5.0990195135927845	2.0	1.0	109.3452380952381	1.326075122482308
11	219	B	593.0	88.42640679999995	1.3608330392601001E-4	29.832867780352597	23.769728648009426	1.2550781804087159	140.0	3.0	63.0	6269.0	0.10623946037099494	47.51962306920925	20.396078054371138	2.0	0.7619047619047619	60.0	3138.0	60.0	6.495769855869564E-4	16.492422502470642	0.5528272583077736	2.0	15.132745950421556	2.23606797749979	0.125	0.17845765256206242	11.3099324740202	74.74488129694222	5.0	8.54400374531753	4.47213595499958	1.9104973174542796	2.23606797749979	52.3	1.147227533460803
11	221	B	817.0	103.74011527999988	4.3337960376931574E-5	33.60059523282288	29.206163733020468	1.1504624688121594	122.0	4.0	146.0	6167.0	0.17870257037943696	35.77708763999664	17.88854381999832	1.0	0.11643835616438356	65.0	5856.0	111.0	5.679873208360405E-4	18.027756377319946	0.5365308635874836	5.0	18.973665961010276	5.656854249492381	0.3333333333333333	0.3805211953235953	88.66778014613035	80.53767779197437	5.385164807134504	9.055385138137417	4.123105625617661	2.196253494422879	1.0	90.0923076923077	1.2320696721311475
11	223	B	925.0	110.56854239999988	4.3305027045069464E-5	35.73513677041127	31.622776601683793	1.1300442469213319	124.0	3.0	59.0	5589.0	0.06378378378378378	21.83258736256756	10.770329614269007	2.0	0.423728813559322	63.0	5750.0	124.0	6.891359749030914E-4	18.681541692269406	0.5227779541545715	1.0	19.924858845171276	2.23606797749979	0.058823529411764705	0.125	16.38954033403479	10.175510843043206	5.0	8.602325267042627	4.47213595499958	1.9235384061671343	1.4142135623730951	91.26984126984127	1.358608695652174
11	225	B	1104.0	121.98275595999988	3.499414276821948E-5	40.11234224026316	33.13608305156178	1.2105336100783515	168.0	3.0	206.0	7689.0	0.18659420289855072	13.476032868131739	6.708203932499369	2.0	0.15048543689320387	82.0	9202.0	129.0	6.784918346125688E-4	26.019223662515376	0.6486587970023432	6.708203932499369	29.0	9.219544457292887	0.34874291623145787	0.45202535667473687	32.27564431457763	18.239400846651154	6.4031242374328485	11.40175425099138	3.605551275463989	3.1622776601683795	3.1622776601683795	112.21951219512195	1.1495327102803738
11	227	B	898.0	108.56854239999987	5.495800492218915E-5	34.058772731852805	32.0624390837628	1.062263935780887	87.0	4.0	95.0	4133.0	0.10579064587973273	20.8806130178211	10.44030650891055	1.0	0.2	109.0	7481.0	96.0	0.0024806102842290004	19.235384061671343	0.5647703225572137	2.8284271247461903	22.090722034374522	5.0990195135927845	0.16666666666666669	0.295378269592824	41.6335393365702	7.943471810590411	8.06225774829855	15.297058540778355	4.123105625617661	3.710081654405054	3.1622776601683795	68.63302752293578	1.3987434834915118
11	230	B	730.0	97.74011527999993	8.064296951773903E-5	32.01562118716424	27.0	1.1857637476727498	106.0	3.0	113.0	4578.0	0.1547945205479452	0.0	0.0	0.0	0.12389380530973451	104.0	7904.0	77.0	0.0027899448032960143	20.024984394500787	0.6254754289299637	4.123105625617661	23.021728866442675	7.0710678118654755	0.26559258100921596	0.46726931351599776	10.459909092929124	4.553767979158621	8.246211251235321	12.806248474865697	5.656854249492381	2.263846284534354	3.0	76.0	1.013157894736842
12	236	A	825.0	105.49747459999993	6.843565699246041E-5	35.12833614050059	29.154759474226502	1.2048919893012622	75.0	4.0	385.0	14500.0	0.4666666666666667	37.576603085203864	17.11724276862369	1.0	0.06753246753246753	75.0	4896.0	93.0	7.910319842985063E-4	22.090722034374522	0.6288576249674808	4.123105625617661	23.08679276123039	5.0990195135927845	0.23608834134288123	0.295378269592824	7.326406660169544	4.600095666263281	6.324555320336759	10.198039027185569	4.123105625617661	2.473387769603369	1.0	65.28	1.4246323529411764
12	240	B	974.0	115.74011527999987	8.40765967454731E-5	39.01281840626232	31.064449134018133	1.2558670600580542	118.0	3.0	15.0	2227.0	0.015400410677618069	10.198039027185569	5.0990195135927845	1.0	1.3333333333333333	89.0	4931.0	80.0	0.001414873293645071	22.02271554554524	0.5644994759468638	3.1622776601683795	22.02271554554524	3.1622776601683795	0.17541160386140586	0.17541160386140586	21.297354049033757	21.297354049033757	6.082762530298219	11.180339887498949	5.0990195135927845	2.1926450482675732	0.0	55.40449438202247	1.4439261813019673
12	241	B	868.0	107.15432883999988	7.070909509688919E-5	34.132096331752024	30.14962686336267	1.1320901743307736	121.0	3.0	193.0	7901.0	0.22235023041474655	26.48582736583835	13.038404810405298	2.0	0.32642487046632124	65.0	6922.0	148.0	4.893576444862767E-4	23.021728866442675	0.6744891565604273	6.708203932499369	24.0	7.280109889280518	0.3946002313234923	0.41084036914256306	33.27488798483492	22.65523270867979	5.0990195135927845	9.219544457292887	4.123105625617661	2.23606797749979	1.4142135623730951	106.49230769230769	1.3897717422710198
12	244	B	964.0	113.98275595999989	1.0589517803824309E-4	37.48332962798263	31.25699921617557	1.1991979578316307	93.0	4.0	64.0	7317.0	0.06639004149377593	52.720592042939984	25.495097567963924	1.0	0.71875	93.0	8955.0	140.0	8.333609482024883E-4	20.024984394500787	0.5342370753411253	2.23606797749979	19.0	3.0	0.1350858067395748	0.1875	72.89727103094762	80.53767779197439	6.708203932499369	12.529964086141668	4.47213595499958	2.80178514522438	1.4142135623730951	96.29032258064517	1.4539363484087102
12	247	B	709.0	96.91168815999993	1.5900048775376754E-4	31.0	27.018512172212592	1.1473614758062882	71.0	3.0	144.0	4940.0	0.20310296191819463	45.12205669071391	22.561028345356956	1.0	0.1388888888888889	57.0	2781.0	70.0	6.790803971736007E-4	19.026297590440446	0.6137515351754983	3.1622776601683795	18.027756377319946	2.23606797749979	0.21271781490575853	0.14285714285714285	18.43494882292201	26.565051177077976	5.0	8.48528137423857	4.242640687119285	2.0	2.23606797749979	48.78947368421053	1.4347357065803668
13	252	B	876.0	107.7401152799999	6.979030586872569E-5	34.713109915419565	30.479501308256342	1.138900192767144	103.0	3.0	124.0	8958.0	0.1415525114155251	18.005449504475475	8.602325267042627	1.0	0.33064516129032256	72.0	8693.0	131.0	9.377411460766961E-4	23.323807579381203	0.6719019885055233	7.0	23.323807579381203	7.0	0.4375	0.4375	42.70938995736145	42.70938995736145	5.385164807134504	10.0	5.0	2.0	0.0	120.73611111111111	1.0850109283331415
13	253	B	1256.0	131.88225087999984	5.5914254930444864E-5	42.720018726587654	35.510561809129406	1.2030228909418372	99.0	3.0	123.0	8544.0	0.09792993630573249	56.48437595615145	26.40075756488817	1.0	0.3983739837398374	103.0	10091.0	138.0	4.956601488914033E-4	27.784887978899608	0.6503950327532776	6.708203932499369	28.844410203711913	7.810249675906654	0.31243220522753506	0.3546451689735653	4.86451443776053	8.376005477426673	6.708203932499369	11.661903789690601	5.830951894845301	2.0	2.0	97.97087378640776	1.4085819046675256
13	260	A	741.0	98.66904747999996	1.469730614751118E-4	32.89376840679705	26.92582403567252	1.2216438896435606	108.0	4.0	221.0	8971.0	0.2982456140350877	19.79898987322333	9.899494936611665	1.0	0.2081447963800905	59.0	6109.0	100.0	4.2984147729346086E-4	20.396078054371138	0.6200590276593716	5.0990195135927845	20.615528128088304	5.0	0.3333333333333333	0.3333333333333333	29.744881296942225	18.434948822922024	5.0990195135927845	9.219544457292887	4.123105625617661	2.23606797749979	1.0	103.54237288135593	0.9657881813717466
13	261	A	1256.0	131.63961019999988	1.0128346627818502E-4	44.40720662234904	34.36568055487916	1.2921963396428127	138.0	3.0	778.0	11835.0	0.6194267515923567	0.0	0.0	0.0	0.0	93.0	4486.0	42.0	0.001079647513656207	27.0	0.6080094212999108	5.830951894845301	28.0178514522438	7.211102550927978	0.28797018815893544	0.3561309707013459	38.72892255049886	41.45523354440512	7.280109889280518	11.704699910719626	5.385164807134504	2.17350820818199	1.4142135623730951	48.236559139784944	0.8707088720463665
13	263	B	1500.0	141.0538237599999	4.5499582287153586E-5	46.69047011971501	39.45883931389772	1.183270236316106	105.0	3.0	248.0	11697.0	0.16533333333333333	28.25235911759698	13.892443989449804	1.0	0.2056451612903226	101.0	12978.0	127.0	7.907889203563733E-4	32.89376840679705	0.7045071151020107	10.63014581273465	33.24154027718932	10.295630140987	0.4536835676980944	0.4256719173219925	31.320118222625297	19.188797155992773	6.708203932499369	12.806248474865697	5.0	2.5612496949731396	2.23606797749979	128.4950495049505	0.9883649252581292
13	265	A	1012.0	116.56854239999988	4.737241793376392E-5	38.01315561749642	32.01562118716424	1.187331502808283	88.0	3.0	613.0	17920.0	0.6057312252964426	48.41487374764082	24.20743687382041	1.0	0.03099510603588907	76.0	5644.0	74.0	0.0013406333005730904	22.80350850198276	0.5998846486579746	6.708203932499369	23.53720459187964	6.4031242374328485	0.4052574202187244	0.35963528668941347	66.44773632710535	54.352979250093256	6.324555320336759	11.180339887498949	3.605551275463989	3.1008683647302115	1.4142135623730951	74.26315789473684	0.9964564138908576
13	267	A	1201.0	128.22539663999987	6.538713163450193E-5	43.289721643826724	33.24154027718932	1.3022778512321995	149.0	3.0	305.0	6114.0	0.253955037468776	0.0	0.0	0.0	0.03278688524590164	102.0	5751.0	77.0	6.505037362778389E-4	23.769728648009426	0.5490848114843233	7.0710678118654755	26.0	8.54400374531753	0.3874921291460643	0.46473253744594506	76.42956561483852	64.00362274941102	6.708203932499369	13.0	4.47213595499958	2.9068883707497264	2.23606797749979	56.38235294117647	1.3656755346896192
13	269	B	967.0	114.22539663999989	8.303202392212565E-5	38.47076812334269	31.25699921617557	1.2307889141013248	104.0	3.0	128.0	12038.0	0.13236814891416754	36.74698895416847	16.76305461424021	3.0	0.484375	65.0	11212.0	193.0	9.418049625333617E-4	21.37755832643195	0.5556831685266198	7.280109889280518	21.587033144922902	8.246211251235321	0.434294945450817	0.5	83.02723071397355	84.93638314696993	5.0990195135927845	10.198039027185569	4.123105625617661	2.473387769603369	1.0	172.4923076923077	1.1188904744916162
13	273	B	904.0	110.56854239999991	9.929180884752247E-5	36.61966684720111	30.23243291566195	1.211270920516299	71.0	3.0	95.0	4403.0	0.10508849557522124	14.142135623730951	7.0710678118654755	1.0	0.23157894736842105	86.0	7793.0	111.0	6.65446367691426E-4	24.186773244895647	0.6604858898858135	6.082762530298219	22.825424421026653	5.0	0.3523649724724399	0.29411764705882354	24.227745317954174	33.69006752597977	6.324555320336759	10.816653826391969	4.47213595499958	2.418677324489565	1.4142135623730951	90.61627906976744	1.224945463877839
13	276	B	858.0	106.91168815999991	1.431907645186139E-4	35.77708763999664	28.635642126552707	1.2493900951088486	118.0	3.0	91.0	5647.0	0.10606060606060606	39.97904737223496	18.35755975068582	2.0	0.42857142857142855	92.0	11115.0	145.0	6.474694087750735E-4	17.88854381999832	0.5	0.0	18.35755975068582	1.0	0.0	0.0625	-1.0	63.43494882292201	6.324555320336759	11.40175425099138	5.0	2.2803508501982757	1.0	120.81521739130434	1.2001799370220423
13	278	B	1191.0	126.56854239999987	6.482298191279445E-5	42.5440947723653	33.61547262794322	1.2656104896469629	82.0	3.0	146.0	5441.0	0.12258606213266163	10.770329614269007	5.385164807134504	1.0	0.18493150684931506	68.0	8410.0	157.0	7.847968266863839E-4	27.294688127912362	0.6415623196110813	6.4031242374328485	28.653097563788805	7.810249675906654	0.29075089419334005	0.3546451689735653	13.313632312143397	14.4593951503185	5.0990195135927845	9.486832980505138	4.123105625617661	2.3008949665421112	1.4142135623730951	123.67647058823529	1.2694411414982165
14	279	A	795.0	101.49747459999989	5.014112438487685E-5	33.015148038438355	29.017236257093817	1.1377771385917972	111.0	3.0	202.0	15015.0	0.2540880503144654	63.37206949259421	24.515301344262525	1.0	0.6237623762376238	79.0	4544.0	83.0	8.745352444016752E-4	17.0	0.5149151528930753	1.0	17.0	1.0	0.058823529411764705	0.058823529411764705	0.0	0.0	6.082762530298219	10.44030650891055	4.123105625617661	2.5321462647095156	0.0	57.51898734177215	1.4430017605633803
14	281	B	1083.0	120.81118307999986	7.057824398926423E-5	38.63935817272331	33.734255586866	1.1454042041398136	129.0	3.0	92.0	8453.0	0.08494921514312095	21.551879279761895	10.63014581273465	2.0	0.34782608695652173	114.0	5749.0	70.0	5.04106834940576E-4	22.0	0.569367635498937	5.0	20.591260281974	7.0710678118654755	0.29061909685954823	0.40961596025952024	62.10272896905237	89.15747573925957	8.54400374531753	14.866068747318506	4.123105625617661	3.6055512754639896	3.605551275463989	50.42982456140351	1.3880674899982606
14	282	B	797.0	103.74011527999993	1.1627205571130833E-4	34.66987164671943	27.459060435491963	1.2626022557533394	133.0	4.0	82.0	10213.0	0.1028858218318695	58.93474485083007	25.632011235952593	1.0	0.5487804878048781	122.0	5201.0	57.0	0.0031561391000140405	21.470910553583888	0.6192959343019527	4.0	20.8806130178211	6.4031242374328485	0.25	0.4268749491621899	33.69006752597977	72.34987578006988	8.602325267042627	14.560219778561036	6.324555320336759	2.3021728866442674	4.123105625617661	42.631147540983605	1.3370505671986157
14	283	B	659.0	92.91168815999993	8.522382028053566E-5	29.427877939124322	26.476404589747453	1.111475609891525	98.0	3.0	148.0	9806.0	0.22458270106221548	55.82810353590147	19.235384061671343	2.0	0.5405405405405406	75.0	6380.0	125.0	7.156606298087781E-4	19.313207915827967	0.6562895209698788	5.0	21.540659228538015	7.0710678118654755	0.35179877236514595	0.5	41.820169880135765	33.690067525979785	5.830951894845301	9.486832980505138	4.47213595499958	2.1213203435596424	2.23606797749979	85.06666666666666	1.469435736677116
14	284	B	1162.0	126.56854239999988	4.582041145731271E-5	41.048751503547585	33.83784863137726	1.213101694221889	116.0	4.0	199.0	14795.0	0.1712564543889845	61.958255244753744	26.0	2.0	0.4472361809045226	118.0	11037.0	129.0	0.0031521804534437254	25.80697580112788	0.6286908823255574	5.0	28.30194339616981	7.615773105863909	0.23363465675799888	0.3694192580731196	1.6523046776513013	12.01900245454453	9.219544457292887	15.264337522473747	5.0	3.0528675044947495	3.0	93.53389830508475	1.3791791247621636
14	288	B	1362.0	137.78174579999987	1.601449668970134E-4	46.75467891024384	35.38361202590826	1.3213653506038208	150.0	4.0	243.0	12410.0	0.17841409691629956	22.360679774997898	11.180339887498949	1.0	0.12757201646090535	80.0	3935.0	62.0	6.537717781946529E-4	26.1725046566048	0.5597836466131835	2.8284271247461903	26.1725046566048	3.1622776601683795	0.13333333333333333	0.15871016626723794	5.194428907734789	31.759480084812793	6.324555320336759	12.165525060596439	4.123105625617661	2.95057322446693	1.4142135623730951	49.1875	1.2604828462515882
14	289	B	970.0	113.98275595999988	5.1659476523657306E-5	37.589892258425	31.76476034853718	1.1833834679050579	143.0	3.0	161.0	10855.0	0.16597938144329896	69.25775523046534	26.832815729997478	3.0	0.42857142857142855	80.0	4295.0	51.0	0.002067996247925659	24.351591323771842	0.6478228550472616	6.082762530298219	26.570660511172846	8.0	0.3333333333333333	0.4444444444444444	38.8200757508169	29.357753542791272	7.280109889280518	11.704699910719626	5.385164807134504	2.17350820818199	2.23606797749979	53.6875	0.9499417927823051
14	291	B	818.0	104.56854239999991	9.59558864476361E-5	34.66987164671943	28.30194339616981	1.2249996815205069	133.0	3.0	137.0	10629.0	0.16748166259168704	35.55957279079544	17.029386365926403	3.0	0.38686131386861317	68.0	5297.0	99.0	7.359852098132677E-4	21.95449840010015	0.6332442941760228	5.385164807134504	21.470910553583888	5.0990195135927845	0.3083536398570881	0.27653315937748607	11.888658039627984	22.38013505195957	6.082762530298219	10.0	4.0	2.5	1.0	77.8970588235294	1.2709080611666983
14	293	B	785.0	100.9116881599999	5.218686815540168E-5	32.2490309931942	28.284271247461902	1.1401754250991378	158.0	3.0	176.0	12693.0	0.22420382165605096	29.73776457822046	11.045361017187261	1.0	0.24431818181818182	94.0	6819.0	98.0	4.2674651826514937E-4	17.26267650163207	0.5352928745448248	1.4142135623730951	18.681541692269406	3.605551275463989	0.09090909090909091	0.22803508501982758	37.874983651098205	49.184916125118406	6.082762530298219	11.045361017187261	5.0	2.209072203437452	2.23606797749979	72.54255319148936	1.3509312215867428
14	296	A	938.0	111.39696951999987	5.2375397189305506E-5	36.89173349139343	30.528675044947494	1.208428909445876	141.0	3.0	465.0	12707.0	0.4957356076759062	0.0	0.0	0.0	0.0	78.0	4674.0	72.0	0.0011856290962122902	21.95449840010015	0.5951061748080223	3.1622776601683795	22.47220505424423	3.605551275463989	0.16666666666666669	0.18569533817705186	13.570434385161484	1.6846843178962843	6.708203932499369	10.44030650891055	4.123105625617661	2.5321462647095156	1.0	59.92307692307692	1.2015404364569962
14	299	A	1101.0	121.15432883999988	4.751510211931218E-5	40.11234224026316	33.13608305156178	1.2105336100783515	167.0	3.0	395.0	16308.0	0.35876475930971846	73.272563199666	26.832815729997478	1.0	0.21772151898734177	97.0	4495.0	48.0	0.002397985422595913	26.076809620810597	0.6500944139491246	6.708203932499369	25.079872407968907	5.830951894845301	0.34874291623145787	0.30903983234775434	29.427456403189737	33.82616175818527	7.0710678118654755	12.529964086141668	5.830951894845301	2.148871112659745	1.0	46.34020618556701	1.035817575083426
15	301	B	1769.0	160.0243864799999	6.420909408309087E-4	53.600373133029585	41.23105625617661	1.2999999999999998	104.0	4.0	434.0	9416.0	0.24533634821933295	0.0	0.0	0.0	0.0	103.0	11449.0	162.0	5.719792383585982E-4	37.94733192202055	0.7079676820129573	11.661903789690601	38.600518131237564	12.083045973594572	0.41972110157675935	0.43572578198578765	15.895268372581313	9.375466620924328	6.4031242374328485	11.40175425099138	5.0990195135927845	2.23606797749979	1.4142135623730951	111.15533980582525	1.457419861996681
15	304	B	978.0	116.22539663999986	8.557604033517526E-5	39.0	29.546573405388315	1.3199500146737047	77.0	4.0	106.0	3969.0	0.1083844580777096	0.0	0.0	0.0	0.22641509433962265	76.0	2985.0	51.0	7.380804301884058E-4	24.596747752497688	0.630685839807633	5.0	25.942243542145693	6.4031242374328485	0.2688016652852352	0.3472581680740104	15.61939213871078	17.409302746956854	5.656854249492381	10.0	5.0	2.0	1.4142135623730951	39.276315789473685	1.2984924623115577
15	305	B	922.0	110.5685423999999	3.601965269485592E-5	36.138621999185304	32.01562118716424	1.1287809094166212	85.0	3.0	40.0	3606.0	0.04338394793926247	39.57906420549476	19.026297590440446	1.0	0.8	114.0	10456.0	143.0	0.0012314747157590603	18.973665961010276	0.5250246111054819	1.4142135623730951	20.248456731316587	2.8284271247461903	0.08333333333333334	0.16666666666666669	28.610459665965216	28.610459665965216	7.211102550927978	13.601470508735444	5.0	2.720294101747089	1.4142135623730951	91.71929824561404	1.5591048201989288
15	306	B	704.0	96.91168815999994	9.60719848311952E-5	31.144823004794873	27.16615541441225	1.1464567779168287	91.0	3.0	161.0	8004.0	0.22869318181818182	63.02795745484033	24.186773244895647	1.0	0.22981366459627328	99.0	9113.0	139.0	0.0030426266689696385	16.0312195418814	0.5147314383328917	0.0	19.0	3.1622776601683795	0.0	0.21271781490575853	-1.0	22.01128319791934	8.48528137423857	14.422205101855956	5.0	2.884441020371191	3.1622776601683795	92.05050505050505	1.5100406013387468
15	310	B	760.0	100.32590171999993	1.2503224231536275E-4	33.95585369269929	26.92582403567252	1.2610887469112582	102.0	3.0	31.0	1777.0	0.04078947368421053	26.90724809414742	13.45362404707371	1.0	0.6129032258064516	72.0	3334.0	58.0	8.923328568174429E-4	20.615528128088304	0.6071273693973055	3.1622776601683795	21.213203435596427	4.123105625617661	0.17845765256206245	0.2831760569774271	5.194428907734817	27.276763383113682	5.830951894845301	11.180339887498949	4.47213595499958	2.5	2.23606797749979	46.30555555555556	1.2525494901019796
15	313	N	921.0	112.22539663999989	8.948770198519823E-5	38.41874542459709	29.206163733020468	1.315432789317718	77.0	4.0	-1.0	-1.0	-1.0	-1.0	-1.0	-1.0	-1.0	72.0	3324.0	53.0	3.8858176943078426E-4	23.600847442411894	0.6143055214734254	4.47213595499958	24.839484696748443	5.656854249492381	0.25	0.2960932840790421	12.094757077012098	6.3401917459099195	5.830951894845301	9.486832980505138	4.123105625617661	2.3008949665421112	2.0	46.166666666666664	1.148014440433213
15	315	A	677.0	94.91168815999991	7.00035681417638E-5	30.4138126514911	26.476404589747453	1.1487138500394551	91.0	3.0	226.0	5754.0	0.33382570162481534	0.0	0.0	0.0	0.061946902654867256	83.0	5775.0	114.0	0.001791503560854065	16.0312195418814	0.5271032515910311	3.1622776601683795	18.384776310850235	4.47213595499958	0.23249527748763857	0.3028912664076914	82.8749836510982	52.125016348901795	7.211102550927978	13.038404810405298	4.47213595499958	2.9154759474226504	3.1622776601683795	69.57831325301204	1.6384415584415586
15	316	B	656.0	92.66904747999995	9.05449324604633E-5	30.805843601498726	25.709920264364882	1.1982084457958053	128.0	3.0	60.0	4372.0	0.09146341463414634	30.81270323803561	14.035668847618199	2.0	0.75	56.0	4074.0	92.0	4.362788845184609E-4	17.46424919657298	0.5669135188274257	2.0	18.681541692269406	3.1622776601683795	0.13333333333333333	0.21271781490575853	14.931417178137536	3.5035316447844593	5.0	9.055385138137417	3.0	3.0184617127124724	1.4142135623730951	72.75	1.2646048109965635
16	323	A	715.0	97.25483391999991	1.1879425738430441E-4	32.802438933713454	26.40075756488817	1.2424809724906998	88.0	4.0	200.0	12365.0	0.27972027972027974	40.79976868958367	18.439088914585774	1.0	0.3	96.0	3644.0	48.0	5.586739089016479E-4	21.633307652783937	0.6595030234337182	5.385164807134504	23.021728866442675	6.708203932499369	0.31514293343362576	0.375	15.767182542475684	11.003540851749506	6.4031242374328485	12.206555615733702	5.0	2.4413111231467406	1.4142135623730951	37.958333333333336	1.2645444566410537
16	324	B	892.0	109.3969695199999	1.0962110172748387E-4	37.12142238654117	28.178005607210743	1.3173899850826138	85.0	3.0	160.0	3691.0	0.17937219730941703	0.0	0.0	0.0	0.0	73.0	2696.0	41.0	6.233729260736047E-4	20.12461179749811	0.5421293286648018	1.4142135623730951	20.12461179749811	1.4142135623730951	0.07692307692307693	0.07692307692307693	15.642246457208728	15.642246457208728	6.4031242374328485	10.295630140987	4.47213595499958	2.3021728866442674	0.0	36.93150684931507	1.1101632047477745
16	326	B	1713.0	152.95331867999994	8.54778339435347E-5	49.040799340956916	43.278170016764804	1.1331532576807157	117.0	3.0	93.0	7088.0	0.0542907180385289	20.039529675674167	10.0	1.0	0.3870967741935484	105.0	7855.0	100.0	7.302037172876267E-4	28.42534080710379	0.5796263761827406	7.0710678118654755	28.42534080710379	7.0710678118654755	0.31846487764924103	0.31846487764924103	58.029194807943746	58.029194807943746	7.211102550927978	13.0	5.385164807134504	2.4140393963016744	0.0	74.80952380952381	1.336728198599618
16	328	B	1075.0	120.81118307999986	4.902780514620313E-5	39.11521443121589	33.13608305156178	1.180441706714406	131.0	4.0	81.0	5658.0	0.07534883720930233	8.625316113301073	3.605551275463989	2.0	0.30864197530864196	206.0	8846.0	69.0	0.0030427951908077113	27.018512172212592	0.6907417628944524	7.615773105863909	26.0	6.324555320336759	0.4053467022297068	0.33333333333333337	28.90918365114783	24.145541960421653	12.806248474865697	23.430749027719962	7.0710678118654755	3.313608305156178	1.4142135623730951	42.94174757281554	1.6068279448338232
16	329	B	1219.0	127.39696951999986	5.334856930983794E-5	42.01190307520001	35.014282800023196	1.1998504528892473	148.0	4.0	245.0	10862.0	0.20098441345365053	0.0	0.0	0.0	0.05714285714285714	109.0	7672.0	98.0	3.483334687319191E-4	23.194827009486403	0.5521013168093903	2.8284271247461903	24.186773244895647	3.605551275463989	0.14285714285714288	0.17806548535067296	42.27368900609372	30.963756532073518	6.708203932499369	12.165525060596439	5.0990195135927845	2.385855756810896	1.0	70.38532110091744	1.3923357664233575
16	334	A	989.0	115.4974745999999	7.752716647512289E-5	38.63935817272331	30.4138126514911	1.2704542707449387	76.0	4.0	576.0	15213.0	0.5824064711830131	0.0	0.0	0.0	0.026041666666666668	91.0	2924.0	37.0	0.002010725162280257	25.079872407968907	0.6490758023427403	7.211102550927978	25.495097567963924	8.06225774829855	0.39999999999999997	0.4608885989624768	44.421274434392245	48.36646066342982	6.324555320336759	12.041594578792296	6.082762530298219	1.979625954295134	1.0	32.13186813186813	1.1515047879616964
16	335	A	909.0	109.7401152799999	4.1016411463907435E-5	36.013886210738214	30.0	1.2004628736912737	137.0	4.0	504.0	17625.0	0.5544554455445545	38.44051115281354	19.026297590440446	2.0	0.041666666666666664	93.0	4792.0	44.0	5.81588821347064E-4	20.09975124224178	0.558111144257702	3.605551275463989	19.4164878389476	5.0990195135927845	0.23620751769642942	0.3561309707013459	59.48976259388445	81.86989764584402	7.0710678118654755	12.041594578792296	5.0	2.4083189157584592	2.23606797749979	51.526881720430104	0.8539232053422371
16	336	B	622.0	91.25483391999992	9.825110512017657E-5	29.274562336608895	25.179356624028344	1.1626413960344224	66.0	3.0	48.0	4561.0	0.07717041800643087	22.990589563405603	11.180339887498949	2.0	0.7916666666666666	55.0	5796.0	119.0	7.388786226847962E-4	18.384776310850235	0.6280119955152809	5.385164807134504	19.697715603592208	6.708203932499369	0.4142434467026541	0.5	60.603947145056736	55.84030545433056	5.0990195135927845	8.54400374531753	4.123105625617661	2.072225288683357	1.4142135623730951	105.38181818181818	1.1292270531400967
16	337	B	849.0	106.91168815999993	7.011418838056988E-5	35.014282800023196	29.017236257093817	1.2066718721864247	95.0	3.0	75.0	7152.0	0.08833922261484099	40.65511973615804	18.384776310850235	2.0	0.7733333333333333	85.0	5318.0	82.0	6.464066392851839E-4	20.615528128088304	0.5887748221441408	6.324555320336759	20.615528128088304	6.324555320336759	0.42543562981151706	0.42543562981151706	74.74488129694222	74.74488129694222	6.4031242374328485	12.041594578792296	4.242640687119285	2.838231060987734	0.0	62.56470588235294	1.3106430989093645
16	338	B	708.0	96.66904747999992	8.494497314399242E-5	30.59411708155671	27.65863337187866	1.1061326375099445	103.0	3.0	83.0	7599.0	0.1172316384180791	0.0	0.0	0.0	0.1566265060240964	60.0	2547.0	41.0	0.0013143259574528126	17.46424919657298	0.5708368425870047	4.123105625617661	18.788294228055936	5.385164807134504	0.28797018815893544	0.362245385694578	64.65382405805332	56.88865803962797	5.830951894845301	10.63014581273465	4.242640687119285	2.505549396395485	1.4142135623730951	42.45	0.9658421672555948
16	341	B	795.0	102.32590171999993	6.503081040630881E-5	33.28663395418648	28.30194339616981	1.176125380799513	97.0	3.0	143.0	7627.0	0.17987421383647798	0.0	0.0	0.0	0.13286713286713286	109.0	4407.0	56.0	0.0012068843516833542	18.35755975068582	0.5514994329541386	2.0	17.204650534085253	1.0	0.13333333333333333	0.06666666666666667	32.73522627210758	57.264773727892404	8.06225774829855	14.317821063276353	5.0990195135927845	2.8079557305298435	2.23606797749979	40.43119266055046	1.3850692080780576
16	342	B	981.0	115.15432883999988	4.206827613837363E-5	38.0	32.0	1.1875	102.0	4.0	197.0	6464.0	0.20081549439347604	0.0	0.0	0.0	0.08121827411167512	131.0	6792.0	60.0	0.0012521992043755036	26.0	0.6842105263157895	7.0	27.0	8.0	0.3888888888888889	0.4444444444444444	0.0	0.0	8.602325267042627	14.212670403551895	6.4031242374328485	2.2196462034055524	1.0	51.847328244274806	1.157243816254417
