# Supplementary material for: Exploiting Single-Cell Quantitative Data to Map Genetic Variants Having Probabilistic Effects
Source: PLoS Genet. 2016 Aug 1;12(8):e1006213. doi: 10.1371/journal.pgen.1006213 (PMC4968810; doi:10.1371/journal.pgen.1006213)
Supplement: S1 Dataset — (ZIP) [file pgen.1006213.s007.zip › data/2014-10-07_morpho/k_series/K5-1_A1B.xls]

image_number	cell_id	Cgroup	Agroup	Dgroup	C11-1_A1B	C11-2_A1B	C12-1_A1B	C12-2_A1B	C13_A1B	C101_A1B	C102_A1B	C103_A1B	C104_A1B	C105_A1B	C106_A1B	C107_A1B	C108_A1B	C109_A1B	C110_A1B	C111_A1B	C112_A1B	C113_A1B	C114_A1B	C115_A1B	C116_A1B	C117_A1B	C118_A1B	C126_A1B	C127_A1B	C128_A1B	A7-1_A1B	A7-2_A1B	A8-1_A1B	A8-2_A1B	A9_A1B	A101_A1B	A102_A1B	A103_A1B	A104_A1B	A120_A1B	A121_A1B	A122_A1B	A123_A1B	D14-3_A1B	D15-3_A1B	D16-3_A1B	D17-3_A1B	D104_A1B	D107_A1B
1	1	medium	iso	A1	1025.0	300.0	102.49747459999992	50.870057640000006	3.648884809017268E-5	1325.0	155.78174579999995	38.897300677553446	32.57299494980466	32.23807331700332	40.0254770517595	18.867962264113206	19.949279176703325	13.038404810405298	20.95261074170923	28.735460200770184	17.029386365926403	32.579214502653095	0.9457966925515346	1.19415794395003	0.7920197636696472	0.4963054732667535	0.2926829268292683	91.0	3.0	35.805027579936315	37.0	228.0	2226.0	15822.0	0.5833333333333334	0.2	0.8603773584905661	-1.0	0.16903514887238782	51.1068079282173	18.64331697709324	2.0	0.4528301886792453	122.0	5281.0	50.0	0.0015747342588373443	25.632011235952593	0.6589663238699779
1	2	medium	iso	A1	1164.0	336.0	107.7401152799999	54.69848476000001	4.072241839652767E-5	1500.0	164.85281359999996	40.718546143004666	34.92849839314596	39.80557109226519	56.350510214766565	19.235384061671343	23.600014746832215	15.297058540778355	28.291776330965845	23.190232539711666	17.46424919657298	33.986445458658565	0.815058137379057	1.1657685848583428	0.699159462663079	0.5076891241284373	0.28865979381443296	115.0	3.0	37.69615364994153	38.0	222.0	2521.0	16267.0	0.4375	0.17333333333333334	0.8538461538461538	-1.0	0.19163000232360505	46.14331003139717	17.492422502470642	5.0	0.4153846153846154	86.0	13897.0	197.0	5.485324480033373E-4	25.0	0.6139708405157518
1	7	small	E	A1	843.0	57.0	92.66904747999993	34.384776280000004	7.48164871484019E-5	900.0	129.05382375999986	35.05709628591621	30.066592756745816	84.43366785730902	44.90402725975375	12.041594578792296	-1.0	12.36931687685298	21.62187061409641	9.578737515423446	13.152946437965905	30.629290908471692	-1.0	1.1659816783879082	-1.0	0.37104920375296846	0.06761565836298933	116.0	4.0	28.160255680657446	164.0	2.0	10930.0	108.0	0.0	0.18444444444444444	0.012048192771084338	0.25418442451347967	-1.0	54.47307140782793	24.698178070456937	2.0	0.3373493975903614	84.0	6923.0	97.0	0.0011759375419991022	15.297058540778355	0.43634699280338785
1	10	small	api	A1	841.0	151.0	91.84062035999995	32.55634916	3.7276365375810066E-5	992.0	126.81118307999986	33.60059523282288	30.610455730027933	19.76716867679164	20.999952342166353	13.038404810405298	14.178257350945762	12.206555615733702	9.464118054949228	27.83362676839253	15.811388300841896	26.408998278400528	0.9196055966310677	1.0976835996551895	0.837769277886578	0.35448747005828724	0.17954815695600476	107.0	4.0	32.449961479175904	22.0	76.0	1419.0	5814.0	0.5454545454545454	0.09879032258064516	0.7755102040816326	-1.0	0.06228940133545758	28.00652965829771	11.47213595499958	3.0	0.41836734693877553	67.0	2451.0	36.0	5.166426892312621E-4	20.518284528683193	0.6106524121525032
1	11	small	api	A1	1233.0	154.0	114.81118307999988	35.213203400000005	3.290807154423484E-5	1387.0	152.8528135999999	41.97618372363071	35.90264614203248	63.69159113568314	73.2205377161973	13.038404810405298	14.998276691444229	13.038404810405298	28.3970550502655	12.645307485246509	18.681541692269406	29.659882698479226	0.869326861921614	1.1691668507544275	0.7435438845710208	0.30670534398607857	0.12489862124898621	97.0	4.0	37.21558813185679	46.0	103.0	960.0	2621.0	0.42857142857142855	0.10742609949531362	0.6912751677852349	-1.0	0.08021125667979473	0.0	0.0	0.0	0.0	99.0	9560.0	141.0	9.224229959317646E-4	27.202941017470888	0.6480565550354415
1	14	medium	iso	A1	1076.0	432.0	104.7401152799999	61.11269832000001	8.101971792954052E-5	1508.0	168.26702715999994	38.948684188300895	33.301651610693426	25.45623904931807	35.857356734223316	23.53720459187964	22.81153691136342	15.297058540778355	20.6938954883128	35.103364051308034	17.46424919657298	35.32772234833331	1.0318114331066721	1.169572147460523	0.8822127265487906	0.5834698401527295	0.40148698884758366	90.0	4.0	36.24913792078372	49.0	272.0	2868.0	17815.0	0.75	0.21286472148541113	0.8473520249221184	-1.0	0.10071285249011047	51.41841429286953	17.0	3.0	0.24922118380062305	105.0	11681.0	133.0	8.574376581408814E-4	27.586228448267445	0.708271127078372
1	20	medium	iso	A1	1122.0	369.0	107.5685423999999	56.870057640000006	6.409493295669074E-5	1491.0	166.85281359999996	40.70626487409524	33.12099032335839	40.38935068133939	56.46531047824711	20.09975124224178	22.624526168385604	15.033296378372908	28.54597452244941	24.63694448847807	17.08800749063506	34.246203729450066	0.8884054009638522	1.2290171422014329	0.7228584292750612	0.5286866993932611	0.32887700534759357	98.0	3.0	36.24913792078372	45.0	246.0	1406.0	10557.0	0.625	0.19517102615694165	0.845360824742268	-1.0	0.13143411196136018	33.47147807938022	14.212670403551895	1.0	0.15463917525773196	87.0	14369.0	159.0	0.0014993461568029334	17.804493814764857	0.4373895239426727
2	25	medium	iso	A1	1263.0	543.0	116.63961019999985	71.59797968	5.807912001215515E-5	1806.0	190.65180343999998	42.20189569201838	35.805027579936315	59.30448017634838	73.47205040240469	26.570660511172846	26.37653700862291	12.649110640673518	40.756462992853244	15.612332618708578	17.11724276862369	42.51305681787656	1.0073597039098223	1.1786583768941603	0.8546663932973345	0.6138393257421919	0.42992874109263657	117.0	3.0	37.656340767525464	50.0	421.0	2617.0	24837.0	0.46153846153846156	0.260797342192691	0.8938428874734607	-1.0	0.1905593715240216	123.70336410231502	52.87552027387039	4.0	0.346072186836518	127.0	8457.0	92.0	7.811164963909217E-4	31.89043743820395	0.7556636239977098
2	26	medium	N	A1	1016.0	295.0	103.3259017199999	49.870057640000006	7.434695083824761E-5	1311.0	155.19595935999993	40.024992192379	31.78049716414141	29.560354464680735	53.230975101190324	17.029386365926403	23.42135191280985	12.806248474865697	22.93566968327336	26.11664618439343	18.681541692269406	28.631825428425707	0.7270881044493641	1.259419951351171	0.5773198238358114	0.48264817252833214	0.2903543307086614	122.0	4.0	36.87817782917155	-1.0	-1.0	-1.0	-1.0	-1.0	-1.0	-1.0	-1.0	-1.0	-1.0	-1.0	-1.0	-1.0	114.0	8321.0	102.0	4.965225353217936E-4	28.160255680657446	0.7035668000959492
2	27	medium	iso	A1	1057.0	448.0	104.15432883999989	62.284271200000006	6.826884176974564E-5	1505.0	168.85281359999993	39.11521443121589	32.0624390837628	88.88398960859271	89.42896462688522	23.08679276123039	23.30449434604393	14.035668847618199	38.65503543790747	1.5594571538795132	16.1245154965971	38.65695532112996	0.9906583862502687	1.2199700194058158	0.8120350258547887	0.5979998324954889	0.423841059602649	118.0	4.0	32.28002478313795	39.0	305.0	1805.0	17492.0	0.26666666666666666	0.22857142857142856	0.8866279069767442	-1.0	0.24825238293590068	91.83282591066086	39.50105122891394	2.0	0.2616279069767442	98.0	15881.0	200.0	6.07019788036222E-4	22.20360331117452	0.5676462121975467
2	28	medium	E	A1	954.0	464.0	100.74011527999988	64.69848476	1.118665027552365E-4	1418.0	168.26702715999997	37.0	31.622776601683793	30.059690104331324	43.36859919646777	24.166091947189145	23.525999020683532	13.892443989449804	24.783783783783782	31.939004367700633	16.278820596099706	36.09170409702353	1.027207895653777	1.1700427342623003	0.8779234002093271	0.6422315934439347	0.4863731656184486	134.0	6.0	34.36568055487916	187.0	310.0	3211.0	6862.0	0.5384615384615384	0.35049365303244007	0.6237424547283702	-1.0	0.10317800335722623	0.0	0.0	0.0	0.0	146.0	9274.0	78.0	0.0014426557199481624	23.08679276123039	0.6239673719251457
2	29	small	api	A1	876.0	206.0	95.08326103999993	39.970562720000004	1.0448492323181653E-4	1082.0	137.8822508799999	35.35533905932738	29.154759474226502	24.341089936692526	46.328787530174395	15.524174696260024	16.147791736783777	12.36931687685298	18.978746007046936	25.381790601091307	15.811388300841896	26.238592496701457	0.9613806611647593	1.212678125181665	0.792774802481689	0.420374335953676	0.23515981735159816	77.0	4.0	32.64965543462902	46.0	133.0	2528.0	9986.0	0.46153846153846156	0.16543438077634012	0.7430167597765364	-1.0	0.14286483497248634	22.554484665753108	9.848857801796104	3.0	0.24022346368715083	78.0	7991.0	133.0	4.850031258006637E-4	26.0	0.7353910524340094
2	34	small	api	A1	1201.0	138.0	113.3969695199999	30.970562720000004	6.324182302813174E-5	1339.0	146.3675322399999	44.04543109109048	33.421549934136806	3.552606140774202	16.837472625676384	10.816653826391969	15.368457752392894	13.601470508735444	4.404543109109048	30.399547657191583	20.518284528683193	15.206020596522047	0.7038216846910224	1.3178751786763314	0.5340579260305502	0.27311631740332976	0.11490424646128226	98.0	4.0	42.80186911806539	57.0	86.0	4890.0	7885.0	0.5	0.10679611650485436	0.6013986013986014	-1.0	0.01976302817693106	35.97285910514259	11.8309518948453	1.0	0.3706293706293706	135.0	17496.0	185.0	0.0013920858428353607	27.80287754891569	0.631231818151955
2	36	medium	iso	A1	924.0	280.0	96.56854239999991	48.455844080000006	5.777930441887992E-5	1204.0	147.4386000399999	34.9857113690718	31.064449134018133	24.253919724316575	24.623564786163627	18.110770276274835	18.795902995789888	13.038404810405298	14.577379737113253	31.064449134018133	17.11724276862369	34.986715306440004	0.9635488265890435	1.1262298976600735	0.8555525195974405	0.5017766953475322	0.30303030303030304	85.0	5.0	34.132096331752024	56.0	225.0	2168.0	10560.0	0.5714285714285714	0.23338870431893688	0.800711743772242	-1.0	0.18178347515228369	41.96595506080377	16.970562748477143	2.0	0.26334519572953735	102.0	6805.0	68.0	3.2796878276523825E-4	24.20743687382041	0.6919235289644663
3	41	medium	iso	A1	859.0	416.0	92.08326103999994	60.69848476000001	1.1207421961175726E-4	1275.0	155.19595935999996	35.17101079013795	29.832867780352597	26.120906743966067	37.29853637854613	22.80350850198276	22.056726047808866	13.601470508735444	21.864597653691256	31.709992045183768	16.278820596099706	36.082094728445966	1.0338573572775585	1.1789349602286965	0.8769418094760757	0.659169582771762	0.4842840512223516	79.0	3.0	32.2490309931942	12.0	286.0	780.0	25005.0	0.5	0.23372549019607844	0.959731543624161	-1.0	0.2548561835418751	50.42198053906798	17.0	3.0	0.32550335570469796	84.0	4563.0	67.0	2.577105105153359E-4	25.298221281347036	0.719291846125751
3	42	small	api	A1	1020.0	97.0	103.01219323999993	26.142135600000003	7.230162869791859E-5	1117.0	131.1543288399999	39.01281840626232	31.016124838541646	33.69006752597977	54.5989030685418	10.0	12.936975160984563	13.45362404707371	19.019389788072694	19.892878404761117	18.027756377319946	23.333333333333336	0.7729782175170347	1.2578237484324193	0.6145361927538494	0.2537770993681643	0.09509803921568627	63.0	4.0	36.24913792078372	72.0	18.0	5740.0	1048.0	0.45454545454545453	0.08057296329453895	0.2	0.024938819261879724	-1.0	29.90313155719872	9.222125139210444	1.0	0.4888888888888889	109.0	5669.0	56.0	5.928682566416129E-4	23.345235059857504	0.5983990906975882
3	43	medium	iso	A1	1378.0	467.0	123.05382375999987	64.76955256000001	1.1570487787459014E-4	1845.0	190.65180344000004	50.44799302251776	33.421549934136806	9.849014511117026	24.74844325373308	23.769728648009426	23.772334311858906	15.297058540778355	14.450525309789956	44.52217215935145	22.825424421026653	34.5181916023882	0.9998903909134333	1.509445047340253	0.6624225192399747	0.5263514012073645	0.33889695210449927	74.0	3.0	47.885279575251516	22.0	317.0	1043.0	18862.0	0.5625	0.183739837398374	0.9351032448377581	-1.0	0.21603075900375907	81.77531760874228	27.68659593995378	3.0	0.3185840707964602	116.0	5565.0	61.0	5.398371137568169E-4	39.698866482558415	0.7869265773335838
3	45	large	F	B	936.0	500.0	98.08326103999993	67.11269832	6.317614442781413E-5	1436.0	167.19595935999996	36.40054944640259	31.32091952673165	23.84681797523905	37.18470645323313	25.0	26.81906079117754	13.601470508735444	22.25241135968762	35.24800729613837	17.029386365926403	36.81818181818181	0.9321728376194314	1.1621801018752211	0.8020898276569488	0.6842421184653554	0.5341880341880342	66.0	3.0	34.40930106817051	51.0	367.0	2363.0	19858.0	0.6666666666666666	0.29108635097493035	0.8779904306220095	-1.0	0.14399105003210114	60.73063670222036	23.25986401912843	2.0	0.1937799043062201	158.0	8310.0	77.0	0.003696797510144412	25.317977802344327	0.6955383417940814
3	49	medium	iso	A1	1485.0	433.0	124.15432883999983	62.76955256000001	7.810418334516587E-5	1918.0	189.33809496000003	44.553338819890925	40.44749683231337	44.477560563041266	55.49717213477328	23.259406699226016	23.462404208764728	15.652475842498529	34.565310721728984	27.39353697445184	20.808652046684813	41.94319240844035	0.9913479664005244	1.1015104100162116	0.8999896482012676	0.5055768344645669	0.2915824915824916	80.0	5.0	42.190046219457976	97.0	314.0	3746.0	14801.0	0.6	0.21428571428571427	0.7639902676399026	-1.0	0.180955375322641	53.852604406984824	18.439088914585774	1.0	0.22871046228710462	121.0	9028.0	90.0	8.060974208821761E-4	33.24154027718932	0.7461066029544922
3	51	small	api	A1	1232.0	271.0	113.9116881599999	48.041630520000005	2.753084396608922E-5	1503.0	164.36753223999997	42.190046219457976	36.22154055254967	45.89985971490441	55.20191442620322	18.35755975068582	17.69858363088927	13.416407864998739	28.869368705224613	24.294935736466236	19.209372712298546	35.15645876782284	1.0372332686919896	1.1647777972957636	0.8904988325671291	0.42174452241038624	0.21996753246753248	78.0	4.0	39.408120990476064	44.0	173.0	2461.0	13374.0	0.5384615384615384	0.14437791084497673	0.7972350230414746	-1.0	0.18475761126429077	46.802738292079	19.14213562373095	2.0	0.35023041474654376	111.0	6461.0	68.0	5.92654712308672E-4	30.265491900843113	0.7173609562647201
3	53	small	api	A1	1228.0	274.0	113.39696951999989	48.870057640000006	3.69147270909585E-5	1502.0	165.09545427999993	41.400483088968905	37.013511046643494	76.7594800848128	79.41836447905621	17.88854381999832	18.644681380791457	13.416407864998739	34.66143129093954	8.834611760768192	17.46424919657298	35.2610719528813	0.9594448655168684	1.1185235314962976	0.8577779890185925	0.4309644062523273	0.22312703583061888	88.0	3.0	36.49657518178932	10.0	137.0	614.0	10801.0	0.0	0.09786950732356857	0.9319727891156463	-1.0	0.2143718251122779	52.84573186855696	20.264337522473745	6.0	0.4217687074829932	97.0	15620.0	224.0	9.452518101321127E-4	28.600699292150182	0.6908300859844506
3	54	small	api	A1	1323.0	199.0	118.98275595999988	38.213203400000005	3.0213162949599482E-5	1522.0	159.19595935999993	43.174066289845804	38.07886552931954	33.61735718491917	38.167638322583	14.317821063276353	16.043081205862688	13.416407864998739	20.058337664703043	28.624802363419516	20.248456731316587	32.458725237689336	0.8924607984932554	1.1338065273137699	0.7871367618668469	0.3211658957777603	0.15041572184429328	85.0	3.0	41.23105625617661	85.0	129.0	4665.0	10181.0	0.6153846153846154	0.14060446780551905	0.602803738317757	-1.0	0.09087983554208424	88.28600599343906	32.89432001113671	4.0	0.4205607476635514	110.0	8246.0	95.0	4.4294449508565793E-4	28.861739379323623	0.6684971294008429
3	55	small	api	A1	1090.0	57.0	105.3969695199999	21.313708480000003	6.120039048438037E-5	1147.0	129.53910511999985	40.496913462633174	33.28663395418648	29.02227014115914	38.65980825409008	6.324555320336759	-1.0	14.560219778561036	12.198460518622431	19.767694171349007	17.0	19.52706455153975	-1.0	1.2166118544269284	-1.0	0.2022231623647923	0.05229357798165138	73.0	3.0	37.21558813185679	99.0	13.0	6995.0	949.0	0.3333333333333333	0.0976460331299041	0.11607142857142858	0.06099541470840237	-1.0	29.74502240039153	11.816653826391969	3.0	0.39285714285714285	90.0	4460.0	56.0	4.5035749838485544E-4	25.942243542145693	0.6405980437517247
4	62	small	api	A1	823.0	186.0	91.08326103999994	37.55634916	7.218277536811877E-5	1009.0	131.05382375999986	34.9857113690718	30.01666203960727	20.34410125591839	35.36246188706906	13.038404810405298	19.62872932359776	12.041594578792296	13.20539105597318	25.685734109364265	16.278820596099706	22.817208418209265	0.6642510880584848	1.165543034828717	0.5699069602831955	0.412329869738709	0.22600243013365734	58.0	3.0	33.24154027718932	17.0	138.0	891.0	9792.0	0.46153846153846156	0.15361744301288405	0.8903225806451613	-1.0	0.14415229794898	16.66226145296233	6.082762530298219	1.0	0.3161290322580645	91.0	14149.0	231.0	3.6278990310330484E-4	22.02271554554524	0.6294774261761572
4	63	medium	iso	A1	857.0	288.0	92.84062035999993	48.870057640000006	8.458144806653623E-5	1145.0	144.12489155999987	35.0	30.0	23.19859051364819	36.25383773744479	18.601075237738275	18.99477298313479	13.038404810405298	17.0	29.0	15.231546211727817	28.747116276504606	0.9792733640067152	1.1666666666666667	0.8393771691486129	0.5263865908101526	0.33605600933488916	71.0	3.0	32.89376840679705	22.0	161.0	1673.0	14345.0	0.3333333333333333	0.15982532751091702	0.8797814207650273	-1.0	0.12113095383156518	45.96641229914215	17.480098723444733	3.0	0.5409836065573771	94.0	9644.0	103.0	3.77680380200216E-4	22.090722034374522	0.631163486696415
4	65	large	api	B	1153.0	570.0	109.0538237599999	72.18376611999997	6.1021797464985185E-5	1723.0	184.066017	41.773197148410844	34.713109915419565	51.99390495415459	54.75361123879869	25.179356624028344	27.430159516885993	13.341664064126334	34.25641554118964	25.869188966013915	18.027756377319946	41.94605276948144	0.9179442288160207	1.2033838872458726	0.7628024926583286	0.6619095381640018	0.4943625325238508	99.0	4.0	37.8549864614954	30.0	154.0	1217.0	8353.0	0.14285714285714285	0.10679048171793383	0.8369565217391305	-1.0	0.2752539880963498	99.96986417736485	46.422503929216184	1.0	0.2608695652173913	175.0	14224.0	118.0	0.005571814869481896	30.23243291566195	0.7237280117261042
4	75	small	api	A1	1124.0	97.0	112.15432883999988	25.313708480000003	1.0288521337289581E-4	1221.0	139.88225087999987	41.10960958218893	33.97057550292606	9.991757893745387	16.93980302095406	9.433981132056603	-1.0	11.661903789690601	4.816392128564147	28.848495661063723	19.849433241279208	16.530338620771758	-1.0	1.2101534629181643	-1.0	0.22570424826056165	0.08629893238434164	76.0	4.0	39.408120990476064	54.0	75.0	1622.0	3147.0	0.6363636363636364	0.10565110565110565	0.5813953488372093	-1.0	0.07676744811226201	0.0	0.0	0.0	0.06201550387596899	121.0	17725.0	173.0	4.2949444902605136E-4	23.345235059857504	0.567877810008977
5	81	small	api	A1	1158.0	158.0	111.4680373199999	36.62741696	4.3386767233542195E-5	1316.0	150.50966783999985	41.7612260356422	34.48187929913333	60.06023585081918	69.21513898603149	14.035668847618199	15.375970544914027	12.0	28.255875414023965	13.920354973577798	17.46424919657298	30.222790584287367	0.9128314083731667	1.2111064386415804	0.7537169147552634	0.32859120731489017	0.13644214162348878	88.0	3.0	36.24913792078372	132.0	128.0	6758.0	8162.0	0.5384615384615384	0.19756838905775076	0.49230769230769234	-1.0	0.04247521067687939	39.22863657541826	15.763589070636787	4.0	0.35384615384615387	98.0	11077.0	164.0	8.599717611062034E-4	30.463092423455635	0.7294587663076778
5	83	medium	iso	A1	812.0	289.0	91.25483391999994	51.041630520000005	6.408683146594328E-5	1101.0	144.7106779999999	33.54101966249684	28.442925306655784	3.416588191771325	2.223961240385478	18.439088914585774	18.34251280940299	11.40175425099138	1.6994116628998404	35.36907646291189	16.492422502470642	43.79283617214124	1.0052651513010407	1.1792394523726462	0.8524690632410857	0.5593307042205183	0.35591133004926107	94.0	4.0	34.48187929913333	61.0	230.0	2960.0	13796.0	0.5833333333333334	0.26430517711171664	0.7903780068728522	-1.0	0.1211593431393005	37.26649825439014	13.0	3.0	0.2542955326460481	74.0	5076.0	91.0	6.323018041473445E-4	24.08318915758459	0.7180219742846006
5	85	small	api	A1	1362.0	59.0	120.98275595999988	19.485281360000002	4.9753213628245617E-5	1421.0	142.46803731999992	42.720018726587654	39.56008088970496	34.640947511916295	42.72239104166593	5.830951894845301	-1.0	13.038404810405298	14.840817464469357	20.449907629246848	19.209372712298546	21.874695274153375	-1.0	1.0798769306284464	-1.0	0.16105833600320987	0.04331864904552129	132.0	3.0	41.617304093369626	100.0	29.0	8206.0	2339.0	0.75	0.09078114004222379	0.2248062015503876	0.061652567482634896	-1.0	86.44456252026862	39.124783736376884	1.0	0.5116279069767442	84.0	7659.0	112.0	5.06230402570731E-4	20.518284528683193	0.4802967119467396
5	89	small	api	A1	760.0	77.0	85.84062035999993	24.313708480000003	9.684489018440721E-5	837.0	112.56854239999986	31.575306807693888	28.442925306655784	9.034168781898174	18.790818653543866	8.06225774829855	14.284263195810544	14.317821063276353	4.940569570712384	21.7628810442768	14.866068747318506	15.337953765055797	0.564415373602409	1.1101286688083771	0.508423383217603	0.2832424600152321	0.1013157894736842	80.0	9.0	31.016124838541646	78.0	61.0	5379.0	5089.0	0.6428571428571429	0.16606929510155316	0.43884892086330934	-1.0	0.025921153165151322	20.64911064067352	9.16227766016838	1.0	0.31654676258992803	128.0	10755.0	121.0	0.0016058588464202379	18.973665961010276	0.6009020300758251
5	90	medium	iso	A1	1046.0	442.0	104.91168815999988	65.76955256	3.170793637584463E-5	1488.0	173.09545427999996	38.01315561749642	33.54101966249684	25.201123645475064	36.0273733851036	24.331050121192877	22.25388825903766	12.165525060596439	22.807893370497855	36.2243012354966	18.0	38.77761113065116	1.0933392779714193	1.1333333333333333	0.9647111276218405	0.6269039581147091	0.4225621414913958	84.0	3.0	36.345563690772494	97.0	277.0	4105.0	12733.0	0.5384615384615384	0.2513440860215054	0.7406417112299465	-1.0	0.13379739007435437	57.19578588383098	23.35755975068582	3.0	0.18716577540106952	116.0	9774.0	121.0	5.479846339707666E-4	25.495097567963924	0.6706914265289047
5	91	small	api	A1	1212.0	151.0	117.22539663999989	32.1421356	1.2123112407169941E-4	1363.0	151.78174579999995	45.34313619501854	32.55764119219941	7.733598099022856	18.803800676962226	13.0	15.245839260510103	13.92838827718412	7.101405571398817	33.60194289081713	21.633307652783937	22.031578947368416	0.8526916608436708	1.3927033573268337	0.6122564840227959	0.27419088799254615	0.12458745874587458	128.0	5.0	43.04648650006177	108.0	87.0	9764.0	7780.0	0.6428571428571429	0.14306676449009537	0.4461538461538462	-1.0	0.018650181539557997	75.55838325387128	34.77482992364743	3.0	0.2923076923076923	94.0	14452.0	208.0	8.315798648157197E-4	27.459060435491963	0.6055836172732281
5	95	large	E	A1	698.0	360.0	84.84062035999996	57.11269832000001	8.583152726481739E-5	1058.0	144.3675322399999	32.0	27.0	15.945395900922847	39.0938588862295	20.615528128088304	22.230424133000486	10.63014581273465	17.0	30.0	14.560219778561036	26.958767552115475	0.9273564914798494	1.1851851851851851	0.782457039686123	0.673176340267864	0.5157593123209169	73.0	4.0	29.614185789921695	77.0	251.0	1624.0	6612.0	0.7777777777777778	0.31001890359168244	0.7652439024390244	-1.0	0.1476059796893159	0.0	0.0	0.0	0.0	107.0	5951.0	79.0	8.816687518254148E-4	22.20360331117452	0.6938626034742037
6	100	medium	iso	A1	998.0	315.0	100.9827559599999	50.455844080000006	9.59678551313314E-5	1313.0	154.26702715999988	39.20459156782532	30.610455730027933	39.093858886229505	52.253194612725345	18.0	20.74521676656064	14.035668847618199	24.12982669041168	24.632106318507006	16.492422502470642	30.51612903225806	0.8676698924165653	1.2807581799367593	0.6774658214241573	0.4996481191302204	0.3156312625250501	101.0	3.0	35.4682957019364	23.0	182.0	1027.0	10679.0	0.4	0.15613099771515612	0.8878048780487805	-1.0	0.08515976608538815	38.8856639460296	14.0	2.0	0.35121951219512193	85.0	11837.0	172.0	5.19758064228348E-4	25.80697580112788	0.6582641157345284
6	101	small	api	A1	1268.0	80.0	115.81118307999986	23.727922040000003	2.7471464219649004E-5	1348.0	142.36753223999992	44.204072210600685	35.805027579936315	19.13840872028466	23.61137717218117	8.246211251235321	-1.0	13.152946437965905	11.469531530590865	27.48217405511492	20.8806130178211	28.63581578339936	-1.0	1.2345772423136145	-1.0	0.204884549220167	0.06309148264984227	91.0	11.0	42.15447781671598	107.0	55.0	14179.0	7144.0	0.7142857142857143	0.1201780415430267	0.3395061728395062	0.03023721274545124	-1.0	87.41986675582598	39.74174935584669	3.0	0.7037037037037037	104.0	7086.0	78.0	3.6234928227159904E-4	30.479501308256342	0.6895179512657429
6	102	large	iso	A1	861.0	454.0	93.84062035999996	65.76955256	5.3266471859877765E-5	1315.0	162.02438647999998	35.84689665786984	30.083217912982647	42.03395911001289	56.01258435787729	23.853720883753127	23.27012443043052	12.206555615733702	30.044441790292467	25.529183820078092	14.866068747318506	36.234777703529076	1.0250792149851777	1.191591164268362	0.8602608392238098	0.7008644263826137	0.5272938443670151	108.0	3.0	31.400636936215164	43.0	283.0	2692.0	18349.0	0.5454545454545454	0.2479087452471483	0.8680981595092024	-1.0	0.16295498348023513	68.57286559360672	25.051292733804097	5.0	0.38650306748466257	106.0	9610.0	114.0	3.063217852293791E-4	24.041630560342615	0.6706753666796008
6	103	medium	iso	A1	987.0	318.0	99.74011527999994	51.455844080000006	9.317427579119863E-5	1305.0	154.02438647999992	38.948684188300895	31.89043743820395	26.565051177077976	48.122130462115706	19.0	21.241193450430227	14.0	22.38843283599102	27.18683309628596	17.08800749063506	30.068965517241377	0.8944883461628267	1.2213280004005633	0.7323899442815183	0.5158991839496903	0.3221884498480243	103.0	3.0	35.11409973215888	62.0	232.0	4322.0	18930.0	0.6	0.22528735632183908	0.7891156462585034	-1.0	0.1713632846445172	115.48613646986311	47.08583656776247	4.0	0.54421768707483	83.0	9881.0	167.0	5.838573814296137E-4	24.20743687382041	0.6215213011250237
6	104	small	api	A1	1335.0	64.0	119.49747459999986	21.142135600000003	6.208148923699127E-5	1399.0	143.05382375999994	45.39823785126467	36.345563690772494	18.74134044519272	15.724745722747429	7.0710678118654755	-1.0	13.341664064126334	8.590641805916167	26.55069565601473	20.396078054371138	31.697890191121086	-1.0	1.249072327987872	-1.0	0.17692537579367412	0.04794007490636704	94.0	7.0	42.720018726587654	122.0	46.0	9862.0	4349.0	0.6428571428571429	0.12008577555396711	0.27380952380952384	0.020074992331527645	-1.0	19.72767955776961	9.565401897601228	1.0	0.2976190476190476	112.0	12963.0	139.0	3.551387083144851E-4	29.427877939124322	0.6482163038031782
6	109	small	api	A1	1289.0	120.0	118.3259017199999	28.142135600000003	4.823860615886169E-5	1409.0	148.4680373199999	43.68065933568311	36.40054944640259	49.63546342690264	60.945395900922854	9.899494936611665	15.344502624365159	13.45362404707371	22.38977192363631	16.620628237791372	18.027756377319946	25.61297896297939	0.6451492875951874	1.2	0.5376244063293228	0.23783580087641376	0.09309542280837858	134.0	8.0	39.395431207184416	85.0	77.0	6938.0	7625.0	0.6363636363636364	0.11497515968772179	0.47530864197530864	-1.0	0.019655569147168265	38.04958621832852	13.779271744364845	4.0	0.5432098765432098	104.0	11755.0	107.0	7.669297933110171E-4	33.52610922848042	0.7675275451049031
6	113	small	api	A1	1294.0	214.0	118.9116881599999	41.627416960000005	4.131441356746968E-5	1508.0	162.95331867999994	43.965895873961216	34.785054261852174	54.102622488291914	70.32864357422184	15.0	16.9814218939461	12.206555615733702	29.249944176882632	14.862705002791381	17.804493814764857	31.062801932367154	0.8833182576629535	1.2639306393774243	0.6988660850076793	0.35007001922291137	0.16537867078825347	143.0	3.0	39.0	38.0	130.0	1685.0	8109.0	0.36363636363636365	0.11140583554376658	0.7738095238095238	-1.0	0.10510078608684184	23.946369465139462	9.219544457292887	1.0	0.30357142857142855	103.0	15398.0	207.0	7.230046605859705E-4	32.28002478313795	0.7342060053928249
6	115	medium	api	A1	927.0	258.0	97.25483391999992	47.284271200000006	6.290074342677383E-5	1185.0	146.9533186799999	35.84689665786984	31.38470965295043	18.79988515865267	33.293563270846676	17.88854381999832	16.92515687998704	12.529964086141668	15.78937238004228	31.384709652950434	17.029386365926403	28.763965346929112	1.056920414200144	1.1421771000675778	0.9253559838816682	0.4861894190153591	0.2783171521035599	140.0	5.0	34.828149534535996	82.0	180.0	4716.0	12970.0	0.5833333333333334	0.2210970464135021	0.6870229007633588	-1.0	0.1868666003305239	43.48466050749222	17.92838827718412	2.0	0.3053435114503817	104.0	14241.0	174.0	4.1579288895415124E-4	22.825424421026653	0.6367475722899307
6	117	large	iso	A1	740.0	395.0	85.49747459999995	59.11269832000001	8.837838485875045E-5	1135.0	147.43860003999987	32.55764119219941	27.65863337187866	34.38034472384487	47.950779109006355	21.095023109728988	23.208613347000338	13.038404810405298	23.650361998107122	26.899376769513367	14.142135623730951	31.84934861664965	0.9089307833402065	1.1771240015532263	0.7721623058750512	0.6913970102223352	0.5337837837837838	125.0	3.0	29.832867780352597	61.0	314.0	2665.0	18288.0	0.5	0.3303964757709251	0.8373333333333334	-1.0	0.1842252324157288	53.72636112602962	17.204650534085253	4.0	0.25066666666666665	75.0	4565.0	67.0	7.58926245092275E-4	23.345235059857504	0.717043194930561
6	122	small	api	A1	975.0	81.0	101.66904747999992	24.556349160000003	1.1579477352320658E-4	1056.0	128.22539663999984	39.319206502675	30.265491900843113	38.51692630710275	62.1381952471057	8.54400374531753	-1.0	12.083045973594572	18.616855860257502	16.520465011377244	16.278820596099706	21.05794862482301	-1.0	1.2991431506051179	-1.0	0.2415322044285963	0.08307692307692308	108.0	8.0	35.0	119.0	50.0	3311.0	1395.0	0.6666666666666666	0.16003787878787878	0.2958579881656805	0.032895882601170816	-1.0	0.0	0.0	0.0	0.09467455621301775	74.0	6972.0	122.0	3.4396367333055605E-4	26.076809620810597	0.6632079317021953
7	128	medium	api	A1	980.0	369.0	101.15432883999989	58.52691188000001	1.1765615782957927E-4	1349.0	161.68124071999995	39.11521443121589	30.01666203960727	29.725412803123668	48.416588191771346	21.840329667841555	21.173145677140788	12.36931687685298	25.309844631963227	30.84953279542323	18.027756377319946	33.83713047130382	1.0315108581820736	1.303116728289208	0.7915721099953101	0.5785902842830831	0.376530612244898	120.0	3.0	35.90264614203248	43.0	276.0	1551.0	10942.0	0.6923076923076923	0.23647146034099334	0.8652037617554859	-1.0	0.16191393845382776	31.94911472091308	14.866068747318506	1.0	0.09717868338557993	86.0	8171.0	143.0	4.6297592085033134E-4	25.80697580112788	0.6597682302498802
7	130	small	N	A1	1400.0	119.0	123.05382375999984	30.142135600000003	6.77111278865432E-5	1519.0	156.02438647999992	42.5440947723653	39.824615503479755	62.94420468232089	70.7270077875047	11.180339887498949	-1.0	13.341664064126334	27.759434213349948	12.354168239414905	19.026297590440446	29.40753097357741	-1.0	1.0682863910801077	-1.0	0.24495082459841508	0.085	95.0	4.0	39.319206502675	-1.0	-1.0	-1.0	-1.0	-1.0	-1.0	-1.0	-1.0	-1.0	-1.0	-1.0	-1.0	-1.0	97.0	6418.0	84.0	5.010728636537615E-4	28.653097563788805	0.6734917670031271
7	131	medium	iso	A1	1214.0	304.0	113.1543288399999	50.69848476000001	1.0576014698869963E-4	1518.0	166.26702715999994	43.289721643826724	34.23448553724738	26.37842063351242	47.11364764741675	18.601075237738275	19.905433501959557	13.601470508735444	23.261872836357263	29.852938753469985	19.4164878389476	31.747936888817698	0.9344722502982477	1.2645062709275177	0.7390016734458822	0.4480472402579278	0.2504118616144975	103.0	3.0	39.824615503479755	23.0	203.0	2055.0	25010.0	0.5	0.14888010540184454	0.8982300884955752	-1.0	0.15192797250034357	78.15137932754283	34.68082536142135	5.0	0.4911504424778761	94.0	8161.0	115.0	8.153659460566286E-4	30.066592756745816	0.6945434531578566
7	132	small	api	A1	965.0	163.0	100.39696951999989	35.384776280000004	4.1214752224484405E-5	1128.0	138.61017291999988	37.21558813185679	32.2490309931942	57.9946167919165	72.2948942411021	13.341664064126334	14.784535718004495	11.180339887498949	26.897331205767976	12.279438724331637	17.0	28.234684414778986	0.9024066983638152	1.1540063991290384	0.7819772048446935	0.3524486490894635	0.1689119170984456	101.0	3.0	33.54101966249684	62.0	114.0	3369.0	6643.0	0.8333333333333334	0.15602836879432624	0.6477272727272727	-1.0	0.08477980344151628	29.34261754766733	11.291453115637207	4.0	0.3806818181818182	88.0	6141.0	96.0	2.2540205808204916E-4	24.186773244895647	0.64990974102574
7	138	small	api	A1	1501.0	341.0	127.74011527999986	54.870057640000006	6.84611322243989E-5	1842.0	185.43860003999998	50.24937810560445	37.21558813185679	52.52083581711124	73.50510899493777	21.37755832643195	19.49513269576486	14.142135623730951	35.82133884755961	18.94367482524118	20.248456731316587	37.358839793764574	1.0965587493064888	1.3502239418484603	0.8121310216180117	0.42954445061935026	0.22718187874750168	89.0	4.0	42.5205832509386	50.0	208.0	3267.0	17952.0	0.5333333333333333	0.14006514657980457	0.8062015503875969	-1.0	0.16635391915476228	119.23295119319494	55.340315038529674	2.0	0.4263565891472868	102.0	9971.0	138.0	7.47623804353875E-4	37.36308338453881	0.7435531501706606
8	140	small	api	A1	689.0	117.0	81.59797967999998	30.970562720000004	6.866109250085894E-5	806.0	114.56854239999988	30.463092423455635	27.313000567495326	16.090816348852172	28.926425835253617	11.40175425099138	12.906022361077111	12.041594578792296	9.454063165900024	23.468677431319712	14.212670403551895	19.54586443027093	0.8834444828933189	1.11533305717092	0.7920902883791553	0.37955060703042165	0.16981132075471697	97.0	9.0	29.410882339705484	48.0	96.0	4448.0	8565.0	0.5	0.17866004962779156	0.6666666666666666	-1.0	0.027529467977461888	72.15771109459446	32.628944278732135	2.0	0.4791666666666667	64.0	7224.0	151.0	7.507774489301734E-4	15.0	0.49239912322395957
8	145	small	N	A1	1250.0	182.0	114.74011527999991	37.798989840000004	8.571439038352394E-5	1432.0	154.95331867999994	43.104524124504614	35.05709628591621	57.99461679191651	77.26292463901501	13.152946437965905	18.320398102499016	13.038404810405298	28.767281977602643	11.666682165125899	17.88854381999832	29.49304445402843	0.7179399904072915	1.2295520362826333	0.5839037057576478	0.32943133922917245	0.1456	124.0	3.0	37.44329045369811	-1.0	-1.0	-1.0	-1.0	-1.0	-1.0	-1.0	-1.0	-1.0	-1.0	-1.0	-1.0	-1.0	103.0	3352.0	30.0	6.044142687910836E-4	27.459060435491963	0.6370343019256692
8	146	medium	iso	A1	934.0	351.0	96.66904747999992	55.284271200000006	6.962077424296846E-5	1285.0	154.36753223999995	37.16180835212409	30.463092423455635	28.567584308904877	37.84218698638419	20.615528128088304	20.471624875305473	12.649110640673518	20.88165335354692	31.644850319193136	17.029386365926403	34.037552824247925	1.0070294006293765	1.2198961233335146	0.8255042223411172	0.5718921686017222	0.3758029978586724	99.0	3.0	34.36568055487916	68.0	235.0	4308.0	16840.0	0.7692307692307693	0.2357976653696498	0.7755775577557755	-1.0	0.1022937678359022	59.85380141168926	23.242322092809378	5.0	0.39603960396039606	89.0	13309.0	200.0	6.557336423926725E-4	22.090722034374522	0.5944469070249608
8	152	small	api	A1	1082.0	263.0	105.25483391999991	47.455844080000006	7.149555126426615E-5	1345.0	155.53910511999993	41.10960958218893	32.57299494980466	37.25528945357709	53.9726266148964	17.204650534085253	18.702394651485033	14.422205101855956	24.033310217279684	23.792715444013776	17.08800749063506	29.71712364978362	0.9199169868185381	1.2620764423271267	0.7288916550271035	0.4508661722469615	0.24306839186691312	125.0	4.0	36.6742416417845	77.0	172.0	4057.0	11026.0	0.38461538461538464	0.18513011152416356	0.6907630522088354	-1.0	0.1115121681887279	43.47619751049804	17.892443989449802	5.0	0.25301204819277107	80.0	8749.0	151.0	0.001337877567302198	19.026297590440446	0.4628187371228099
8	155	medium	iso	A1	961.0	299.0	98.84062035999992	49.69848476000001	5.1491638752538396E-5	1260.0	150.95331867999988	37.107950630558946	32.01562118716424	43.59659793260721	52.193470055295535	17.804493814764857	19.789156596622735	12.806248474865697	25.951311878887626	23.20742101664686	17.0	32.846221347928264	0.8997095822569525	1.1590576491902125	0.7762423058814579	0.5028143750918082	0.31113423517169614	83.0	3.0	34.438350715445125	129.0	168.0	3903.0	5515.0	0.5454545454545454	0.2357142857142857	0.5656565656565656	-1.0	0.04886680380573359	0.0	0.0	0.0	0.03367003367003367	94.0	9473.0	137.0	3.011546399538966E-4	22.80350850198276	0.614518131949969
8	156	medium	iso	A1	765.0	255.0	87.66904747999995	46.284271200000006	6.474040133254284E-5	1020.0	136.36753223999986	34.058772731852805	27.65863337187866	18.156139444477276	26.13426396006936	17.46424919657298	17.973203983826124	13.416407864998739	12.449068653711713	30.58719455243052	15.264337522473747	28.262754424988334	0.9716825788150434	1.2313975269103987	0.7890892726193909	0.5279431285090544	0.3333333333333333	80.0	3.0	31.89043743820395	23.0	152.0	951.0	8834.0	0.38461538461538464	0.1715686274509804	0.8685714285714285	-1.0	0.18723522169281342	10.0	5.0	1.0	0.13142857142857142	86.0	7591.0	121.0	2.0266435645056776E-4	24.758836806279895	0.72694447921562
9	158	small	N	A1	1258.0	214.0	116.56854239999988	41.798989840000004	4.003409812608699E-5	1472.0	161.19595935999996	44.28317965096906	34.23448553724738	51.11550356628541	65.08197748418075	15.811388300841896	16.81133182749588	11.40175425099138	28.611314950422127	18.402496491865058	18.027756377319946	31.54807712939635	0.940519672271383	1.2935254891676005	0.727097904252833	0.35857864376967663	0.17011128775834658	109.0	3.0	38.41874542459709	-1.0	-1.0	-1.0	-1.0	-1.0	-1.0	-1.0	-1.0	-1.0	-1.0	-1.0	-1.0	-1.0	80.0	10252.0	186.0	8.521971352461191E-4	30.4138126514911	0.686802819743445
9	162	medium	iso	A1	999.0	267.0	102.49747459999989	46.870057640000006	3.161283640125347E-5	1266.0	151.7817457999999	38.897300677553446	31.622776601683793	30.766088288910076	40.349274792116596	18.384776310850235	17.94654034916	12.083045973594572	20.79835839269051	28.77672670753225	17.46424919657298	32.12372361874264	1.0244189661719814	1.2300406497347962	0.8328334241578536	0.457280121514331	0.2672672672672673	105.0	4.0	35.35533905932738	28.0	182.0	2492.0	22063.0	0.5	0.16587677725118483	0.8666666666666667	-1.0	0.15975607585415014	93.20720782615518	44.390013456646386	3.0	0.3238095238095238	118.0	6355.0	71.0	8.228530959970546E-4	24.331050121192877	0.6255202725476952
9	165	small	api	A1	1018.0	70.0	102.84062035999995	22.313708480000003	6.266877144675842E-5	1088.0	127.98275595999988	36.6742416417845	33.734255586866	33.048124869975226	39.19088805598531	7.810249675906654	-1.0	13.601470508735444	13.933485114462362	20.75042083550633	16.278820596099706	22.04993140546022	-1.0	1.0871513541286841	-1.0	0.2169736860968894	0.068762278978389	90.0	5.0	35.608987629529715	85.0	43.0	8443.0	4618.0	0.5833333333333334	0.11764705882352941	0.3359375	0.006668977569654524	-1.0	27.46673765304631	10.47213595499958	5.0	0.4296875	107.0	5128.0	74.0	3.4017946920786085E-4	22.02271554554524	0.6004954583833532
9	166	medium	iso	A1	1045.0	263.0	103.25483391999992	45.870057640000006	7.170412681096965E-5	1308.0	151.53910511999996	38.07886552931954	32.69556544854363	47.3970285300596	48.215483991748215	16.55294535724685	19.118277284519205	14.317821063276353	24.948222243347285	21.501386819762555	16.55294535724685	33.45808104124363	0.8658178302838193	1.1646492423949102	0.7434150976678668	0.4442412611455977	0.2516746411483254	109.0	4.0	35.4682957019364	44.0	166.0	2936.0	13355.0	0.5	0.16055045871559634	0.7904761904761904	-1.0	0.10879361814728308	86.00168230459754	39.20294101747089	5.0	0.5428571428571428	86.0	10049.0	165.0	7.05323984189636E-4	22.561028345356956	0.5924816307351821
9	167	small	api	A1	1321.0	209.0	119.46803731999987	41.798989840000004	5.8413248277521587E-5	1530.0	163.68124071999995	45.803929962395145	35.805027579936315	45.78482460299189	65.19059162454047	15.297058540778355	19.277482603543355	13.341664064126334	27.945200358372638	18.433165524772203	18.110770276274835	30.786532912258323	0.7935195095425288	1.2792597313362164	0.620295855567719	0.34987592311439547	0.15821347464042393	102.0	3.0	39.6232255123179	84.0	103.0	5510.0	8069.0	0.5714285714285714	0.12222222222222222	0.5508021390374331	-1.0	0.11932351076290118	47.036342002855264	18.87372899309581	2.0	0.47058823529411764	96.0	11118.0	168.0	2.8333993102243327E-4	29.410882339705484	0.6421039060153072
9	168	small	N	A1	1191.0	48.0	112.49747459999992	17.65685424	4.66391685193241E-5	1239.0	132.56854239999993	40.45985664828782	35.4682957019364	79.07160980739417	78.64669449905428	6.4031242374328485	-1.0	12.727922061357855	23.381199993451606	4.031769702207397	17.804493814764857	23.847856411856203	-1.0	1.1407330362952541	-1.0	0.15695333875521517	0.04030226700251889	109.0	7.0	35.22782990761707	-1.0	-1.0	-1.0	-1.0	-1.0	-1.0	-1.0	-1.0	-1.0	-1.0	-1.0	-1.0	-1.0	90.0	6312.0	109.0	4.8684651197442686E-4	28.42534080710379	0.7025566366732714
9	169	medium	iso	A1	1102.0	477.0	107.7401152799999	65.76955256000001	8.744559236455419E-5	1579.0	175.92388139999997	39.56008088970496	34.48187929913333	25.857731808533735	45.24520155375131	25.059928172283335	23.51382205034257	13.892443989449804	24.949392867820322	34.59788225724648	18.439088914585774	35.13373452563019	1.06575307572842	1.147271601600301	0.9289457476693637	0.6104462798195001	0.43284936479128855	79.0	3.0	37.21558813185679	64.0	352.0	3405.0	23732.0	0.6153846153846154	0.2634578847371754	0.8461538461538461	-1.0	0.1628284567371712	62.027345036270574	21.2602916254693	5.0	0.31490384615384615	104.0	8173.0	113.0	3.817355136836769E-4	28.792360097775937	0.7278134788968241
9	171	medium	iso	A1	1053.0	414.0	104.6690474799999	60.52691188000001	7.164328945184772E-5	1467.0	168.02438647999995	40.311288741492746	31.78049716414141	44.63506366426935	62.85768090555757	22.02271554554524	22.168336901557907	12.806248474865697	30.859841965795066	20.358397688316327	16.15549442140351	34.678807770453524	0.9934311104771042	1.2684285124078174	0.7831983440606405	0.5782694439018894	0.39316239316239315	93.0	3.0	35.4400902933387	13.0	206.0	743.0	16597.0	0.36363636363636365	0.1492842535787321	0.9406392694063926	-1.0	0.2528224365728552	56.38116025247736	20.12461179749811	3.0	0.4337899543378995	86.0	8054.0	120.0	7.229118435441513E-4	27.85677655436824	0.6910415772863899
9	173	small	api	A1	1156.0	67.0	111.08326103999993	21.313708480000003	4.571660893508199E-5	1223.0	134.8111830799999	41.593268686170845	33.54101966249684	36.20258929000893	48.3485948144569	6.4031242374328485	-1.0	13.45362404707371	15.771782808166515	17.441330224498362	17.0	21.107786430934414	-1.0	1.240071682515885	-1.0	0.1918714690265094	0.05795847750865052	89.0	4.0	37.94733192202055	69.0	41.0	3906.0	1659.0	0.6363636363636364	0.08994276369582993	0.37272727272727274	0.06864773719859703	-1.0	14.422205101855956	7.211102550927978	1.0	0.2909090909090909	94.0	5913.0	93.0	5.212472099406619E-4	20.09975124224178	0.48324529129697025
9	175	medium	iso	A1	748.0	276.0	86.84062035999995	49.041630520000005	9.655945911279828E-5	1024.0	138.7106779999999	32.202484376209235	28.600699292150182	29.438489674671516	42.16719139730285	19.1049731745428	17.755381850387053	12.041594578792296	19.874243009425182	25.838529067113676	14.142135623730951	29.605769568298776	1.076010267508064	1.1259334622299815	0.9556606172597079	0.5647314622661228	0.3689839572192513	80.0	3.0	29.410882339705484	28.0	131.0	1476.0	8285.0	0.38461538461538464	0.1552734375	0.8238993710691824	-1.0	0.18464010819566734	93.1880213521354	41.92582403567252	2.0	0.5471698113207547	82.0	13589.0	233.0	6.226876553339277E-4	19.72308292331602	0.612470848301604
9	176	medium	E	A1	1085.0	312.0	106.9827559599999	51.213203400000005	8.95292237666348E-5	1397.0	160.61017291999997	42.190046219457976	31.38470965295043	28.41677811065516	46.953676611592755	18.681541692269406	23.694061904749542	13.601470508735444	22.70677768440491	29.53667598810665	19.026297590440446	31.07103635623975	0.7884482520291144	1.3442866506012667	0.5865179511203661	0.4787052169337296	0.28755760368663597	70.0	3.0	38.8329756778952	91.0	199.0	2111.0	6243.0	0.5	0.20758768790264853	0.6862068965517242	-1.0	0.0932642792724465	0.0	0.0	0.0	0.0	87.0	5335.0	81.0	3.7234936354473393E-4	29.5296461204668	0.6999197385768158
10	184	small	N	A1	1193.0	146.0	111.88225087999984	33.1421356	4.491753377702311E-5	1339.0	147.43860003999993	42.485291572496	34.88552708502482	49.71265168978846	49.39870535499554	12.36931687685298	14.46023954324599	13.152946437965905	24.14953415699773	20.20895365237674	18.439088914585774	31.80681482619338	0.8554019343773854	1.2178486358812537	0.7023877263354683	0.29622335392185534	0.12238055322715842	79.0	3.0	38.07886552931954	-1.0	-1.0	-1.0	-1.0	-1.0	-1.0	-1.0	-1.0	-1.0	-1.0	-1.0	-1.0	-1.0	110.0	4710.0	56.0	7.123203067320261E-4	24.20743687382041	0.5697839411673414
10	185	small	api	A1	850.0	62.0	91.84062035999995	21.313708480000003	6.0079234415196434E-5	912.0	115.15432883999986	34.20526275297414	29.832867780352597	39.155434122613144	41.82016988013578	6.708203932499369	-1.0	14.317821063276353	13.594399299258951	17.933240744369257	16.15549442140351	20.387678618380427	-1.0	1.1465630124738169	-1.0	0.2320727843132354	0.07294117647058823	76.0	6.0	32.57299494980466	37.0	23.0	5520.0	3525.0	0.42857142857142855	0.06578947368421052	0.38333333333333336	0.026253393562521134	-1.0	15.416407864998739	7.708203932499369	2.0	0.7833333333333333	77.0	10630.0	178.0	0.0011055422828805195	19.924858845171276	0.5825085744572687
10	187	small	api	A1	1039.0	238.0	102.91168815999991	41.627416960000005	1.1473945151590653E-4	1277.0	146.95331867999982	39.21734310225516	31.953090617340916	30.05437608287438	50.966496421943624	15.264337522473747	19.158995920225706	14.422205101855956	20.96011445387109	24.504671844640484	18.439088914585774	26.983409555856817	0.7967190757820216	1.2273411536902141	0.6491423133548057	0.40449649310271346	0.22906641000962463	105.0	5.0	36.345563690772494	68.0	137.0	4620.0	10266.0	0.6153846153846154	0.16053249804228661	0.6682926829268293	-1.0	0.09649280868687926	39.549936404389456	16.18033988749895	2.0	0.33658536585365856	87.0	11185.0	158.0	3.9154484580091825E-4	26.832815729997478	0.6842078939420677
10	191	small	api	A1	888.0	78.0	97.66904747999993	22.313708480000003	7.056552436061305E-5	966.0	121.98275595999988	35.12833614050059	30.14962686336267	9.679703526277851	21.665958723290224	8.94427190999916	-1.0	10.770329614269007	7.372965202908957	25.273944631333723	17.72004514666935	19.970400212842947	-1.0	1.1651333629998575	-1.0	0.22846243570225527	0.08783783783783784	110.0	14.0	34.785054261852174	73.0	50.0	8550.0	5897.0	0.8181818181818182	0.12732919254658384	0.4065040650406504	0.028455982541825582	-1.0	13.416407864998739	6.708203932499369	1.0	0.1951219512195122	88.0	3910.0	51.0	3.84187884057942E-4	17.46424919657298	0.49715560471530224
10	193	small	api	A1	1049.0	253.0	102.84062035999995	44.2842712	7.607499121913304E-5	1302.0	149.5391051199999	39.11521443121589	33.13608305156178	32.22015876890302	46.909152432996386	16.278820596099706	18.41148056041305	14.142135623730951	21.55171618661111	25.621616130032745	18.35755975068582	29.511926370993656	0.8841668405039177	1.180441706714406	0.7490135560906875	0.4306106968723076	0.24118207816968543	78.0	3.0	36.6742416417845	26.0	132.0	1487.0	10330.0	0.5454545454545454	0.12135176651305683	0.8354430379746836	-1.0	0.0872876117819028	54.78520196175569	22.093789948542714	1.0	0.3227848101265823	83.0	6173.0	109.0	2.1541662137665235E-4	25.317977802344327	0.6472667520937664
10	195	small	api	A1	941.0	126.0	97.7401152799999	31.142135600000003	3.3695832292011604E-5	1067.0	131.29646443999985	33.734255586866	32.7566787083184	6.828149681577105	1.671285975437323	11.180339887498949	13.114959065204442	12.165525060596439	2.4900505002607596	28.482741132209757	18.027756377319946	85.37714095908288	0.852487593130331	1.0298435896768543	0.8277835602179411	0.3186218423293846	0.1339001062699256	68.0	3.0	34.713109915419565	91.0	86.0	6870.0	6582.0	0.6923076923076923	0.16588566073102157	0.4858757062146893	-1.0	0.022389469850167237	37.860237014401406	15.021352226834633	4.0	0.480225988700565	88.0	8534.0	116.0	7.418873923311999E-4	20.615528128088304	0.6111155491486433
10	196	large	E	A1	1061.0	730.0	115.98275595999989	96.49747459999993	6.102535869009726E-5	1791.0	214.89444412000006	39.96248240537617	32.7566787083184	45.43405063213942	64.32067274069854	29.68164415931166	30.93683097467448	4.0	39.18675481954858	25.948906712088203	18.439088914585774	43.48124860007677	0.9594274275736148	1.2199796799065559	0.7864290228564315	0.8319984621962248	0.6880301602262017	70.0	4.0	36.49657518178932	356.0	50.0	10802.0	1493.0	0.0	0.2266890005583473	0.12315270935960591	0.07241746389625021	-1.0	70.71661004312992	33.7837566067476	2.0	0.08866995073891626	94.0	7727.0	107.0	5.730813892314769E-4	20.615528128088304	0.5158720601729908
11	204	small	api	A1	990.0	112.0	100.08326103999993	28.970562720000004	4.1143462683936766E-5	1102.0	131.88225087999987	38.3275357934736	31.25699921617557	62.189584556153676	67.24902365721236	11.40175425099138	13.039217966146168	13.341664064126334	24.10799392319238	12.189269909276243	16.15549442140351	26.14198741418371	0.874420097937917	1.2262065058900156	0.7131099808537046	0.289464615950328	0.11313131313131314	109.0	3.0	32.69556544854363	59.0	51.0	2714.0	3124.0	0.5	0.0998185117967332	0.4636363636363636	-1.0	0.08763969533062863	0.0	0.0	0.0	0.10909090909090909	86.0	5987.0	81.0	5.601122942632406E-4	26.30589287593181	0.686344486576963
11	205	small	api	A1	1048.0	65.0	103.42640679999988	21.0710678	5.876145039621506E-5	1113.0	126.91168815999987	40.01249804748511	32.01562118716424	33.82616175818527	51.62652509189946	7.810249675906654	-1.0	13.45362404707371	15.995002342529965	19.02196419803222	17.4928556845359	20.402284867674528	-1.0	1.2497804685272509	-1.0	0.20373005745762818	0.06202290076335878	116.0	17.0	36.76955262170047	123.0	42.0	6137.0	2296.0	0.5454545454545454	0.14824797843665768	0.2545454545454545	0.05815727243560185	-1.0	17.21110255092798	8.60555127546399	1.0	0.13333333333333333	69.0	5892.0	115.0	0.0010125614989106467	28.071337695236398	0.7015642378019623
11	210	small	api	A1	965.0	215.0	100.6690474799999	40.798989840000004	9.386666050563094E-5	1180.0	143.88225087999987	37.36308338453881	31.32091952673165	33.95905981967627	50.21926452798823	15.811388300841896	17.8374220059328	12.206555615733702	20.983278920829818	23.27517873087398	15.811388300841896	27.30424763845825	0.8864166747629205	1.1929114454206977	0.7430699723484611	0.4052783935211626	0.22279792746113988	168.0	4.0	33.83784863137726	14.0	146.0	343.0	5264.0	0.45454545454545453	0.13559322033898305	0.9125	-1.0	0.14240237587957602	14.560219778561036	7.280109889280518	1.0	0.16875	84.0	2800.0	46.0	0.001270456338971829	21.37755832643195	0.5721572308798845
11	212	medium	iso	A1	1091.0	471.0	103.81118307999988	64.52691188	3.6611367783678626E-5	1562.0	170.75230851999996	39.20459156782532	34.20526275297414	51.34019174590992	59.684602583897856	23.194827009486403	24.90683458797164	15.132745950421556	34.56227818764041	22.101862086537135	18.0	40.03693069790328	0.9312635424450113	1.146156714273931	0.8125097823424168	0.6215795829074957	0.4317140238313474	107.0	3.0	35.6931365951495	77.0	293.0	4851.0	17769.0	0.5625	0.23687580025608196	0.7918918918918919	-1.0	0.10807332637400925	67.44532933177274	20.885957664212523	2.0	0.2945945945945946	90.0	8362.0	125.0	4.8109678892195617E-4	29.068883707497267	0.741466306496449
11	213	large	iso	A1	901.0	587.0	93.91168815999993	73.59797967999997	1.0252277882202433E-4	1488.0	169.92388140000003	36.235341863986875	29.832867780352597	24.1209831194426	43.637055462538285	27.073972741361768	26.2014093147824	14.035668847618199	26.134705822692744	33.72119661464574	16.492422502470642	37.87156896022096	1.0333021562350497	1.2146114188811186	0.8507265288077992	0.783693501011387	0.6514983351831298	115.0	3.0	33.83784863137726	138.0	340.0	5029.0	14602.0	0.5333333333333333	0.32123655913978494	0.7112970711297071	-1.0	0.16392974214773692	65.74555426853152	25.713551240703172	2.0	0.1192468619246862	93.0	9953.0	148.0	4.273117645069203E-4	26.627053911388696	0.7348365584996027
11	217	small	api	A1	1079.0	227.0	106.3259017199999	44.284271200000006	7.929884556820599E-5	1306.0	152.61017291999988	39.92492955535426	33.61547262794322	32.75366714031959	35.308419477597425	17.46424919657298	16.07985646253223	13.0	19.912370763178565	28.91525610120426	18.439088914585774	34.451806727730805	1.0860948440221796	1.187695023575728	0.9144560029832689	0.41649560910020605	0.21037998146431883	128.0	3.0	36.345563690772494	65.0	161.0	2517.0	7141.0	0.6153846153846154	0.17304747320061256	0.7123893805309734	-1.0	0.10720360968823647	7.211102550927978	3.605551275463989	1.0	0.11061946902654868	85.0	10870.0	138.0	6.078307019036444E-4	31.016124838541646	0.7768611036755637
11	220	large	iso	A1	953.0	501.0	98.32590171999992	67.94112544	1.1799170776919632E-4	1454.0	168.26702716	36.05551275463989	31.622776601683793	12.730198020419266	28.530311748998514	25.317977802344327	24.25252049305599	14.317821063276353	15.864425612041554	39.21224298608791	17.11724276862369	33.21532867647008	1.043931817709149	1.140175425099138	0.9155887723315729	0.690978920625352	0.5257082896117523	102.0	3.0	34.713109915419565	11.0	124.0	585.0	9528.0	0.26666666666666666	0.09284731774415406	0.9185185185185185	-1.0	0.2432349745259469	48.253962355580775	19.85330247695887	1.0	0.4444444444444444	110.0	15453.0	209.0	4.457638331055026E-4	26.248809496813376	0.7280109889280518
11	226	small	api	A1	978.0	202.0	101.49747459999992	41.041630520000005	1.3486047112323357E-4	1180.0	144.95331867999988	36.87817782917155	31.240998703626616	18.2211595930449	40.60129464500447	15.0	17.16013060863116	13.0	15.510527734033916	29.06437174476739	18.384776310850235	23.833333333333332	0.8741192210072887	1.180441706714406	0.7405018104962396	0.40436110042879864	0.2065439672801636	118.0	3.0	36.40054944640259	42.0	102.0	3137.0	8803.0	0.6428571428571429	0.12203389830508475	0.7083333333333334	-1.0	0.15676167196761087	34.02242544437863	15.242465569268587	1.0	0.3541666666666667	78.0	12574.0	183.0	4.108246012253267E-4	21.633307652783937	0.5866154166562823
11	228	small	api	A1	918.0	185.0	87.25483391999994	36.213203400000005	4.39476704469951E-5	1103.0	125.88225087999983	37.107950630558946	32.984845004941285	1.5786179722981046	4.398705354995542	9.486832980505138	27.325149447111567	23.40939982143925	0.9701425001453319	23.040884378451633	13.601470508735444	12.649110640673488	0.34718320567165106	1.125	0.3086072939303565	0.4150280479956248	0.20152505446623092	116.0	4.0	31.622776601683793	13.0	56.0	1076.0	6076.0	0.30434782608695654	0.06255666364460562	0.8115942028985508	-1.0	0.06793576029023943	69.26823080825308	32.017851452243804	2.0	0.5652173913043478	81.0	6771.0	120.0	4.551265945725434E-4	25.709920264364882	0.6928412867724466
11	231	small	api	A1	981.0	153.0	99.01219323999996	33.213203400000005	3.633582438295353E-5	1134.0	134.2253966399999	37.013511046643494	33.015148038438355	42.51044707800085	52.888349444887865	12.806248474865697	14.917853915591436	13.45362404707371	22.046003659898606	19.839377949703785	16.278820596099706	27.645234802884683	0.8584511248954657	1.121106923511292	0.7657174413006105	0.33544558819632525	0.1559633027522936	85.0	2.0	33.83784863137726	248.0	106.0	5026.0	2356.0	0.5454545454545454	0.31216931216931215	0.2994350282485876	0.03747819562790372	-1.0	0.0	0.0	0.0	0.0	89.0	5597.0	80.0	5.026847039752261E-4	23.08679276123039	0.6237396050360366
12	232	medium	iso	A1	880.0	257.0	95.08326103999994	47.284271200000006	6.297788836488593E-5	1137.0	145.1959593599999	36.49657518178932	29.427877939124322	16.17215901578254	28.902357036201806	18.027756377319946	17.45986613369047	11.704699910719626	13.480716959039297	32.72407211937266	17.11724276862369	27.89200043283464	1.0325254637854113	1.2402041104454622	0.8325447844343493	0.49729332674137355	0.29204545454545455	85.0	4.0	34.52535300326414	53.0	153.0	3787.0	10900.0	0.5833333333333334	0.18117854001759015	0.7427184466019418	-1.0	0.08030502638180151	52.83195537949062	20.63659220968349	3.0	0.4854368932038835	95.0	7284.0	118.0	9.516348047798917E-4	26.570660511172846	0.7280316133452105
12	233	small	api	A1	1007.0	181.0	103.08326103999991	38.798989840000004	6.357150268064316E-5	1188.0	143.8822508799999	38.47076812334269	32.38826948140329	24.49673761165065	28.6264506729497	14.866068747318506	14.408190601250626	12.649110640673518	14.86843200442704	30.566622294174703	18.681541692269406	31.034274903161265	1.0317790178336574	1.1877994329222141	0.8686475083552476	0.3763849673415419	0.17974180734856007	89.0	4.0	36.87817782917155	58.0	98.0	4286.0	10102.0	0.46153846153846156	0.13131313131313133	0.6282051282051282	-1.0	0.08777882093664288	41.10579828814142	14.947877315388888	2.0	0.42948717948717946	100.0	7007.0	102.0	6.115129099189232E-4	23.08679276123039	0.6001126020465952
12	234	small	api	A1	840.0	151.0	91.84062035999993	33.798989840000004	8.162175241748842E-5	991.0	127.63961019999985	35.22782990761707	30.14962686336267	21.271608924047456	30.963756532073518	12.083045973594572	18.41156388056724	13.892443989449804	11.950778719667035	25.472952069375722	15.524174696260024	23.228138606773133	0.6562748309690196	1.1684333629490238	0.5616707394529024	0.3680178738722974	0.17976190476190476	108.0	4.0	32.57299494980466	31.0	100.0	2160.0	10003.0	0.38461538461538464	0.13218970736629668	0.7633587786259542	-1.0	0.11345796528941532	75.67216111829266	37.13114145579581	2.0	0.3053435114503817	83.0	4627.0	85.0	4.6016493908957606E-4	22.090722034374522	0.627081545820624
12	235	small	api	A1	890.0	103.0	95.25483391999994	27.55634916	8.886105964691423E-5	993.0	125.63961019999986	35.90264614203248	30.805843601498726	30.963756532073518	49.74489920545648	10.0	12.791513606406395	12.806248474865697	15.959826407590857	20.385742657261538	15.811388300841896	20.912408759124098	0.781768311999581	1.1654492117296145	0.6707871129273646	0.28929082153608376	0.11573033707865168	115.0	4.0	33.52610922848042	36.0	68.0	2329.0	6487.0	0.45454545454545453	0.10473313192346426	0.6538461538461539	-1.0	0.11645172193037644	12.310122064520762	5.0990195135927845	2.0	0.28846153846153844	99.0	3616.0	52.0	5.409800850982469E-4	16.0312195418814	0.44651916403212105
12	237	large	iso	B	1093.0	558.0	103.98275595999989	70.76955255999998	3.340975311025854E-5	1651.0	177.58073564000003	39.05124837953327	34.828149534535996	42.37577997221794	52.39702706950061	26.019223662515376	28.754620588122563	15.033296378372908	32.77744126282137	28.253008361074546	17.11724276862369	41.37218172424805	0.9048710478643187	1.121255332294057	0.8070160487112047	0.6805893141284275	0.5105215004574566	99.0	4.0	35.90264614203248	25.0	399.0	674.0	14214.0	0.5	0.25681405208964264	0.9410377358490566	-1.0	0.1894314660607448	40.65769395476219	18.601075237738275	2.0	0.11556603773584906	184.0	9675.0	76.0	0.009830949165249174	32.526911934581186	0.8329288635911706
12	239	small	api	A1	1164.0	80.0	112.49747459999992	23.556349160000003	1.0198999672454093E-4	1244.0	138.4680373199999	42.2965719651132	33.24154027718932	29.069709761662324	46.59454566670399	7.810249675906654	-1.0	12.806248474865697	15.013037002709268	20.336001110751116	17.46424919657298	20.664618934169685	-1.0	1.2724010864844773	-1.0	0.20939447079819176	0.06872852233676977	151.0	11.0	38.07886552931954	87.0	69.0	5042.0	4096.0	0.7272727272727273	0.12540192926045016	0.4423076923076923	-1.0	0.005305217677651152	32.90775915465683	11.423574833929543	2.0	0.36538461538461536	93.0	16160.0	249.0	6.661710342571488E-4	26.019223662515376	0.6151615238222236
12	245	small	api	A1	1013.0	92.0	103.42640679999991	24.727922040000003	1.2512760763219946E-4	1105.0	130.56854239999987	39.05124837953327	31.78049716414141	30.256437163529263	58.24051991518721	9.486832980505138	13.681096113815443	13.0	17.464230422847013	19.854944267894282	16.97056274847714	20.539746326046046	0.6934263820371195	1.228780285526672	0.5643208881235489	0.23908712296094217	0.09081934846989141	122.0	3.0	35.4682957019364	40.0	41.0	3742.0	4746.0	0.5384615384615384	0.07330316742081448	0.5061728395061729	-1.0	0.044708171238117274	18.246211251235323	9.123105625617661	2.0	0.5925925925925926	74.0	7211.0	137.0	3.3459884975819043E-4	21.95449840010015	0.562197095128116
12	246	small	api	A1	1114.0	156.0	105.91168815999988	33.384776280000004	3.956425905086079E-5	1270.0	141.29646443999994	39.56008088970496	34.17601498127012	44.87988323779006	55.71757906411919	12.206555615733702	15.6549171583876	14.422205101855956	22.472148185909084	19.428830434557675	17.46424919657298	27.19706251224878	0.7797266183036726	1.1575393126256976	0.6736070298424546	0.3152133334855914	0.1400359066427289	81.0	3.0	36.68787265568828	19.0	86.0	991.0	6520.0	0.0	0.08267716535433071	0.819047619047619	-1.0	0.1700265074183859	34.03682005076118	14.219544457292887	1.0	0.47619047619047616	112.0	11515.0	144.0	4.214698383930596E-4	18.24828759089466	0.4612803406992921
12	248	medium	api	A1	1150.0	344.0	111.1543288399999	53.284271200000006	5.2211425623237615E-5	1494.0	166.85281359999993	41.6293165929973	34.0147027033899	35.36246188706906	60.97213214700517	20.0	20.86160580421978	12.806248474865697	28.94594719824682	24.19541946835772	18.439088914585774	33.1043956043956	0.958698970141335	1.223862426669057	0.7833388371523031	0.4793719844838393	0.2991304347826087	92.0	3.0	38.2099463490856	75.0	249.0	2776.0	10681.0	0.5454545454545454	0.21686746987951808	0.7685185185185185	-1.0	0.1721274039230789	48.85712302119066	18.64331697709324	1.0	0.17901234567901234	105.0	9710.0	132.0	3.6531991795018723E-4	21.02379604162864	0.5050238092346001
13	251	medium	E	A1	830.0	297.0	90.84062035999995	49.041630520000005	4.736351828152946E-5	1127.0	141.88225087999993	34.20526275297414	30.083217912982647	12.528807709151522	14.102634839733497	18.35755975068582	21.150693434600548	13.038404810405298	7.893522173763262	33.307607015258135	15.652475842498529	32.39569367768085	0.8679412714031671	1.137021406816077	0.7633464648951539	0.5398645487629741	0.3578313253012048	84.0	4.0	33.12099032335839	81.0	211.0	2196.0	6540.0	0.5833333333333334	0.259094942324756	0.7226027397260274	-1.0	0.11205029318979337	0.0	0.0	0.0	0.0	107.0	4883.0	64.0	7.917041241674555E-4	21.587033144922902	0.6311026844267089
13	255	medium	iso	A1	949.0	301.0	97.25483391999994	49.284271200000006	4.356511940879388E-5	1250.0	148.9533186799999	37.33630940518894	31.25699921617557	23.272904064081985	32.905242922987895	18.439088914585774	19.290180438750298	13.45362404707371	16.498684787371868	30.393192687171737	16.64331697709324	30.370264094611862	0.9558795457166983	1.1944943641892314	0.8002378030184395	0.5067539495316022	0.3171759747102213	107.0	3.0	34.48187929913333	101.0	212.0	3592.0	9937.0	0.45454545454545453	0.2504	0.6773162939297125	-1.0	0.15882000316935502	8.94427190999916	4.47213595499958	1.0	0.07667731629392971	84.0	7582.0	117.0	5.846982037325005E-4	21.02379604162864	0.5630925063714729
13	256	large	iso	A1	802.0	441.0	87.84062035999995	61.94112544000001	3.9532408864310335E-5	1243.0	152.6101729199999	33.61547262794322	29.154759474226502	41.054813770962426	51.23358405094669	22.47220505424423	24.505006497054143	13.416407864998739	27.874068895913982	24.524297675378765	15.297058540778355	35.74950107950229	0.9170454640338788	1.153001198917799	0.7953551695302771	0.7051535518094564	0.5498753117206983	89.0	4.0	30.59411708155671	161.0	305.0	3975.0	8488.0	0.7692307692307693	0.37489943684633953	0.6545064377682404	-1.0	0.129102439548619	0.0	0.0	0.0	0.019313304721030045	86.0	12399.0	199.0	8.866306129908185E-4	22.47220505424423	0.6685077822039596
13	259	medium	iso	A1	1553.0	560.0	130.29646443999985	72.59797967999998	7.254525707302453E-5	2113.0	205.72287124000005	49.57822102496216	38.2099463490856	66.19707713630083	76.0163890540254	26.627053911388696	25.520575945442197	15.0	43.74904857735676	14.394157871230878	20.615528128088304	45.085152173147605	1.043356308584568	1.2975213461965152	0.8041149470434588	0.5571753615266405	0.360592401802962	145.0	4.0	41.30375285612676	221.0	418.0	8929.0	17317.0	0.7692307692307693	0.3024136299100805	0.6541471048513302	-1.0	0.05828586894285864	129.4770822243692	54.17711067747799	2.0	0.17214397496087636	126.0	19722.0	201.0	4.60053093269187E-4	23.259406699226016	0.46914564940753173
13	264	small	N	A1	1135.0	59.0	108.84062035999989	20.899494920000002	6.470100833862923E-5	1194.0	131.74011527999988	41.10960958218893	33.83784863137726	57.76192668299669	81.86989764584402	6.708203932499369	-1.0	14.212670403551895	20.871032557111302	10.077472823842486	17.029386365926403	21.082926644998018	-1.0	1.214900215141594	-1.0	0.1920192557785236	0.051982378854625554	114.0	9.0	35.84689665786984	-1.0	-1.0	-1.0	-1.0	-1.0	-1.0	-1.0	-1.0	-1.0	-1.0	-1.0	-1.0	-1.0	78.0	2352.0	40.0	0.0010390344490233533	28.160255680657446	0.6850042111044057
13	266	small	api	A1	785.0	170.0	80.01219323999999	35.04163052	6.051841602991739E-5	955.0	117.05382375999987	32.202484376209235	30.805843601498726	16.26020470831196	15.602140220224864	8.54400374531753	32.54089060486959	21.540659228538015	5.744898369911967	20.612972272867957	12.649110640673518	21.36000936329383	0.26256207456224206	1.0453368780539598	0.25117460224979143	0.43795363057841863	0.21656050955414013	102.0	3.0	29.068883707497267	11.0	60.0	1465.0	5942.0	0.2857142857142857	0.0743455497382199	0.8450704225352113	-1.0	0.020322772835983147	44.6053399215879	16.173413122132864	1.0	0.676056338028169	89.0	12492.0	184.0	7.12244046322508E-4	19.72308292331602	0.612470848301604
13	268	small	api	A1	1130.0	194.0	109.7401152799999	38.384776280000004	8.80134378458481E-5	1324.0	150.95331867999985	42.04759208325728	33.1058907144937	16.3735493270503	36.656108415966905	15.297058540778355	15.973896118747845	13.341664064126334	14.554935721127519	30.810226759839026	19.235384061671343	24.379687049365504	0.9576285226260414	1.2700939674415381	0.7539824195489068	0.3497788951839712	0.17168141592920355	93.0	3.0	40.024992192379	8.0	112.0	310.0	7310.0	0.0	0.09063444108761329	0.9333333333333333	-1.0	0.10987593460417865	26.534719827916025	10.198039027185569	1.0	0.44166666666666665	81.0	6670.0	103.0	6.348066864882628E-4	23.259406699226016	0.5531685774816951
13	270	medium	iso	A1	821.0	227.0	89.59797967999994	43.213203400000005	5.5564907986489224E-5	1048.0	134.81118307999992	34.0147027033899	29.017236257093817	34.695153531233956	43.315315682103716	15.556349186104045	17.290024940787866	13.45362404707371	18.785993973609457	24.158055363684994	15.811388300841896	27.384317162315384	0.8997297134838707	1.1722240671722952	0.7675407276479567	0.48230109154622	0.27649208282582216	112.0	3.0	32.2490309931942	45.0	134.0	2274.0	9908.0	0.2727272727272727	0.17080152671755724	0.7486033519553073	-1.0	0.13008040255841888	84.91030388619657	40.059446031036096	2.0	0.3687150837988827	110.0	17206.0	203.0	0.0010623653645695365	22.360679774997898	0.6573827785585624
13	271	small	api	A1	1257.0	144.0	117.05382375999986	34.970562720000004	3.910840799532065E-5	1401.0	154.02438647999995	43.08131845707603	36.40054944640259	42.997466868173106	63.43494882292201	12.041594578792296	16.220631145508975	12.041594578792296	23.583307948485587	18.296427117965376	18.788294228055936	26.366939853562442	0.7423628877798795	1.1835348397834058	0.6272421079853775	0.29875626098043195	0.11455847255369929	115.0	3.0	38.47076812334269	98.0	114.0	4981.0	6165.0	0.6153846153846154	0.15132048536759457	0.5377358490566038	-1.0	0.038141618470221975	27.899494936611664	12.82842712474619	1.0	0.3018867924528302	113.0	15355.0	168.0	3.06941704382877E-4	30.805843601498726	0.7150626931762094
13	272	medium	iso	A1	945.0	269.0	99.08326103999993	47.870057640000006	5.5080566766929776E-5	1214.0	149.7817457999999	37.48332962798263	30.4138126514911	25.851862542060402	38.56878008360794	18.35755975068582	17.76263088670213	12.529964086141668	19.181860500013883	30.74261062610181	17.72004514666935	30.76709897609115	1.0334932853009449	1.2324442863346476	0.8385720123500323	0.48312961379697483	0.28465608465608466	105.0	3.0	35.90264614203248	76.0	185.0	3956.0	10923.0	0.6666666666666666	0.21499176276771004	0.7088122605363985	-1.0	0.130811719128656	38.14058415577665	15.560219778561036	4.0	0.3486590038314176	86.0	13311.0	190.0	5.208348463450915E-4	25.495097567963924	0.6801716341904411
13	277	medium	iso	A1	1109.0	378.0	108.15432883999992	59.35533900000001	4.4511849830293323E-5	1487.0	169.9238813999999	39.0	34.0147027033899	72.64597536373867	74.05460409907715	21.840329667841555	21.969343392685065	13.341664064126334	37.0	9.407696512605675	16.76305461424021	38.48058084333988	0.9941275566348302	1.1465630124738166	0.8670500843123373	0.5488022498647134	0.3408476104598738	99.0	3.0	34.20526275297414	63.0	271.0	1867.0	9289.0	0.42857142857142855	0.2246133154001345	0.811377245508982	-1.0	0.16069350758447362	0.0	0.0	0.0	0.029940119760479042	97.0	11674.0	140.0	6.619586363144666E-4	25.079872407968907	0.6430736514863822
14	285	small	api	A1	892.0	194.0	96.25483391999992	38.798989840000004	7.807477912625234E-5	1086.0	137.05382375999991	36.138621999185304	29.832867780352597	27.00919561018992	36.2221826138628	16.15549442140351	14.616840754904079	12.083045973594572	17.045475613704554	28.391504505571515	16.278820596099706	28.845752358216128	1.1052658158010786	1.2113693616470076	0.9124102447979467	0.4030861439358664	0.21748878923766815	126.0	5.0	33.54101966249684	114.0	122.0	6526.0	8156.0	0.5833333333333334	0.21731123388581952	0.5169491525423728	-1.0	0.07208563520638585	43.02716838007227	15.70672987061327	3.0	0.4067796610169492	110.0	2899.0	33.0	0.0012651579250339822	23.021728866442675	0.6370394772374461
14	287	medium	iso	A1	1082.0	274.0	105.49747459999992	47.041630520000005	5.126868156000563E-5	1356.0	154.95331867999994	39.11521443121589	33.13608305156178	18.386516222865993	30.963756532073518	17.88854381999832	18.188603472887376	13.416407864998739	16.10626476579478	33.13608305156178	18.681541692269406	31.30495168499706	0.9835028756695731	1.180441706714406	0.8331651364699876	0.4459029061914629	0.2532347504621072	129.0	3.0	38.3275357934736	55.0	181.0	4638.0	20846.0	0.5384615384615384	0.17404129793510326	0.7669491525423728	-1.0	0.10783420602048346	114.19952427153719	49.383681193689846	3.0	0.5296610169491526	89.0	15462.0	239.0	6.090718566885954E-4	25.317977802344327	0.6472667520937664
14	290	small	api	A1	1138.0	127.0	107.66904747999992	30.556349160000003	4.295001717976789E-5	1265.0	140.2253966399999	40.52159917870962	34.48187929913333	26.565051177078004	29.248826336546983	11.313708498984761	14.902216722075114	14.212670403551895	13.893824809752443	26.99968850083527	18.439088914585774	28.435794129144725	0.7591963470928064	1.1751563430514094	0.6460385901687584	0.28379882496569875	0.11159929701230228	133.0	10.0	38.28837943815329	146.0	69.0	8266.0	4212.0	0.5	0.16996047430830039	0.3209302325581395	0.02035260612195519	-1.0	22.790966462797588	9.082762530298218	1.0	0.16744186046511628	103.0	13640.0	166.0	5.978733498411646E-4	26.076809620810597	0.6435286402643152
14	300	small	api	A1	1012.0	251.0	102.08326103999994	44.870057640000006	4.057323232064618E-5	1263.0	148.95331867999994	38.07886552931954	32.01562118716424	38.45370921670596	48.366460663429805	15.811388300841896	20.078817879682337	13.601470508735444	22.53218387872839	22.020500426293456	15.652475842498529	30.14704702693854	0.7874660946470045	1.18938393563284	0.6620789730340644	0.4395437330554936	0.24802371541501977	135.0	3.0	35.4400902933387	53.0	154.0	4001.0	11834.0	0.5833333333333334	0.16389548693586697	0.7439613526570048	-1.0	0.11640647876112499	41.545762359903904	16.317821063276355	2.0	0.3333333333333333	114.0	10482.0	138.0	5.25216118361013E-4	23.08679276123039	0.6062888807297654
15	303	small	api	A1	1085.0	121.0	107.4974745999999	28.970562720000004	9.10220760584823E-5	1206.0	139.29646443999985	41.43669871020132	32.2490309931942	25.159301916031666	40.48842450386351	10.63014581273465	14.87153269795778	12.806248474865697	14.697116781894355	24.062738510306442	18.027756377319946	22.635520279564343	0.7147982678472963	1.2848974816932044	0.5563076261192089	0.2694999378152836	0.11152073732718894	113.0	4.0	38.01315561749642	60.0	75.0	6185.0	9550.0	0.5454545454545454	0.11194029850746269	0.5555555555555556	-1.0	0.0883315674105748	34.90143131877779	14.64933548866817	1.0	0.48148148148148145	127.0	6604.0	73.0	5.030757069370073E-4	20.396078054371138	0.4922225633131777
15	307	small	api	A1	1201.0	181.0	111.7401152799999	37.55634916	1.0373832720117628E-4	1382.0	152.12489155999987	43.657759905886145	35.11409973215888	35.679586553223515	59.38463805440517	14.212670403551895	17.056058929090618	14.212670403551895	22.470232144635002	21.70068450600573	17.72004514666935	26.109793381806014	0.8332915864467921	1.2433113831451201	0.6702195425403982	0.33610444257991673	0.15070774354704414	99.0	4.0	37.8549864614954	58.0	114.0	3154.0	7310.0	0.5833333333333334	0.12445730824891461	0.6627906976744186	-1.0	0.10629714440456269	37.36559094600841	13.219544457292887	1.0	0.45930232558139533	87.0	13995.0	222.0	5.404841676260719E-4	31.953090617340916	0.7318994535272262
15	309	small	api	A1	1024.0	183.0	102.49747459999992	38.213203400000005	4.254090452205937E-5	1207.0	142.7106779999999	38.07886552931954	33.61547262794322	22.61986494804043	27.51200262385146	14.212670403551895	16.644554824072312	13.038404810405298	13.130643285972255	28.91525610120426	16.97056274847714	28.425340807103787	0.8538930931932595	1.1327779308884707	0.7538044923981934	0.3728209260679681	0.1787109375	107.0	3.0	35.805027579936315	62.0	124.0	3149.0	8140.0	0.4166666666666667	0.15410107705053852	0.6666666666666666	-1.0	0.1224101940795887	38.28061105408422	16.015310619869155	3.0	0.2956989247311828	92.0	15877.0	224.0	5.266218832779112E-4	25.553864678361276	0.671077363339136
15	311	medium	iso	A1	1191.0	464.0	111.56854239999991	64.69848476000001	3.585698564414644E-5	1655.0	179.09545427999998	41.6293165929973	35.77708763999664	48.97555367260351	58.48257922500601	23.021728866442675	24.4068930976128	13.601470508735444	32.09276801398983	22.360679774997894	17.46424919657298	37.64630326262841	0.9432470070799136	1.1635747719850238	0.8106458044554905	0.5798989873690423	0.3895885810243493	102.0	4.0	37.69615364994153	85.0	347.0	3742.0	17027.0	0.5833333333333334	0.2610271903323263	0.8032407407407407	-1.0	0.20543679546980065	59.29642207016992	21.445440689798335	2.0	0.18518518518518517	96.0	11226.0	177.0	4.82646677011704E-4	26.68332812825267	0.6409744457044779
15	312	small	api	A1	1211.0	130.0	114.32590171999989	29.970562720000004	1.1082341420277068E-4	1341.0	146.7106779999999	44.01136216933077	32.69556544854363	20.331467126131308	20.315627061108646	12.041594578792296	13.837703704715162	13.45362404707371	11.224374244527311	32.14503207335767	21.2602916254693	32.32906370610541	0.8702017932851932	1.346095764534061	0.6464635104073786	0.26215024127605047	0.10734929810074319	102.0	3.0	42.5440947723653	105.0	90.0	4505.0	3808.0	0.5454545454545454	0.14541387024608501	0.46153846153846156	-1.0	0.014268019116582906	24.72426889023608	9.222125139210444	1.0	0.2358974358974359	82.0	12793.0	224.0	6.867649432507172E-4	32.202484376209235	0.7316857008949719
15	317	medium	iso	A1	897.0	401.0	92.91168815999993	57.284271200000006	4.457990501249837E-5	1298.0	152.6101729199999	34.40930106817051	32.202484376209235	27.943034423382926	30.097345760968864	21.095023109728988	22.877952219181186	15.033296378372908	17.66964108906053	31.829842319782518	15.132745950421556	35.23564299647041	0.9220678016821205	1.068529392520772	0.86293162184979	0.6165453704958281	0.44704570791527315	62.0	4.0	32.2490309931942	31.0	270.0	1465.0	15202.0	0.5625	0.23189522342064714	0.8970099667774086	-1.0	0.21333408117808678	58.168793003740255	21.242640687119284	4.0	0.2724252491694352	79.0	7248.0	126.0	3.032407977200549E-4	25.059928172283335	0.7282893692794131
15	318	small	E	A1	1235.0	53.0	110.39696951999989	20.899494920000002	2.764913244779667E-5	1288.0	133.29646443999985	42.20189569201838	36.40054944640259	72.13643166806861	67.70941751580624	4.123105625617661	-1.0	18.384776310850235	19.264537449528888	7.00538876138314	16.76305461424021	20.820402941783595	-1.0	1.159375238391879	-1.0	0.1893122158232231	0.04291497975708502	74.0	3.0	35.12833614050059	708.0	0.0	11536.0	0.0	0.05555555555555555	0.5496894409937888	0.0	0.3340453178827905	-1.0	0.0	0.0	0.0	0.0	90.0	6959.0	107.0	5.689878769199624E-4	26.870057685088806	0.6367026230570662
15	319	small	api	A1	1896.0	219.0	150.29646443999994	42.213203400000005	5.880517517181709E-5	2115.0	194.50966784000008	57.87054518492115	40.162171256046406	31.855132382449256	49.72936249415028	15.264337522473747	17.706292911556183	14.7648230602334	24.658485511759473	30.00335794391563	24.73863375370596	32.31781846375375	0.8620854516933542	1.4409217274628485	0.5982874956097026	0.28086624364242446	0.11550632911392406	122.0	4.0	53.33854141237835	61.0	127.0	3448.0	9345.0	0.2857142857142857	0.08888888888888889	0.675531914893617	-1.0	0.11135115059605595	36.453447370704744	15.827805536337287	2.0	0.425531914893617	145.0	14943.0	148.0	7.069676522162953E-4	41.10960958218893	0.7103719076920071
16	332	small	api	A1	816.0	120.0	90.66904747999993	29.556349160000003	5.7160881243720014E-5	936.0	122.22539663999986	34.132096331752024	29.68164415931166	14.036243467926482	23.180533224768226	12.206555615733702	12.713984847607408	12.206555615733702	8.086230547264858	26.211485988586233	15.556349186104045	20.5427399386738	0.9600888912519667	1.1499395433943365	0.8349037971318234	0.32598058523245915	0.14705882352941177	127.0	3.0	31.400636936215164	59.0	92.0	3564.0	6863.0	0.6363636363636364	0.16132478632478633	0.609271523178808	-1.0	0.0841076592033799	20.60538485435277	10.123105625617661	1.0	0.2980132450331126	97.0	7044.0	73.0	4.149592090843522E-4	18.681541692269406	0.5473306271812713
16	333	small	api	A1	1293.0	320.0	115.98275595999989	51.284271200000006	5.1350997729853354E-5	1613.0	169.68124071999998	41.593268686170845	38.47076812334269	69.65589874408161	80.92727334803243	18.601075237738275	21.873087392918727	14.212670403551895	34.765240763123145	9.461729457362662	18.439088914585774	35.20569999184496	0.850409222237198	1.0811655372416007	0.786567082416319	0.44217151744253186	0.24748646558391338	95.0	4.0	38.41874542459709	22.0	229.0	1012.0	14000.0	0.4166666666666667	0.15561066336019838	0.9123505976095617	-1.0	0.15089672114841718	41.5526571523141	13.0	3.0	0.3944223107569721	95.0	9458.0	135.0	6.523691340080203E-4	27.459060435491963	0.6601803922330755
16	343	medium	F	A1	750.0	255.0	87.08326103999994	46.627416960000005	1.2091663065679074E-4	1005.0	136.1248915599999	32.28002478313795	28.861739379323623	18.50775155313491	33.54323089328827	16.76305461424021	18.64592105724008	11.704699910719626	15.02477161211315	29.10427500435996	16.0312195418814	27.190907986309362	0.8990199284218912	1.1184365695666687	0.803818430910401	0.5354348976272563	0.34	77.0	4.0	31.016124838541646	59.0	152.0	4106.0	9738.0	0.6666666666666666	0.2099502487562189	0.7203791469194313	-1.0	0.034314609390855635	40.799733614463804	13.65542689658488	2.0	0.4218009478672986	71.0	6572.0	123.0	6.762869226420793E-4	19.1049731745428	0.5918512548516576
[truncated: 27 more columns]
