# Supplementary material for: Exploiting Single-Cell Quantitative Data to Map Genetic Variants Having Probabilistic Effects
Source: PLoS Genet. 2016 Aug 1;12(8):e1006213. doi: 10.1371/journal.pgen.1006213 (PMC4968810; doi:10.1371/journal.pgen.1006213)
Supplement: S1 Dataset — (ZIP) [file pgen.1006213.s007.zip › data/2014-10-07_morpho/k_series/K5-1_C.xls]

image_number	cell_id	Cgroup	Agroup	C11-1_C	C11-2_C	C12-1_C	C12-2_C	C13_C	C101_C	C102_C	C103_C	C104_C	C105_C	C106_C	C107_C	C108_C	C109_C	C110_C	C111_C	C112_C	C113_C	C114_C	C115_C	C116_C	C117_C	C118_C	C126_C	C127_C	C128_C	A7-1_C	A7-2_C	A8-1_C	A8-2_C	A9_C	A101_C	A102_C	A103_C	A104_C	A120_C	A121_C	A122_C	A123_C	D14-1_C	D14-2_C	D14-3_C	D15-1_C	D15-2_C	D15-3_C	D16-1_C
1	8	large	api	986.0	675.0	100.74011527999993	80.01219323999996	6.605957681542744E-5	1661.0	182.75230852	37.69615364994153	31.38470965295043	30.592267905497692	40.72415888737106	28.178005607210743	29.752137465643703	15.231546211727817	27.11151937384957	36.89694799808792	17.804493814764857	41.55544261265422	0.9470918060844976	1.2010993272450992	0.7885208030686307	0.7942436140519773	0.6845841784989858	106.0	3.0	35.38361202590826	63.0	509.0	3402.0	25272.0	0.7333333333333333	0.3443708609271523	0.8898601398601399	-1.0	0.19895430397833408	72.7711675652014	25.80350850198276	4.0	0.2674825174825175	86.0	121.0	207.0	5633.0	8327.0	13960.0	82.0
1	9	large	iso	905.0	488.0	94.25483391999992	66.94112544	7.267729447808334E-5	1393.0	164.02438647999992	36.24913792078372	30.870698080866262	43.28320178871013	51.00900595749452	24.596747752497688	24.284841997534734	13.892443989449804	29.21448786766359	26.368046419543692	14.866068747318506	37.587237907496466	1.0128436394601463	1.1742247559750203	0.8625636909001542	0.7102142421344372	0.5392265193370166	59.0	4.0	31.622776601683793	134.0	294.0	4058.0	11685.0	0.0	0.3072505384063173	0.6869158878504673	-1.0	0.19900311586409386	48.89476853479916	19.313207915827967	2.0	0.14485981308411214	72.0	54.0	126.0	3486.0	2948.0	6434.0	46.0
1	13	large	N	1194.0	607.0	112.66904747999992	75.18376611999999	4.237382551423736E-5	1801.0	190.26702716000003	43.01162633521314	34.48187929913333	47.792702365713296	53.61979794728519	27.202941017470888	27.51853222471507	13.601470508735444	34.9905392618896	29.261746184041662	18.35755975068582	43.46117434319925	0.9885316845874236	1.2473689720355292	0.7924934055192027	0.66729743262759	0.5083752093802345	108.0	3.0	37.8549864614954	-1.0	-1.0	-1.0	-1.0	-1.0	-1.0	-1.0	-1.0	-1.0	-1.0	-1.0	-1.0	-1.0	95.0	92.0	187.0	11061.0	11648.0	22709.0	145.0
1	15	large	E	1276.0	1118.0	112.39696951999989	105.32590171999993	2.62854617805229E-5	2394.0	219.72287124000007	41.773197148410844	38.897300677553446	24.594798958922407	30.463649402885547	36.68787265568828	37.36848927857042	17.72004514666935	26.189041650636945	49.412169135662744	18.384776310850235	51.65576922177992	0.9817863489795278	1.0739356310273993	0.9141947809667929	0.9370884479341614	0.8761755485893417	103.0	3.0	38.91015291668744	586.0	170.0	13605.0	4007.0	0.5	0.3157894736842105	0.22486772486772486	0.0824864496468989	-1.0	7.211102550927978	3.605551275463989	1.0	0.042328042328042326	91.0	68.0	159.0	7440.0	5495.0	12935.0	120.0
2	22	large	E	1004.0	675.0	102.81118307999988	80.42640679999998	7.684459639815272E-5	1679.0	186.06601700000002	40.496913462633174	30.23243291566195	47.08677727557077	71.13100054493859	28.861739379323623	29.133507508304525	13.341664064126334	39.9536621844759	21.301626693311043	17.26267650163207	42.22268925474288	0.990671630290193	1.3395188397707052	0.7395727487190649	0.7822729433763859	0.6723107569721115	87.0	3.0	35.4682957019364	378.0	357.0	9014.0	8490.0	0.5714285714285714	0.4377605717689101	0.4857142857142857	0.005042340098782891	-1.0	0.0	0.0	0.0	0.0	97.0	114.0	211.0	6183.0	7559.0	13742.0	71.0
2	24	large	E	1062.0	618.0	107.9116881599999	81.25483391999995	8.867481806699775E-5	1680.0	191.58073564	42.05948168962618	30.364452901377952	36.13927906216981	58.605456250917854	27.65863337187866	32.29165973251284	12.041594578792296	34.09457136400449	29.804587717729987	18.027756377319946	39.94207477872507	0.8565256044746	1.3851552611941678	0.6183607198922766	0.7529752828954356	0.5819209039548022	87.0	3.0	37.656340767525464	403.0	217.0	12771.0	7278.0	0.7	0.36904761904761907	0.35	0.0014962648632217215	-1.0	95.95177083365611	45.04129116133054	3.0	0.08387096774193549	87.0	86.0	173.0	5040.0	5877.0	10917.0	65.0
2	31	large	F	1028.0	646.0	102.32590171999992	78.01219323999996	4.8902486034570426E-5	1674.0	182.75230852	37.33630940518894	33.83784863137726	5.194428907734803	0.0532983841734449	28.792360097775937	27.3925740133213	14.866068747318506	0.3214029504033481	46.66372313444951	17.46424919657298	345.508321173324	1.0511009328212058	1.1033889834996076	0.9526114077081318	0.7623895018630676	0.6284046692607004	88.0	3.0	36.40054944640259	86.0	88.0	7186.0	6654.0	0.4666666666666667	0.1039426523297491	0.5057471264367817	0.005060971841250344	-1.0	69.62425404892237	28.286006164455234	4.0	0.4942528735632184	72.0	80.0	152.0	5849.0	8223.0	14072.0	89.0
2	33	large	E	1130.0	770.0	110.49747459999992	87.25483391999997	4.424040158059183E-5	1900.0	200.16652208000002	43.41658669218482	31.25699921617557	41.26860300083956	60.89526837258131	33.24154027718932	28.858133493288573	13.92838827718412	41.32061354152762	29.49739332376036	18.439088914585774	47.29208822940337	1.1518950206852492	1.3890196685840732	0.8292863281478641	0.7896545530643289	0.6814159292035398	76.0	4.0	38.01315561749642	280.0	141.0	9098.0	4448.0	0.5714285714285714	0.22157894736842104	0.334916864608076	0.005488134412837719	-1.0	33.82860711243062	15.652475842498529	1.0	0.1163895486935867	99.0	98.0	197.0	8159.0	7697.0	15856.0	97.0
3	38	large	F	880.0	673.0	91.49747459999992	79.84062035999997	4.8914626350538905E-5	1553.0	174.16652208	35.22782990761707	30.23243291566195	26.565051177077976	34.59228868750995	29.0	28.03434870208052	14.0	24.185423917235898	39.03093089768173	16.1245154965971	42.6	1.034445290960079	1.1652330464402436	0.8877582850231396	0.8725991696387219	0.7647727272727273	75.0	3.0	33.52610922848042	99.0	210.0	5108.0	9347.0	0.6666666666666666	0.19896973599484868	0.6796116504854369	-1.0	0.0025744841083342783	20.35731457317289	9.87048159266775	1.0	0.1262135922330097	97.0	101.0	198.0	6345.0	7452.0	13797.0	60.0
3	47	large	iso	1214.0	630.0	110.9827559599999	77.59797967999997	6.460406805424866E-5	1844.0	190.9949492	41.0	35.90264614203248	14.322719978203565	28.625779392742686	29.120439557122072	26.972683273161206	14.866068747318506	19.585365853658537	43.70151419460743	19.026297590440446	40.880617070575205	1.079627090201217	1.1419771076984733	0.9454016923133287	0.6991895183064981	0.5189456342668863	68.0	3.0	38.47076812334269	101.0	412.0	4374.0	21730.0	0.5333333333333333	0.2781995661605206	0.8031189083820662	-1.0	0.14167760944965752	57.03394667531324	22.085501218778997	1.0	0.18128654970760233	147.0	55.0	202.0	4139.0	1405.0	5544.0	34.0
4	67	large	F	955.0	667.0	99.39696951999989	80.01219323999997	7.950114169067995E-5	1622.0	181.82337632	38.600518131237564	30.0	32.57405713457251	49.48178279244311	29.068883707497267	28.72300119858636	14.035668847618199	31.476261429163518	33.4	17.08800749063506	41.40526811794746	1.0120420044729843	1.286683937707919	0.7865505854342303	0.8049761841471489	0.6984293193717277	75.0	3.0	35.77708763999664	51.0	69.0	3407.0	6704.0	0.4	0.07398273736128237	0.575	-1.0	0.04252294547961491	39.19421718027351	17.059960352724083	3.0	0.65	60.0	70.0	130.0	8423.0	9244.0	17667.0	181.0
5	82	large	F	1315.0	747.0	117.32590171999988	85.01219323999995	4.622860992767131E-5	2062.0	204.75230852000004	42.941821107167776	37.589892258425	64.01237833850482	71.48551058100333	31.827660925679098	28.917682692293752	15.556349186104045	46.90066578624507	17.3184853929474	18.601075237738275	49.46057801259082	1.1006297172684871	1.1423768073595169	0.9634559369359715	0.7245816311123088	0.5680608365019011	98.0	4.0	38.01315561749642	149.0	190.0	9175.0	11843.0	0.4166666666666667	0.1644034917555771	0.56047197640118	-1.0	0.02361967213215731	64.62684268260085	22.481901087702845	4.0	0.26843657817109146	106.0	72.0	178.0	7037.0	5193.0	12230.0	87.0
5	87	large	E	918.0	506.0	95.66904747999993	66.94112544	7.661048823656739E-5	1424.0	165.43860003999998	37.16180835212409	30.463092423455635	25.956469426956915	45.17656578780091	24.698178070456937	26.495705334245713	13.0	25.348604972991236	31.90746318491258	16.0312195418814	35.73837748443999	0.9321577877956896	1.2198961233335146	0.7641288220905686	0.6997156050288298	0.55119825708061	71.0	4.0	33.37663853655727	203.0	80.0	6550.0	2446.0	0.5384615384615384	0.19873595505617977	0.2826855123674912	0.03428016808610892	-1.0	46.37924020083418	23.18962010041709	0.0	0.0989399293286219	85.0	89.0	174.0	6056.0	9912.0	15968.0	68.0
5	94	large	E	1142.0	735.0	105.74011527999988	84.66904747999996	2.869748848778125E-5	1877.0	192.40916276000002	39.66106403010388	35.510561809129406	36.53871185742864	45.0	30.59411708155671	29.69034701319659	16.278820596099706	31.340561086725447	35.172634178907714	17.08800749063506	44.322246541229596	1.030439862085762	1.116880781646981	0.922605061362278	0.8007277773037818	0.6436077057793345	120.0	4.0	36.6742416417845	114.0	84.0	6104.0	5483.0	0.5294117647058824	0.1054874800213106	0.42424242424242425	-1.0	0.015292756926249198	37.786582953062826	15.836418664229052	3.0	0.19696969696969696	106.0	92.0	198.0	12360.0	10907.0	23267.0	138.0
5	97	large	api	1048.0	612.0	107.1543288399999	77.01219323999999	1.7252419913951991E-4	1660.0	186.9949492	38.897300677553446	32.57299494980466	23.865760119632768	45.443571366434156	28.178005607210743	26.596132455813613	13.038404810405298	27.688296648859925	36.4719302548237	18.110770276274835	38.85750581173619	1.0594775632895206	1.19415794395003	0.8872172803079847	0.7187035192483229	0.583969465648855	71.0	4.0	37.05401462729781	49.0	423.0	2126.0	20893.0	0.5833333333333334	0.28433734939759037	0.8961864406779662	-1.0	0.2631099744137517	68.25970641601666	25.430749027719962	3.0	0.163135593220339	115.0	101.0	216.0	12185.0	9597.0	21782.0	149.0
6	107	large	iso	842.0	438.0	89.18376611999994	60.94112544000001	9.617998213921875E-5	1280.0	152.9533186799999	34.48187929913333	29.120439557122072	42.129165205093244	60.01078850174368	21.93171219946131	23.61828415167895	16.278820596099706	28.362723258664765	22.115050795738934	14.317821063276353	32.74689241385216	0.9285904115054968	1.184112596634895	0.7842078651510326	0.6833208339508958	0.5201900237529691	87.0	3.0	31.78049716414141	21.0	183.0	709.0	7051.0	0.38461538461538464	0.159375	0.8970588235294118	-1.0	0.1141663612923302	28.071337695236398	14.035668847618199	1.0	0.11274509803921569	64.0	51.0	115.0	6795.0	5191.0	11986.0	136.0
6	110	large	F	967.0	591.0	97.66904747999992	73.18376611999997	5.187767018595581E-5	1558.0	172.85281359999996	36.76955262170047	32.31098884280702	22.61986494804043	25.79969506790465	25.495097567963924	28.160319671043847	14.212670403551895	17.62327670034165	38.43893500264974	16.97056274847714	40.492213784413316	0.9053554031270296	1.1379890847842622	0.7955747688903932	0.749303571686681	0.6111685625646329	73.0	3.0	35.0	66.0	396.0	2692.0	15474.0	0.75	0.29653401797175866	0.8571428571428571	-1.0	0.12376209474430905	55.621396896496776	24.375481095764805	3.0	0.16883116883116883	85.0	64.0	149.0	5909.0	4708.0	10617.0	83.0
6	111	large	F	985.0	706.0	100.5685423999999	83.59797967999994	5.5919124701139115E-5	1691.0	186.9949492	37.013511046643494	32.01562118716424	37.42146452514024	59.86579167192735	30.083217912982647	28.8744261684834	12.165525060596439	37.121579692035155	29.360667235057942	18.027756377319946	42.92247291011231	1.0418637495147403	1.1561078521719583	0.9011821410583885	0.8312537666848001	0.716751269035533	123.0	3.0	36.138621999185304	39.0	70.0	2586.0	6206.0	0.5384615384615384	0.06445890005913661	0.6422018348623854	-1.0	0.04525473802152911	49.710466680407215	20.036198283684854	2.0	0.6605504587155964	87.0	86.0	173.0	4748.0	4230.0	8978.0	41.0
6	114	large	F	824.0	562.0	92.49747459999993	74.18376612	9.715807981476002E-5	1386.0	169.09545427999996	35.17101079013795	28.861739379323623	18.305613197199193	33.18630753382769	26.90724809414742	25.612496168066766	12.041594578792296	19.61842962424833	37.59302188063161	15.811388300841896	35.841701129269715	1.0505515712949107	1.2186032978779597	0.8620948040468219	0.8020085568909149	0.6820388349514563	114.0	4.0	32.64965543462902	185.0	388.0	5227.0	13736.0	0.6	0.4134199134199134	0.6771378708551483	-1.0	0.08397894889251502	0.0	0.0	0.0	0.015706806282722512	65.0	61.0	126.0	3218.0	3290.0	6508.0	62.0
6	116	large	iso	797.0	510.0	90.25483391999995	69.59797967999998	6.383307634938407E-5	1307.0	162.26702715999988	34.058772731852805	29.068883707497267	10.491477012331586	19.62666537174175	25.0	25.004671427333435	12.649110640673518	11.333350236633777	39.25159326657323	16.1245154965971	33.74125874125875	0.999813177815713	1.1716574009021399	0.8533323623833109	0.7711274472200593	0.6398996235884568	82.0	3.0	32.55764119219941	52.0	123.0	1266.0	3164.0	0.23076923076923078	0.13389441469013008	0.7028571428571428	-1.0	0.23820307855059625	0.0	0.0	0.0	0.05142857142857143	111.0	97.0	208.0	2488.0	2250.0	4738.0	20.0
6	121	medium	iso	1037.0	483.0	101.08326103999993	64.76955256000001	5.904215108879032E-5	1520.0	168.26702715999997	38.897300677553446	33.52610922848042	28.442928624363333	40.21816339736938	23.769728648009426	24.926368740402925	15.231546211727817	23.292104701826457	33.6454192257348	17.26267650163207	36.07265352612487	0.9535977300007317	1.1602092092604113	0.8219187732603963	0.6407544819351433	0.46576663452266154	106.0	4.0	35.510561809129406	31.0	352.0	1089.0	12352.0	0.5333333333333333	0.2519736842105263	0.9190600522193212	-1.0	0.1424670309000108	49.71480096233365	19.026297590440446	2.0	0.13054830287206268	76.0	50.0	126.0	7512.0	6461.0	13973.0	76.0
7	124	large	E	1123.0	706.0	108.98275595999992	83.25483391999997	1.3371384076671294E-4	1829.0	194.65180344	41.14608122288197	33.1058907144937	70.14478563067894	83.71152856818162	29.732137494637012	29.755007854809985	13.0	45.933900479177154	8.155648259957388	17.11724276862369	46.21195712571049	0.9992313777806893	1.242862836035047	0.8039755866933913	0.7639266706611557	0.628673196794301	196.0	3.0	34.92849839314596	224.0	119.0	10560.0	4981.0	0.6153846153846154	0.18753417167851286	0.3469387755102041	-1.0	0.008629999761827056	74.21496413954635	36.478561168845985	3.0	0.22448979591836735	64.0	90.0	154.0	3067.0	4002.0	7069.0	65.0
7	129	large	F	1182.0	735.0	113.81118307999988	84.18376611999996	1.08143245124705E-4	1917.0	200.4091627600001	41.97618372363071	33.95585369269929	39.20720350496784	60.10706792271344	29.732137494637012	30.1197095789926	13.45362404707371	37.830976023340284	28.772653129026196	19.235384061671343	43.6364457869534	0.9871322768455275	1.2361987450975451	0.7985223094265765	0.7396792111441782	0.6218274111675127	79.0	3.0	38.48376280978771	128.0	266.0	4128.0	9049.0	0.9090909090909091	0.20552947313510694	0.6751269035532995	-1.0	0.04148452761448967	29.041657241642035	11.807223446092154	1.0	0.08375634517766498	121.0	95.0	216.0	5212.0	4658.0	9870.0	58.0
7	135	large	F	1239.0	962.0	113.15432883999988	98.74011527999991	1.2554121377821666E-4	2201.0	214.30865768000012	45.18849411078001	33.61547262794322	65.77225468204583	68.50276409167793	34.058772731852805	34.8367217117695	16.278820596099706	46.870338161915804	17.224211196087722	17.0	50.37463732267056	0.9776687087162433	1.344276625556548	0.7272823837961743	0.87261456359852	0.7764326069410815	106.0	4.0	37.0	50.0	277.0	2238.0	13617.0	0.0	0.1485688323489323	0.8470948012232415	-1.0	0.08220820931317538	94.72672341777213	47.13230782757355	1.0	0.1834862385321101	113.0	63.0	176.0	9177.0	4158.0	13335.0	120.0
7	136	large	F	937.0	681.0	95.91168815999991	82.66904747999996	6.132910372737404E-5	1618.0	180.99494919999992	37.589892258425	30.886890422961002	24.53081036751783	37.77280671168694	31.400636936215164	28.579759930224604	14.317821063276353	26.73591062966534	40.696877632769365	17.029386365926403	43.64818827233227	1.098701913972599	1.2170176972713658	0.9027821998282863	0.8619288124935454	0.7267876200640342	90.0	3.0	34.92849839314596	53.0	411.0	1573.0	13570.0	0.4666666666666667	0.2867737948084054	0.8857758620689655	-1.0	0.09126423991730154	48.662100242385755	24.331050121192877	1.0	0.06465517241379311	78.0	95.0	173.0	3360.0	5465.0	8825.0	52.0
7	139	medium	api	1226.0	538.0	112.46803731999987	70.18376611999999	8.783930627245463E-5	1764.0	185.48023056000002	41.617304093369626	35.22782990761707	54.78240703180728	73.21735585472929	25.298221281347036	28.096457157597246	15.811388300841896	38.92611583790923	17.542948334333083	18.0	40.65785563073631	0.9004060953110748	1.1813757532754239	0.7621674076301749	0.6240329945503496	0.43882544861337686	98.0	3.0	37.33630940518894	62.0	399.0	2345.0	15503.0	0.625	0.2613378684807256	0.8655097613882863	-1.0	0.1651311084453617	0.0	0.0	0.0	0.021691973969631236	108.0	104.0	212.0	4645.0	5385.0	10030.0	55.0
8	147	medium	E	1358.0	625.0	118.22539663999986	76.01219323999999	5.631670444695972E-5	1983.0	196.65180344000004	41.23105625617661	40.85339643163099	34.14358665193777	29.173845923827457	27.16615541441225	27.819054190844405	15.132745950421556	24.690126628698696	40.68205204875417	20.396078054371138	50.6504509374939	0.9765305185448385	1.0092442699391626	0.9675858933573177	0.6429430173235922	0.46023564064801176	70.0	3.0	40.26164427839479	192.0	278.0	8239.0	12217.0	0.625	0.23701462430660616	0.5914893617021276	-1.0	0.03900542518701476	140.62667011484976	60.03471050966684	5.0	0.16808510638297872	83.0	97.0	180.0	3350.0	3989.0	7339.0	49.0
8	150	large	F	782.0	527.0	87.42640679999997	69.35533899999999	1.0756327755370849E-4	1309.0	159.19595935999993	33.421549934136806	28.42534080710379	21.462885924719814	41.98217948638538	25.317977802344327	24.87194857013114	14.142135623730951	23.039027259879447	32.576566321012514	14.7648230602334	34.44318534947903	1.0179330232593367	1.1757660237369751	0.8657615568988865	0.7932996624081777	0.6739130434782609	97.0	3.0	31.304951684997057	150.0	301.0	6573.0	14852.0	0.6666666666666666	0.3445378151260504	0.6674057649667405	-1.0	0.06554500884811643	67.50975255838524	25.781242861505643	3.0	0.13082039911308205	79.0	81.0	160.0	7594.0	10747.0	18341.0	87.0
8	151	large	E	899.0	623.0	93.84062035999993	77.76955255999997	3.0492878060604374E-5	1522.0	174.02438647999998	35.84689665786984	31.78049716414141	23.86017519134233	32.18679404096257	28.0178514522438	27.635088590156283	13.601470508735444	21.87079142394549	38.702981694944484	16.278820596099706	41.05793558609185	1.013850611002704	1.1279526708700025	0.8988414471510667	0.8287408188655758	0.692992213570634	110.0	3.0	32.802438933713454	100.0	89.0	6986.0	6582.0	0.5833333333333334	0.12417871222076216	0.4708994708994709	0.004426940189333481	-1.0	89.61763543907448	39.14482300479487	4.0	0.32275132275132273	79.0	68.0	147.0	4963.0	4872.0	9835.0	39.0
9	161	large	F	1034.0	622.0	101.3259017199999	76.01219323999996	4.7198665484068443E-5	1656.0	180.16652208000002	41.14608122288197	30.870698080866262	50.617580590126835	70.39789625603822	27.16615541441225	30.268086577471944	15.132745950421556	38.01091023779527	19.468299629171696	16.492422502470642	40.34935144172912	0.8975180953338354	1.3328523091735465	0.6733815060802603	0.7501753446028946	0.6015473887814313	94.0	3.0	34.88552708502482	23.0	447.0	762.0	18865.0	0.625	0.28381642512077293	0.951063829787234	-1.0	0.11888901420328651	59.00652694642109	21.840329667841555	2.0	0.22340425531914893	111.0	96.0	207.0	6373.0	6874.0	13247.0	79.0
9	163	large	F	929.0	534.0	97.91168815999994	71.35533899999999	1.7511341998359818E-4	1463.0	171.68124071999995	38.600518131237564	30.364452901377952	22.23394780451119	36.35594773016158	26.570660511172846	25.079930931795058	13.892443989449804	22.175868134455943	37.47803405831682	17.11724276862369	37.408693088098616	1.0594391421344753	1.2712403630854108	0.833390106937074	0.7287724309624448	0.5748116254036598	98.0	3.0	35.22782990761707	142.0	297.0	5026.0	11689.0	0.6923076923076923	0.30006835269993165	0.6765375854214123	-1.0	0.050116946477051234	29.9678686798565	13.076117352063697	1.0	0.1252847380410023	109.0	21.0	130.0	9957.0	1360.0	11317.0	142.0
9	170	large	iso	1103.0	720.0	105.39696951999987	83.66904747999995	3.7501322816525477E-5	1823.0	191.48023056	39.824615503479755	33.421549934136806	42.745425034064965	54.92957840057576	30.066592756745816	29.162920704721174	15.132745950421556	36.66074314948325	30.54915173030768	18.110770276274835	44.793087168213155	1.0309870215392503	1.1915849379206334	0.865223274253841	0.7938468047140873	0.6527651858567544	85.0	3.0	36.68787265568828	23.0	310.0	983.0	14995.0	0.4375	0.18266593527153044	0.9309309309309309	-1.0	0.3075084963675336	76.81384092712935	28.712472567247243	2.0	0.26426426426426425	78.0	115.0	193.0	5423.0	6928.0	12351.0	113.0
10	178	large	F	1339.0	785.0	117.56854239999986	87.84062035999996	2.4200864732657206E-5	2124.0	207.82337632000005	43.139309220245984	38.18376618407357	68.96248897457818	76.31831695710393	33.61547262794322	29.189998872148145	14.7648230602334	50.812125637173125	15.556349186104045	19.697715603592208	52.296036905927274	1.1516092472349382	1.1297814105681216	1.0193204069943407	0.7471439091346604	0.5862584017923824	83.0	3.0	38.3275357934736	69.0	127.0	4939.0	10597.0	0.5714285714285714	0.09227871939736347	0.6479591836734694	-1.0	0.0345227508613821	79.23737840177805	33.97805910249913	2.0	0.5306122448979592	113.0	71.0	184.0	8666.0	5207.0	13873.0	107.0
10	181	large	F	859.0	570.0	90.66904747999993	73.84062035999999	4.1463968198664436E-5	1429.0	167.33809495999995	33.1058907144937	30.870698080866262	3.2154839917482114	5.218017123575095	26.570660511172846	26.389406031414502	13.92838827718412	3.3226715133159734	43.05053279063092	16.15549442140351	36.53465820286265	1.0068684562108967	1.0724049915480471	0.9388882597025714	0.814397221679074	0.6635622817229336	78.0	4.0	33.1058907144937	82.0	302.0	5065.0	16900.0	0.7142857142857143	0.26871938418474456	0.7864583333333334	-1.0	0.059069606320483414	51.20289035387375	23.001246707295998	2.0	0.22395833333333334	68.0	75.0	143.0	3039.0	4197.0	7236.0	48.0
10	201	large	E	1037.0	612.0	101.7401152799999	76.01219323999999	4.6622702284151E-5	1649.0	180.16652207999996	38.8329756778952	33.28663395418648	31.142062324238598	47.03733069681991	27.65863337187866	27.325225004173685	15.297058540778355	29.047477828027706	34.30806496000086	17.029386365926403	39.69330590773426	1.0122014866356654	1.1666236883952381	0.8676332365820637	0.7471211628845332	0.5901639344262295	58.0	5.0	35.73513677041127	91.0	95.0	4832.0	6140.0	0.8125	0.11279563371740449	0.510752688172043	-1.0	0.025782810364743412	39.347352605336695	15.264933026901904	1.0	0.1989247311827957	85.0	73.0	158.0	7438.0	6433.0	13871.0	83.0
10	202	large	api	1092.0	593.0	103.74011527999988	72.94112544	4.094639289386035E-5	1685.0	179.09545428	39.395431207184416	34.0147027033899	55.41785574926669	70.43621638041735	26.076809620810597	27.800805996448293	16.0312195418814	37.97394657599735	18.40380630278485	16.278820596099706	40.30052395943456	0.9379875397908267	1.1581883149388301	0.8098748085196894	0.7031139809622166	0.543040293040293	53.0	4.0	34.539832078341085	53.0	432.0	1581.0	13198.0	0.7058823529411765	0.2878338278931751	0.8907216494845361	-1.0	0.1743415311264837	41.9009506891021	19.4164878389476	2.0	0.0577319587628866	74.0	67.0	141.0	5587.0	4293.0	9880.0	81.0
11	218	large	F	1018.0	712.0	101.7401152799999	81.01219323999996	1.490249567819286E-4	1730.0	185.58073564	39.44616584663204	31.38470965295043	24.125353173549968	42.154914094899084	29.614185789921695	29.146849040201968	15.297058540778355	27.277682809110587	38.649393714750126	18.110770276274835	40.64395906882109	1.0160338686722237	1.2568593523032248	0.8083910636542724	0.7962659863029009	0.6994106090373281	160.0	4.0	36.40054944640259	136.0	485.0	6532.0	21539.0	0.75	0.35895953757225435	0.7809983896940419	-1.0	0.05782407121218842	52.640042941707804	24.095943164078154	1.0	0.1111111111111111	103.0	75.0	178.0	6499.0	5286.0	11785.0	67.0
11	229	large	iso	1182.0	767.0	110.81118307999989	85.25483391999997	4.792891183794774E-5	1949.0	198.89444412000003	42.80186911806539	33.60059523282288	31.396350673914043	48.359419274806896	31.575306807693888	31.534312558853387	15.297058540778355	33.54993671044864	38.09456324004721	19.1049731745428	44.89320849093903	1.0012999886635865	1.2738425858674731	0.7860468787685505	0.7693703067717491	0.6489001692047377	136.0	4.0	39.05124837953327	93.0	482.0	3017.0	15805.0	0.6875	0.29502308876346844	0.8382608695652174	-1.0	0.10936192910984882	56.388678965491984	23.08679276123039	1.0	0.06608695652173913	109.0	34.0	143.0	8764.0	1952.0	10716.0	101.0
12	238	large	E	1078.0	686.0	103.5685423999999	81.42640679999997	3.710280389100602E-5	1764.0	187.82337631999997	38.91015291668744	33.54101966249684	52.81529354676687	60.14830577144805	29.068883707497267	28.81576840850757	14.035668847618199	38.52464942015487	25.043961347997644	16.278820596099706	44.418202525523355	1.0087839163405745	1.1600766258216644	0.8695838653124042	0.7862079055387	0.6363636363636364	96.0	4.0	34.438350715445125	63.0	4.0	4105.0	169.0	0.0	0.03798185941043084	0.05970149253731343	0.0390526786219453	-1.0	53.99465407894578	26.248809496813376	1.0	0.417910447761194	67.0	55.0	122.0	5537.0	4413.0	9950.0	133.0
12	243	large	E	869.0	559.0	93.42640679999994	71.76955255999998	6.968531016383459E-5	1428.0	168.02438648	35.22782990761707	30.14962686336267	28.141601232261735	49.88322471004025	24.758836806279895	26.979629248127203	13.45362404707371	26.541515683821086	30.050123144341672	16.15549442140351	34.70691516322595	0.9176863246924912	1.1684333629490238	0.7853989399757733	0.7681934371471517	0.6432681242807825	86.0	4.0	33.83784863137726	118.0	107.0	4949.0	3971.0	0.36363636363636365	0.15756302521008403	0.47555555555555556	0.015179600519338622	-1.0	63.75997339235772	27.204968734451793	1.0	0.12444444444444444	66.0	57.0	123.0	9315.0	8965.0	18280.0	203.0
12	249	large	F	869.0	652.0	94.08326103999993	79.59797967999995	9.527725450547577E-5	1521.0	176.50966783999996	35.4682957019364	29.154759474226502	27.265882027340396	45.463923298626085	29.546573405388315	27.199161642100147	12.649110640673518	28.870854371051568	36.11760203101236	17.11724276862369	40.50293328931411	1.0863045631397232	1.216552506059644	0.8929368504267952	0.8460376351767666	0.7502876869965478	78.0	3.0	34.23448553724738	0.0	26.0	0.0	1624.0	0.0	0.017094017094017096	1.0	-1.0	0.04392800650031661	0.0	0.0	0.0	0.4230769230769231	99.0	69.0	168.0	6462.0	3401.0	9863.0	101.0
13	257	large	iso	1001.0	609.0	101.66904747999993	77.59797967999997	5.701259233175047E-5	1610.0	181.68124072	37.12142238654117	32.14031735997639	29.744881296942225	32.10989505317978	28.178005607210743	26.590375704729897	13.416407864998739	23.78680404014213	39.358665498906234	17.88854381999832	44.750321854617056	1.0597069375818724	1.1549799577513704	0.9175111052533024	0.7632409430733069	0.6083916083916084	110.0	5.0	36.05551275463989	43.0	451.0	2371.0	24334.0	0.7692307692307693	0.306832298136646	0.9129554655870445	-1.0	0.19288771505397995	74.48361814258965	24.853720883753127	1.0	0.37044534412955465	74.0	71.0	145.0	7191.0	8120.0	15311.0	138.0
13	258	large	E	918.0	888.0	94.91168815999991	95.08326103999994	3.71352824841831E-5	1806.0	192.40916276000002	36.0	32.0	7.125016348901798	12.339087278326195	32.7566787083184	33.51308894566329	13.341664064126334	9.0	48.0	16.1245154965971	42.11572976783794	0.9774294085940181	1.125	0.8688261409724605	1.0018077107606682	0.9673202614379085	124.0	3.0	33.734255586866	74.0	138.0	4216.0	9987.0	0.0	0.11738648947951273	0.6509433962264151	-1.0	0.2900635912749821	140.1590839907686	59.08382901383963	2.0	0.330188679245283	88.0	33.0	121.0	7761.0	1763.0	9524.0	83.0
13	274	large	F	782.0	639.0	86.01219323999996	76.59797968	8.535546627109138E-5	1421.0	165.43860003999993	32.7566787083184	28.653097563788805	32.7352262721076	43.792539403528934	27.65863337187866	28.067619467884867	14.317821063276353	26.834222352853565	32.59682475588154	14.0	38.77502190411698	0.9854285435045829	1.1432159694215962	0.8619793371178632	0.8905479187848231	0.8171355498721228	62.0	3.0	29.427877939124322	32.0	104.0	794.0	3646.0	0.6666666666666666	0.09570724841660802	0.7647058823529411	-1.0	0.058926575057849546	0.0	0.0	0.0	0.16176470588235295	39.0	102.0	141.0	1656.0	6494.0	8150.0	32.0
13	275	large	E	963.0	555.0	100.08326103999993	72.52691188	6.912222387816616E-5	1518.0	175.43860003999995	36.87817782917155	32.01562118716424	37.54570118725155	57.52880770915151	25.45584412271571	27.736671916734526	12.727922061357855	31.563381612614474	25.831140216375445	16.55294535724685	37.4123769682337	0.9177685123555609	1.1518807526357417	0.7967565307915047	0.7246657545562332	0.5763239875389408	90.0	3.0	34.539832078341085	69.0	395.0	1434.0	10338.0	0.6	0.30566534914361	0.8512931034482759	-1.0	0.1811111500641374	0.0	0.0	0.0	0.0	133.0	70.0	203.0	12863.0	6556.0	19419.0	122.0
14	280	large	F	1034.0	766.0	104.7401152799999	88.08326103999995	1.2679298419126142E-4	1800.0	195.23758988000003	38.897300677553446	31.827660925679098	24.443954780416533	43.95837332399003	31.0	30.057226986888196	14.0	30.053499333813605	39.211175553057764	18.973665961010276	43.29629629629629	1.0313659345063024	1.2221225043330295	0.8439137081999549	0.8409696781842232	0.7408123791102514	123.0	4.0	37.69615364994153	111.0	224.0	6743.0	15123.0	0.6666666666666666	0.18611111111111112	0.6686567164179105	-1.0	0.018911163319991105	150.18654695569472	59.03413335937684	3.0	0.5014925373134328	91.0	71.0	162.0	4934.0	3342.0	8276.0	81.0
14	286	large	iso	804.0	605.0	88.84062035999995	77.18376611999997	1.0724818861973905E-4	1409.0	168.02438647999995	35.4400902933387	28.160255680657446	26.120906743966067	47.96945384165992	27.730849247724095	28.37791501378792	13.416407864998739	27.765166280768536	33.38037873873645	16.278820596099706	37.379665287343165	0.9771982626014125	1.2585145069432584	0.776469605403977	0.8687891395539105	0.7524875621890548	115.0	4.0	32.449961479175904	38.0	58.0	3119.0	5165.0	0.46153846153846156	0.06813342796309439	0.6041666666666666	-1.0	0.25149514725892663	74.47257374709697	29.742635909374744	1.0	0.6979166666666666	78.0	89.0	167.0	3262.0	3658.0	6920.0	49.0
14	292	large	iso	1012.0	592.0	103.9116881599999	73.52691188	2.710621662674642E-4	1604.0	180.26702716	40.162171256046406	30.675723300355934	32.75366714031959	66.89887487389262	26.90724809414742	27.326439370602433	13.45362404707371	34.833774077624874	26.046655597220397	18.439088914585774	37.87046286087751	0.9846598647277122	1.3092493651349502	0.7520796961595004	0.7075903893196848	0.5849802371541502	100.0	4.0	36.87817782917155	57.0	366.0	4355.0	25507.0	0.7272727272727273	0.263715710723192	0.8652482269503546	-1.0	0.14013440020832704	69.6181081709854	24.422569285637678	3.0	0.475177304964539	77.0	92.0	169.0	4306.0	5087.0	9393.0	55.0
14	294	large	iso	805.0	485.0	90.49747459999993	66.94112544	8.645446765686105E-5	1290.0	160.2670271599999	33.61547262794322	29.154759474226502	23.36911316348207	35.14276770209452	24.08318915758459	24.274597240491016	12.041594578792296	19.54457125359177	34.12821844335926	15.132745950421556	33.95419587238858	0.9921148812064676	1.153001198917799	0.8604630091778408	0.7397015854407062	0.6024844720496895	89.0	3.0	31.78049716414141	31.0	336.0	1906.0	23128.0	0.5384615384615384	0.28449612403100777	0.9155313351498637	-1.0	0.21299107517655996	57.291538750620944	22.063811186417535	1.0	0.3079019073569482	72.0	51.0	123.0	6173.0	4641.0	10814.0	117.0
14	295	large	E	812.0	546.0	88.66904747999995	70.76955255999998	7.853287702965201E-5	1358.0	161.43860003999993	33.28663395418648	29.68164415931166	21.42529379808738	37.30914753200847	25.079872407968907	26.332291437540857	14.035668847618199	20.789125177163395	34.49943657109551	15.297058540778355	34.29895594133297	0.9524379018611944	1.1214551921559868	0.8492875226072489	0.7981314175723231	0.6724137931034483	103.0	3.0	31.78049716414141	9.0	31.0	854.0	4093.0	0.0	0.029455081001472753	0.775	-1.0	0.30566452995607035	109.70851464602393	49.04164749387244	2.0	0.975	64.0	63.0	127.0	5683.0	5342.0	11025.0	78.0
14	298	large	F	1068.0	736.0	104.15432883999992	85.01219323999997	1.1066325554165932E-4	1804.0	191.58073564000003	40.0	32.802438933713454	20.48035731180923	40.446232020841364	32.0624390837628	28.927065769739748	15.033296378372908	27.0	40.66770774867448	17.72004514666935	41.61951227219209	1.1083889164210676	1.2194215216993847	0.9089464936426723	0.8162137300178299	0.6891385767790262	115.0	3.0	36.76955262170047	90.0	82.0	8484.0	7070.0	0.5625	0.09534368070953436	0.47674418604651164	-1.0	0.02013962182786578	93.44939669597105	37.97083263184806	3.0	0.42441860465116277	111.0	75.0	186.0	6051.0	6146.0	12197.0	67.0
15	308	large	F	1109.0	793.0	105.39696951999987	88.08326103999993	2.754864656822512E-5	1902.0	196.30865768000007	39.698866482558415	34.058772731852805	37.734553100160895	44.49071759502249	32.0624390837628	30.857313599517422	15.033296378372908	33.50221600368191	37.52337202698955	18.027756377319946	47.80610311816648	1.0390547764425035	1.1655988545186429	0.8914342806827841	0.8357285929676134	0.715058611361587	94.0	3.0	36.6742416417845	345.0	212.0	10706.0	7820.0	0.375	0.2928496319663512	0.38061041292639136	-1.0	0.02733691766467417	57.959796072872834	24.990420483682772	2.0	0.08797127468581688	138.0	182.0	320.0	5580.0	9682.0	15262.0	57.0
15	314	large	F	1019.0	792.0	101.74011527999993	88.25483391999994	6.887144118950573E-5	1811.0	192.40916276000002	37.57658845611187	32.69556544854363	22.02129352561084	39.237367113401554	32.984845004941285	29.629883410361323	14.317821063276353	27.62358273190094	43.55330701471106	18.027756377319946	43.67126162644011	1.1132289839995375	1.1492870039287133	0.9686257481326115	0.8674536457631582	0.7772325809617272	85.0	4.0	36.345563690772494	4.0	73.0	252.0	4443.0	0.5333333333333333	0.04251794588625069	0.948051948051948	-1.0	0.037300812350876664	8.48528137423857	4.242640687119285	1.0	0.2077922077922078	62.0	50.0	112.0	7531.0	5541.0	13072.0	168.0
15	322	large	N	1045.0	682.0	100.32590171999993	79.84062035999997	5.301089189865589E-5	1727.0	182.99494919999998	39.6232255123179	33.301651610693426	52.12501634890181	63.27772834077571	28.792360097775937	30.089546468451992	15.811388300841896	37.37706814251134	24.683460436420194	16.1245154965971	41.84640363572734	0.9568891351673873	1.1898276390470246	0.8042250018110135	0.795812636529573	0.6526315789473685	92.0	3.0	33.54101966249684	-1.0	-1.0	-1.0	-1.0	-1.0	-1.0	-1.0	-1.0	-1.0	-1.0	-1.0	-1.0	-1.0	97.0	135.0	232.0	12487.0	16104.0	28591.0	199.0
16	327	large	iso	1319.0	765.0	118.39696951999987	89.66904747999993	1.9770632570328474E-5	2084.0	210.89444412000012	43.73785545725808	36.49657518178932	2.65419551340662	3.4970597392982476	32.984845004941285	30.206674841051836	13.152946437965905	1.211764944712325	54.08726682346255	21.213203435596427	19.865872559794195	1.0919720617548352	1.198409857346887	0.9111841454411178	0.7573593128568451	0.5799848369977255	130.0	3.0	42.42640687119285	28.0	426.0	2053.0	32412.0	0.6428571428571429	0.21785028790786948	0.9383259911894273	-1.0	0.19441548630378813	81.36777743501123	27.203908220510993	3.0	0.3744493392070485	86.0	94.0	180.0	7991.0	9371.0	17362.0	132.0
16	330	large	E	1134.0	662.0	106.39696951999989	78.84062035999997	4.985027202260713E-5	1796.0	188.066017	39.11521443121589	34.66987164671943	50.56182846564374	57.52880770915152	28.0	29.85487507359898	15.0	37.35119495686694	28.410834918484728	19.235384061671343	44.272727272727266	0.9378702785047234	1.1282191878237626	0.8312837510890009	0.7410043793134538	0.5837742504409171	114.0	4.0	37.0	809.0	465.0	11848.0	6864.0	0.75	0.7093541202672605	0.3649921507064364	0.06021690704067525	-1.0	0.0	0.0	0.0	0.0	97.0	84.0	181.0	6393.0	5559.0	11952.0	79.0
16	331	large	iso	836.0	606.0	92.25483391999992	75.18376611999996	7.488442508980558E-5	1442.0	170.26702716	34.36568055487916	29.274562336608895	30.858755221070563	39.49651910207916	28.319604517012593	26.42415287363312	13.45362404707371	25.519645932793424	35.86731674847064	16.401219466856727	40.12325228016162	1.0717317846458123	1.1739092854653421	0.912959628069535	0.8149574707943935	0.7248803827751196	112.0	3.0	32.64965543462902	76.0	317.0	2999.0	13049.0	0.8181818181818182	0.2725381414701803	0.806615776081425	-1.0	0.2286534821673288	72.03304272017611	26.414213562373096	4.0	0.18575063613231552	57.0	68.0	125.0	2866.0	3437.0	6303.0	43.0
16	340	large	iso	1323.0	831.0	117.05382375999984	90.25483391999995	5.984919027336046E-5	2154.0	209.7228712400001	42.01190307520001	38.41874542459709	41.28471089457122	33.88747822671172	32.57299494980466	31.45155165726967	14.560219778561036	31.086427997853377	42.79161075747806	20.396078054371138	55.75403853793564	1.0356562151449777	1.0935261578922473	0.9470795075823217	0.7710541272453693	0.6281179138321995	100.0	4.0	40.52159917870962	243.0	514.0	6031.0	15549.0	0.6666666666666666	0.351439182915506	0.678996036988111	-1.0	0.2366481600009196	38.98930823441304	18.681541692269406	2.0	0.07397622192866579	164.0	117.0	281.0	5077.0	4895.0	9972.0	33.0
[truncated: 67 more columns]
