# Supplementary material for: Exploiting Single-Cell Quantitative Data to Map Genetic Variants Having Probabilistic Effects
Source: PLoS Genet. 2016 Aug 1;12(8):e1006213. doi: 10.1371/journal.pgen.1006213 (PMC4968810; doi:10.1371/journal.pgen.1006213)
Supplement: S1 Dataset — (ZIP) [file pgen.1006213.s007.zip › data/2014-10-07_morpho/k_series/k5-2_A.xls]

image_number	cell_	Agroup	C11-1_A	C12-1_A	C13_A	C103_A	C104_A	C115_A	C126_A	C127_A	A7-1_A	A8-1_A	A101_A	A120_A	A121_A	A122_A	A123_A	D14-1_A	D15-1_A	D16-1_A	D17-1_A	D102_A	D105_A	D117_A	D127_A	D135_A	D147_A	D148_A	D154_A	D155_A	D173_A	D176_A	D179_A	D182_A	D188_A	D191_A	D194_A
1	1	B	688.0	96.91168815999991	9.38255619720024E-5	32.202484376209235	25.80697580112788	1.2478209234730187	192.0	4.0	130.0	17089.0	0.18895348837209303	59.44927832041727	23.323807579381203	4.0	0.7076923076923077	65.0	3721.0	84.0	2.984850931755793E-4	17.204650534085253	0.534264696260386	1.0	17.029386365926403	1.0	0.06666666666666667	0.07692307692307693	34.695153531233956	55.304846468766044	5.385164807134504	9.219544457292887	4.123105625617661	2.23606797749979	1.4142135623730951	57.246153846153845	1.4673474872346144
1	3	B	855.0	107.49747459999992	6.158720725892712E-5	36.345563690772494	28.284271247461902	1.2850097275896395	82.0	3.0	163.0	23022.0	0.19064327485380117	72.75724684361363	25.495097567963924	3.0	0.7177914110429447	136.0	8209.0	100.0	0.003454830097296742	19.6468827043885	0.5405579308535116	2.23606797749979	21.93171219946131	6.324555320336759	0.14285714285714285	0.42543562981151706	53.9726266148964	62.10272896905238	10.0	18.867962264113206	3.605551275463989	5.233031185136907	4.123105625617661	60.36029411764706	1.6567182360823487
1	4	B	961.0	113.3969695199999	4.2330360228871495E-5	35.84689665786984	32.7566787083184	1.0943385615210952	90.0	3.0	172.0	22417.0	0.17898022892819979	101.34153146615938	28.231188426986208	4.0	1.180232558139535	114.0	11229.0	176.0	4.3977639247664695E-4	20.518284528683193	0.5723866343163238	6.082762530298219	20.615528128088304	7.280109889280518	0.40196026221723297	0.46895310261062645	70.10456866523434	76.58764235813159	7.280109889280518	13.601470508735444	5.385164807134504	2.525729665824826	1.4142135623730951	98.5	1.7868020304568528
1	5	B	844.0	111.1543288399999	4.546580314896171E-4	37.36308338453881	28.160255680657446	1.3268019938541449	60.0	6.0	102.0	13965.0	0.12085308056872038	47.31496090773692	20.808652046684813	5.0	0.9117647058823529	84.0	9816.0	175.0	0.001118752426965114	20.024984394500787	0.5359564195600439	4.47213595499958	21.095023109728988	4.242640687119285	0.3333333333333333	0.3	78.95905981967627	60.52411099675426	6.4031242374328485	10.295630140987	5.830951894845301	1.7656860023298393	1.4142135623730951	116.85714285714286	1.4975550122249388
1	6	B	620.0	90.42640679999994	1.1712723922837099E-4	29.410882339705484	25.0	1.1764352935882194	99.0	3.0	128.0	15759.0	0.2064516129032258	56.01135209677621	20.591260281974	2.0	0.8359375	70.0	9677.0	200.0	0.0014219360733314752	16.1245154965971	0.5482499746302602	2.23606797749979	14.866068747318506	2.23606797749979	0.2	0.1850583025494013	60.255118703057775	82.8749836510982	7.0	11.0	4.0	2.75	1.4142135623730951	138.24285714285713	1.4467293582721918
1	9	B	922.0	111.9827559599999	1.1030714496667491E-4	36.138621999185304	30.083217912982647	1.2012884427363537	102.0	3.0	97.0	8842.0	0.1052060737527115	64.64725249082754	27.294688127912362	2.0	0.7010309278350515	82.0	7997.0	148.0	8.650585487524684E-4	22.360679774997898	0.6187474380041936	6.324555320336759	22.847319317591726	5.830951894845301	0.4	0.33333333333333337	59.03624346792648	46.507435758774974	6.082762530298219	11.704699910719626	4.123105625617661	2.8388067087090953	1.4142135623730951	97.52439024390245	1.517569088408153
1	11	B	594.0	88.42640679999995	1.42698095730098E-4	29.410882339705484	24.351591323771842	1.207760180789286	58.0	4.0	97.0	4510.0	0.1632996632996633	19.047971582039075	9.219544457292887	1.0	0.36082474226804123	109.0	6922.0	113.0	4.928067094736021E-4	15.524174696260024	0.5278377750436263	1.4142135623730951	15.811388300841896	1.0	0.1174440439029407	0.06666666666666667	64.6538240580533	19.653824058053317	7.280109889280518	13.341664064126334	5.0990195135927845	2.616515592568454	1.0	63.5045871559633	1.7793990176249639
1	12	A	888.0	109.05382375999987	1.3695651366743634E-4	33.60059523282288	32.202484376209235	1.0434162420600863	67.0	4.0	352.0	10095.0	0.3963963963963964	0.0	0.0	0.0	0.0	77.0	7541.0	135.0	4.808309893044965E-4	24.596747752497688	0.7320330959039157	8.06225774829855	21.93171219946131	6.082762530298219	0.5	0.3976426261351493	30.443575679925697	47.030914236853114	6.708203932499369	11.180339887498949	4.47213595499958	2.5	2.8284271247461903	97.93506493506493	1.3784643946426205
2	13	B	715.0	100.91168815999993	3.93363643777719E-4	33.1058907144937	26.40075756488817	1.253975028297031	68.0	6.0	109.0	11203.0	0.15244755244755245	39.423551119121434	14.142135623730951	4.0	0.7247706422018348	73.0	9225.0	182.0	5.255947776582524E-4	17.46424919657298	0.5275269391536764	1.0	17.88854381999832	1.4142135623730951	0.058823529411764705	0.08687444855261388	25.01689347810003	19.983106521899984	6.324555320336759	10.44030650891055	4.123105625617661	2.5321462647095156	1.0	126.36986301369863	1.4402168021680217
2	14	B	1045.0	122.08326103999988	2.576966872260347E-4	41.30375285612676	30.265491900843113	1.3647144077964302	137.0	4.0	177.0	17901.0	0.16937799043062202	72.17176283186974	30.610455730027933	2.0	0.3050847457627119	92.0	14160.0	224.0	4.8489285050817095E-4	27.16615541441225	0.6577163946588591	6.0	28.284271247461902	7.0710678118654755	0.3	0.3496418006375328	8.130102354155952	0.0	7.280109889280518	13.0	5.385164807134504	2.4140393963016744	1.4142135623730951	153.91304347826087	1.455367231638418
2	15	B	857.0	107.98275595999989	1.1114269585063428E-4	34.9857113690718	29.154759474226502	1.2	120.0	4.0	113.0	20593.0	0.13185530921820304	75.40769431000336	26.40075756488817	5.0	1.247787610619469	99.0	6657.0	104.0	7.55891888590801E-4	21.02379604162864	0.6009252125773316	4.0	22.360679774997898	5.0990195135927845	0.23529411764705882	0.2626128657194451	30.96375653207352	19.65382405805331	6.4031242374328485	12.206555615733702	5.830951894845301	2.0934070175616757	1.4142135623730951	67.24242424242425	1.5466426318161333
2	18	A	740.0	98.66904747999993	8.504537992451142E-5	33.54101966249684	26.832815729997478	1.2499999999999998	112.0	3.0	370.0	18444.0	0.5	51.0938245391831	20.591260281974	1.0	0.21351351351351353	81.0	7809.0	145.0	1.7352427807992615E-4	20.615528128088304	0.6146362971528592	4.0	21.02379604162864	4.123105625617661	0.25	0.25	28.072486935852965	14.036243467926482	5.385164807134504	9.486832980505138	5.385164807134504	1.7616606585441106	1.0	96.4074074074074	1.5040338071456012
2	20	B	834.0	105.84062035999992	7.565668283379346E-5	35.35533905932738	28.284271247461902	1.25	82.0	4.0	139.0	12995.0	0.16666666666666666	48.74048829795301	22.360679774997898	3.0	0.6115107913669064	91.0	5364.0	83.0	4.807247252166594E-4	20.223748416156685	0.5720139858430037	3.0	18.24828759089466	1.0	0.16666666666666666	0.05555555555555555	10.007979801441339	10.007979801441339	6.4031242374328485	11.661903789690601	4.47213595499958	2.6076809620810595	2.0	58.94505494505494	1.4080909768829233
2	22	A	910.0	109.15432883999992	4.954427676705592E-5	35.84689665786984	30.870698080866262	1.1611948833799726	114.0	3.0	464.0	17547.0	0.5098901098901099	8.94427190999916	4.47213595499958	1.0	0.0668103448275862	83.0	9839.0	147.0	3.449074257544933E-4	22.20360331117452	0.619400990916739	6.324555320336759	23.021728866442675	6.708203932499369	0.4	0.3946002313234923	49.18491612511842	41.05481377096244	6.082762530298219	10.770329614269007	5.385164807134504	2.0	1.0	118.5421686746988	1.2400650472609005
2	23	B	1108.0	121.63961019999985	9.753175109058121E-5	39.395431207184416	34.0147027033899	1.1581883149388301	96.0	4.0	64.0	4681.0	0.05776173285198556	0.0	0.0	0.0	0.171875	72.0	7861.0	159.0	3.1854376928078547E-4	28.0178514522438	0.7111954506829786	9.433981132056603	26.076809620810597	7.211102550927978	0.5233031185136907	0.39999999999999997	34.032127817338335	32.34744349944202	5.830951894845301	10.0	4.242640687119285	2.3570226039551585	2.23606797749979	109.18055555555556	1.4563032693041598
2	25	B	1021.0	120.32590171999988	2.7266602596202986E-4	39.20459156782532	32.2490309931942	1.2156827774483834	77.0	8.0	228.0	10930.0	0.22331047992164543	0.0	0.0	0.0	0.20614035087719298	87.0	11813.0	192.0	4.8304603400445463E-4	24.331050121192877	0.6206173600635351	7.810249675906654	24.515301344262525	8.602325267042627	0.4235702594681104	0.46246387142126266	55.90502204523443	60.17291534552524	5.385164807134504	10.295630140987	4.47213595499958	2.3021728866442674	1.0	135.7816091954023	1.4140353847456193
3	30	B	563.0	86.66904747999995	1.2983950208631792E-4	28.460498941515414	23.40939982143925	1.2157722606561732	106.0	4.0	80.0	14072.0	0.14209591474245115	33.555605387134094	15.620499351813308	4.0	0.9375	71.0	9845.0	164.0	6.490671510607594E-4	15.297058540778355	0.5374838498865699	2.23606797749979	15.033296378372908	4.123105625617661	0.17845765256206242	0.33333333333333337	83.08877288097531	84.38241940987318	5.830951894845301	9.486832980505138	4.123105625617661	2.3008949665421112	2.0	138.66197183098592	1.1827323514474353
3	31	A	901.0	108.56854239999988	4.792868881604171E-5	35.014282800023196	31.016124838541646	1.1289057863383793	119.0	3.0	381.0	31255.0	0.42286348501664817	89.64923766985375	27.730849247724095	3.0	0.47506561679790027	90.0	10005.0	162.0	3.153109517149991E-4	19.6468827043885	0.5611105278550924	6.082762530298219	19.6468827043885	6.082762530298219	0.40196026221723297	0.40196026221723297	83.71750791183862	83.71750791183862	6.082762530298219	10.44030650891055	5.385164807134504	1.9387162478442206	0.0	111.16666666666667	1.457271364317841
3	34	B	789.0	102.08326103999991	7.68902622579784E-5	33.54101966249684	27.730849247724095	1.2095201038695054	110.0	3.0	108.0	13216.0	0.13688212927756654	51.27284012528617	23.08679276123039	4.0	0.6851851851851852	81.0	7479.0	126.0	4.97079527548832E-4	19.235384061671343	0.5734883511361751	6.4031242374328485	20.024984394500787	8.602325267042627	0.4268749491621899	0.5734883511361751	76.35708522400994	79.47921568612564	5.830951894845301	10.770329614269007	4.47213595499958	2.408318915758459	2.23606797749979	92.33333333333333	1.364620938628159
3	35	B	1013.0	120.22539663999986	2.1922554239183498E-4	39.824615503479755	31.400636936215164	1.2682741303743745	105.0	5.0	149.0	13722.0	0.14708785784797632	22.645731135000357	9.486832980505138	1.0	0.4228187919463087	82.0	12252.0	201.0	3.336057515024729E-4	23.259406699226016	0.5840459827463664	6.708203932499369	22.360679774997898	5.830951894845301	0.4052574202187244	0.3616202853397895	67.47943439710312	71.87813975209863	5.385164807134504	10.44030650891055	4.123105625617661	2.5321462647095156	1.0	149.41463414634146	1.3452497551420177
3	38	B	998.0	115.7401152799999	1.2852925603873153E-4	37.69615364994153	32.69556544854363	1.1529439278017024	104.0	3.0	109.0	11188.0	0.1092184368737475	35.534613161542836	16.401219466856727	2.0	0.6788990825688074	81.0	10966.0	174.0	7.007425842153681E-4	25.632011235952593	0.6799635706597442	7.280109889280518	25.632011235952593	7.280109889280518	0.3486540305625663	0.3486540305625663	6.434739151036723	6.434739151036723	5.830951894845301	10.816653826391969	4.47213595499958	2.418677324489565	0.0	135.3827160493827	1.2852453036658764
4	41	B	855.0	106.3259017199999	3.445235484004711E-5	33.24154027718932	31.016124838541646	1.071750273453965	114.0	3.0	178.0	18688.0	0.20818713450292398	75.13164961778416	25.238858928247925	4.0	0.6067415730337079	99.0	9437.0	131.0	2.1357538962704607E-4	18.35755975068582	0.5522475672790337	3.0	17.46424919657298	1.0	0.2	0.06666666666666667	69.44395478041653	69.44395478041653	6.4031242374328485	10.816653826391969	5.830951894845301	1.855040827202527	2.0	95.32323232323232	1.3742714845819646
4	42	B	1079.0	119.63961019999986	4.094627179406505E-5	40.45985664828782	32.64965543462902	1.2392123625713707	109.0	4.0	150.0	12245.0	0.13901760889712697	78.24475900693967	27.892651361962706	2.0	0.5733333333333334	121.0	8179.0	101.0	0.0020353543645103074	22.67156809750927	0.5603472176036166	4.123105625617661	25.495097567963924	6.082762530298219	0.23608834134288123	0.3333333333333333	64.94238458169696	41.44381890574488	7.810249675906654	15.264337522473747	5.0	3.0528675044947495	2.8284271247461903	67.59504132231405	1.4941924440640666
4	43	B	1142.0	125.63961019999985	7.205465670048366E-5	42.01190307520001	32.802438933713454	1.2807554694361862	199.0	3.0	142.0	15761.0	0.1243432574430823	81.97329587666115	34.132096331752024	4.0	0.7464788732394366	79.0	9836.0	173.0	5.114293146940351E-4	29.068883707497267	0.6919201840360544	9.0	29.966648127543394	10.0	0.5	0.5555555555555556	37.40535663140855	37.40535663140855	6.4031242374328485	11.40175425099138	3.605551275463989	3.1622776601683795	1.0	124.50632911392405	1.3894875965839772
4	47	A	972.0	114.46803731999987	6.106233262474384E-5	38.948684188300895	29.732137494637012	1.309986010771218	107.0	3.0	309.0	12574.0	0.31790123456790126	8.246211251235321	4.123105625617661	1.0	0.0970873786407767	74.0	11366.0	217.0	5.224657181621046E-4	27.018512172212592	0.6936951205229214	8.06225774829855	27.65863337187866	8.602325267042627	0.40877269439290326	0.4301162633521313	13.134022306396325	7.341225811364168	6.082762530298219	10.44030650891055	4.123105625617661	2.5321462647095156	1.0	153.59459459459458	1.4128101354918179
4	48	A	775.0	100.08326103999993	4.963903013865974E-5	31.906112267087632	29.68164415931166	1.0749442347545333	66.0	3.0	412.0	25236.0	0.5316129032258065	70.93453680550516	23.769728648009426	2.0	0.2524271844660194	112.0	3213.0	40.0	4.72413111280508E-4	17.204650534085253	0.5392274179337263	1.0	18.867962264113206	2.23606797749979	0.06666666666666667	0.14285714285714285	57.26477372789239	6.170175095029613	7.0710678118654755	13.0	5.385164807134504	2.4140393963016744	2.0	28.6875	1.3943355119825709
4	53	B	577.0	87.25483391999995	8.172207167289847E-5	27.313000567495326	25.079872407968907	1.0890406507338077	56.0	3.0	128.0	6707.0	0.2218370883882149	52.599657531484034	21.470910553583888	3.0	0.453125	60.0	4940.0	83.0	5.162480748341821E-4	14.7648230602334	0.5405785799237572	2.23606797749979	14.7648230602334	1.0	0.17845765256206242	0.07692307692307693	38.659808254090095	65.22485943116808	5.830951894845301	9.848857801796104	3.1622776601683795	3.114482300479487	3.1622776601683795	82.33333333333333	1.008097165991903
4	55	B	596.0	88.66904747999995	1.1461983572476658E-4	29.154759474226502	24.186773244895647	1.2054009511326318	53.0	3.0	24.0	1748.0	0.040268456375838924	7.211102550927978	3.605551275463989	1.0	0.625	107.0	7066.0	99.0	0.001210751979154341	19.924858845171276	0.6834170202222153	6.4031242374328485	18.384776310850235	5.830951894845301	0.4505222492060775	0.41972110157675935	34.84573341979973	55.22216863363613	7.810249675906654	14.422205101855956	5.0	2.884441020371191	2.23606797749979	66.03738317757009	1.4991508632889896
5	59	B	1000.0	115.74011527999988	6.283068076181968E-5	37.48332962798263	32.55764119219941	1.1512913176573547	124.0	5.0	129.0	21215.0	0.129	70.09013802575103	28.071337695236398	3.0	0.9457364341085271	111.0	14885.0	177.0	5.739551980005408E-4	23.021728866442675	0.6141858019266289	4.47213595499958	23.08679276123039	4.123105625617661	0.2630668208823282	0.2207047840876987	35.537677791974374	23.008870082822853	6.708203932499369	12.041594578792296	5.656854249492381	2.1286732957408	1.0	134.0990990990991	1.3199193819281154
5	60	A	1062.0	117.98275595999986	5.330692026479664E-5	37.36308338453881	33.52610922848042	1.1144473440061122	119.0	3.0	630.0	37831.0	0.5932203389830508	83.86136848642538	29.546573405388315	2.0	0.1380952380952381	102.0	10578.0	144.0	3.430350257535502E-4	20.591260281974	0.5511124462092669	5.0	21.095023109728988	6.0	0.2777777777777778	0.3333333333333333	74.47588900324574	74.47588900324574	6.4031242374328485	11.661903789690601	5.0	2.3323807579381204	1.0	103.70588235294117	1.3885422575155983
5	61	B	893.0	110.32590171999992	1.2499267610799003E-4	38.897300677553446	27.202941017470888	1.4298932109058333	97.0	3.0	155.0	21234.0	0.17357222844344905	100.25399900415553	31.38470965295043	4.0	1.335483870967742	127.0	5219.0	57.0	3.368882852596177E-4	20.8806130178211	0.5368139344916221	1.0	20.396078054371138	2.23606797749979	0.05555555555555555	0.15617376188860607	18.434948822922024	81.86989764584402	7.615773105863909	12.649110640673518	7.280109889280518	1.7374889710522776	2.0	41.09448818897638	1.3870473270741521
5	62	B	738.0	98.9116881599999	5.403251285072486E-5	32.802438933713454	27.202941017470888	1.2058416372202672	147.0	3.0	61.0	9604.0	0.08265582655826559	44.09363721409442	20.223748416156685	2.0	0.9672131147540983	64.0	7504.0	129.0	4.7094381173529674E-4	20.0	0.6097107608496923	3.605551275463989	19.4164878389476	3.1622776601683795	0.2095684110712273	0.18864566947613626	3.8785245028477107	19.133643205905486	5.0990195135927845	8.54400374531753	4.47213595499958	1.9104973174542796	1.0	117.25	1.1002132196162047
5	63	A	943.0	114.46803731999987	1.1665016517310511E-4	38.948684188300895	29.732137494637012	1.309986010771218	198.0	3.0	501.0	26863.0	0.5312831389183457	49.86773265764418	18.24828759089466	1.0	0.16966067864271456	90.0	8044.0	113.0	9.305168689471791E-4	21.93171219946131	0.5630925063714729	2.8284271247461903	21.213203435596427	2.23606797749979	0.14285714285714288	0.1162476387438193	2.12109639666145	20.55604521958346	7.615773105863909	12.529964086141668	4.47213595499958	2.80178514522438	1.0	89.37777777777778	1.2642963699651915
5	66	B	938.0	111.98275595999988	8.494369058307116E-5	36.76955262170047	31.11269837220809	1.1818181818181819	74.0	3.0	100.0	13057.0	0.10660980810234541	25.271838376414337	9.848857801796104	3.0	0.62	110.0	9113.0	122.0	6.849375223460212E-4	21.213203435596427	0.576923076923077	2.8284271247461903	20.518284528683193	2.23606797749979	0.15987215339548633	0.1315334104411641	0.0	18.43494882292201	7.211102550927978	12.165525060596439	5.0990195135927845	2.385855756810896	1.0	82.84545454545454	1.4726215296828706
5	67	B	650.0	93.25483391999994	1.0719501031445522E-4	31.064449134018133	25.238858928247925	1.2308182878763219	59.0	3.0	99.0	6227.0	0.1523076923076923	14.422205101855956	7.211102550927978	1.0	0.29292929292929293	156.0	7465.0	74.0	0.0025906830681869195	17.804493814764857	0.5731469351976202	3.1622776601683795	17.88854381999832	3.0	0.22703830459324992	0.2	36.86989764584402	34.695153531233984	8.94427190999916	15.524174696260024	8.246211251235321	1.8825827065653247	3.605551275463989	47.8525641025641	1.5464166108506363
5	69	A	1039.0	118.56854239999987	6.014530562561053E-5	40.049968789001575	32.01562118716424	1.2509508578599273	77.0	3.0	430.0	25425.0	0.4138594802694899	71.36728659486553	25.495097567963924	4.0	0.27906976744186046	102.0	10866.0	166.0	5.152198012685346E-4	27.459060435491963	0.6856200208333921	8.06225774829855	27.16615541441225	7.280109889280518	0.4608885989624768	0.38969534791087906	26.882476070830478	13.0829906748111	6.324555320336759	12.083045973594572	5.830951894845301	2.072225288683357	2.0	106.52941176470588	1.5582551076753175
5	70	A	622.0	89.25483391999995	9.155715152107599E-5	29.068883707497267	26.019223662515376	1.1172079568759534	70.0	3.0	199.0	7200.0	0.319935691318328	0.0	0.0	0.0	0.04522613065326633	94.0	6466.0	107.0	0.0010182543820210512	15.0	0.5160156871153361	1.0	17.0	2.23606797749979	0.07692307692307693	0.15617376188860607	86.18592516570965	30.379126011368328	6.4031242374328485	12.083045973594572	5.385164807134504	2.243765308275509	2.0	68.7872340425532	1.5555211877513144
6	71	A	666.0	94.42640679999995	1.6837714516922678E-4	31.064449134018133	26.019223662515376	1.193903766574372	181.0	3.0	207.0	17078.0	0.3108108108108108	74.65614310826197	25.495097567963924	5.0	0.7004830917874396	64.0	8766.0	201.0	3.743955135374883E-4	19.4164878389476	0.625038858895616	6.4031242374328485	18.439088914585774	5.830951894845301	0.4707670566443892	0.4472135954999579	55.15426658020026	62.850318302216834	5.0	9.219544457292887	4.242640687119285	2.173067468400883	1.0	136.96875	1.4674880219028064
6	73	B	1207.0	131.98275595999988	2.094815748660982E-4	42.95346318982906	34.539832078341085	1.2435921255321885	137.0	9.0	152.0	19842.0	0.1259320629660315	90.97201621786276	38.58756276314948	2.0	0.7039473684210527	116.0	17953.0	253.0	0.0012174433253897296	26.248809496813376	0.611098792681956	6.082762530298219	26.92582403567252	6.082762530298219	0.3007732496038529	0.3007732496038529	34.80849814997231	15.883853733921077	9.433981132056603	17.0	5.385164807134504	3.156820749009882	2.0	154.76724137931035	1.6347128613602182
6	74	A	720.0	96.91168815999991	6.229148655681444E-5	31.064449134018133	28.0178514522438	1.1087377341180937	113.0	3.0	381.0	31738.0	0.5291666666666667	62.824407593726974	23.259406699226016	1.0	0.3123359580052493	82.0	8349.0	153.0	3.599325028107095E-4	17.11724276862369	0.5510235412440937	1.4142135623730951	18.24828759089466	2.8284271247461903	0.09513029883089882	0.19026059766179765	41.423665625002656	41.423665625002656	5.656854249492381	10.63014581273465	5.0	2.12602916254693	1.4142135623730951	101.8170731707317	1.502694933524973
6	75	B	1218.0	128.56854239999987	8.042519433151651E-5	42.04759208325728	35.05709628591621	1.1994031604993316	95.0	3.0	239.0	31013.0	0.1962233169129721	94.60016351883358	37.013511046643494	4.0	0.4811715481171548	93.0	10436.0	182.0	5.01302083626141E-4	26.0	0.6183469424008423	5.0990195135927845	27.0	6.082762530298219	0.25	0.3007732496038529	14.036243467926479	12.188633201931882	6.324555320336759	11.40175425099138	5.385164807134504	2.1172526114494827	1.0	112.21505376344086	1.621885779992334
6	77	A	838.0	105.49747459999992	4.36422215871963E-5	34.0147027033899	30.01666203960727	1.1331940459771037	115.0	3.0	237.0	16837.0	0.2828162291169451	65.93663950984902	24.758836806279895	1.0	0.31223628691983124	96.0	11176.0	205.0	0.0017984678728349434	19.4164878389476	0.5708263279047432	3.605551275463989	22.090722034374522	5.0990195135927845	0.23620751769642942	0.295378269592824	56.309932474020215	11.309932474020213	7.211102550927978	13.601470508735444	5.0	2.720294101747089	3.605551275463989	116.41666666666667	1.7609162491052255
6	78	B	1057.0	118.56854239999987	4.583959257514185E-5	39.81205847478876	32.7566787083184	1.2153875192688166	92.0	3.0	239.0	10741.0	0.2261116367076632	8.94427190999916	4.47213595499958	1.0	0.08368200836820083	119.0	13159.0	162.0	3.498674120375171E-4	23.53720459187964	0.5912079277886302	4.123105625617661	21.840329667841555	2.8284271247461903	0.2207047840876987	0.15384615384615385	2.726310993906253	33.69006752597977	6.708203932499369	12.529964086141668	5.830951894845301	2.148871112659745	2.23606797749979	110.5798319327731	1.4650049395850748
6	80	A	786.0	102.32590171999993	5.698186797401997E-5	33.015148038438355	29.017236257093817	1.1377771385917972	87.0	3.0	230.0	15242.0	0.2926208651399491	67.65028796410876	26.0	3.0	0.40869565217391307	278.0	12708.0	80.0	0.0016256630252382046	18.110770276274835	0.5485594144599659	2.23606797749979	18.027756377319946	1.4142135623730951	0.14285714285714285	0.09090909090909091	26.565051177077976	45.0	11.180339887498949	22.360679774997898	9.848857801796104	2.2703830459324994	3.0	45.71223021582734	1.7500786905886054
6	81	A	874.0	107.15432883999989	5.577652212758786E-5	33.83784863137726	30.675723300355934	1.103082339740124	72.0	3.0	557.0	25490.0	0.6372997711670481	67.02557552247214	27.018512172212592	3.0	0.1526032315978456	259.0	13743.0	104.0	0.00503490309765011	20.248456731316587	0.5983966933565787	3.605551275463989	20.615528128088304	4.242640687119285	0.19999999999999998	0.23980823009322946	16.336042889718456	27.64597536373867	13.892443989449804	24.698178070456937	10.770329614269007	2.293168264575274	1.0	53.061776061776065	1.9599796259914137
6	82	B	1013.0	115.98275595999986	4.2019094738399626E-5	37.21558813185679	32.2490309931942	1.1540063991290384	71.0	3.0	98.0	5983.0	0.09674234945705824	14.565493175066557	7.280109889280518	1.0	0.336734693877551	90.0	7065.0	121.0	0.001012013704975159	26.90724809414742	0.7230101536703819	8.94427190999916	27.586228448267445	9.848857801796104	0.5	0.5639439572202596	31.42956561483851	34.03212781733832	5.830951894845301	11.180339887498949	5.385164807134504	2.0761369963434992	1.0	78.5	1.5414012738853504
6	84	B	730.0	98.08326103999993	5.026272041708914E-5	32.0	28.0	1.1428571428571428	56.0	3.0	129.0	7151.0	0.17671232876712328	28.963182195979833	13.416407864998739	2.0	0.5116279069767442	72.0	5846.0	121.0	5.457606251151924E-4	20.024984394500787	0.6257807623281496	4.123105625617661	21.213203435596427	5.830951894845301	0.25	0.3616202853397895	14.036243467926468	30.963756532073518	5.656854249492381	9.219544457292887	4.242640687119285	2.173067468400883	2.23606797749979	81.19444444444444	1.4902497434143005
6	85	B	946.0	112.56854239999988	4.1716750367383414E-5	35.17101079013795	32.984845004941285	1.066277885643215	53.0	4.0	67.0	5367.0	0.0708245243128964	0.0	0.0	0.0	0.2835820895522388	68.0	7098.0	162.0	3.387506570942907E-4	22.360679774997898	0.6357701775596366	10.295630140987	22.360679774997898	10.295630140987	0.6385078759829887	0.6385078759829887	77.33493623495764	77.33493623495764	5.656854249492381	10.63014581273465	3.605551275463989	2.948271984113354	0.0	104.38235294117646	1.5519864750633983
6	86	A	1073.0	119.63961019999985	7.743096962360871E-5	38.27531841800928	33.83784863137726	1.1311392410011913	62.0	3.0	274.0	9489.0	0.255358807082945	32.420390961719484	15.811388300841896	1.0	0.15693430656934307	145.0	10810.0	128.0	0.002799226580983319	24.839484696748443	0.6489687277183038	6.708203932499369	25.612496949731394	7.211102550927978	0.3570416691943344	0.39999999999999997	28.92642583525361	21.801409486351815	10.295630140987	18.788294228055936	5.830951894845301	3.222165877352758	1.0	74.55172413793103	1.7169287696577245
7	88	B	712.0	97.25483391999994	6.0249159630555355E-5	31.953090617340916	26.92582403567252	1.1867079935978209	79.0	3.0	126.0	16388.0	0.17696629213483145	85.32099083579115	24.166091947189145	4.0	0.9603174603174603	101.0	7287.0	114.0	0.0014259921721208112	19.4164878389476	0.6076560189896087	4.123105625617661	22.20360331117452	7.280109889280518	0.2831760569774271	0.5	32.47119229084848	34.38034472384487	8.246211251235321	12.649110640673518	5.385164807134504	2.3488808780588144	3.1622776601683795	72.14851485148515	1.580074104569782
7	92	B	497.0	81.59797967999997	1.5254375496015062E-4	27.294688127912362	21.470910553583888	1.271240363085411	63.0	3.0	49.0	5831.0	0.09859154929577464	50.97815241278268	22.360679774997898	2.0	1.6938775510204083	147.0	5470.0	53.0	0.0011407530110692746	13.92838827718412	0.5102966632888739	2.23606797749979	18.601075237738275	5.830951894845301	0.21718612138153467	0.5	90.0	32.47119229084848	8.602325267042627	15.811388300841896	6.324555320336759	2.5	5.0	37.2108843537415	1.4243144424131626
7	97	A	651.0	92.08326103999995	5.7682839399149005E-5	30.4138126514911	26.30589287593181	1.1561596785531567	68.0	3.0	165.0	11548.0	0.2534562211981567	64.69689716197078	23.021728866442675	2.0	0.4303030303030303	179.0	7504.0	61.0	8.222450120445297E-4	17.46424919657298	0.5742209763929995	2.8284271247461903	17.46424919657298	2.8284271247461903	0.2102353324910547	0.2102353324910547	33.690067525979785	33.690067525979785	9.219544457292887	17.69180601295413	7.0710678118654755	2.5019992006393603	0.0	41.92178770949721	1.4550906183368868
7	98	B	911.0	111.98275595999989	6.31976571564619E-5	37.013511046643494	31.016124838541646	1.1933634920326766	71.0	3.0	116.0	12122.0	0.12733260153677278	66.64528458091857	27.16615541441225	3.0	0.6982758620689655	113.0	9607.0	119.0	8.154001537963481E-4	21.095023109728988	0.5699276429935428	2.8284271247461903	21.095023109728988	2.8284271247461903	0.16666666666666669	0.16666666666666669	48.17983011986422	48.17983011986422	7.615773105863909	13.892443989449804	5.830951894845301	2.382534488362192	0.0	85.01769911504425	1.399708545851983
7	99	A	1208.0	129.39696951999989	1.4769988929011604E-4	44.01136216933077	33.0	1.333677641494872	85.0	4.0	308.0	18692.0	0.25496688741721857	31.01989384964405	14.212670403551895	3.0	0.2077922077922078	136.0	13434.0	144.0	0.0015723239508925687	30.066592756745816	0.6831552416184395	8.246211251235321	31.064449134018133	9.219544457292887	0.3819983596576246	0.4270871497439309	11.43368126542667	9.926245506651705	10.0	15.524174696260024	6.082762530298219	2.5521585988166007	1.0	98.77941176470588	1.4577936578829835
7	100	B	607.0	90.66904747999993	1.2693201437215636E-4	29.698484809834994	24.041630560342615	1.2352941176470589	67.0	4.0	103.0	9367.0	0.1696869851729819	45.15503898047125	18.384776310850235	2.0	0.6407766990291263	72.0	5927.0	120.0	7.102589134256731E-4	19.1049731745428	0.6432979088622046	4.242640687119285	18.439088914585774	3.605551275463989	0.3	0.25	2.7263109939062815	14.036243467926482	6.082762530298219	10.198039027185569	4.123105625617661	2.473387769603369	1.0	82.31944444444444	1.4577357853888984
7	101	B	954.0	114.9116881599999	7.405937248716495E-5	39.56008088970496	28.792360097775937	1.3739784010537148	59.0	5.0	70.0	8436.0	0.07337526205450734	43.38312187390362	18.0	2.0	0.8	209.0	10297.0	87.0	0.003243084880404982	21.213203435596427	0.5362275040523719	4.47213595499958	24.515301344262525	5.385164807134504	0.3333333333333333	0.31514293343362576	83.65980825409008	42.02626891751987	12.649110640673518	22.47220505424423	6.324555320336759	3.5531676008879733	3.605551275463989	49.26794258373206	1.7658541322715353
7	102	B	527.0	83.01219323999997	1.7756858012159924E-4	27.586228448267445	22.627416997969522	1.2191505751956975	37.0	4.0	70.0	9229.0	0.13282732447817835	47.51000352317857	17.46424919657298	3.0	1.0142857142857142	59.0	9123.0	226.0	9.363221657523787E-4	15.620499351813308	0.5662426591263278	3.0	17.029386365926403	4.123105625617661	0.25	0.3090398323477543	48.012787504183336	33.97654403625686	5.0990195135927845	8.94427190999916	3.605551275463989	2.4806946917841692	1.4142135623730951	154.6271186440678	1.4615806204099528
7	104	B	697.0	97.01219323999996	1.288800282779874E-4	32.0	26.0	1.2307692307692308	65.0	3.0	75.0	5831.0	0.10760401721664276	58.03359413329361	25.059928172283335	2.0	0.4533333333333333	206.0	8726.0	62.0	0.002127689062945437	18.027756377319946	0.5633673867912483	2.23606797749979	17.26267650163207	3.1622776601683795	0.14285714285714285	0.23249527748763857	26.565051177077976	71.56505117707799	12.36931687685298	23.08679276123039	8.54400374531753	2.702104709853728	2.23606797749979	42.359223300970875	1.4636717854687142
7	106	A	537.0	85.25483391999995	1.7282306371719274E-4	28.284271247461902	23.08679276123039	1.2251277836633778	41.0	3.0	178.0	8288.0	0.33147113594040967	26.26881336403225	12.206555615733702	1.0	0.17415730337078653	91.0	5201.0	83.0	8.099011990852817E-4	16.492422502470642	0.58309518948453	2.8284271247461903	16.278820596099706	2.23606797749979	0.2348880878058814	0.1850583025494013	36.869897645844034	18.434948822922024	6.708203932499369	12.041594578792296	4.242640687119285	2.838231060987734	1.0	57.15384615384615	1.452220726783311
8	107	B	1040.0	118.91168815999988	1.6292942824623573E-4	37.44329045369811	33.83784863137726	1.106550562998192	127.0	5.0	211.0	19254.0	0.20288461538461539	79.19708142459405	27.018512172212592	6.0	0.5781990521327014	86.0	13125.0	199.0	4.7267131951803326E-4	21.02379604162864	0.5614836673509341	4.123105625617661	21.93171219946131	5.0990195135927845	0.22360679774997896	0.27653315937748607	48.54476645559487	45.818455461688615	6.4031242374328485	10.816653826391969	5.0	2.1633307652783937	1.0	152.61627906976744	1.3039238095238095
8	109	B	875.0	108.5685423999999	5.072642918264081E-5	34.48187929913333	30.4138126514911	1.1337572074326165	98.0	3.0	56.0	9415.0	0.064	74.58847108022773	28.178005607210743	4.0	2.4285714285714284	89.0	9678.0	154.0	2.392417663229278E-4	18.439088914585774	0.5347472147508278	5.0	18.439088914585774	5.0	0.3333333333333333	0.3333333333333333	81.20258929000894	81.20258929000894	6.082762530298219	10.44030650891055	5.0990195135927845	2.047512562185564	0.0	108.74157303370787	1.4162016945649927
8	110	B	1006.0	115.98275595999989	5.696350256917621E-5	37.589892258425	32.2490309931942	1.1656130773776718	104.0	4.0	205.0	33913.0	0.20377733598409542	85.18526635389736	29.5296461204668	4.0	0.8439024390243902	88.0	13472.0	212.0	4.8421021833514375E-4	21.93171219946131	0.5834470620102873	4.0	21.540659228538015	4.123105625617661	0.2222222222222222	0.23608834134288123	27.89727103094762	41.9335144988741	6.082762530298219	11.40175425099138	4.123105625617661	2.7653315937748606	1.0	153.0909090909091	1.3847980997624703
8	115	B	651.0	93.49747459999992	1.3380037013994148E-4	29.832867780352597	25.709920264364882	1.1603640724511428	74.0	4.0	73.0	12535.0	0.11213517665130568	52.73163489829041	22.47220505424423	5.0	1.082191780821918	159.0	4160.0	37.0	0.002541959149666061	15.297058540778355	0.5127585672756787	1.0	16.76305461424021	2.8284271247461903	0.0625	0.2	14.931417178137565	30.06858282186245	9.486832980505138	16.492422502470642	7.280109889280518	2.2654084558194167	2.23606797749979	26.163522012578618	1.4141826923076923
8	118	B	882.0	108.9116881599999	9.7893869089709E-5	34.713109915419565	30.59411708155671	1.1346334925398431	78.0	3.0	82.0	7709.0	0.09297052154195011	20.03174475092653	7.810249675906654	2.0	0.6585365853658537	81.0	8487.0	165.0	2.4187829979483038E-4	18.384776310850235	0.5296205484223618	3.0	19.313207915827967	3.1622776601683795	0.2	0.2	76.75948008481281	58.3245312618908	5.656854249492381	9.219544457292887	5.0	1.8439088914585775	1.0	104.77777777777777	1.574761399787911
8	119	A	850.0	105.7401152799999	4.276367162815079E-5	34.66987164671943	30.23243291566195	1.1467774275208482	75.0	3.0	237.0	16755.0	0.2788235294117647	72.58068410479818	27.294688127912362	3.0	0.3628691983122363	107.0	8345.0	120.0	8.974876216139106E-4	17.88854381999832	0.5159679851797486	1.4142135623730951	18.788294228055936	2.23606797749979	0.09513029883089882	0.14285714285714285	75.96375653207352	57.52880770915151	8.06225774829855	13.92838827718412	5.385164807134504	2.58643677139299	1.0	77.99065420560747	1.538645895745956
9	124	A	1213.0	127.98275595999988	8.913759385407214E-5	42.7551166528639	34.52535300326414	1.2383687039730396	150.0	3.0	477.0	42544.0	0.393239901071723	102.3098083063015	34.058772731852805	2.0	0.27253668763102723	127.0	12001.0	178.0	5.63532756784775E-4	30.4138126514911	0.711349074273988	9.055385138137417	30.265491900843113	9.0	0.42926642417192185	0.42857142857142855	4.4441061216526805	10.7842978675626	7.280109889280518	13.92838827718412	5.385164807134504	2.58643677139299	1.0	94.49606299212599	1.883676360303308
9	125	A	1039.0	119.05382375999984	6.548492865869841E-5	39.92492955535426	31.016124838541646	1.2872313921609653	137.0	3.0	264.0	26551.0	0.25409047160731474	100.49161029864683	32.202484376209235	5.0	0.5643939393939394	242.0	13076.0	89.0	0.006265338264298499	21.93171219946131	0.5493237544490567	2.23606797749979	20.248456731316587	0.0	0.1111111111111111	0.0	2.6025622024998114	-1.0	15.231546211727817	24.08318915758459	8.06225774829855	2.987151975222708	2.23606797749979	54.03305785123967	1.6471397981033955
9	126	A	957.0	112.56854239999988	2.784205366038208E-5	36.68787265568828	32.28002478313795	1.1365503249196034	110.0	3.0	276.0	34649.0	0.2884012539184953	95.78289032024144	27.65863337187866	6.0	0.6630434782608695	182.0	13193.0	130.0	0.0018208340272576039	19.4164878389476	0.5292344972184471	5.385164807134504	21.095023109728988	5.0	0.33333333333333337	0.3125	86.6335393365702	71.56505117707799	11.313708498984761	19.235384061671343	6.708203932499369	2.867441755680875	2.0	72.48901098901099	1.7933752747669218
9	127	A	1105.0	121.98275595999988	3.125965984641861E-5	39.84971769034255	33.52610922848042	1.1886174270556342	123.0	3.0	611.0	53282.0	0.5529411764705883	103.05951004829566	33.1058907144937	5.0	0.25859247135842883	79.0	8995.0	162.0	4.473021701782471E-4	27.459060435491963	0.6890653692672603	8.06225774829855	27.294688127912362	8.246211251235321	0.40111231483078513	0.41972110157675935	24.65058472262467	31.56181184164933	5.830951894845301	9.899494936611665	4.242640687119285	2.3333333333333335	1.0	113.86075949367088	1.4227904391328516
9	128	A	1239.0	128.81118307999986	4.001106315271765E-5	43.0	36.013886210738214	1.1939838913351912	142.0	4.0	846.0	50200.0	0.6828087167070218	100.33084273572024	34.20526275297414	3.0	0.17966903073286053	149.0	13240.0	148.0	0.002954177672046667	26.92582403567252	0.6261819543179655	10.770329614269007	27.313000567495326	11.704699910719626	0.5858287004510698	0.6492599337233599	68.19859051364818	70.01689347810002	11.180339887498949	19.924858845171276	6.324555320336759	3.1503968004046725	1.0	88.85906040268456	1.665558912386707
9	129	A	684.0	95.49747459999993	8.596972959705106E-5	31.622776601683793	26.248809496813376	1.2047318414773371	100.0	4.0	213.0	20486.0	0.31140350877192985	65.63751882089524	25.079872407968907	5.0	0.48826291079812206	63.0	6751.0	153.0	6.530427697706598E-4	18.973665961010276	0.6	3.1622776601683795	18.681541692269406	3.0	0.18864566947613626	0.1875	0.0	18.434948822922024	5.0	8.48528137423857	4.242640687119285	2.0	1.0	107.15873015873017	1.4277884757813657
9	132	B	1077.0	119.39696951999987	5.155270839027278E-5	39.21734310225516	33.83784863137726	1.1589786197544953	128.0	4.0	209.0	15553.0	0.19405756731662024	56.69348634204157	25.238858928247925	6.0	0.4449760765550239	130.0	14935.0	183.0	0.001018523773032057	25.059928172283335	0.6390011711640478	6.708203932499369	23.259406699226016	4.47213595499958	0.375	0.25	42.18444331578877	42.18444331578877	8.602325267042627	15.811388300841896	5.830951894845301	2.711630722733202	2.23606797749979	114.88461538461539	1.592902577837295
9	133	A	842.0	104.91168815999988	4.2187661558010035E-5	33.12099032335839	30.01666203960727	1.1034201697595467	100.0	3.0	244.0	20751.0	0.28978622327790976	80.83202976028835	26.019223662515376	2.0	0.4959016393442623	154.0	13123.0	161.0	0.0055815389594653635	18.788294228055936	0.5672624533453517	2.0	18.681541692269406	4.242640687119285	0.125	0.2853908964926964	28.072486935852965	73.07248693585296	12.727922061357855	21.540659228538015	6.708203932499369	3.211091887677945	3.1622776601683795	85.21428571428571	1.889354568315172
9	136	B	1059.0	120.81118307999988	3.510002979347199E-5	39.96248240537617	31.906112267087632	1.2525024067754877	133.0	4.0	161.0	12640.0	0.15203021718602455	87.18646188721007	32.802438933713454	2.0	0.5403726708074534	112.0	9629.0	130.0	0.0026202840125407294	26.248809496813376	0.6568363103810115	6.708203932499369	24.041630560342615	6.0	0.375	0.375	32.96940390346214	59.53445508054013	8.06225774829855	14.7648230602334	6.708203932499369	2.2010098692292237	3.0	85.97321428571429	1.5120988680029077
9	140	B	692.0	96.08326103999995	1.507409831873215E-4	31.78049716414141	26.40075756488817	1.2037721677505213	39.0	3.0	46.0	4638.0	0.06647398843930635	16.718347206234903	8.246211251235321	2.0	0.5652173913043478	113.0	8680.0	111.0	8.564948723586059E-4	20.615528128088304	0.6486848843683046	6.082762530298219	22.561028345356956	8.06225774829855	0.3976426261351493	0.5	32.6609127216738	30.323606862549987	8.06225774829855	15.231546211727817	5.385164807134504	2.8284271247461903	2.0	76.8141592920354	1.4450460829493088
10	141	B	990.0	115.98275595999988	1.0106480595540618E-4	39.81205847478876	29.966648127543394	1.328545598604874	136.0	3.0	165.0	25402.0	0.16666666666666666	89.47175307180382	32.01562118716424	4.0	0.9757575757575757	98.0	13631.0	178.0	8.437550850414532E-4	20.248456731316587	0.5086010999441049	3.1622776601683795	20.615528128088304	4.47213595499958	0.21271781490575853	0.2857142857142857	81.86989764584402	90.0	6.324555320336759	11.704699910719626	5.385164807134504	2.17350820818199	1.4142135623730951	139.09183673469389	1.27973002714401
10	143	B	992.0	115.39696951999987	1.1897340337672396E-4	37.73592452822641	31.064449134018133	1.2147623917432504	119.0	3.0	100.0	17899.0	0.10080645161290322	77.03152694416329	29.068883707497267	7.0	1.03	74.0	9409.0	162.0	3.6574815393000795E-4	22.825424421026653	0.6048725374133412	4.123105625617661	22.825424421026653	4.123105625617661	0.23608834134288123	0.23608834134288123	17.969139740157033	17.969139740157033	5.385164807134504	9.848857801796104	4.47213595499958	2.2022715545545237	0.0	127.14864864864865	1.2740992666595812
10	145	B	850.0	105.49747459999992	5.600215002193391E-5	34.23448553724738	30.14962686336267	1.135486209908905	103.0	3.0	86.0	11473.0	0.1011764705882353	59.41204654739626	22.360679774997898	3.0	1.1046511627906976	84.0	8883.0	146.0	0.00138603964297211	21.095023109728988	0.6161922044009525	5.656854249492381	21.02379604162864	5.0	0.36363636363636365	0.31622776601683794	51.709836807756915	43.57973445360096	7.280109889280518	11.40175425099138	5.0990195135927845	2.23606797749979	1.0	105.75	1.3806146572104019
10	146	B	618.0	90.66904747999993	8.47738076755727E-5	28.653097563788805	25.553864678361276	1.1212823549172164	84.0	4.0	90.0	10390.0	0.14563106796116504	26.270498293303973	12.36931687685298	2.0	0.5111111111111111	60.0	9422.0	196.0	0.0015465350917176933	15.0	0.523503609569832	2.0	14.866068747318506	2.23606797749979	0.15384615384615385	0.16666666666666666	61.699244233993625	88.26429541107161	5.0990195135927845	8.54400374531753	4.123105625617661	2.072225288683357	1.0	157.03333333333333	1.2481426448736999
10	147	B	779.0	100.08326103999991	4.85277157651514E-5	32.202484376209235	28.635642126552707	1.1245595343695518	115.0	3.0	154.0	18420.0	0.19768934531450577	62.32077787212806	25.298221281347036	2.0	0.5454545454545454	83.0	14982.0	251.0	7.023329244097574E-4	18.601075237738275	0.5776285773615809	4.123105625617661	19.4164878389476	4.47213595499958	0.26559258100921596	0.2701716134791496	49.398705354995535	36.86989764584402	5.830951894845301	10.198039027185569	4.123105625617661	2.473387769603369	1.0	180.50602409638554	1.3905353090375117
10	151	A	727.0	97.74011527999993	6.907851204840276E-5	31.906112267087632	28.30194339616981	1.127347045411927	91.0	3.0	368.0	18942.0	0.5061898211829436	66.19856367718538	24.186773244895647	2.0	0.17119565217391305	67.0	7752.0	126.0	3.8824702971634E-4	17.26267650163207	0.5410460653158039	6.708203932499369	17.26267650163207	6.708203932499369	0.5	0.5	83.8298249049704	83.8298249049704	5.385164807134504	9.486832980505138	4.123105625617661	2.3008949665421112	0.0	115.70149253731343	1.0890092879256967
10	152	B	642.0	92.08326103999995	8.239029265636712E-5	30.14962686336267	25.179356624028344	1.197394648066236	97.0	3.0	75.0	8800.0	0.11682242990654206	49.66950275688845	19.924858845171276	1.0	0.8	68.0	9746.0	181.0	3.3471502738103567E-4	17.11724276862369	0.5677431049544525	3.605551275463989	16.278820596099706	4.123105625617661	0.27653315937748607	0.3090398323477543	63.90457584261166	83.55839990066498	5.385164807134504	10.44030650891055	4.123105625617661	2.5321462647095156	1.4142135623730951	143.3235294117647	1.2628770777754976
10	153	B	747.0	100.3259017199999	2.0969995912291782E-4	33.0	26.019223662515376	1.268293029339745	83.0	2.0	167.0	10610.0	0.22356091030789826	35.0165961583907	14.866068747318506	2.0	0.3712574850299401	77.0	7256.0	133.0	5.805004229045643E-4	18.439088914585774	0.5587602701389629	4.47213595499958	17.46424919657298	4.0	0.3028912664076914	0.2857142857142857	63.43494882292201	90.0	5.830951894845301	10.295630140987	4.47213595499958	2.3021728866442674	2.0	94.23376623376623	1.4113836824696804
10	155	B	820.0	105.1543288399999	7.043208079700878E-5	34.0147027033899	28.231188426986208	1.2048625863328952	71.0	4.0	97.0	8692.0	0.11829268292682926	73.16214841395191	26.40075756488817	4.0	0.6391752577319587	76.0	8120.0	124.0	5.811706195379717E-4	18.973665961010276	0.5578077846648168	3.1622776601683795	19.697715603592208	3.1622776601683795	0.18864566947613626	0.18864566947613626	42.06432655357884	5.194428907734789	5.385164807134504	10.44030650891055	4.123105625617661	2.5321462647095156	2.0	106.84210526315789	1.1605911330049261
10	156	B	884.0	107.49747459999989	7.111405280239115E-5	34.9857113690718	30.528675044947494	1.1459950789728737	72.0	3.0	100.0	8665.0	0.11312217194570136	19.524809262167885	8.602325267042627	2.0	0.49	99.0	9271.0	130.0	0.0012246372931879	20.808652046684813	0.5947757307882027	3.605551275463989	20.615528128088304	4.123105625617661	0.2166365803419133	0.26559258100921596	25.346175941946697	45.00000000000001	7.0710678118654755	13.0	4.47213595499958	2.9068883707497264	1.4142135623730951	93.64646464646465	1.3881997627008953
10	157	B	700.0	98.08326103999994	2.176636164046809E-4	32.449961479175904	26.076809620810597	1.2443992171986873	76.0	3.0	71.0	8894.0	0.10142857142857142	67.57434259183569	25.0	4.0	1.4788732394366197	101.0	9950.0	130.0	2.8887936640853407E-4	18.867962264113206	0.5814479094596563	2.23606797749979	17.4928556845359	1.0	0.1514456332038457	0.07142857142857142	8.13010235415598	34.695153531233956	6.4031242374328485	10.295630140987	5.830951894845301	1.7656860023298393	1.4142135623730951	98.51485148514851	1.3195979899497488
11	158	A	980.0	115.98275595999989	6.645656884601802E-5	38.897300677553446	30.675723300355934	1.2680157627155972	156.0	3.0	373.0	29030.0	0.3806122448979592	81.1433460170561	28.0178514522438	2.0	0.450402144772118	74.0	6867.0	114.0	7.210155008084153E-4	25.632011235952593	0.6589663238699779	6.708203932499369	26.92582403567252	8.06225774829855	0.3333333333333333	0.39153784848013456	8.13010235415598	11.3099324740202	6.324555320336759	10.770329614269007	4.47213595499958	2.408318915758459	1.4142135623730951	92.79729729729729	1.2284840541721276
11	159	A	622.0	89.84062035999996	1.4240399236588105E-4	29.017236257093817	26.019223662515376	1.1152229841083818	85.0	3.0	253.0	21057.0	0.4067524115755627	72.02116381864577	22.360679774997898	2.0	0.36363636363636365	81.0	7934.0	132.0	0.0012620398657070156	16.0312195418814	0.5524723099003703	2.23606797749979	16.1245154965971	3.1622776601683795	0.16666666666666666	0.23249527748763857	63.43494882292201	71.56505117707799	6.0	11.180339887498949	5.0990195135927845	2.1926450482675732	1.0	97.95061728395062	1.3476178472397278
11	161	B	976.0	113.39696951999987	3.182683739952449E-5	36.40054944640259	31.953090617340916	1.13918712534956	98.0	3.0	102.0	14885.0	0.10450819672131148	98.74911848785207	30.083217912982647	4.0	1.4509803921568627	79.0	8387.0	125.0	4.0278912589758047E-4	25.179356624028344	0.6917301251483383	8.54400374531753	25.179356624028344	8.54400374531753	0.4739360554076727	0.4739360554076727	39.99608004775965	39.99608004775965	5.830951894845301	10.295630140987	5.0	2.0591260281974	0.0	106.16455696202532	1.177417431739597
11	165	B	982.0	113.98275595999988	3.7113335691346785E-5	36.796738985948195	32.55764119219941	1.1302028537240727	114.0	3.0	140.0	14244.0	0.1425661914460285	78.37737274475285	28.653097563788805	4.0	0.6285714285714286	145.0	14327.0	137.0	0.0020125725885371632	20.248456731316587	0.5502785651480963	7.810249675906654	22.135943621178654	9.433981132056603	0.4761993272323109	0.5850706729171206	82.68447469560374	74.88428681142204	11.180339887498949	17.804493814764857	5.656854249492381	3.147419578003543	2.0	98.80689655172414	1.3865428910448803
11	168	A	668.0	93.84062035999995	8.827246880469668E-5	31.78049716414141	25.079872407968907	1.267171405307606	98.0	4.0	198.0	14248.0	0.2964071856287425	65.19815542571321	23.706539182259394	2.0	0.4444444444444444	93.0	9619.0	151.0	5.77056536648592E-4	18.384776310850235	0.5784924073369802	2.0	17.88854381999832	1.4142135623730951	0.14285714285714285	0.1	23.198590513648185	21.801409486351815	6.082762530298219	11.045361017187261	5.0	2.209072203437452	1.4142135623730951	103.43010752688173	1.4599230689260836
11	171	B	734.0	98.08326103999991	1.0776995877718428E-4	33.24154027718932	26.92582403567252	1.2345598126597523	71.0	3.0	89.0	10872.0	0.12125340599455041	62.267552594030526	22.825424421026653	4.0	1.0	135.0	8391.0	90.0	7.197707365726693E-4	20.12461179749811	0.6054055145966812	3.605551275463989	20.615528128088304	3.605551275463989	0.22803508501982758	0.22803508501982758	35.75388725443675	13.134022306396318	8.246211251235321	14.317821063276353	6.082762530298219	2.3538352832219465	1.4142135623730951	62.15555555555556	1.4479799785484446
11	172	B	718.0	99.49747459999992	1.3712831568594617E-4	34.48187929913333	25.942243542145693	1.329178767561648	204.0	4.0	99.0	6583.0	0.13788300835654596	56.64830821059406	23.769728648009426	3.0	0.5656565656565656	112.0	10974.0	137.0	6.081956323866411E-4	19.72308292331602	0.5719839905538948	2.23606797749979	17.88854381999832	1.4142135623730951	0.14285714285714285	0.1	1.5074357587749603	73.07248693585296	7.0710678118654755	13.152946437965905	6.082762530298219	2.1623310744832014	2.23606797749979	97.98214285714286	1.3982139602697283
11	173	B	815.0	103.4974745999999	7.053775401873769E-5	32.64965543462902	29.068883707497267	1.1231822922119372	54.0	4.0	106.0	7660.0	0.13006134969325153	16.492422502470642	8.246211251235321	1.0	0.27358490566037735	93.0	7470.0	100.0	5.764075581604322E-4	17.26267650163207	0.5287246150635591	5.830951894845301	17.69180601295413	5.385164807134504	0.40430377003132	0.35355339059327373	88.7811247648687	82.0565281894096	6.4031242374328485	11.313708498984761	5.0	2.262741699796952	1.0	80.3225806451613	1.2449799196787148
11	174	B	621.0	91.25483391999994	1.0709910700312108E-4	29.0	25.45584412271571	1.13922759191166	70.0	3.0	51.0	6839.0	0.0821256038647343	45.811337303249076	20.223748416156685	4.0	0.8431372549019608	71.0	6864.0	116.0	0.0011049086831791028	19.4164878389476	0.6695340634119862	5.0990195135927845	19.72308292331602	6.0	0.3561309707013459	0.42857142857142855	33.69006752597977	45.0	5.656854249492381	9.486832980505138	4.123105625617661	2.3008949665421112	1.4142135623730951	96.67605633802818	1.1998834498834499
11	177	B	861.0	107.7401152799999	9.187966504053998E-5	33.61547262794322	30.083217912982647	1.1174161196843306	80.0	4.0	112.0	8253.0	0.13008130081300814	50.25116944793717	23.08679276123039	1.0	0.4732142857142857	92.0	10700.0	140.0	3.6885957114679124E-4	21.587033144922902	0.6421755060191672	5.0990195135927845	22.80350850198276	6.0	0.3333333333333333	0.35294117647058826	31.865977693603668	20.556045219583467	6.0	11.180339887498949	5.0990195135927845	2.1926450482675732	1.4142135623730951	116.30434782608695	1.2037383177570093
11	178	B	871.0	112.56854239999987	3.484323427582005E-4	37.12142238654117	28.178005607210743	1.3173899850826138	67.0	6.0	118.0	7412.0	0.1354764638346728	18.558873956203158	7.0710678118654755	1.0	0.3559322033898305	76.0	12273.0	176.0	7.696978360669943E-4	22.47220505424423	0.6053702581825584	5.0	23.853720883753127	6.4031242374328485	0.25	0.32015621187164245	25.23283132320835	23.442920714962277	5.385164807134504	10.295630140987	4.47213595499958	2.3021728866442674	1.4142135623730951	161.48684210526315	1.0898720769168093
12	179	B	1149.0	125.05382375999986	1.5787791397233673E-4	39.84971769034255	35.4400902933387	1.1244248352785005	94.0	3.0	154.0	12415.0	0.134029590948651	16.631376058369824	8.246211251235321	1.0	0.3051948051948052	104.0	9915.0	137.0	4.530307267516228E-4	28.460498941515414	0.7141957482025707	8.54400374531753	29.732137494637012	9.848857801796104	0.42195826865675334	0.5	3.0304768458605906	6.436920600855302	6.4031242374328485	12.206555615733702	5.830951894845301	2.0934070175616757	1.4142135623730951	95.33653846153847	1.437014624306606
12	181	B	725.0	98.08326103999991	3.945593042119021E-5	33.24154027718932	25.632011235952593	1.2968760028695394	182.0	3.0	176.0	20182.0	0.24275862068965517	38.384014797155565	14.866068747318506	3.0	0.4431818181818182	73.0	7188.0	108.0	6.581750384153593E-4	20.8806130178211	0.6281481797686007	5.0	20.396078054371138	5.385164807134504	0.3125	0.35355339059327373	20.556045219583467	42.35745470593528	5.385164807134504	9.055385138137417	5.0990195135927845	1.775907135479261	2.0	98.46575342465754	1.0968280467445743
12	182	B	715.0	98.08326103999991	9.304140347554902E-5	32.55764119219941	26.30589287593181	1.2376558114089922	128.0	4.0	135.0	12699.0	0.1888111888111888	73.69536369872455	25.179356624028344	3.0	0.7333333333333333	73.0	10036.0	179.0	9.755751579722705E-4	18.384776310850235	0.5646839155919902	4.123105625617661	18.384776310850235	4.123105625617661	0.2831760569774271	0.2831760569774271	65.34410125591839	65.34410125591839	5.830951894845301	10.0	5.0	2.0	0.0	137.4794520547945	1.302012754085293
12	187	B	609.0	90.08326103999995	2.1407314168610432E-4	28.792360097775937	25.632011235952593	1.1232969521092633	75.0	3.0	94.0	14935.0	0.15435139573070608	62.95741278956204	22.627416997969522	6.0	1.074468085106383	161.0	8190.0	53.0	0.003912483068095772	16.15549442140351	0.5611035137981426	2.23606797749979	16.278820596099706	3.605551275463989	0.16666666666666666	0.2650854018430103	6.911227119024687	53.34389158403309	10.0	17.0	6.708203932499369	2.5342103744997617	3.1622776601683795	50.869565217391305	1.041880341880342
12	189	B	663.0	93.25483391999992	8.721704773932576E-5	30.805843601498726	25.80697580112788	1.1937021927285403	138.0	3.0	97.0	15406.0	0.14630467571644043	64.5092356298595	23.194827009486403	4.0	0.9587628865979382	71.0	7782.0	145.0	8.086800680905409E-4	17.204650534085253	0.5584865896432791	5.830951894845301	17.46424919657298	7.0710678118654755	0.4472135954999579	0.5255883312276367	84.0938588862295	81.86989764584402	5.830951894845301	10.770329614269007	4.47213595499958	2.408318915758459	2.0	109.6056338028169	1.3229246980210743
12	193	B	803.0	102.91168815999994	7.31195120721436E-5	35.34119409414458	27.730849247724095	1.2744360541733166	89.0	3.0	129.0	7795.0	0.16064757160647572	27.342617547667327	13.0	2.0	0.29457364341085274	93.0	9048.0	89.0	0.0021396823700694317	20.615528128088304	0.58332856759653	4.47213595499958	19.924858845171276	3.1622776601683795	0.31234752377721214	0.21271781490575853	50.19442890773479	42.06432655357884	7.615773105863909	14.317821063276353	5.385164807134504	2.658752624303619	1.4142135623730951	97.29032258064517	0.914787798408488
12	196	B	975.0	113.98275595999988	1.4283753912500174E-4	37.69615364994153	31.38470965295043	1.2010993272450992	45.0	3.0	113.0	7388.0	0.1158974358974359	44.162741611237884	20.024984394500787	2.0	0.5132743362831859	182.0	8784.0	70.0	6.562178669091572E-4	24.596747752497688	0.6525001988508141	5.656854249492381	25.495097567963924	6.4031242374328485	0.2960932840790421	0.3333333333333333	23.74949449286676	17.409302746956847	9.219544457292887	17.72004514666935	6.324555320336759	2.80178514522438	1.0	48.26373626373626	1.4503642987249545
13	197	B	920.0	109.7401152799999	3.764243923796123E-5	35.22782990761707	31.064449134018133	1.1340239691886147	125.0	2.0	139.0	22823.0	0.15108695652173912	93.30566388696475	28.178005607210743	4.0	1.0071942446043165	92.0	11767.0	197.0	4.228680237731894E-4	21.2602916254693	0.6035084102887738	6.0	23.345235059857504	7.280109889280518	0.375	0.434294945450817	54.46232220802562	38.516926307102764	6.708203932499369	12.529964086141668	4.47213595499958	2.80178514522438	2.23606797749979	127.90217391304348	1.5402396532676128
13	198	B	739.0	98.66904747999995	1.124443551976735E-4	33.12099032335839	27.294688127912362	1.2134591964613026	112.0	3.0	113.0	23010.0	0.15290933694181327	59.92022356975352	20.12461179749811	4.0	1.3008849557522124	66.0	7959.0	174.0	3.7377933930541485E-4	20.0	0.6038466786391684	4.47213595499958	18.027756377319946	2.23606797749979	0.3028912664076914	0.1514456332038457	35.36246188706905	35.36246188706905	5.385164807134504	8.94427190999916	4.47213595499958	2.0	2.23606797749979	120.5909090909091	1.4428948360346776
13	202	A	1102.0	122.71067799999985	6.094030141893941E-5	41.773197148410844	31.89043743820395	1.309897276553742	113.0	3.0	310.0	27224.0	0.2813067150635209	41.40601471018235	18.681541692269406	2.0	0.25161290322580643	94.0	13446.0	205.0	5.867680548370855E-4	28.284271247461902	0.6770913690655326	7.211102550927978	29.0	8.06225774829855	0.3333333333333333	0.36722577766849696	15.124007308310567	19.069193537348127	6.082762530298219	11.40175425099138	5.0990195135927845	2.23606797749979	1.0	143.04255319148936	1.4331399672765135
13	203	B	711.0	96.66904747999993	3.989670632783053E-5	30.886890422961002	27.294688127912362	1.131608109175468	133.0	3.0	146.0	10782.0	0.20534458509142053	62.09983458404164	22.847319317591726	1.0	0.5958904109589042	102.0	9752.0	149.0	5.769891124345195E-4	20.12461179749811	0.651558364144604	5.0990195135927845	20.615528128088304	6.0	0.31323027878410764	0.375	20.297569772228684	31.607502246248913	7.0710678118654755	12.165525060596439	6.082762530298219	2.0	1.4142135623730951	95.6078431372549	1.5584495488105004
13	206	B	908.0	109.98275595999988	5.720470309802885E-5	36.76955262170047	29.154759474226502	1.2611852501889314	104.0	3.0	83.0	10698.0	0.09140969162995595	61.781822182874976	26.570660511172846	2.0	0.8795180722891566	190.0	12499.0	107.0	0.001391521119508136	20.396078054371138	0.5547001962252291	4.242640687119285	22.360679774997898	5.830951894845301	0.2853908964926964	0.3819983596576246	67.38013505195957	53.34389158403309	10.63014581273465	20.0	6.4031242374328485	3.1234752377721215	2.0	65.78421052631579	1.6265301224097928
13	207	A	1159.0	124.22539663999986	3.018309250581224E-5	41.43669871020132	33.83784863137726	1.2245665840522075	114.0	3.0	364.0	22464.0	0.31406384814495253	82.91301782918376	27.202941017470888	7.0	0.32142857142857145	95.0	11524.0	175.0	2.9183699765462934E-4	28.792360097775937	0.6948516892994551	7.615773105863909	29.732137494637012	8.54400374531753	0.3694192580731196	0.42195826865675334	3.9085442944594604	1.2659990003947428	6.4031242374328485	12.206555615733702	5.0	2.4413111231467406	1.0	121.30526315789474	1.4426414439430753
13	208	B	920.0	110.56854239999991	5.469869270558566E-5	36.235341863986875	30.4138126514911	1.191410701420572	82.0	4.0	142.0	7533.0	0.15434782608695652	0.0	0.0	0.0	0.1056338028169014	152.0	10202.0	119.0	0.003985299591562228	20.248456731316587	0.5588040760680906	3.1622776601683795	20.615528128088304	5.0	0.18864566947613626	0.31622776601683794	47.792702365713296	66.22765118863529	10.63014581273465	17.029386365926403	7.810249675906654	2.1803894974650144	2.23606797749979	67.11842105263158	1.7729856890805726
13	210	B	946.0	111.74011527999991	7.091718220531035E-5	36.68787265568828	32.28002478313795	1.1365503249196034	54.0	3.0	149.0	14436.0	0.15750528541226216	54.32187203133644	26.40075756488817	2.0	0.2953020134228188	103.0	12290.0	167.0	2.8218621390553E-4	21.470910553583888	0.5852318218362254	4.123105625617661	23.259406699226016	5.0	0.25	0.29061909685954823	57.528807709151515	34.69515353123397	6.4031242374328485	10.63014581273465	5.0	2.12602916254693	2.0	119.32038834951456	1.399593165174939
14	214	B	1377.0	136.4680373199999	3.087658908405249E-4	43.73785545725808	38.63935817272331	1.131950879249696	132.0	3.0	76.0	9143.0	0.05519244734931009	55.144702578919265	22.135943621178654	3.0	1.5	90.0	8574.0	141.0	3.6173029143155667E-4	27.018512172212592	0.6177374699730278	6.708203932499369	27.018512172212592	6.708203932499369	0.3570416691943344	0.3570416691943344	37.349349044640576	37.349349044640576	6.324555320336759	11.180339887498949	5.0990195135927845	2.1926450482675732	0.0	95.26666666666667	1.4800559832050384
14	222	B	638.0	91.25483391999994	6.289546011677492E-5	29.410882339705484	26.248809496813376	1.1204653812309464	49.0	3.0	54.0	6394.0	0.08463949843260188	54.819451603901214	22.0	1.0	1.1296296296296295	91.0	8836.0	147.0	5.939527154128899E-4	18.110770276274835	0.6157846632103521	4.47213595499958	19.026297590440446	5.830951894845301	0.3333333333333333	0.41972110157675935	46.21887523513129	50.61758059012683	7.280109889280518	12.649110640673518	5.385164807134504	2.3488808780588144	1.4142135623730951	97.0989010989011	1.5139203259393392
14	223	B	778.0	101.74011527999991	6.304802637889857E-5	33.83784863137726	28.0178514522438	1.2077246069011967	75.0	3.0	93.0	9953.0	0.11953727506426735	68.31075851245078	27.018512172212592	3.0	0.8279569892473119	84.0	9007.0	151.0	7.712956095587927E-4	21.400934559032695	0.6324555320336758	4.242640687119285	23.021728866442675	5.830951894845301	0.25	0.33333333333333337	9.462322208025618	4.573921259900857	6.4031242374328485	11.40175425099138	4.242640687119285	2.68741924943285	2.0	107.22619047619048	1.4082380370822694
14	224	A	691.0	96.32590171999993	1.5349288414423222E-4	30.886890422961002	27.294688127912362	1.131608109175468	57.0	3.0	447.0	12062.0	0.6468885672937771	0.0	0.0	0.0	0.0	62.0	6278.0	155.0	7.192223487076256E-4	19.235384061671343	0.6227685532037875	4.123105625617661	18.35755975068582	3.1622776601683795	0.28797018815893544	0.23249527748763857	12.528807709151522	8.13010235415598	6.082762530298219	9.219544457292887	4.123105625617661	2.23606797749979	1.0	101.25806451612904	1.5307422746097483
14	226	A	763.0	100.08326103999994	3.9488856845176116E-5	32.2490309931942	28.653097563788805	1.1254989420044366	82.0	3.0	485.0	15138.0	0.63564875491481	0.0	0.0	0.0	0.0	141.0	8980.0	104.0	8.978108924554024E-4	20.248456731316587	0.627877989127481	4.242640687119285	21.095023109728988	5.0	0.25	0.29061909685954823	15.25511870305779	7.125016348901809	8.94427190999916	17.204650534085253	5.830951894845301	2.95057322446693	1.0	63.687943262411345	1.6329621380846326
14	229	B	731.0	97.49747459999995	4.587335170753224E-5	32.14031735997639	28.071337695236398	1.1449513987867592	44.0	3.0	64.0	6652.0	0.08755129958960328	18.10940564291876	8.54400374531753	2.0	0.53125	90.0	11569.0	187.0	7.364562964108681E-4	21.587033144922902	0.6716496574425473	6.4031242374328485	21.37755832643195	5.830951894845301	0.4268749491621899	0.3819983596576246	31.534791905188296	23.838740183171723	6.4031242374328485	11.40175425099138	5.0	2.2803508501982757	1.0	128.54444444444445	1.4547497622957903
14	230	B	857.0	106.32590171999989	6.356757697380525E-5	36.138621999185304	28.861739379323623	1.2521290392177402	51.0	3.0	208.0	11319.0	0.2427071178529755	41.844910987723814	19.209372712298546	3.0	0.25	70.0	6831.0	125.0	4.6831630415921727E-4	20.024984394500787	0.5541158817553204	6.708203932499369	20.024984394500787	6.708203932499369	0.42857142857142855	0.42857142857142855	75.96375653207352	75.96375653207352	5.0990195135927845	9.219544457292887	4.123105625617661	2.23606797749979	0.0	97.58571428571429	1.280925193968672
