# Supplementary material for: Exploiting Single-Cell Quantitative Data to Map Genetic Variants Having Probabilistic Effects
Source: PLoS Genet. 2016 Aug 1;12(8):e1006213. doi: 10.1371/journal.pgen.1006213 (PMC4968810; doi:10.1371/journal.pgen.1006213)
Supplement: S1 Dataset — (ZIP) [file pgen.1006213.s007.zip › data/2014-10-07_morpho/k_series/k5-2_A1B.xls]

image_number	cell_id	Cgroup	Agroup	Dgroup	C11-1_A1B	C11-2_A1B	C12-1_A1B	C12-2_A1B	C13_A1B	C101_A1B	C102_A1B	C103_A1B	C104_A1B	C105_A1B	C106_A1B	C107_A1B	C108_A1B	C109_A1B	C110_A1B	C111_A1B	C112_A1B	C113_A1B	C114_A1B	C115_A1B	C116_A1B	C117_A1B	C118_A1B	C126_A1B	C127_A1B	C128_A1B	A7-1_A1B	A7-2_A1B	A8-1_A1B	A8-2_A1B	A9_A1B	A101_A1B	A102_A1B	A103_A1B	A104_A1B	A120_A1B	A121_A1B	A122_A1B	A123_A1B	D14-3_A1B	D15-3_A1B	D16-3_A1B	D17-3_A1B	D104_A1B	D107_A1B
1	2	small	api	A1	922.0	74.0	97.42640679999995	24.313708480000003	7.926825326159708E-5	996.0	124.56854239999987	35.05709628591621	32.0624390837628	20.53385475612555	29.835539100261542	8.94427190999916	-1.0	13.0	10.383061878009357	23.391857308192698	16.76305461424021	20.869967789998046	-1.0	1.093400791946299	-1.0	0.2495597372272177	0.08026030368763558	127.0	8.0	33.83784863137726	122.0	73.0	17603.0	11475.0	0.8461538461538461	0.19578313253012047	0.37435897435897436	0.00945073396275893	-1.0	92.78448190887516	34.798828925973595	6.0	0.8	81.0	9772.0	166.0	6.880526570970812E-4	23.345235059857504	0.6659203851186097
1	7	medium	iso	A1	762.0	207.0	87.01219323999996	41.455844080000006	4.723018372431817E-5	969.0	130.46803731999987	32.7566787083184	28.635642126552707	28.237445538167265	32.66091272167381	15.556349186104045	16.554530060266845	12.041594578792296	16.30201904030012	25.91176397305135	14.866068747318506	30.20760169228932	0.9397034605918188	1.143912839933993	0.8214816966702133	0.4764371812310845	0.27165354330708663	75.0	4.0	30.610455730027933	64.0	164.0	4663.0	15025.0	0.7	0.23529411764705882	0.7192982456140351	-1.0	0.11345098809705985	33.838833907852056	12.295630140987	2.0	0.2894736842105263	95.0	8759.0	139.0	3.194628256143893E-4	22.80350850198276	0.6961483703838363
1	8	small	api	A1	1092.0	58.0	109.49747459999992	21.899494920000002	7.902781677416478E-5	1150.0	133.3969695199999	38.91015291668744	34.0147027033899	13.458684608615016	24.28792090822043	7.810249675906654	-1.0	10.63014581273465	7.221765501710152	25.430179635637217	19.209372712298546	17.557441271438154	-1.0	1.1439215934352311	-1.0	0.20000000000000018	0.05311355311355311	97.0	8.0	38.01315561749642	126.0	61.0	14535.0	7735.0	1.0	0.16260869565217392	0.32620320855614976	0.020021265625378707	-1.0	50.06493409135285	18.26267650163207	3.0	0.7486631016042781	130.0	11720.0	140.0	3.4273337564091807E-4	19.849433241279208	0.5101350612468645
1	10	small	api	A1	1007.0	246.0	103.98275595999988	48.455844080000006	8.003718896936794E-5	1253.0	154.8528135999999	38.897300677553446	31.827660925679098	32.87092380189721	53.96635312543137	17.26267650163207	18.353992554477614	11.180339887498949	23.960531547574234	24.22421182003809	17.26267650163207	29.62949263263552	0.9405406725753896	1.2221225043330295	0.7695960668760351	0.465998844064491	0.2442899702085402	70.0	3.0	36.40054944640259	130.0	202.0	5883.0	11154.0	0.75	0.2649640861931365	0.608433734939759	-1.0	0.09606477428498246	89.27950572448694	41.08339841030304	1.0	0.23795180722891565	87.0	12006.0	203.0	5.334198710415044E-4	21.95449840010015	0.5644221582905233
2	16	small	api	A1	841.0	167.0	90.76955255999995	35.62741696	6.173543300508944E-5	1008.0	128.81118307999986	34.0147027033899	30.01666203960727	42.27368900609373	54.625248156123924	14.422205101855956	14.393343413284292	13.038404810405298	20.93212474054763	19.222657044232403	14.866068747318506	25.671525081303603	1.0020052108633097	1.1331940459771037	0.8842309173971387	0.3925040495980166	0.1985731272294887	132.0	4.0	31.38470965295043	86.0	120.0	8389.0	13299.0	0.6666666666666666	0.20436507936507936	0.5825242718446602	-1.0	0.07517005689211632	93.73051857130264	37.21741139128014	5.0	0.7524271844660194	82.0	14109.0	242.0	3.6039512903689674E-4	22.0	0.6467791352416402
2	19	small	api	A1	875.0	163.0	93.35533899999994	36.384776280000004	6.062753119976475E-5	1038.0	131.74011527999988	36.05551275463989	30.066592756745816	31.515323411369735	44.54648087404203	14.866068747318506	14.27058947447643	13.45362404707371	18.69339661279022	24.279438841177484	15.811388300841896	26.64821897790604	1.0417277277793686	1.199188516182978	0.8686938823390272	0.3897449965877155	0.18628571428571428	131.0	11.0	33.54101966249684	92.0	143.0	8454.0	14381.0	0.6363636363636364	0.22639691714836224	0.6085106382978723	-1.0	0.0590484992190713	51.03150788370091	22.203813762287034	2.0	0.3659574468085106	91.0	10517.0	169.0	3.3609235387911207E-4	21.095023109728988	0.5850706729171207
2	21	medium	iso	A1	852.0	284.0	93.08326103999995	47.041630520000005	7.945937493172647E-5	1136.0	142.9533186799999	35.11409973215888	30.083217912982647	34.37145200631372	53.673174047879755	18.027756377319946	19.74055546457272	12.206555615733702	23.580271352982603	23.26878733600868	15.524174696260024	29.268592706707683	0.9132345039466271	1.1672321702328632	0.7823931924052748	0.5053715350581149	0.3333333333333333	65.0	3.0	32.28002478313795	94.0	155.0	5105.0	10119.0	0.09090909090909091	0.21919014084507044	0.6224899598393574	-1.0	0.138506414533496	93.96230454501108	41.57666354565619	2.0	0.3654618473895582	105.0	7984.0	120.0	0.00180902758451417	23.40939982143925	0.6666666666666666
3	26	small	api	A1	995.0	72.0	101.1543288399999	21.485281360000002	4.52259032315746E-5	1067.0	125.05382375999986	38.18376618407357	31.827660925679098	39.30256922834121	53.130102354155966	7.0710678118654755	-1.0	13.152946437965905	15.556349186104045	16.966374037380763	16.0312195418814	19.44543648263006	-1.0	1.199703813397932	-1.0	0.21240100751381766	0.07236180904522613	107.0	9.0	34.48187929913333	92.0	44.0	15371.0	7839.0	0.8571428571428571	0.1274601686972821	0.3235294117647059	0.00812552939572761	-1.0	53.94937288556824	21.38578212724973	3.0	0.9926470588235294	100.0	13899.0	186.0	4.756458478906921E-4	22.80350850198276	0.5972042776517443
3	27	small	api	A1	1055.0	126.0	105.56854239999991	30.627416960000005	1.204687647556469E-4	1181.0	138.61017291999988	38.600518131237564	33.52610922848042	53.9726266148964	68.68208772453843	11.40175425099138	16.017239428023004	13.601470508735444	23.574813086863212	14.376854669152635	17.204650534085253	25.30633260585892	0.7118426556728252	1.1513569280638873	0.6182641006641217	0.2901187822026804	0.11943127962085308	141.0	4.0	34.48187929913333	180.0	74.0	14262.0	7441.0	0.5	0.21507197290431837	0.29133858267716534	0.00990037145547622	-1.0	57.510667913211556	20.627510415926718	4.0	0.4330708661417323	89.0	13224.0	209.0	0.0010078167159269145	26.570660511172846	0.6883498408191178
3	29	small	api	A1	933.0	123.0	96.66904747999993	30.384776280000004	4.4973762706131004E-5	1056.0	129.05382375999986	36.68787265568828	31.622776601683793	28.61045966596521	38.86274405073803	10.816653826391969	14.51703597996121	13.601470508735444	14.309905753518834	23.717082451262847	16.97056274847714	22.806197826730045	0.7451007107320589	1.1601724009818541	0.6422327492892262	0.31431753050309486	0.13183279742765272	159.0	6.0	34.058772731852805	68.0	62.0	11075.0	9878.0	0.5	0.12310606060606061	0.47692307692307695	0.0017999093114580253	-1.0	86.85242996051176	35.62350237703578	6.0	1.3076923076923077	91.0	13413.0	203.0	2.944260333456861E-4	24.041630560342615	0.6553018428179447
4	39	small	api	A1	981.0	184.0	98.66904747999993	36.627416960000005	3.911229411109505E-5	1165.0	137.29646443999985	36.6742416417845	31.78049716414141	27.707550600122307	39.70705228575014	14.212670403551895	15.442702041044368	13.601470508735444	17.88721376729415	25.927851151735165	17.029386365926403	27.99853388807821	0.9203486776975146	1.1539857747463058	0.7975390146380665	0.37121486317605656	0.1875637104994903	116.0	3.0	34.66987164671943	104.0	156.0	12216.0	22794.0	0.6666666666666666	0.22317596566523606	0.6	-1.0	0.09233161902155335	98.59683948685698	42.7566787083184	4.0	0.6615384615384615	104.0	14848.0	199.0	4.0950851089041986E-4	22.825424421026653	0.6223829968721342
4	40	small	api	A1	998.0	52.0	101.76955255999995	21.899494920000002	9.495196292370581E-5	1050.0	126.0832610399999	38.05259518088089	32.0624390837628	34.555804524644145	47.18164140355145	7.810249675906654	-1.0	12.727922061357855	15.031826273110411	18.96299899117488	16.401219466856727	20.492948690911046	-1.0	1.186827835570116	-1.0	0.2151871003568458	0.052104208416833664	109.0	12.0	34.9857113690718	335.0	45.0	27742.0	4053.0	0.7	0.3619047619047619	0.11842105263157894	0.15485316723887763	-1.0	85.24217061539595	33.301651610693426	2.0	0.4236842105263158	78.0	10041.0	181.0	5.3766703521075E-4	27.16615541441225	0.7139107145065781
4	44	small	api	A1	755.0	62.0	85.84062035999996	20.899494920000002	6.528961058381745E-5	817.0	109.15432883999989	34.0147027033899	26.40075756488817	39.80557109226519	49.75005483314044	7.280109889280518	-1.0	13.341664064126334	13.817554252889586	15.643490493972475	13.416407864998739	18.103976973343084	-1.0	1.2883987370357863	-1.0	0.24346859135396878	0.08211920529801324	106.0	6.0	29.206163733020468	63.0	18.0	9980.0	3519.0	0.35714285714285715	0.09914320685434516	0.2222222222222222	0.022308703709996984	-1.0	69.82393058061898	24.6090405718595	3.0	1.0864197530864197	71.0	11580.0	225.0	3.930534811306589E-4	16.278820596099706	0.47858188672268953
4	45	small	api	A1	995.0	149.0	101.42640679999991	34.798989840000004	7.529622282200982E-5	1144.0	138.2253966399999	38.118237105091836	31.064449134018133	29.52867183447986	37.11955087856894	12.041594578792296	15.94232748265778	14.142135623730951	16.63245858542892	24.143354249236893	17.204650534085253	27.56090600344518	0.7553222446277849	1.2270694690461845	0.615549700877902	0.34309595437625257	0.14974874371859295	101.0	4.0	35.510561809129406	132.0	108.0	10392.0	8900.0	0.6363636363636364	0.2097902097902098	0.45	0.006031651034854982	-1.0	44.1814788838705	15.54400374531753	2.0	0.36666666666666664	107.0	11072.0	140.0	3.3999694631225616E-4	26.019223662515376	0.682592523646371
4	46	small	api	A1	1093.0	103.0	109.08326103999993	27.55634916	4.474511036294598E-5	1196.0	139.0538237599999	43.174066289845804	30.805843601498726	37.94769399215882	65.29756977222868	10.198039027185569	12.684019229040693	12.165525060596439	21.077467984849616	18.82759672167467	19.209372712298546	23.200538786847176	0.8040069037294307	1.401489498172527	0.5736802914169645	0.2526175775941949	0.09423604757548033	98.0	3.0	38.28837943815329	68.0	59.0	9098.0	10655.0	0.6923076923076923	0.10618729096989966	0.4645669291338583	-1.0	0.036301714839609846	30.428393682722287	10.567196007456044	3.0	0.7637795275590551	102.0	12613.0	181.0	0.0012870961148298188	31.575306807693888	0.7313489212648044
4	51	small	api	A1	827.0	61.0	90.84062035999993	21.727922040000003	4.8541445455868876E-5	888.0	114.56854239999987	34.66987164671943	28.844410203711913	22.569620196658434	30.20323775494265	6.708203932499369	-1.0	13.92838827718412	9.1722289381504	20.523907260333477	15.811388300841896	18.232554278075217	-1.0	1.2019615378461734	-1.0	0.23918729257784233	0.07376058041112454	80.0	3.0	32.202484376209235	81.0	22.0	6711.0	1919.0	0.35714285714285715	0.11599099099099099	0.21359223300970873	0.06256129243171978	-1.0	61.98033855936593	29.85677655436824	3.0	0.5631067961165048	139.0	11712.0	121.0	0.001849926565057237	22.02271554554524	0.635211914539323
4	52	small	api	A1	951.0	117.0	98.66904747999993	28.556349160000003	3.934400258462836E-5	1068.0	129.63961019999988	36.40054944640259	31.953090617340916	62.18570614422477	69.73857657921153	10.63014581273465	14.035335944038568	12.806248474865697	24.065570803810317	12.11150447493725	15.620499351813308	25.652913862136508	0.757384494045527	1.13918712534956	0.6648464305748919	0.289415474146422	0.12302839116719243	87.0	3.0	32.7566787083184	83.0	79.0	4223.0	4801.0	0.7272727272727273	0.15168539325842698	0.4876543209876543	-1.0	0.04941038044354164	21.717301412217974	10.8309518948453	2.0	0.22839506172839505	92.0	15326.0	242.0	4.25691284609054E-4	22.47220505424423	0.6173589518843134
5	57	small	api	A1	1096.0	141.0	106.66904747999992	32.55634916	8.540973390395476E-5	1237.0	141.6396101999999	38.05259518088089	34.058772731852805	62.04903097210982	70.39292255614292	13.0	14.910112522682597	13.601470508735444	27.698505055696454	12.390346631760243	17.4928556845359	29.40343347639485	0.8718914750122265	1.1172626647610513	0.780381822924959	0.305208961072838	0.12864963503649635	111.0	10.0	35.510561809129406	160.0	113.0	14395.0	11460.0	0.6428571428571429	0.22069523039611966	0.4139194139194139	-1.0	0.019207244024756796	27.48950209895972	13.698535636162127	2.0	0.2673992673992674	85.0	14416.0	225.0	2.972548289722772E-4	25.079872407968907	0.6590844143153215
5	58	medium	F	A1	947.0	458.0	99.91168815999993	65.355339	9.255905935409645E-5	1405.0	167.68124071999995	37.013511046643494	31.016124838541646	29.722438767924245	41.81526525940532	24.758836806279895	23.771260911913554	12.727922061357855	25.61226895782338	33.33749800733062	16.64331697709324	38.41469278617567	1.0415449520337137	1.1933634920326766	0.8727809749396911	0.6541310651796722	0.4836325237592397	120.0	4.0	34.48187929913333	126.0	265.0	10809.0	23929.0	0.8	0.2782918149466192	0.6777493606138107	-1.0	0.07966127053988216	123.74032498341597	50.91388237529734	6.0	0.5242966751918159	102.0	14647.0	168.0	3.7892350604900097E-4	27.073972741361768	0.7314618898824223
6	72	small	api	A1	1137.0	150.0	108.81118307999994	33.1421356	5.872691655856446E-5	1287.0	144.36753223999983	40.496913462633174	33.28663395418648	53.91492695714787	65.84091933956731	13.152946437965905	14.221384438858088	13.341664064126334	26.56992614987396	15.922306855341906	18.027756377319946	29.120515158953324	0.9248710274667201	1.2166118544269284	0.7602022157694415	0.3045839100530072	0.13192612137203166	151.0	4.0	36.68787265568828	67.0	93.0	8870.0	14261.0	0.07142857142857142	0.12432012432012432	0.58125	-1.0	0.09947208636347137	104.59947264397624	37.69102726469012	4.0	0.88125	89.0	14117.0	249.0	3.1821630756485495E-4	25.059928172283335	0.6188108186419277
6	76	small	api	A1	1117.0	263.0	108.6690474799999	47.870057640000006	7.478501334864383E-5	1380.0	158.95331867999997	39.66106403010388	33.83784863137726	4.042978068208527	11.3099324740202	18.384776310850235	18.671560745322584	13.0	4.437601569801833	37.2659625538574	19.72308292331602	22.62741699796955	0.9846405751300575	1.1720917739825472	0.8400712273446252	0.4405123514937434	0.23545210384959714	170.0	12.0	39.44616584663204	63.0	200.0	5517.0	22180.0	0.7692307692307693	0.19057971014492753	0.7604562737642585	-1.0	0.09980512970853903	51.57384016659637	20.0	1.0	0.5057034220532319	117.0	16886.0	211.0	2.931010382652105E-4	25.059928172283335	0.6318521397525325
7	89	small	api	A1	904.0	110.0	95.59797967999994	31.970562720000004	4.383866463818681E-5	1014.0	129.98275595999988	37.21558813185679	30.14962686336267	45.298412819994866	37.133931627103124	11.661903789690601	14.982841836944726	13.601470508735444	17.22396533755971	19.900743804199784	14.212670403551895	28.53160430989189	0.7783505904023262	1.2343631415578333	0.6305685613878631	0.33442717960166857	0.12168141592920353	76.0	4.0	32.2490309931942	197.0	107.0	20778.0	12926.0	0.75	0.29980276134122286	0.3519736842105263	-1.0	0.021309846305946553	75.06767595538756	32.312257401531795	5.0	0.34210526315789475	84.0	9233.0	155.0	5.857486931168513E-4	23.194827009486403	0.6232556886460026
7	90	large	iso	B	849.0	424.0	91.84062035999993	60.69848476000001	7.91650897473562E-5	1273.0	154.95331867999994	36.124783736376884	29.068883707497267	31.515323411369735	45.43078721700863	23.430749027719962	22.694779989697032	14.866068747318506	24.08318915758459	29.756904623651046	15.811388300841896	33.80555829870045	1.0324290007815473	1.2427303401079624	0.8307747605903425	0.6609110927394878	0.4994110718492344	107.0	6.0	32.202484376209235	48.0	277.0	3270.0	24065.0	0.6666666666666666	0.25530243519245877	0.8523076923076923	-1.0	0.12965151562887117	110.66948642778269	38.50407194808662	5.0	0.5753846153846154	204.0	16518.0	121.0	0.002692263202525261	27.294688127912362	0.7555668243468873
7	93	medium	iso	A1	902.0	244.0	97.49747459999992	48.69848476000001	4.891185009242915E-5	1146.0	148.61017291999988	37.0	29.410882339705484	36.02737338510361	43.178084553001135	19.235384061671343	17.925296165450987	12.083045973594572	23.0	28.050841537869395	17.204650534085253	33.612549972242945	1.0730859833013753	1.258037741698385	0.8529839350071328	0.49948457598305884	0.270509977827051	218.0	5.0	34.20526275297414	44.0	158.0	3925.0	16800.0	0.6666666666666666	0.1762652705061082	0.7821782178217822	-1.0	0.16841208875107608	119.34825208375952	46.906112267087636	5.0	0.9603960396039604	115.0	9982.0	130.0	3.356869401655585E-4	27.313000567495326	0.7381892045269007
7	94	medium	iso	A1	778.0	211.0	89.76955255999995	41.213203400000005	1.0463894116011907E-4	989.0	133.3969695199999	35.05709628591621	28.071337695236398	23.198590513648185	41.729512076816434	15.556349186104045	18.081584469132032	12.727922061357855	16.57296415143801	26.21891439555075	15.652475842498529	24.898729689053585	0.8603421460470491	1.2488573457568168	0.6889034596066498	0.4591000202708377	0.2712082262210797	92.0	4.0	31.953090617340916	30.0	140.0	2508.0	13922.0	0.5	0.1718907987866532	0.8235294117647058	-1.0	0.13626249136947047	89.43320263163409	35.814865482458785	6.0	0.8058823529411765	91.0	15164.0	240.0	2.9344096434499953E-4	23.0	0.656072591192899
7	96	medium	iso	A1	806.0	361.0	91.25483391999995	56.69848476000001	7.246331216255088E-5	1167.0	150.3675322399999	33.24154027718932	29.274562336608895	35.385430729099056	39.936383146969916	21.93171219946131	19.831849722001422	12.041594578792296	23.615030875650334	30.36766151370514	16.278820596099706	36.787166830293	1.1058833395217946	1.1355093850752322	0.9739094665858048	0.6213203435305757	0.4478908188585608	72.0	4.0	31.622776601683793	19.0	174.0	2439.0	26836.0	0.6	0.16538131962296487	0.9015544041450777	-1.0	0.21174689555856713	137.0870011103241	47.637361595117454	13.0	1.0569948186528497	181.0	13152.0	118.0	4.608547035809662E-4	22.360679774997898	0.6726727939963125
7	103	large	F	A1	735.0	454.0	87.25483391999994	65.76955256	1.3485182205958622E-4	1189.0	155.43860003999995	33.28663395418648	26.076809620810597	22.569620196658434	35.89415145854921	24.698178070456937	22.63095580384222	11.704699910719626	20.54878846991295	34.51342449813167	15.811388300841896	35.04886680537873	1.091344894335561	1.2764841419719566	0.8549615764514034	0.7537639991418832	0.617687074829932	57.0	3.0	31.064449134018133	53.0	114.0	3227.0	7664.0	0.9166666666666666	0.1404541631623213	0.6826347305389222	-1.0	0.04268588167819128	69.72931458244454	27.87137017125452	4.0	0.5748502994011976	58.0	6629.0	148.0	3.6961854876198783E-4	20.12461179749811	0.6045853667630164
8	108	medium	iso	A1	894.0	268.0	94.66904747999993	47.2842712	3.710746541109887E-5	1162.0	144.3675322399999	35.35533905932738	30.886890422961002	21.46765143909899	34.69515353123397	17.88854381999832	18.917240104670228	12.529964086141668	17.451395359683993	29.624218801896557	16.401219466856727	30.658976491497114	0.9456212280977526	1.1446713662390753	0.8261071745025644	0.4994691766597675	0.29977628635346754	114.0	3.0	33.015148038438355	64.0	192.0	7073.0	25084.0	0.5833333333333334	0.22030981067125646	0.75	-1.0	0.151102189806571	123.19973442483546	44.99725597589535	5.0	0.734375	119.0	18186.0	235.0	3.8953218012803114E-4	21.95449840010015	0.6209669878504009
8	113	medium	iso	A1	929.0	273.0	97.08326103999993	47.213203400000005	4.000032699383692E-5	1202.0	146.71067799999992	35.77708763999664	31.76476034853718	45.0	51.76617482255307	18.788294228055936	18.13385198324994	12.083045973594572	25.938388538997557	22.50922066323497	15.811388300841896	33.02185046143164	1.0360895327374733	1.1263137907364766	0.9198942082205996	0.4863166203342446	0.2938643702906351	95.0	4.0	32.7566787083184	13.0	163.0	1139.0	18755.0	0.08333333333333333	0.1464226289517471	0.9261363636363636	-1.0	0.2241239378909647	99.24232583783538	43.32745651406799	6.0	0.7329545454545454	143.0	12623.0	124.0	3.60479576714919E-4	22.135943621178654	0.6187184335382291
8	114	small	api	A1	913.0	140.0	96.49747459999992	32.798989840000004	3.88278254348118E-5	1053.0	131.29646443999985	35.510561809129406	31.906112267087632	37.874983651098205	48.19023429253236	12.165525060596439	14.944606068781571	12.165525060596439	18.642340933896644	20.466297947355823	15.811388300841896	25.011110528306965	0.8140412001899151	1.1129705027008225	0.7314130951489712	0.3398948001070282	0.1533406352683461	85.0	4.0	33.54101966249684	67.0	126.0	8202.0	19024.0	0.6153846153846154	0.18328584995251662	0.6528497409326425	-1.0	0.10138220357637137	93.09122188763843	35.735642477318514	5.0	0.6373056994818653	66.0	10473.0	224.0	7.867564912680471E-4	17.804493814764857	0.5013858668433543
8	116	small	api	A1	1056.0	31.0	110.49747459999989	14.485281360000002	1.625545924228931E-4	1087.0	127.39696951999986	41.43669871020132	31.400636936215164	36.469234390051895	67.63810620164668	4.123105625617661	-1.0	10.198039027185569	14.866049158697738	15.955090370226975	18.384776310850235	16.07489281886379	-1.0	1.3196133184932726	-1.0	0.13109151509965836	0.029356060606060608	90.0	4.0	37.20215047547655	128.0	31.0	12305.0	3387.0	0.8181818181818182	0.14627414903403863	0.1949685534591195	0.032456744696063106	-1.0	61.11827266272058	23.449271413096216	4.0	0.660377358490566	85.0	14817.0	255.0	4.3898733550908596E-4	25.019992006393608	0.6038123881773894
8	120	medium	iso	A1	894.0	437.0	94.49747459999993	63.52691188000001	1.0409966436611699E-4	1331.0	160.02438647999992	35.4400902933387	30.364452901377952	23.514556682936586	36.37264685593476	23.40939982143925	23.028236909393556	13.92838827718412	20.315975327391612	32.70271337426064	16.1245154965971	34.25765827527696	1.0165519797953013	1.16715721532827	0.8709640538951643	0.6722604191160052	0.4888143176733781	72.0	4.0	33.06055050963308	4.0	138.0	253.0	12128.0	0.0	0.10668670172802404	0.971830985915493	-1.0	0.25107769971689636	65.16213079132676	23.777805788256682	5.0	0.7816901408450704	97.0	12835.0	192.0	6.196889086687619E-4	21.095023109728988	0.5952305125389028
8	122	small	api	A1	859.0	83.0	93.66904747999995	24.142135600000003	6.450540490162966E-5	942.0	120.22539663999986	34.438350715445125	29.966648127543394	1.8279682443049978	9.121747740195644	10.44030650891055	12.621258966999525	13.341664064126334	3.455450029627294	26.662975338426694	16.15549442140351	21.796429378251883	0.8272000864738254	1.1492226480876129	0.7197909716192458	0.25773866874385365	0.09662398137369034	50.0	6.0	33.61547262794322	56.0	82.0	4264.0	7974.0	0.6428571428571429	0.1464968152866242	0.5942028985507246	-1.0	0.09601807989083845	41.05628318413948	19.74660874290467	2.0	0.3695652173913043	95.0	10175.0	151.0	4.936064281992935E-4	21.18962010041709	0.615291373140986
9	134	medium	iso	B	685.0	295.0	82.01219323999996	51.284271200000006	6.272086652270855E-5	980.0	136.12489155999987	31.78049716414141	26.0	35.29334759066029	56.150925168505154	18.867962264113206	18.929233712057577	12.529964086141668	24.386025051692663	22.692307692307693	14.317821063276353	29.362792680095854	0.9967631310978351	1.2223268140054389	0.8154636875154078	0.6253249568624758	0.4306569343065693	72.0	3.0	29.154759474226502	39.0	166.0	3483.0	18718.0	0.3333333333333333	0.20918367346938777	0.8097560975609757	-1.0	0.19095085161722017	109.2566719068611	40.13212536622084	5.0	0.7365853658536585	161.0	6892.0	73.0	0.006135948579867187	23.345235059857504	0.7345774025901147
9	137	small	api	A1	1075.0	109.0	105.7401152799999	30.970562720000004	6.079501565158485E-5	1184.0	139.53910511999987	39.824615503479755	32.64965543462902	50.19442890773479	55.793768244255375	10.04987562112089	14.564734050408417	14.0	20.665610693167615	17.059904387512532	17.46424919657298	24.988059323814177	0.6900143584042358	1.2197560731756085	0.5656986454740892	0.2928932187939263	0.1013953488372093	106.0	5.0	35.4682957019364	116.0	69.0	9967.0	7386.0	0.6666666666666666	0.15625	0.372972972972973	-1.0	0.042895664274036883	57.40265857265466	25.714547641681087	2.0	0.4918918918918919	92.0	16075.0	242.0	3.831589030914236E-4	24.186773244895647	0.6073322476341869
9	139	small	api	A1	1085.0	80.0	105.84062035999992	22.727922040000003	3.72607156995168E-5	1165.0	130.56854239999987	38.3275357934736	33.37663853655727	38.99099404250549	48.81407483429035	7.211102550927978	-1.0	13.601470508735444	16.25463226639486	19.085205339126556	16.97056274847714	21.598638890519858	-1.0	1.148334208416274	-1.0	0.2147372338020565	0.07373271889400922	76.0	4.0	37.20215047547655	63.0	61.0	4591.0	4958.0	0.6666666666666666	0.10643776824034334	0.49193548387096775	-1.0	0.03830511840481083	20.19803902718557	10.099019513592784	1.0	0.24193548387096775	108.0	14475.0	215.0	2.9983756398967393E-4	26.076809620810597	0.6803674976999421
10	142	medium	iso	A1	909.0	314.0	95.84062035999995	52.94112544000001	3.920980414154069E-5	1223.0	151.19595935999996	36.40054944640259	30.364452901377952	31.100012587964386	45.0	20.591260281974	18.73154871000421	13.0	23.213935307328445	28.618990858240178	16.278820596099706	32.82946214767553	1.0992823178030418	1.198788252982181	0.9169945693648549	0.5523871323155116	0.34543454345434543	126.0	4.0	33.421549934136806	45.0	221.0	5773.0	35615.0	0.5384615384615384	0.21749795584627965	0.8308270676691729	-1.0	0.15160404270826258	107.88001596015391	40.05271679853249	9.0	0.9022556390977443	91.0	15307.0	237.0	3.6315235283364603E-4	20.615528128088304	0.5663521139548542
10	148	small	api	A1	1119.0	237.0	108.74011527999993	44.455844080000006	5.8857671161121135E-5	1356.0	155.19595935999993	41.23105625617661	32.31098884280702	15.826154076172543	16.971916914347645	15.620499351813308	17.919706985564183	14.212670403551895	9.798439251467851	33.23946553369229	19.209372712298546	33.56745605389669	0.8716939046155677	1.2760691558146275	0.683108670594807	0.40882653071985997	0.21179624664879357	84.0	3.0	40.496913462633174	69.0	175.0	9646.0	34177.0	0.5	0.17994100294985252	0.7172131147540983	-1.0	0.1211503067016721	103.26896578494916	43.987052779875114	7.0	0.9836065573770492	109.0	17379.0	153.0	2.359991431052325E-4	27.892651361962706	0.6764961631994149
10	154	small	api	A1	912.0	50.0	96.08326103999993	19.72792204	1.0423008795477149E-4	962.0	118.22539663999987	37.12142238654117	30.4138126514911	36.48276989169307	45.69027719786507	6.324555320336759	-1.0	12.649110640673518	12.957477625490787	17.919489616283943	16.1245154965971	18.107804220726077	-1.0	1.2205448495363576	-1.0	0.20532111240257728	0.05482456140350877	66.0	7.0	33.06055050963308	101.0	47.0	13129.0	5234.0	0.6923076923076923	0.15384615384615385	0.31756756756756754	0.042515498863053634	-1.0	18.19803902718557	8.099019513592784	2.0	0.49324324324324326	69.0	12317.0	223.0	2.590576804614647E-4	23.323807579381203	0.6283112574866618
11	162	small	api	A1	906.0	165.0	98.08326103999991	39.041630520000005	4.9217640595435794E-5	1071.0	139.53910511999987	35.77708763999664	31.304951684997057	30.699722550814414	36.86989764584402	13.416407864998739	14.63326159422407	11.180339887498949	16.54690303349844	25.043961347997644	16.64331697709324	27.578171722497405	0.9168433010378466	1.1428571428571428	0.8022378884081158	0.39804580420789853	0.18211920529801323	89.0	5.0	35.22782990761707	34.0	130.0	4652.0	24946.0	0.7272727272727273	0.1531279178338002	0.7926829268292683	-1.0	0.12915927951865674	56.49453172039898	21.510761591486705	12.0	0.9512195121951219	106.0	20310.0	255.0	5.283337829539939E-4	21.2602916254693	0.5942432162002357
11	163	medium	iso	A1	1067.0	267.0	103.84062035999995	47.455844080000006	4.275572108765754E-5	1334.0	153.29646443999994	37.21558813185679	35.22782990761707	49.04958170327137	51.170175095029606	16.97056274847714	18.603521293302418	13.45362404707371	26.494274294592632	22.056425332972175	17.69180601295413	34.01011152438711	0.9122231474848167	1.0564257926035325	0.8634995035824217	0.45700655403904245	0.25023430178069356	91.0	3.0	35.805027579936315	63.0	206.0	3768.0	15317.0	0.6363636363636364	0.20164917541229385	0.7657992565055762	-1.0	0.1330636621366488	109.76587749523183	46.22829159071614	7.0	0.6505576208178439	90.0	18059.0	226.0	2.3456531373500797E-4	26.30589287593181	0.7068514618855046
11	176	small	api	A1	1072.0	221.0	105.7401152799999	42.213203400000005	4.377119417399692E-5	1293.0	150.36753223999992	40.44749683231337	32.55764119219941	56.452340911951865	73.87459102146043	15.132745950421556	18.354313426428842	13.152946437965905	28.333026509676724	14.374505733914457	16.55294535724685	29.493413025821603	0.8244789984152462	1.2423349896123406	0.6636527227430964	0.3992165441490149	0.20615671641791045	75.0	3.0	35.510561809129406	118.0	170.0	7024.0	12169.0	0.7142857142857143	0.22273781902552203	0.5902777777777778	-1.0	0.138602645178097	59.48496670460323	18.60967985316655	2.0	0.4236111111111111	93.0	16617.0	226.0	3.5672825660348006E-4	27.892651361962706	0.6896014227431587
12	180	small	api	A1	631.0	124.0	79.35533899999999	29.556349160000003	1.0979643898278509E-4	755.0	111.7401152799999	30.14962686336267	25.079872407968907	28.63215439401324	43.58557678859785	11.40175425099138	13.9015714458384	11.40175425099138	13.632009505876852	21.012866071541513	13.92838827718412	19.77266243526353	0.8201773659484108	1.2021443479825238	0.6822619657322002	0.3724557103838975	0.196513470681458	125.0	7.0	28.160255680657446	11.0	53.0	1411.0	8442.0	0.0	0.0847682119205298	0.828125	-1.0	0.15359256842930594	72.81892449009058	32.21954445729288	6.0	1.53125	78.0	9927.0	167.0	4.778885159880231E-4	17.08800749063506	0.5667734319922919
12	184	small	api	A1	979.0	58.0	101.66904747999993	25.142135600000003	9.631130457802451E-5	1037.0	129.63961019999985	37.36308338453881	31.04834939252005	21.864302742664165	22.64912734565607	8.06225774829855	-1.0	10.04987562112089	9.849294187328281	24.349120477951406	18.110770276274835	25.57681768425745	-1.0	1.2033838872458729	-1.0	0.2472939033381413	0.059244126659857	117.0	10.0	36.6742416417845	107.0	55.0	10067.0	5617.0	0.8181818181818182	0.1562198649951784	0.3395061728395062	0.041134031208896214	-1.0	50.17500950136144	18.782777011981686	3.0	0.4691358024691358	80.0	11897.0	154.0	6.435467105632469E-4	24.515301344262525	0.6561369973658862
12	186	small	api	A1	1066.0	130.0	106.49747459999992	31.384776280000004	1.4144492374733262E-4	1196.0	140.7106779999999	38.63935817272331	33.54101966249684	71.4015051526151	79.56252464888183	12.0	13.836220944067803	13.152946437965905	28.649544204423787	7.244860247099319	17.11724276862369	29.13157894736842	0.8672888390919291	1.1520030864156185	0.7528528780165347	0.2946997231425432	0.12195121951219512	97.0	4.0	34.17601498127012	112.0	86.0	10971.0	10676.0	0.6428571428571429	0.16555183946488294	0.43434343434343436	-1.0	0.017910875215504433	96.34005551529806	35.493644870003706	4.0	0.6919191919191919	125.0	13824.0	143.0	0.002839337898745806	25.495097567963924	0.6598219735948326
12	188	medium	iso	A1	999.0	270.0	101.49747459999992	47.627416960000005	5.462267294159992E-5	1269.0	151.5391051199999	38.07886552931954	31.78049716414141	25.20112364547508	29.9084273214051	17.11724276862369	18.405093749783116	13.152946437965905	15.362852644587539	31.780497164141405	19.0	30.811036983522666	0.9300274696414083	1.1981834435329324	0.7761978974598026	0.4692473103168228	0.2702702702702703	92.0	6.0	36.87817782917155	77.0	206.0	10579.0	32040.0	0.5	0.22301024428684002	0.7279151943462897	-1.0	0.10285338396450383	130.4110606862863	47.317821063276355	9.0	0.8021201413427562	111.0	10295.0	118.0	3.9566977206398444E-4	21.840329667841555	0.5735551562329287
12	190	small	api	A1	796.0	180.0	89.59797967999994	37.798989840000004	1.504764939250158E-4	976.0	129.39696951999986	35.35533905932738	27.459060435491963	22.145180038223288	34.14358665193777	14.866068747318506	17.014668757484053	13.45362404707371	14.849242404917497	27.45906043549196	15.264337522473747	26.456563024888858	0.873720726463131	1.287565506561512	0.6785835144003138	0.4218732383810379	0.22613065326633167	89.0	6.0	32.2490309931942	58.0	106.0	5977.0	11328.0	0.5454545454545454	0.1680327868852459	0.6463414634146342	-1.0	0.07384862239059892	35.29051297510908	15.242465569268587	2.0	0.47560975609756095	91.0	15220.0	221.0	6.505004420169635E-4	22.02271554554524	0.6228964600958974
12	192	medium	iso	A1	810.0	313.0	89.42640679999995	51.870057640000006	6.769679630009957E-5	1123.0	144.12489155999992	33.54101966249684	28.442925306655784	32.265709204652396	46.005086005254185	18.027756377319946	21.11847757304344	13.601470508735444	20.929596269398033	24.575531260015318	14.866068747318506	29.093068912364604	0.8536484846015309	1.1792394523726462	0.7238974941721787	0.5800306586845893	0.38641975308641974	101.0	3.0	32.01562118716424	5.0	200.0	418.0	22198.0	0.25	0.182546749777382	0.975609756097561	-1.0	0.23581920061647108	72.23454817379037	28.658904162218604	3.0	0.6341463414634146	93.0	14675.0	211.0	3.2616632544634893E-4	20.248456731316587	0.6036923425424945
12	195	small	api	A1	805.0	74.0	89.42640679999995	23.313708480000003	5.830965148151461E-5	879.0	115.15432883999988	33.61547262794322	29.546573405388315	29.63838368815135	31.711345865237973	8.602325267042627	12.607576298175431	13.038404810405298	11.06633258194237	21.220734851292637	15.620499351813308	21.053059206183278	0.6823139565919228	1.1377113740645428	0.5997250024444379	0.2607027310416325	0.09192546583850932	55.0	6.0	31.400636936215164	61.0	41.0	5930.0	4348.0	0.5	0.11604095563139932	0.4019607843137255	-1.0	0.014839636653976003	32.08376582759256	16.038404810405297	2.0	0.4019607843137255	196.0	11680.0	99.0	0.001911306217301557	17.46424919657298	0.5195300803849366
13	199	large	F	A1	957.0	526.0	105.15432883999989	79.42640679999995	3.920662290963782E-5	1483.0	186.9949492	35.84689665786984	31.78049716414141	49.01659763308186	64.89018680125791	27.018512172212592	24.3316689164625	7.280109889280518	37.4369924629271	22.40367720878087	16.76305461424021	41.34417712099122	1.1104257691889028	1.1279526708700025	0.984461314615638	0.755331784018641	0.5496342737722049	126.0	4.0	33.24154027718932	80.0	139.0	8504.0	17671.0	0.0	0.14767363452461227	0.634703196347032	-1.0	0.016935576217655218	132.7377212614677	53.10345480083766	8.0	0.7077625570776256	87.0	15799.0	249.0	2.239171405957838E-4	14.317821063276353	0.3994159159697584
13	200	medium	iso	A1	1201.0	319.0	113.5685423999999	53.455844080000006	5.942452504292994E-5	1520.0	169.43860003999998	42.720018726587654	34.132096331752024	5.440332031005511	10.304846468766044	19.1049731745428	21.11182400761386	13.45362404707371	5.337076312143554	38.93695796128622	20.0	29.835163587642146	0.9049418547470224	1.2516084072705067	0.7230231512430547	0.47069234975054197	0.2656119900083264	117.0	5.0	42.720018726587654	86.0	256.0	10633.0	34634.0	0.5454545454545454	0.225	0.7485380116959064	-1.0	0.1136667697309389	141.2007264486064	47.34326973011784	8.0	0.695906432748538	106.0	20418.0	255.0	3.1058542534748547E-4	27.65863337187866	0.6474396359443719
13	204	medium	iso	A1	921.0	347.0	96.08326103999993	55.52691188000001	7.263598201042203E-5	1268.0	154.02438647999992	36.22154055254967	31.25699921617557	73.04015297793497	80.64702074990674	19.026297590440446	21.7720531374063	13.038404810405298	34.34420460927727	8.38212261477789	16.278820596099706	34.80693265074694	0.873886237111538	1.1588297488840495	0.7541109795922036	0.5779041144001543	0.3767643865363735	94.0	3.0	32.89376840679705	31.0	245.0	2567.0	27566.0	0.5714285714285714	0.21766561514195584	0.8876811594202898	-1.0	0.12078219393917694	95.30597662832437	39.05210191147164	6.0	0.5579710144927537	94.0	14845.0	202.0	2.3838265588264782E-4	20.8806130178211	0.5764694902340728
13	209	large	F	B	799.0	612.0	90.25483391999995	75.18376611999999	9.065878583182875E-5	1411.0	167.43860003999995	34.23448553724738	28.284271247461902	31.48497737658886	39.18102909860542	26.076809620810597	28.214277595833966	14.422205101855956	23.952455751316425	31.819805153394636	14.317821063276353	37.91309200188775	0.9242416195926639	1.2103718436910205	0.7636013877968242	0.8330165028794064	0.7659574468085106	65.0	4.0	31.32091952673165	73.0	406.0	5152.0	24660.0	0.6153846153846154	0.33947554925584694	0.8475991649269311	-1.0	0.07485335230863761	105.77907485250435	33.54101966249685	5.0	0.36325678496868474	186.0	15986.0	139.0	0.007781041407208028	30.265491900843113	0.8840644579838662
13	212	medium	F	A1	871.0	234.0	92.42640679999995	43.627416960000005	6.159473671815257E-5	1105.0	138.4680373199999	34.058772731852805	31.240998703626616	15.068488159492205	23.198590513648185	15.652475842498529	18.07889630405283	14.7648230602334	10.27635384150731	29.576519264498973	15.811388300841896	26.08745973749755	0.8657871354121126	1.0901947487325072	0.7941582331218366	0.4720232936719555	0.26865671641791045	44.0	4.0	33.83784863137726	75.0	171.0	3486.0	7836.0	0.6428571428571429	0.22262443438914026	0.6951219512195121	-1.0	0.04516917496724571	33.04103562567165	14.816653826391969	1.0	0.23983739837398374	100.0	14317.0	202.0	4.5972610112170957E-4	22.67156809750927	0.665660159748097
14	216	small	api	A1	863.0	94.0	93.08326103999994	26.970562720000004	5.515498531854772E-5	957.0	122.46803731999984	35.84689665786984	30.01666203960727	34.019349989826466	47.329806738773144	9.219544457292887	13.430374231004716	13.152946437965905	16.48678282085687	19.355916365162955	16.55294535724685	22.422842692428386	0.6864696618809839	1.1942332765238695	0.5748204101958494	0.2897466463751217	0.10892236384704519	82.0	4.0	32.7566787083184	98.0	68.0	12467.0	8761.0	0.7857142857142857	0.17345872518286312	0.40963855421686746	0.020457841681439725	-1.0	84.45221707203534	35.33849840880404	4.0	0.5662650602409639	95.0	10731.0	178.0	7.157052618678776E-4	21.93171219946131	0.6118162029137999
14	218	medium	api	A1	1015.0	278.0	103.4974745999999	48.870057640000006	4.348969048259202E-5	1293.0	155.19595935999993	38.58756276314948	32.2490309931942	22.45693899994211	26.77621402757012	18.867962264113206	18.199338116677442	11.661903789690601	15.03074976670698	32.249030993194204	17.204650534085253	33.364079613370926	1.0367389266109108	1.1965495264429173	0.8664404637666032	0.4721859912898788	0.2738916256157635	104.0	4.0	37.013511046643494	9.0	123.0	1015.0	20152.0	0.18181818181818182	0.10208816705336426	0.9318181818181818	-1.0	0.23897614906113657	70.81500786751477	25.996655695014596	4.0	1.4318181818181819	103.0	15207.0	204.0	6.642089872875624E-4	26.076809620810597	0.6757827588352779
14	220	small	api	A1	905.0	101.0	95.42640679999992	25.727922040000003	7.631131368285199E-5	1006.0	123.98275595999985	36.6742416417845	30.59411708155671	23.272904064081985	42.1265615024065	10.0	13.601333867654303	13.45362404707371	12.379260747487109	22.94558781116753	16.64331697709324	18.45528455284552	0.7352220081723947	1.1987350883184373	0.613331515308983	0.26961008910166806	0.11160220994475138	121.0	7.0	34.48187929913333	159.0	93.0	10191.0	6956.0	0.8181818181818182	0.2504970178926441	0.36904761904761907	0.0038845507469967774	-1.0	25.989954074842814	9.222125139210444	3.0	0.27380952380952384	100.0	13842.0	217.0	4.8054427551119005E-4	20.615528128088304	0.5621255465743611
14	227	medium	iso	A1	789.0	333.0	88.84062035999995	53.69848476000001	4.7142406700438996E-5	1122.0	144.95331867999988	34.48187929913333	29.410882339705484	28.610459665965216	34.48179297817163	19.209372712298546	20.888599999490012	12.806248474865697	18.06746072612285	30.32890988094485	15.556349186104045	31.913171199365316	0.9196103478819804	1.1724190692702159	0.7843700021481237	0.6044361750559937	0.4220532319391635	57.0	4.0	31.906112267087632	14.0	212.0	934.0	20996.0	0.45454545454545453	0.2014260249554367	0.9380530973451328	-1.0	0.22095062436633206	53.62694630718606	20.330565725320604	6.0	0.5973451327433629	92.0	11582.0	189.0	4.6504386970561167E-4	23.08679276123039	0.6695340634119862
14	228	medium	iso	A1	1084.0	312.0	109.3259017199999	51.870057640000006	8.607549003010135E-5	1396.0	163.19595935999993	41.012193308819754	31.016124838541646	32.005383208083515	52.34898123525883	18.601075237738275	19.903734971835796	11.40175425099138	24.846269311348	27.30837602728147	18.867962264113206	31.38161534313792	0.9345519955957607	1.322286182503904	0.7067698414771882	0.47445350849103474	0.2878228782287823	73.0	3.0	39.35733730830886	27.0	252.0	1696.0	20668.0	0.4	0.1998567335243553	0.9032258064516129	-1.0	0.12450206607278663	72.14902007957414	27.324181613286967	4.0	0.5555555555555556	97.0	16788.0	233.0	2.785540613233753E-4	31.064449134018133	0.7574442288444413
[truncated: 27 more columns]
