# Supplementary material for: Exploiting Single-Cell Quantitative Data to Map Genetic Variants Having Probabilistic Effects
Source: PLoS Genet. 2016 Aug 1;12(8):e1006213. doi: 10.1371/journal.pgen.1006213 (PMC4968810; doi:10.1371/journal.pgen.1006213)
Supplement: S1 Dataset — (ZIP) [file pgen.1006213.s007.zip › data/2014-10-07_morpho/k_series/k5-2_C.xls]

image_number	cell_id	Cgroup	Agroup	C11-1_C	C11-2_C	C12-1_C	C12-2_C	C13_C	C101_C	C102_C	C103_C	C104_C	C105_C	C106_C	C107_C	C108_C	C109_C	C110_C	C111_C	C112_C	C113_C	C114_C	C115_C	C116_C	C117_C	C118_C	C126_C	C127_C	C128_C	A7-1_C	A7-2_C	A8-1_C	A8-2_C	A9_C	A101_C	A102_C	A103_C	A104_C	A120_C	A121_C	A122_C	A123_C	D14-1_C	D14-2_C	D14-3_C	D15-1_C	D15-2_C	D15-3_C	D16-1_C
2	17	medium	iso	1436.0	677.0	119.32590171999986	76.76955255999998	2.0442492768416688E-4	2113.0	198.50966784000002	43.174066289845804	39.293765408777	82.14199224661786	88.3240095942589	26.92582403567252	29.99540286462643	20.615528128088304	46.0461608284407	2.341338353372723	19.313207915827967	46.065867627295155	0.8976650241102824	1.0987510573420909	0.8169867215252187	0.6433603388151297	0.4714484679665738	120.0	4.0	39.824615503479755	592.0	508.0	21485.0	21876.0	0.6190476190476191	0.5205868433506863	0.4618181818181818	-1.0	0.08457526390379265	94.23677668154397	37.851615821463795	3.0	0.07545454545454545	57.0	100.0	157.0	3584.0	10292.0	13876.0	74.0
2	24	large	E	973.0	786.0	106.5685423999999	95.98275595999989	4.164521596113568E-5	1759.0	205.37972548000008	37.21558813185679	32.2490309931942	4.108112177135872	1.6451184517372681	30.886890422961002	32.767438355055795	7.615773105863909	2.257118702581928	50.11003277404022	19.235384061671343	78.62117562208249	0.9426092478845043	1.1540063991290384	0.8168145762414476	0.9006668740924806	0.8078108941418294	189.0	3.0	38.47076812334269	171.0	91.0	17267.0	8119.0	0.375	0.1489482660602615	0.3473282442748092	0.05246609283588187	-1.0	121.09729842673389	55.504884413640696	2.0	0.32061068702290074	100.0	81.0	181.0	14239.0	11382.0	25621.0	204.0
3	32	large	F	859.0	504.0	92.01219323999993	67.52691188	9.855614308735564E-5	1363.0	162.36753223999997	36.49657518178932	28.635642126552707	27.89727103094762	46.33221985386962	25.0	25.24432027163065	15.0	25.48184303233038	30.032502718091862	15.811388300841896	35.22727272727275	0.990321772620465	1.2745156899396881	0.7770181100456507	0.7338909062178991	0.5867287543655413	119.0	5.0	32.7566787083184	88.0	72.0	13987.0	10972.0	0.6153846153846154	0.11738811445341159	0.45	0.0010310813814245119	-1.0	124.37591987868558	48.38209162332524	5.0	1.2375	77.0	75.0	152.0	9962.0	9764.0	19726.0	174.0
3	37	large	E	889.0	670.0	100.4974745999999	86.01219323999996	7.591684454947759E-5	1559.0	189.33809495999998	35.84689665786984	30.463092423455635	45.57872556560776	55.607959873273465	29.68164415931166	28.474615420542168	8.06225774829855	35.67951815207434	27.180431601962567	15.231546211727817	43.23783927079682	1.0423896414733915	1.1767320323089998	0.885834338535002	0.8558642252688013	0.7536557930258717	116.0	3.0	33.24154027718932	91.0	42.0	7833.0	4549.0	0.5	0.08531109685695959	0.3157894736842105	-1.0	0.01350635513251858	66.07970179060547	23.404625385877615	4.0	0.7894736842105263	83.0	74.0	157.0	8582.0	7118.0	15700.0	172.0
4	54	large	E	713.0	458.0	83.59797967999995	65.52691188	6.225372273449172E-5	1171.0	151.53910511999993	32.01562118716424	26.68332812825267	27.02617425514964	31.397807164212907	24.041630560342615	23.56011595112848	12.36931687685298	18.80332093138817	33.80387917371335	14.317821063276353	36.092422935975726	1.0204377011646697	1.199836131133345	0.8504808904202455	0.7838336779289022	0.6423562412342216	80.0	3.0	29.274562336608895	432.0	307.0	11799.0	8384.0	0.7692307692307693	0.6310845431255337	0.41542625169147496	0.037269633679204384	-1.0	0.0	0.0	0.0	0.0	77.0	52.0	129.0	8832.0	4813.0	13645.0	155.0
5	56	medium	iso	1062.0	482.0	106.74011527999991	65.11269832	1.0521956872133783E-4	1544.0	174.26702716	38.47076812334269	34.88552708502482	21.866370659778568	8.487080784888263	23.600847442411894	25.6796123756765	13.601470508735444	9.825642128799688	38.812657085557596	17.029386365926403	66.57552487486338	0.9190499878715618	1.1027715886183898	0.8334001323184214	0.6100115045706747	0.4538606403013183	113.0	3.0	35.805027579936315	33.0	348.0	2929.0	37741.0	0.75	0.24676165803108807	0.9133858267716536	-1.0	0.14173077120775598	48.4679552592598	15.035668847618199	3.0	0.2440944881889764	95.0	74.0	169.0	8698.0	7572.0	16270.0	107.0
5	64	large	F	1278.0	764.0	120.91168815999991	87.25483391999994	2.121809234472914E-4	2042.0	210.16652208000005	48.507731342539614	32.7566787083184	17.654770325945975	35.87170892953126	31.240998703626616	30.839752804235687	13.45362404707371	25.35678263974659	45.30373830675164	22.47220505424423	43.273004961104434	1.0130106717112148	1.4808501122618793	0.6840737379989947	0.7216410195558385	0.5978090766823161	172.0	4.0	46.09772228646444	144.0	77.0	18399.0	9486.0	0.7272727272727273	0.10822722820763957	0.34841628959276016	0.040397415620341666	-1.0	187.89887591558966	69.81311118859465	5.0	1.2081447963800904	92.0	100.0	192.0	8430.0	9947.0	18377.0	122.0
5	65	large	iso	1344.0	791.0	120.1543288399999	88.66904747999996	7.727143260660745E-5	2135.0	211.2375898800001	46.04345773288535	36.05551275463989	16.800493297189576	20.93913988674626	32.69556544854363	29.75027109014309	13.892443989449804	17.809261953285844	51.03241805272108	21.18962010041709	49.833389717111075	1.0990005889182093	1.2770157519659775	0.860600652126873	0.7379596585161203	0.5885416666666666	211.0	3.0	45.221676218380054	26.0	616.0	2479.0	79038.0	0.5384615384615384	0.3007025761124122	0.9595015576323987	-1.0	0.19878175895893427	93.48901402453873	35.87069808086626	4.0	0.3582554517133956	102.0	100.0	202.0	6306.0	9410.0	15716.0	78.0
5	68	large	F	983.0	604.0	99.74011527999993	77.01219323999999	1.237907076159015E-4	1587.0	179.58073563999994	36.013886210738214	33.015148038438355	32.92471141680646	36.415629428151384	28.0178514522438	27.556104986996996	13.038404810405298	25.51793479388467	36.74071061525296	16.1245154965971	42.98565189417705	1.0167565940638088	1.090829160263299	0.9320951722801297	0.7721285765893096	0.6144455747711088	166.0	3.0	34.20526275297414	619.0	356.0	16599.0	8472.0	0.6666666666666666	0.6143667296786389	0.36512820512820515	0.05464143339774735	-1.0	0.0	0.0	0.0	0.009230769230769232	52.0	65.0	117.0	3916.0	7621.0	11537.0	82.0
6	79	large	api	954.0	602.0	98.25483391999994	75.76955255999997	4.374073022522611E-5	1556.0	176.02438648	37.0	31.622776601683793	28.855661219716524	39.74666271614459	26.92582403567252	27.964469099730007	14.422205101855956	25.45945945945946	36.04996532591952	17.69180601295413	39.81809457080615	0.9628584021976833	1.1700427342623003	0.8229258419392309	0.7711534337505703	0.6310272536687631	103.0	3.0	35.805027579936315	35.0	440.0	1681.0	24876.0	0.6153846153846154	0.30526992287917737	0.9263157894736842	-1.0	0.2573545253556348	62.075940166554396	26.089788861252917	1.0	0.25684210526315787	88.0	79.0	167.0	8352.0	6532.0	14884.0	149.0
7	91	large	F	746.0	402.0	87.25483391999994	63.35533900000001	5.951026560648536E-5	1148.0	153.43860003999993	34.0147027033899	26.40075756488817	36.68235075589361	52.89118466877653	22.561028345356956	24.306420321054677	11.40175425099138	27.16472368014889	25.037160330546744	14.7648230602334	34.062729070440895	0.9281921421318535	1.2883987370357863	0.7204230456382947	0.7260954626088417	0.5388739946380697	86.0	3.0	30.01666203960727	178.0	273.0	10667.0	19199.0	1.0	0.39285714285714285	0.6053215077605322	-1.0	0.0675828912033738	106.50344147223592	45.524255051097846	2.0	0.38137472283813745	125.0	114.0	239.0	7362.0	7466.0	14828.0	68.0
8	111	large	E	1300.0	971.0	117.32590171999988	100.7401152799999	7.996693860789205E-5	2271.0	220.89444412000012	46.400431032480725	35.0	87.30571571014389	84.71942288577007	31.144823004794873	39.327114597619655	15.264337522473747	48.70644409354688	1.6	18.027756377319946	48.91403751969174	0.7919427429003391	1.3257266009280206	0.5973650542622981	0.8586349118408464	0.7469230769230769	210.0	4.0	35.510561809129406	150.0	169.0	19513.0	22918.0	0.0	0.14046675473359754	0.5297805642633229	0.057229896449431404	-1.0	165.30076109133594	59.08230058626194	7.0	0.8119122257053292	119.0	72.0	191.0	18403.0	9496.0	27899.0	237.0
8	112	large	E	908.0	766.0	97.9827559599999	88.08326103999994	7.69347844366352E-5	1674.0	188.89444412000003	35.6931365951495	31.575306807693888	81.04752666584585	82.38145351243107	31.064449134018133	30.17801742372939	12.165525060596439	46.28340789261143	5.8906791035416886	16.0312195418814	46.69560506769604	1.0293734242989643	1.1304129778543348	0.9106171323801003	0.8989669679832103	0.8436123348017621	183.0	4.0	31.25699921617557	107.0	42.0	16474.0	5532.0	0.0	0.08900836320191159	0.28187919463087246	0.12703004896635176	-1.0	97.79068784012841	41.229010604833775	5.0	0.9395973154362416	92.0	55.0	147.0	12175.0	4859.0	17034.0	201.0
8	117	large	F	865.0	613.0	93.25483391999992	77.76955255999997	1.014282905862864E-4	1478.0	173.43860004000004	35.805027579936315	29.206163733020468	17.147619881396977	33.767140091159376	28.792360097775937	26.899679994444433	14.317821063276353	21.95222439768326	39.92307961629761	15.811388300841896	39.49527929642564	1.0703606921614828	1.2259407948006256	0.873093298388488	0.8339466094241909	0.7086705202312139	68.0	5.0	33.015148038438355	81.0	140.0	6379.0	9218.0	0.6	0.14952638700947227	0.6334841628959276	-1.0	0.015401211049782353	72.15902607206259	29.09035859407132	2.0	0.4841628959276018	110.0	53.0	163.0	9546.0	3228.0	12774.0	129.0
8	121	large	E	1197.0	650.0	118.32590171999988	82.59797967999998	5.8467414288723296E-5	1847.0	203.33809496	43.41658669218482	34.20526275297414	39.95754893082909	59.676393137450006	29.698484809834994	29.508867844276267	11.313708498984761	39.38586909476713	29.118326240993365	20.12461179749811	45.62839984260364	1.00642576213223	1.2692955176439846	0.7929010605822645	0.6980549353890025	0.5430242272347535	73.0	4.0	40.162171256046406	281.0	57.0	16100.0	3428.0	0.0	0.18299945858148348	0.16863905325443787	0.322497074013291	-1.0	146.39080646022683	58.19145637581855	3.0	0.2988165680473373	110.0	112.0	222.0	8932.0	9518.0	18450.0	115.0
9	130	large	E	845.0	465.0	90.25483391999994	64.52691188	4.3038929508182924E-5	1310.0	157.19595935999996	34.9857113690718	29.68164415931166	21.467651439098972	34.59228868750995	24.166091947189145	23.601347419365496	13.416407864998739	19.722337291388516	35.4427805398364	16.401219466856727	34.73875717408439	1.0239284866998848	1.1786985647186987	0.8686940981761945	0.7149413397314026	0.5502958579881657	121.0	3.0	32.802438933713454	99.0	322.0	7837.0	26603.0	0.5384615384615384	0.32137404580152673	0.7648456057007126	-1.0	0.15602869847138984	130.22411974786314	49.63463075586217	4.0	0.4323040380047506	110.0	56.0	166.0	13822.0	7531.0	21353.0	187.0
9	131	large	E	836.0	736.0	93.25483391999995	89.49747459999995	5.269860821891883E-5	1572.0	184.75230852000004	34.17601498127012	29.732137494637012	85.78090465075155	83.08161359330633	28.178005607210743	33.63377069698604	11.704699910719626	42.251854137803136	5.112313234371975	14.317821063276353	42.561757423443844	0.8377890739956732	1.1494637742555402	0.7288520897827112	0.9597086910988087	0.8803827751196173	123.0	3.0	30.083217912982647	473.0	182.0	32383.0	16675.0	0.0	0.4166666666666667	0.2778625954198473	-1.0	0.11196772730584356	139.86225345050704	47.04349656671338	2.0	0.2580152671755725	75.0	79.0	154.0	9772.0	10645.0	20417.0	194.0
10	144	large	E	911.0	514.0	96.01219323999996	69.35533899999999	6.0161283803656786E-5	1425.0	167.78174579999998	35.05709628591621	31.144823004794873	53.56088957116461	58.983610945974604	26.627053911388696	24.447075896812954	13.038404810405298	35.399395029147286	22.058240622983586	15.620499351813308	41.30521738004171	1.0891713194566526	1.1256155246256827	0.9676228655595795	0.7223596989044265	0.5642151481888035	107.0	3.0	32.202484376209235	113.0	110.0	13040.0	13262.0	0.4166666666666667	0.15649122807017543	0.49327354260089684	-1.0	0.024830996297250496	149.05864963298768	51.145028938039246	5.0	0.8251121076233184	77.0	75.0	152.0	7824.0	8440.0	16264.0	134.0
10	150	large	E	772.0	688.0	88.49747459999995	84.25483391999994	4.627565058242435E-5	1460.0	174.75230851999999	32.2490309931942	30.01666203960727	37.05652818940962	51.828149681577116	27.294688127912362	33.619636882802375	12.165525060596439	30.63657944353449	29.583569246582968	15.231546211727817	38.96987264505406	0.8118674280469268	1.0743709927053613	0.7556676730470661	0.9520591892686618	0.8911917098445595	99.0	4.0	30.463092423455635	393.0	55.0	40122.0	5060.0	0.0	0.30684931506849317	0.12276785714285714	0.13650778410965675	-1.0	144.70176818101078	50.19447787642167	2.0	0.453125	83.0	58.0	141.0	10751.0	5966.0	16717.0	165.0
11	167	large	E	1045.0	698.0	102.81118307999988	82.84062035999997	3.1106469165638444E-5	1743.0	188.06601700000002	39.66106403010388	33.015148038438355	53.51842270201475	64.16324577599843	29.274562336608895	28.84553114717419	14.142135623730951	39.38371393199127	23.322627513392234	16.0312195418814	43.75776686103645	1.0148734023043544	1.20129899111547	0.8448133310775451	0.8057549565939697	0.6679425837320574	79.0	3.0	35.11409973215888	97.0	172.0	6640.0	13073.0	0.6	0.15433161216293748	0.6394052044609665	-1.0	0.045758293561869924	76.22425001251389	31.386065327679752	5.0	0.35687732342007433	84.0	95.0	179.0	10717.0	12109.0	22826.0	137.0
11	169	large	iso	1037.0	714.0	104.05382375999991	85.84062035999996	8.225246115219442E-5	1751.0	192.30865768000004	41.400483088968905	30.805843601498726	53.13010235415598	52.85331330197822	30.0	31.483706442146797	13.601470508735444	36.76285604516375	27.17016975179603	16.0	46.121212121212125	0.9528738319018062	1.3439165511752045	0.7090275293272889	0.8249636318795098	0.6885245901639344	118.0	4.0	35.73513677041127	108.0	120.0	8650.0	11669.0	0.0	0.1302113078241005	0.5263157894736842	-1.0	0.10481874414133432	137.24336793296249	47.5690701957885	1.0	0.6359649122807017	97.0	65.0	162.0	11145.0	6319.0	17464.0	176.0
11	170	large	F	1241.0	663.0	116.81118307999986	80.42640679999998	8.912200839679788E-5	1904.0	199.2375898800001	44.41846462902562	34.132096331752024	37.98623745207726	56.89492843954966	29.966648127543394	26.87831931394747	12.529964086141668	36.74147707783568	32.28632631552853	20.09975124224178	43.86149752838637	1.1149003692352653	1.3013693679196758	0.8567132412356582	0.6885163276269428	0.5342465753424658	81.0	3.0	40.792156108742276	110.0	193.0	9738.0	20197.0	0.6666666666666666	0.15913865546218486	0.636963696369637	-1.0	0.041758292980857786	140.36084431544285	50.07987240796891	3.0	0.5643564356435643	119.0	65.0	184.0	9340.0	5346.0	14686.0	104.0
11	175	large	E	727.0	665.0	93.08326103999994	87.01219323999996	1.0157503035183417E-4	1392.0	182.50966784000002	30.886890422961002	27.294688127912362	51.2613263043022	51.534038496180244	31.38470965295043	26.39494819717978	5.385164807134504	36.42321983839741	30.152387019156876	14.866068747318506	46.5188384184048	1.1890422901570155	1.131608109175468	1.0507544798555715	0.9347780929442179	0.9147180192572214	89.0	3.0	30.364452901377952	59.0	81.0	5042.0	6664.0	0.0	0.10057471264367816	0.5785714285714286	0.06108023048548398	-1.0	109.59568254171188	46.10590470312983	4.0	0.6	57.0	68.0	125.0	6676.0	8274.0	14950.0	109.0
12	191	large	E	611.0	583.0	78.18376611999996	77.18376611999997	1.6452215382596963E-4	1194.0	157.78174579999998	28.653097563788805	25.059928172283335	26.053495310490945	41.657681662967434	27.51363298439521	27.793809468148876	11.704699910719626	25.093273018713948	33.12060570540632	14.422205101855956	37.752484953778904	0.9899194644737439	1.1433830682515511	0.8657811121757452	0.9872096210041207	0.9541734860883797	79.0	4.0	27.65863337187866	71.0	57.0	7385.0	6273.0	0.0	0.10720268006700168	0.4453125	-1.0	0.005532288896053269	124.15143335055417	47.53200830475315	5.0	1.2109375	85.0	78.0	163.0	5580.0	5163.0	10743.0	70.0
13	211	large	F	785.0	557.0	88.49747459999995	72.18376611999999	9.644253484671303E-5	1342.0	163.0954542799999	33.015148038438355	29.017236257093817	14.931417178137536	20.065704897423416	26.92582403567252	26.270006099627775	13.0	12.2670962895115	40.94118369765731	15.524174696260024	35.75396306376189	1.0249645140377046	1.1377771385917972	0.9008482234985681	0.8156590506821088	0.7095541401273885	56.0	3.0	31.400636936215164	80.0	85.0	8832.0	8490.0	0.6153846153846154	0.12295081967213115	0.5151515151515151	8.814423228975689E-4	-1.0	68.57745119934026	21.81234867089589	3.0	0.5454545454545454	97.0	69.0	166.0	8403.0	6202.0	14605.0	133.0
14	221	large	E	792.0	736.0	91.08326103999993	87.66904747999993	5.1113040018354424E-5	1528.0	181.58073563999997	32.64965543462902	29.832867780352597	37.56859202882748	45.55779942354587	31.144823004794873	28.809869202682552	10.04987562112089	31.17950209423296	33.48655608154184	15.0	43.671390935098046	1.0810470115530726	1.0944189366914134	0.987781712569077	0.9625154663873902	0.9292929292929293	107.0	4.0	31.78049716414141	131.0	25.0	23745.0	3297.0	0.0	0.10209424083769633	0.16025641025641027	0.3356183158172738	-1.0	116.45805301261429	50.93588406242168	3.0	1.2628205128205128	78.0	86.0	164.0	6138.0	6313.0	12451.0	107.0
14	225	large	E	890.0	506.0	95.66904747999993	69.18376612	1.0224203005330689E-4	1396.0	166.85281359999993	36.013886210738214	30.01666203960727	47.48955292199915	61.84380855172742	24.596747752497688	27.002399450874737	13.416407864998739	32.87620761257829	22.620769727961527	16.278820596099706	37.28879556844719	0.9109097062743022	1.1997965051283035	0.7592201697377771	0.7231572587201016	0.5685393258426966	64.0	3.0	32.449961479175904	183.0	105.0	10829.0	5716.0	0.46153846153846156	0.20630372492836677	0.3645833333333333	0.01763770708328308	-1.0	110.11317955453268	41.71055123781729	1.0	0.4513888888888889	87.0	81.0	168.0	8177.0	9578.0	17755.0	115.0
14	231	large	iso	1175.0	635.0	111.56854239999988	77.59797967999998	3.810449013211883E-5	1810.0	191.58073564000003	40.607881008493905	35.510561809129406	9.90418321297389	13.823248986215049	27.313000567495326	29.75350394378582	13.416407864998739	9.82567890987815	45.338623721410265	18.973665961010276	41.124102741247704	0.9179759338294606	1.1435437497937313	0.8027466670995684	0.695518450010691	0.5404255319148936	85.0	3.0	40.311288741492746	59.0	493.0	3408.0	33350.0	0.6153846153846154	0.30497237569060776	0.8931159420289855	-1.0	0.2353580475618509	98.35424291328738	39.298853532266996	6.0	0.22826086956521738	101.0	142.0	243.0	8145.0	10471.0	18616.0	110.0
14	232	large	E	781.0	653.0	89.66904747999996	78.11269831999998	1.2452494261750764E-4	1434.0	170.61017291999997	32.31098884280702	27.85677655436824	45.0	65.25325178737386	26.1725046566048	30.587789042638136	13.601470508735444	34.53933290093165	22.184907101288108	15.231546211727817	38.03192082912885	0.8556520584119823	1.1598969026350006	0.7376966491316178	0.8711222045424588	0.8361075544174136	86.0	4.0	31.016124838541646	87.0	68.0	7998.0	5109.0	0.0	0.10808926080892609	0.43870967741935485	0.09894882872002836	-1.0	69.51566094703347	32.210406297676194	1.0	0.4258064516129032	98.0	72.0	170.0	9397.0	6504.0	15901.0	141.0
[truncated: 67 more columns]
