# Supplementary material for: Exploiting Single-Cell Quantitative Data to Map Genetic Variants Having Probabilistic Effects
Source: PLoS Genet. 2016 Aug 1;12(8):e1006213. doi: 10.1371/journal.pgen.1006213 (PMC4968810; doi:10.1371/journal.pgen.1006213)
Supplement: S1 Dataset — (ZIP) [file pgen.1006213.s007.zip › data/2014-10-07_morpho/k_series/k5-3_A.xls]

image_number	cell_	Agroup	C11-1_A	C12-1_A	C13_A	C103_A	C104_A	C115_A	C126_A	C127_A	A7-1_A	A8-1_A	A101_A	A120_A	A121_A	A122_A	A123_A	D14-1_A	D15-1_A	D16-1_A	D17-1_A	D102_A	D105_A	D117_A	D127_A	D135_A	D147_A	D148_A	D154_A	D155_A	D173_A	D176_A	D179_A	D182_A	D188_A	D191_A	D194_A
1	0	A	834.0	106.3259017199999	8.751111519901023E-5	35.4400902933387	27.892651361962706	1.2705887953580655	85.0	4.0	460.0	35011.0	0.5515587529976019	71.11076580383943	27.313000567495326	4.0	0.2543478260869565	77.0	14005.0	171.0	2.578114235310598E-4	21.540659228538015	0.6078048630871233	4.242640687119285	21.540659228538015	4.242640687119285	0.25	0.25	28.610459665965216	28.610459665965216	6.4031242374328485	11.40175425099138	3.605551275463989	3.1622776601683795	0.0	181.88311688311688	0.9401642270617636
1	4	B	626.0	91.01219323999996	1.4526870366064458E-4	28.653097563788805	26.419689627245813	1.0845357370981281	45.0	3.0	124.0	18801.0	0.19808306709265175	61.22318667115799	21.93171219946131	4.0	0.9435483870967742	74.0	14473.0	247.0	3.939240096573178E-4	16.64331697709324	0.5808557675148784	2.23606797749979	16.1245154965971	1.4142135623730951	0.16666666666666666	0.09513029883089882	33.17851165939274	14.743562836470726	5.830951894845301	11.40175425099138	4.242640687119285	2.68741924943285	1.0	195.5810810810811	1.2629033372486698
1	6	B	970.0	113.98275595999988	7.842956881046381E-5	37.8549864614954	31.78049716414141	1.1911389008793722	74.0	3.0	105.0	10613.0	0.10824742268041238	66.64393227796673	28.160255680657446	2.0	0.8380952380952381	197.0	19152.0	131.0	0.0011424197254097772	25.96150997149434	0.6858148000634307	6.708203932499369	27.65863337187866	8.246211251235321	0.375	0.4472135954999579	14.036243467926479	1.5074357587749656	11.40175425099138	17.46424919657298	9.219544457292887	1.8942637868358374	2.23606797749979	97.21827411167513	1.347483291562239
1	7	A	1140.0	123.39696951999987	3.109060974754977E-5	39.293765408777	35.17101079013795	1.1172202483243696	78.0	3.0	398.0	20083.0	0.34912280701754383	57.132412069620614	24.020824298928627	2.0	0.22110552763819097	89.0	13133.0	183.0	4.924361816258537E-4	20.615528128088304	0.5246513769709492	3.0	21.095023109728988	3.605551275463989	0.17647058823529413	0.2166365803419133	75.25643716352927	71.05349531049094	6.324555320336759	12.649110640673518	4.47213595499958	2.8284271247461903	2.0	147.56179775280899	1.240158379654306
1	9	B	1311.0	132.71067799999986	3.974108912154254E-5	43.266615305567875	36.89173349139343	1.172799736170209	77.0	3.0	239.0	13183.0	0.18230358504958047	55.31581197864461	23.259406699226016	1.0	0.28451882845188287	108.0	14282.0	141.0	2.2718483248448365E-4	27.784887978899608	0.6421784505829842	6.324555320336759	28.30194339616981	6.708203932499369	0.3174203325344759	0.31907672235863777	15.255118703057775	7.125016348901795	6.708203932499369	12.041594578792296	5.656854249492381	2.1286732957408	1.0	132.24074074074073	1.0662372216776363
2	10	B	2020.0	171.43860004000004	3.967699573325906E-4	59.22837157984339	42.7551166528639	1.3852931816495477	163.0	3.0	118.0	17585.0	0.05841584158415842	145.0183985020767	48.507731342539614	4.0	2.0338983050847457	144.0	21748.0	234.0	2.1279865199358864E-4	41.7612260356422	0.7050882021861021	12.529964086141668	43.01162633521314	13.892443989449804	0.42431812541963493	0.4765068976724385	16.921090490526012	18.567067988090088	8.246211251235321	15.231546211727817	6.708203932499369	2.270584848790187	1.4142135623730951	151.02777777777777	1.5493838513886335
2	14	B	1157.0	123.39696951999986	5.4446300516345404E-5	38.27531841800928	35.11409973215888	1.0900270463991202	71.0	4.0	134.0	15515.0	0.11581676750216076	91.95791860324374	29.68164415931166	5.0	1.2686567164179106	112.0	17923.0	208.0	7.269761302687309E-4	23.706539182259394	0.6193688298907791	5.0	22.360679774997898	3.605551275463989	0.2688016652852352	0.1910938354123028	34.695153531233984	37.874983651098205	7.615773105863909	13.601470508735444	4.123105625617661	3.298841151249401	1.4142135623730951	160.02678571428572	1.2997824024995814
2	16	B	1270.0	131.29646443999982	6.804998020519971E-5	43.93176527297759	35.4682957019364	1.238620700643903	77.0	4.0	109.0	8337.0	0.08582677165354331	53.81449618829484	26.90724809414742	1.0	0.22018348623853212	106.0	22313.0	255.0	4.3184069993654504E-4	30.4138126514911	0.6922966209645717	9.219544457292887	29.698484809834994	8.602325267042627	0.4186379485411743	0.387429244996162	8.212780189285894	13.276397042315978	7.0710678118654755	13.341664064126334	5.0990195135927845	2.616515592568454	1.0	210.5	1.2114014251781473
2	17	A	892.0	110.66904747999992	2.0396459372256444E-4	34.713109915419565	29.614185789921695	1.1721784337299976	98.0	6.0	563.0	15980.0	0.6311659192825112	0.0	0.0	0.0	0.0	121.0	22580.0	254.0	0.0021080800943790315	22.360679774997898	0.6441566264008308	5.0990195135927845	22.20360331117452	5.0	0.295378269592824	0.29411764705882354	1.930587441167006	13.240519915187207	9.848857801796104	18.027756377319946	5.385164807134504	3.347670317059931	1.0	186.61157024793388	1.3611160318866253
3	21	B	611.0	89.25483391999997	1.473748280502099E-4	29.120439557122072	25.0	1.164817582284883	146.0	3.0	89.0	14028.0	0.14566284779050737	73.50787213497733	24.186773244895647	6.0	1.0674157303370786	48.0	9139.0	198.0	4.111522592667383E-4	18.35755975068582	0.6304011900189899	5.385164807134504	19.235384061671343	5.830951894845301	0.3866323008783335	0.4472135954999579	52.25319461272533	43.09084756700363	4.47213595499958	7.810249675906654	3.605551275463989	2.1661735138967266	1.0	190.39583333333334	1.0399387241492504
3	27	A	1220.0	129.39696951999986	6.472121844417862E-5	45.5411901469428	33.37663853655727	1.3644630539130462	155.0	3.0	343.0	15157.0	0.28114754098360656	93.13092556319971	39.21734310225516	3.0	0.20699708454810495	179.0	15458.0	122.0	0.0014754194558325236	30.01666203960727	0.6591101800975286	7.615773105863909	30.066592756745816	7.280109889280518	0.41424344670265417	0.37054783696827226	33.064397456732564	25.811202844007227	9.219544457292887	18.110770276274835	7.0710678118654755	2.5612496949731396	1.0	86.35754189944134	1.412731271833355
4	29	B	772.0	100.32590171999993	7.389967108104976E-5	32.984845004941285	29.120439557122072	1.1327042279097084	127.0	3.0	120.0	11694.0	0.15544041450777202	81.89616809739384	26.40075756488817	4.0	1.0416666666666667	99.0	7928.0	105.0	6.10558216131337E-4	17.46424919657298	0.5294628243351379	3.0	19.697715603592208	4.47213595499958	0.2	0.3028912664076914	75.96375653207352	49.398705354995535	6.4031242374328485	11.661903789690601	5.830951894845301	2.0	2.23606797749979	80.08080808080808	1.311175580221998
4	33	A	1104.0	122.22539663999986	6.058091264365233E-5	39.81205847478876	33.734255586866	1.1801670966852187	85.0	4.0	704.0	37361.0	0.6376811594202898	73.25830656416517	24.596747752497688	1.0	0.33238636363636365	154.0	13639.0	103.0	0.0028479387130879693	26.1725046566048	0.657401442158001	7.0710678118654755	27.018512172212592	8.54400374531753	0.3496418006375328	0.44239174468345926	20.01876039378395	32.44470325921144	9.486832980505138	17.11724276862369	8.06225774829855	2.123132663705287	2.23606797749979	88.56493506493507	1.1629884888921473
4	34	A	1403.0	142.36753223999992	1.8284474200413743E-4	49.9799959983992	34.785054261852174	1.4368238618276614	134.0	4.0	447.0	27709.0	0.31860299358517463	74.91154967224415	26.90724809414742	5.0	0.28635346756152125	114.0	11616.0	130.0	8.786937445930904E-4	27.85677655436824	0.5573585191015313	2.23606797749979	28.460498941515414	3.0	0.09613607115671603	0.12	7.386043151267266	19.17900802581073	7.280109889280518	13.601470508735444	6.324555320336759	2.1505813167606567	1.4142135623730951	101.89473684210526	1.2758264462809918
4	35	B	725.0	97.49747459999995	6.415605675391948E-5	32.202484376209235	27.730849247724095	1.1612512869165783	25.0	3.0	151.0	8536.0	0.2082758620689655	61.44460568810387	23.853720883753127	1.0	0.44370860927152317	65.0	7466.0	143.0	0.0012325540743276435	20.12461179749811	0.6249397270840974	3.605551275463989	19.235384061671343	2.8284271247461903	0.22803508501982758	0.18181818181818182	7.125016348901795	18.43494882292201	5.385164807134504	10.04987562112089	4.0	2.5124689052802225	1.0	114.86153846153846	1.2449772301098312
5	36	A	1050.0	120.32590171999988	7.244733367558927E-5	42.20189569201838	30.805843601498726	1.3699315051370717	176.0	4.0	418.0	38221.0	0.3980952380952381	81.6094055825325	33.06055050963308	1.0	0.33014354066985646	124.0	14361.0	181.0	5.145290832737866E-4	28.284271247461902	0.6702132874284907	7.0710678118654755	27.294688127912362	6.082762530298219	0.3874921291460643	0.3333333333333333	21.522600107907067	22.854819961776712	8.06225774829855	14.035668847618199	5.0	2.80713376952364	1.0	115.81451612903226	1.562843813104937
5	37	B	885.0	108.3259017199999	6.544713832136327E-5	36.138621999185304	29.832867780352597	1.2113693616470076	67.0	4.0	201.0	17959.0	0.2271186440677966	93.4802361774633	30.01666203960727	8.0	0.9203980099502488	76.0	11432.0	218.0	5.233454577311514E-4	20.024984394500787	0.5541158817553204	4.47213595499958	20.024984394500787	4.47213595499958	0.2857142857142857	0.2857142857142857	76.67546873810922	76.67546873810922	5.830951894845301	10.63014581273465	4.242640687119285	2.505549396395485	0.0	150.42105263157896	1.4492652204338696
5	41	B	964.0	114.91168815999988	1.0019890820534604E-4	37.36308338453881	31.04834939252005	1.2033838872458729	76.0	4.0	124.0	11428.0	0.12863070539419086	73.0160313240585	30.265491900843113	3.0	0.8709677419354839	93.0	17047.0	252.0	5.347500868099681E-4	23.345235059857504	0.6248208912414862	5.0990195135927845	24.331050121192877	6.082762530298219	0.27653315937748607	0.3333333333333333	26.834043470774475	24.98643320477987	6.082762530298219	10.770329614269007	5.385164807134504	2.0	1.0	183.30107526881721	1.374787352613363
5	42	B	800.0	103.49747459999993	8.963059464129991E-5	35.73513677041127	28.160255680657446	1.2689919145498674	77.0	3.0	74.0	8765.0	0.0925	66.07404949254759	28.30194339616981	2.0	1.2162162162162162	113.0	10297.0	155.0	9.131738025811657E-4	22.80350850198276	0.6381256814123651	5.0	23.345235059857504	6.324555320336759	0.2777777777777778	0.4	16.38954033403479	34.82448915695679	9.0	14.142135623730951	5.0990195135927845	2.773500981126146	2.23606797749979	91.12389380530973	1.700980868214043
5	43	B	957.0	115.74011527999988	7.818412700630952E-5	39.56008088970496	29.120439557122072	1.3584987552164074	71.0	4.0	185.0	20844.0	0.19331243469174503	78.88778352855498	32.89376840679705	4.0	0.5567567567567567	99.0	14118.0	202.0	5.263176746798937E-4	24.166091947189145	0.6108706403954316	5.830951894845301	24.596747752497688	6.708203932499369	0.31763218935607507	0.375	44.292680631455745	48.69138598645127	6.4031242374328485	10.816653826391969	5.0	2.1633307652783937	1.0	142.6060606060606	1.416489587760306
5	50	A	835.0	104.6690474799999	5.590153189069416E-5	34.92849839314596	29.614185789921695	1.1794515858353543	67.0	4.0	290.0	12392.0	0.3473053892215569	17.725430892660288	8.602325267042627	2.0	0.16896551724137931	73.0	11094.0	220.0	4.992567183794115E-4	18.681541692269406	0.5348509827704273	1.4142135623730951	18.973665961010276	2.23606797749979	0.07993607669774316	0.1315334104411641	31.759480084812793	50.19442890773479	5.385164807134504	9.486832980505138	4.47213595499958	2.1213203435596424	1.0	151.97260273972603	1.4476293491977645
5	52	A	1272.0	133.0538237599999	1.0863795581623326E-4	45.89117562233506	33.54101966249684	1.3682105101189657	95.0	4.0	392.0	23754.0	0.3081761006289308	65.53948133254369	25.019992006393608	1.0	0.16071428571428573	89.0	7172.0	116.0	5.274231680101525E-4	30.870698080866262	0.6726935551819163	9.433981132056603	31.304951684997057	10.295630140987	0.5	0.5608387106354028	45.729843064024095	48.68062217303046	6.708203932499369	11.704699910719626	4.123105625617661	2.8388067087090953	1.0	80.58426966292134	1.4394868934746237
5	54	A	1172.0	125.39696951999987	1.014550355174878E-4	42.37924020083418	33.83784863137726	1.2524212358328428	74.0	3.0	608.0	19766.0	0.5187713310580204	25.68379442830536	12.529964086141668	1.0	0.08223684210526316	78.0	10812.0	162.0	9.047291967344517E-4	28.635642126552707	0.6756997527763381	8.06225774829855	29.614185789921695	9.055385138137417	0.39865298867432697	0.42926642417192185	26.415062568090548	25.630237965098644	5.830951894845301	10.816653826391969	5.0	2.1633307652783937	1.0	138.6153846153846	1.1687014428412874
6	55	B	513.0	82.42640679999997	1.8695033157530052E-4	27.294688127912362	23.194827009486403	1.1767575639494603	122.0	4.0	66.0	12504.0	0.1286549707602339	56.95150571183588	22.135943621178654	6.0	1.3181818181818181	61.0	10345.0	211.0	9.87162949340841E-4	17.029386365926403	0.6239084427754148	3.1622776601683795	17.11724276862369	3.0	0.23249527748763857	0.23076923076923078	26.56505117707799	8.130102354155978	6.082762530298219	9.486832980505138	4.123105625617661	2.3008949665421112	1.0	169.59016393442624	1.24417593040116
6	56	B	1055.0	118.9116881599999	7.675756294867724E-5	38.07886552931954	33.95585369269929	1.121422711793187	161.0	4.0	235.0	16845.0	0.22274881516587677	61.8005071456613	24.186773244895647	2.0	0.4085106382978723	251.0	16913.0	106.0	8.902142764271094E-4	23.53720459187964	0.6181172748898395	5.0990195135927845	23.08679276123039	5.0	0.27653315937748607	0.25	1.2188752351312928	24.34108993669251	11.180339887498949	18.867962264113206	8.602325267042627	2.1933560611106464	2.23606797749979	67.38247011952191	1.5731094424407261
6	57	B	943.0	113.15432883999988	4.614432444547466E-5	39.84971769034255	29.410882339705484	1.3549310500128844	88.0	3.0	132.0	17652.0	0.13997879109225875	78.61637181541137	31.144823004794873	7.0	0.8560606060606061	141.0	10332.0	74.0	9.399702069514994E-4	28.160255680657446	0.7066613595478994	9.486832980505138	29.274562336608895	10.198039027185569	0.5262348115842176	0.5252257314388902	35.96051719664487	28.835500847743077	7.615773105863909	13.92838827718412	7.615773105863909	1.8288869801622232	1.4142135623730951	73.27659574468085	1.0098722415795587
6	59	B	542.0	83.84062035999997	7.498612035952903E-5	26.92582403567252	23.769728648009426	1.1327779308884705	98.0	3.0	67.0	9375.0	0.12361623616236163	44.85766752039909	21.02379604162864	2.0	0.6268656716417911	147.0	8718.0	78.0	0.0028634538322311366	13.92838827718412	0.517287354278598	2.0	14.7648230602334	4.0	0.16666666666666666	0.3333333333333333	72.89727103094762	72.89727103094762	10.295630140987	16.1245154965971	6.708203932499369	2.403700850309326	2.0	59.30612244897959	1.315209910529938
7	66	B	1378.0	139.98275595999993	1.065695702278667E-4	48.041648597857254	35.05709628591621	1.3703829948163002	105.0	4.0	313.0	33595.0	0.22714078374455732	107.13554976728159	37.69615364994153	2.0	0.4696485623003195	124.0	11464.0	138.0	4.095755240881777E-4	26.30589287593181	0.5475643247826658	5.385164807134504	26.476404589747453	6.324555320336759	0.31514293343362576	0.3772913389522725	70.584534544037	73.9509952074668	6.708203932499369	12.806248474865697	6.4031242374328485	2.0	1.0	92.45161290322581	1.4926727145847871
7	69	N	1316.0	137.1543288399999	1.22241045508975E-4	49.25444142409901	32.14031735997639	1.5324814896020424	104.0	4.0	-1.0	-1.0	-1.0	-1.0	-1.0	-1.0	-1.0	95.0	10406.0	146.0	4.600334850183294E-4	35.22782990761707	0.7152213869261533	10.04987562112089	35.12833614050059	10.0	0.41729837171319367	0.4166666666666667	0.9469514467734657	4.763641690726189	6.708203932499369	12.083045973594572	4.47213595499958	2.701851217221259	1.0	109.53684210526316	1.3328848741110897
7	71	B	663.0	94.32590171999993	2.059536487078398E-4	32.64965543462902	24.20743687382041	1.3487448342760568	89.0	4.0	74.0	4597.0	0.11161387631975868	24.033077658831445	11.40175425099138	1.0	0.4864864864864865	67.0	5970.0	115.0	8.524713245296805E-4	23.345235059857504	0.715022402199595	6.4031242374328485	20.518284528683193	3.605551275463989	0.4099180245918029	0.23620751769642942	11.534620653644716	16.504361381755025	5.830951894845301	10.295630140987	3.605551275463989	2.8554940297339364	2.8284271247461903	89.1044776119403	1.2906197654941374
7	72	B	896.0	108.91168815999991	4.922385612573184E-5	35.73513677041127	29.732137494637012	1.2019027147596457	67.0	3.0	147.0	8919.0	0.1640625	11.313708498984761	5.656854249492381	1.0	0.2653061224489796	135.0	10852.0	122.0	0.0027571982127758883	21.095023109728988	0.5903160031332435	5.656854249492381	22.02271554554524	8.602325267042627	0.4	0.596463939202724	64.4400348281762	73.9023570362018	9.899494936611665	17.029386365926403	5.0	3.4058772731852804	3.1622776601683795	80.38518518518518	1.5176925912274237
8	76	B	1339.0	134.12489155999987	1.576316352870366E-4	41.036569057366385	40.36087214122113	1.016741385413601	123.0	3.0	161.0	12688.0	0.12023898431665422	85.07997658931475	34.132096331752024	4.0	0.5341614906832298	109.0	10406.0	152.0	3.679773572304924E-4	29.068883707497267	0.708365352543506	8.602325267042627	30.479501308256342	10.0	0.4430422916026653	0.5205792062953536	7.487388197143638	6.155168343273999	6.324555320336759	11.40175425099138	5.656854249492381	2.0155644370746373	1.4142135623730951	95.46788990825688	1.592158370171055
8	79	B	1008.0	116.9116881599999	1.438725387225279E-4	37.94733192202055	31.622776601683793	1.2	91.0	3.0	92.0	12862.0	0.09126984126984126	60.28999190830209	27.202941017470888	2.0	0.8260869565217391	78.0	11226.0	213.0	3.2085035579502253E-4	25.709920264364882	0.6775158874725948	7.0	25.495097567963924	7.0710678118654755	0.3888888888888889	0.3874921291460643	18.434948822922024	26.565051177077976	5.830951894845301	10.770329614269007	4.47213595499958	2.408318915758459	1.0	143.92307692307693	1.479957242116515
9	85	B	1070.0	119.98275595999989	9.702522982293136E-5	40.311288741492746	31.25699921617557	1.2896723854614798	98.0	3.0	99.0	18247.0	0.09252336448598131	85.09855658882842	30.4138126514911	5.0	1.292929292929293	75.0	4869.0	94.0	4.488457406812581E-4	26.019223662515376	0.6454575002394695	6.082762530298219	26.019223662515376	6.082762530298219	0.3007732496038529	0.3007732496038529	15.17291534552526	15.17291534552526	5.830951894845301	9.486832980505138	4.47213595499958	2.1213203435596424	0.0	64.92	1.447935921133703
9	90	A	803.0	104.32590171999993	6.798496279096695E-5	34.539832078341085	27.313000567495326	1.264593100746546	63.0	3.0	568.0	29133.0	0.7073474470734745	55.569850702633794	22.02271554554524	1.0	0.08626760563380281	99.0	5477.0	73.0	0.0013388632790594008	20.615528128088304	0.596862430637458	3.1622776601683795	20.615528128088304	3.1622776601683795	0.17541160386140586	0.17541160386140586	2.121096396661443	2.121096396661443	6.708203932499369	11.40175425099138	5.0990195135927845	2.23606797749979	0.0	55.323232323232325	1.3195179842979734
9	94	B	1517.0	142.71067799999992	8.785083461264326E-5	47.12748667179272	39.84971769034255	1.182630377409522	68.0	3.0	276.0	20591.0	0.18193803559657218	83.10079685854163	37.53664875824692	2.0	0.2427536231884058	113.0	8608.0	104.0	4.942551743735643E-4	25.0	0.5304759868504357	2.0	26.248809496813376	3.1622776601683795	0.08695652173913043	0.1350858067395748	16.927513064147035	1.5074357587749674	6.708203932499369	12.165525060596439	6.082762530298219	2.0	1.4142135623730951	76.17699115044248	1.3652416356877324
9	97	B	643.0	92.08326103999995	1.633286704742873E-4	29.068883707497267	26.076809620810597	1.1147408034263073	63.0	3.0	109.0	5118.0	0.16951788491446346	14.0	7.0	1.0	0.25688073394495414	73.0	9766.0	204.0	6.735532869591942E-4	19.0	0.6536198703460924	4.123105625617661	20.0	5.0990195135927845	0.28797018815893544	0.3561309707013459	18.121860247901353	15.395549253995089	5.385164807134504	10.295630140987	3.605551275463989	2.8554940297339364	1.0	133.78082191780823	1.5248822445218102
9	98	A	1164.0	125.74011527999987	7.011206533659846E-5	43.18564576337837	32.14031735997639	1.3436595936403686	79.0	3.0	738.0	13808.0	0.634020618556701	0.0	0.0	0.0	0.0	97.0	5324.0	82.0	5.371504348372817E-4	26.476404589747453	0.6130834475607071	5.830951894845301	26.68332812825267	6.4031242374328485	0.27641362915388684	0.32015621187164245	25.769327624338715	33.46537934635529	6.324555320336759	12.083045973594572	5.385164807134504	2.243765308275509	1.0	54.88659793814433	1.4939894815927874
9	100	B	831.0	110.32590171999988	3.3711641308774873E-4	35.510561809129406	27.459060435491963	1.2932183856964947	32.0	13.0	56.0	6318.0	0.06738868832731648	17.725430892660288	8.602325267042627	1.0	0.5892857142857143	132.0	6691.0	79.0	0.0014121835650670383	22.561028345356956	0.635332903675907	5.385164807134504	23.40939982143925	7.0710678118654755	0.26121886248440607	0.4545454545454546	11.793429684910473	34.99202019855866	8.602325267042627	13.92838827718412	6.324555320336759	2.2022715545545237	3.0	50.68939393939394	1.5585114332685697
10	103	A	1502.0	143.7817457999999	1.899425990393132E-4	45.17742799230607	40.19950248448356	1.1238305252594587	193.0	4.0	850.0	75793.0	0.5659121171770972	146.18510016236604	36.76955262170047	4.0	0.3423529411764706	162.0	8936.0	83.0	7.961031951588998E-4	29.0	0.641913479557509	6.324555320336759	27.073972741361768	5.656854249492381	0.2984742194699502	0.27569820671823103	23.404689551032305	49.96974072811031	9.486832980505138	18.384776310850235	4.47213595499958	4.110960958218893	2.8284271247461903	55.160493827160494	1.5047000895255147
10	104	B	1206.0	127.98275595999988	1.1872773082203478E-4	42.2965719651132	34.23448553724738	1.2354960590570059	134.0	3.0	190.0	19555.0	0.15754560530679934	90.33799088853564	34.23448553724738	3.0	0.6368421052631579	98.0	10600.0	149.0	0.0010266118025653976	28.442925306655784	0.6724640788883767	7.615773105863909	30.4138126514911	9.486832980505138	0.3333333333333333	0.4285714285714286	15.06848815949221	10.304846468766032	6.4031242374328485	12.529964086141668	5.385164807134504	2.326755918322392	2.0	108.16326530612245	1.3775471698113206
10	114	B	846.0	105.74011527999991	4.785739623171819E-5	35.35533905932738	28.178005607210743	1.254714033071239	98.0	3.0	106.0	9395.0	0.12529550827423167	67.72109727461576	26.248809496813376	2.0	0.6698113207547169	86.0	7549.0	124.0	7.556350121132331E-4	20.248456731316587	0.5727128425310541	3.605551275463989	19.924858845171276	4.242640687119285	0.23620751769642942	0.2853908964926964	61.762554461832735	73.07248693585295	6.4031242374328485	12.041594578792296	5.0	2.4083189157584592	1.0	87.77906976744185	1.4126374354219102
11	120	B	795.0	102.32590171999993	7.548175717265361E-5	33.24154027718932	28.442925306655784	1.1687103179014655	118.0	3.0	87.0	11151.0	0.10943396226415095	74.35881850564824	26.0	4.0	2.1724137931034484	70.0	5993.0	80.0	3.244217992342287E-4	20.591260281974	0.6194436271686222	8.246211251235321	21.02379604162864	7.615773105863909	0.5311851620184319	0.5	68.83874018317174	59.67639313745002	5.385164807134504	9.848857801796104	3.605551275463989	2.7315816776253388	1.4142135623730951	85.61428571428571	0.9344234940764224
11	130	B	866.0	108.32590171999988	7.151107704797278E-5	36.124783736376884	29.068883707497267	1.2427303401079624	60.0	4.0	79.0	13281.0	0.09122401847575058	70.85990545956274	27.51363298439521	5.0	1.1265822784810127	90.0	5230.0	75.0	0.0011436346114565537	22.0	0.6090001855940932	4.47213595499958	23.021728866442675	5.830951894845301	0.25	0.33333333333333337	29.744881296942225	34.14358665193777	6.4031242374328485	12.529964086141668	4.47213595499958	2.80178514522438	1.4142135623730951	58.111111111111114	1.2906309751434033
11	132	N	1254.0	130.22539663999987	5.518109521849094E-5	41.773197148410844	36.6742416417845	1.1390336999038828	84.0	3.0	-1.0	-1.0	-1.0	-1.0	-1.0	-1.0	-1.0	119.0	9386.0	101.0	8.959106591387068E-4	31.78049716414141	0.7607868043049805	10.44030650891055	28.861739379323623	7.615773105863909	0.5239839634518025	0.38663230087833356	5.914946366431023	12.41429264608559	7.280109889280518	13.601470508735444	6.4031242374328485	2.124192816566147	3.0	78.87394957983193	1.280524184956318
11	133	N	1317.0	133.0538237599999	4.4971509118478306E-5	43.93176527297759	35.90264614203248	1.223635859573736	70.0	3.0	-1.0	-1.0	-1.0	-1.0	-1.0	-1.0	-1.0	200.0	8858.0	64.0	0.0012613928828660434	30.364452901377952	0.6911730660651397	9.433981132056603	32.01562118716424	10.770329614269007	0.4360859320947422	0.47927337741317294	19.201117142796743	8.997143421065061	9.486832980505138	18.681541692269406	8.246211251235321	2.265469695488437	2.23606797749979	44.29	1.4450214495371416
11	136	A	857.0	106.91168815999991	4.534033828377019E-5	36.05551275463989	30.066592756745816	1.199188516182978	57.0	3.0	581.0	23318.0	0.6779463243873979	55.80145638940303	24.08318915758459	1.0	0.0963855421686747	86.0	5517.0	53.0	4.6623134751988044E-4	24.020824298928627	0.666217797605373	6.324555320336759	25.0	7.0710678118654755	0.3508232077228117	0.3874921291460643	21.614778942786245	11.3099324740202	5.830951894845301	11.40175425099138	5.0	2.2803508501982757	1.4142135623730951	64.15116279069767	0.8261736450969731
11	140	B	732.0	98.91168815999991	1.2966661866236907E-4	31.78049716414141	27.892651361962706	1.139386025076145	59.0	4.0	166.0	10378.0	0.226775956284153	27.37495564016283	13.0	1.0	0.3072289156626506	151.0	8012.0	70.0	0.0032208402987841146	16.492422502470642	0.5189479074946437	1.0	17.11724276862369	1.4142135623730951	0.05555555555555555	0.1	14.93141717813755	59.93141717813755	8.94427190999916	16.55294535724685	6.708203932499369	2.467567403109566	2.23606797749979	53.05960264900662	1.31927109335996
12	147	A	963.0	114.9116881599999	7.366078875420001E-5	38.01315561749642	30.0	1.2671051872498809	107.0	4.0	246.0	28260.0	0.2554517133956386	87.90161791820802	27.294688127912362	7.0	0.6626016260162602	91.0	7183.0	102.0	0.001615270362349444	24.08318915758459	0.6335488008393535	5.0990195135927845	22.360679774997898	4.242640687119285	0.295378269592824	0.25	8.297144969836873	41.987212495816664	6.708203932499369	12.529964086141668	5.830951894845301	2.148871112659745	2.8284271247461903	78.93406593406593	1.2922177363218712
12	150	B	973.0	115.98275595999989	1.1249084167989104E-4	39.20459156782532	30.14962686336267	1.3003342212326379	71.0	3.0	242.0	21367.0	0.24871531346351491	36.09424792540322	15.620499351813308	2.0	0.2727272727272727	87.0	4435.0	52.0	4.2762496316367803E-4	26.076809620810597	0.6651468253583717	7.0	27.16615541441225	8.06225774829855	0.35	0.40111231483078513	5.710593137499643	1.4144232114021547	6.708203932499369	10.770329614269007	5.385164807134504	2.0	1.4142135623730951	50.97701149425287	1.0200676437429539
13	151	B	981.0	115.7401152799999	2.039158108782581E-4	38.27531841800928	30.675723300355934	1.2477397205354621	75.0	3.0	128.0	15512.0	0.1304791029561672	34.7781698652192	16.1245154965971	3.0	0.53125	69.0	7949.0	148.0	6.694386011682059E-4	24.020824298928627	0.6275799991157321	8.48528137423857	25.0	9.899494936611665	0.4796164601864589	0.5595525368842021	63.43494882292201	63.43494882292201	5.0990195135927845	9.219544457292887	5.0990195135927845	1.8081014266989475	1.4142135623730951	115.20289855072464	1.28468989810039
13	155	B	965.0	114.91168815999988	1.322851895323837E-4	38.118237105091836	31.064449134018133	1.2270694690461845	82.0	4.0	225.0	34610.0	0.23316062176165803	84.62476524026339	30.675723300355934	6.0	0.8488888888888889	96.0	7691.0	109.0	3.0060428965718127E-4	21.37755832643195	0.5608223241671461	5.385164807134504	20.615528128088304	6.082762530298219	0.35355339059327373	0.3976426261351493	74.20759647114271	86.54668374946891	6.082762530298219	11.180339887498949	5.0990195135927845	2.1926450482675732	1.4142135623730951	80.11458333333333	1.3605512937199324
13	156	A	818.0	106.3259017199999	1.3898225285095963E-4	36.0	27.0	1.3333333333333333	65.0	4.0	327.0	26303.0	0.39975550122249387	56.35061847899496	19.313207915827967	3.0	0.3211009174311927	123.0	7434.0	83.0	4.4294215261486073E-4	23.021728866442675	0.6394924685122966	5.0990195135927845	23.0	5.0	0.27653315937748607	0.2631578947368421	11.309932474020213	0.0	7.615773105863909	12.649110640673518	6.324555320336759	2.0	1.0	60.4390243902439	1.3732849071832123
13	157	A	968.0	113.15432883999989	4.8177003590708226E-5	37.69615364994153	31.016124838541646	1.2153727729100143	84.0	3.0	328.0	20795.0	0.33884297520661155	58.52221628616235	25.942243542145693	1.0	0.29878048780487804	78.0	8363.0	129.0	3.7535979487989955E-4	25.079872407968907	0.6653164840335855	5.830951894845301	25.632011235952593	6.324555320336759	0.31763218935607507	0.33333333333333337	8.583621480113948	3.9451862290375743	5.830951894845301	9.899494936611665	4.242640687119285	2.3333333333333335	1.4142135623730951	107.21794871794872	1.203156761927538
13	158	A	713.0	97.49747459999992	8.791818845743926E-5	32.01562118716424	27.018512172212592	1.1849513023922527	73.0	3.0	299.0	22803.0	0.41935483870967744	58.770765605024906	21.540659228538015	1.0	0.36789297658862874	78.0	7214.0	109.0	8.766751585679119E-4	19.209372712298546	0.6	5.0	19.79898987322333	4.47213595499958	0.38461538461538464	0.2857142857142857	52.431407971172504	25.866356794094514	6.4031242374328485	11.704699910719626	4.123105625617661	2.8388067087090953	2.23606797749979	92.48717948717949	1.1785417244247296
13	160	B	995.0	116.22539663999987	1.1653595673455238E-4	38.01315561749642	32.202484376209235	1.180441706714406	72.0	3.0	160.0	6436.0	0.16080402010050251	0.0	0.0	0.0	0.1375	88.0	8575.0	130.0	7.028507985601881E-4	26.40075756488817	0.6945163361480208	7.280109889280518	25.079872407968907	6.082762530298219	0.434294945450817	0.3523649724724399	9.255727744552246	15.738801437449467	6.0	11.180339887498949	5.0990195135927845	2.1926450482675732	1.4142135623730951	97.44318181818181	1.3341107871720117
13	162	A	650.0	92.08326103999994	6.225532527769635E-5	31.0	26.019223662515376	1.1914267851373361	60.0	4.0	239.0	17625.0	0.3676923076923077	43.6751775185041	18.384776310850235	3.0	0.2175732217573222	107.0	4397.0	59.0	8.053278864410761E-4	16.278820596099706	0.5251232450354744	3.1622776601683795	16.278820596099706	3.1622776601683795	0.23249527748763857	0.23249527748763857	71.56505117707799	71.56505117707799	7.280109889280518	12.165525060596439	6.082762530298219	2.0	0.0	41.09345794392523	1.4357516488514899
13	165	A	920.0	110.56854239999988	4.7312458359977005E-5	36.124783736376884	31.144823004794873	1.1598969026350006	72.0	3.0	520.0	11813.0	0.5652173913043478	0.0	0.0	0.0	0.0	79.0	5017.0	82.0	4.300285252168879E-4	21.02379604162864	0.5819770768747364	3.605551275463989	21.02379604162864	3.605551275463989	0.23620751769642942	0.23620751769642942	36.86989764584402	36.86989764584402	6.324555320336759	11.40175425099138	4.123105625617661	2.7653315937748606	0.0	63.50632911392405	1.2912098863862866
14	170	B	1077.0	121.49747459999988	2.0298767666649905E-4	38.3275357934736	34.23448553724738	1.1195592745733816	56.0	4.0	265.0	14936.0	0.24605385329619314	8.246211251235321	4.123105625617661	1.0	0.07169811320754717	149.0	9285.0	88.0	3.7155756969082604E-4	25.019992006393608	0.6527941723468171	6.324555320336759	24.08318915758459	5.0990195135927845	0.33333333333333337	0.27653315937748607	27.4075754378184	20.282559088916607	7.615773105863909	13.601470508735444	6.324555320336759	2.1505813167606567	1.4142135623730951	62.31543624161074	1.4121701669359181
14	171	A	669.0	94.32590171999993	6.992473416694537E-5	31.016124838541646	27.018512172212592	1.1479582828561683	54.0	4.0	219.0	18701.0	0.3273542600896861	56.11400139982304	21.93171219946131	2.0	0.3242009132420091	55.0	5016.0	87.0	6.02582946779497E-4	18.0	0.5803432921972449	2.23606797749979	19.0	3.1622776601683795	0.15617376188860607	0.21271781490575853	30.14138555207534	22.01128319791936	4.47213595499958	8.54400374531753	3.1622776601683795	2.7018512172212588	1.0	91.2	0.9539473684210527
14	173	B	715.0	97.49747459999993	8.126224810122321E-5	31.064449134018133	27.073972741361768	1.1473916085672935	62.0	4.0	39.0	5688.0	0.05454545454545454	54.95111731988984	20.615528128088304	2.0	2.1025641025641026	247.0	9260.0	43.0	0.001316484987396172	16.1245154965971	0.5190665196422048	3.1622776601683795	21.840329667841555	9.219544457292887	0.23249527748763857	0.6486848843683046	75.37912601136834	53.21278018928588	10.198039027185569	19.1049731745428	8.06225774829855	2.3696802770383636	6.4031242374328485	37.48987854251012	1.146976241900648
14	175	B	791.0	102.91168815999993	5.9280665885992635E-5	34.0147027033899	29.017236257093817	1.1722240671722952	64.0	4.0	158.0	14488.0	0.1997471554993679	86.06262964579945	27.073972741361768	3.0	0.8481012658227848	247.0	9848.0	45.0	0.003102316054162097	18.027756377319946	0.5299989400031799	2.23606797749979	20.09975124224178	3.605551275463989	0.14285714285714285	0.22803508501982758	63.43494882292201	33.690067525979785	11.40175425099138	21.18962010041709	6.324555320336759	3.350373113550191	5.656854249492381	39.87044534412956	1.128655564581641
14	177	A	746.0	98.66904747999993	6.915543751439571E-5	32.28002478313795	28.160255680657446	1.146297290379727	87.0	4.0	431.0	35243.0	0.5777479892761395	58.86685254765638	24.186773244895647	4.0	0.18097447795823665	93.0	6446.0	78.0	4.468206644503767E-4	21.93171219946131	0.6794205502257772	5.656854249492381	23.769728648009426	7.211102550927978	0.3805211953235953	0.47241503539285884	27.64597536373867	16.336042889718442	7.211102550927978	13.038404810405298	4.47213595499958	2.9154759474226504	2.0	69.31182795698925	1.1253490536766988
14	180	B	696.0	94.91168815999993	8.388702312146277E-5	31.400636936215164	27.459060435491963	1.143543749793731	49.0	3.0	120.0	15182.0	0.1724137931034483	74.15571668442671	23.40939982143925	2.0	0.8916666666666667	165.0	8094.0	75.0	0.002287569487429518	16.15549442140351	0.5144957554275265	3.0	17.0	5.0	0.23076923076923078	0.38461538461538464	82.8749836510982	82.8749836510982	9.219544457292887	16.401219466856727	7.810249675906654	2.099960967631011	2.0	49.054545454545455	1.528910303928836
14	181	B	822.0	106.56854239999987	1.3975530218379644E-4	37.0	27.0	1.3703703703703705	61.0	3.0	117.0	18539.0	0.14233576642335766	65.04513835000752	27.65863337187866	2.0	0.7692307692307693	113.0	5666.0	65.0	6.335525236560702E-4	19.235384061671343	0.5198752449100363	3.1622776601683795	20.615528128088304	5.385164807134504	0.23249527748763857	0.3866323008783335	71.56505117707799	68.19859051364818	7.280109889280518	12.529964086141668	5.830951894845301	2.148871112659745	2.23606797749979	50.14159292035398	1.296328979879986
14	185	B	719.0	98.66904747999993	2.495535868979195E-4	31.89043743820395	26.90724809414742	1.1851987734539238	28.0	3.0	100.0	5787.0	0.13908205841446453	18.46218514441217	9.219544457292887	1.0	0.57	81.0	5975.0	90.0	4.371583310581654E-4	16.401219466856727	0.5142989806470474	1.4142135623730951	17.804493814764857	2.0	0.10511766624552735	0.14285714285714285	87.51044707800085	42.51044707800085	6.324555320336759	10.44030650891055	5.0990195135927845	2.047512562185564	1.4142135623730951	73.76543209876543	1.2200836820083683
14	187	A	993.0	116.3259017199999	9.705798423737997E-5	39.20459156782532	31.144823004794873	1.258783572531127	52.0	4.0	506.0	11995.0	0.5095669687814703	0.0	0.0	0.0	0.0	89.0	8298.0	116.0	5.268710330987593E-4	21.18962010041709	0.5404882247978099	5.0990195135927845	21.02379604162864	7.0	0.31323027878410764	0.4375	72.68106156848526	83.99099404250548	6.324555320336759	11.180339887498949	4.47213595499958	2.5	2.23606797749979	93.23595505617978	1.2441552181248494
15	188	B	770.0	102.32590171999989	1.2383766868631407E-4	33.13608305156178	27.16615541441225	1.2197560731756087	91.0	3.0	112.0	17299.0	0.14545454545454545	67.28921395494275	26.248809496813376	3.0	0.9196428571428571	100.0	8701.0	113.0	4.2061201462566467E-4	19.0	0.573393058269284	2.23606797749979	22.02271554554524	5.0	0.15617376188860607	0.3125	29.931511840507795	3.366460663429791	7.0710678118654755	12.649110640673518	5.385164807134504	2.3488808780588144	3.1622776601683795	87.01	1.2987012987012987
15	191	B	1028.0	118.56854239999987	9.12770531477788E-5	39.20459156782532	31.144823004794873	1.258783572531127	66.0	4.0	236.0	29527.0	0.22957198443579765	84.7022694676299	30.805843601498726	5.0	0.3686440677966102	73.0	7359.0	89.0	5.808139773068267E-4	21.587033144922902	0.550625125314125	7.0710678118654755	21.93171219946131	7.0710678118654755	0.46726931351599776	0.5	87.58049078334368	76.15930450834439	5.830951894845301	10.44030650891055	4.123105625617661	2.5321462647095156	2.0	100.8082191780822	0.88286451963582
15	195	B	1711.0	157.63961019999994	2.0938102090540332E-4	56.142675390472796	37.05401462729781	1.5151576949265926	144.0	4.0	218.0	40584.0	0.12741087083576855	82.40137153611569	34.0	3.0	1.0091743119266054	133.0	8143.0	78.0	4.299413310117402E-4	37.013511046643494	0.6592758679420637	9.055385138137417	38.0	10.198039027185569	0.34598848130693644	0.38517461812524917	10.425808525884776	15.395549253995085	7.280109889280518	13.416407864998739	6.708203932499369	2.0	1.4142135623730951	61.225563909774436	1.2739776495149209
15	198	A	1288.0	133.1543288399999	1.2095271592228313E-4	47.042533945356304	34.0147027033899	1.3830058829433205	101.0	3.0	591.0	34190.0	0.4588509316770186	78.84461154209158	29.5296461204668	2.0	0.1116751269035533	349.0	10113.0	33.0	0.0038148257843134267	27.018512172212592	0.5743421943128483	4.47213595499958	25.179356624028344	2.8284271247461903	0.2	0.14285714285714288	28.950995207466804	42.61405596961119	16.76305461424021	30.364452901377952	9.486832980505138	3.2006943691087475	4.47213595499958	28.977077363896846	1.1388312073568674
15	200	B	653.0	92.66904747999993	8.186200460095519E-5	30.4138126514911	25.317977802344327	1.2012733753433864	54.0	3.0	89.0	14917.0	0.1362940275650842	65.75619909446445	23.021728866442675	5.0	1.2134831460674158	86.0	4050.0	58.0	0.0014149695906693668	16.278820596099706	0.5352443241048769	6.082762530298219	16.278820596099706	6.082762530298219	0.46246387142126266	0.46246387142126266	88.1523897340054	88.1523897340054	7.280109889280518	12.0	6.0	2.0	0.0	47.093023255813954	1.231604938271605
15	201	A	1041.0	119.98275595999986	6.284214597993903E-5	39.81205847478876	32.7566787083184	1.2153875192688166	53.0	3.0	579.0	21708.0	0.5561959654178674	0.0	0.0	0.0	0.012089810017271158	94.0	4965.0	69.0	7.19495621013842E-4	29.068883707497267	0.7301527431922497	9.219544457292887	29.017236257093817	9.486832980505138	0.4748306971768278	0.5	24.417465748779478	30.32360686254998	6.324555320336759	10.44030650891055	5.385164807134504	1.9387162478442206	1.0	52.819148936170215	1.3063444108761328
16	205	B	1242.0	130.46803731999987	4.435093386200511E-5	41.97618372363071	36.6742416417845	1.1445685539631034	139.0	5.0	150.0	25498.0	0.12077294685990338	40.942560320599654	18.601075237738275	2.0	0.6733333333333333	123.0	8163.0	79.0	5.57072341332693E-4	28.635642126552707	0.6821878404928012	8.246211251235321	30.083217912982647	9.848857801796104	0.39999999999999997	0.46846239291394626	0.6437457141753793	10.569991220827085	7.211102550927978	13.92838827718412	5.385164807134504	2.58643677139299	2.23606797749979	66.36585365853658	1.1903711870635796
16	212	A	1341.0	135.5391051199999	6.560021919701942E-5	43.289721643826724	37.12142238654117	1.166165487762181	102.0	4.0	931.0	19626.0	0.6942580164056674	0.0	0.0	0.0	0.0	103.0	12652.0	147.0	4.630399906549204E-4	28.442925306655784	0.6570364563827555	10.0	25.495097567963924	8.54400374531753	0.5205792062953536	0.44239174468345926	60.89526837258131	77.20912079884187	7.0710678118654755	12.529964086141668	5.830951894845301	2.148871112659745	3.0	122.83495145631068	1.1967277900727158
16	218	B	742.0	98.91168815999994	1.3253742818429218E-4	33.0	27.018512172212592	1.2213847968260487	96.0	4.0	40.0	5592.0	0.05390835579514825	45.40525020843272	18.788294228055936	2.0	1.325	97.0	3620.0	49.0	6.983095210914678E-4	18.439088914585774	0.5587602701389629	4.123105625617661	18.681541692269406	5.0990195135927845	0.28797018815893544	0.3561309707013459	75.96375653207353	78.69006752597979	6.082762530298219	11.40175425099138	5.0990195135927845	2.23606797749979	1.0	37.31958762886598	1.3129834254143646
16	220	N	1162.0	126.22539663999983	6.22154943938883E-5	43.08131845707603	32.31098884280702	1.3333333333333335	73.0	3.0	-1.0	-1.0	-1.0	-1.0	-1.0	-1.0	-1.0	91.0	9270.0	128.0	8.86265470272826E-4	28.231188426986208	0.6553000102611596	6.708203932499369	28.635642126552707	7.211102550927978	0.31907672235863777	0.3561309707013459	4.763641690726178	11.888658039627973	6.324555320336759	11.40175425099138	4.242640687119285	2.68741924943285	1.0	101.86813186813187	1.2565264293419633
16	223	A	882.0	107.49747459999993	4.159153280901046E-5	34.713109915419565	29.614185789921695	1.1721784337299976	59.0	3.0	596.0	21709.0	0.6757369614512472	62.16716194321678	28.30194339616981	1.0	0.05201342281879195	98.0	4690.0	59.0	0.0017894247359179212	22.561028345356956	0.6499281798815538	5.0990195135927845	22.360679774997898	5.0	0.295378269592824	0.29411764705882354	1.3019526725788744	10.007979801441337	6.4031242374328485	11.704699910719626	5.385164807134504	2.17350820818199	1.0	47.857142857142854	1.2328358208955226
16	224	A	643.0	91.84062035999993	5.8105745571479683E-5	30.479501308256342	25.495097567963924	1.1955043995028916	31.0	4.0	206.0	13092.0	0.3203732503888025	47.51535749057823	18.681541692269406	1.0	0.2524271844660194	80.0	5173.0	82.0	3.395744365244412E-4	17.204650534085253	0.5644662739093053	2.0	17.029386365926403	1.4142135623730951	0.15384615384615385	0.09090909090909091	39.80557109226521	5.194428907734803	5.656854249492381	9.433981132056603	5.0	1.8867962264113207	1.4142135623730951	64.6625	1.2681229460661125
16	225	B	1329.0	134.22539663999987	9.374015190692657E-5	44.721359549995796	36.6742416417845	1.219421521699385	76.0	3.0	271.0	16536.0	0.2039127163280662	69.42621983083913	34.713109915419565	1.0	0.13284132841328414	119.0	9905.0	92.0	3.6591999505221497E-4	32.14031735997639	0.7186793443532379	10.04987562112089	33.24154027718932	11.0	0.47640979433134184	0.5238095238095238	16.015439606265687	10.304846468766044	7.615773105863909	14.317821063276353	5.385164807134504	2.658752624303619	1.4142135623730951	83.23529411764706	1.1053003533568904
17	227	A	908.0	111.7401152799999	7.136551179607255E-5	36.345563690772494	30.265491900843113	1.2008912265443803	109.0	3.0	406.0	29448.0	0.44713656387665196	59.30662798744228	21.633307652783937	1.0	0.23645320197044334	77.0	11818.0	220.0	9.407896564848428E-4	23.021728866442675	0.6334123488167963	5.0990195135927845	23.08679276123039	5.0	0.27653315937748607	0.2777777777777778	17.65012421993012	6.340191745909909	6.0	11.40175425099138	5.0990195135927845	2.23606797749979	1.0	153.4805194805195	1.4334066677948891
17	231	A	979.0	116.91168815999988	1.2514952443147718E-4	40.01249804748511	29.017236257093817	1.3789217447510458	75.0	3.0	570.0	32768.0	0.5822267620020429	71.86024055315829	26.832815729997478	3.0	0.24385964912280703	66.0	10241.0	176.0	3.718785476675126E-4	28.442925306655784	0.7108510264193189	9.433981132056603	28.442925306655784	9.433981132056603	0.4659111189183054	0.4659111189183054	32.00538320808349	32.00538320808349	5.385164807134504	9.848857801796104	4.47213595499958	2.2022715545545237	0.0	155.16666666666666	1.134264232008593
17	234	B	970.0	114.91168815999988	1.1317683031679816E-4	37.0	31.016124838541646	1.1929278784054478	117.0	5.0	224.0	23572.0	0.2309278350515464	40.36913112765457	15.652475842498529	4.0	0.40625	88.0	10532.0	113.0	7.256282969808158E-4	20.09975124224178	0.5432365200605886	2.23606797749979	22.090722034374522	3.605551275463989	0.14285714285714285	0.2095684110712273	63.43494882292201	33.69006752597977	6.4031242374328485	10.816653826391969	5.0	2.1633307652783937	2.0	119.68181818181819	0.9441701481200151
17	242	B	1014.0	116.56854239999987	3.603274965740337E-5	39.293765408777	31.04834939252005	1.2655669682151727	52.0	3.0	165.0	17816.0	0.16272189349112426	69.41542224629576	27.202941017470888	4.0	0.8484848484848485	91.0	5361.0	75.0	5.540202671602477E-4	24.166091947189145	0.6150108470335397	5.830951894845301	22.825424421026653	6.082762530298219	0.33333333333333337	0.3736611319222725	44.292680631455745	65.79411495550366	6.4031242374328485	11.661903789690601	5.830951894845301	2.0	2.23606797749979	58.91208791208791	1.273083379966424
18	244	B	1018.0	117.15432883999989	5.7321594522330985E-5	37.0	33.52610922848042	1.1036174746030032	91.0	3.0	149.0	14028.0	0.14636542239685657	65.22598378848564	25.0	3.0	0.5637583892617449	74.0	8036.0	159.0	4.627693938862842E-4	27.85677655436824	0.7528858528207631	9.848857801796104	29.154759474226502	11.180339887498949	0.5242018079048992	0.5812381937190965	4.522454146401998	7.125016348901795	5.830951894845301	10.0	5.0	2.0	1.4142135623730951	108.5945945945946	1.464161274265804
18	245	B	976.0	115.39696951999989	1.1857263504507037E-4	39.20459156782532	30.14962686336267	1.3003342212326379	150.0	4.0	121.0	16812.0	0.12397540983606557	80.5323493112575	30.0	2.0	0.9917355371900827	92.0	6209.0	98.0	5.314350085944647E-4	24.166091947189145	0.616409736226456	8.54400374531753	24.596747752497688	9.486832980505138	0.5	0.5659370084284088	63.43494882292201	65.55604521958347	6.324555320336759	11.661903789690601	5.0	2.3323807579381204	1.0	67.48913043478261	1.4520856820744081
18	251	A	725.0	98.32590171999992	8.561939874714074E-5	33.06055050963308	27.018512172212592	1.2236258717322885	85.0	3.0	437.0	32791.0	0.6027586206896551	67.70844939933487	24.041630560342615	3.0	0.30434782608695654	70.0	6022.0	126.0	9.651573976006848E-4	20.396078054371138	0.616930986930426	5.830951894845301	20.396078054371138	5.830951894845301	0.41972110157675935	0.41972110157675935	62.61257784292383	62.61257784292383	5.385164807134504	10.295630140987	4.47213595499958	2.3021728866442674	0.0	86.02857142857142	1.464629691132514
18	253	B	748.0	100.08326103999994	6.991921266605314E-5	33.015148038438355	28.0178514522438	1.1783611635857376	73.0	3.0	124.0	10355.0	0.1657754010695187	37.3277730811504	17.029386365926403	2.0	0.6290322580645161	181.0	10687.0	108.0	0.0027029469741961087	18.24828759089466	0.5527246938177842	2.23606797749979	20.09975124224178	3.1622776601683795	0.16666666666666666	0.2	63.43494882292201	18.43494882292201	12.649110640673518	20.615528128088304	6.324555320336759	3.259601202601324	2.23606797749979	59.04419889502763	1.8291382052961542
18	254	N	940.0	112.81118307999988	7.356115647759326E-5	37.16180835212409	30.463092423455635	1.2198961233335146	42.0	3.0	-1.0	-1.0	-1.0	-1.0	-1.0	-1.0	-1.0	95.0	8000.0	118.0	4.905949327158449E-4	22.80350850198276	0.6136275254936392	6.082762530298219	25.0	7.615773105863909	0.3736611319222725	0.46008567910421677	55.33655414649931	41.60028584087672	7.280109889280518	12.649110640673518	4.123105625617661	3.067859955389482	2.23606797749979	84.21052631578948	1.4012499999999999
18	257	B	848.0	106.91168815999991	9.248899550028672E-5	36.345563690772494	27.294688127912362	1.3315984238561216	60.0	3.0	146.0	9271.0	0.1721698113207547	42.8613071804003	17.88854381999832	1.0	0.5547945205479452	106.0	5088.0	76.0	0.001643699753451048	22.47220505424423	0.6182929296526369	6.708203932499369	24.351591323771842	7.810249675906654	0.42857142857142855	0.45863365291505465	53.97262661489639	40.73210669970919	7.211102550927978	13.601470508735444	5.385164807134504	2.525729665824826	2.0	48.0	1.5833333333333333
18	258	N	1093.0	120.81118307999986	2.9503053093748584E-5	39.05124837953327	33.95585369269929	1.1500593898462201	47.0	3.0	-1.0	-1.0	-1.0	-1.0	-1.0	-1.0	-1.0	159.0	12209.0	113.0	0.0024019693073680445	23.769728648009426	0.6086803785885402	5.830951894845301	25.632011235952593	7.0710678118654755	0.31763218935607507	0.38461538461538464	44.292680631455745	30.256437163529263	11.313708498984761	19.4164878389476	6.4031242374328485	3.032345948472818	2.0	76.78616352201257	1.4716192972397413
19	266	A	947.0	113.49747459999992	9.034092500107322E-5	39.11521443121589	29.068883707497267	1.3456042834258384	163.0	5.0	581.0	27134.0	0.6135163674762407	60.183612616388395	25.317977802344327	3.0	0.10154905335628227	129.0	6980.0	89.0	0.0035753955138237343	22.02271554554524	0.5630217260925973	4.242640687119285	22.20360331117452	5.830951894845301	0.25	0.3616202853397895	47.86240522611175	61.89864869403823	9.433981132056603	15.556349186104045	5.0	3.111269837220809	2.0	54.10852713178294	1.6448424068767908
19	271	B	854.0	107.15432883999992	1.1964511056144758E-4	35.510561809129406	29.427877939124322	1.2066980120886721	49.0	3.0	89.0	7255.0	0.10421545667447307	13.659736682863224	6.708203932499369	2.0	0.38202247191011235	86.0	8771.0	146.0	3.071518400698329E-4	21.93171219946131	0.6176109608556767	6.324555320336759	21.93171219946131	6.324555320336759	0.45407660918649984	0.45407660918649984	61.55707137563665	61.55707137563665	5.830951894845301	10.816653826391969	5.0	2.1633307652783937	0.0	101.98837209302326	1.4315357427887356
20	278	B	835.0	107.49747459999989	1.6422171631205084E-4	36.22154055254967	28.160255680657446	1.2862646193027754	86.0	9.0	147.0	26287.0	0.17604790419161676	70.81185114352505	29.732137494637012	4.0	0.9115646258503401	79.0	10323.0	173.0	5.412220472608893E-4	21.095023109728988	0.5823888986478818	3.0	22.02271554554524	4.123105625617661	0.16666666666666666	0.23608834134288123	6.3401917459099195	20.376435213836373	5.830951894845301	10.04987562112089	5.0990195135927845	1.9709427654336857	1.4142135623730951	130.67088607594937	1.3239368400658722
20	285	A	851.0	105.74011527999993	5.185402579146792E-5	34.52535300326414	29.427877939124322	1.1732192540245223	51.0	3.0	507.0	13186.0	0.5957696827262045	0.0	0.0	0.0	0.0	97.0	5877.0	64.0	9.240668651491632E-4	21.0	0.6082486686816668	5.0	20.09975124224178	5.830951894845301	0.3333333333333333	0.41972110157675935	46.87787744728536	69.04422326936782	6.4031242374328485	10.770329614269007	5.385164807134504	2.0	2.23606797749979	60.58762886597938	1.056321252339629
20	286	B	854.0	108.3259017199999	1.207427338436401E-4	37.0	28.0178514522438	1.3205866289592618	52.0	3.0	156.0	8870.0	0.18266978922716628	31.62844550103719	14.7648230602334	1.0	0.3333333333333333	93.0	6050.0	89.0	0.001979806690370299	19.1049731745428	0.5163506263389945	2.23606797749979	19.4164878389476	4.123105625617661	0.14285714285714285	0.2831760569774271	63.43494882292201	75.96375653207353	8.06225774829855	12.206555615733702	5.0	2.4413111231467406	2.0	65.05376344086021	1.3680991735537191
