# Supplementary material for: Exploiting Single-Cell Quantitative Data to Map Genetic Variants Having Probabilistic Effects
Source: PLoS Genet. 2016 Aug 1;12(8):e1006213. doi: 10.1371/journal.pgen.1006213 (PMC4968810; doi:10.1371/journal.pgen.1006213)
Supplement: S1 Dataset — (ZIP) [file pgen.1006213.s007.zip › data/2014-10-07_morpho/k_series/k5-3_A1B.xls]

image_number	cell_id	Cgroup	Agroup	Dgroup	C11-1_A1B	C11-2_A1B	C12-1_A1B	C12-2_A1B	C13_A1B	C101_A1B	C102_A1B	C103_A1B	C104_A1B	C105_A1B	C106_A1B	C107_A1B	C108_A1B	C109_A1B	C110_A1B	C111_A1B	C112_A1B	C113_A1B	C114_A1B	C115_A1B	C116_A1B	C117_A1B	C118_A1B	C126_A1B	C127_A1B	C128_A1B	A7-1_A1B	A7-2_A1B	A8-1_A1B	A8-2_A1B	A9_A1B	A101_A1B	A102_A1B	A103_A1B	A104_A1B	A120_A1B	A121_A1B	A122_A1B	A123_A1B	D14-3_A1B	D15-3_A1B	D16-3_A1B	D17-3_A1B	D104_A1B	D107_A1B
1	2	small	api	A1	1702.0	221.0	137.8822508799999	45.870057640000006	9.007346912228268E-5	1923.0	186.16652208000008	50.08991914547278	42.04759208325728	15.409185261999113	29.301595909657067	16.64331697709324	16.968770731971638	13.038404810405298	15.312462329445044	36.76786049814239	23.40939982143925	31.28780421919244	0.9808204283021399	1.1912672441810963	0.823342061231926	0.33267557896136396	0.1298472385428907	118.0	3.0	48.46648326421054	30.0	143.0	2654.0	14648.0	0.25	0.08996359854394176	0.8265895953757225	-1.0	0.15350914730361861	100.0714114096765	45.366230857272626	2.0	0.5953757225433526	137.0	27422.0	255.0	3.960554017246503E-4	37.0	0.7386715856446762
1	5	small	api	A1	1082.0	104.0	106.1543288399999	26.727922040000003	5.7101645224473264E-5	1186.0	135.2964644399999	39.21734310225516	33.83784863137726	35.96051719664488	43.3214831502729	9.848857801796104	13.799443344253355	13.416407864998739	17.747250194518585	21.809897196468487	18.973665961010276	25.867188792641844	0.7137141373095724	1.1589786197544953	0.6158130315300876	0.25178362796947645	0.09611829944547134	68.0	5.0	37.107950630558946	132.0	62.0	15079.0	8668.0	0.6153846153846154	0.163575042158516	0.31958762886597936	0.005434549686584333	-1.0	85.80984629221685	34.9857113690718	6.0	0.8608247422680413	124.0	25591.0	253.0	3.670574479384724E-4	24.08318915758459	0.61409537853674
2	19	small	api	A1	985.0	126.0	95.25483391999994	30.0710678	1.249816718483623E-4	1111.0	127.7401152799999	39.81205847478876	30.59411708155671	21.42529379808738	38.60225349744374	7.810249675906654	30.198524366043284	20.248456731316587	10.976573850777724	21.57277486520024	16.64331697709324	17.59319128026396	0.25863017613830447	1.3012978399951596	0.19874787169343683	0.3156907273100206	0.12791878172588833	77.0	3.0	35.77708763999664	24.0	96.0	2416.0	14217.0	0.7222222222222222	0.10801080108010801	0.8	-1.0	0.08369519235697398	40.23106792756017	14.351177701145993	3.0	0.775	83.0	15935.0	233.0	0.0012216975385576266	26.0	0.6530684670943268
3	22	small	api	A1	1120.0	113.0	110.7401152799999	27.970562720000004	8.185960347136654E-5	1233.0	140.7106779999999	42.20189569201838	31.78049716414141	21.1160252339173	44.28765578783671	9.433981132056603	15.304432247966078	13.038404810405298	13.601284742963816	24.291627535363528	19.4164878389476	19.478795574821905	0.6164215032093305	1.3279180459025561	0.4642014656788271	0.2525784143287017	0.10089285714285715	79.0	3.0	40.496913462633174	77.0	97.0	14670.0	21604.0	0.6666666666666666	0.1411192214111922	0.5574712643678161	-1.0	0.03140973507727705	106.34444400722361	40.902407060050386	3.0	1.0804597701149425	108.0	15745.0	166.0	4.0140055328819195E-4	26.68332812825267	0.6322779508054012
3	25	small	api	A1	949.0	94.0	99.6690474799999	27.142135600000003	7.697754266548555E-5	1043.0	129.63961019999985	35.73513677041127	32.28002478313795	19.56937045389902	30.456727471158747	9.219544457292887	12.76516437537956	11.180339887498949	10.689759002581917	24.752149521811152	18.027756377319946	21.08901786039451	0.7222425176972116	1.1070356051609405	0.6524112813807937	0.2723226145554013	0.09905163329820864	96.0	5.0	34.92849839314596	76.0	84.0	6288.0	7763.0	0.75	0.15340364333652926	0.525	-1.0	0.03573709495454385	71.89581859334487	35.30259502014477	2.0	0.39375	101.0	13221.0	133.0	4.154409539385342E-4	27.459060435491963	0.7684050745883276
3	26	medium	iso	A1	1158.0	433.0	112.2253966399999	62.69848476000001	1.111422165337156E-4	1591.0	177.33809495999998	40.80441152620633	35.0	18.528569294362484	17.588274799060514	23.600847442411894	22.482859191628645	12.206555615733702	12.498648575594732	40.8	18.601075237738275	41.36230995061876	1.0497262488393613	1.165840329320181	0.900403101899445	0.5586835657273383	0.37392055267702934	116.0	3.0	38.28837943815329	13.0	309.0	900.0	29708.0	0.2727272727272727	0.2023884349465745	0.9596273291925466	-1.0	0.1984284170712642	128.48328869150254	51.75928323230981	5.0	0.4906832298136646	237.0	35825.0	175.0	0.0031897730471916906	27.294688127912362	0.6689151272377143
5	38	small	api	A1	1205.0	198.0	112.66904747999993	39.213203400000005	4.9695071961058624E-5	1403.0	154.71067799999992	42.1070065428546	35.05709628591621	39.948855018673896	54.28004568770969	15.620499351813308	15.711223790719883	12.806248474865697	24.295244045877187	24.674034407906852	19.4164878389476	29.924664488586167	0.9942255014558342	1.2010979517368245	0.8277638805545823	0.3480388294483523	0.16431535269709543	86.0	5.0	39.44616584663204	61.0	132.0	9950.0	28512.0	0.45454545454545453	0.1375623663578047	0.6839378238341969	-1.0	0.09792065563284692	125.56765762410268	46.776003521849475	10.0	1.2694300518134716	203.0	14471.0	109.0	3.31554140537782E-4	26.019223662515376	0.6179309763099448
5	39	medium	iso	A1	872.0	246.0	93.49747459999993	44.213203400000005	7.624256213476938E-5	1118.0	140.12489155999984	35.84689665786984	29.546573405388315	25.746595715389375	40.34274143834196	16.76305461424021	17.453598939033995	12.649110640673518	18.216360714077048	27.515881075121076	17.029386365926403	28.139523555524054	0.9604354192389846	1.2132336351169761	0.7916327007752159	0.47288125790725943	0.28211009174311924	67.0	3.0	33.54101966249684	3.0	187.0	346.0	29860.0	0.15384615384615385	0.16994633273703041	0.9842105263157894	-1.0	0.17034658134949954	96.18449259934887	37.84867480599034	11.0	0.9263157894736842	111.0	18528.0	231.0	1.8300396489575788E-4	18.110770276274835	0.5052256112747431
5	44	small	api	A1	993.0	129.0	102.08326103999991	31.2132034	9.125993267506496E-5	1122.0	136.1248915599998	39.05124837953327	32.01562118716424	20.616590226473477	49.18934290248063	11.40175425099138	14.328242477285718	12.727922061357855	14.826670696229355	22.988777750002814	17.46424919657298	19.589364128557886	0.7957538594887933	1.2197560731756085	0.6523877002858984	0.3057622090243526	0.1299093655589124	68.0	4.0	36.76955262170047	32.0	105.0	3888.0	18389.0	0.5	0.12210338680926916	0.7664233576642335	-1.0	0.10650175044822932	74.0462469425728	32.627192902902124	6.0	0.9124087591240876	139.0	18534.0	223.0	5.055673136870422E-4	25.0	0.6401843996644799
5	45	small	api	A1	708.0	68.0	86.01219323999996	21.142135600000003	8.41836056726025E-5	776.0	109.98275595999989	33.13608305156178	27.16615541441225	26.980230718222856	45.0	7.810249675906654	13.160669113369496	10.816653826391969	11.950718477612446	17.889907224125142	14.422205101855956	16.90086815114227	0.5934538440733591	1.2197560731756087	0.48653485489792625	0.24580393550722593	0.096045197740113	66.0	4.0	29.68164415931166	72.0	36.0	10182.0	5002.0	0.5	0.13917525773195877	0.3333333333333333	0.031280889829257134	-1.0	21.826599386908953	9.123105625617661	3.0	0.6574074074074074	78.0	7384.0	140.0	5.902502498640335E-4	21.095023109728988	0.6366178850078277
5	47	small	api	A1	793.0	196.0	88.66904747999993	39.627416960000005	4.2460803023199284E-5	989.0	130.71067799999986	31.89043743820395	29.732137494637012	11.504815326258818	9.578422919460749	15.264337522473747	15.521637003130916	12.529964086141668	6.208757731331742	29.328533818239222	14.7648230602334	37.31282505493581	0.9834231736893945	1.0725914826660627	0.9168664767362975	0.4469137549824059	0.2471626733921816	54.0	3.0	31.016124838541646	59.0	140.0	5248.0	17468.0	0.5	0.2012133468149646	0.7035175879396985	-1.0	0.17866176612029142	68.4502015506796	26.048200038119788	5.0	0.6532663316582915	114.0	15243.0	191.0	2.3239589652749603E-4	23.345235059857504	0.7320449932709451
6	61	small	api	A1	840.0	186.0	91.84062035999995	37.62741696	9.792371332717233E-5	1026.0	131.88225087999987	35.34119409414458	28.635642126552707	18.434948822922024	25.59575825135508	14.212670403551895	15.322903318850424	12.806248474865697	11.884148534460149	27.378467594167464	15.556349186104045	27.50839432945529	0.9275442197737614	1.2341680322011737	0.7515542418640192	0.40970342766094986	0.22142857142857142	59.0	3.0	33.60059523282288	32.0	135.0	2905.0	14407.0	0.6363636363636364	0.1627680311890838	0.8083832335329342	-1.0	0.13813084017121333	35.54998289148508	14.180339887498949	2.0	0.41317365269461076	155.0	16140.0	130.0	0.0027386293491173932	23.706539182259394	0.6707905544761192
6	62	small	api	A1	1093.0	237.0	107.56854239999988	45.455844080000006	7.221517074134512E-5	1330.0	155.43860003999993	41.10960958218893	32.89376840679705	48.90854429445943	55.17551084304321	17.72004514666935	18.170204028125145	12.36931687685298	27.195587877448062	21.706239041084196	16.15549442140351	33.12878005681661	0.9752254360623025	1.2497689250373085	0.7803245996320398	0.4225756254181618	0.21683440073193047	104.0	4.0	35.510561809129406	187.0	170.0	10219.0	10563.0	0.5384615384615384	0.26842105263157895	0.47619047619047616	-1.0	0.03999039651337217	45.164238816132524	18.13508467656909	3.0	0.28291316526610644	157.0	14251.0	115.0	7.601494408579328E-4	26.68332812825267	0.6490776341455073
6	63	medium	iso	A1	926.0	349.0	100.25483391999994	58.284271200000006	1.1673173873872379E-4	1275.0	160.9533186799999	35.34119409414458	30.4138126514911	58.3245312618908	76.02097599991507	20.615528128088304	19.96954183647454	11.40175425099138	34.124483648949855	11.343530124069652	15.811388300841896	35.16595038539533	1.0323485784953697	1.1620113038478885	0.8884152633256206	0.5813612064482491	0.37688984881209503	81.0	3.0	32.7566787083184	11.0	248.0	618.0	17410.0	0.1	0.20313725490196077	0.9575289575289575	-1.0	0.2068025184613398	97.03846629132357	41.651022441468626	2.0	0.4826254826254826	136.0	16220.0	185.0	8.371024455700079E-4	23.40939982143925	0.6623828204298784
7	64	medium	iso	A1	955.0	260.0	101.15432883999993	48.041630520000005	7.218594148995693E-5	1215.0	152.0243864799999	37.64306044943742	30.364452901377952	67.75097634278764	73.00917670801384	17.0	18.933389268213396	11.045361017187261	30.789207523569498	11.065570688571576	15.033296378372908	32.19444444444445	0.8978846713166514	1.2397081736232818	0.7242709941101811	0.474934005009212	0.27225130890052357	128.0	3.0	32.57299494980466	23.0	190.0	1893.0	21946.0	0.5	0.17530864197530865	0.892018779342723	-1.0	0.14211349800625117	65.70649053697743	22.637994114660827	7.0	0.6009389671361502	218.0	14689.0	108.0	0.0015609407155127485	25.079872407968907	0.6662548716424498
9	82	small	api	A1	1339.0	217.0	122.63961019999985	41.455844080000006	1.6657338070389042E-4	1556.0	166.50966784	44.94441010848846	36.40054944640259	47.41950921665634	76.15930450834438	15.811388300841896	16.88707700581109	11.40175425099138	30.17060401342097	17.829401200539834	20.12461179749811	31.0728152694806	0.9363010718433371	1.234717903768627	0.7583117317611927	0.33802980955658696	0.16206123973114264	90.0	3.0	41.0	57.0	142.0	3150.0	9694.0	0.6	0.12789203084832904	0.7135678391959799	-1.0	0.10420048404169212	40.387143429775925	17.5395134906164	3.0	0.34673366834170855	121.0	14233.0	169.0	5.388633689098259E-4	31.04834939252005	0.690816707073792
9	84	small	api	A1	1502.0	180.0	134.22539663999984	40.455844080000006	4.110011505806479E-5	1682.0	177.09545427999998	51.0098029794274	37.013511046643494	11.768288932020653	17.068698614998283	14.560219778561036	14.878857144062808	9.219544457292887	9.233519294123868	37.25666549877473	24.515301344262525	31.458089521569953	0.9785845537451834	1.3781400774205432	0.7100762613164798	0.3014023060665999	0.11984021304926765	83.0	4.0	49.36598018878993	121.0	142.0	12142.0	14010.0	0.9	0.15636147443519618	0.5399239543726235	0.0013160598774248084	-1.0	54.54982441188537	22.66494701783998	3.0	0.376425855513308	135.0	20382.0	243.0	4.967678985895704E-4	36.22154055254967	0.710089795233243
9	89	small	E	A1	1445.0	184.0	126.15432883999986	36.970562720000004	5.7033079807563506E-5	1629.0	165.53910512	47.67598976424087	36.49657518178932	28.30075576600638	43.34996060442212	14.422205101855956	16.027445012442936	13.416407864998739	20.408595706382034	30.085014676880384	22.135943621178654	29.730520262936114	0.8998443039835264	1.3063140726702964	0.6888422338925841	0.2930582173433728	0.1273356401384083	100.0	5.0	45.12205669071391	952.0	39.0	13409.0	449.0	0.07692307692307693	0.6083486801718846	0.039354187689202826	0.3417145492407401	-1.0	0.0	0.0	0.0	0.0	109.0	13929.0	199.0	3.42386612631627E-4	32.55764119219941	0.6828938707554448
9	92	medium	N	A1	1378.0	353.0	123.22539663999986	56.11269832000001	1.4194719289164717E-4	1731.0	182.16652207999996	49.33558553417604	34.785054261852174	13.533893714405707	23.140759819672695	21.095023109728988	20.88389954512672	14.035668847618199	14.350696203038881	39.844698518121575	21.02379604162864	36.51656812148686	1.0101093938010026	1.4182983635095558	0.7121980958234371	0.4553663437086103	0.25616835994194487	106.0	4.0	45.70557952810576	-1.0	-1.0	-1.0	-1.0	-1.0	-1.0	-1.0	-1.0	-1.0	-1.0	-1.0	-1.0	-1.0	193.0	16326.0	154.0	0.0011702908190824094	36.05551275463989	0.730821624274902
9	95	small	api	A1	758.0	132.0	89.66904747999993	33.798989840000004	1.911622704751995E-4	890.0	125.88225087999984	32.57299494980466	27.202941017470888	33.299420537184176	56.53850484993143	12.806248474865697	13.41352146574189	11.40175425099138	18.94207152123419	19.409666023276525	14.560219778561036	22.70533134767855	0.9547268036639619	1.197407108624207	0.7973284915277652	0.3769303989488529	0.1741424802110818	37.0	4.0	30.805843601498726	96.0	109.0	4232.0	5490.0	0.7	0.2303370786516854	0.5317073170731708	-1.0	0.08708956357900716	30.113122257638754	12.21110255092798	2.0	0.2682926829268293	84.0	5716.0	103.0	5.267800723801887E-4	19.1049731745428	0.5865279874934366
9	96	large	iso	A1	706.0	444.0	83.84062035999995	63.69848476000001	1.1919652749248765E-4	1150.0	150.36753223999995	31.78049716414141	27.459060435491963	26.13100054493856	34.97337934263473	23.769728648009426	23.628654961297944	12.083045973594572	19.25709333114311	33.795766689836256	14.317821063276353	33.59601370111264	1.0059704493100665	1.1573774433688857	0.8691809703685732	0.7597568396618201	0.6288951841359773	60.0	3.0	30.083217912982647	47.0	356.0	1981.0	18031.0	0.5	0.35043478260869565	0.8833746898263027	-1.0	0.19451890564625865	62.51497723825337	24.48616429328509	1.0	0.24317617866004962	102.0	6126.0	89.0	6.911555104431892E-4	22.360679774997898	0.7035975447302919
10	101	medium	iso	A1	1017.0	410.0	99.42640679999994	58.870057640000006	6.149343314690825E-5	1427.0	160.71067799999994	38.27531841800928	32.89376840679705	32.47119229084848	38.290163192243085	22.135943621178654	22.994583979729786	17.0	23.383215006224095	31.49532723608295	16.492422502470642	37.73651341134264	0.9626590174752437	1.1636039369116553	0.8273081475044305	0.5920968034017301	0.4031465093411996	95.0	6.0	35.17101079013795	38.0	284.0	4348.0	39305.0	0.4375	0.22564821303433777	0.8819875776397516	-1.0	0.1708768591342138	125.66674354645491	49.705695837581885	8.0	0.7639751552795031	123.0	18964.0	233.0	5.511671585472371E-4	25.0	0.6531624303414552
10	102	medium	iso	B	1119.0	451.0	106.56854239999993	63.52691188000001	3.373306417467062E-5	1570.0	172.50966783999993	38.48376280978771	35.34119409414458	74.80685615596626	77.69760240729109	23.53720459187964	24.08126854390499	14.317821063276353	39.91293698570826	9.280954093578401	17.26267650163207	40.851012715397886	0.9774071722578314	1.0889208414201206	0.8975924925664401	0.5961131723239188	0.40303842716711347	126.0	3.0	34.52535300326414	0.0	311.0	0.0	34993.0	0.0	0.1980891719745223	1.0	-1.0	0.23071812596523383	104.50589984776119	36.0	6.0	0.7041800643086816	176.0	15949.0	139.0	0.0046908062151123225	25.238858928247925	0.655831371090065
10	105	small	api	A1	1177.0	134.0	113.66904747999992	31.970562720000004	1.1905145021015894E-4	1311.0	147.63961019999994	44.64302857109943	32.28002478313795	34.380344723844864	53.46779459036455	11.40175425099138	16.795524415888647	14.212670403551895	19.64472456440251	21.68523737830764	18.973665961010276	24.448260337700344	0.6788566982883407	1.3829923883583732	0.4908607625051002	0.2812600565305628	0.11384876805437553	85.0	11.0	39.84971769034255	115.0	99.0	8587.0	8295.0	0.5833333333333334	0.16323417238749047	0.46261682242990654	-1.0	0.013851754820249746	88.7701803302453	33.86458260267729	3.0	0.2850467289719626	100.0	10805.0	151.0	2.917057514371238E-4	20.615528128088304	0.4617860568141245
10	107	small	api	A1	1080.0	67.0	108.15432883999989	21.727922040000003	7.726483974740568E-5	1147.0	132.71067799999983	40.024992192379	33.734255586866	8.403371090560826	5.869600443014709	8.06225774829855	-1.0	13.152946437965905	2.3235482358871704	25.671234919354973	18.110770276274835	22.720908199750454	-1.0	1.1864791884710277	-1.0	0.20089738684563987	0.062037037037037036	108.0	7.0	38.3275357934736	254.0	65.0	14489.0	4058.0	0.7857142857142857	0.2781168265039233	0.20376175548589343	0.11102567246384973	-1.0	0.0	0.0	0.0	0.07210031347962383	101.0	13703.0	195.0	5.051652506767324E-4	31.04834939252005	0.775724058690306
10	110	small	api	A1	1014.0	211.0	102.91168815999993	41.213203400000005	5.6622158714660014E-5	1225.0	146.1248915599999	38.07886552931954	32.69556544854363	40.81508387488158	60.068488159492205	15.0	16.969737041062636	13.892443989449804	23.76646434760978	18.748719943832782	15.811388300841896	27.424242424242422	0.8839264841702408	1.1646492423949102	0.7589636879448708	0.400471551257857	0.20808678500986194	134.0	4.0	34.785054261852174	42.0	127.0	3371.0	11939.0	0.46153846153846156	0.13795918367346938	0.7514792899408284	-1.0	0.07516268867826374	91.54647492099646	40.3775328467436	3.0	0.5621301775147929	106.0	11882.0	160.0	3.36131569706764E-4	27.202941017470888	0.7143842296595068
10	117	small	api	A1	1747.0	263.0	141.46803731999995	45.384776280000004	2.8862241435243305E-4	2010.0	189.68124072000003	53.150729063673246	40.11234224026316	2.3455498561191632	16.24001769971784	17.08800749063506	19.21192018563025	14.866068747318506	5.851283801345975	42.05688089454564	26.1725046566048	20.92271783302167	0.8894481824578996	1.325046758559082	0.6712579587946974	0.32081293513205306	0.1505437893531769	63.0	4.0	52.172789842982326	99.0	217.0	10352.0	29064.0	0.7333333333333333	0.1572139303482587	0.6867088607594937	-1.0	0.09225232976519877	63.42114094720124	26.13494389291782	7.0	0.49683544303797467	150.0	12033.0	116.0	6.482735394842699E-4	38.01315561749642	0.7151953752498411
10	118	medium	iso	A1	940.0	442.0	95.49747459999992	62.11269832000001	3.314444499794774E-5	1382.0	160.02438647999995	35.35533905932738	32.2490309931942	38.558399900664966	46.38991951161816	23.08679276123039	23.743294927414354	14.560219778561036	26.36094080263449	27.65974581339349	15.132745950421556	36.40759873683033	0.9723499974122819	1.0963225241337866	0.8869196573157553	0.6504119462861697	0.4702127659574468	38.0	3.0	33.24154027718932	42.0	338.0	1710.0	17295.0	0.4	0.27496382054992763	0.8894736842105263	-1.0	0.19528340949819364	57.735538015155726	21.854724715186638	3.0	0.25	137.0	14227.0	157.0	9.762768729949068E-4	23.53720459187964	0.6657326790837295
10	119	small	E	A1	1068.0	83.0	109.08326103999993	25.556349160000003	8.30430481279381E-5	1151.0	137.05382375999991	41.7612260356422	31.32091952673165	40.32862196465044	61.699244233993625	9.899494936611665	-1.0	9.899494936611665	20.01856936112206	18.48604730476822	17.46424919657298	22.7362026566136	-1.0	1.3333333333333335	-1.0	0.2342829588733023	0.07771535580524344	47.0	5.0	36.68787265568828	656.0	24.0	9661.0	310.0	0.75	0.5907906168549087	0.03529411764705882	0.3238730673019122	-1.0	0.0	0.0	0.0	0.0	87.0	13876.0	214.0	2.0485861602589114E-4	30.805843601498726	0.7376661684981825
11	122	medium	iso	A1	927.0	295.0	99.08326103999994	50.041630520000005	4.486609131991315E-5	1222.0	151.53910511999993	37.21558813185679	30.14962686336267	26.896236965493358	36.63572001448949	19.72308292331602	17.800519288819356	11.661903789690601	19.400472657906572	30.746649177488667	17.08800749063506	32.51156591468988	1.1080060420318323	1.2343631415578333	0.8976337713984788	0.5050462610409864	0.3182308522114347	73.0	4.0	34.539832078341085	92.0	204.0	6075.0	14613.0	0.7272727272727273	0.24222585924713586	0.6891891891891891	-1.0	0.16373221049244785	106.86240032863853	39.22451345475612	2.0	0.5236486486486487	144.0	7086.0	64.0	0.0012022230818099962	20.223748416156685	0.5434214379335583
11	129	medium	E	A1	981.0	249.0	100.7401152799999	43.11269832000001	1.995518362395967E-4	1230.0	146.26702715999988	40.311288741492746	29.154759474226502	6.503055944881709	3.1798301198642207	15.652475842498529	22.64437328300707	17.0	2.604729426373378	34.471215613644276	19.697715603592208	46.957427527495796	0.6912302516336168	1.3826657968874303	0.4999257616624861	0.4279595888903975	0.25382262996941896	55.0	13.0	38.62641583165593	694.0	67.0	15003.0	1173.0	0.375	0.6186991869918699	0.08804204993429698	0.35231701728555137	-1.0	0.0	0.0	0.0	0.0	90.0	12542.0	189.0	4.670466782361039E-4	30.528675044947494	0.7573232213120509
11	134	small	api	A1	980.0	107.0	102.49747459999989	28.727922040000003	6.61277273405887E-5	1087.0	133.63961019999985	37.013511046643494	31.064449134018133	16.389540334034784	28.113208876055957	11.180339887498949	12.803569795156585	12.083045973594572	10.23950415085977	26.332351701167703	17.72004514666935	21.729993935190265	0.8732205210244035	1.1915070789428759	0.7328706110576688	0.2802793156817937	0.10918367346938776	74.0	9.0	36.138621999185304	135.0	78.0	9974.0	6282.0	0.75	0.19595216191352346	0.36619718309859156	-1.0	0.010055755722396573	25.669723375591346	10.082762530298218	2.0	0.2863849765258216	97.0	10399.0	142.0	7.625166934783211E-4	25.317977802344327	0.6840198912888661
11	138	small	E	A1	1194.0	78.0	120.32590171999989	22.899494920000002	2.600614315242465E-4	1272.0	145.63961019999988	43.08131845707603	34.17601498127012	44.181544538311385	42.357454705935275	8.54400374531753	-1.0	14.317821063276353	18.56953381770519	19.896995023342196	18.384776310850235	27.561302404250107	-1.0	1.260571733734503	-1.0	0.19031226521191968	0.06532663316582915	64.0	8.0	39.81205847478876	119.0	27.0	9879.0	1885.0	0.7142857142857143	0.11477987421383648	0.18493150684931506	0.059999124569425945	-1.0	31.945201716746258	13.21215328128927	2.0	0.3835616438356164	103.0	9032.0	118.0	4.877137504487871E-4	25.96150997149434	0.6026164217179433
11	139	small	api	A1	1016.0	180.0	91.08326103999993	35.72792204	4.959756818801293E-5	1196.0	128.81118307999986	39.81205847478876	33.734255586866	56.88865803962797	60.99088076528662	9.219544457292887	30.363259446900532	27.459060435491963	18.587333294223146	10.760575376126853	12.727922061357855	21.253778499678305	0.3036414609378841	1.1801670966852187	0.25728683827123605	0.39225563107923644	0.17716535433070865	51.0	6.0	31.064449134018133	109.0	62.0	6165.0	3725.0	0.5	0.14297658862876253	0.36257309941520466	0.004433240289604069	-1.0	38.25023350269197	19.01752735685529	2.0	0.2046783625730994	122.0	9750.0	121.0	7.672193557033844E-4	28.160255680657446	0.7073298080904333
12	141	small	api	A1	1132.0	88.0	110.74011527999988	26.970562720000004	1.2010343361560811E-4	1220.0	140.1248915599999	39.81205847478876	34.713109915419565	14.901445543811313	38.15722658736906	8.94427190999916	-1.0	12.083045973594572	10.423977455544062	25.926804086205482	19.026297590440446	16.87214928477114	-1.0	1.1468882670493388	-1.0	0.24354826299220042	0.07773851590106007	87.0	7.0	38.47076812334269	230.0	34.0	12987.0	1649.0	0.3333333333333333	0.21639344262295082	0.12878787878787878	0.10761683396770745	-1.0	39.499385342833605	14.91244246391013	1.0	0.2196969696969697	99.0	7316.0	93.0	6.4198115834026E-4	22.02271554554524	0.553166964714755
12	145	small	api	A1	1335.0	178.0	120.56854239999987	37.384776280000004	3.1283560874767297E-5	1513.0	160.36753223999995	43.93176527297759	36.87817782917155	70.94709292597476	85.87609243968438	14.560219778561036	15.146865632744065	12.36931687685298	32.61876665086886	6.182518047831701	18.35755975068582	32.70344034902502	0.9612694884600524	1.1912672441810963	0.8069301772171622	0.3100707326789417	0.13333333333333333	109.0	3.0	37.12142238654117	19.0	95.0	1355.0	9207.0	0.3076923076923077	0.07534699272967614	0.8333333333333334	-1.0	0.12028160709949968	23.472806859710374	8.602325267042627	3.0	0.4473684210526316	91.0	10956.0	168.0	3.8195860553617736E-4	33.24154027718932	0.7566629765646176
13	154	medium	iso	A1	1242.0	384.0	116.7401152799999	57.455844080000006	9.7121864944365E-5	1626.0	176.61017292000002	43.174066289845804	34.92849839314596	47.9010207414195	56.5448874877565	21.93171219946131	20.895530143181283	14.142135623730951	32.70481845561281	25.194326709810206	19.4164878389476	39.19946534891059	1.0495886942891544	1.236069922156112	0.849133754875555	0.49216881396932655	0.30917874396135264	114.0	5.0	39.56008088970496	48.0	296.0	6018.0	51792.0	0.7272727272727273	0.2115621156211562	0.8604651162790697	-1.0	0.18181766888738932	120.51082588019585	42.22464254047886	12.0	0.8023255813953488	152.0	13818.0	132.0	6.466532646330745E-4	29.068883707497267	0.6732950172528465
13	159	medium	E	A1	1006.0	305.0	104.49747459999989	54.11269832000001	1.1095052446347047E-4	1311.0	161.43860003999995	39.0	31.38470965295043	35.286748975059716	65.3292549054019	17.69180601295413	23.65368481027874	10.63014581273465	26.384615384615383	20.48768356025089	16.492422502470642	29.034877810733335	0.7479513722642543	1.242643326360474	0.6019035039240889	0.5178373786269478	0.30318091451292245	72.0	3.0	36.138621999185304	501.0	195.0	18808.0	7662.0	0.8888888888888888	0.5308924485125858	0.2801724137931034	0.16443008876054083	-1.0	92.30078495264472	42.77054230504231	2.0	0.09195402298850575	79.0	10300.0	142.0	5.642722822442446E-4	28.635642126552707	0.734247234014172
13	166	small	E	A1	1483.0	98.0	122.63961019999985	28.384776280000004	1.3062858572351812E-4	1581.0	153.43860003999993	49.040799340956916	39.56008088970496	46.38751574744321	58.9423673430067	6.4031242374328485	-1.0	23.021728866442675	17.719939553967382	14.635966028842924	16.55294535724685	20.685185733565596	-1.0	1.239653666980221	-1.0	0.23144868312701175	0.06608226567768037	88.0	5.0	39.56008088970496	694.0	10.0	21240.0	270.0	0.35	0.4452877925363694	0.014204545454545454	0.28649189151968213	-1.0	0.0	0.0	0.0	0.026988636363636364	103.0	10535.0	135.0	3.987724996861635E-4	18.973665961010276	0.3868955281314966
13	167	small	api	A1	887.0	93.0	96.15432883999992	28.556349160000003	1.2599927918158406E-4	980.0	127.53910511999983	34.785054261852174	30.364452901377952	65.62987994612618	56.309932474020215	11.40175425099138	14.509912033980202	13.152946437965905	22.76839915321233	11.855968594898117	15.033296378372908	27.36421020237931	0.785790721838289	1.145584752500962	0.6859298014597389	0.2969845404206144	0.10484780157835401	120.0	7.0	31.622776601683793	183.0	42.0	14597.0	2861.0	0.5714285714285714	0.22959183673469388	0.18666666666666668	0.26511560432307213	-1.0	74.91804240547171	26.005796625509216	2.0	0.4	121.0	6607.0	77.0	0.0015686832634376074	18.867962264113206	0.5424157778245926
14	172	medium	api	A1	649.0	191.0	79.76955255999998	41.213203400000005	5.9180015692701424E-5	840.0	123.39696951999987	28.844410203711913	26.627053911388696	22.61986494804043	24.70243022777131	15.264337522473747	14.833690954794504	10.816653826391969	11.926054218842427	26.88994442955473	14.422205101855956	28.537674498537882	1.029031652944074	1.083274563521082	0.9499269045876083	0.5166533104093923	0.2942989214175655	39.0	2.0	28.30194339616981	28.0	117.0	3118.0	17845.0	0.4	0.17261904761904762	0.8068965517241379	-1.0	0.23030731546969777	94.7803640560222	36.249031452612705	3.0	0.8896551724137931	246.0	5789.0	35.0	0.001285534281324081	18.601075237738275	0.6448762552733545
14	179	medium	iso	A1	768.0	270.0	86.49747459999996	47.627416960000005	7.041072695468677E-5	1038.0	136.95331867999988	32.449961479175904	28.30194339616981	32.735226272107596	46.21887523513129	18.439088914585774	18.86313027888285	12.36931687685298	21.35595755467132	25.43994912015264	14.0	29.57937180048135	0.9775200956560329	1.1465630124738169	0.8525655241110054	0.5506220520338755	0.3515625	77.0	3.0	30.4138126514911	39.0	178.0	3010.0	17523.0	0.5384615384615384	0.20905587668593448	0.8202764976958525	-1.0	0.14345716840817577	93.14355922371834	41.308291038143196	5.0	0.3686635944700461	74.0	12292.0	218.0	6.397230780173533E-4	21.95449840010015	0.6765646983645573
14	182	small	api	A1	1436.0	88.0	128.05382375999983	25.142135600000003	1.955629574240846E-4	1524.0	155.19595935999993	46.238512086787566	37.33630940518894	44.917322164870086	47.87264758916194	8.54400374531753	-1.0	12.649110640673518	20.783540746212747	19.069908390598652	20.615528128088304	28.02316586774794	-1.0	1.2384328505795328	-1.0	0.19634037361603293	0.06128133704735376	103.0	8.0	43.60045871318328	238.0	58.0	18213.0	4748.0	0.7692307692307693	0.1942257217847769	0.19594594594594594	0.0868951560519565	-1.0	73.0400553035805	31.582166061109625	3.0	0.40540540540540543	103.0	11569.0	146.0	6.260265090915638E-4	30.083217912982647	0.6506095580350386
14	186	small	N	A1	2860.0	327.0	171.36753224000003	47.284271200000006	5.87654902925231E-5	3187.0	221.48023056000008	73.53910524340094	49.76946855251722	13.217788006237864	22.380135051959574	13.0	32.14165048227793	31.0	12.129600938815393	42.11417282441505	31.400636936215164	31.85714285714286	0.40445962808188274	1.4775947459796919	0.2737283880998868	0.27592316106751447	0.11433566433566433	59.0	4.0	66.48308055437865	-1.0	-1.0	-1.0	-1.0	-1.0	-1.0	-1.0	-1.0	-1.0	-1.0	-1.0	-1.0	-1.0	146.0	11620.0	110.0	0.001465384340071427	15.652475842498529	0.21284561174210248
15	190	small	api	A1	1255.0	121.0	116.81118307999989	28.970562720000004	9.736795594710213E-5	1376.0	147.78174579999992	44.77722635447622	34.48187929913333	58.16854728576433	67.30244005428796	11.40175425099138	13.368640467290426	13.45362404707371	26.464345750650537	14.29736458744553	18.35755975068582	28.685942223831812	0.8528731308833157	1.2985726783053164	0.6567773565021755	0.24801189369136925	0.09641434262948208	90.0	3.0	37.94733192202055	67.0	73.0	5117.0	6946.0	0.5454545454545454	0.10174418604651163	0.5214285714285715	-1.0	0.05424545960501281	32.62797671984262	13.195414483041159	3.0	0.4928571428571429	103.0	17507.0	218.0	2.854454439474587E-4	30.463092423455635	0.680325578504939
15	192	small	api	A1	1316.0	267.0	120.56854239999986	47.213203400000005	1.8846155996917222E-4	1583.0	170.61017291999997	45.0111097397076	35.0	71.12090674396606	88.72696997994328	18.0	18.055830380927613	14.0	35.36904575795384	5.0	17.72004514666935	35.37777777777777	0.9969079028906592	1.2860317068487885	0.7751814341602975	0.39158807480117686	0.20288753799392098	216.0	6.0	37.73592452822641	97.0	190.0	7937.0	17330.0	0.6666666666666666	0.18130132659507264	0.662020905923345	-1.0	0.07719861258788786	111.3707941972889	44.18529571098087	10.0	0.5888501742160279	137.0	17061.0	163.0	0.0014511247924341622	33.24154027718932	0.738518567291944
15	194	small	api	A1	1360.0	160.0	122.05382375999984	35.627416960000005	1.7742603128822448E-4	1520.0	159.68124071999995	42.638011210655684	39.824615503479755	21.895878946520924	6.818214571651879	13.038404810405298	16.172784365012753	13.038404810405298	8.091371764398357	32.84400824624938	21.18962010041709	68.15529787257304	0.8061941911877472	1.07064464205386	0.7529988565031185	0.2918992282458587	0.11764705882352941	71.0	3.0	42.04759208325728	87.0	90.0	5281.0	6861.0	0.25	0.11644736842105263	0.5084745762711864	-1.0	0.10775177414003935	106.19479737935714	46.17199288571935	1.0	0.423728813559322	225.0	16951.0	112.0	7.935197050572179E-4	28.319604517012593	0.6641868068634315
16	208	small	E	A1	1263.0	43.0	116.32590171999988	16.899494920000002	5.043694817324604E-5	1306.0	135.6396101999999	43.104524124504614	37.12142238654117	5.928203407448336	3.9909130984297803	5.0	-1.0	13.152946437965905	1.7863554131253254	24.70271721949075	20.223748416156685	25.66666666666666	-1.0	1.1611765216230694	-1.0	0.14527714524558444	0.034045922406967535	56.0	5.0	41.0	153.0	3.0	21077.0	308.0	0.35714285714285715	0.11944869831546708	0.019230769230769232	0.13809287441244122	-1.0	104.42593426146256	31.0	7.0	1.0897435897435896	92.0	11012.0	154.0	2.8024009225974207E-4	26.248809496813376	0.6089571809445198
16	211	medium	iso	A1	996.0	261.0	101.74011527999991	46.455844080000006	6.477905553066317E-5	1257.0	150.61017291999988	38.58756276314948	31.38470965295043	39.13039955698528	45.25464623227285	16.492422502470642	19.203886777978752	12.649110640673518	21.975992762357794	24.725415929634046	16.1245154965971	30.941536022334308	0.8588064850175348	1.2295019832857341	0.6984994710805192	0.45661285081256736	0.2620481927710843	88.0	3.0	35.22782990761707	21.0	185.0	1154.0	14124.0	0.6153846153846154	0.16388225934765313	0.8980582524271845	-1.0	0.1486413826715374	31.023475335434618	13.038404810405298	2.0	0.3883495145631068	76.0	12037.0	177.0	5.204137251579309E-4	24.698178070456937	0.6400554039148415
16	214	small	api	A1	934.0	54.0	98.25483391999992	20.313708480000003	1.3144334328393914E-4	988.0	121.39696951999986	36.0	32.0	23.629377730656813	30.963756532073518	5.830951894845301	-1.0	12.206555615733702	10.0	21.0	17.46424919657298	19.436506316151004	-1.0	1.125	-1.0	0.20674513069290443	0.057815845824411134	122.0	16.0	35.4682957019364	105.0	42.0	14590.0	5280.0	0.8181818181818182	0.14878542510121456	0.2857142857142857	0.062310948532531184	-1.0	62.26767970234297	24.22107940355229	2.0	0.7142857142857143	82.0	11475.0	172.0	4.103595955200579E-4	20.615528128088304	0.572653559113564
16	217	small	api	A1	1192.0	91.0	116.0832610399999	25.313708480000003	8.766897004200508E-5	1283.0	144.22539663999993	43.18564576337837	34.132096331752024	36.40408856307903	45.91584031494921	9.219544457292887	-1.0	10.0	17.01954404079523	21.094514471125716	17.4928556845359	23.693584531854103	-1.0	1.265250318750686	-1.0	0.21806510476370422	0.07634228187919463	67.0	15.0	39.0	36.0	1.0	3639.0	63.0	0.0	0.028838659392049885	0.02702702702702703	0.4296819077792502	-1.0	89.76339383469909	32.54347365023598	2.0	1.2432432432432432	145.0	14409.0	120.0	0.0018716558828158877	26.076809620810597	0.6038304895031547
16	221	small	api	A1	1167.0	172.0	113.32590171999992	38.627416960000005	1.1193573429233679E-4	1339.0	154.3675322399999	42.579337712087536	33.54101966249684	13.570434385161484	30.499833233447433	13.92838827718412	14.726212485387178	11.704699910719626	12.001126073291083	32.28882159509696	21.095023109728988	23.645868470568395	0.9458228509880093	1.2694705808153082	0.7450529892394683	0.3408525003881172	0.14738646101113967	71.0	4.0	41.30375285612676	13.0	106.0	572.0	6158.0	0.5833333333333334	0.0888722927557879	0.8907563025210085	-1.0	0.12862345704375538	24.570766571572083	10.0	1.0	0.3697478991596639	90.0	6186.0	90.0	5.652848362120589E-4	32.2490309931942	0.757386862408601
17	228	medium	iso	B	1051.0	439.0	105.15432883999989	64.52691188	7.880691955383088E-5	1490.0	172.50966783999996	40.70626487409524	31.304951684997057	43.59137126466152	64.56184764613555	24.020824298928627	25.141226629227656	13.038404810405298	33.95054801206978	21.46625258399798	16.76305461424021	37.59544641123371	0.9554356536845932	1.3003139338369838	0.7347730642747793	0.6136400906346184	0.41769743101807805	104.0	3.0	35.35533905932738	0.0	298.0	0.0	39556.0	0.0	0.2	1.0	-1.0	0.2527854015212675	143.17058091790508	51.62369815467648	6.0	0.87248322147651	242.0	28946.0	139.0	0.003355130891583327	28.844410203711913	0.7085987941396213
17	229	small	api	A1	1435.0	287.0	126.46803731999984	52.627416960000005	5.951033352266358E-5	1722.0	181.09545428	45.254833995939045	38.18376618407357	56.309932474020215	56.309932474020215	20.396078054371138	17.04365967382456	12.36931687685298	33.94112549695428	22.62741699796952	20.396078054371138	40.792156108742276	1.1966959235694656	1.1851851851851851	1.0097121855117366	0.41613215540649046	0.2	80.0	4.0	40.44749683231337	79.0	252.0	6904.0	27860.0	0.5384615384615384	0.19221835075493612	0.7613293051359517	-1.0	0.19541657988797387	130.63514651327728	46.41743597585857	6.0	0.5589123867069486	255.0	28098.0	164.0	4.5995230985545235E-4	19.209372712298546	0.4244711783501914
17	235	large	iso	A1	662.0	347.0	81.25483391999997	56.69848476000001	6.843505747680141E-5	1009.0	140.3675322399999	29.427877939124322	26.476404589747453	8.009140297037227	17.912509385963265	21.213203435596427	20.400844198321263	11.045361017187261	8.49534582538231	34.48353408051273	14.035668847618199	27.621358640099512	1.0398198834017864	1.111475609891525	0.9355309951455149	0.6977859903796358	0.5241691842900302	74.0	4.0	29.274562336608895	29.0	253.0	2240.0	23451.0	0.5	0.2794846382556987	0.8971631205673759	-1.0	0.24631772773476493	61.78080377100626	21.0	6.0	0.4787234042553192	116.0	16623.0	201.0	3.3273275661742927E-4	20.024984394500787	0.6804766703166727
17	236	small	api	A1	1165.0	45.0	122.49747459999989	25.556349160000003	3.0584305408075656E-4	1210.0	150.46803731999995	45.89117562233506	31.78049716414141	19.87378674452571	56.309932474020215	9.899494936611665	-1.0	10.0	15.10094240564017	21.585565400595055	17.26267650163207	18.149074050454722	-1.0	1.4440043333908263	-1.0	0.20862755941255973	0.03862660944206009	101.0	5.0	39.81205847478876	635.0	41.0	34114.0	2622.0	0.5555555555555556	0.5586776859504132	0.060650887573964495	0.16242045416298637	-1.0	0.0	0.0	0.0	0.020710059171597635	91.0	10940.0	133.0	5.896610915493878E-4	28.653097563788805	0.6243705282163975
17	237	small	api	A1	1160.0	118.0	109.4264067999999	27.313708480000003	6.045518558170826E-5	1278.0	139.1543288399999	44.04543109109048	33.06055050963308	29.1676133795778	43.78848736820947	10.63014581273465	15.371184140947154	14.422205101855956	16.074311965202096	23.078865543321168	17.88854381999832	23.228837146346084	0.6915632338576378	1.3322655071414087	0.5190881473329583	0.24960801765081833	0.10172413793103448	99.0	7.0	39.84971769034255	100.0	71.0	12415.0	11286.0	0.6153846153846154	0.13380281690140844	0.4152046783625731	-1.0	0.029770193393006784	33.41538797003932	12.82842712474619	1.0	0.6900584795321637	147.0	11606.0	112.0	7.150678601360803E-4	24.08318915758459	0.5467806435536544
17	240	small	api	A1	901.0	111.0	96.42640679999992	27.313708480000003	2.3206104856235218E-4	1012.0	126.56854239999986	38.3275357934736	29.154759474226502	23.00887008282288	44.36575528557387	10.0	16.1377906135703	14.212670403551895	13.541178404910006	23.2895078623527	16.492422502470642	19.36567164179105	0.6196635115336656	1.3146236321159175	0.47136191408357897	0.28325963173813945	0.12319644839067703	58.0	4.0	35.4400902933387	40.0	81.0	4827.0	12059.0	0.5	0.11956521739130435	0.6694214876033058	-1.0	0.07017981788779316	14.649110640673518	7.324555320336759	1.0	0.628099173553719	101.0	8310.0	106.0	3.5033840579431114E-4	19.235384061671343	0.5018685303777536
17	243	medium	iso	A1	1278.0	363.0	119.39696951999987	56.11269832000001	8.441386343037911E-5	1641.0	177.9238813999999	47.0	34.0147027033899	2.6025622024998065	8.13010235415598	21.213203435596427	21.05039720009068	14.142135623730951	2.0	43.42239921599557	22.02271554554524	14.142135623730947	1.0077341170315326	1.3817554252889586	0.7293143913806533	0.46996752552082754	0.284037558685446	53.0	3.0	46.17358552246078	17.0	247.0	936.0	19548.0	0.4666666666666667	0.16087751371115175	0.9356060606060606	-1.0	0.11904706035509761	42.09375654198158	15.524174696260024	2.0	0.3106060606060606	121.0	8156.0	95.0	5.55902233510367E-4	33.13608305156178	0.7050230436502507
18	246	small	api	A1	870.0	59.0	95.8406203599999	20.899494920000002	1.2046819084258024E-4	929.0	119.15432883999985	34.36568055487916	29.274562336608895	10.286171182754284	16.49598847818857	7.0710678118654755	-1.0	11.180339887498949	5.819759619793254	22.442692479757344	16.0312195418814	20.495848730044855	-1.0	1.1739092854653421	-1.0	0.21806510476973737	0.067816091954023	133.0	10.0	33.95585369269929	152.0	62.0	12898.0	5659.0	0.9166666666666666	0.2303552206673843	0.2897196261682243	0.04411363743971049	-1.0	79.19361420854752	34.099019513592786	1.0	0.5373831775700935	91.0	7993.0	137.0	3.8756430110195095E-4	23.194827009486403	0.6749415880894946
18	248	medium	api	A1	838.0	236.0	92.25483391999995	43.455844080000006	6.366785597323499E-5	1074.0	138.12489155999987	35.12833614050059	29.154759474226502	14.48976259388445	25.45513767337124	17.08800749063506	16.901198885869405	12.083045973594572	12.155429118309362	30.355249570224064	15.297058540778355	28.281314722872747	1.0110529794973209	1.2048919893012622	0.8391233309498954	0.47104137781748473	0.28162291169451076	120.0	3.0	32.984845004941285	31.0	172.0	3223.0	21450.0	0.0	0.18901303538175046	0.8472906403940886	-1.0	0.17635640939077815	117.44419312225628	42.722845301686746	5.0	0.7339901477832512	98.0	8585.0	130.0	7.828914958758476E-4	23.345235059857504	0.6645699063708864
18	249	medium	iso	A1	927.0	324.0	100.32590171999992	54.69848476000001	8.042161669770514E-5	1251.0	157.43860003999998	37.05401462729781	30.066592756745816	19.402327838218127	37.6025810465855	19.4164878389476	20.175602345483956	10.816653826391969	17.730872257927647	31.862606040887712	17.72004514666935	29.05838840589653	0.9623746298357098	1.2323981944706481	0.7808958453148971	0.5452080053330425	0.34951456310679613	118.0	3.0	36.138621999185304	58.0	271.0	4291.0	23437.0	0.8	0.26298960831334933	0.8237082066869301	-1.0	0.149899400118718	65.3693900904023	24.990330318160648	4.0	0.5075987841945289	93.0	11929.0	188.0	4.2273651486991715E-4	26.076809620810597	0.703751263745649
18	250	medium	iso	A1	965.0	389.0	101.32590171999989	60.11269832000001	6.305964770348906E-5	1354.0	164.26702715999994	37.33630940518894	31.400636936215164	15.471328165520134	18.000898190782607	22.360679774997898	20.98127162613925	11.180339887498949	10.874133155313277	39.10748697532679	19.1049731745428	35.18773639011296	1.0657447352781102	1.1890303206597703	0.8963141786718682	0.5932609263731314	0.40310880829015544	127.0	4.0	37.12142238654117	107.0	294.0	6658.0	23195.0	0.5833333333333334	0.2961595273264402	0.7331670822942643	-1.0	0.13761833226829964	124.9446627333665	50.86744898459323	4.0	0.513715710723192	111.0	6892.0	93.0	3.201260772263228E-4	23.769728648009426	0.6366384098131013
18	252	small	api	A1	1517.0	121.0	133.05382375999991	32.798989840000004	9.977044494612673E-5	1638.0	168.26702715999994	49.09175083453431	38.05259518088089	79.2273523517793	86.49646835521554	11.0	-1.0	11.0	30.351331428819968	3.5740006523479297	19.1049731745428	30.408163265306126	-1.0	1.2901025699082915	-1.0	0.24650918638131158	0.07976268951878708	105.0	3.0	38.91015291668744	100.0	82.0	10810.0	11189.0	0.75	0.1111111111111111	0.45054945054945056	-1.0	0.04381668064186262	50.89690510142689	19.926025829072202	3.0	0.6428571428571429	109.0	17955.0	249.0	5.664469408281033E-4	30.4138126514911	0.6195300052345263
18	255	medium	api	A1	1137.0	419.0	107.74011527999993	61.52691188000001	5.745201622492931E-5	1556.0	171.68124071999995	40.718546143004666	34.438350715445125	26.975276478761522	32.4420291887624	22.20360331117452	22.55691605588454	14.142135623730951	20.506626073226112	35.83214568537883	19.026297590440446	38.22682219552726	0.9843368329325387	1.1823605166069395	0.8325183555328148	0.5710678118368545	0.3685136323658751	58.0	3.0	38.8329756778952	55.0	339.0	1660.0	13063.0	0.7333333333333333	0.2532133676092545	0.8604060913705583	-1.0	0.20710951013392617	38.876036562835644	16.278820596099706	1.0	0.15228426395939088	158.0	17630.0	165.0	4.589680485331355E-4	31.016124838541646	0.7617198494664361
19	259	small	api	A1	1208.0	69.0	113.49747459999989	23.313708480000003	1.3622800027652575E-4	1277.0	139.63961019999988	43.04648650006177	34.058772731852805	59.03624346792648	76.7176048651443	7.280109889280518	-1.0	14.560219778561036	22.510547986270833	10.687407995167602	18.027756377319946	23.129267156435482	-1.0	1.2638883625951494	-1.0	0.20541169362723447	0.057119205298013245	189.0	6.0	37.013511046643494	93.0	33.0	13160.0	3986.0	0.6	0.09866875489428348	0.2619047619047619	0.041340679252644286	-1.0	41.95855280403993	15.30344551311661	3.0	0.6984126984126984	166.0	11153.0	111.0	0.0029411894277467884	28.071337695236398	0.652116815508186
19	267	small	api	A1	1250.0	181.0	120.81118307999988	39.2132034	1.268674132044627E-4	1431.0	162.02438647999992	46.87216658103186	32.55764119219941	32.69946112100192	47.09757596304297	13.601470508735444	15.8813466692591	12.206555615733702	20.971934341900006	26.53754904722669	20.615528128088304	28.630076038730063	0.8564431462895572	1.4396671523077695	0.5948896902431154	0.32458256264267715	0.1448	89.0	8.0	43.174066289845804	60.0	163.0	4865.0	15571.0	0.8181818181818182	0.15583508036338226	0.7309417040358744	-1.0	0.08618804311784313	33.82180381388623	15.680794948121505	2.0	0.3273542600896861	109.0	17765.0	235.0	2.3229255792922557E-4	31.064449134018133	0.6627483088564811
19	270	small	api	A1	1257.0	98.0	121.91168815999987	24.899494920000002	1.4380534688088388E-4	1355.0	149.63961019999994	48.16637831516918	32.0624390837628	15.068488159492212	31.32869286780417	8.94427190999916	-1.0	11.180339887498949	10.463730461571236	29.442551065245212	22.360679774997898	20.124611797498105	-1.0	1.5022680648011528	-1.0	0.2042420648569914	0.07796340493237867	106.0	3.0	46.09772228646444	50.0	42.0	3292.0	3211.0	0.5454545454545454	0.06789667896678966	0.45652173913043476	7.872606266549438E-4	-1.0	26.975696216543668	9.508270432752164	2.0	0.6304347826086957	116.0	13152.0	167.0	0.0015648630543176178	31.016124838541646	0.6439372426050485
20	274	small	api	A1	1208.0	32.0	120.15432883999988	17.313708480000003	8.927182781977602E-5	1240.0	139.8822508799999	45.5411901469428	32.38826948140329	3.526690810666736	9.59313426273033	6.324555320336759	-1.0	9.486832980505138	2.3495213817371647	27.262957056319458	21.587033144922902	14.098487901584036	-1.0	1.4061013717664557	-1.0	0.1440955864607701	0.026490066225165563	89.0	5.0	43.289721643826724	251.0	33.0	27449.0	3639.0	0.9	0.22903225806451613	0.11619718309859155	0.07142260921546194	-1.0	76.85596822488283	30.1440016134144	2.0	0.3591549295774648	111.0	10579.0	113.0	3.468740189500561E-4	31.144823004794873	0.6838825007493933
20	276	small	api	A1	1119.0	159.0	112.05382375999989	38.384776280000004	1.7928759653950066E-4	1278.0	152.8528135999999	40.8166632639171	33.61547262794322	46.17312845130925	61.927513064147035	11.661903789690601	21.785062241376778	11.40175425099138	24.524297675378765	18.77111790109042	19.6468827043885	27.794204032095937	0.5353165237940394	1.2142225015152044	0.44087185266788287	0.3425565946077273	0.14209115281501342	103.0	3.0	39.11521443121589	107.0	119.0	12476.0	17524.0	0.5	0.17683881064162754	0.5265486725663717	-1.0	0.10574163507989208	118.64120048441373	45.195042590888846	5.0	0.6150442477876106	99.0	9589.0	118.0	6.015353369537625E-4	27.294688127912362	0.6687143422632863
20	277	small	E	A1	1642.0	120.0	137.22539663999987	31.041630520000002	7.97690655818901E-5	1762.0	170.26702715999994	49.25444142409901	41.30375285612676	17.384971905323226	15.97506745679604	10.770329614269007	-1.0	12.083045973594572	10.334093439763558	31.909933331990082	21.93171219946131	37.54861488810222	-1.0	1.192493127577701	-1.0	0.22620907849467034	0.0730816077953715	179.0	4.0	48.46648326421054	1067.0	0.0	89812.0	0.0	0.0	0.6055618615209989	0.0	0.3795387439411019	-1.0	137.4835456440038	40.44749683231337	1.0	0.28209934395501407	144.0	14217.0	114.0	5.855652546211553E-4	34.0147027033899	0.6905915836200577
20	279	large	E	A1	1092.0	600.0	105.98275595999988	75.18376611999997	5.469720525202921E-5	1692.0	183.58073563999997	39.56008088970496	34.17601498127012	52.42111593257059	64.7005198745386	25.079872407968907	28.700817322788684	14.035668847618199	36.04643792250433	20.950365348107372	16.76305461424021	39.870566392155695	0.8738382648098068	1.1575393126256976	0.7549102266148013	0.7093962167616769	0.5494505494505495	71.0	3.0	35.77708763999664	675.0	392.0	37718.0	25317.0	0.6666666666666666	0.6306146572104019	0.3673851921274602	0.005293685642873407	-1.0	152.06303504705923	50.432612677489246	8.0	0.23617619493908154	186.0	14753.0	110.0	6.678751294990735E-4	22.20360331117452	0.5612628389987124
20	280	small	api	A1	1392.0	332.0	127.81118307999985	55.11269832000001	1.5192099245464277E-4	1724.0	185.33809495999998	50.96076922496363	33.52610922848042	38.475900635126266	70.72780293273013	20.808652046684813	20.259834937707826	14.422205101855956	32.41709309189061	22.13200449068725	20.615528128088304	34.341551629493814	1.0270889230176068	1.5200323090778594	0.6757020340184079	0.43120403858169243	0.23850574712643677	89.0	3.0	44.721359549995796	122.0	277.0	9754.0	26725.0	0.5384615384615384	0.2314385150812065	0.6942355889724311	-1.0	0.13641037805233097	77.99802631590417	28.63246653816774	9.0	0.41604010025062654	127.0	14024.0	155.0	6.057457694666278E-4	25.019992006393608	0.4909657445699882
20	284	small	api	A1	750.0	89.0	88.18376611999994	27.313708480000003	1.2161427093251425E-4	839.0	118.32590171999988	32.38826948140329	27.294688127912362	18.434948822922024	20.190591624540446	10.198039027185569	11.55581804099274	11.40175425099138	9.2934881924713	23.924068922854726	15.297058540778355	26.926401291077713	0.8825025620003163	1.1866143818760868	0.7437147025009447	0.309736243775659	0.11866666666666667	61.0	4.0	30.805843601498726	90.0	77.0	6909.0	6254.0	0.8333333333333334	0.19904648390941598	0.46107784431137727	-1.0	0.027472371906299024	24.2307982800217	11.423574833929543	2.0	0.2874251497005988	79.0	11750.0	208.0	9.74128865207398E-4	19.0	0.5866321450397165
[truncated: 27 more columns]
