# Supplementary material for: Exploiting Single-Cell Quantitative Data to Map Genetic Variants Having Probabilistic Effects
Source: PLoS Genet. 2016 Aug 1;12(8):e1006213. doi: 10.1371/journal.pgen.1006213 (PMC4968810; doi:10.1371/journal.pgen.1006213)
Supplement: S1 Dataset — (ZIP) [file pgen.1006213.s007.zip › data/2014-10-07_morpho/k_series/k5-3_C.xls]

image_number	cell_id	Cgroup	Agroup	C11-1_C	C11-2_C	C12-1_C	C12-2_C	C13_C	C101_C	C102_C	C103_C	C104_C	C105_C	C106_C	C107_C	C108_C	C109_C	C110_C	C111_C	C112_C	C113_C	C114_C	C115_C	C116_C	C117_C	C118_C	C126_C	C127_C	C128_C	A7-1_C	A7-2_C	A8-1_C	A8-2_C	A9_C	A101_C	A102_C	A103_C	A104_C	A120_C	A121_C	A122_C	A123_C	D14-1_C	D14-2_C	D14-3_C	D15-1_C	D15-2_C	D15-3_C	D16-1_C
1	1	large	E	1144.0	940.0	109.15432883999988	96.59797967999994	1.7870322090447727E-4	2084.0	208.16652208000008	41.048751503547585	33.015148038438355	80.93349726018383	64.00870712063853	30.463092423455635	38.040868564849504	17.46424919657298	45.23889112290081	15.871502359763026	18.110770276274835	50.32914824764867	0.8007990766962697	1.2433308327364152	0.6440756197880265	0.884967006865983	0.8216783216783217	73.0	5.0	34.9857113690718	799.0	192.0	74928.0	15803.0	0.0	0.4755278310940499	0.19374369323915236	0.223958650607615	-1.0	188.8050972961815	55.71806291646446	8.0	0.26538849646821394	130.0	113.0	243.0	18412.0	12783.0	31195.0	207.0
1	8	large	F	958.0	673.0	96.84062035999995	81.01219323999996	2.6396859181500945E-5	1631.0	180.26702716	37.21558813185679	32.2490309931942	19.007887520605507	24.793581437043912	29.154759474226502	27.94323419757407	14.7648230602334	17.627022248735056	42.41987922950929	16.55294535724685	42.03411475844524	1.043356659006838	1.1540063991290384	0.9041168747368205	0.8365517789832548	0.7025052192066806	58.0	3.0	35.4682957019364	7.0	481.0	343.0	31354.0	0.6428571428571429	0.299202942979767	0.985655737704918	-1.0	0.09270698770180363	64.23846374005801	24.0	1.0	0.24385245901639344	124.0	62.0	186.0	19006.0	8716.0	27722.0	205.0
2	12	large	iso	1090.0	608.0	109.15432883999989	77.59797967999998	1.2888891410294746E-4	1698.0	188.75230852	40.52159917870962	32.28002478313795	34.183597664646925	56.3524683084575	27.65863337187866	26.77076025958613	12.041594578792296	33.06878373902003	30.421290150711577	18.027756377319946	39.7240822275642	1.033165778770687	1.2553149959127916	0.8230330890131916	0.710901532762336	0.5577981651376147	138.0	4.0	37.8549864614954	32.0	421.0	3550.0	45604.0	0.9	0.2667844522968198	0.9293598233995585	-1.0	0.07778882818847016	63.94997451380965	21.095023109728988	3.0	0.41501103752759383	101.0	44.0	145.0	17836.0	6072.0	23908.0	217.0
2	13	medium	iso	1321.0	588.0	120.88225087999986	77.66904747999997	1.384219752617526E-4	1909.0	200.55129836000003	46.06517122512408	34.88552708502482	18.03428556712987	25.075894915271448	28.0178514522438	27.199778053333056	13.038404810405298	18.538952038763416	44.259041757829344	20.223748416156685	43.742678501309314	1.0300764733192556	1.3204665394004698	0.7800852521313719	0.6425182101969813	0.44511733535200604	117.0	3.0	43.01162633521314	35.0	436.0	3027.0	51053.0	0.42857142857142855	0.2467260345730749	0.9256900212314225	-1.0	0.1981596040043439	160.29104519391888	60.483738603987184	4.0	0.46709129511677283	104.0	118.0	222.0	17449.0	22179.0	39628.0	190.0
2	15	medium	iso	1308.0	607.0	119.81118307999985	76.59797967999998	1.211324278979442E-4	1915.0	198.40916276000004	43.278170016764804	36.235341863986875	71.19420988624992	81.01459270730689	26.92582403567252	28.179455976751555	13.038404810405298	44.41038055110622	8.775962462108017	18.384776310850235	44.962149258525265	0.9555125570162426	1.194363507848606	0.8000182111536521	0.6393224548066959	0.46406727828746175	81.0	3.0	38.48376280978771	58.0	464.0	3109.0	30575.0	0.6666666666666666	0.27258485639686686	0.8888888888888888	-1.0	0.16834242842905459	79.86918588238623	32.20413592912759	2.0	0.2720306513409962	101.0	128.0	229.0	13975.0	19593.0	33568.0	172.0
3	23	large	iso	798.0	476.0	89.66904747999995	66.76955256000001	6.776409046419996E-5	1274.0	158.85281359999993	33.83784863137726	28.844410203711913	28.964017961886015	48.71528910542878	24.186773244895647	24.037046523561706	13.152946437965905	25.41532735631829	28.844410203711917	14.7648230602334	33.822154456276834	1.0062289982751074	1.1731163297290357	0.8577401684516014	0.7446220790389514	0.5964912280701754	94.0	5.0	32.2490309931942	31.0	337.0	2185.0	29883.0	0.42857142857142855	0.28885400313971743	0.9157608695652174	-1.0	0.20925191953706357	119.19947793088241	42.438216705390275	5.0	0.5081521739130435	84.0	49.0	133.0	13335.0	6808.0	20143.0	207.0
3	28	large	F	787.0	542.0	91.25483391999995	74.59797967999997	1.3734284806514606E-4	1329.0	168.26702715999994	32.14031735997639	29.068883707497267	14.195989651152473	25.15470139738011	26.570660511172846	26.744800877917026	9.486832980505138	15.276762656097203	40.11161941176545	16.278820596099706	35.939929231366044	0.9934888142357431	1.1056605297742121	0.8985477797951459	0.817468801109183	0.6886912325285895	69.0	4.0	32.984845004941285	173.0	272.0	7390.0	11482.0	0.8	0.33483822422874343	0.6112359550561798	-1.0	0.031902170886397144	69.9224333375594	31.322312288123303	1.0	0.13258426966292136	113.0	87.0	200.0	13156.0	7696.0	20852.0	130.0
4	30	large	E	1501.0	921.0	131.63961019999985	101.15432883999992	1.0209173146534907E-4	2422.0	234.79393904000014	52.15361924162119	35.510561809129406	60.36846332179611	77.47119229084848	36.76955262170047	32.99042604100236	14.866068747318506	52.61379823492961	18.022806945156876	19.235384061671343	53.89725021044129	1.1145522211808117	1.4686790798171214	0.7588807088609137	0.7684186293647961	0.6135909393737509	159.0	3.0	41.97618372363071	391.0	158.0	30449.0	12050.0	0.5833333333333334	0.22667217175887697	0.2877959927140255	0.010406348500486823	-1.0	179.688573781816	67.98527820631597	4.0	0.7959927140255009	112.0	108.0	220.0	6977.0	7808.0	14785.0	87.0
4	31	medium	iso	1185.0	463.0	115.46803731999987	68.94112544	8.10858157559105E-5	1648.0	187.23758988000003	42.485291572496	34.0	70.99401580396321	80.36246188706906	24.041630560342615	23.032484580583567	10.44030650891055	41.14365078599613	11.352941176470589	18.110770276274835	41.732641727387175	1.0438140304068524	1.249567399191059	0.8353403194438279	0.5970580867235276	0.39071729957805906	149.0	4.0	37.33630940518894	30.0	384.0	2569.0	43934.0	0.5454545454545454	0.2512135922330097	0.927536231884058	-1.0	0.18275291774791497	115.80452367588688	48.89790065864467	6.0	0.3719806763285024	158.0	77.0	235.0	9801.0	6290.0	16091.0	89.0
5	40	large	F	1258.0	735.0	117.39696951999984	86.84062035999996	1.8221543771635286E-4	1993.0	206.6518034400001	43.174066289845804	34.92849839314596	58.17255342332689	82.13504239790507	31.144823004794873	28.67499519580322	13.038404810405298	46.97264293766486	14.143178857552547	18.973665961010276	47.41869448477778	1.0861317601668903	1.236069922156112	0.8786976696854816	0.7397177347512852	0.5842607313195548	101.0	3.0	39.35733730830886	127.0	169.0	17374.0	22973.0	0.7142857142857143	0.14851981936778724	0.5709459459459459	9.515249808218549E-4	-1.0	175.41343300328668	62.301802648978835	6.0	0.972972972972973	139.0	124.0	263.0	9962.0	10920.0	20882.0	98.0
5	53	large	F	847.0	619.0	91.84062035999992	77.18376611999999	9.814257836307466E-5	1466.0	171.43860003999995	35.12833614050059	29.154759474226502	18.67670173219011	37.374596552305974	29.732137494637012	25.311270409666815	13.45362404707371	23.286044540461493	39.03307797843501	16.55294535724685	38.361022824310844	1.1746600235159192	1.2048919893012622	0.9749089826691644	0.8404098950709663	0.730814639905549	47.0	4.0	33.61547262794322	0.0	128.0	0.0	13242.0	0.0	0.08731241473396999	1.0	-1.0	0.07460790962765451	11.313708498984761	5.656854249492381	1.0	0.3203125	209.0	127.0	336.0	10814.0	8010.0	18824.0	78.0
6	58	medium	iso	1392.0	665.0	126.36753223999985	83.01219323999996	1.0366671575007156E-4	2057.0	212.2081526000001	47.634021455258214	35.608987629529715	38.290163192243085	50.72488207418604	29.614185789921695	30.422767276812156	11.40175425099138	36.4655333925886	36.39530596835213	22.0	47.106081242760084	0.973421829791705	1.3376965936475098	0.72768506282689	0.656910772636926	0.47772988505747127	89.0	4.0	44.91102314577124	22.0	452.0	1969.0	56228.0	0.4166666666666667	0.23043266893534273	0.9535864978902954	-1.0	0.21874339976092735	152.44906504595832	60.78864157515446	6.0	0.6286919831223629	138.0	151.0	289.0	11007.0	9714.0	20721.0	106.0
7	65	large	F	812.0	487.0	92.42640679999995	69.52691188	6.038490243892026E-5	1299.0	164.36753223999995	34.92849839314596	28.635642126552707	42.9854012121294	63.13961236897495	24.839484696748443	24.89348265468521	10.63014581273465	33.15344355677297	23.676787026588702	16.1245154965971	37.16294997265465	0.9978308395540386	1.2197560731756083	0.8180576932535436	0.7522407749816369	0.5997536945812808	132.0	3.0	31.953090617340916	43.0	361.0	2959.0	23744.0	0.6666666666666666	0.31100846805234794	0.8935643564356436	-1.0	0.14035021542804202	60.273430726653466	24.80350850198276	4.0	0.4628712871287129	90.0	51.0	141.0	11227.0	4050.0	15277.0	159.0
7	67	large	F	906.0	519.0	97.84062035999995	71.52691188	5.606723219993671E-5	1425.0	171.78174579999995	35.12833614050059	31.016124838541646	34.38876190896326	43.28073766607647	25.495097567963924	24.395402351136745	12.041594578792296	26.872892477011796	30.435781546344398	16.401219466856727	39.19767443673932	1.04507797006168	1.132583013621643	0.9227385167289861	0.7310553798291558	0.5728476821192053	128.0	3.0	34.66987164671943	41.0	78.0	4918.0	10326.0	0.0	0.08350877192982456	0.6554621848739496	-1.0	0.022678145527562532	92.52778631826772	32.42504902178747	4.0	1.4789915966386555	169.0	78.0	247.0	11545.0	5726.0	17271.0	122.0
8	73	large	F	1029.0	667.0	104.32590171999992	81.84062035999996	5.935974269035453E-5	1696.0	188.99494920000004	39.81205847478876	30.805843601498726	24.417465748779478	38.15722658736905	29.068883707497267	27.67051701608034	12.083045973594572	25.595260306504578	39.47303036820069	18.439088914585774	41.42824125585975	1.0505363412835504	1.2923541062466435	0.8128858307531523	0.7844707691063322	0.6482021379980564	88.0	3.0	39.11521443121589	302.0	301.0	24125.0	24098.0	0.75	0.3555424528301887	0.49917081260364843	0.0062798774417447524	-1.0	146.83054900735206	56.04504877917208	5.0	0.32172470978441126	97.0	95.0	192.0	9984.0	11126.0	21110.0	153.0
8	75	large	F	931.0	549.0	98.84062035999995	72.59797968	5.576783548950504E-5	1480.0	173.43860003999995	38.2099463490856	29.274562336608895	36.70038399986696	45.3311857884154	25.612496949731394	27.168840197572983	12.806248474865697	28.788315742461755	33.03209075787725	17.69180601295413	40.479521041242144	0.9427158746371287	1.3052269034711643	0.7222620619679524	0.7344953867709622	0.58968850698174	85.0	3.0	35.35533905932738	92.0	80.0	15289.0	12547.0	0.36363636363636365	0.11621621621621622	0.46511627906976744	0.00982877781170145	-1.0	164.1065279582811	53.53940696261199	8.0	1.4127906976744187	98.0	106.0	204.0	8893.0	11309.0	20202.0	130.0
8	77	large	iso	1107.0	710.0	110.7401152799999	82.25483391999997	1.7639302911878212E-4	1817.0	195.82337632000008	43.73785545725808	30.59411708155671	10.304846468766033	23.673206035024553	30.805843601498726	28.548934711115425	13.601470508735444	16.301668029809203	49.61738218996056	22.0	40.59993805520997	1.0790540492393428	1.4296165285849975	0.7547856559180708	0.7427735984563808	0.6413730803974707	85.0	3.0	42.42640687119285	11.0	214.0	1077.0	31696.0	0.2857142857142857	0.12383048981838195	0.9511111111111111	-1.0	0.07972176934316927	105.02340044246792	30.569216184621993	8.0	1.1155555555555556	102.0	38.0	140.0	11519.0	2933.0	14452.0	180.0
8	78	large	E	1340.0	962.0	129.22539663999987	111.98275595999988	1.547487299884542E-4	2302.0	243.62236616000013	44.384682042344295	36.138621999185304	55.35699673911566	48.35109574572007	34.88552708502482	38.78862353220258	5.0	41.4106830425527	33.86958141424412	19.313207915827967	55.41884077984063	0.899375226761079	1.2281785963876788	0.7322837488019438	0.8665692570630286	0.7179104477611941	162.0	3.0	40.311288741492746	576.0	22.0	68304.0	2046.0	0.0	0.25977410947002605	0.03678929765886288	0.4181141757522469	-1.0	159.69726326720394	67.50218922142136	7.0	0.4414715719063545	120.0	118.0	238.0	11527.0	13654.0	25181.0	123.0
9	83	large	iso	1183.0	634.0	109.08326103999993	75.52691187999997	8.621493897578417E-5	1817.0	187.43860003999998	41.182520563948	34.0	74.05460409907714	87.04922089099364	28.30194339616981	28.445996356232868	16.64331697709324	44.58202108219842	6.882352941176471	16.97056274847714	44.64120968674207	0.9949359144162482	1.2112506048220002	0.8214121094803989	0.6923785662431277	0.5359256128486898	113.0	4.0	35.510561809129406	37.0	475.0	2598.0	39383.0	0.4	0.2817831590533847	0.927734375	-1.0	0.26593133582568534	81.22813247715368	28.00176235691682	4.0	0.419921875	93.0	87.0	180.0	12985.0	12486.0	25471.0	188.0
9	91	medium	iso	1176.0	573.0	107.39696951999987	73.18376612	5.485974615431715E-5	1749.0	182.9949492	39.96248240537617	35.510561809129406	49.526475279098776	58.29857033049428	26.0	26.556368560798123	16.0	35.433234242963465	25.119287179812396	17.26267650163207	41.647058823529406	0.9790495240520415	1.1253689147520674	0.8699809557719462	0.6814323201770739	0.4872448979591837	75.0	3.0	37.107950630558946	73.0	457.0	3915.0	26104.0	0.5882352941176471	0.30303030303030304	0.8622641509433963	-1.0	0.15801066925573495	78.38216762003475	27.55892871622997	3.0	0.3018867924528302	122.0	95.0	217.0	7843.0	6030.0	13873.0	89.0
10	106	large	iso	1257.0	699.0	115.81118307999986	83.25483391999995	5.99293215597599E-5	1956.0	201.48023056000008	40.496913462633174	37.94733192202055	5.481296594697341	4.802698112429397	30.083217912982647	29.095279294666014	13.341664064126334	4.395396705090674	49.647759264643554	19.6468827043885	52.49816459324436	1.0339552890457302	1.0671873729054748	0.9688601226893563	0.7188842364427735	0.5560859188544153	72.0	4.0	40.80441152620633	82.0	524.0	3896.0	29354.0	0.5	0.3098159509202454	0.8646864686468647	-1.0	0.22522589780862587	79.62713045673351	28.51363298439521	3.0	0.19306930693069307	133.0	152.0	285.0	12042.0	13969.0	26011.0	129.0
10	112	medium	iso	1266.0	574.0	112.63961019999988	72.59797967999997	3.5506820666704917E-5	1840.0	188.06601699999996	40.45985664828782	38.28837943815329	39.0938588862295	39.98688624496418	26.0	27.782417608206433	15.0	28.596245657952966	34.0312131022604	19.0	44.500000000000014	0.9358436823842163	1.0567137403567075	0.885617028191864	0.6445155443195953	0.45339652448657186	76.0	3.0	39.45883931389772	59.0	445.0	3755.0	35491.0	0.4375	0.27391304347826084	0.8829365079365079	-1.0	0.18404263548544067	86.00723511033803	31.163353612399582	5.0	0.32142857142857145	102.0	86.0	188.0	6715.0	6572.0	13287.0	87.0
11	125	medium	E	1268.0	585.0	117.15432883999989	78.59797967999998	4.948797989365985E-5	1853.0	198.16652208000002	41.78516483155236	36.40054944640259	83.47590063512627	84.47245984834383	26.832815729997478	26.283817788082885	12.529964086141668	45.5185472563646	5.796615798634677	18.35755975068582	45.73119670112474	1.0208872982738264	1.1479267611901918	0.8893313866255296	0.6708926631925217	0.4613564668769716	71.0	3.0	37.20215047547655	726.0	49.0	20711.0	1172.0	0.6666666666666666	0.41824069077172155	0.06322580645161291	0.1977332891345873	-1.0	0.0	0.0	0.0	0.0	153.0	134.0	287.0	8444.0	6330.0	14774.0	76.0
11	127	medium	E	1239.0	588.0	114.98275595999988	74.18376611999997	6.845837022296275E-5	1827.0	191.58073564000006	43.278170016764804	35.4682957019364	44.3657552855739	57.41682912954967	27.202941017470888	26.092091960131224	14.560219778561036	35.65307866303689	27.714892428460637	18.027756377319946	42.31263910277982	1.0425741661127457	1.2201931093746359	0.8544337433990903	0.6451729696390907	0.4745762711864407	86.0	4.0	38.8329756778952	885.0	419.0	14700.0	7677.0	0.4	0.7137383689107827	0.32131901840490795	0.06150945291299076	-1.0	0.0	0.0	0.0	0.0	90.0	115.0	205.0	7269.0	9368.0	16637.0	109.0
11	135	medium	iso	973.0	460.0	99.1543288399999	65.355339	4.1609101249564127E-5	1433.0	166.50966783999996	36.61966684720111	32.449961479175904	36.2538377374448	42.42342816973115	23.194827009486403	23.753355135426936	13.152946437965905	24.986573575830732	31.895261282950674	17.0	37.03885988425841	0.9764863480229992	1.1284964658802763	0.8652985432801488	0.6591274406734219	0.4727646454265159	68.0	3.0	34.52535300326414	53.0	339.0	1980.0	15283.0	0.5	0.2735519888346127	0.8647959183673469	-1.0	0.16519692886277215	47.222183826275135	17.0	1.0	0.08418367346938775	136.0	72.0	208.0	9662.0	5225.0	14887.0	92.0
11	137	large	F	1151.0	662.0	108.81118307999992	79.42640679999997	3.0108571496290965E-5	1813.0	190.65180344000004	41.012193308819754	34.655446902326915	36.0273733851036	45.0	29.0	27.43106922995976	14.0	31.81980515339464	36.35792097995996	19.235384061671343	45.00000000000001	1.0571953924539945	1.18342705042612	0.8933338071605911	0.7299470932284989	0.575152041702867	55.0	3.0	38.62641583165593	211.0	225.0	9346.0	9391.0	0.5333333333333333	0.2404853833425262	0.5160550458715596	0.026360597229499988	-1.0	69.61720277408523	24.432027132583578	1.0	0.1353211009174312	103.0	67.0	170.0	6646.0	4995.0	11641.0	80.0
12	143	large	E	1282.0	744.0	112.49747459999992	82.01219323999996	5.937002615766104E-5	2026.0	197.33809496000006	45.27692569068709	36.22154055254967	18.768060066843375	26.279051325282918	29.68164415931166	34.98106531276643	19.4164878389476	18.662927906649063	45.38735721676193	19.697715603592208	42.15292321784596	0.8485060101494183	1.25	0.6788048081195346	0.7290136381425937	0.5803432137285491	102.0	4.0	41.23105625617661	176.0	101.0	22514.0	15840.0	0.7058823529411765	0.13672260612043435	0.36462093862815886	-1.0	0.0030949875847183566	195.06094120721673	64.79893981795288	6.0	1.263537906137184	137.0	78.0	215.0	11452.0	7289.0	18741.0	114.0
12	148	large	F	713.0	554.0	85.25483391999997	74.01219323999999	8.430654687757513E-5	1267.0	161.68124071999992	31.144823004794873	27.073972741361768	28.589215403122278	37.99873244250466	26.076809620810597	26.358236522522486	12.206555615733702	22.82883418186511	33.46387353843623	14.317821063276353	37.08122328079266	0.9893229996069192	1.1503602852201271	0.860011434954578	0.8681289944151476	0.7769985974754559	92.0	5.0	29.614185789921695	74.0	196.0	4909.0	13351.0	0.9090909090909091	0.21310181531176006	0.725925925925926	-1.0	0.04698587790670037	70.2243032590884	27.316877006595814	1.0	0.34074074074074073	86.0	76.0	162.0	6261.0	7743.0	14004.0	77.0
13	163	large	F	974.0	512.0	100.74011527999991	68.76955255999998	3.917518249357247E-5	1486.0	171.92388139999997	39.21734310225516	30.675723300355934	44.75824709073191	59.33107335028507	25.495097567963924	24.132403841993984	13.152946437965905	33.45458657357527	24.221107770631733	16.55294535724685	38.89484652228916	1.0564673844716062	1.2784488475875682	0.8263665663785916	0.6826431791234301	0.5256673511293635	70.0	4.0	34.40930106817051	44.0	258.0	2537.0	16726.0	0.7857142857142857	0.2032301480484522	0.8543046357615894	-1.0	0.08051179583051084	60.587828269488114	22.148219421374716	2.0	0.23509933774834438	118.0	100.0	218.0	8173.0	5912.0	14085.0	99.0
13	164	medium	F	1500.0	577.0	127.56854239999988	74.18376611999996	1.0097826178685914E-4	2077.0	204.16652208000008	45.27692569068709	40.311288741492746	52.76516601842533	66.55707928503772	27.202941017470888	28.801483206847653	13.601470508735444	42.184842960591375	24.31080797948486	21.540659228538015	45.980192339264946	0.944497921239115	1.1231822922119374	0.8409124037907234	0.5815208414578548	0.38466666666666666	76.0	3.0	42.04759208325728	168.0	467.0	7838.0	26668.0	0.8333333333333334	0.30572941742898413	0.7354330708661417	-1.0	0.08543781877738969	79.16887744958045	30.698178070456937	1.0	0.1700787401574803	128.0	115.0	243.0	7693.0	7256.0	14949.0	71.0
14	169	large	E	802.0	503.0	91.6690474799999	69.35533899999999	1.213481068281611E-4	1305.0	163.43860003999995	33.61547262794322	29.154759474226502	35.63654875425516	47.194931123204185	24.166091947189145	25.50545955129807	11.704699910719626	26.02968013225692	30.012252399939047	16.278820596099706	35.478742372131705	0.9474870232620153	1.153001198917799	0.8217571882417136	0.7565840477957594	0.6271820448877805	124.0	3.0	32.2490309931942	112.0	276.0	11656.0	30718.0	0.25	0.2973180076628352	0.711340206185567	-1.0	0.14205132932003198	129.03849083120397	47.730849247724095	11.0	0.44072164948453607	126.0	163.0	289.0	6435.0	8043.0	14478.0	67.0
14	174	large	E	999.0	632.0	102.5685423999999	80.25483391999997	3.35263872903402E-5	1631.0	185.23758987999997	37.69615364994153	32.31098884280702	58.129839216711616	62.48799737614854	30.14962686336267	25.9241497890694	11.045361017187261	40.29588838442025	22.65483125760033	16.278820596099706	45.43381270381736	1.1629938535563813	1.1666666666666667	0.9968518744768982	0.7824507596785352	0.6326326326326326	91.0	3.0	33.61547262794322	394.0	204.0	27211.0	15509.0	0.5833333333333334	0.3666462293071735	0.3411371237458194	0.02675178062138538	-1.0	158.3605019098461	55.330852019739126	2.0	0.40468227424749165	85.0	22.0	107.0	7282.0	1179.0	8461.0	110.0
14	178	large	E	666.0	455.0	81.01219323999999	65.94112544	9.752622023037194E-5	1121.0	149.7817457999999	30.675723300355934	27.202941017470888	11.82148834060726	25.97439396243132	22.627416997969522	25.87036673326234	11.313708498984761	12.778834786120646	33.52578676747763	13.892443989449804	29.177458760539643	0.8746461629736676	1.12766201568627	0.7756279371007965	0.8139654390623433	0.6831831831831832	69.0	3.0	29.5296461204668	96.0	90.0	12165.0	12092.0	0.3333333333333333	0.16592328278322926	0.4838709677419355	-1.0	0.003945343406872889	124.96990067380258	43.81315065775872	7.0	0.967741935483871	111.0	59.0	170.0	7946.0	2912.0	10858.0	77.0
14	183	large	E	690.0	673.0	93.49747459999992	93.08326103999993	1.4680119360956063E-4	1363.0	188.99494920000004	32.14031735997639	26.076809620810597	24.49615256085562	39.6441749571448	29.698484809834994	30.953938611085057	4.47213595499958	25.015309929739615	38.11815994571431	17.0	39.207851867171335	0.9594412259769596	1.232524907277262	0.7784355677618197	0.9955697887908516	0.9753623188405797	59.0	3.0	33.24154027718932	267.0	106.0	17334.0	7377.0	0.0	0.2736610418195158	0.28418230563002683	0.18097111297942264	-1.0	86.95984711017626	34.892651361962706	5.0	0.34048257372654156	104.0	79.0	183.0	6086.0	5049.0	11135.0	90.0
15	193	medium	iso	947.0	430.0	98.74011527999993	61.52691188000001	7.756890675825224E-5	1377.0	163.09545427999996	37.656340767525464	31.575306807693888	20.772254682045833	41.41189332611076	22.80350850198276	22.863091996423034	13.601470508735444	20.9260906380889	32.52541634052319	16.1245154965971	31.635853344300028	0.9973939004203982	1.1925882778231571	0.836327103802287	0.6231197087984608	0.45406546990496305	82.0	3.0	35.35533905932738	23.0	332.0	2669.0	49091.0	0.6666666666666666	0.25780682643427744	0.9352112676056338	-1.0	0.1819510112288031	144.37610803052465	51.369578456288515	14.0	0.7464788732394366	162.0	26.0	188.0	11797.0	1653.0	13450.0	103.0
15	203	large	E	898.0	630.0	95.91168815999991	77.18376611999996	9.4176082855575E-5	1528.0	175.92388140000003	37.8021163428716	29.206163733020468	12.62446000678797	26.984702549029777	27.459060435491963	28.25265209603725	13.152946437965905	17.036083222399796	40.95026005239446	17.46424919657298	37.54487244258349	0.9719108967948323	1.294319811681825	0.7509047516872526	0.8047378541731219	0.7015590200445434	38.0	4.0	36.05551275463989	154.0	74.0	6341.0	3159.0	0.7142857142857143	0.14921465968586387	0.32456140350877194	0.0035994330293689443	-1.0	43.395431207184416	21.697715603592208	1.0	0.10087719298245613	106.0	130.0	236.0	8280.0	9242.0	17522.0	105.0
16	204	medium	E	1987.0	661.0	163.85281359999988	93.25483391999994	1.753444258196989E-4	2648.0	259.5218610800002	54.12947441089743	45.89117562233506	54.33736935568078	38.29016319224307	29.068883707497267	33.773276235817825	3.1622776601683795	39.885848209258555	37.45818181139315	26.1725046566048	64.36894351229394	0.8607066576700257	1.1795181465029372	0.7297103993031976	0.5691378248020516	0.3326623049823855	204.0	3.0	52.354560450833695	239.0	148.0	30789.0	19011.0	0.0	0.14614803625377643	0.38242894056847543	0.18736681562512075	-1.0	206.56969630382838	72.02037055801519	6.0	0.7777777777777778	185.0	77.0	262.0	13604.0	4488.0	18092.0	114.0
16	207	large	iso	1115.0	673.0	107.3969695199999	80.01219323999995	1.5935642999517115E-4	1788.0	189.82337632	39.20459156782532	34.20526275297414	33.857110141660684	53.69220128819752	29.120439557122072	28.41336436184007	14.560219778561036	34.00111942739827	32.10032350663727	19.026297590440446	42.19298470613448	1.0248853034887915	1.146156714273931	0.8941929936152206	0.7450135101354024	0.6035874439461884	97.0	4.0	38.118237105091836	27.0	417.0	1800.0	31156.0	0.9333333333333333	0.2483221476510067	0.9391891891891891	-1.0	0.09885723355016765	61.04369778632332	25.0	1.0	0.28378378378378377	110.0	71.0	181.0	11708.0	7345.0	19053.0	116.0
16	216	large	iso	1229.0	661.0	112.39696951999989	79.42640679999997	5.3396678454382323E-5	1890.0	194.65180343999998	40.36087214122113	36.124783736376884	50.37670542805074	49.84052579779488	29.274562336608895	27.857102834854047	15.132745950421556	37.01604848310888	30.14550918690761	18.24828759089466	48.4343257263496	1.0508832347052746	1.1172626647610515	0.9405874445200642	0.7066596825447936	0.5378356387306753	97.0	4.0	38.2099463490856	158.0	437.0	8096.0	24288.0	0.625	0.3148148148148148	0.7344537815126051	-1.0	0.14125385660074444	136.49415571066424	55.44484852487146	5.0	0.2739495798319328	135.0	109.0	244.0	12806.0	13215.0	26021.0	107.0
17	230	large	iso	746.0	387.0	87.66904747999993	59.35533900000001	1.0140824122626634E-4	1133.0	149.43860003999993	33.421549934136806	27.65863337187866	25.304941131136275	36.20123259888604	21.02379604162864	22.667710736971404	11.0	18.3414593640339	30.912590239158504	15.524174696260024	31.05442644221291	0.9274776921931727	1.208358688036896	0.7675516395714889	0.6770387121354413	0.5187667560321716	101.0	4.0	31.38470965295043	20.0	336.0	2004.0	41308.0	0.5833333333333334	0.3142100617828773	0.9438202247191011	-1.0	0.22331216289442335	62.2740246284653	20.387879523383372	4.0	0.4747191011235955	110.0	89.0	199.0	7158.0	7967.0	15125.0	71.0
17	232	large	iso	866.0	543.0	95.91168815999994	71.76955256000001	7.528726034832481E-5	1409.0	170.50966783999996	36.40054944640259	28.792360097775937	12.730198020419266	20.924501744921173	26.0	24.698688107136746	11.0	13.021781462335719	41.19148260067824	17.11724276862369	36.46153846153845	1.0526874904131946	1.2642433382602196	0.8326620821762397	0.7482878670665665	0.6270207852193995	75.0	4.0	35.4400902933387	52.0	435.0	4344.0	42857.0	1.0	0.3456352022711143	0.893223819301848	-1.0	0.1396881751744143	99.02077222854605	35.47633959261895	5.0	0.3490759753593429	99.0	109.0	208.0	11798.0	10976.0	22774.0	140.0
19	260	large	E	895.0	578.0	94.84062035999993	74.18376612	6.705279703151637E-5	1473.0	171.43860003999995	35.510561809129406	30.4138126514911	20.282559088916607	39.90788487550104	26.248809496813376	32.23295481897099	13.45362404707371	22.275062958779827	35.67458024526253	16.1245154965971	34.720415237423715	0.8143469825907617	1.167580080013034	0.6974656355747958	0.782194020224775	0.6458100558659218	140.0	3.0	34.0147027033899	134.0	200.0	12623.0	19555.0	0.7272727272727273	0.22674813306177868	0.5988023952095808	-1.0	0.027527918670095092	145.10355625114164	52.843079000373116	2.0	0.6976047904191617	83.0	83.0	166.0	4359.0	5470.0	9829.0	69.0
19	261	large	E	916.0	526.0	95.9116881599999	67.76955256	7.479335250698179E-5	1442.0	166.50966783999996	38.27531841800928	28.844410203711913	31.142062324238594	47.3111314527614	24.73863375370596	26.413911606567105	13.601470508735444	26.257129699726498	31.340561086725447	17.029386365926403	35.721734084015075	0.9365759271926756	1.3269579148158046	0.7058068057287875	0.7065828353156167	0.574235807860262	127.0	4.0	34.52535300326414	160.0	376.0	6810.0	16535.0	0.7142857142857143	0.37170596393897365	0.7014925373134329	-1.0	0.09470873029823101	117.90286012159528	49.753564793269334	4.0	0.16791044776119404	69.0	69.0	138.0	5332.0	5850.0	11182.0	106.0
19	263	large	iso	992.0	727.0	109.98275595999989	95.91168815999993	5.924113831011538E-5	1719.0	208.30865768000007	38.118237105091836	31.144823004794873	83.62075183238687	82.41923138098916	28.635642126552707	32.41830716081226	5.0	44.7554800421794	0.19264838972038067	17.029386365926403	45.15009747495279	0.8833170092597525	1.2239028328792678	0.721721517043737	0.8720611456116126	0.7328629032258065	131.0	4.0	32.984845004941285	0.0	224.0	0.0	19465.0	0.0	0.1303083187899942	1.0	-1.0	0.2781293000877838	58.57474415052964	23.769728648009426	3.0	0.38392857142857145	87.0	51.0	138.0	10639.0	4634.0	15273.0	182.0
19	269	large	E	866.0	592.0	90.66904747999995	75.42640679999997	5.144805724371026E-5	1458.0	168.50966783999993	34.36568055487916	29.427877939124322	6.431645426443993	4.129491324973742	27.073972741361768	26.831457694873926	15.033296378372908	2.7934846175007624	43.4621892426559	16.0312195418814	38.79255795777215	1.0090384596038617	1.167793363353259	0.8640556551087595	0.8318870540317274	0.6836027713625866	63.0	3.0	33.24154027718932	95.0	71.0	8110.0	6912.0	0.5625	0.11385459533607682	0.42771084337349397	-1.0	0.0078084179223755	96.96859605976866	38.18152769717027	2.0	0.5963855421686747	86.0	77.0	163.0	7128.0	7261.0	14389.0	117.0
20	272	large	iso	845.0	543.0	93.42640679999992	73.4264068	1.3906696492575957E-4	1388.0	169.68124071999998	34.539832078341085	29.154759474226502	87.06432655357882	81.53022147126265	25.553864678361276	26.815066154956966	12.529964086141668	39.11426080288249	5.04205840318976	13.416407864998739	39.54555690775039	0.9529666841279618	1.1847064664990674	0.8043905482714878	0.7859277619140979	0.642603550295858	86.0	3.0	29.546573405388315	83.0	454.0	5186.0	31682.0	0.6666666666666666	0.3868876080691643	0.845437616387337	-1.0	0.23733301048423433	126.74232865207931	47.847319317591726	6.0	0.31471135940409684	69.0	74.0	143.0	4649.0	5921.0	10570.0	55.0
20	275	large	iso	578.0	332.0	74.42640679999997	53.455844080000006	8.516999205343297E-5	910.0	130.71067799999986	28.42534080710379	24.20743687382041	29.82708465447473	48.262033477396756	19.235384061671343	21.605756222470784	12.165525060596439	20.404328797178465	24.413984970013416	12.165525060596439	27.344418519042595	0.8902897849817372	1.1742400054689355	0.758183830252145	0.7182376038070406	0.5743944636678201	93.0	3.0	26.92582403567252	12.0	222.0	1159.0	28494.0	0.38461538461538464	0.2571428571428571	0.9487179487179487	-1.0	0.21341666022112651	113.39408840880816	39.876705683518125	6.0	0.6367521367521367	88.0	33.0	121.0	7029.0	2036.0	9065.0	115.0
20	283	large	F	822.0	522.0	90.25483391999994	71.18376611999999	6.011752626959424E-5	1344.0	163.43860003999995	33.95585369269929	28.861739379323623	9.426445080896851	15.829593021657347	26.019223662515376	24.903309968424107	14.142135623730951	9.777401063292423	40.26091375603127	15.033296378372908	35.84390977574731	1.0448098544131756	1.1765005998572997	0.8880657218023542	0.7886975470266318	0.635036496350365	67.0	5.0	33.24154027718932	133.0	274.0	7984.0	15745.0	0.7333333333333333	0.30282738095238093	0.6732186732186732	-1.0	0.03418214212433632	113.97941725363847	49.880613017821105	3.0	0.21621621621621623	59.0	135.0	194.0	3092.0	8586.0	11678.0	54.0
[truncated: 67 more columns]
