# Supplementary material for: Exploiting Single-Cell Quantitative Data to Map Genetic Variants Having Probabilistic Effects
Source: PLoS Genet. 2016 Aug 1;12(8):e1006213. doi: 10.1371/journal.pgen.1006213 (PMC4968810; doi:10.1371/journal.pgen.1006213)
Supplement: S1 Dataset — (ZIP) [file pgen.1006213.s007.zip › data/2014-10-07_morpho/k_series/k6-1_A.xls]

image_number	cell_	Agroup	C11-1_A	C12-1_A	C13_A	C103_A	C104_A	C115_A	C126_A	C127_A	A7-1_A	A8-1_A	A101_A	A120_A	A121_A	A122_A	A123_A	D14-1_A	D15-1_A	D16-1_A	D17-1_A	D102_A	D105_A	D117_A	D127_A	D135_A	D147_A	D148_A	D154_A	D155_A	D173_A	D176_A	D179_A	D182_A	D188_A	D191_A	D194_A
1	1	B	1161.0	124.81118307999986	5.180214993153038E-5	40.44749683231337	34.52535300326414	1.171530290464788	84.0	3.0	134.0	21184.0	0.11541774332472007	76.22826922871425	29.546573405388315	5.0	1.164179104477612	104.0	11878.0	151.0	5.217460521712929E-4	22.360679774997898	0.5528322276085581	2.23606797749979	23.53720459187964	3.605551275463989	0.10635890745287926	0.1732717365533736	18.03428556712987	25.159301916031666	6.4031242374328485	12.083045973594572	5.385164807134504	2.243765308275509	1.4142135623730951	114.21153846153847	1.3221080990065668
1	3	A	820.0	104.32590171999989	5.688084043779078E-5	32.7566787083184	29.832867780352597	1.0980063649761278	84.0	3.0	513.0	26208.0	0.625609756097561	57.77623304812822	25.632011235952593	1.0	0.23976608187134502	152.0	15546.0	157.0	0.0029732128851525613	17.26267650163207	0.5269971554609503	1.0	17.26267650163207	1.0	0.0625	0.0625	14.036243467926454	14.036243467926454	9.848857801796104	16.15549442140351	7.615773105863909	2.1213203435596424	0.0	102.27631578947368	1.5350572494532355
1	4	A	885.0	108.56854239999988	5.790162145270656E-5	34.23448553724738	30.265491900843113	1.1311392410011913	56.0	4.0	233.0	17186.0	0.2632768361581921	69.36089670968654	25.495097567963924	2.0	0.44635193133047213	218.0	9065.0	57.0	0.001297101039103263	19.026297590440446	0.5557640867639062	2.23606797749979	19.026297590440446	3.605551275463989	0.1350858067395748	0.23620751769642942	33.27488798483492	63.019769281777144	11.045361017187261	18.681541692269406	7.280109889280518	2.5661071022810718	2.0	41.58256880733945	1.3707666850523994
1	14	B	1059.0	121.05382375999986	1.028347888391689E-4	39.84971769034255	33.52610922848042	1.1886174270556342	68.0	5.0	122.0	11916.0	0.11520302171860246	12.649110640673518	6.324555320336759	1.0	0.3442622950819672	158.0	12385.0	129.0	0.003189237308330932	21.213203435596427	0.532330080740757	3.605551275463989	24.331050121192877	5.385164807134504	0.2166365803419133	0.2929143502255349	73.83550084774308	39.32697786007469	12.206555615733702	21.2602916254693	5.656854249492381	3.758324094593227	3.1622776601683795	78.38607594936708	1.6457004440855876
1	17	A	829.0	104.32590171999992	4.576104677377036E-5	34.828149534535996	29.068883707497267	1.1981247675346176	88.0	3.0	253.0	19576.0	0.30518697225572977	66.61297436622849	25.495097567963924	4.0	0.3201581027667984	149.0	8278.0	77.0	0.0015505878122429508	19.209372712298546	0.5515473250524066	2.23606797749979	20.808652046684813	4.123105625617661	0.1350858067395748	0.25	11.592175410291077	24.1209831194426	10.04987562112089	17.11724276862369	6.082762530298219	2.814057376621685	2.0	55.557046979865774	1.3859627929451557
2	19	B	1026.0	117.05382375999987	6.526140870440213E-5	38.3275357934736	32.2490309931942	1.1884864324004714	55.0	4.0	185.0	22562.0	0.18031189083820662	53.32988999981444	25.709920264364882	2.0	0.4	93.0	14563.0	222.0	6.275669043983687E-4	25.96150997149434	0.6773592257897012	7.810249675906654	26.92582403567252	8.602325267042627	0.43866732506766315	0.47717115136217914	33.79656513477068	29.528671834479873	7.280109889280518	12.36931687685298	5.0990195135927845	2.42582262018792	1.0	156.59139784946237	1.4177023964842408
2	20	B	978.0	116.22539663999987	1.2473199306066462E-4	37.44329045369811	30.805843601498726	1.215460642404757	76.0	3.0	129.0	12479.0	0.13190184049079753	56.50374604358244	23.769728648009426	2.0	0.5271317829457365	82.0	10079.0	151.0	2.721407031296522E-4	24.041630560342615	0.6420811384104232	7.0710678118654755	23.345235059857504	7.0	0.3874921291460643	0.4375	49.86451443776054	57.99461679191651	6.0	11.40175425099138	5.0990195135927845	2.23606797749979	1.0	122.91463414634147	1.2284948903661077
2	22	A	913.0	110.32590171999988	5.1675567244583515E-5	37.16180835212409	29.546573405388315	1.257736653325323	55.0	3.0	298.0	23480.0	0.3263964950711939	72.27994182398128	28.460498941515414	2.0	0.3422818791946309	161.0	13538.0	137.0	0.0020708173170935255	19.235384061671343	0.5176116264151578	2.0	23.40939982143925	5.0	0.13333333333333333	0.2777777777777778	64.79887635452492	25.201123645475093	10.04987562112089	19.4164878389476	5.0990195135927845	3.8078865529319543	5.385164807134504	84.08695652173913	1.629265770423992
2	24	B	955.0	112.5685423999999	1.232642875644314E-4	37.57658845611187	30.870698080866262	1.217225096681631	50.0	3.0	211.0	12177.0	0.22094240837696336	10.770329614269007	5.385164807134504	1.0	0.15165876777251186	101.0	11833.0	187.0	0.0036560951456414506	23.40939982143925	0.6229783166393779	5.0	23.40939982143925	5.0	0.2631578947368421	0.2631578947368421	25.201123645475093	25.201123645475093	8.06225774829855	13.45362404707371	5.0	2.690724809414742	0.0	117.15841584158416	1.5961294684357306
2	28	B	1074.0	122.46803731999987	7.901475566702818E-5	41.012193308819754	32.526911934581186	1.2608695652173911	70.0	3.0	165.0	15319.0	0.15363128491620112	81.15396411077093	30.265491900843113	2.0	0.5818181818181818	83.0	8657.0	146.0	4.7755512362306036E-4	24.041630560342615	0.5862068965517242	2.8284271247461903	23.345235059857504	2.23606797749979	0.14285714285714288	0.11901388973144479	0.0	18.43494882292201	5.830951894845301	10.816653826391969	5.0	2.1633307652783937	1.0	104.3012048192771	1.399792075776828
3	38	B	641.0	92.66904747999993	1.7040898659168453E-4	29.614185789921695	25.495097567963924	1.1615639324767144	91.0	3.0	157.0	14057.0	0.24492979719188768	50.177477231754104	18.601075237738275	3.0	0.6815286624203821	72.0	6525.0	101.0	4.927834659864207E-4	16.15549442140351	0.5455322842913193	3.1622776601683795	15.033296378372908	2.0	0.23249527748763857	0.15384615384615385	60.255118703057775	78.69006752597979	5.385164807134504	9.219544457292887	5.0	1.8439088914585775	1.4142135623730951	90.625	1.1144827586206896
3	41	B	1023.0	116.5685423999999	7.472935091285019E-5	36.71511950137164	33.12099032335839	1.1085151483371711	92.0	3.0	186.0	15534.0	0.18181818181818182	85.10311699419101	30.528675044947494	3.0	0.489247311827957	108.0	12103.0	150.0	6.08362022831446E-4	21.400934559032695	0.5828915947892578	4.123105625617661	21.400934559032695	4.123105625617661	0.2207047840876987	0.2207047840876987	46.60600298928225	46.60600298928225	7.0	12.36931687685298	5.0990195135927845	2.42582262018792	0.0	112.06481481481481	1.3385111129472032
3	44	A	924.0	110.56854239999988	3.2775777859584386E-5	35.4682957019364	31.89043743820395	1.112192197760394	89.0	3.0	235.0	13447.0	0.25432900432900435	47.07481027535185	20.248456731316587	1.0	0.251063829787234	141.0	10382.0	109.0	6.817682333964044E-4	18.027756377319946	0.5082780556703128	2.23606797749979	19.1049731745428	2.23606797749979	0.14285714285714285	0.11901388973144479	76.32869286780416	23.198590513648192	8.94427190999916	17.0	4.47213595499958	3.801315561749642	2.0	73.63120567375887	1.4803506068194952
3	49	A	900.0	109.15432883999988	4.219475876477961E-5	36.069377593742864	31.827660925679098	1.1332713917610413	166.0	3.0	635.0	43682.0	0.7055555555555556	80.88328324216597	28.284271247461902	2.0	0.17480314960629922	103.0	9993.0	128.0	0.0036575152791371323	24.413111231467404	0.6768376074141759	8.06225774829855	22.825424421026653	8.246211251235321	0.5	0.5311851620184319	37.874983651098205	59.036243467926475	8.06225774829855	15.231546211727817	4.47213595499958	3.4058772731852804	3.0	97.01941747572816	1.319323526468528
3	56	B	824.0	105.15432883999989	6.88585471354322E-5	33.12099032335839	30.01666203960727	1.1034201697595467	106.0	3.0	167.0	11014.0	0.20266990291262135	63.057884541670376	26.076809620810597	1.0	0.5988023952095808	65.0	7090.0	108.0	3.8544647326779394E-4	16.64331697709324	0.5025005839078318	1.4142135623730951	18.027756377319946	3.605551275463989	0.08687444855261388	0.2166365803419133	73.07248693585295	61.762554461832735	5.385164807134504	8.94427190999916	3.605551275463989	2.4806946917841692	2.23606797749979	109.07692307692308	0.9901269393511989
4	57	A	945.0	112.81118307999986	8.447314323611275E-5	35.84689665786984	32.69556544854363	1.0963840559443996	73.0	3.0	256.0	16417.0	0.2708994708994709	65.53792000524767	26.40075756488817	1.0	0.27734375	98.0	9265.0	122.0	3.1248007900128535E-4	19.4164878389476	0.5416504537132616	4.242640687119285	21.37755832643195	5.830951894845301	0.2606233456578416	0.3616202853397895	67.38013505195957	53.34389158403309	6.324555320336759	12.36931687685298	4.123105625617661	3.0	2.0	94.54081632653062	1.2904479222881813
4	64	A	1311.0	133.1543288399999	9.430111802655627E-5	43.41658669218482	36.345563690772494	1.1945498235100296	166.0	3.0	865.0	15657.0	0.6598016781083142	0.0	0.0	0.0	0.0	144.0	12774.0	126.0	0.0010757301137400606	30.14962686336267	0.6944264660213313	9.0	28.071337695236398	7.0710678118654755	0.42857142857142855	0.3496418006375328	7.765166018425333	15.895268372581313	8.602325267042627	15.231546211727817	6.708203932499369	2.270584848790187	2.23606797749979	88.70833333333333	1.420385157350869
4	65	B	847.0	105.15432883999989	4.282819734585189E-5	33.24154027718932	31.144823004794873	1.06732153437095	100.0	3.0	140.0	12424.0	0.1652892561983471	66.37694168883934	26.40075756488817	2.0	0.7071428571428572	119.0	7862.0	90.0	4.988283454539246E-4	17.804493814764857	0.5356097721796147	3.1622776601683795	18.439088914585774	3.0	0.2	0.1875	63.43494882292201	45.0	7.615773105863909	14.317821063276353	6.082762530298219	2.3538352832219465	1.0	66.0672268907563	1.3622487916560673
4	67	A	929.0	111.1543288399999	5.9457734817594254E-5	36.22154055254967	31.25699921617557	1.1588297488840495	142.0	3.0	560.0	31446.0	0.6027987082884823	75.85097848311871	29.154759474226502	5.0	0.2642857142857143	136.0	9393.0	50.0	0.003492159990018261	23.021728866442675	0.6355811629006529	5.0990195135927845	30.01666203960727	12.041594578792296	0.27653315937748607	0.6302858668672516	17.65012421993012	11.10383343663608	10.04987562112089	18.110770276274835	5.0990195135927845	3.551814270958522	7.0	69.06617647058823	0.7239433620781434
4	69	B	815.0	103.49747459999989	5.249720845309575E-5	33.61547262794322	30.083217912982647	1.1174161196843306	164.0	3.0	74.0	13423.0	0.09079754601226994	53.19770191411055	22.20360331117452	4.0	1.2567567567567568	63.0	8014.0	157.0	6.550988056009192E-4	21.470910553583888	0.6387210672663863	5.656854249492381	21.95449840010015	6.4031242374328485	0.31974430679097265	0.3904053750620288	23.198590513648185	29.53878225955809	5.0	10.0	4.242640687119285	2.3570226039551585	1.0	127.2063492063492	1.234215123533816
4	76	B	842.0	107.74011527999991	1.2694284068175363E-4	34.132096331752024	28.844410203711913	1.1833175333000794	136.0	4.0	175.0	18556.0	0.20783847980997625	78.51270646972739	26.248809496813376	2.0	0.6571428571428571	227.0	17647.0	110.0	0.002293699315699843	19.849433241279208	0.5815474399330668	4.123105625617661	19.209372712298546	3.1622776601683795	0.26559258100921596	0.2	45.00000000000001	40.60129464500447	11.180339887498949	20.223748416156685	10.04987562112089	2.0123381799526268	1.0	77.74008810572687	1.4149713832379442
4	77	A	883.0	109.39696951999989	4.8353430897715196E-5	35.4682957019364	31.144823004794873	1.1388183421840576	160.0	4.0	249.0	18234.0	0.28199320498301245	72.07681904423684	27.202941017470888	4.0	0.39759036144578314	151.0	7735.0	48.0	0.00247329205927642	20.615528128088304	0.5812381937190965	3.605551275463989	26.248809496813376	9.848857801796104	0.1910938354123028	0.5639439572202596	6.546290783294033	25.80115271614801	9.848857801796104	17.08800749063506	6.324555320336759	2.7018512172212588	7.0710678118654755	51.22516556291391	0.9370394311570782
4	78	A	1004.0	117.63961019999988	4.7612064040120975E-5	36.71511950137164	33.12099032335839	1.1085151483371711	162.0	3.0	361.0	22984.0	0.3595617529880478	74.00173682443963	30.479501308256342	4.0	0.23822714681440443	99.0	7983.0	110.0	7.692473809064346E-4	25.632011235952593	0.6981323112674332	8.0	25.942243542145693	7.615773105863909	0.4444444444444444	0.41424344670265417	29.357753542791272	6.159163029143087	7.280109889280518	14.035668847618199	5.0	2.80713376952364	3.1622776601683795	80.63636363636364	1.3641488162344984
5	81	B	839.0	105.74011527999988	9.93136960665198E-5	33.61547262794322	29.154759474226502	1.153001198917799	81.0	3.0	141.0	13147.0	0.16805721096543505	69.10935052611565	26.1725046566048	2.0	0.7021276595744681	79.0	6360.0	90.0	6.418994434627246E-4	19.79898987322333	0.5889844266763398	8.06225774829855	19.1049731745428	7.0710678118654755	0.5327689881738851	0.46726931351599776	75.32360686254998	76.32869286780416	5.830951894845301	11.180339887498949	4.47213595499958	2.5	1.0	80.50632911392405	1.1179245283018868
5	84	B	1147.0	124.71067799999985	1.0787184128834355E-4	41.617304093369626	33.015148038438355	1.2605517941314723	80.0	4.0	132.0	18543.0	0.11508282476024412	60.966103580713565	25.96150997149434	2.0	0.7272727272727273	129.0	17187.0	198.0	0.0022637725105597705	21.540659228538015	0.5175890100956786	5.0	22.847319317591726	5.0	0.30485538042484617	0.30485538042484617	88.3476953223487	72.08749061403674	9.486832980505138	17.08800749063506	5.385164807134504	3.1731633297454733	1.4142135623730951	133.2325581395349	1.4861232326758596
5	85	A	792.0	101.74011527999988	4.942274625509587E-5	32.01562118716424	29.832867780352597	1.0731660604298046	53.0	4.0	357.0	21317.0	0.45075757575757575	42.4539291496303	17.029386365926403	3.0	0.21568627450980393	82.0	3561.0	60.0	0.0012438248929417038	16.76305461424021	0.52358985997001	1.4142135623730951	16.492422502470642	0.0	0.1	0.0	30.963756532073532	-1.0	8.54400374531753	13.341664064126334	5.0990195135927845	2.616515592568454	1.4142135623730951	43.426829268292686	1.3816343723673126
5	86	A	970.0	113.15432883999989	3.729706172666468E-5	37.107950630558946	32.01562118716424	1.1590576491902125	81.0	3.0	673.0	34385.0	0.6938144329896907	80.24877745901297	28.071337695236398	3.0	0.16047548291233285	171.0	10354.0	89.0	0.0027143994748272705	19.6468827043885	0.5294521085249316	1.0	19.6468827043885	1.0	0.05555555555555555	0.05555555555555555	15.524110996754256	15.524110996754256	13.601470508735444	21.587033144922902	6.082762530298219	3.5488863879525074	0.0	60.54970760233918	1.4698667181765501
5	93	A	763.0	100.08326103999991	9.652618327064389E-5	32.14031735997639	28.071337695236398	1.1449513987867592	84.0	4.0	386.0	23538.0	0.5058977719528178	81.00592754471478	25.0	2.0	0.4481865284974093	79.0	5396.0	79.0	0.0014298811438709664	18.681541692269406	0.5812494470117804	4.47213595499958	18.681541692269406	4.47213595499958	0.3333333333333333	0.3333333333333333	56.3099324740202	56.3099324740202	7.280109889280518	13.601470508735444	4.123105625617661	3.298841151249401	0.0	68.30379746835443	1.1565974796145293
5	95	A	711.0	97.4974745999999	1.664083762549331E-4	31.622776601683793	27.51363298439521	1.1493493650809092	104.0	5.0	421.0	31055.0	0.5921237693389592	63.286612233722366	22.360679774997898	3.0	0.1876484560570071	80.0	8625.0	124.0	5.06862273136657E-4	19.697715603592208	0.6228964600958975	4.242640687119285	20.12461179749811	5.0	0.2727272727272727	0.3333333333333333	26.56505117707799	34.69515353123397	5.830951894845301	10.0	5.0	2.0	1.0	107.8125	1.1501449275362319
5	103	B	987.0	114.81118307999988	6.0038397389267526E-5	37.57658845611187	31.78049716414141	1.1823788741263088	73.0	5.0	93.0	9416.0	0.09422492401215805	4.47213595499958	2.23606797749979	0.0	0.34408602150537637	72.0	7530.0	132.0	8.445386180224326E-4	22.847319317591726	0.6080200533445602	4.123105625617661	24.166091947189145	5.385164807134504	0.22360679774997896	0.2929143502255349	11.16488017754861	3.3997141591232776	5.830951894845301	9.848857801796104	4.47213595499958	2.2022715545545237	1.4142135623730951	104.58333333333333	1.2621513944223108
6	105	B	851.0	107.9827559599999	1.376098107478341E-4	35.4400902933387	29.120439557122072	1.217017697271366	105.0	3.0	105.0	8383.0	0.12338425381903642	78.60379571246038	29.274562336608895	1.0	0.7428571428571429	114.0	10164.0	123.0	0.0020032383350537418	21.37755832643195	0.6032027048884259	4.123105625617661	20.8806130178211	3.1622776601683795	0.26559258100921596	0.16666666666666669	30.425783801961245	2.045408488887233	8.54400374531753	15.264337522473747	5.0	3.0528675044947495	2.23606797749979	89.15789473684211	1.3795749704840614
6	107	A	919.0	110.56854239999988	3.621578498826297E-5	35.22782990761707	31.622776601683793	1.1140017953306898	66.0	3.0	449.0	27805.0	0.4885745375408052	77.99059998802713	27.65863337187866	2.0	0.22494432071269488	86.0	3548.0	49.0	5.03105573201825E-4	21.2602916254693	0.6035084102887738	4.123105625617661	20.518284528683193	4.0	0.23608834134288123	0.23529411764705882	42.27368900609374	56.309932474020215	5.830951894845301	10.816653826391969	5.0	2.1633307652783937	1.0	41.25581395348837	1.1877113866967306
6	109	B	895.0	108.56854239999988	6.300545288200372E-5	36.235341863986875	30.4138126514911	1.191410701420572	120.0	3.0	79.0	7263.0	0.08826815642458101	51.41334113758607	21.587033144922902	1.0	0.9620253164556962	137.0	13743.0	133.0	0.004905543963385228	20.248456731316587	0.5588040760680906	2.23606797749979	19.697715603592208	2.0	0.1350858067395748	0.11764705882352941	36.86989764584402	26.565051177077976	12.083045973594572	20.615528128088304	4.47213595499958	4.6097722286464435	3.605551275463989	100.31386861313868	1.3258386087462708
6	115	B	896.0	109.39696951999987	5.723967643613444E-5	34.785054261852174	31.622776601683793	1.1	83.0	2.0	129.0	15101.0	0.14397321428571427	79.5816034524983	27.51363298439521	1.0	0.6666666666666666	76.0	5888.0	101.0	2.7489645286705934E-4	18.24828759089466	0.5246013835001275	3.605551275463989	19.1049731745428	5.0	0.22803508501982758	0.31622776601683794	76.86597769360368	73.68614757373945	5.830951894845301	10.816653826391969	4.47213595499958	2.418677324489565	1.4142135623730951	77.47368421052632	1.3036684782608696
6	117	B	1184.0	126.46803731999987	5.445345683453301E-5	41.182520563948	35.35533905932738	1.164817582284883	131.0	3.0	142.0	16934.0	0.11993243243243243	89.23073505645894	31.064449134018133	2.0	0.7253521126760564	77.0	14163.0	235.0	6.151764133047765E-4	29.120439557122072	0.7071067811865475	10.198039027185569	29.410882339705484	10.04987562112089	0.5252257314388902	0.5260345319150856	40.364536573097354	34.765197236576796	6.082762530298219	9.848857801796104	4.47213595499958	2.2022715545545237	1.0	183.93506493506493	1.277624797006284
6	120	B	938.0	111.49747459999993	1.0811375552713207E-4	35.608987629529715	32.202484376209235	1.1057838647951386	82.0	3.0	43.0	7206.0	0.04584221748400853	44.853689177227096	19.313207915827967	3.0	1.2790697674418605	92.0	7081.0	92.0	7.446930012813391E-4	17.804493814764857	0.5	0.0	18.027756377319946	1.4142135623730951	0.0	0.08333333333333334	-1.0	83.15722658736905	6.4031242374328485	11.661903789690601	4.47213595499958	2.6076809620810595	1.4142135623730951	76.96739130434783	1.195311396695382
6	121	A	873.0	107.74011527999991	6.956082170979324E-5	35.22782990761707	31.064449134018133	1.1340239691886147	125.0	3.0	377.0	30221.0	0.43184421534937	82.13876368246282	26.92582403567252	5.0	0.46153846153846156	90.0	8300.0	107.0	0.0014183128077847732	19.1049731745428	0.5423261445466404	4.47213595499958	18.384776310850235	4.242640687119285	0.2857142857142857	0.2727272727272727	82.8749836510982	78.69006752597979	6.708203932499369	12.529964086141668	4.47213595499958	2.80178514522438	1.4142135623730951	92.22222222222223	1.1602409638554216
6	125	A	973.0	113.9827559599999	6.179833889024079E-5	36.40054944640259	32.28002478313795	1.12764936492295	87.0	4.0	388.0	17497.0	0.3987667009249743	56.42924504913631	25.059928172283335	1.0	0.1211340206185567	110.0	8782.0	107.0	0.002183657703853781	19.1049731745428	0.5248539778959549	3.1622776601683795	19.1049731745428	3.1622776601683795	0.18864566947613626	0.18864566947613626	87.08916217383225	87.08916217383225	9.219544457292887	15.524174696260024	5.0990195135927845	3.044541142640508	0.0	79.83636363636364	1.3402414028695058
6	126	A	797.0	104.32590171999993	2.115897094814354E-4	36.22154055254967	26.1725046566048	1.3839539252277457	86.0	3.0	490.0	25879.0	0.6148055207026348	47.30139128968013	20.615528128088304	1.0	0.13877551020408163	153.0	6862.0	58.0	0.006721701366139753	19.235384061671343	0.5310482041415366	1.4142135623730951	19.235384061671343	1.4142135623730951	0.09090909090909091	0.08687444855261388	38.659808254090095	38.659808254090095	11.40175425099138	21.02379604162864	5.0	4.2047592083257275	2.8284271247461903	44.849673202614376	1.293208976974643
7	133	A	756.0	100.91168815999994	1.4992405539720276E-4	35.34119409414458	25.495097567963924	1.3861956793824102	113.0	3.0	481.0	26313.0	0.6362433862433863	72.58912124395832	27.018512172212592	2.0	0.23492723492723494	117.0	6411.0	65.0	0.0034048593748962656	21.540659228538015	0.6095056995288941	4.0	21.587033144922902	5.830951894845301	0.25	0.4653606231237664	26.565051177077976	57.52880770915151	10.0	16.401219466856727	5.0	3.2802438933713454	3.1622776601683795	54.794871794871796	1.1862423958820776
7	137	A	1050.0	117.39696951999989	2.250623917737791E-5	37.64306044943742	33.421549934136806	1.126311033558284	80.0	3.0	414.0	25357.0	0.3942857142857143	82.84483684350772	30.0	1.0	0.357487922705314	165.0	9020.0	71.0	0.002699680015687948	25.45584412271571	0.6762426810888101	6.708203932499369	23.345235059857504	4.47213595499958	0.375	0.25	22.833654177917538	22.833654177917538	9.219544457292887	17.46424919657298	8.246211251235321	2.1178512973405517	2.23606797749979	54.666666666666664	1.298780487804878
7	138	A	967.0	114.91168815999987	9.03788468414677E-5	38.28837943815329	31.144823004794873	1.2293657739605275	163.0	4.0	626.0	38977.0	0.6473629782833505	73.22709967438072	28.844410203711913	2.0	0.23961661341853036	145.0	6623.0	65.0	0.0024732996829573686	20.808652046684813	0.5434717361254934	5.385164807134504	22.847319317591726	7.211102550927978	0.33333333333333337	0.45607017003965516	70.88702626632669	74.60445074600491	12.206555615733702	22.47220505424423	3.605551275463989	6.232668276601431	4.123105625617661	45.675862068965515	1.423071115808546
7	139	A	801.0	102.3259017199999	9.052991195967644E-5	33.13608305156178	29.154759474226502	1.1365582721015026	153.0	3.0	555.0	30132.0	0.6928838951310862	69.20859968424946	27.202941017470888	2.0	0.1045045045045045	69.0	9388.0	157.0	6.423314097663424E-4	18.027756377319946	0.5440521243644775	4.123105625617661	18.788294228055936	6.082762530298219	0.26559258100921596	0.40196026221723297	72.59729586864373	77.1712171285446	5.385164807134504	9.848857801796104	3.605551275463989	2.7315816776253388	2.0	136.05797101449275	1.1539198977417982
7	141	B	980.0	114.56854239999988	5.830026436747973E-5	38.01315561749642	30.4138126514911	1.249864857559473	105.0	3.0	169.0	17928.0	0.17244897959183675	87.01575275914743	32.01562118716424	5.0	0.8520710059171598	167.0	13516.0	73.0	0.006669749071595062	24.698178070456937	0.6497271186580742	5.656854249492381	32.89376840679705	14.142135623730951	0.3076923076923077	0.7352146220938078	17.10272896905238	19.767168676791663	12.649110640673518	20.396078054371138	5.0990195135927845	4.0	10.198039027185569	80.93413173652695	0.9019680378810299
7	142	A	953.0	113.74011527999988	1.117990358632232E-4	37.64306044943742	30.610455730027933	1.2297451818892953	122.0	4.0	250.0	22781.0	0.2623294858342078	85.77304182738698	28.30194339616981	4.0	0.52	214.0	11629.0	95.0	0.003770929318428665	20.808652046684813	0.5527885298974355	2.0	19.849433241279208	3.1622776601683795	0.11764705882352941	0.2	38.659808254090095	69.77514056883192	10.816653826391969	20.591260281974	5.830951894845301	3.5313720046596786	3.1622776601683795	54.3411214953271	1.7482156677272336
7	143	B	1066.0	119.63961019999986	4.364695219686614E-5	39.6232255123179	32.526911934581186	1.2181674544453827	123.0	2.0	220.0	16906.0	0.20637898686679174	85.12578469930953	29.154759474226502	5.0	0.5727272727272728	99.0	6689.0	82.0	5.765539019855154E-4	21.633307652783937	0.5459754316583506	5.385164807134504	21.400934559032695	4.123105625617661	0.33333333333333337	0.25	68.77634349723378	61.011177478808435	7.0	13.152946437965905	5.0990195135927845	2.579505021093418	1.4142135623730951	67.56565656565657	1.2136343250112125
7	144	B	916.0	112.5685423999999	2.053135654073183E-4	38.01315561749642	29.017236257093817	1.3100198544306019	122.0	3.0	107.0	8521.0	0.1168122270742358	49.74066362791699	19.209372712298546	1.0	0.5233644859813084	117.0	7910.0	87.0	0.0017787656927704602	20.024984394500787	0.5267908982879557	1.0	20.09975124224178	2.23606797749979	0.05	0.1350858067395748	3.0127875041833363	60.42216131873866	10.0	17.804493814764857	5.0	3.5608987629529714	2.8284271247461903	67.6068376068376	1.2868520859671304
7	146	B	788.0	102.91168815999991	1.002322654591403E-4	33.61547262794322	28.30194339616981	1.187744324034388	93.0	3.0	130.0	13793.0	0.1649746192893401	65.65721390911209	25.079872407968907	2.0	0.6846153846153846	83.0	8703.0	150.0	0.0014193290131663322	19.1049731745428	0.5683386750499407	5.0990195135927845	19.849433241279208	6.082762530298219	0.38218767082460553	0.46246387142126266	68.57470620191262	66.72709593591802	6.708203932499369	10.816653826391969	4.47213595499958	2.418677324489565	1.0	104.855421686747	1.430541192692175
7	148	B	1070.0	119.98275595999988	4.939992243468034E-5	40.11234224026316	33.13608305156178	1.2105336100783515	116.0	3.0	247.0	19353.0	0.2308411214953271	51.67283900125537	24.186773244895647	3.0	0.2874493927125506	89.0	9410.0	151.0	8.084490109284358E-4	21.213203435596427	0.5288447956625046	2.23606797749979	22.360679774997898	3.605551275463989	0.125	0.19999999999999998	60.57254359681026	53.44752724790847	7.211102550927978	12.206555615733702	5.0	2.4413111231467406	1.4142135623730951	105.73033707865169	1.4281615302869288
7	150	B	998.0	115.74011527999988	1.0644520168385237E-4	37.16180835212409	32.69556544854363	1.1366008766726925	115.0	3.0	159.0	15664.0	0.1593186372745491	74.70246212249714	29.68164415931166	3.0	0.32075471698113206	83.0	9743.0	151.0	4.117005046529007E-4	21.18962010041709	0.5701988423070359	3.0	20.615528128088304	2.23606797749979	0.16666666666666666	0.11901388973144479	22.38013505195957	4.184916125118416	6.4031242374328485	10.63014581273465	4.242640687119285	2.505549396395485	1.4142135623730951	117.3855421686747	1.286359437544904
8	156	B	1169.0	126.71067799999985	1.0110956620097811E-4	41.30375285612676	35.12833614050059	1.1757958786014442	113.0	3.0	145.0	11804.0	0.12403763900769889	16.870481592667748	7.0	1.0	0.2620689655172414	111.0	13219.0	177.0	5.07657689984093E-4	30.083217912982647	0.7283410303603992	9.433981132056603	30.364452901377952	10.0	0.5233031185136907	0.5616559563017304	26.294790070583844	31.159304508344377	7.211102550927978	12.529964086141668	5.830951894845301	2.148871112659745	1.0	119.09009009009009	1.4862697632196082
8	157	B	978.0	116.81118307999986	1.7850402631722808E-4	36.124783736376884	31.89043743820395	1.1327779308884705	110.0	3.0	103.0	18612.0	0.10531697341513292	42.721862364632855	18.788294228055936	4.0	0.941747572815534	94.0	10535.0	163.0	3.935691989154553E-4	18.601075237738275	0.5149117396378318	1.4142135623730951	18.439088914585774	2.23606797749979	0.08687444855261388	0.1315334104411641	87.70938995736148	73.85566121971652	5.830951894845301	11.180339887498949	4.47213595499958	2.5	1.0	112.07446808510639	1.4543901281442808
8	160	B	1229.0	127.63961019999986	2.1304172353348612E-5	42.1070065428546	36.124783736376884	1.1655988545186429	86.0	3.0	294.0	26871.0	0.23921887713588283	97.29965958561675	34.132096331752024	2.0	0.5408163265306123	126.0	10038.0	106.0	6.641110301433457E-4	27.294688127912362	0.6482220031512587	8.48528137423857	27.65863337187866	10.0	0.4615384615384615	0.5376033305704704	50.44033203100551	58.57043438516149	7.280109889280518	14.317821063276353	6.082762530298219	2.3538352832219465	2.0	79.66666666666667	1.3305439330543933
8	162	A	1104.0	120.56854239999987	3.319476551604254E-5	38.600518131237564	34.785054261852174	1.1096868741576094	109.0	3.0	653.0	37093.0	0.5914855072463768	80.80035853386121	27.018512172212592	1.0	0.3215926493108729	155.0	9946.0	93.0	5.742759257554697E-4	21.587033144922902	0.5592420565840421	2.0	20.396078054371138	1.4142135623730951	0.10526315789473684	0.08333333333333334	14.743562836470744	59.74356283647073	8.06225774829855	15.231546211727817	6.708203932499369	2.270584848790187	1.4142135623730951	64.16774193548387	1.4493263623567263
8	163	A	791.0	101.49747459999993	5.209615046371948E-5	33.015148038438355	28.844410203711913	1.1445943184579215	73.0	3.0	336.0	17514.0	0.4247787610619469	53.6868614926868	20.8806130178211	1.0	0.125	89.0	6304.0	95.0	0.0021772975899153283	18.439088914585774	0.5585038992742908	3.0	19.209372712298546	3.1622776601683795	0.2	0.21271781490575853	52.43140797117251	33.9964591482505	6.708203932499369	12.083045973594572	5.385164807134504	2.243765308275509	1.0	70.8314606741573	1.3412119289340103
8	165	B	893.0	107.98275595999989	5.9885963890766825E-5	34.48187929913333	31.32091952673165	1.1009216785511	104.0	3.0	145.0	20089.0	0.1623740201567749	69.02711110148084	25.553864678361276	2.0	0.7241379310344828	93.0	6362.0	93.0	8.360890991949485E-4	21.095023109728988	0.6117712705484469	5.830951894845301	21.095023109728988	5.830951894845301	0.3819983596576246	0.3819983596576246	48.31778116833485	48.31778116833485	6.4031242374328485	11.313708498984761	5.656854249492381	2.0	0.0	68.40860215053763	1.3594781515246779
8	168	B	1093.0	121.05382375999987	8.25962654828062E-5	38.27531841800928	35.22782990761707	1.0865079829891329	132.0	3.0	139.0	19808.0	0.12717291857273558	78.41669689692527	29.154759474226502	5.0	0.8848920863309353	82.0	9427.0	133.0	8.101623391843174E-4	21.400934559032695	0.5591314571262493	2.23606797749979	20.808652046684813	1.4142135623730951	0.125	0.07993607669774316	28.92642583525361	10.4914770123316	6.4031242374328485	10.63014581273465	5.0	2.12602916254693	1.0	114.96341463414635	1.1568897846610797
9	179	B	1027.0	118.22539663999987	1.1399199751215854E-4	39.44616584663204	31.38470965295043	1.2568593523032248	133.0	4.0	77.0	10768.0	0.07497565725413827	90.7787438096328	28.460498941515414	2.0	1.8831168831168832	137.0	12835.0	152.0	0.0068402443894654014	22.847319317591726	0.5792025366019815	4.123105625617661	26.570660511172846	8.06225774829855	0.23608834134288123	0.4219978575547771	44.50178838738634	37.59056126836168	14.7648230602334	23.706539182259394	4.47213595499958	5.300943312279428	4.0	93.68613138686132	1.6224386443319048
9	180	B	941.0	113.1543288399999	9.174527029882084E-5	37.73592452822641	30.528675044947494	1.2360813062691929	100.0	4.0	116.0	17369.0	0.12327311370882041	24.274160930074707	11.40175425099138	4.0	0.7931034482758621	98.0	12468.0	181.0	5.38796069317542E-4	21.470910553583888	0.5689779917151276	3.0	21.470910553583888	3.0	0.16666666666666666	0.16666666666666666	32.005383208083515	32.005383208083515	6.324555320336759	11.704699910719626	5.385164807134504	2.17350820818199	0.0	127.22448979591837	1.4226820660891883
9	182	B	756.0	100.3259017199999	9.09367670702558E-5	32.7566787083184	28.635642126552707	1.143912839933993	146.0	3.0	139.0	16891.0	0.18386243386243387	52.18015235573887	19.235384061671343	1.0	0.6402877697841727	122.0	5843.0	70.0	0.002480796697072797	18.0	0.5495062597853972	4.47213595499958	20.0	5.656854249492381	0.31234752377721214	0.4	77.47119229084848	59.03624346792647	10.0	17.029386365926403	5.656854249492381	3.010398644698074	2.0	47.89344262295082	1.4615779565291802
9	183	A	789.0	102.91168815999991	1.2219671440721414E-4	33.54101966249684	28.178005607210743	1.1903262470042844	161.0	3.0	257.0	9322.0	0.3257287705956908	10.770329614269007	5.385164807134504	1.0	0.08949416342412451	127.0	15764.0	166.0	0.0045710480307205445	21.540659228538015	0.6422183775355891	5.0	18.027756377319946	2.8284271247461903	0.3333333333333333	0.2102353324910547	28.072486935852965	73.07248693585295	9.219544457292887	16.1245154965971	6.082762530298219	2.6508540184301035	3.605551275463989	124.1259842519685	1.337350926160873
9	184	B	1557.0	145.78174579999987	5.5244235149121646E-5	45.221676218380054	41.617304093369626	1.0866075350994364	77.0	4.0	112.0	17365.0	0.07193320488118175	40.255927457821016	17.08800749063506	3.0	0.8392857142857143	95.0	9838.0	129.0	8.750812701779999E-4	27.202941017470888	0.6015464992077059	4.242640687119285	27.459060435491963	4.47213595499958	0.19999999999999998	0.2	10.619655276155129	7.815293546766867	6.708203932499369	11.704699910719626	5.385164807134504	2.17350820818199	1.4142135623730951	103.5578947368421	1.2456800162634682
9	189	B	785.0	101.49747459999995	6.549656701784894E-5	32.2490309931942	30.01666203960727	1.0743709927053613	134.0	3.0	124.0	15500.0	0.15796178343949044	66.07380332260654	24.515301344262525	2.0	0.5806451612903226	91.0	12470.0	180.0	0.0036858294832511364	18.681541692269406	0.579290016379467	5.0	18.681541692269406	5.0	0.35179877236514595	0.35179877236514595	66.61477894278624	66.61477894278624	8.06225774829855	13.601470508735444	5.0	2.720294101747089	0.0	137.03296703296704	1.31355252606255
9	191	B	1126.0	123.63961019999985	3.777529290421533E-5	40.26164427839479	35.17101079013795	1.1447394707713168	138.0	4.0	98.0	15811.0	0.08703374777975133	75.77974560354335	33.0	2.0	1.0510204081632653	140.0	9918.0	109.0	7.892632982254433E-4	20.615528128088304	0.5120389019767633	3.0	20.8806130178211	1.4142135623730951	0.1875	0.07402332101976053	75.25643716352927	30.256437163529256	7.615773105863909	13.416407864998739	6.708203932499369	2.0	2.23606797749979	70.84285714285714	1.5386166565839887
10	192	B	797.0	103.49747459999992	1.0256654792371064E-4	33.015148038438355	29.410882339705484	1.1225487102733744	87.0	3.0	108.0	11388.0	0.1355081555834379	45.938541035613376	20.223748416156685	3.0	0.5462962962962963	143.0	3817.0	28.0	0.0027649906249972217	17.88854381999832	0.5418283691828771	3.605551275463989	18.384776310850235	5.0	0.25	0.35179877236514595	71.25865955480728	74.43848967467152	10.295630140987	19.209372712298546	5.0	3.841874542459709	1.4142135623730951	26.692307692307693	1.0489913544668588
10	195	B	884.0	109.98275595999988	1.1887805142734053E-4	35.34119409414458	30.463092423455635	1.1601315323763046	117.0	3.0	95.0	8422.0	0.1074660633484163	62.24161325485459	24.698178070456937	4.0	0.7157894736842105	80.0	5261.0	81.0	7.102535801644954E-4	22.135943621178654	0.6263496236774352	5.0	21.587033144922902	5.385164807134504	0.29411764705882354	0.31514293343362576	26.565051177077976	48.36646066342979	5.830951894845301	11.40175425099138	5.656854249492381	2.0155644370746373	2.0	65.7625	1.2317049990496103
10	200	A	684.0	94.91168815999994	1.0154175807117523E-4	30.675723300355934	27.202941017470888	1.12766201568627	121.0	4.0	365.0	13977.0	0.533625730994152	22.80350850198276	11.40175425099138	1.0	0.08493150684931507	65.0	4527.0	84.0	0.0016111168510130462	18.110770276274835	0.5903942377803588	4.242640687119285	17.11724276862369	3.605551275463989	0.35233213170882205	0.295378269592824	63.43494882292201	74.74488129694222	6.0	10.44030650891055	5.0990195135927845	2.047512562185564	1.0	69.64615384615385	1.2060967528164346
10	201	B	810.0	102.91168815999994	9.693622272382711E-5	33.60059523282288	29.410882339705484	1.14245451206546	117.0	3.0	87.0	7955.0	0.10740740740740741	71.98988152108893	28.600699292150182	1.0	0.8505747126436781	106.0	8606.0	112.0	0.0021844084140943353	18.601075237738275	0.5535936226382007	5.830951894845301	18.027756377319946	6.4031242374328485	0.3819983596576246	0.4268749491621899	85.42607874009914	86.8778695378843	8.94427190999916	14.866068747318506	4.123105625617661	3.6055512754639896	1.0	81.18867924528301	1.3795026725540322
10	203	A	895.0	108.9116881599999	6.586071645175821E-5	34.785054261852174	31.016124838541646	1.1215151616435053	59.0	3.0	357.0	16916.0	0.39888268156424583	71.99579835490182	25.553864678361276	3.0	0.20168067226890757	119.0	5136.0	58.0	4.884909289431871E-4	18.973665961010276	0.5454545454545454	2.23606797749979	20.248456731316587	3.605551275463989	0.1162476387438193	0.18569533817705186	9.211026540816675	16.33604288971847	8.06225774829855	15.132745950421556	5.0990195135927845	2.9677756498246812	1.4142135623730951	43.15966386554622	1.3438473520249221
10	204	B	1220.0	128.46803731999987	4.468616231146978E-5	42.43819034784589	35.805027579936315	1.1852578594752021	77.0	4.0	224.0	20552.0	0.18360655737704917	54.42786072218358	24.351591323771842	2.0	0.39732142857142855	139.0	8670.0	80.0	4.6054716762300473E-4	22.847319317591726	0.5383669551015958	5.0	21.93171219946131	4.242640687119285	0.29061909685954823	0.25	72.08749061403674	80.21759296819272	9.219544457292887	16.492422502470642	5.0990195135927845	3.23443016025056	1.0	62.37410071942446	1.2825836216839677
11	211	A	745.0	99.7401152799999	1.7258142385235536E-4	33.015148038438355	28.0178514522438	1.1783611635857376	63.0	4.0	196.0	13634.0	0.26308724832214764	52.33169165541619	22.135943621178654	2.0	0.3112244897959184	94.0	4647.0	69.0	5.348741766786545E-4	18.027756377319946	0.5460449959615772	5.0990195135927845	18.788294228055936	8.0	0.3561309707013459	0.5333333333333333	78.69006752597979	90.0	7.0710678118654755	12.041594578792296	5.0	2.4083189157584592	3.1622776601683795	49.43617021276596	1.395739186571982
11	212	A	748.0	100.08326103999993	1.2449457758177988E-4	31.827660925679098	27.586228448267445	1.15375180718762	95.0	3.0	211.0	15792.0	0.2820855614973262	48.59160410224753	17.46424919657298	1.0	0.4928909952606635	98.0	9053.0	97.0	0.0017258913012993902	18.439088914585774	0.5793416285803398	2.23606797749979	17.804493814764857	2.0	0.14285714285714285	0.13333333333333333	18.434948822922024	45.0	7.810249675906654	15.556349186104045	5.656854249492381	2.7499999999999996	1.0	92.37755102040816	1.050038661217276
11	214	A	861.0	109.9827559599999	1.863384329163849E-4	37.33630940518894	27.51363298439521	1.35701124698308	106.0	4.0	531.0	25771.0	0.6167247386759582	69.64849027188984	28.30194339616981	5.0	0.1807909604519774	124.0	8561.0	99.0	0.002867264548531507	21.840329667841555	0.5849621994188375	3.0	23.194827009486403	5.830951894845301	0.16666666666666666	0.40430377003132	18.434948822922024	49.39870535499551	9.486832980505138	16.55294535724685	4.47213595499958	3.701351104664349	3.605551275463989	69.04032258064517	1.433944632636374
11	215	B	1243.0	129.53910511999985	7.752188226355256E-5	43.18564576337837	36.124783736376884	1.195457558404463	128.0	3.0	166.0	14336.0	0.1335478680611424	76.27630545616319	32.0	2.0	0.4578313253012048	91.0	12398.0	184.0	4.5607706296462575E-4	29.0	0.6715194247388594	7.810249675906654	29.698484809834994	8.602325267042627	0.37885275736716745	0.4134013701484873	9.008503742025155	13.276397042315963	6.708203932499369	11.180339887498949	5.385164807134504	2.0761369963434992	1.0	136.24175824175825	1.350540409743507
11	218	B	831.0	105.1543288399999	7.9361215223809E-5	32.69556544854363	30.463092423455635	1.0732845173449648	100.0	3.0	61.0	6529.0	0.07340553549939831	49.03521553480849	23.430749027719962	2.0	0.6065573770491803	184.0	12720.0	85.0	0.004158544645874453	18.681541692269406	0.5713784556401224	3.605551275463989	21.587033144922902	6.324555320336759	0.23620751769642942	0.4	55.4914770123316	40.23635830927384	14.560219778561036	23.706539182259394	5.830951894845301	4.065637928382935	3.0	69.1304347826087	1.2295597484276728
11	219	B	775.0	100.66904747999993	8.829033864072215E-5	31.827660925679098	29.732137494637012	1.070480080062191	162.0	4.0	100.0	11261.0	0.12903225806451613	65.53060808207022	23.769728648009426	3.0	0.7	181.0	15711.0	152.0	0.005612509432583277	17.204650534085253	0.5405565484142836	3.1622776601683795	17.4928556845359	5.0	0.21271781490575853	0.3333333333333333	60.94539590092286	84.35945056784317	12.083045973594572	20.024984394500787	9.0	2.224998266055643	3.0	86.8011049723757	1.7511297816816243
11	228	B	790.0	103.39696951999991	1.846166945803009E-4	32.7566787083184	29.614185789921695	1.1061144459850778	124.0	3.0	87.0	10971.0	0.11012658227848102	60.96409842286597	22.20360331117452	5.0	1.1149425287356323	124.0	9784.0	114.0	8.02963545815322E-4	18.027756377319946	0.550353609956857	2.8284271247461903	20.09975124224178	4.123105625617661	0.22222222222222224	0.2831760569774271	55.61965527615513	24.65589874408161	7.0710678118654755	14.035668847618199	6.0	2.3392781412696997	2.23606797749979	78.90322580645162	1.444807849550286
11	229	A	689.0	94.91168815999991	6.859549573067351E-5	30.265491900843113	26.30589287593181	1.1505213696256658	135.0	3.0	446.0	21265.0	0.6473149492017417	66.00056543018292	22.360679774997898	2.0	0.2242152466367713	68.0	2135.0	45.0	0.0029156527603466445	18.027756377319946	0.5956538369302943	3.1622776601683795	17.029386365926403	3.605551275463989	0.2	0.23620751769642942	26.029592191513444	63.90457584261166	6.324555320336759	11.180339887498949	4.47213595499958	2.5	2.23606797749979	31.397058823529413	1.4332552693208431
12	230	B	1208.0	126.81118307999986	5.2264920511802145E-5	39.01281840626232	38.01315561749642	1.0262978111795007	77.0	3.0	199.0	16000.0	0.16473509933774835	12.806248474865697	6.4031242374328485	1.0	0.22613065326633167	97.0	6536.0	89.0	2.898416884819201E-4	21.0	0.5382846166435669	1.4142135623730951	20.024984394500787	2.0	0.07402332101976053	0.10526315789473684	45.0	90.0	6.082762530298219	12.165525060596439	5.0990195135927845	2.385855756810896	1.4142135623730951	67.38144329896907	1.3208384332925336
12	231	A	869.0	106.32590171999989	5.9559743145219377E-5	34.66987164671943	30.23243291566195	1.1467774275208482	118.0	3.0	363.0	21171.0	0.4177215189873418	60.03345304910802	25.079872407968907	3.0	0.19008264462809918	143.0	8897.0	90.0	0.0034611460155447187	18.027756377319946	0.5199833607986775	3.605551275463989	17.804493814764857	1.0	0.2650854018430103	0.06666666666666667	88.1523897340054	54.462322208025626	9.433981132056603	16.76305461424021	5.385164807134504	3.112821095471726	2.8284271247461903	62.21678321678322	1.446555018545577
12	235	B	864.0	107.74011527999991	5.0895336310354334E-5	35.12833614050059	30.14962686336267	1.1651333629998575	146.0	3.0	148.0	10994.0	0.1712962962962963	67.0017408986256	24.08318915758459	2.0	0.527027027027027	68.0	5023.0	75.0	7.690508374838624E-4	23.08679276123039	0.6572128172792358	6.4031242374328485	23.08679276123039	6.4031242374328485	0.4099180245918029	0.4099180245918029	45.0	45.0	5.656854249492381	9.433981132056603	4.47213595499958	2.1095023109728985	0.0	73.86764705882354	1.0153294843718892
12	237	B	877.0	109.15432883999989	8.73942678105049E-5	33.52610922848042	31.622776601683793	1.0601886624558858	161.0	3.0	92.0	13590.0	0.10490307867730901	61.09155620952596	24.758836806279895	4.0	0.7391304347826086	137.0	6159.0	73.0	0.005634310811636826	17.46424919657298	0.5209148809232269	2.0	18.973665961010276	2.23606797749979	0.13333333333333333	0.125	72.64597536373867	9.211026540816665	9.219544457292887	17.804493814764857	4.242640687119285	4.196559437338058	3.605551275463989	44.956204379562045	1.623802565351518
12	243	A	1100.0	120.81118307999986	3.464450090936943E-5	40.22437072223753	33.015148038438355	1.2183610588510987	149.0	3.0	302.0	18352.0	0.27454545454545454	42.0540186403633	18.439088914585774	1.0	0.22847682119205298	124.0	8825.0	89.0	6.379163930959815E-4	22.47220505424423	0.5586713887812484	3.0	22.47220505424423	3.0	0.15	0.15	32.905242922987895	32.905242922987895	8.246211251235321	14.560219778561036	5.0990195135927845	2.8554940297339364	0.0	71.16935483870968	1.2505382436260624
12	245	A	1005.0	116.22539663999989	4.1247782501298485E-5	36.87817782917155	32.55764119219941	1.1327042279097082	127.0	3.0	466.0	24173.0	0.46368159203980097	69.57703214729597	27.294688127912362	7.0	0.2017167381974249	115.0	5665.0	65.0	5.873852028113261E-4	19.235384061671343	0.5215925838520058	4.242640687119285	21.02379604162864	5.830951894845301	0.2606233456578416	0.350347944635714	85.60129464500446	71.56505117707798	7.615773105863909	14.422205101855956	5.0	2.884441020371191	2.0	49.26086956521739	1.3195057369814651
12	246	A	996.0	116.22539663999989	3.0278707607365318E-5	37.013511046643494	32.202484376209235	1.1493992393328691	133.0	3.0	611.0	43207.0	0.6134538152610441	85.4554923660383	27.730849247724095	2.0	0.2635024549918167	86.0	7999.0	88.0	8.165195553634099E-4	19.4164878389476	0.524578384754676	1.0	19.849433241279208	1.4142135623730951	0.0625	0.07692307692307693	36.2538377374448	8.74616226255521	6.324555320336759	10.816653826391969	5.0	2.1633307652783937	2.23606797749979	93.01162790697674	0.9461182647830979
13	249	A	880.0	109.15432883999992	9.515831425101044E-5	35.22782990761707	30.23243291566195	1.1652330464402436	88.0	4.0	292.0	19462.0	0.33181818181818185	62.91548567309733	27.586228448267445	3.0	0.2910958904109589	119.0	7997.0	104.0	0.0010089290729195558	18.027756377319946	0.5117475707302064	1.0	19.209372712298546	2.0	0.05555555555555555	0.125	33.69006752597977	56.309932474020215	9.055385138137417	16.492422502470642	5.0990195135927845	3.23443016025056	2.23606797749979	67.2016806722689	1.5475803426284858
13	253	A	858.0	107.98275595999988	8.165963733574886E-5	35.22782990761707	29.154759474226502	1.208304597359457	98.0	3.0	651.0	33483.0	0.7587412587412588	76.71512738856688	28.0178514522438	4.0	0.1597542242703533	152.0	14689.0	142.0	0.0035704472054791194	21.37755832643195	0.6068372188265172	3.605551275463989	21.095023109728988	3.0	0.22803508501982758	0.17647058823529413	26.980230718222856	6.709836807756915	9.486832980505138	18.681541692269406	4.123105625617661	4.530939390976874	2.0	96.63815789473684	1.4693988699026483
13	255	A	1159.0	125.98275595999988	1.0251657360061925E-4	41.43669871020132	32.89376840679705	1.2597127272787325	81.0	3.0	497.0	32290.0	0.4288179465056083	38.63493832454902	16.1245154965971	2.0	0.1488933601609658	105.0	6379.0	89.0	5.936439490806666E-4	23.53720459187964	0.5680279878591054	4.47213595499958	22.80350850198276	3.1622776601683795	0.2222222222222222	0.15144563320384566	46.78991060824606	38.65980825409008	6.4031242374328485	12.806248474865697	5.0	2.5612496949731396	1.4142135623730951	60.75238095238095	1.464963160369964
13	268	B	1075.0	121.39696951999987	6.137059442498974E-5	37.8021163428716	33.60059523282288	1.1250430559618314	94.0	5.0	251.0	20235.0	0.23348837209302326	63.982337665984744	23.345235059857504	1.0	0.2151394422310757	108.0	12764.0	199.0	3.5856172001106257E-4	22.02271554554524	0.582578904995569	2.8284271247461903	22.67156809750927	3.605551275463989	0.14804664203952106	0.18569533817705186	6.340191745909905	17.65012421993012	7.211102550927978	12.206555615733702	5.0	2.4413111231467406	1.0	118.18518518518519	1.683798182387966
13	270	B	1023.0	118.81118307999985	1.9447065655575518E-4	37.53664875824692	32.55764119219941	1.152929001725114	67.0	5.0	106.0	10749.0	0.10361681329423265	68.6917315879057	31.240998703626616	2.0	0.3490566037735849	166.0	9484.0	92.0	0.007368774256888204	21.2602916254693	0.5663875793066995	2.23606797749979	20.518284528683193	2.23606797749979	0.11901388973144479	0.125	14.036243467926468	22.833654177917538	12.206555615733702	21.400934559032695	4.242640687119285	5.044248650140519	4.242640687119285	57.13253012048193	1.6102910164487556
13	272	A	935.0	112.81118307999989	7.436363568634553E-5	36.6742416417845	31.575306807693888	1.1614848864381633	103.0	4.0	632.0	47725.0	0.6759358288770053	85.12088424698582	30.14962686336267	4.0	0.310126582278481	96.0	8233.0	133.0	5.06670997242449E-4	18.681541692269406	0.5093913563296355	2.0	19.0	4.123105625617661	0.11764705882352941	0.25	77.47119229084849	88.49256424122503	6.324555320336759	11.180339887498949	5.385164807134504	2.0761369963434992	2.23606797749979	85.76041666666667	1.5508320174905865
14	279	A	923.0	115.15432883999989	3.7420417448158787E-4	41.23105625617661	26.92582403567252	1.531282986977553	73.0	3.0	312.0	18540.0	0.3380281690140845	81.11579436263686	33.06055050963308	3.0	0.33974358974358976	173.0	15684.0	151.0	0.004223114306910011	24.041630560342615	0.58309518948453	3.605551275463989	24.698178070456937	5.0	0.17806548535067296	0.3333333333333333	19.653824058053317	39.0938588862295	13.892443989449804	26.248809496813376	6.4031242374328485	4.099375324214714	2.0	90.65895953757226	1.6655827595001274
14	281	B	724.0	97.25483391999994	1.3209391380963165E-4	31.827660925679098	27.586228448267445	1.15375180718762	97.0	3.0	79.0	9881.0	0.10911602209944751	33.83765326729875	14.7648230602334	3.0	0.8734177215189873	146.0	15148.0	161.0	0.0033640217783124622	18.384776310850235	0.5776351694138191	2.23606797749979	19.79898987322333	3.605551275463989	0.1315334104411641	0.2166365803419133	20.92450174492116	13.799485396019364	10.198039027185569	17.26267650163207	6.082762530298219	2.8379665350483	1.4142135623730951	103.75342465753425	1.5517560073937153
14	282	B	842.0	105.74011527999991	9.708347280080617E-5	34.92849839314596	29.120439557122072	1.1994495592908518	102.0	4.0	57.0	5592.0	0.06769596199524941	28.84561322269071	13.341664064126334	3.0	0.7192982456140351	99.0	11299.0	109.0	0.0035672181550059443	19.313207915827967	0.5529355341430254	3.1622776601683795	26.92582403567252	10.0	0.2	0.6097107608496923	58.3245312618908	23.629377730656813	10.198039027185569	17.26267650163207	4.123105625617661	4.186814035123351	7.615773105863909	114.13131313131314	0.9550402690503584
14	291	B	981.0	113.98275595999988	4.3777604708480675E-5	37.20215047547655	32.202484376209235	1.1552571547231618	102.0	3.0	132.0	13905.0	0.1345565749235474	61.39347800065548	24.698178070456937	1.0	0.8106060606060606	108.0	10072.0	156.0	0.001224857206437306	22.80350850198276	0.6129621059678984	4.242640687119285	23.600847442411894	5.0	0.23076923076923075	0.2688016652852352	8.746162262555202	0.6160599083992224	7.280109889280518	12.36931687685298	6.324555320336759	1.9557607215607944	1.0	93.25925925925925	1.6727561556791106
14	293	A	869.0	107.15432883999992	4.9849486688668726E-5	33.24154027718932	30.4138126514911	1.092975111608034	111.0	3.0	622.0	28603.0	0.715765247410817	68.15373855589021	27.202941017470888	2.0	0.12379421221864952	116.0	9809.0	131.0	0.0023837574983204173	23.345235059857504	0.7022910149526747	6.4031242374328485	23.345235059857504	6.4031242374328485	0.3904053750620288	0.3904053750620288	8.829744667909068	8.829744667909068	8.54400374531753	14.422205101855956	5.830951894845301	2.473387769603369	0.0	84.5603448275862	1.5491895198287287
14	301	A	979.0	114.56854239999988	1.0425194297389889E-4	38.01315561749642	30.805843601498726	1.2339592484215254	74.0	4.0	278.0	24213.0	0.2839632277834525	71.74020542958674	28.284271247461902	2.0	0.4784172661870504	174.0	10789.0	58.0	0.007494392323390799	20.248456731316587	0.5326697140080834	2.0	21.633307652783937	8.06225774829855	0.1111111111111111	0.5281760663657007	34.508522987668414	85.23635830927381	13.152946437965905	22.360679774997898	6.082762530298219	3.676073110469039	7.280109889280518	62.00574712643678	0.9353971637779219
14	302	B	799.0	102.91168815999991	9.932572944915194E-5	33.28663395418648	28.844410203711913	1.1540063991290384	123.0	3.0	109.0	12582.0	0.13642052565707133	66.40258111006528	24.331050121192877	2.0	0.8990825688073395	57.0	7107.0	125.0	4.1400755874819716E-4	18.788294228055936	0.5644395962029355	3.1622776601683795	18.384776310850235	3.605551275463989	0.21271781490575853	0.25	51.170175095029606	66.42529379808738	5.0	8.602325267042627	3.605551275463989	2.385855756810896	1.0	124.6842105263158	1.0025327142254115
15	303	B	826.0	109.15432883999986	2.984963510133955E-4	33.95585369269929	29.832867780352597	1.1382028017789836	88.0	5.0	192.0	14406.0	0.2324455205811138	44.498579691775994	20.615528128088304	2.0	0.2708333333333333	198.0	11494.0	93.0	0.004346782048916422	17.72004514666935	0.5218553863211887	1.0	18.027756377319946	2.23606797749979	0.06666666666666667	0.125	75.96375653207352	49.39870535499554	11.045361017187261	18.973665961010276	9.486832980505138	2.0	3.1622776601683795	58.05050505050505	1.6020532451713938
15	304	A	941.0	112.56854239999987	6.648600281167625E-5	36.68787265568828	31.32091952673165	1.1713536259488189	85.0	3.0	279.0	13739.0	0.2964930924548353	33.780576814369	16.15549442140351	1.0	0.17204301075268819	87.0	8994.0	115.0	5.926429638989499E-4	25.298221281347036	0.6895526900337915	6.708203932499369	25.0	6.324555320336759	0.3570416691943344	0.33333333333333337	11.04094018032373	2.91083782616775	6.324555320336759	10.816653826391969	5.0	2.1633307652783937	1.0	103.37931034482759	1.1124082721814543
15	305	B	838.0	105.74011527999993	1.1267254116064208E-4	33.97057550292606	29.698484809834994	1.1438487761394587	130.0	3.0	113.0	6654.0	0.13484486873508353	59.36528515265533	26.019223662515376	3.0	0.49557522123893805	99.0	10916.0	129.0	4.234846143572732E-4	22.20360331117452	0.653612809982039	5.0990195135927845	23.021728866442675	6.082762530298219	0.3561309707013459	0.4301162633521313	31.39945748334125	33.247067749335855	6.708203932499369	11.661903789690601	4.47213595499958	2.6076809620810595	1.0	110.26262626262626	1.1699340417735435
15	307	B	1065.0	119.39696951999986	3.678473767324208E-5	38.2099463490856	33.24154027718932	1.1494637742555402	100.0	3.0	157.0	14796.0	0.14741784037558686	72.8410569756868	29.832867780352597	1.0	0.643312101910828	127.0	8699.0	89.0	8.198410808428117E-4	22.80350850198276	0.5967950934463552	4.123105625617661	25.238858928247925	7.0710678118654755	0.2207047840876987	0.3676073110469039	28.842660135412075	34.74880124918258	7.615773105863909	13.92838827718412	6.324555320336759	2.2022715545545237	3.0	68.49606299212599	1.2993447522703758
15	308	A	864.0	107.98275595999989	5.6740037407693075E-5	34.40930106817051	30.0	1.1469767022723503	89.0	4.0	621.0	33675.0	0.71875	77.17252054093157	28.30194339616981	2.0	0.21256038647342995	113.0	7800.0	100.0	0.0021045120929483155	19.1049731745428	0.5552270049511524	3.0	19.79898987322333	4.0	0.1875	0.25	54.462322208025626	54.462322208025626	8.06225774829855	14.7648230602334	5.385164807134504	2.741758811294375	1.0	69.02654867256638	1.4487179487179487
15	310	B	968.0	115.49747459999986	2.232541595711478E-4	38.48376280978771	30.870698080866262	1.2466113564707515	171.0	8.0	178.0	19874.0	0.18388429752066116	88.29767291837017	29.832867780352597	2.0	0.8033707865168539	113.0	14286.0	145.0	5.877012066540992E-4	19.6468827043885	0.5105239526991273	3.605551275463989	19.72308292331602	2.23606797749979	0.22803508501982758	0.14285714285714285	81.5110561194953	88.63607246839709	6.708203932499369	11.40175425099138	6.324555320336759	1.8027756377319943	1.4142135623730951	126.42477876106194	1.1469270614587708
15	313	A	647.0	93.25483391999992	2.600785076787701E-4	31.016124838541646	24.351591323771842	1.2736795894017792	111.0	3.0	427.0	8599.0	0.6599690880989181	0.0	0.0	0.0	0.0	197.0	13834.0	72.0	0.0017321219183102005	17.46424919657298	0.5630699930273473	2.8284271247461903	25.298221281347036	9.219544457292887	0.2348880878058814	0.6027004755663158	64.6538240580533	7.125016348901795	10.816653826391969	21.095023109728988	7.211102550927978	2.9253533645856034	8.06225774829855	70.22335025380711	1.0252999855428653
15	316	B	1042.0	119.7401152799999	1.2089289556216663E-4	39.05124837953327	31.575306807693888	1.2367654451426497	110.0	4.0	116.0	16016.0	0.11132437619961612	50.57037927515257	21.213203435596427	2.0	0.8620689655172413	87.0	6005.0	74.0	8.465421932468722E-4	23.08679276123039	0.5911921825610615	3.605551275463989	22.47220505424423	3.605551275463989	0.1732717365533736	0.2095684110712273	18.946504689509055	41.566369637549485	6.4031242374328485	11.313708498984761	5.656854249492381	2.0	1.4142135623730951	69.02298850574712	1.0721065778517902
15	318	A	886.0	108.32590171999988	5.765852358121715E-5	35.35533905932738	30.4138126514911	1.1624763874381927	93.0	3.0	302.0	21147.0	0.34085778781038373	80.83502938299708	27.202941017470888	2.0	0.4370860927152318	101.0	6715.0	87.0	0.0015359350433032163	18.681541692269406	0.5283937925449163	3.605551275463989	19.6468827043885	4.242640687119285	0.25	0.2853908964926964	82.8749836510982	71.56505117707799	7.810249675906654	13.892443989449804	5.0	2.7784887978899606	1.0	66.48514851485149	1.3085629188384214
15	322	A	1002.0	115.98275595999988	3.711849336955259E-5	36.71511950137164	33.61547262794322	1.092208933300905	104.0	4.0	390.0	29587.0	0.38922155688622756	89.17280355293586	28.844410203711913	9.0	0.4256410256410256	130.0	3926.0	41.0	0.0022397018300179816	24.166091947189145	0.6582054552835195	6.082762530298219	21.02379604162864	3.0	0.31622776601683794	0.15789473684210525	19.895431334765647	29.357753542791272	9.219544457292887	17.204650534085253	5.0	3.4409301068170506	3.1622776601683795	30.2	1.3576158940397351
