# Supplementary material for: Exploiting Single-Cell Quantitative Data to Map Genetic Variants Having Probabilistic Effects
Source: PLoS Genet. 2016 Aug 1;12(8):e1006213. doi: 10.1371/journal.pgen.1006213 (PMC4968810; doi:10.1371/journal.pgen.1006213)
Supplement: S1 Dataset — (ZIP) [file pgen.1006213.s007.zip › data/2014-10-07_morpho/k_series/k6-1_A1B.xls]

image_number	cell_id	Cgroup	Agroup	Dgroup	C11-1_A1B	C11-2_A1B	C12-1_A1B	C12-2_A1B	C13_A1B	C101_A1B	C102_A1B	C103_A1B	C104_A1B	C105_A1B	C106_A1B	C107_A1B	C108_A1B	C109_A1B	C110_A1B	C111_A1B	C112_A1B	C113_A1B	C114_A1B	C115_A1B	C116_A1B	C117_A1B	C118_A1B	C126_A1B	C127_A1B	C128_A1B	A7-1_A1B	A7-2_A1B	A8-1_A1B	A8-2_A1B	A9_A1B	A101_A1B	A102_A1B	A103_A1B	A104_A1B	A120_A1B	A121_A1B	A122_A1B	A123_A1B	D14-3_A1B	D15-3_A1B	D16-3_A1B	D17-3_A1B	D104_A1B	D107_A1B
1	8	large	iso	B	765.0	465.0	86.84062035999995	67.18376612	7.42166145321778E-5	1230.0	156.85281359999996	30.479501308256342	29.068883707497267	5.403791360249713	7.5672474734271304	22.67156809750927	25.698090545793782	13.45362404707371	2.2310076307442746	37.04992633488113	15.0	16.941391545391543	0.8822277303875448	1.0485267207008453	0.8413974703456821	0.7736444746880898	0.6078431372549019	94.0	4.0	30.23243291566195	28.0	340.0	2467.0	38756.0	0.6363636363636364	0.2991869918699187	0.9239130434782609	-1.0	0.23097704833486205	56.06444831801216	19.106019575327227	3.0	0.33152173913043476	181.0	7117.0	55.0	0.006237791630047485	26.248809496813376	0.8611955041962268
1	9	small	api	A1	1374.0	285.0	120.88225087999984	49.284271200000006	3.322387198411278E-5	1659.0	172.16652208	42.579337712087536	39.81205847478876	69.7533799244118	80.53767779197439	18.0	19.689654178636054	14.0	35.51018125795718	10.273269347753065	18.24828759089466	36.00000000000001	0.9141856853702699	1.0695085695971025	0.8547717254053002	0.40770477751051015	0.2074235807860262	67.0	4.0	39.56008088970496	107.0	202.0	11214.0	25639.0	0.6	0.18625678119349007	0.6537216828478964	-1.0	0.13048197640046985	113.62647082046023	40.58859007313727	10.0	0.6601941747572816	204.0	11621.0	50.0	0.003306287394418012	26.92582403567252	0.6323683148324015
1	10	small	api	A1	1005.0	89.0	101.91168815999991	24.899494920000002	7.565149932562819E-5	1094.0	129.63961019999988	37.48332962798263	31.827660925679098	26.489363269303766	51.0440921622411	8.06225774829855	-1.0	13.0	14.806582166213776	20.485325689578254	17.72004514666935	19.040651277896576	-1.0	1.1776966493236845	-1.0	0.24432423178888124	0.08855721393034825	136.0	11.0	35.84689665786984	174.0	37.0	24700.0	5709.0	0.9285714285714286	0.19287020109689215	0.17535545023696683	0.048806276620048744	-1.0	24.36643030287652	11.313708498984761	2.0	0.4976303317535545	86.0	14472.0	192.0	5.528488973614127E-4	24.20743687382041	0.6458187443345136
1	11	small	api	A1	1357.0	203.0	122.46803731999985	41.213203400000005	5.4528113966273956E-5	1560.0	165.68124071999992	43.278170016764804	38.28837943815329	35.745593134704166	52.408857237509395	14.317821063276353	17.72519569745197	13.152946437965905	23.083231098103596	25.151234242115706	21.095023109728988	29.13137116540341	0.8077666000231843	1.1303212789841746	0.7146345159042996	0.33652211876567417	0.14959469417833457	101.0	10.0	41.773197148410844	151.0	131.0	14423.0	14561.0	0.8571428571428571	0.18076923076923077	0.4645390070921986	-1.0	0.011188463290071905	51.85406135151178	19.849690270027537	4.0	0.49645390070921985	111.0	9171.0	104.0	5.783067212620459E-4	31.89043743820395	0.7368712084140907
2	21	medium	F	A1	974.0	398.0	99.91168815999991	61.52691188000001	5.1375681754414724E-5	1372.0	164.26702715999994	37.53664875824692	32.01562118716424	44.1776290200018	61.05034592308658	21.18962010041709	26.004668241111723	13.601470508735444	30.31703781893896	22.801369235736487	16.0312195418814	34.646246658440596	0.8148390859652519	1.172447929053339	0.6949895733307077	0.6158129545511231	0.4086242299794661	52.0	3.0	34.0147027033899	66.0	272.0	6054.0	29312.0	0.6428571428571429	0.24635568513119532	0.8047337278106509	-1.0	0.07440957535755889	68.1724044728773	25.823959352847336	2.0	0.39349112426035504	128.0	10428.0	119.0	5.713894936211786E-4	25.059928172283335	0.6676122936195147
2	23	small	api	A1	1176.0	188.0	111.91168815999993	39.384776280000004	5.842956504575055E-5	1364.0	153.29646443999994	40.607881008493905	34.52535300326414	25.977757377720287	29.363161355848646	14.212670403551895	16.240664656912088	12.806248474865697	14.55382515222553	30.064862766265247	19.4164878389476	29.68087706183453	0.8751286171962752	1.1761756933999983	0.7440458275978487	0.35192728237368437	0.1598639455782313	64.0	3.0	39.44616584663204	99.0	150.0	15137.0	26728.0	0.8181818181818182	0.18255131964809385	0.6024096385542169	-1.0	0.061438368271896596	91.69369918778054	41.777185649492296	7.0	0.8433734939759037	113.0	5810.0	80.0	4.685082979215966E-4	21.02379604162864	0.5177269909067925
2	25	medium	iso	A1	1016.0	282.0	100.6690474799999	47.870057640000006	8.466460833648576E-5	1298.0	150.9533186799999	38.07886552931954	32.69556544854363	27.230284325697426	50.411869152317024	17.72004514666935	19.512512041176088	14.866068747318506	22.322093586152832	25.23277969602291	16.401219466856727	28.965458412824898	0.9081375636963502	1.1646492423949102	0.7797519893877355	0.4755191276594768	0.27755905511811024	80.0	4.0	34.828149534535996	49.0	189.0	7667.0	33154.0	0.5333333333333333	0.18335901386748846	0.7941176470588235	-1.0	0.10784289720333765	108.87070535220604	40.293201554337976	8.0	0.9663865546218487	217.0	22719.0	182.0	0.0027362869365685975	20.615528128088304	0.5413902920037097
2	30	medium	iso	A1	965.0	242.0	98.91168815999994	44.627416960000005	6.359221224567993E-5	1207.0	146.3675322399999	36.359317925395686	31.906112267087632	32.97772331381648	40.06078445787381	15.811388300841896	20.444303959035683	12.649110640673518	19.47231247441766	26.828715226549132	16.55294535724685	30.25530518107044	0.7733884378026871	1.1395721804345842	0.6786656001972159	0.45118446353691305	0.25077720207253884	92.0	3.0	34.88552708502482	72.0	173.0	9237.0	26967.0	0.6923076923076923	0.20298260149130073	0.7061224489795919	-1.0	0.12073790375059432	100.46046380430299	42.953744054460834	9.0	0.7142857142857143	109.0	10075.0	138.0	5.180298919295512E-4	25.079872407968907	0.6897784072690624
2	31	small	E	A1	1070.0	11.0	112.46803731999985	10.656854240000001	2.151099606191035E-4	1081.0	125.53910511999982	39.96248240537617	31.38470965295043	33.327950145571606	76.70142966950573	1.4142135623730951	-1.0	10.0	13.162345488558463	16.791616230563328	20.024984394500787	13.525024251059055	-1.0	1.2733105657907324	-1.0	0.09475451420636577	0.010280373831775701	79.0	4.0	39.05124837953327	226.0	1.0	18475.0	69.0	0.1111111111111111	0.20999074930619796	0.004405286343612335	0.17658317039203775	-1.0	77.20932471339061	32.28002478313795	1.0	0.2599118942731278	127.0	8878.0	111.0	5.831687742739421E-4	14.560219778561036	0.3643472302562026
2	36	small	api	A1	855.0	177.0	93.08326103999993	35.798989840000004	6.33670058726667E-5	1032.0	131.29646443999985	35.17101079013795	30.083217912982647	26.565051177077997	39.14614664454073	13.601470508735444	16.424492553220233	12.806248474865697	14.699605964835342	24.73139682570065	15.620499351813308	23.284636599391472	0.828121201593452	1.169123957811695	0.7083262609240221	0.3845910579413026	0.20701754385964913	87.0	3.0	32.449961479175904	52.0	85.0	7781.0	15529.0	0.5454545454545454	0.13275193798449614	0.6204379562043796	-1.0	0.0660439166902995	86.36507830859568	31.257084757784952	4.0	0.8978102189781022	94.0	8494.0	129.0	3.871585999925959E-4	18.35755975068582	0.5219514406402369
3	39	small	api	A1	875.0	179.0	94.32590171999993	37.213203400000005	6.085247561741282E-5	1054.0	133.53910511999985	34.17601498127012	30.083217912982647	29.638383688151336	39.18751761688726	13.892443989449804	16.66918958927058	13.892443989449804	16.50280175465441	25.06380807335792	15.620499351813308	26.11779470016564	0.8334204800449281	1.1360491779877444	0.7336130303101359	0.39451733533875866	0.20457142857142857	74.0	4.0	32.802438933713454	24.0	110.0	3054.0	19154.0	0.5384615384615384	0.127134724857685	0.8208955223880597	-1.0	0.11941314566333461	57.61192518274299	23.334034951392297	4.0	1.0820895522388059	137.0	11774.0	113.0	0.0010588962234350339	23.08679276123039	0.675526177463432
3	40	large	iso	B	1020.0	559.0	99.9827559599999	70.35533899999999	5.709660918273953E-5	1579.0	172.75230851999993	38.58756276314948	32.7566787083184	23.755708111702944	35.982044455072554	24.08318915758459	27.967716967218298	16.0312195418814	20.99121950178044	34.61889436648003	17.11724276862369	35.72780809092219	0.8611067247932013	1.178005960456252	0.7309867298631384	0.7036747319522483	0.5480392156862746	130.0	4.0	36.22154055254967	31.0	408.0	2371.0	39884.0	0.6470588235294118	0.2780240658644712	0.929384965831435	-1.0	0.145561611121508	84.2255805467548	31.725168922463638	8.0	0.4168564920273349	296.0	17238.0	73.0	0.00980139336638264	32.202484376209235	0.8345301457329175
3	43	medium	iso	A1	1005.0	300.0	103.1543288399999	51.69848476000001	4.2459785414438254E-5	1305.0	157.68124071999995	37.0	32.89376840679705	26.149871635933124	28.386966624076848	18.24828759089466	19.753943625402975	12.165525060596439	16.243243243243242	31.95134066131581	17.11724276862369	34.165797015974114	0.9237794709218422	1.1248331155743911	0.8212591344717997	0.5011761051752683	0.29850746268656714	144.0	3.0	36.22154055254967	58.0	206.0	6772.0	32159.0	0.5384615384615384	0.20229885057471264	0.7803030303030303	-1.0	0.1460947170364848	112.25319718798222	46.361507674796485	5.0	0.7196969696969697	103.0	11480.0	144.0	3.126143096219975E-4	24.08318915758459	0.6508970042590431
3	46	small	api	A1	1298.0	239.0	117.81118307999986	43.455844080000006	5.852489721882803E-5	1537.0	163.68124071999995	42.37924020083418	37.94733192202055	41.670181271148294	59.09561731145391	15.620499351813308	18.350417606088698	12.806248474865697	25.625754375337372	22.135943621178654	18.384776310850235	29.865954746600806	0.8512339984366569	1.1167910378500636	0.7622142098089979	0.3688600941261344	0.18412942989214176	121.0	3.0	39.92492955535426	60.0	162.0	6495.0	20850.0	0.6363636363636364	0.14443721535458687	0.7297297297297297	-1.0	0.09469710883222082	64.02087157305294	22.04536101718726	6.0	0.6666666666666666	131.0	9959.0	105.0	0.0014661868758542673	25.709920264364882	0.6066630770756201
3	48	large	F	A1	891.0	476.0	96.74011527999993	67.94112544000001	7.053282048407906E-5	1367.0	167.09545427999993	35.34119409414458	30.870698080866262	31.675468738109217	35.14028381691321	24.186773244895647	23.83466099607872	12.083045973594572	21.41976295377698	33.81847722604867	15.811388300841896	37.2142019235488	1.0147731175566062	1.1448135705116804	0.886409057068609	0.7023056075895143	0.5342312008978676	107.0	3.0	33.28663395418648	16.0	332.0	888.0	24289.0	0.25	0.25457205559619606	0.9540229885057471	-1.0	0.17877682763086933	63.55103493285018	23.45201339941783	4.0	0.3103448275862069	142.0	8583.0	91.0	6.858454426566594E-4	21.02379604162864	0.5948807498021668
3	50	small	api	A1	1004.0	107.0	102.25483391999991	27.142135600000003	1.3733206137405711E-4	1111.0	132.22539663999984	36.71511950137164	32.2490309931942	12.968213208756488	16.82894583363976	9.219544457292887	14.958480772586059	13.152946437965905	6.645763470574688	26.04729426373378	17.72004514666935	22.954784158974125	0.6163423008965763	1.1384875256909257	0.5413693931538953	0.26543621029432135	0.10657370517928287	159.0	4.0	37.0	103.0	72.0	12418.0	9435.0	0.7142857142857143	0.15751575157515751	0.4114285714285714	-1.0	0.006059735231478468	54.50323975266913	17.366697952852476	4.0	0.6171428571428571	86.0	14182.0	209.0	2.4882479839904726E-4	23.021728866442675	0.6270367406970474
3	51	small	api	A1	944.0	115.0	98.66904747999993	27.970562720000004	5.246328977280893E-5	1059.0	129.05382375999986	35.608987629529715	32.802438933713454	17.147619881396977	30.041363926279136	10.770329614269007	13.484943077947555	12.649110640673518	10.053641617800974	24.327459357902725	15.811388300841896	20.082177093272414	0.7986929979617149	1.0855591470343922	0.7357434186277564	0.2834785926728399	0.12182203389830508	116.0	3.0	34.132096331752024	83.0	69.0	9112.0	6826.0	0.7692307692307693	0.14353163361661944	0.45394736842105265	0.024332815811076245	-1.0	49.26405347647581	22.36812635264383	3.0	0.5394736842105263	115.0	14699.0	169.0	6.968705172759006E-4	22.80350850198276	0.6403863187357883
3	53	small	api	A1	1235.0	38.0	113.2253966399999	16.485281360000002	3.304354570516671E-5	1273.0	132.12489155999987	43.41658669218482	35.608987629529715	49.93416434056007	60.255118703057775	5.385164807134504	-1.0	13.92838827718412	18.6103989640771	14.378392481324298	18.439088914585774	21.434547606722553	-1.0	1.2192592258978023	-1.0	0.14559702901651073	0.03076923076923077	121.0	3.0	37.48332962798263	137.0	9.0	16247.0	870.0	0.35714285714285715	0.11468970934799685	0.06164383561643835	0.032777580469884056	-1.0	76.03531389888435	31.016124838541646	3.0	0.6506849315068494	127.0	12153.0	142.0	0.0016522654913379603	22.02271554554524	0.5072419833848759
3	55	small	api	A1	1190.0	52.0	110.7401152799999	19.313708480000003	7.304438535713352E-5	1242.0	132.4680373199999	40.80441152620633	35.805027579936315	54.78240703180728	75.77403610124821	5.385164807134504	-1.0	15.297058540778355	19.262623098857762	11.171615469558912	17.0	19.872016612242817	-1.0	1.1396279875810365	-1.0	0.17440571044346867	0.043697478991596636	145.0	6.0	36.68787265568828	82.0	16.0	14369.0	2144.0	0.4375	0.07890499194847021	0.16326530612244897	0.06619435100733771	-1.0	65.3312021246421	30.479501308256342	2.0	1.2448979591836735	172.0	20883.0	200.0	0.007024165640048458	25.553864678361276	0.6262524987512562
4	58	small	E	A1	918.0	85.0	95.84062035999993	23.313708480000003	6.632423346795494E-5	1003.0	121.98275595999986	34.9857113690718	31.906112267087632	12.528807709151508	16.92751306414705	8.246211251235321	13.924715800691896	13.341664064126334	5.830951894845301	23.882571264755185	15.811388300841896	20.02651303871435	0.5921996089015749	1.0965206627559225	0.5400715454036037	0.24325498303775817	0.09259259259259259	81.0	11.0	33.52610922848042	232.0	22.0	20903.0	1961.0	0.5	0.25324027916251246	0.08661417322834646	0.10450610292925187	-1.0	56.24746863843004	20.596651451596678	1.0	0.4094488188976378	143.0	10102.0	104.0	0.004376345230656531	19.72308292331602	0.5637468026661792
4	60	large	iso	A1	1126.0	639.0	105.1543288399999	75.18376611999997	6.0348005023936466E-5	1765.0	182.75230852000004	41.10960958218893	34.713109915419565	26.87813975209866	45.45351912595797	26.076809620810597	30.8454094658432	18.027756377319946	26.027977664462814	33.157501670247235	16.492422502470642	36.52118624904102	0.8454032568342743	1.18426754855312	0.7138617096002897	0.7149849839695867	0.5674955595026643	133.0	3.0	37.64306044943742	91.0	446.0	5891.0	32993.0	0.47368421052631576	0.30424929178470256	0.8305400372439479	-1.0	0.21725489108902246	105.42028398567938	38.29585956113649	3.0	0.3221601489757914	122.0	12088.0	147.0	4.1816637475525903E-4	29.068883707497267	0.7071067811865476
4	61	small	api	A1	931.0	226.0	96.08326103999993	42.213203400000005	4.142624625027725E-5	1157.0	140.71067799999986	35.6931365951495	32.55764119219941	38.02723071397352	47.082565279730886	15.264337522473747	17.320790467219595	13.601470508735444	20.199961919232955	23.28178492800675	16.278820596099706	27.582925698505193	0.8812725695956093	1.096305975744377	0.8038563951065186	0.4393398282186368	0.24274973147153597	141.0	3.0	33.60059523282288	23.0	140.0	2713.0	23984.0	0.4166666666666667	0.14088159031979255	0.8588957055214724	-1.0	0.13337878683609572	95.59427882513751	40.59122222720443	6.0	0.8711656441717791	120.0	16185.0	174.0	3.4778035023437525E-4	21.02379604162864	0.5890150893739515
4	62	small	api	A1	1150.0	223.0	109.74011527999991	43.455844080000006	8.109357926764896E-5	1373.0	155.19595935999993	40.80441152620633	34.40930106817051	43.99491399474584	50.95879056324114	15.524174696260024	17.490079459391108	13.601470508735444	23.379824982583088	21.738308445094205	16.1245154965971	30.101753374455427	0.8875988661060363	1.1858541225631423	0.7484890841274409	0.39598868626229533	0.19391304347826088	122.0	3.0	36.345563690772494	76.0	160.0	8981.0	20257.0	0.6428571428571429	0.17188638018936636	0.6779661016949152	-1.0	0.09491725328655123	94.92509662604553	31.59203535255168	8.0	0.7457627118644068	155.0	18709.0	134.0	0.0034729276375957655	25.238858928247925	0.6185326043003575
4	68	small	api	A1	1270.0	247.0	114.15432883999989	43.627416960000005	4.333598399441037E-5	1517.0	160.61017291999994	42.190046219457976	36.89173349139343	55.05894334549534	68.29946326068254	15.0	20.315597012401295	15.0	28.25310960314264	14.583212798214305	17.46424919657298	30.408163265306122	0.7383489636481525	1.1436178847302094	0.6456255830786838	0.38217926033404065	0.19448818897637796	101.0	3.0	38.27531841800928	60.0	127.0	7119.0	15062.0	0.7692307692307693	0.12326961107448912	0.679144385026738	-1.0	0.07111779521444993	101.52826166551557	38.98064835255099	6.0	0.6684491978609626	107.0	10894.0	138.0	4.7858041198035986E-4	20.591260281974	0.48805967585020915
4	72	small	E	A1	818.0	70.0	94.66904747999993	29.798989840000004	4.840672954493329E-5	888.0	126.46803731999987	34.655446902326915	29.0	19.98310652189997	40.45854619040779	10.04987562112089	-1.0	8.06225774829855	12.840694314350937	22.689655172413794	16.55294535724685	19.78847190884423	-1.0	1.195015410425066	-1.0	0.31477014539831966	0.08557457212713937	131.0	8.0	32.7566787083184	477.0	2.0	27304.0	103.0	0.3333333333333333	0.5394144144144144	0.0041753653444676405	0.2261792266080403	-1.0	54.87456226213868	19.4164878389476	2.0	0.22964509394572025	163.0	10252.0	95.0	0.0028936826617498163	18.384776310850235	0.5305017812255021
4	75	medium	iso	A1	1193.0	336.0	109.32590171999989	53.455844080000006	5.204449103716386E-5	1529.0	165.19595935999996	40.80441152620633	36.68787265568828	21.45798235337544	23.4985656759521	18.439088914585774	21.609712503465083	15.620499351813308	13.601470508735444	34.23474595508505	17.804493814764857	34.112314491983675	0.8532778449333417	1.1122043490815432	0.7671952062028685	0.48895863870309964	0.28164291701592625	139.0	3.0	38.01315561749642	97.0	251.0	11178.0	30994.0	0.5384615384615384	0.2275997383911053	0.7212643678160919	-1.0	0.14007402972082197	79.96817094846296	34.00527566266354	5.0	0.47413793103448276	126.0	19138.0	229.0	0.0030996087737849903	24.596747752497688	0.6027962867863101
4	80	medium	iso	A1	1076.0	428.0	109.32590171999992	62.52691188000001	2.369780408097368E-4	1504.0	174.26702716	43.41658669218482	30.265491900843113	40.86532862626359	69.13267806761735	22.825424421026653	23.721580074589344	13.038404810405298	32.24574077934151	20.947949634426344	16.64331697709324	34.50928098211373	0.9622219240562876	1.4345244027233324	0.6707602340047925	0.5719313620677087	0.39776951672862454	82.0	3.0	37.0	49.0	329.0	3005.0	28472.0	0.5833333333333334	0.25132978723404253	0.8703703703703703	-1.0	0.23769839459062078	68.6299019571369	23.436313541445628	1.0	0.3783068783068783	110.0	4924.0	61.0	6.593421379767001E-4	26.476404589747453	0.6098223422642601
5	87	small	api	A1	883.0	121.0	89.42640679999994	28.313708480000003	5.4673231389818123E-5	1004.0	119.74011527999988	34.17601498127012	32.31098884280702	18.73336164291689	20.04524942542102	9.219544457292887	19.450368707885332	18.439088914585774	7.724715714944618	22.283440581246225	14.212670403551895	22.536664228938157	0.47400358295291395	1.0577211099151578	0.44813663876949084	0.3166146275263295	0.13703284258210646	76.0	3.0	31.622776601683793	113.0	56.0	10453.0	6473.0	0.7333333333333333	0.16832669322709162	0.33136094674556216	0.002072555632349998	-1.0	17.738768882709856	8.16227766016838	2.0	0.31952662721893493	137.0	9800.0	110.0	4.306353731519377E-4	20.615528128088304	0.6032162655413883
5	89	small	api	A1	1059.0	245.0	102.49747459999993	42.870057640000006	1.063398188381943E-4	1304.0	147.78174579999987	40.26164427839479	32.01562118716424	26.20011484134735	49.0535542318314	15.652475842498529	19.515773272967287	16.1245154965971	19.124901970613195	25.487557940220512	17.029386365926403	25.320181509924094	0.8020423082174206	1.2575624893555575	0.6377753113711512	0.41825476976190823	0.23135033050047216	74.0	4.0	36.359317925395686	54.0	161.0	5077.0	21202.0	0.6666666666666666	0.16487730061349692	0.7488372093023256	-1.0	0.08441356096288172	40.694483579293205	14.670174982185149	2.0	0.4046511627906977	106.0	9018.0	115.0	4.481089938118901E-4	25.079872407968907	0.6229222093998598
5	92	small	api	A1	1194.0	284.0	111.7401152799999	51.11269832000001	4.0341050521259565E-5	1478.0	164.85281359999993	41.30375285612676	35.35533905932738	46.13218027513131	56.481991354748104	17.88854381999832	19.670518445511213	14.317821063276353	27.043547444486283	22.48599564173221	17.804493814764857	32.437505595678765	0.9094088632971675	1.1682465493208185	0.7784391606599386	0.45742478600385467	0.23785594639865998	85.0	4.0	37.013511046643494	76.0	177.0	7936.0	23446.0	0.42857142857142855	0.17117726657645466	0.6996047430830039	-1.0	0.12026384282379513	121.28614403454337	46.707883372526325	6.0	0.7075098814229249	128.0	10026.0	124.0	2.5448429777112E-4	22.847319317591726	0.5531535935045836
5	94	medium	iso	A1	931.0	333.0	96.91168815999994	54.284271200000006	3.60439415758371E-5	1264.0	154.02438647999992	35.4682957019364	31.144823004794873	25.489200556286704	37.6852632202729	19.4164878389476	20.58623025526748	13.341664064126334	20.102460123593524	30.277905251053163	16.15549442140351	32.88350553246944	0.9431784060600131	1.1388183421840576	0.8282079512797091	0.5601416323527186	0.3576799140708915	135.0	3.0	34.0147027033899	65.0	231.0	6897.0	31753.0	0.5	0.23417721518987342	0.7804054054054054	-1.0	0.12337612118342686	80.13435998921528	25.823959352847336	5.0	0.652027027027027	214.0	21784.0	93.0	0.00551738332701918	19.209372712298546	0.5415927755234601
5	97	medium	iso	A1	1019.0	399.0	102.6690474799999	60.11269832000001	5.8217575133908084E-5	1418.0	165.19595935999996	37.656340767525464	33.54101966249684	23.649019752346412	38.10095181149932	21.2602916254693	23.020504179878678	13.45362404707371	20.74019896998405	32.28882159509696	17.204650534085253	33.61191854148081	0.9235371849089252	1.1226951698677807	0.8226072487848057	0.5854997177382995	0.3915603532875368	98.0	3.0	35.84689665786984	89.0	302.0	6189.0	24264.0	0.5454545454545454	0.2757404795486601	0.7723785166240409	-1.0	0.15302132608017485	67.59953149102552	25.439088914585774	3.0	0.391304347826087	158.0	15095.0	130.0	5.340910848577711E-4	19.697715603592208	0.5230916016295286
5	98	large	iso	A1	849.0	459.0	91.84062035999993	64.11269832	6.147232663643865E-5	1308.0	158.36753223999995	34.17601498127012	30.083217912982647	24.443954780416533	37.168310465838914	22.47220505424423	25.105172269958153	13.601470508735444	20.01403617053833	31.911479775097614	15.556349186104045	33.12712986444623	0.8951225194791977	1.1360491779877444	0.7879258546401187	0.6980865119234704	0.5406360424028268	123.0	3.0	32.802438933713454	36.0	340.0	3525.0	40443.0	0.5833333333333334	0.2874617737003058	0.9042553191489362	-1.0	0.16092963593922788	128.1926257139284	46.723360162047676	7.0	0.4920212765957447	130.0	9424.0	96.0	0.0021526201845489387	24.351591323771842	0.7125345461463991
5	100	small	api	A1	900.0	88.0	95.84062035999993	25.142135600000003	4.135786126437617E-5	988.0	123.39696951999986	35.0	31.016124838541646	26.565051177077976	40.60129464500446	9.219544457292887	12.831164159436545	11.661903789690601	13.0	21.053564989155607	15.652475842498529	19.975679657467925	0.718527511824597	1.1284452903835318	0.6367411144765259	0.26233277190360643	0.09777777777777778	129.0	3.0	33.54101966249684	58.0	41.0	10650.0	8105.0	0.5454545454545454	0.10020242914979757	0.41414141414141414	0.007203129558174936	-1.0	57.72141103832996	26.0	5.0	1.0707070707070707	116.0	7506.0	90.0	7.265828092584658E-4	20.615528128088304	0.5890150893739515
5	101	medium	iso	B	909.0	432.0	96.49747459999993	61.69848476000001	6.076762326016939E-5	1341.0	160.61017291999994	36.235341863986875	30.4138126514911	30.699722550814414	38.82193509787169	22.847319317591726	23.04299850293518	13.416407864998739	22.02269825396918	31.86052373977824	16.64331697709324	35.12940426866704	0.9915080849691272	1.191410701420572	0.8322135127600483	0.6393792688953961	0.4752475247524752	120.0	4.0	33.83784863137726	58.0	303.0	5586.0	30403.0	0.6153846153846154	0.2692020879940343	0.8393351800554016	-1.0	0.15834037013548868	127.87191936509356	50.3776570498461	6.0	0.5096952908587258	277.0	13092.0	65.0	0.0037121611938593837	20.808652046684813	0.574263991348343
5	102	small	api	A1	1090.0	201.0	105.9116881599999	38.970562720000004	5.3764150666668177E-5	1291.0	147.2964644399999	38.62641583165593	34.17601498127012	27.590697253043146	33.34526258414536	14.317821063276353	17.205040392950984	14.317821063276353	16.25830371466483	28.20691647426747	18.110770276274835	29.57760403861035	0.8321875878386462	1.1302200052529476	0.7363058377757165	0.367953371313726	0.18440366972477065	117.0	5.0	36.49657518178932	64.0	144.0	7391.0	16510.0	0.6	0.1611154144074361	0.6923076923076923	-1.0	0.06927342793096834	78.26368601293919	33.19409286165361	2.0	0.49038461538461536	172.0	7708.0	58.0	7.675349944939826E-4	16.0	0.4142242984627982
5	104	medium	iso	A1	1039.0	267.0	104.3259017199999	47.041630520000005	3.818818692965604E-5	1306.0	153.78174579999992	38.47076812334269	33.12099032335839	45.25129566720895	58.86102756302115	17.4928556845359	19.034662263937207	11.661903789690601	26.87755016184888	20.138286732616265	16.76305461424021	31.402105517031465	0.9190000558968472	1.1615222777989036	0.7912031249528519	0.4509103659248012	0.2569778633301251	125.0	3.0	35.90264614203248	36.0	188.0	3481.0	26058.0	0.5454545454545454	0.17151607963246554	0.8392857142857143	-1.0	0.15140773061273058	43.619860000288355	16.45362404707371	5.0	0.6919642857142857	91.0	12562.0	173.0	6.555309210829134E-4	21.18962010041709	0.5507979469627482
6	112	medium	iso	A1	1226.0	344.0	111.32590171999992	54.11269832000001	6.748149346263778E-5	1570.0	167.43860003999995	41.30375285612676	36.345563690772494	48.17983011986425	61.79653702469285	19.313207915827967	22.353132776768426	15.811388300841896	31.135185329999427	21.873371032675347	18.027756377319946	35.32970893279483	0.8640045271819864	1.1364180015899181	0.7602876106971126	0.48607464645649984	0.2805872756933116	93.0	3.0	38.01315561749642	67.0	268.0	5734.0	29873.0	0.5	0.21337579617834396	0.8	-1.0	0.1271473770779706	102.05306539760204	40.3620097536843	3.0	0.4537313432835821	132.0	9242.0	94.0	6.085024833981295E-4	25.0	0.6052718765551989
7	128	medium	iso	A1	1074.0	449.0	104.9116881599999	63.52691188000001	3.976725334843373E-5	1523.0	170.8528136	38.63935817272331	33.734255586866	28.347700269645856	36.298229237810204	23.345235059857504	24.181455632280198	14.866068747318506	22.77470541995748	34.77177662864132	17.029386365926403	38.47154841324833	0.9654189315507372	1.1454042041398136	0.842863094147412	0.6055274964512597	0.4180633147113594	106.0	4.0	36.6742416417845	35.0	309.0	3182.0	36442.0	0.5	0.22586999343401182	0.8982558139534884	-1.0	0.1539924159110999	58.13891575405539	19.97056274847714	1.0	0.4331395348837209	166.0	14930.0	113.0	8.062629848418118E-4	25.495097567963924	0.6598219735948326
7	129	small	E	A1	1019.0	69.0	102.2548339199999	21.0710678	3.527790743346295E-5	1088.0	125.74011527999986	37.0	33.83784863137726	38.99099404250546	45.48969559312923	6.708203932499369	-1.0	12.529964086141668	15.81081081081081	18.352230567760067	17.08800749063506	22.171182488769098	-1.0	1.093450130446252	-1.0	0.20606427092224475	0.06771344455348381	99.0	11.0	35.4400902933387	124.0	19.0	20403.0	2701.0	0.4166666666666667	0.13143382352941177	0.13286713286713286	0.10119432053519878	-1.0	73.54576495303176	29.14331607164721	5.0	0.965034965034965	105.0	7684.0	93.0	7.807304589377234E-4	19.6468827043885	0.5309968298483378
7	131	small	E	A1	1267.0	88.0	114.74011527999987	23.727922040000003	7.917250307726484E-5	1355.0	140.46803731999992	42.5440947723653	35.84689665786984	50.13867565301962	59.32271997820355	8.06225774829855	-1.0	14.422205101855956	20.731431817252037	15.482511786083862	18.384776310850235	24.104784183048544	-1.0	1.1868278355701163	-1.0	0.2067970908177741	0.06945540647198106	89.0	5.0	38.3275357934736	130.0	4.0	12337.0	270.0	0.3076923076923077	0.0988929889298893	0.029850746268656716	0.08920902777358113	-1.0	41.308293529628465	19.235384061671343	2.0	0.43283582089552236	165.0	14244.0	139.0	0.003692038616843756	25.96150997149434	0.6102259340668297
7	136	small	api	A1	1282.0	298.0	115.39696951999986	49.870057640000006	1.054174442523308E-4	1580.0	167.68124071999995	43.04648650006177	36.013886210738214	76.21302186846503	86.32280902015724	18.110770276274835	19.915462870042766	15.132745950421556	35.26420210852335	5.525646380830304	17.72004514666935	35.33695280126632	0.9093823424770816	1.195274685108175	0.7608145255705642	0.4321608951035482	0.23244929797191888	103.0	4.0	37.69615364994153	79.0	200.0	8107.0	27241.0	0.5625	0.17658227848101266	0.7168458781362007	-1.0	0.09568813836619583	75.35176883220097	22.937899747016964	5.0	0.7168458781362007	209.0	10311.0	75.0	0.0016643761080340248	21.095023109728988	0.49005214652533186
7	140	small	E	A1	997.0	34.0	107.91168815999993	14.89949492	3.0586440210394973E-4	1031.0	124.81118307999988	37.48332962798263	31.827660925679098	24.740961344701876	46.080924186660695	4.0	-1.0	11.40175425099138	9.92441183032707	19.228557242364865	18.384776310850235	13.777777777777773	-1.0	1.1776966493236845	-1.0	0.13807118741306892	0.034102306920762285	161.0	4.0	37.21558813185679	98.0	0.0	14381.0	0.0	0.25	0.0950533462657614	0.0	0.087314163911543	-1.0	70.4437171753058	32.01562118716424	3.0	0.9081632653061225	94.0	15427.0	240.0	5.857988841745747E-4	22.67156809750927	0.6048440285994269
7	145	large	E	B	992.0	692.0	101.32590171999992	81.59797967999998	7.401285168596868E-5	1684.0	185.33809496	38.62641583165593	32.31098884280702	31.258485308574564	46.02564607596514	28.635642126552707	29.788431037796474	13.416407864998739	29.56525930278222	34.3536375627546	17.26267650163207	41.0827931011598	0.9613007845300388	1.195457558404463	0.8041279071530189	0.805302280018042	0.6975806451612904	164.0	4.0	35.510561809129406	180.0	185.0	15558.0	14144.0	0.6153846153846154	0.2167458432304038	0.5068493150684932	-1.0	0.03989836277468122	150.76127030798227	57.473661741100486	8.0	0.5397260273972603	336.0	14467.0	65.0	0.011406579933920039	33.06055050963308	0.8559052088529168
7	149	small	api	A1	1313.0	198.0	117.4974745999999	37.798989840000004	2.752130312680608E-5	1511.0	158.12489155999992	42.2965719651132	39.20459156782532	52.561428427666954	60.76160118933518	13.601470508735444	17.095180978360993	13.038404810405298	26.810683403263482	18.390703006117146	19.1049731745428	30.72523417710357	0.7956318523888181	1.0788678130197746	0.7374692643409456	0.32170044478556	0.1507996953541508	127.0	4.0	39.824615503479755	71.0	123.0	9457.0	18674.0	0.75	0.128391793514229	0.634020618556701	-1.0	0.05953513114768656	112.95908284335478	44.53175492025422	7.0	0.7628865979381443	142.0	11399.0	99.0	9.87516299685668E-4	19.6468827043885	0.46450295595098157
8	152	small	api	A1	1355.0	200.0	119.39696951999987	39.213203400000005	5.1048789306798825E-5	1555.0	161.43860003999998	43.01162633521314	38.600518131237564	35.21759296819272	35.537677791974374	13.0	18.489196297347974	15.033296378372908	19.06461275398636	27.20170740791909	20.0	32.800000000000004	0.70311330957445	1.114275880675443	0.631004692615479	0.32842712472221924	0.14760147601476015	93.0	5.0	41.773197148410844	71.0	125.0	5109.0	10776.0	0.625	0.12604501607717042	0.6377551020408163	-1.0	0.0484035123835219	55.79843290772911	21.56987895409971	2.0	0.44387755102040816	104.0	5861.0	82.0	8.12533706637717E-4	25.238858928247925	0.5867915509994365
8	155	small	api	A1	905.0	125.0	96.49747459999992	28.970562720000004	9.27888469529214E-5	1030.0	127.88225087999986	36.235341863986875	30.479501308256342	14.274181383803452	28.797929850168767	10.770329614269007	14.213333289368068	13.416407864998739	9.272715054302811	25.98467711102155	16.401219466856727	19.24909973614035	0.7577624048487969	1.1888430029585615	0.6373948477326484	0.3002209419478427	0.13812154696132597	56.0	3.0	34.40930106817051	114.0	62.0	12892.0	7724.0	0.6923076923076923	0.170873786407767	0.3522727272727273	0.017730495222686028	-1.0	84.41297166888921	35.61312722482234	4.0	0.6761363636363636	196.0	16174.0	136.0	0.0030931690186571134	21.2602916254693	0.5867280542093963
8	170	medium	iso	A1	1096.0	291.0	105.98275595999989	48.04163052	7.020842304973408E-5	1387.0	156.02438647999992	38.948684188300895	34.713109915419565	27.673863304837916	38.51140887445449	17.029386365926403	20.39905376592524	15.0	19.307455840212437	29.153250816933276	17.46424919657298	31.00750253553669	0.8348125634323511	1.122016560406185	0.7440287361980984	0.4532966715654376	0.2655109489051095	123.0	3.0	37.33630940518894	129.0	180.0	11409.0	16783.0	0.5625	0.22278298485940878	0.5825242718446602	-1.0	0.06181812754995289	60.87319377305125	21.755271705008532	4.0	0.3851132686084142	205.0	19246.0	120.0	0.006023745566273535	25.553864678361276	0.6560905768939159
9	172	small	E	A1	1056.0	90.0	104.3259017199999	24.727922040000003	4.0162126724162914E-5	1146.0	131.05382375999983	36.89173349139343	34.66987164671943	1.041626676009983	2.7091360005618697	8.602325267042627	-1.0	15.264337522473747	0.4337014958576745	26.76675614655211	17.4928556845359	9.17581361817875	-1.0	1.0640862437367644	-1.0	0.2370257206725826	0.08522727272727272	53.0	5.0	36.235341863986875	331.0	32.0	18507.0	1946.0	0.5714285714285714	0.31675392670157065	0.0881542699724518	0.11637199971451888	-1.0	82.41507799840251	34.846549979090604	2.0	0.29476584022038566	89.0	13061.0	204.0	3.8850264260511375E-4	22.80350850198276	0.61811973425707
9	173	small	api	A1	994.0	102.0	100.08326103999993	26.727922040000003	7.131545257782165E-5	1096.0	128.81118307999986	38.01315561749642	32.202484376209235	24.562518045251096	39.47245984834382	9.848857801796104	13.634554625121373	13.892443989449804	12.521980673998822	22.855379460838957	17.029386365926403	19.697715603592215	0.7223453990678798	1.180441706714406	0.6119280562175552	0.267056866075914	0.10261569416498995	96.0	7.0	35.608987629529715	86.0	46.0	11420.0	6167.0	0.5384615384615384	0.12043795620437957	0.3484848484848485	0.009409743385291661	-1.0	74.9996544557016	33.23118842698621	4.0	0.6893939393939394	105.0	15312.0	218.0	4.800845227294062E-4	23.706539182259394	0.6236403896799327
9	175	small	api	A1	1081.0	164.0	104.0832610399999	34.384776280000004	6.574105290526736E-5	1245.0	140.4680373199999	39.84971769034255	33.52610922848042	32.23807331700332	43.86397196031192	12.529964086141668	17.57093552446638	15.652475842498529	17.766750708288743	23.384759461858227	17.029386365926403	25.6393484768448	0.7131073965125256	1.1886174270556342	0.5999469469995816	0.3303583682565989	0.1517113783533765	111.0	4.0	36.796738985948195	79.0	92.0	10556.0	11512.0	0.4666666666666667	0.13734939759036144	0.5380116959064327	0.008214794319126114	-1.0	80.38391704471228	24.280109889280517	5.0	1.0584795321637428	111.0	18092.0	222.0	4.6155047583260197E-4	24.698178070456937	0.6197830123258931
9	176	small	api	A1	1200.0	271.0	111.3259017199999	45.455844080000006	3.8276349055602975E-5	1471.0	159.1959593599999	42.01190307520001	36.013886210738214	35.53767779197438	46.36392753160292	16.97056274847714	18.8289182119538	14.142135623730951	23.112497385846577	24.879292247356545	17.204650534085253	31.93491555963431	0.9013031209463295	1.1665473375842836	0.7726245578792981	0.4083132799977472	0.22583333333333333	129.0	3.0	38.07886552931954	48.0	182.0	5245.0	26545.0	0.45454545454545453	0.15635622025832766	0.7913043478260869	-1.0	0.1153045538787769	82.08580400466184	30.630856874661845	5.0	0.7347826086956522	127.0	7146.0	78.0	0.001063422698808897	24.186773244895647	0.5757123927854939
9	177	medium	iso	A1	964.0	298.0	101.25483391999994	51.041630520000005	4.72156297706332E-5	1262.0	154.71067799999994	37.05401462729781	31.016124838541646	34.555804524644145	46.30464729607843	18.439088914585774	18.748619766837045	12.041594578792296	22.588645479277687	26.27665461893081	16.401219466856727	31.241938100219215	0.9834904725734117	1.194669379885049	0.823232342883052	0.5040908028186318	0.3091286307053942	124.0	4.0	35.35533905932738	29.0	219.0	1533.0	15812.0	0.4	0.196513470681458	0.8830645161290323	-1.0	0.20904029129234677	39.5248684632197	14.317821063276353	1.0	0.34274193548387094	96.0	9040.0	121.0	6.406420750452344E-4	22.0	0.593727838165005
9	178	small	api	A1	1062.0	219.0	103.0832610399999	40.627416960000005	3.89306512707828E-5	1281.0	146.1248915599999	37.73592452822641	34.9857113690718	22.456938999942118	31.42956561483851	15.652475842498529	18.366852059550602	13.416407864998739	14.733970532088405	28.983260889083994	17.204650534085253	28.25576807931553	0.8522133129699478	1.078609610939221	0.7901035780942709	0.3941223487704289	0.2062146892655367	94.0	4.0	36.05551275463989	42.0	152.0	4450.0	20893.0	0.46153846153846156	0.15144418423106948	0.7835051546391752	-1.0	0.13108477877284616	75.05441873907897	28.821942679343316	6.0	0.8041237113402062	98.0	14348.0	199.0	3.3126860316866303E-4	29.068883707497267	0.7703238776024631
9	181	small	api	A1	1022.0	215.0	102.91168815999991	42.627416960000005	1.0328809503909112E-4	1237.0	147.5391051199999	39.11521443121589	32.0624390837628	25.0596994316696	40.60129464500449	14.142135623730951	17.98061851765244	13.45362404707371	16.489747260218465	26.07412361286546	17.0	25.337992992517947	0.7865210871276165	1.2199700194058158	0.6447052588314344	0.4142135623479995	0.21037181996086105	93.0	3.0	37.12142238654117	107.0	154.0	11690.0	23017.0	0.6363636363636364	0.21099434114793855	0.5900383141762452	-1.0	0.0769308737664282	85.18010674645555	34.227178672018034	7.0	0.7394636015325671	115.0	14941.0	186.0	8.065154547306943E-4	17.11724276862369	0.4376108636378401
9	187	small	api	A1	1265.0	296.0	115.32590171999988	48.870057640000006	6.196369993770356E-5	1561.0	166.61017291999997	43.965895873961216	36.40054944640259	42.04922089099366	62.7934789784928	17.26267650163207	21.4048655898769	14.142135623730951	27.202902982544035	21.428247975995486	18.867962264113206	30.586905327336233	0.8064837608602498	1.2078360503513303	0.6677096288239311	0.4237561285985153	0.2339920948616601	117.0	3.0	39.20459156782532	58.0	198.0	5769.0	20191.0	0.6666666666666666	0.16399743754003843	0.7734375	-1.0	0.0602675061132658	54.54777829154157	22.025792932158584	5.0	0.3671875	123.0	8233.0	95.0	2.913104639073518E-4	25.495097567963924	0.5798834997255995
9	188	small	api	A1	1242.0	277.0	112.1543288399999	47.870057640000006	3.398409386107211E-5	1519.0	162.02438647999998	42.01190307520001	37.0	49.11646241872468	63.619178990297065	16.55294535724685	19.948529892079176	14.7648230602334	28.06347519867468	18.0	17.804493814764857	31.3257184208572	0.829782718165082	1.1354568398702705	0.7307919500136062	0.4268230939912426	0.22302737520128824	146.0	3.0	38.01315561749642	41.0	178.0	5354.0	30526.0	0.42857142857142855	0.14417379855167872	0.8127853881278538	-1.0	0.12721327382367406	109.07371116895045	44.778611422138205	7.0	0.8356164383561644	106.0	14257.0	182.0	6.296661391516047E-4	22.20360331117452	0.5285074392233733
10	196	medium	iso	A1	1269.0	363.0	113.56854239999988	55.69848476000001	4.1279630820258235E-5	1632.0	171.68124072	43.04648650006177	37.21558813185679	40.13548556223947	47.37585425845192	19.4164878389476	22.47934830087854	16.278820596099706	26.436536231554392	27.918408714078847	18.973665961010276	35.928395383288404	0.8637478088361112	1.1566789257110703	0.7467481162113512	0.4904393732889898	0.2860520094562648	102.0	4.0	39.96248240537617	29.0	274.0	2255.0	31789.0	0.4117647058823529	0.18566176470588236	0.9042904290429042	-1.0	0.1348209529589092	120.53120861620023	52.04673016482877	5.0	0.3795379537953795	154.0	9351.0	85.0	2.687472790594427E-4	25.238858928247925	0.5863163519329669
10	198	small	api	A1	1305.0	143.0	119.39696951999989	34.627416960000005	5.5844934671274686E-5	1448.0	156.02438647999995	44.0	36.0	56.309932474020215	70.01689347810003	11.704699910719626	17.599282327331117	14.866068747318506	26.0	14.0	18.027756377319946	27.665654334428204	0.6650668869913294	1.2222222222222223	0.5441456348110877	0.2900192282870266	0.10957854406130269	109.0	4.0	39.05124837953327	107.0	81.0	9883.0	8792.0	0.6	0.1298342541436464	0.4308510638297872	-1.0	0.048522285176496094	36.11791685688954	13.111328169932218	2.0	0.43617021276595747	106.0	7377.0	94.0	4.559758932476326E-4	27.018512172212592	0.6140570948230134
10	205	small	api	A1	1380.0	83.0	123.22539663999987	23.89949492	9.966426140921594E-5	1463.0	149.53910511999993	46.51881339845203	35.77708763999664	55.07433273010278	71.66167128703019	8.06225774829855	-1.0	14.142135623730951	22.614506328637493	13.416407864998737	18.24828759089466	23.824424582050767	-1.0	1.3002403623945844	-1.0	0.1939494257812926	0.060144927536231886	108.0	5.0	39.84971769034255	99.0	64.0	11941.0	8485.0	0.7333333333333333	0.1114149008885851	0.39263803680981596	0.0029186987948285384	-1.0	62.79125265187061	28.553864678361276	3.0	0.5705521472392638	105.0	12085.0	157.0	7.599620666430965E-4	27.294688127912362	0.5867451496262934
10	206	small	api	A1	1096.0	217.0	107.1543288399999	42.627416960000005	4.268141904816074E-5	1313.0	151.7817457999999	38.63935817272331	33.54101966249684	6.546290783294037	3.598768116808296	16.492422502470642	16.66272482382708	13.0	4.166735877969494	35.32987404449668	18.973665961010276	66.3820005724444	0.9897794434489543	1.1520030864156185	0.8591812427591557	0.39781329808570004	0.197992700729927	118.0	4.0	37.94733192202055	77.0	176.0	3907.0	12972.0	0.6923076923076923	0.19268849961919268	0.6956521739130435	-1.0	0.11125765366277852	38.13180082785204	15.652475842498529	3.0	0.30434782608695654	128.0	10598.0	114.0	5.545662048169006E-4	23.0	0.5952479825670706
10	210	medium	iso	A1	836.0	324.0	89.84062035999993	51.870057640000006	4.4396683836187966E-5	1160.0	144.12489155999987	34.52535300326414	30.4138126514911	29.28142706105902	43.12212255271464	20.0	19.72032127454685	13.601470508735444	20.622526290540325	26.303837968857167	14.212670403551895	30.16949152542373	1.0141822600940145	1.1351866140193199	0.893405760400161	0.5773564055118023	0.3875598086124402	126.0	3.0	31.064449134018133	14.0	232.0	1062.0	26382.0	0.5	0.2120689655172414	0.943089430894309	-1.0	0.14144241302768254	39.06619373727456	14.317821063276353	2.0	0.4146341463414634	150.0	19259.0	216.0	0.0014908009549689937	17.46424919657298	0.5058383963495421
11	216	medium	iso	A1	962.0	403.0	99.49747459999992	60.52691188000001	2.6421335661401E-5	1365.0	162.85281359999996	36.796738985948195	33.24154027718932	19.983106521899984	22.974852843811632	21.93171219946131	22.536078119137986	11.661903789690601	14.104510733904812	36.12949309765102	16.55294535724685	36.1351067667315	0.9731822938986247	1.1069504806068955	0.8791561239171862	0.6083261120277725	0.4189189189189189	106.0	4.0	34.9857113690718	42.0	276.0	3675.0	29884.0	0.6363636363636364	0.23296703296703297	0.8679245283018868	-1.0	0.1513013379242674	110.58710031659479	45.41088233970548	2.0	0.4339622641509434	126.0	9870.0	112.0	7.234192844085652E-4	22.20360331117452	0.603412256712573
11	217	small	api	A1	1049.0	157.0	105.1543288399999	34.384776280000004	3.874310584102351E-5	1206.0	141.53910511999993	37.69615364994153	34.539832078341085	1.249242678697243	0.8184554616886004	13.0	15.015549330408904	13.0	0.9284766908852593	29.99435543433476	17.46424919657298	65.00000000000111	0.8657691912524911	1.0913820763355615	0.7932778172053263	0.32699344534183644	0.14966634890371783	107.0	4.0	36.24913792078372	116.0	93.0	14055.0	14039.0	0.5384615384615384	0.17330016583747926	0.4449760765550239	-1.0	0.04359491221356322	101.65591865823414	40.9560261550956	9.0	0.784688995215311	100.0	15307.0	211.0	2.5517505538125927E-4	19.1049731745428	0.5068149220728899
11	223	medium	iso	A1	949.0	386.0	97.49747459999993	58.11269832000001	6.805313428642377E-5	1335.0	158.02438647999995	35.84689665786984	32.69556544854363	12.315018479274386	16.105142084148866	20.615528128088304	22.543830202685065	12.806248474865697	8.731578718998646	35.81525457459737	15.811388300841896	31.476391727276276	0.9144643098683785	1.0963840559443996	0.834072973708725	0.5960431135105528	0.4067439409905163	126.0	4.0	34.0	44.0	270.0	4174.0	29860.0	0.7272727272727273	0.2352059925093633	0.8598726114649682	-1.0	0.1353131194033988	114.89159121954356	40.63622159407295	8.0	0.46178343949044587	117.0	10528.0	128.0	0.001497583376259762	25.96150997149434	0.7242331245372879
11	226	small	api	A1	1024.0	87.0	100.66904747999993	23.313708480000003	4.059568877184956E-5	1111.0	125.98275595999988	37.656340767525464	33.734255586866	30.32360686254998	31.26916824237449	8.54400374531753	-1.0	14.866068747318506	11.737731043191998	21.432220377244395	15.811388300841896	22.6134709906009	-1.0	1.1162641686448382	-1.0	0.2315876534406643	0.0849609375	141.0	9.0	34.785054261852174	72.0	34.0	11947.0	5484.0	0.5333333333333333	0.09540954095409541	0.32075471698113206	0.018725369096425217	-1.0	64.32341627713313	28.529768541312748	5.0	0.9150943396226415	100.0	10800.0	141.0	0.0011845311542276638	20.248456731316587	0.5377170569047617
12	236	small	api	A1	1129.0	265.0	108.56854239999988	45.041630520000005	1.4892130515981112E-4	1394.0	156.02438647999992	40.607881008493905	34.52535300326414	17.99308781797376	37.99873244250466	17.0	19.38361043034503	13.892443989449804	17.01640132011479	30.586218767992392	18.24828759089466	27.64	0.8770295947233087	1.1761756933999983	0.745662063622535	0.41486815171610936	0.23472099202834368	123.0	3.0	37.64306044943742	64.0	166.0	7811.0	22590.0	0.6923076923076923	0.1649928263988522	0.7217391304347827	-1.0	0.09029704987099582	75.08175506025421	29.265012347915608	5.0	0.5782608695652174	101.0	11210.0	145.0	2.8205357144038854E-4	22.20360331117452	0.5467806435536544
12	238	small	api	A1	1182.0	285.0	106.7401152799999	47.04163052	4.7337854997323765E-5	1467.0	155.78174579999995	41.0	35.90264614203248	50.617580590126835	59.96559187191886	16.76305461424021	20.793808121575793	18.973665961010276	26.902439024390244	19.46931703124958	17.0	31.07504073866715	0.8061560689716452	1.1419771076984733	0.7059301482814855	0.44071182044914164	0.24111675126903553	130.0	5.0	36.359317925395686	53.0	208.0	3798.0	19095.0	0.42105263157894735	0.17791411042944785	0.7969348659003831	-1.0	0.13144835361731214	46.30010330546208	13.038404810405298	2.0	0.6398467432950191	108.0	16573.0	219.0	0.001431991460831176	20.615528128088304	0.5028177592216659
12	242	small	api	A1	746.0	70.0	85.59797967999997	23.556349160000003	5.489837419616887E-5	816.0	111.98275595999988	31.78049716414141	29.427877939124322	1.4751018008569758	6.384163939512462	9.055385138137417	10.944999683790337	11.045361017187261	1.7620869714771472	23.75298692776894	14.317821063276353	15.846923991740473	0.8273536226363296	1.0799452556478524	0.7661070024702367	0.2751974900349659	0.0938337801608579	80.0	10.0	29.832867780352597	57.0	56.0	6029.0	8431.0	0.8333333333333334	0.13848039215686275	0.49557522123893805	-1.0	0.056580535595937904	59.3487542499741	25.522957435166276	1.0	0.6106194690265486	136.0	13272.0	146.0	0.001391639881151193	18.439088914585774	0.580201398969648
12	244	small	api	A1	1223.0	187.0	115.05382375999987	38.627416960000005	4.8875093841057885E-5	1410.0	156.50966783999993	40.45985664828782	36.235341863986875	52.265446899839105	62.10787083204791	14.317821063276353	16.781560634468107	12.649110640673518	26.76727229694301	17.607119656682123	18.027756377319946	30.285547288141192	0.8531876966119938	1.1165854816592624	0.764104236197075	0.3357334480301678	0.15290269828291086	156.0	4.0	38.05259518088089	67.0	124.0	8066.0	18320.0	0.5384615384615384	0.13546099290780142	0.6492146596858639	-1.0	0.13173809282953666	71.42005887557399	27.802973717848104	5.0	0.6701570680628273	107.0	6990.0	71.0	2.26497860660836E-4	23.430749027719962	0.5791110243271588
13	251	small	E	A1	1277.0	99.0	118.15432883999986	25.727922040000003	4.0872850302925216E-5	1376.0	145.88225087999993	42.42640687119285	36.49657518178932	18.434948822922024	23.875280853927507	9.433981132056603	-1.0	13.038404810405298	10.182337649086284	27.94782784191074	20.12461179749811	25.157283018817623	-1.0	1.162476387438193	-1.0	0.21774845062883633	0.07752545027407988	54.0	5.0	41.78516483155236	92.0	25.0	17378.0	4350.0	0.5	0.08502906976744186	0.21367521367521367	0.04567382532354775	-1.0	46.417757817712456	17.161510436022958	3.0	1.205128205128205	106.0	9108.0	130.0	2.4778379255660727E-4	22.561028345356956	0.5317685377847939
13	257	small	api	A1	970.0	185.0	98.84062035999992	37.384776280000004	6.577656404389575E-5	1155.0	138.2253966399999	37.69615364994153	32.31098884280702	31.870160783288384	42.83892051177364	13.92838827718412	17.65019031040289	13.92838827718412	18.01244780317403	23.954698624839693	16.278820596099706	26.4912482918992	0.789135302919359	1.1666666666666667	0.6764016882165933	0.3782329182459214	0.19072164948453607	93.0	5.0	34.713109915419565	50.0	126.0	5115.0	14205.0	0.5	0.1523809523809524	0.7159090909090909	-1.0	0.07770421450307452	59.25273466674858	20.667172868004087	5.0	0.6477272727272727	90.0	8766.0	138.0	9.540019628636043E-4	20.024984394500787	0.53122089273243
13	259	medium	iso	A1	1389.0	352.0	120.81118307999984	55.69848476000001	6.634670774762363E-5	1741.0	178.50966784000002	43.174066289845804	39.05124837953327	50.04245106917091	59.08193387252604	19.924858845171276	21.166783567601883	14.866068747318506	32.51952203376798	22.63692037213601	20.12461179749811	37.905829022520955	0.9413267151117135	1.1055745483535757	0.8514366729168463	0.46103749123222376	0.25341972642188626	118.0	3.0	41.340053217188775	12.0	280.0	861.0	28158.0	0.4666666666666667	0.16771970132107983	0.958904109589041	-1.0	0.14261070473960352	141.64603659977786	55.04083765268485	5.0	0.5684931506849316	164.0	16605.0	143.0	0.002850042360835775	18.867962264113206	0.437020736880436
13	262	medium	iso	A1	1294.0	340.0	114.0832610399999	53.69848476000001	8.08802206877075E-5	1634.0	169.78174579999998	42.20189569201838	37.107950630558946	74.6784899251352	77.14190982700181	20.12461179749811	20.949180933374585	17.46424919657298	37.17842467196903	8.731282501307987	18.35755975068582	38.1346810510562	0.9606395525200301	1.137273683264645	0.8446863465286816	0.47069556278876207	0.26275115919629055	102.0	9.0	37.21558813185679	80.0	234.0	8606.0	34592.0	0.47058823529411764	0.19216646266829865	0.7452229299363057	-1.0	0.1391067572655813	116.75030086175836	48.94572463039683	7.0	0.6560509554140127	137.0	15961.0	165.0	8.081778718174702E-4	25.96150997149434	0.6151740234836044
13	263	medium	iso	A1	922.0	418.0	98.08326103999995	63.35533900000001	5.81190976230071E-5	1340.0	163.43860003999993	36.013886210738214	31.016124838541646	20.556045219583467	31.65972309305704	21.95449840010015	22.853897570896912	12.529964086141668	18.465099714834935	33.91784129952787	17.08800749063506	35.18009984594361	0.9606456987038353	1.1611342937975986	0.8273338440138164	0.6459342636880994	0.45336225596529284	91.0	4.0	34.539832078341085	47.0	282.0	4937.0	32181.0	0.4166666666666667	0.2455223880597015	0.8571428571428571	-1.0	0.15767037357331085	128.0015397532232	45.60737136368054	7.0	0.5106382978723404	114.0	14016.0	187.0	0.002923155194886574	24.08318915758459	0.6687195327007985
13	267	large	api	A1	1186.0	861.0	108.05382375999989	89.66904747999995	4.5945474562817796E-5	2047.0	200.55129836000003	41.10960958218893	35.4682957019364	42.104238026533416	56.29756558892991	31.25699921617557	33.52371502209806	17.11724276862369	37.46082766661003	28.8990485647733	17.11724276862369	45.02879213555695	0.9323847072310356	1.1590522963849246	0.8044371338024492	0.8298553846568663	0.7259696458684655	63.0	3.0	37.94733192202055	83.0	681.0	5308.0	50000.0	0.4444444444444444	0.37322911577918905	0.8913612565445026	-1.0	0.2667598818440109	126.61218526607888	41.2601038806141	4.0	0.2198952879581152	130.0	8096.0	96.0	0.0012907294913836616	29.068883707497267	0.7071067811865476
13	269	medium	iso	A1	883.0	334.0	91.66904747999995	54.11269832000001	6.630134434496839E-5	1217.0	148.6101729199999	34.66987164671943	31.906112267087632	26.565051177077976	27.222705110484846	19.1049731745428	20.87818287652693	14.035668847618199	15.97929192369598	31.059879426997885	16.1245154965971	34.93120507820696	0.9150687723892997	1.086621627746315	0.8421227306943808	0.590305013606759	0.3782559456398641	98.0	3.0	33.24154027718932	59.0	198.0	5764.0	24641.0	0.4666666666666667	0.21117502054231718	0.7704280155642024	-1.0	0.15718254612523694	103.53728382094187	43.23154621172782	3.0	0.603112840466926	108.0	9576.0	128.0	4.867736782616828E-4	20.615528128088304	0.5946237222380663
13	273	small	api	A1	1191.0	253.0	111.22539663999987	46.455844080000006	4.0895777419526555E-5	1444.0	159.68124071999992	41.86884283091664	34.828149534535996	45.43405063213939	55.08741680305684	15.524174696260024	19.780419316496555	13.92838827718412	25.484344153216234	22.108553290678252	18.110770276274835	31.07747542384513	0.7848253592537904	1.2021552505796786	0.6528485891280248	0.41767299091197974	0.21242653232577666	75.0	3.0	38.3275357934736	24.0	177.0	2008.0	22393.0	0.42857142857142855	0.139196675900277	0.8805970149253731	-1.0	0.13696225838723713	113.37189347555471	46.65794814218806	4.0	0.7114427860696517	86.0	8214.0	127.0	7.146303652357461E-4	28.600699292150182	0.683102215355017
13	274	small	api	A1	1057.0	64.0	104.49747459999992	20.1421356	4.2012130621245005E-5	1121.0	127.05382375999987	38.948684188300895	33.97057550292606	36.50144112050632	48.12213046211571	7.0	-1.0	14.0	14.788689579737188	17.809530484636277	16.278820596099706	19.86206896551724	-1.0	1.14654178245953	-1.0	0.1927523672423756	0.06054872280037843	111.0	8.0	35.77708763999664	75.0	28.0	7777.0	4692.0	0.4666666666666667	0.09188224799286351	0.27184466019417475	-1.0	0.03296126540625706	83.11312226258501	34.99026092841442	3.0	0.8446601941747572	114.0	11204.0	165.0	0.004005535635337673	24.08318915758459	0.6183312648291855
13	275	medium	iso	A1	880.0	255.0	94.25483391999992	46.455844080000006	3.506638851162273E-5	1135.0	143.53910511999987	34.058772731852805	32.0624390837628	28.383354141529825	36.1016869355374	16.64331697709324	18.394093065356675	12.206555615733702	17.675328607392572	27.94547219752088	16.55294535724685	29.997834791048287	0.9048185696330504	1.062263935780887	0.8517831954521774	0.4928749237352647	0.2897727272727273	90.0	3.0	32.57299494980466	27.0	181.0	3362.0	25643.0	0.5454545454545454	0.18325991189427313	0.8701923076923077	-1.0	0.11270489238103339	110.4362977010183	40.80936632133096	4.0	0.7644230769230769	111.0	8305.0	111.0	4.0968594120653607E-4	21.0	0.6165812304904386
14	290	small	api	A1	985.0	74.0	100.59797967999994	22.313708480000003	5.622569823661775E-5	1059.0	124.91168815999988	37.107950630558946	32.01562118716424	27.707550600122307	30.963756532073525	7.0710678118654755	-1.0	12.727922061357855	11.641710001743983	21.551979140627637	17.029386365926403	22.62741699796952	-1.0	1.1590576491902125	-1.0	0.22181070187472393	0.0751269035532995	106.0	5.0	36.40054944640259	81.0	46.0	16142.0	8708.0	0.6	0.11992445703493862	0.36220472440944884	0.03871269603558402	-1.0	66.56270712093452	31.304951684997057	4.0	0.952755905511811	148.0	16415.0	180.0	0.004173280196876757	24.698178070456937	0.6655764506196583
14	292	medium	iso	A1	1017.0	459.0	101.91168815999991	64.355339	4.776166779232158E-5	1476.0	168.26702716	38.07886552931954	33.12099032335839	10.259955556421424	9.874059251757402	23.430749027719962	25.288135719314603	14.212670403551895	7.2481150938566845	40.82003547600778	17.804493814764857	42.26723354020073	0.9265510628299893	1.1496898238113562	0.8059139462140877	0.6314814341899923	0.45132743362831856	172.0	3.0	36.89173349139343	79.0	344.0	8633.0	45227.0	0.5	0.2865853658536585	0.8132387706855791	-1.0	0.21849647234360656	144.00751331422202	52.86458127971756	4.0	0.5886524822695035	229.0	6782.0	41.0	3.447122492475833E-4	22.360679774997898	0.5872202195147035
14	294	small	api	A1	1029.0	243.0	102.7401152799999	42.798989840000004	8.109985839225355E-5	1272.0	147.5391051199999	37.0	32.89376840679705	3.0504944941413896	11.330001047459803	15.132745950421556	19.235733761736245	14.142135623730951	3.918918918918919	32.80256572175048	17.72004514666935	19.947710571010212	0.7866996984811487	1.1248331155743911	0.6993923699334047	0.4165752561534409	0.23615160349854228	100.0	3.0	37.107950630558946	36.0	191.0	3485.0	25357.0	0.7333333333333333	0.17845911949685533	0.8414096916299559	-1.0	0.08904539409266808	46.371697778908796	16.13403974469018	4.0	0.5154185022026432	121.0	12734.0	149.0	4.058722610473459E-4	24.698178070456937	0.6675183262285659
14	296	small	api	A1	1124.0	141.0	107.91168815999991	30.798989840000004	6.374346533300564E-5	1265.0	141.5391051199999	39.84971769034255	36.05551275463989	44.09061955080085	62.52556837372286	11.313708498984761	14.796763533775424	13.45362404707371	22.484475472636603	17.30664612222715	17.88854381999832	25.34270703772587	0.7646069678115648	1.1052323111176499	0.6918065642130633	0.28540921159841887	0.12544483985765126	95.0	5.0	37.0	64.0	90.0	6061.0	10322.0	0.36363636363636365	0.12173913043478261	0.5844155844155844	-1.0	0.07151638771510868	107.28666776725849	39.52102929104138	5.0	0.935064935064935	113.0	9747.0	115.0	9.178744150051092E-4	22.360679774997898	0.5611251740540419
14	297	medium	iso	A1	909.0	378.0	95.66904747999993	57.284271200000006	6.700498108151105E-5	1287.0	155.7817457999999	33.83784863137726	32.449961479175904	17.10272896905238	25.62892893572129	20.223748416156685	24.239941564568284	13.152946437965905	13.446481333866073	33.282011773513744	15.811388300841896	31.087180842403022	0.8343150647573301	1.0427700708702539	0.8000949471641858	0.5987753898352083	0.4158415841584158	117.0	5.0	33.83784863137726	24.0	259.0	2107.0	28695.0	0.5	0.2198912198912199	0.9151943462897526	-1.0	0.18415686213409396	60.12052582202226	19.92533227440859	5.0	0.5265017667844523	84.0	6574.0	107.0	3.47430228213336E-4	27.018512172212592	0.7984701529505273
14	298	small	api	A1	918.0	104.0	95.42640679999992	25.727922040000003	6.382616572675409E-5	1022.0	123.98275595999985	35.05709628591621	32.0624390837628	28.427672126384664	37.33080672182092	9.219544457292887	15.898221772185906	13.45362404707371	12.807677975896157	20.834347575830297	15.264337522473747	21.12028296594135	0.5799104195050651	1.093400791946299	0.5303731475013845	0.26961008910166806	0.11328976034858387	133.0	5.0	33.61547262794322	126.0	73.0	18880.0	10814.0	0.9090909090909091	0.19471624266144813	0.36683417085427134	0.01971351729489409	-1.0	78.92000828555194	28.91774465607569	6.0	0.8341708542713567	97.0	6928.0	69.0	6.503535500219484E-4	22.02271554554524	0.6281956544813044
15	311	small	api	A1	907.0	223.0	84.18376611999997	40.798989840000004	4.770312927876834E-5	1130.0	127.39696951999987	38.3275357934736	33.24154027718932	14.743562836470735	15.124007308310569	10.0	29.1406005470086	27.073972741361768	5.609544040569656	20.696995213308828	11.0	21.5	0.3431638268356326	1.1530011989177993	0.29762660017849446	0.4846420125923444	0.24586549062844543	105.0	4.0	31.064449134018133	22.0	68.0	3158.0	11336.0	0.25	0.07964601769911504	0.7555555555555555	-1.0	0.043395269180524026	83.15429362022077	30.095023109728988	3.0	1.3222222222222222	83.0	11669.0	173.0	7.172279036027157E-4	20.615528128088304	0.537877734670297
15	312	medium	iso	A1	930.0	321.0	96.56854239999991	52.455844080000006	5.305169784487324E-5	1251.0	151.43860003999993	37.013511046643494	30.610455730027933	40.0302592718897	51.581944655178006	18.0	23.70638052142713	13.0	24.072290760992228	23.22735754967968	15.297058540778355	30.72413793103448	0.7592892547949532	1.2091786993662548	0.6279380005560021	0.5431980516255577	0.34516129032258064	157.0	4.0	33.83784863137726	32.0	209.0	2682.0	24680.0	0.5	0.1926458832933653	0.8672199170124482	-1.0	0.16656158794329817	91.06914628274293	30.062259661405445	2.0	0.7344398340248963	103.0	14740.0	180.0	7.268349013806115E-4	25.495097567963924	0.6888051645745157
15	314	medium	F	A1	980.0	267.0	98.91168815999991	45.627416960000005	4.773424820745288E-5	1247.0	146.95331867999994	36.40054944640259	32.802438933713454	26.825879934530917	32.2592483271834	17.08800749063506	18.420611752834652	13.92838827718412	16.53821189942216	29.20514544470026	16.55294535724685	30.984881052296117	0.9276568943485537	1.1096903349156486	0.8359601459618625	0.4612944921756156	0.2724489795918367	121.0	3.0	34.9857113690718	58.0	160.0	5301.0	17470.0	0.5	0.1748195669607057	0.7339449541284404	-1.0	0.06975091495538524	55.912470851071035	21.663728257033995	4.0	0.45871559633027525	130.0	15056.0	159.0	2.3141897205390782E-4	21.2602916254693	0.5840651294776107
15	324	small	api	A1	857.0	155.0	91.84062035999995	32.55634916	5.25299161794491E-5	1012.0	126.81118307999986	33.421549934136806	32.01562118716424	10.474234828225832	13.197472756109505	11.40175425099138	17.013250578168808	15.0	5.894400480774352	25.30014942595418	14.212670403551895	25.817765372934492	0.6701690660820554	1.0439138362724079	0.641977376672279	0.35448747005828724	0.1808634772462077	67.0	9.0	31.240998703626616	177.0	101.0	8626.0	6696.0	0.5384615384615384	0.274703557312253	0.36330935251798563	-1.0	0.05483390062278158	25.0579884490975	9.307135789365265	3.0	0.2733812949640288	99.0	4344.0	58.0	7.116329103070292E-4	15.231546211727817	0.45574027062611777
[truncated: 27 more columns]
