# Supplementary material for: Exploiting Single-Cell Quantitative Data to Map Genetic Variants Having Probabilistic Effects
Source: PLoS Genet. 2016 Aug 1;12(8):e1006213. doi: 10.1371/journal.pgen.1006213 (PMC4968810; doi:10.1371/journal.pgen.1006213)
Supplement: S1 Dataset — (ZIP) [file pgen.1006213.s007.zip › data/2014-10-07_morpho/k_series/k6-1_C.xls]

image_number	cell_id	Cgroup	Agroup	C11-1_C	C11-2_C	C12-1_C	C12-2_C	C13_C	C101_C	C102_C	C103_C	C104_C	C105_C	C106_C	C107_C	C108_C	C109_C	C110_C	C111_C	C112_C	C113_C	C114_C	C115_C	C116_C	C117_C	C118_C	C126_C	C127_C	C128_C	A7-1_C	A7-2_C	A8-1_C	A8-2_C	A9_C	A101_C	A102_C	A103_C	A104_C	A120_C	A121_C	A122_C	A123_C	D14-1_C	D14-2_C	D14-3_C	D15-1_C	D15-2_C	D15-3_C	D16-1_C
1	5	large	F	932.0	677.0	96.49747459999993	78.59797967999998	5.101857489691957E-5	1609.0	177.09545427999996	36.05551275463989	31.622776601683793	16.336042889718442	23.565395870581995	28.442925306655784	29.15272850373538	15.297058540778355	16.086305690531645	41.868556220629344	16.76305461424021	40.23633336063497	0.9756522550886224	1.140175425099138	0.8557036343804635	0.8145081516983039	0.7263948497854077	113.0	5.0	34.539832078341085	138.0	102.0	18419.0	14017.0	0.875	0.14916096954630206	0.425	0.01051476296340407	-1.0	119.26799534416912	48.516826434406596	5.0	0.6333333333333333	174.0	99.0	273.0	10298.0	7146.0	17444.0	89.0
1	6	large	E	1249.0	1141.0	109.15432883999993	105.91168815999991	5.3642001552967816E-5	2390.0	217.48023056000005	41.10960958218893	37.53664875824692	39.07763697853354	42.93618027154305	38.2099463490856	35.96798114566439	19.1049731745428	36.92567298565846	42.22539977418124	17.26267650163207	54.20812949337564	1.0623322502962183	1.095185930074725	0.9700017331520455	0.9702930638256855	0.9135308246597278	124.0	4.0	38.48376280978771	236.0	111.0	23046.0	10567.0	0.0	0.14518828451882845	0.31988472622478387	0.2552121818500778	-1.0	143.35434244388438	67.08275927065674	2.0	0.33429394812680113	102.0	134.0	236.0	6180.0	8924.0	15104.0	75.0
1	13	large	F	868.0	655.0	93.25483391999994	79.76955255999997	6.020845143748069E-5	1523.0	175.43860003999998	36.124783736376884	29.068883707497267	32.905242922987895	45.578725565607755	29.068883707497267	28.260101621799386	13.45362404707371	28.40155410997907	34.160238487035244	15.652475842498529	39.766232911856264	1.0286192207134175	1.2427303401079624	0.8277091075317724	0.8553932188483814	0.7546082949308756	136.0	4.0	32.89376840679705	219.0	139.0	23751.0	18306.0	0.7272727272727273	0.2350623768877216	0.388268156424581	-1.0	0.009573970165135342	151.19579231671855	52.367692554477856	7.0	0.6508379888268156	121.0	76.0	197.0	8514.0	4489.0	13003.0	102.0
1	15	large	E	1144.0	879.0	105.4974745999999	91.84062035999995	8.06117592694864E-5	2023.0	200.16652208000005	41.14608122288197	34.438350715445125	42.95459151111277	50.95918896797167	33.1058907144937	32.84928043794347	18.384776310850235	37.427622612662866	33.79952802089219	17.72004514666935	48.18815850691901	1.007811747262927	1.1947750216861726	0.8435159163610683	0.8705480458960676	0.7683566433566433	69.0	4.0	36.87817782917155	136.0	66.0	16465.0	8504.0	0.16666666666666666	0.09985170538803757	0.32673267326732675	0.03773386519763124	-1.0	115.02678333506003	42.21874628414905	4.0	0.693069306930693	138.0	90.0	228.0	8180.0	5499.0	13679.0	81.0
4	63	large	iso	1127.0	659.0	106.39696951999989	78.01219323999997	5.7887166120658296E-5	1786.0	187.23758988000003	39.824615503479755	34.20526275297414	38.659808254090095	58.683372788239524	26.570660511172846	30.672234070436506	14.866068747318506	34.07440305058135	27.71503341010212	18.0	39.88538309033357	0.8662773128998461	1.164283279771532	0.7440434196305183	0.7332181883745824	0.5847382431233363	168.0	4.0	37.12142238654117	58.0	470.0	5766.0	51802.0	0.6	0.2956326987681971	0.8901515151515151	-1.0	0.21388537782520978	122.67065466345225	46.426271863438544	4.0	0.4090909090909091	121.0	152.0	273.0	6673.0	8049.0	14722.0	70.0
5	82	large	E	740.0	700.0	93.49747459999992	90.08326103999993	1.2076134461892005E-4	1440.0	186.40916276000004	32.01562118716424	28.0	50.19442890773479	63.34698198388271	27.294688127912362	33.729215565265314	6.324555320336759	37.20059008186597	23.0	15.620499351813308	41.62352568545919	0.8092298522358968	1.143415042398723	0.7077306334349486	0.9634833606511122	0.9459459459459459	102.0	4.0	30.23243291566195	126.0	90.0	12218.0	10081.0	0.0	0.15	0.4166666666666667	-1.0	0.10791701736749477	140.74840075716594	50.44926119993255	1.0	0.8009259259259259	130.0	200.0	330.0	6544.0	9730.0	16274.0	68.0
5	91	large	F	873.0	682.0	92.01219323999995	81.84062035999997	4.934776484637817E-5	1555.0	176.26702715999994	34.655446902326915	30.4138126514911	9.722018013811038	21.393998759075515	28.635642126552707	28.883238526131482	14.7648230602334	13.24467121412827	42.480698319704324	16.401219466856727	36.308728552728404	0.9914276787433387	1.139464075071425	0.870082436500855	0.8894540764454015	0.7812142038946163	95.0	4.0	34.40930106817051	72.0	212.0	8173.0	21397.0	0.5714285714285714	0.18263665594855305	0.7464788732394366	-1.0	0.02935999347417911	95.40766183433217	31.802546350759556	3.0	0.7007042253521126	99.0	114.0	213.0	8696.0	10131.0	18827.0	119.0
6	111	large	iso	872.0	692.0	93.49747459999993	81.01219323999996	8.023403017917596E-5	1564.0	177.33809495999998	34.828149534535996	30.610455730027933	27.962232204374374	44.71083846327036	28.160255680657446	29.807136361308224	14.142135623730951	27.96588429236444	33.3546161156441	16.15549442140351	39.75085367095704	0.9447487789270309	1.1377860506784494	0.8303395689933863	0.8664639722793114	0.7935779816513762	96.0	4.0	33.12099032335839	208.0	304.0	17196.0	26834.0	0.6	0.3273657289002558	0.59375	-1.0	0.024332352104477813	160.71464348860624	52.63146802733305	3.0	0.51171875	90.0	111.0	201.0	6511.0	7569.0	14080.0	102.0
6	119	large	F	970.0	662.0	99.66904747999993	80.84062035999997	4.265204319137538E-5	1632.0	183.33809495999998	37.33630940518894	31.400636936215164	23.363030593755838	37.95248888554582	27.784887978899608	30.381522264536866	12.529964086141668	24.748027181057804	36.87823283178211	16.76305461424021	40.24018259013048	0.9145324495913029	1.1890303206597703	0.7691414034621473	0.8110905281423688	0.6824742268041237	111.0	3.0	35.17101079013795	143.0	162.0	17046.0	14701.0	0.8333333333333334	0.1868872549019608	0.5311475409836065	0.03780693538789097	-1.0	145.41213232052223	50.87223305596572	2.0	0.6327868852459017	100.0	115.0	215.0	8563.0	9754.0	18317.0	122.0
6	122	large	E	943.0	917.0	106.74011527999993	110.7401152799999	8.309638233533335E-5	1860.0	219.48023056000008	36.013886210738214	31.0	35.537677791974374	74.60031697920843	37.64306044943742	39.97718226692284	5.830951894845301	47.17624724136023	25.0	17.204650534085253	48.93309847252806	0.9416136484582438	1.161738264862523	0.8105213342264076	1.0374741959900193	0.9724284199363733	163.0	4.0	35.35533905932738	112.0	199.0	11097.0	18347.0	0.0	0.16720430107526882	0.639871382636656	-1.0	0.0607510840009823	154.30191612246693	66.93269368958852	7.0	0.4565916398713826	125.0	138.0	263.0	9029.0	10034.0	19063.0	103.0
6	124	large	E	1029.0	936.0	99.15432883999992	92.42640679999994	9.987167142917918E-5	1965.0	194.40916276000004	40.311288741492746	31.827660925679098	46.839140823408385	66.47434839184893	31.38470965295043	36.33890781789634	19.697715603592208	40.26167484765707	22.464735993939343	15.033296378372908	43.911537729947035	0.863666839141873	1.266548893920411	0.6819056439807252	0.9321469660607913	0.9096209912536443	107.0	4.0	34.132096331752024	204.0	175.0	25148.0	18191.0	0.2631578947368421	0.19287531806615776	0.46174142480211083	-1.0	0.011119215821696076	173.4242408076886	53.861697599710205	3.0	0.633245382585752	124.0	58.0	182.0	9360.0	2876.0	12236.0	101.0
7	130	large	E	1108.0	1059.0	115.39696951999989	114.98275595999989	3.414314143490319E-5	2167.0	232.79393904000017	38.897300677553446	34.785054261852174	57.76192668299669	75.96375653207352	37.73592452822641	34.878970178923254	5.830951894845301	51.23748859905091	18.02498266295976	17.029386365926403	52.814394371316894	1.0819105132590632	1.1182187724861783	0.9675302721430892	0.996410533467881	0.9557761732851986	126.0	4.0	36.05551275463989	556.0	492.0	26892.0	25944.0	0.16666666666666666	0.4836179049377019	0.46946564885496184	-1.0	0.12030487477808538	149.33729382151364	58.485150346727494	2.0	0.11545801526717557	507.0	126.0	633.0	25734.0	7789.0	33523.0	95.0
7	132	large	E	1219.0	897.0	110.66904747999989	94.49747459999993	7.093035028214826E-5	2116.0	207.58073564000006	43.04648650006177	35.05709628591621	52.48995268463244	67.64610728796711	33.1058907144937	35.20005700252335	17.46424919657298	44.0918679854923	22.534667262712613	17.029386365926403	47.67449209112977	0.9405067358874012	1.2278965191237246	0.7659495089688697	0.8538744730506289	0.7358490566037735	128.0	4.0	37.20215047547655	12.0	54.0	1028.0	7325.0	0.0	0.031190926275992438	0.8181818181818182	-1.0	0.14539002858159059	116.58472391144716	46.52030543948559	1.0	2.090909090909091	150.0	112.0	262.0	13607.0	11299.0	24906.0	114.0
7	134	large	iso	945.0	584.0	95.66904747999993	72.18376611999997	3.760304874313504E-5	1529.0	170.26702715999994	37.107950630558946	32.01562118716424	50.9061411137705	58.219084907016594	26.248809496813376	27.425470664542466	15.811388300841896	33.71245188005028	24.1444635879785	15.652475842498529	39.65852739192455	0.957096044690662	1.1590576491902125	0.8257536157578935	0.754515363342468	0.617989417989418	191.0	4.0	32.55764119219941	36.0	431.0	3748.0	45910.0	0.5	0.3054283845650752	0.9229122055674518	-1.0	0.21141744544014263	86.03866571099344	29.18962010041709	11.0	0.40471092077087795	83.0	134.0	217.0	4241.0	8623.0	12864.0	66.0
7	147	large	F	1097.0	739.0	107.56854239999988	85.25483391999994	7.93818302305588E-5	1836.0	195.23758988000003	39.319206502675	34.36568055487916	20.85445803957836	34.96792947278291	29.732137494637012	30.959230805326406	13.45362404707371	22.38091961342432	42.16415844540213	17.88854381999832	39.05116566459787	0.9603642184004688	1.1441416514329017	0.8393752794487698	0.7925628814693322	0.6736554238833181	90.0	3.0	37.16180835212409	222.0	356.0	14103.0	20402.0	0.7272727272727273	0.3148148148148148	0.615916955017301	-1.0	0.028091073182150796	100.36433819420304	46.59012067769291	3.0	0.19377162629757785	106.0	131.0	237.0	2896.0	3821.0	6717.0	39.0
8	166	large	F	1001.0	777.0	101.32590171999992	86.42640679999997	5.208827957550575E-5	1778.0	190.16652207999996	36.359317925395686	34.132096331752024	20.772254682045833	31.088157842977417	30.4138126514911	31.572676571456036	14.422205101855956	21.727580303375635	41.749559890769646	17.204650534085253	42.078654981922874	0.9632953539006373	1.065252997413222	0.9042878604799321	0.8529547266090695	0.7762237762237763	122.0	3.0	35.0	136.0	165.0	14672.0	17078.0	0.6923076923076923	0.16929133858267717	0.5481727574750831	-1.0	0.028720367107775657	103.77536109629081	41.06053094422741	9.0	0.6478405315614618	82.0	82.0	164.0	8064.0	7516.0	15580.0	147.0
8	169	large	F	1097.0	686.0	105.56854239999991	80.01219323999996	6.867067223345451E-5	1783.0	188.40916276000002	38.58756276314948	35.510561809129406	30.465544919459884	39.34850511850235	28.284271247461902	29.964331613897663	15.132745950421556	27.00351940846323	36.299059612980024	17.0	42.58989976857702	0.9439313251473783	1.0866503033818238	0.8686615392364204	0.757917002745318	0.6253418413855971	77.0	3.0	37.013511046643494	54.0	89.0	3333.0	7224.0	0.375	0.08020190689848569	0.6223776223776224	-1.0	0.022594889189684914	44.7236893202966	13.111328169932218	1.0	0.2937062937062937	62.0	109.0	171.0	2065.0	5621.0	7686.0	39.0
9	185	large	F	1117.0	924.0	107.7401152799999	95.84062035999992	2.0644162570304444E-4	2041.0	206.40916276000007	40.162171256046406	32.89376840679705	79.59944797517893	87.38465304566138	35.4682957019364	34.90305778122443	18.384776310850235	51.690432441135975	1.9456572809935413	16.1245154965971	51.74433020184115	1.0161945100700038	1.2209659519505658	0.8322873446606538	0.8895537201805007	0.8272157564905999	123.0	7.0	32.89376840679705	418.0	634.0	23608.0	41271.0	0.0	0.5154336109750123	0.6026615969581749	-1.0	0.09040523754849679	179.97558855878026	58.779979962223614	1.0	0.27566539923954375	182.0	80.0	262.0	15015.0	7162.0	22177.0	130.0
10	202	large	E	955.0	862.0	102.74011527999988	96.91168815999994	6.721897676239958E-5	1817.0	202.06601700000004	36.796738985948195	31.827660925679098	56.915147071265025	64.59881132458601	32.31098884280702	33.443359119404256	10.04987562112089	43.02011655447267	21.836351770332648	16.492422502470642	47.62411111560849	0.9661406537377335	1.156124512947163	0.8356718008468418	0.9432701909656651	0.9026178010471204	121.0	4.0	32.55764119219941	166.0	418.0	9025.0	18520.0	0.0	0.3214089157952669	0.7157534246575342	0.27580159773817253	-1.0	113.853136712984	55.32312913302563	1.0	0.11986301369863013	133.0	34.0	167.0	10281.0	1645.0	11926.0	89.0
10	208	large	F	974.0	741.0	100.4974745999999	86.84062035999996	9.68868459350637E-5	1715.0	189.33809496000003	36.24913792078372	32.69556544854363	50.218017123575095	58.13402230639632	28.844410203711913	31.61552426865142	13.038404810405298	36.82846204280537	27.09847613415309	16.55294535724685	43.36406263733717	0.9123495773344735	1.1086866803950128	0.8229101994888344	0.8641074883288663	0.7607802874743327	94.0	4.0	35.4682957019364	103.0	354.0	6307.0	23281.0	0.75	0.2664723032069971	0.774617067833698	-1.0	0.09660630873506552	107.90014478745574	41.147573410462456	3.0	0.2778993435448578	208.0	93.0	301.0	10090.0	4839.0	14929.0	68.0
11	213	large	E	959.0	605.0	99.08326103999995	76.35533899999996	5.9877451776109296E-5	1564.0	177.43860004	37.36308338453881	31.04834939252005	29.475889003245754	46.923077426527925	25.942243542145693	30.048622097711934	14.7648230602334	27.299674106181648	32.20783132004154	16.97056274847714	37.3744186624133	0.8633422011094837	1.2033838872458729	0.7174287525864865	0.7706179449339609	0.6308654848800834	121.0	4.0	35.608987629529715	160.0	242.0	13462.0	19034.0	0.5714285714285714	0.2570332480818414	0.6019900497512438	-1.0	0.04039579120479079	139.3463699340787	54.84938979212177	3.0	0.39552238805970147	89.0	73.0	162.0	7236.0	5508.0	12744.0	112.0
11	220	large	iso	1091.0	595.0	103.91168815999991	73.35533899999997	5.767754168295292E-5	1686.0	179.68124071999998	40.311288741492746	33.1058907144937	34.431119549974866	44.81336945643443	26.92582403567252	26.935527885359136	17.08800749063506	28.453568114764423	33.71001280782387	16.64331697709324	40.3711374757077	0.9996397379057164	1.2176470069673897	0.8209602061892869	0.7059392480184689	0.5453712190650779	138.0	4.0	36.87817782917155	23.0	454.0	1863.0	47581.0	0.47058823529411764	0.28291814946619215	0.9517819706498952	-1.0	0.16602308837180463	72.81804033555686	26.08679276123039	4.0	0.35639412997903563	268.0	33.0	301.0	24129.0	2516.0	26645.0	130.0
11	225	large	iso	982.0	483.0	100.7401152799999	66.355339	4.913223250565387E-5	1465.0	169.09545427999998	36.24913792078372	32.202484376209235	29.505151400861372	39.69907348347431	22.80350850198276	25.380142694425892	12.649110640673518	23.669528414027724	30.52559512228899	16.1245154965971	37.05570131572199	0.8984783409823371	1.1256627748747265	0.7981771815118676	0.6586784104382858	0.49185336048879835	127.0	3.0	35.12833614050059	31.0	364.0	2564.0	36266.0	0.5384615384615384	0.2696245733788396	0.9215189873417722	-1.0	0.2108721353090306	53.65656962398387	19.0	3.0	0.3620253164556962	141.0	52.0	193.0	14203.0	5045.0	19248.0	99.0
12	248	large	E	917.0	693.0	96.49747459999993	82.66904747999996	6.698319530964898E-5	1610.0	181.58073564	35.510561809129406	31.38470965295043	38.480198248343015	49.22558747907729	27.294688127912362	31.136295968920663	14.142135623730951	30.554289899211266	30.26951692416539	17.08800749063506	40.34705261414838	0.8766196260196498	1.131460580703225	0.7747681545165396	0.8566964868529318	0.7557251908396947	171.0	4.0	34.0	293.0	285.0	18681.0	23093.0	0.0	0.3590062111801242	0.4930795847750865	-1.0	0.1601103356105825	133.9276071504026	50.771585747731365	1.0	0.35986159169550175	123.0	151.0	274.0	8682.0	10997.0	19679.0	92.0
13	252	large	iso	1033.0	602.0	101.74011527999993	76.01219323999999	8.408791609079801E-5	1635.0	180.16652208000002	38.948684188300895	32.2490309931942	31.263731694377412	40.507418520084684	25.495097567963924	29.40980953202373	15.297058540778355	25.289686173682515	33.48937833908629	17.029386365926403	38.93437380534026	0.866890944676226	1.2077474264737005	0.7177750295087075	0.747121162884533	0.5827686350435625	45.0	3.0	36.49657518178932	11.0	463.0	679.0	36302.0	0.5	0.28990825688073396	0.9767932489451476	-1.0	0.14007365408048425	59.449137412017315	20.396078054371138	5.0	0.23839662447257384	111.0	93.0	204.0	6317.0	4680.0	10997.0	93.0
13	256	large	F	1040.0	659.0	102.66904747999993	79.01219323999997	5.8403646771317746E-5	1699.0	184.50966784000002	38.07886552931954	32.7566787083184	31.133103170505507	40.23635830927381	26.832815729997478	30.121010769847775	14.7648230602334	26.576422010807843	35.931603764856256	17.72004514666935	41.14365078599614	0.8908338413682352	1.162476387438193	0.7663242462338612	0.7695814384115296	0.6336538461538461	91.0	3.0	36.6742416417845	167.0	293.0	11595.0	21699.0	0.7142857142857143	0.2707474985285462	0.6369565217391304	-1.0	0.02578451128725958	135.2430923628581	51.48915637729314	3.0	0.38913043478260867	165.0	94.0	259.0	12314.0	8607.0	20921.0	105.0
13	258	large	iso	1033.0	567.0	102.91168815999991	71.11269831999998	8.661503966223856E-5	1600.0	176.85281359999996	36.6742416417845	33.734255586866	23.272904064081985	35.63303618986723	24.758836806279895	28.559350749109917	14.142135623730951	21.077463783717036	36.520740670491136	16.64331697709324	36.178791779308796	0.8669257583543467	1.0871513541286841	0.797428761930908	0.6910070137945742	0.5488867376573088	100.0	4.0	36.235341863986875	47.0	396.0	4241.0	41691.0	0.6363636363636364	0.276875	0.8939051918735892	-1.0	0.13262655687989525	124.76344709280099	52.84138882306115	7.0	0.3295711060948081	241.0	41.0	282.0	14683.0	2037.0	16720.0	88.0
13	265	large	iso	1185.0	892.0	111.91168815999991	95.32590171999992	6.67909420878006E-5	2077.0	210.06601700000007	41.43669871020132	35.35533905932738	26.565051177077976	30.80508472752996	31.38470965295043	36.37002310807911	14.317821063276353	24.543461029862986	43.41635636485402	18.973665961010276	47.92529987545132	0.8629279546973602	1.1720068259186889	0.7362823625373903	0.8517957622416764	0.7527426160337553	81.0	4.0	39.293765408777	13.0	134.0	1313.0	20899.0	0.0	0.07077515647568608	0.9115646258503401	-1.0	0.1833279638015032	100.73187475723532	39.223366624398004	6.0	0.9659863945578231	101.0	97.0	198.0	5959.0	6510.0	12469.0	85.0
13	266	large	F	1195.0	866.0	109.81118307999986	91.08326103999993	3.385192589958059E-5	2061.0	202.89444412000006	41.10960958218893	35.4682957019364	43.79510389101773	50.735096837283606	32.01562118716424	33.36512324689593	16.1245154965971	36.99864862397004	32.47971116743302	18.027756377319946	47.78779178182222	0.9595535119188497	1.1590522963849246	0.8278776677391434	0.8294534170863432	0.7246861924686192	107.0	4.0	37.656340767525464	201.0	144.0	22964.0	20085.0	0.7647058823529411	0.16739446870451238	0.41739130434782606	-1.0	0.01685011865301312	179.00081914362693	62.61894028792591	7.0	0.6463768115942029	91.0	176.0	267.0	4979.0	12239.0	17218.0	83.0
14	283	large	E	1028.0	900.0	110.5685423999999	102.32590171999989	7.264661655677908E-5	1928.0	215.72287124000007	37.8549864614954	32.7566787083184	9.026252813516223	1.8357747405456735	32.984845004941285	36.67430914894805	6.0	2.298244118736985	53.21052282255263	20.024984394500787	71.7420378857481	0.8993992189730835	1.155641779149066	0.7782681754854331	0.9254522081861141	0.8754863813229572	100.0	4.0	39.11521443121589	342.0	334.0	28790.0	25293.0	0.0	0.3506224066390041	0.4940828402366864	-1.0	0.0377425365603386	147.4598275821699	52.25940669922602	4.0	0.2988165680473373	141.0	94.0	235.0	20345.0	11109.0	31454.0	196.0
14	285	large	F	1147.0	879.0	107.81118307999988	93.66904747999993	2.9395217228772485E-5	2026.0	204.30865768000007	40.80441152620633	34.40930106817051	36.7405620201212	46.84761026599458	32.2490309931942	36.248685849207746	15.132745950421556	34.0404370029433	35.80427273309634	17.72004514666935	46.66031671827787	0.8896606935586062	1.1858541225631423	0.7502277696987432	0.8688249660565736	0.7663469921534438	148.0	3.0	38.07886552931954	172.0	130.0	19514.0	16723.0	0.75	0.14906219151036526	0.4304635761589404	-1.0	0.021140987997082156	161.60764249417397	63.12568477953184	3.0	0.7218543046357616	115.0	94.0	209.0	7659.0	6176.0	13835.0	90.0
14	295	large	E	956.0	867.0	97.3259017199999	90.59797967999994	1.3174821786990495E-4	1823.0	190.75230851999999	37.48332962798263	31.400636936215164	20.2825590889166	27.658871105027373	30.0	38.95089368675048	16.401219466856727	19.502002817121205	42.228442776289356	16.1245154965971	42.01149425287353	0.7702005566615481	1.1937123983861657	0.6452145070310213	0.9308722352313185	0.9069037656903766	140.0	4.0	36.40054944640259	67.0	109.0	12907.0	19815.0	0.0	0.09654415798134942	0.6193181818181818	0.0773255060776369	-1.0	154.1921758470526	53.8153266522216	10.0	1.3125	89.0	74.0	163.0	13935.0	10500.0	24435.0	234.0
14	300	large	E	1010.0	860.0	98.59797967999994	88.35533899999996	1.7159754477810788E-4	1870.0	189.7817458	37.107950630558946	32.984845004941285	63.01366391875341	65.66875808306492	30.610455730027933	34.676952842672286	19.209372712298546	41.71612750624927	20.372992503051968	16.278820596099706	45.78259465708527	0.882731994039561	1.125	0.7846506613684987	0.8961171343140854	0.8514851485148515	146.0	7.0	33.421549934136806	113.0	19.0	18191.0	2534.0	0.0	0.07058823529411765	0.14393939393939395	0.10883158873463705	-1.0	134.8441927772281	47.7574679895358	4.0	1.3333333333333333	173.0	156.0	329.0	11223.0	7905.0	19128.0	118.0
[truncated: 67 more columns]
