# Supplementary material for: Exploiting Single-Cell Quantitative Data to Map Genetic Variants Having Probabilistic Effects
Source: PLoS Genet. 2016 Aug 1;12(8):e1006213. doi: 10.1371/journal.pgen.1006213 (PMC4968810; doi:10.1371/journal.pgen.1006213)
Supplement: S1 Dataset — (ZIP) [file pgen.1006213.s007.zip › data/2014-10-07_morpho/k_series/K6-2_A.xls]

image_number	cell_	Agroup	C11-1_A	C12-1_A	C13_A	C103_A	C104_A	C115_A	C126_A	C127_A	A7-1_A	A8-1_A	A101_A	A120_A	A121_A	A122_A	A123_A	D14-1_A	D15-1_A	D16-1_A	D17-1_A	D102_A	D105_A	D117_A	D127_A	D135_A	D147_A	D148_A	D154_A	D155_A	D173_A	D176_A	D179_A	D182_A	D188_A	D191_A	D194_A
1	2	A	621.0	90.08326103999995	6.215535899296443E-5	27.892651361962706	25.96150997149434	1.074384787040074	78.0	3.0	385.0	21353.0	0.6199677938808373	60.10026108318021	20.615528128088304	1.0	0.35844155844155845	60.0	2191.0	47.0	0.0014390978157838555	15.231546211727817	0.5460773884156142	3.1622776601683795	15.811388300841896	2.8284271247461903	0.23249527748763857	0.2	55.619655276155136	29.054604099077146	5.385164807134504	9.486832980505138	3.1622776601683795	3.0	1.4142135623730951	36.516666666666666	1.2870835235052487
1	6	B	1053.0	118.08326103999991	7.330419439059358E-5	38.118237105091836	33.13608305156178	1.1503543447117004	99.0	3.0	126.0	13341.0	0.11965811965811966	29.09960239379412	11.180339887498949	2.0	0.42857142857142855	92.0	2562.0	38.0	5.803832119660813E-4	22.360679774997898	0.5866136913244332	6.708203932499369	24.186773244895647	7.0710678118654755	0.3946002313234923	0.38461538461538464	69.44395478041653	51.00900595749452	6.4031242374328485	11.40175425099138	5.0	2.2803508501982757	2.23606797749979	27.847826086956523	1.36455893832943
1	7	A	677.0	94.08326103999995	5.6809070068287236E-5	30.59411708155671	26.476404589747453	1.1555238543757476	90.0	3.0	198.0	11094.0	0.29246676514032494	60.61203710996067	24.698178070456937	2.0	0.20707070707070707	73.0	3559.0	55.0	0.0010415668653404747	16.0312195418814	0.5239968030175848	4.123105625617661	16.1245154965971	5.0990195135927845	0.3090398323477543	0.38218767082460553	87.27368900609375	90.0	6.324555320336759	10.770329614269007	4.47213595499958	2.408318915758459	1.0	48.75342465753425	1.1281258780556336
1	9	B	729.0	96.91168815999991	8.703470240413387E-5	31.016124838541646	28.0178514522438	1.107012966051604	81.0	3.0	46.0	4604.0	0.06310013717421124	48.03068196993395	18.788294228055936	2.0	1.5	155.0	4555.0	41.0	0.0022689466843738427	19.026297590440446	0.6134324545533731	4.123105625617661	18.110770276274835	3.605551275463989	0.25	0.22803508501982758	14.036243467926482	33.69006752597977	9.486832980505138	17.46424919657298	8.246211251235321	2.1178512973405517	1.4142135623730951	29.387096774193548	1.3951701427003294
1	10	A	1074.0	120.56854239999987	6.184843289508269E-5	40.24922359499622	32.202484376209235	1.2498794541681948	89.0	3.0	515.0	24301.0	0.4795158286778399	84.8937702053162	31.76476034853718	3.0	0.16116504854368932	112.0	6804.0	73.0	3.531376938867143E-4	21.02379604162864	0.5223404121574737	1.0	21.400934559032695	4.123105625617661	0.05263157894736842	0.25	26.565051177077976	77.47119229084849	7.280109889280518	12.36931687685298	5.0990195135927845	2.42582262018792	4.0	60.75	1.2016460905349795
1	11	A	614.0	90.08326103999994	1.5733898640771853E-4	29.154759474226502	26.1725046566048	1.1139460994180819	97.0	4.0	178.0	15330.0	0.2899022801302932	56.6572731395979	21.213203435596427	1.0	0.5449438202247191	125.0	3732.0	42.0	0.0026791398429093587	16.278820596099706	0.5583589400039664	2.23606797749979	16.76305461424021	4.123105625617661	0.15617376188860607	0.28797018815893544	59.62087398863166	72.14968169778318	9.899494936611665	18.439088914585774	4.242640687119285	4.346134936801766	2.0	29.856	1.4067524115755625
1	14	B	658.0	93.49747459999993	8.237207490396014E-5	30.0	27.018512172212592	1.110349815296408	90.0	4.0	120.0	8993.0	0.182370820668693	35.30546240679025	16.401219466856727	1.0	0.4583333333333333	155.0	3054.0	32.0	0.006336695798325415	15.297058540778355	0.5099019513592785	3.0	17.08800749063506	6.082762530298219	0.21428571428571427	0.4301162633521313	90.0	80.53767779197439	11.704699910719626	20.024984394500787	7.0	2.8607120563572552	3.1622776601683795	19.703225806451613	1.6240995415848067
2	27	B	917.0	109.3969695199999	6.24651561273116E-5	35.05709628591621	32.01562118716424	1.094999721572523	91.0	3.0	50.0	5149.0	0.05452562704471101	16.476471310671645	8.06225774829855	2.0	0.54	95.0	9948.0	128.0	0.003427605399358068	20.024984394500787	0.5712105826216303	2.0	19.026297590440446	1.0	0.1111111111111111	0.05555555555555555	3.1798301198642207	3.1798301198642207	10.295630140987	16.15549442140351	4.47213595499958	3.612478373637688	1.0	104.71578947368421	1.222356252513068
2	29	B	1043.0	118.6690474799999	1.2723804393144505E-4	40.44749683231337	30.265491900843113	1.33642291243205	127.0	4.0	185.0	10811.0	0.17737296260786195	43.34485186222204	20.223748416156685	1.0	0.1891891891891892	94.0	15316.0	225.0	4.5106480010228975E-4	23.021728866442675	0.5691756145475656	5.0	23.0	4.242640687119285	0.30485538042484617	0.2606233456578416	61.6608679641041	53.53076560994812	7.0710678118654755	12.041594578792296	5.0	2.4083189157584592	1.0	162.93617021276594	1.3809088534865501
3	38	A	1161.0	129.15432883999986	2.6404949496707436E-4	41.43669871020132	33.83784863137726	1.2245665840522075	121.0	4.0	294.0	18496.0	0.2532299741602067	47.49009202963427	21.93171219946131	3.0	0.19387755102040816	123.0	3273.0	32.0	7.161708945350052E-4	22.360679774997898	0.5396346830471056	3.1622776601683795	23.706539182259394	4.47213595499958	0.16666666666666669	0.2324952774876386	51.34019174590991	43.21008939175393	7.280109889280518	13.152946437965905	6.082762530298219	2.1623310744832014	1.4142135623730951	26.609756097560975	1.2025664527956004
3	40	B	1067.0	118.81118307999986	5.128433678582037E-5	37.589892258425	34.0	1.1055850664242648	100.0	3.0	73.0	7444.0	0.06841611996251172	22.565504694633454	11.180339887498949	1.0	0.5753424657534246	101.0	3402.0	41.0	8.895266504527756E-4	20.808652046684813	0.5535704093969831	3.0	22.20360331117452	4.123105625617661	0.16666666666666666	0.22360679774997896	62.10272896905238	48.0664855011259	7.280109889280518	12.083045973594572	5.385164807134504	2.243765308275509	1.4142135623730951	33.68316831683168	1.2172251616696061
3	42	B	887.0	109.25483391999991	8.873429394784228E-5	36.22154055254967	30.14962686336267	1.20139266454954	120.0	4.0	175.0	13688.0	0.19729425028184894	40.95149786485374	18.681541692269406	1.0	0.2571428571428571	101.0	2675.0	36.0	8.579970054858342E-4	19.0	0.5245497488555211	2.23606797749979	19.026297590440446	3.1622776601683795	0.14285714285714285	0.21271781490575853	69.77514056883192	77.9052429229879	7.211102550927978	12.806248474865697	5.0	2.5612496949731396	1.0	26.485148514851485	1.3592523364485982
3	46	B	819.0	104.32590171999992	6.050347189121592E-5	34.0147027033899	29.0	1.1729207828755137	119.0	3.0	190.0	10648.0	0.231990231990232	57.03548745536476	26.92582403567252	2.0	0.24210526315789474	116.0	6221.0	70.0	0.001266931786836418	21.0	0.6173800836397474	4.123105625617661	23.194827009486403	7.211102550927978	0.23608834134288123	0.45607017003965516	14.036243467926477	33.690067525979785	8.246211251235321	15.231546211727817	5.385164807134504	2.8284271247461903	3.605551275463989	53.62931034482759	1.3052563896479665
3	48	B	913.0	112.32590171999988	2.0432642835298815E-4	38.8329756778952	28.844410203711913	1.3462912017836262	98.0	7.0	107.0	9178.0	0.1171960569550931	27.40312423743285	13.0	2.0	0.3364485981308411	90.0	2012.0	28.0	7.007350897256905E-4	19.849433241279208	0.5111489113253315	2.23606797749979	20.615528128088304	2.0	0.1514456332038457	0.11764705882352941	82.05652818940959	55.49147701233159	6.708203932499369	11.180339887498949	4.47213595499958	2.5	1.0	22.355555555555554	1.2524850894632207
4	57	B	1072.0	121.39696951999987	1.4446089637582755E-4	39.395431207184416	32.69556544854363	1.204916650522073	123.0	2.0	81.0	6482.0	0.07555970149253731	19.9888796173544	9.433981132056603	2.0	0.35802469135802467	92.0	3380.0	45.0	5.239948814955627E-4	23.40939982143925	0.5942161084194493	4.0	23.40939982143925	4.0	0.2222222222222222	0.2222222222222222	23.962488974578182	23.962488974578182	7.280109889280518	12.649110640673518	4.123105625617661	3.067859955389482	0.0	36.73913043478261	1.2248520710059172
4	58	B	967.0	117.98275595999988	2.1698464215128495E-4	36.76955262170047	31.38470965295043	1.1715753635542656	117.0	8.0	108.0	12296.0	0.11168562564632885	18.505046212075655	7.0710678118654755	4.0	0.5277777777777778	79.0	3868.0	61.0	6.61322233292441E-4	21.213203435596427	0.576923076923077	5.656854249492381	21.02379604162864	7.211102550927978	0.33333333333333337	0.4332731606838266	67.38013505195957	78.69006752597979	6.082762530298219	10.44030650891055	5.0990195135927845	2.047512562185564	2.0	48.962025316455694	1.2458634953464323
4	61	B	948.0	112.3259017199999	5.7121976207523635E-5	35.805027579936315	32.202484376209235	1.1118715923169142	141.0	4.0	133.0	9963.0	0.14029535864978904	68.32507623472297	29.732137494637012	4.0	0.42857142857142855	183.0	3870.0	26.0	0.0012220473401082376	19.4164878389476	0.5422838397652237	1.4142135623730951	18.788294228055936	2.8284271247461903	0.07993607669774316	0.18181818181818182	11.309932474020215	78.69006752597979	10.770329614269007	20.8806130178211	5.385164807134504	3.877432495688441	3.1622776601683795	21.147540983606557	1.2294573643410853
4	63	B	954.0	112.91168815999988	1.5003432028667504E-4	37.48332962798263	30.4138126514911	1.2324442863346476	114.0	3.0	67.0	3000.0	0.07023060796645703	56.568542494923804	28.284271247461902	1.0	0.373134328358209	109.0	3546.0	37.0	6.7205407969412E-4	20.615528128088304	0.5499919119431185	2.8284271247461903	20.615528128088304	2.8284271247461903	0.16666666666666669	0.16666666666666669	36.0273733851036	36.0273733851036	7.0710678118654755	13.0	5.0	2.6	0.0	32.53211009174312	1.1373378454596728
4	65	A	1034.0	117.15432883999988	3.7152162101516305E-5	38.01315561749642	33.0	1.1519138065908008	144.0	3.0	377.0	14773.0	0.3646034816247582	0.0	0.0	0.0	0.04774535809018567	112.0	8063.0	104.0	0.001359020611617344	21.18962010041709	0.5574285995521004	7.0710678118654755	22.360679774997898	5.0	0.43852900965351466	0.2808279781508652	78.8571101416607	50.117314849972644	8.06225774829855	14.212670403551895	5.0	2.842534080710379	3.605551275463989	71.99107142857143	1.444623589234776
4	68	B	1092.0	120.81118307999986	3.0100177275876355E-5	39.698866482558415	33.301651610693426	1.1920990269987328	145.0	3.0	57.0	4682.0	0.0521978021978022	71.09801311869684	32.202484376209235	2.0	0.5263157894736842	148.0	8276.0	85.0	0.0018445655983245698	20.808652046684813	0.5241623726417235	5.0	22.20360331117452	5.385164807134504	0.2808279781508652	0.2929143502255349	85.9555144258189	70.8870262663267	9.433981132056603	17.08800749063506	7.615773105863909	2.2437653082755085	1.4142135623730951	55.91891891891892	1.5200579990333494
4	70	N	700.0	95.49747459999992	5.258524804364803E-5	30.59411708155671	28.442925306655784	1.0756318751221252	85.0	3.0	-1.0	-1.0	-1.0	-1.0	-1.0	-1.0	-1.0	83.0	6293.0	123.0	0.004550475268043436	16.278820596099706	0.5320898966524905	1.0	16.492422502470642	1.4142135623730951	0.0625	0.09090909090909091	11.309932474020213	33.69006752597977	8.246211251235321	13.038404810405298	4.47213595499958	2.9154759474226504	1.0	75.81927710843374	1.622278722389957
5	73	B	626.0	91.49747459999995	5.681801724514252E-5	28.160255680657446	27.16615541441225	1.036593336490956	47.0	3.0	68.0	6949.0	0.10862619808306709	31.231546211727817	15.231546211727817	1.0	0.5	125.0	9091.0	119.0	0.004278653271318322	16.1245154965971	0.5725983343138682	3.605551275463989	16.492422502470642	5.385164807134504	0.27653315937748607	0.4142434467026541	64.4400348281762	76.32869286780416	11.045361017187261	18.681541692269406	6.324555320336759	2.9538110975483858	2.0	72.728	1.6362336376636235
5	74	B	916.0	111.39696951999987	1.0966423543840362E-4	38.897300677553446	29.0	1.3412862302604636	102.0	4.0	173.0	8430.0	0.1888646288209607	70.3983281833453	27.294688127912362	1.0	0.3063583815028902	84.0	6067.0	99.0	0.0026879838050226884	20.518284528683193	0.5274989310639678	2.0	21.2602916254693	3.0	0.125	0.1875	47.12109639666144	47.12109639666144	7.280109889280518	12.649110640673518	4.47213595499958	2.8284271247461903	1.0	72.22619047619048	1.3706939179165978
5	79	A	952.0	114.56854239999988	1.537658875452886E-4	37.48332962798263	30.4138126514911	1.2324442863346476	126.0	3.0	319.0	13062.0	0.33508403361344535	11.661903789690601	5.830951894845301	1.0	0.06896551724137931	80.0	3391.0	53.0	5.439883775141064E-4	24.596747752497688	0.656204984899083	9.219544457292887	23.706539182259394	8.246211251235321	0.6027004755663158	0.5311851620184319	55.407711312490065	56.915147071265025	6.082762530298219	10.44030650891055	5.0990195135927845	2.047512562185564	1.0	42.3875	1.2503686228251252
5	80	B	1158.0	124.9116881599999	1.2953293983193658E-4	44.01136216933077	32.01562118716424	1.374683999165254	76.0	3.0	146.0	9201.0	0.12607944732297063	27.049867996625704	13.341664064126334	2.0	0.3082191780821918	98.0	4353.0	57.0	0.0022586173752596793	23.345235059857504	0.5304365488629567	4.123105625617661	23.53720459187964	4.123105625617661	0.26559258100921596	0.26559258100921596	75.96375653207352	75.96375653207352	10.04987562112089	17.11724276862369	5.0990195135927845	3.3569674960045073	2.0	44.41836734693877	1.283252929014473
5	83	B	1018.0	119.05382375999987	1.3607263743839137E-4	38.48376280978771	32.69556544854363	1.177033101640452	97.0	3.0	153.0	13499.0	0.15029469548133595	53.77575330089837	23.853720883753127	2.0	0.477124183006536	103.0	3858.0	52.0	6.417049638322533E-4	19.313207915827967	0.501853418317919	1.4142135623730951	19.72308292331602	2.23606797749979	0.08687444855261388	0.1350858067395748	68.96248897457818	87.39743779750019	6.082762530298219	12.041594578792296	5.0	2.4083189157584592	1.0	37.45631067961165	1.3882840850181442
5	90	A	902.0	108.56854239999991	4.710276250032092E-5	34.713109915419565	31.575306807693888	1.0993752214930528	96.0	3.0	452.0	14156.0	0.5011086474501109	0.0	0.0	0.0	0.017699115044247787	105.0	9650.0	141.0	5.867241607827422E-4	18.681541692269406	0.5381696349819428	2.23606797749979	20.615528128088304	3.605551275463989	0.1315334104411641	0.19999999999999998	53.42696902148067	23.682087724538462	6.708203932499369	12.529964086141668	5.830951894845301	2.148871112659745	2.0	91.9047619047619	1.5341968911917099
5	92	B	948.0	112.3259017199999	5.982544699718566E-5	37.64306044943742	30.675723300355934	1.2271286998145743	80.0	3.0	104.0	6544.0	0.10970464135021098	20.8806130178211	10.44030650891055	1.0	0.2403846153846154	75.0	11524.0	206.0	6.040922265512616E-4	26.92582403567252	0.7152931699546478	8.602325267042627	25.298221281347036	6.708203932499369	0.47717115136217914	0.375	17.10272896905238	8.13010235415598	5.830951894845301	10.0	4.242640687119285	2.3570226039551585	2.23606797749979	153.65333333333334	1.3406803193335648
5	96	A	902.0	109.1543288399999	5.279055290568479E-5	34.92849839314596	30.805843601498726	1.1338270376548514	57.0	3.0	325.0	13274.0	0.360310421286031	55.41445865801984	24.20743687382041	2.0	0.13846153846153847	72.0	6541.0	139.0	0.001012753998982027	18.35755975068582	0.5255754067655005	5.0990195135927845	18.867962264113206	6.082762530298219	0.31323027878410764	0.3736611319222725	88.06941255883301	86.2218022928384	6.082762530298219	10.198039027185569	4.123105625617661	2.473387769603369	1.0	90.84722222222223	1.5300412780920347
6	98	A	1134.0	124.81118307999986	6.328665949455992E-5	42.01190307520001	33.015148038438355	1.2725038526644514	123.0	3.0	785.0	26169.0	0.6922398589065256	85.98711848702554	34.0	2.0	0.07770700636942675	587.0	8857.0	26.0	0.002957029312489678	21.095023109728988	0.502120150852713	1.0	24.08318915758459	3.1622776601683795	0.058823529411764705	0.1492371097349751	87.27368900609373	15.708637829015743	19.0	35.014282800023196	8.0	4.3767853500028995	3.0	15.088586030664395	1.7231568251100824
6	101	B	1026.0	123.05382375999987	3.683730181818727E-4	41.593268686170845	30.4138126514911	1.3675782501452232	110.0	4.0	91.0	11452.0	0.08869395711500974	67.29569002640777	33.015148038438355	3.0	0.9230769230769231	97.0	6675.0	96.0	6.812378661831399E-4	22.090722034374522	0.5311129115880081	1.4142135623730951	22.360679774997898	1.4142135623730951	0.09513029883089882	0.07692307692307693	53.13010235415598	36.86989764584402	6.324555320336759	11.40175425099138	5.0990195135927845	2.23606797749979	2.0	68.81443298969072	1.395056179775281
6	105	B	989.0	115.74011527999991	1.2464799530887707E-4	38.118237105091836	31.064449134018133	1.2270694690461845	119.0	3.0	180.0	6618.0	0.1820020222446916	4.47213595499958	2.23606797749979	1.0	0.1111111111111111	72.0	2727.0	49.0	6.528908432185156E-4	28.160255680657446	0.7387607040435717	9.848857801796104	28.160255680657446	9.848857801796104	0.5242018079048992	0.5242018079048992	29.971494932072716	29.971494932072716	5.830951894845301	10.295630140987	4.47213595499958	2.3021728866442674	0.0	37.875	1.2937293729372936
6	108	B	1048.0	119.39696951999987	5.895751570649351E-5	39.45883931389772	32.38826948140329	1.2183065024994377	107.0	3.0	167.0	8777.0	0.15935114503816794	23.56972077755516	11.40175425099138	2.0	0.2694610778443114	99.0	5537.0	84.0	0.001202249993127783	23.40939982143925	0.5932612369871273	5.385164807134504	24.698178070456937	6.708203932499369	0.31514293343362576	0.3946002313234923	59.66782490370005	54.90418321297388	6.324555320336759	11.40175425099138	5.656854249492381	2.0155644370746373	1.4142135623730951	55.92929292929293	1.5018963337547409
6	109	B	1051.0	120.56854239999988	1.0505845417880319E-4	38.27531841800928	32.89376840679705	1.1636039369116553	112.0	5.0	115.0	7849.0	0.10941960038058991	0.0	0.0	0.0	0.10434782608695652	93.0	4043.0	51.0	7.506611547563572E-4	19.6468827043885	0.5133042262332758	1.4142135623730951	19.72308292331602	3.1622776601683795	0.09090909090909091	0.21271781490575853	63.43494882292201	90.0	6.4031242374328485	12.529964086141668	5.830951894845301	2.148871112659745	2.0	43.473118279569896	1.1731387583477615
6	110	B	1072.0	120.56854239999987	4.129011639386283E-5	39.92492955535426	32.69556544854363	1.2211114567872583	141.0	4.0	56.0	4849.0	0.05223880597014925	30.0	15.0	1.0	0.39285714285714285	84.0	5145.0	87.0	0.001100711169335928	23.769728648009426	0.5953605657601395	3.1622776601683795	24.041630560342615	4.123105625617661	0.16666666666666669	0.22360679774997896	2.8155566842112307	35.28674897505971	6.4031242374328485	10.816653826391969	4.47213595499958	2.418677324489565	2.23606797749979	61.25	1.420408163265306
7	124	A	825.0	105.1543288399999	6.346619678869271E-5	33.734255586866	29.427877939124322	1.1463366694890478	104.0	4.0	281.0	16931.0	0.3406060606060606	56.57505997041734	23.021728866442675	1.0	0.19572953736654805	155.0	6118.0	61.0	0.0031371877323736765	21.37755832643195	0.6337047595843505	4.123105625617661	23.769728648009426	6.708203932499369	0.23608834134288123	0.3946002313234923	4.028263666485145	16.557071375636667	9.219544457292887	15.132745950421556	8.06225774829855	1.876986127566457	2.8284271247461903	39.47096774193548	1.5454396861719517
7	125	B	897.0	108.91168815999993	6.787542647738785E-5	35.34119409414458	30.4138126514911	1.1620113038478885	93.0	3.0	134.0	7679.0	0.14938684503901895	62.03593256624622	28.792360097775937	2.0	0.34328358208955223	100.0	1964.0	20.0	0.002786912814341605	19.313207915827967	0.5464786465443121	2.23606797749979	19.697715603592208	2.0	0.1315334104411641	0.1111111111111111	50.19442890773482	23.629377730656813	7.615773105863909	13.892443989449804	5.830951894845301	2.382534488362192	1.0	19.64	1.0183299389002036
7	126	B	852.0	106.56854239999991	6.458178298687977E-5	33.734255586866	31.575306807693888	1.0683745938660536	101.0	4.0	151.0	14266.0	0.1772300469483568	77.85521110879918	27.018512172212592	3.0	0.9801324503311258	105.0	7732.0	99.0	3.7201537474724323E-4	18.681541692269406	0.5537855028152103	1.4142135623730951	18.681541692269406	1.4142135623730951	0.08687444855261388	0.08687444855261388	31.759480084812793	31.759480084812793	6.4031242374328485	11.661903789690601	5.830951894845301	2.0	0.0	73.63809523809523	1.3444128297982412
7	128	B	1028.0	117.39696951999986	5.336327524249847E-5	39.81205847478876	31.78049716414141	1.2527198133234219	107.0	3.0	121.0	9569.0	0.11770428015564202	53.85453432609853	25.553864678361276	1.0	0.35537190082644626	100.0	3785.0	40.0	0.001072517006604742	26.419689627245813	0.6636102386912811	7.0710678118654755	24.596747752497688	5.0	0.3446227583977888	0.24028466566610635	21.03751102542182	12.907408671265841	7.0710678118654755	12.041594578792296	5.0	2.4083189157584592	2.23606797749979	37.85	1.056803170409511
7	129	B	1043.0	117.98275595999986	4.335932546145752E-5	38.27531841800928	33.83784863137726	1.1311392410011913	109.0	4.0	199.0	12423.0	0.19079578139980824	83.32803725282375	28.635642126552707	2.0	0.34673366834170855	77.0	8678.0	157.0	2.91350007606318E-4	20.12461179749811	0.5257856140532874	2.0	21.470910553583888	3.1622776601683795	0.11764705882352941	0.17541160386140586	68.74949449286676	50.31454566994475	5.830951894845301	10.0	4.242640687119285	2.3570226039551585	1.4142135623730951	112.7012987012987	1.3930629177229776
7	130	B	1021.0	117.74011527999988	1.3251297204075956E-4	40.311288741492746	30.083217912982647	1.3399925785231936	84.0	4.0	122.0	7424.0	0.11949069539666993	15.887936906370223	7.810249675906654	1.0	0.23770491803278687	78.0	13258.0	218.0	9.007695750698228E-4	23.259406699226016	0.5769948673281913	3.605551275463989	22.360679774997898	2.8284271247461903	0.1732717365533736	0.13784910335911552	9.727578551401603	21.037511025421818	6.708203932499369	10.816653826391969	5.0	2.1633307652783937	1.0	169.97435897435898	1.2825463870870417
7	131	B	1051.0	117.98275595999986	5.137545968935366E-5	38.91015291668744	33.54101966249684	1.1600766258216644	103.0	3.0	179.0	9589.0	0.170313986679353	44.503704473398116	21.095023109728988	1.0	0.3016759776536313	107.0	3887.0	48.0	0.0012026261805766045	22.561028345356956	0.5798236875003692	5.830951894845301	22.360679774997898	6.4031242374328485	0.350347944635714	0.3904053750620288	56.164880177548596	63.86093189956517	7.280109889280518	13.0	5.385164807134504	2.4140393963016744	1.0	36.32710280373832	1.3213275019295085
7	134	B	770.0	101.49747459999992	6.38063806314323E-5	31.064449134018133	29.68164415931166	1.0465878833155091	63.0	3.0	39.0	3015.0	0.05064935064935065	57.31329413801481	24.515301344262525	1.0	0.717948717948718	75.0	5291.0	86.0	5.664091902677868E-4	16.401219466856727	0.527973935610403	1.0	16.401219466856727	1.0	0.07142857142857142	0.07142857142857142	58.39249775375109	58.39249775375109	5.385164807134504	9.486832980505138	4.123105625617661	2.3008949665421112	0.0	70.54666666666667	1.219051219051219
7	135	A	1106.0	121.98275595999988	5.6819882765115556E-5	40.01249804748511	33.015148038438355	1.2119436205738041	140.0	4.0	614.0	25394.0	0.5551537070524413	37.47357393477378	17.029386365926403	2.0	0.10260586319218241	138.0	6408.0	75.0	0.004934166637114246	23.345235059857504	0.5834485772958335	5.0	22.80350850198276	6.324555320336759	0.2808279781508652	0.3772913389522725	55.99250758026773	74.42745640318974	14.560219778561036	25.079872407968907	4.47213595499958	5.608029957123981	2.23606797749979	46.43478260869565	1.6151685393258428
7	137	A	832.0	104.91168815999991	7.36977435011669E-5	34.058772731852805	30.066592756745816	1.1327779308884707	115.0	3.0	519.0	22070.0	0.6237980769230769	43.86342439892262	21.93171219946131	1.0	0.05973025048169557	75.0	5655.0	86.0	0.0010722037361297905	20.223748416156685	0.5937896992172832	3.605551275463989	19.4164878389476	3.605551275463989	0.22803508501982758	0.25	30.32360686254998	52.94347181059041	6.4031242374328485	10.816653826391969	5.0	2.1633307652783937	1.4142135623730951	75.4	1.1405835543766578
7	139	B	915.0	109.7401152799999	2.556907004258967E-5	35.35533905932738	30.886890422961002	1.1446713662390753	105.0	3.0	131.0	8010.0	0.1431693989071038	56.53817197098036	24.596747752497688	2.0	0.35877862595419846	126.0	2971.0	35.0	6.311911822174106E-4	20.615528128088304	0.5830951894845301	4.123105625617661	19.697715603592208	3.1622776601683795	0.25	0.18864566947613626	40.60129464500446	45.0	7.211102550927978	14.212670403551895	6.4031242374328485	2.2196462034055524	1.0	23.57936507936508	1.4843487041400203
8	145	A	1029.0	116.56854239999988	3.8467361154580135E-5	37.69615364994153	32.69556544854363	1.1529439278017024	88.0	4.0	414.0	13381.0	0.40233236151603496	0.0	0.0	0.0	0.07246376811594203	110.0	4627.0	49.0	1.9105211165265377E-4	19.697715603592208	0.5225391371892066	1.0	19.6468827043885	2.8284271247461903	0.058823529411764705	0.16666666666666669	68.74949449286676	66.25050550713324	6.4031242374328485	10.816653826391969	5.830951894845301	1.855040827202527	2.23606797749979	42.06363636363636	1.1649016641452345
8	148	A	900.0	108.66904747999992	4.3662689610749056E-5	34.655446902326915	32.526911934581186	1.065439196073291	58.0	4.0	579.0	19579.0	0.6433333333333333	51.419840528729765	25.709920264364882	1.0	0.039723661485319514	139.0	3175.0	31.0	0.0042538082632517646	19.79898987322333	0.5713096105505406	2.23606797749979	19.79898987322333	2.23606797749979	0.1315334104411641	0.1315334104411641	20.725558865560544	20.725558865560544	10.0	17.029386365926403	6.4031242374328485	2.6595433314212644	0.0	22.841726618705035	1.3571653543307087
8	153	A	813.0	103.9827559599999	6.0314759610962515E-5	32.2490309931942	30.14962686336267	1.0696328395487604	53.0	3.0	408.0	19296.0	0.5018450184501845	9.84161925296378	4.0	1.0	0.07107843137254902	138.0	3190.0	30.0	0.001830276387812477	19.026297590440446	0.5899804429613943	4.242640687119285	22.0	6.324555320336759	0.2853908964926964	0.4	52.125016348901795	25.55996517182382	9.433981132056603	17.69180601295413	6.4031242374328485	2.7629958996465076	3.1622776601683795	23.115942028985508	1.2978056426332287
8	154	A	898.0	109.15432883999989	8.678971802918614E-5	37.33630940518894	28.792360097775937	1.296743624989359	86.0	3.0	376.0	19409.0	0.41870824053452116	74.75570641405497	26.248809496813376	1.0	0.13031914893617022	117.0	3053.0	37.0	0.002048911947364186	19.697715603592208	0.5275753259333835	2.23606797749979	19.72308292331602	4.0	0.14285714285714285	0.2857142857142857	42.18444331578877	68.74949449286676	8.94427190999916	15.231546211727817	6.324555320336759	2.4083189157584592	2.23606797749979	26.094017094017094	1.4179495578119883
8	156	B	970.0	113.7401152799999	5.87038704201743E-5	36.68787265568828	31.622776601683793	1.1601724009818541	182.0	4.0	118.0	8738.0	0.12164948453608247	20.396078054371138	10.198039027185569	1.0	0.2796610169491525	88.0	14954.0	204.0	3.4151958714880915E-4	22.825424421026653	0.622151756664683	5.830951894845301	23.323807579381203	6.708203932499369	0.33333333333333337	0.3946002313234923	43.51213247117221	47.91083782616775	7.0710678118654755	12.206555615733702	4.47213595499958	2.729468812791236	1.0	169.9318181818182	1.2004814765280192
8	158	B	1028.0	117.15432883999989	5.591808357619451E-5	38.01315561749642	33.015148038438355	1.1513852845136139	89.0	4.0	68.0	5052.0	0.06614785992217899	12.806248474865697	6.4031242374328485	1.0	0.27941176470588236	133.0	5133.0	48.0	3.2071153753423864E-4	19.1049731745428	0.5025884556069136	2.0	21.02379604162864	2.8284271247461903	0.11764705882352941	0.15987215339548633	90.0	45.0	7.280109889280518	13.341664064126334	6.082762530298219	2.193356061110647	2.0	38.59398496240601	1.2437171244886032
8	160	B	967.0	112.56854239999988	3.4822075009006804E-5	34.92849839314596	32.984845004941285	1.0589256486702758	47.0	4.0	203.0	9104.0	0.20992761116856257	0.0	0.0	0.0	0.054187192118226604	169.0	4141.0	38.0	0.006012378539096048	18.788294228055936	0.5379072989791848	4.0	20.615528128088304	4.47213595499958	0.25	0.2857142857142857	76.7594800848128	50.19442890773479	12.165525060596439	20.0	7.211102550927978	2.773500981126146	2.0	24.502958579881657	1.5508331320936972
9	168	B	779.0	102.91168815999993	1.405142051904027E-4	34.0	27.0	1.2592592592592593	53.0	3.0	172.0	9036.0	0.220795892169448	10.0	5.0	1.0	0.18023255813953487	79.0	2537.0	33.0	7.765448079849657E-4	20.024984394500787	0.5889701292500231	3.1622776601683795	20.024984394500787	3.1622776601683795	0.17541160386140586	0.17541160386140586	18.434948822922024	18.434948822922024	5.830951894845301	10.816653826391969	4.47213595499958	2.418677324489565	0.0	32.11392405063291	1.0275916436736303
9	170	A	867.0	107.7401152799999	4.059216888802742E-5	34.132096331752024	30.265491900843113	1.1277562064273339	66.0	4.0	306.0	13053.0	0.35294117647058826	6.324555320336759	3.1622776601683795	1.0	0.08823529411764706	69.0	4754.0	78.0	2.743858940804674E-4	18.681541692269406	0.5473306271812713	4.123105625617661	17.72004514666935	4.0	0.2831760569774271	0.26666666666666666	69.2539197243166	83.29016319224307	6.4031242374328485	10.0	3.605551275463989	2.773500981126146	1.0	68.89855072463769	1.132099284812789
9	172	B	1126.0	122.81118307999986	3.355803656532878E-5	40.22437072223753	34.40930106817051	1.1689970291040324	55.0	3.0	59.0	6653.0	0.052397868561278864	24.648236171303704	11.180339887498949	1.0	0.8305084745762712	91.0	7580.0	126.0	2.801270300563695E-4	24.20743687382041	0.6018102070752256	8.246211251235321	24.839484696748443	8.06225774829855	0.47217668268576246	0.4710021267605585	71.13100054493859	64.2197734259139	6.082762530298219	11.180339887498949	5.0990195135927845	2.1926450482675732	1.0	83.2967032967033	1.512664907651715
9	176	B	680.0	94.08326103999993	1.1692716090121129E-4	29.614185789921695	26.68332812825267	1.1098385346678623	64.0	3.0	151.0	9851.0	0.22205882352941175	57.867965782894196	22.67156809750927	2.0	0.2582781456953642	71.0	8047.0	123.0	6.643775767490814E-4	17.46424919657298	0.5897257929176771	4.47213595499958	18.788294228055936	5.830951894845301	0.3333333333333333	0.41972110157675935	52.125016348901795	47.72631099390627	5.385164807134504	9.486832980505138	4.123105625617661	2.3008949665421112	1.4142135623730951	113.33802816901408	1.0852491611780788
9	178	B	610.0	89.25483391999995	8.180759271969189E-5	28.0178514522438	26.0	1.0776096712401462	51.0	3.0	113.0	5852.0	0.18524590163934426	26.721638937118666	13.038404810405298	1.0	0.34513274336283184	66.0	4909.0	107.0	6.983874917813732E-4	15.297058540778355	0.5459754316583506	3.1622776601683795	17.46424919657298	5.0	0.23249527748763857	0.36760731104690386	71.56505117707799	53.13010235415598	5.385164807134504	9.055385138137417	4.0	2.2638462845343543	2.23606797749979	74.37878787878788	1.438582195966592
9	180	A	870.0	106.9116881599999	3.293861024774621E-5	36.124783736376884	29.068883707497267	1.2427303401079624	62.0	3.0	517.0	24796.0	0.5942528735632184	61.39555820484598	24.041630560342615	3.0	0.27852998065764023	100.0	3044.0	36.0	5.964317089138104E-4	20.024984394500787	0.5543281460349908	3.605551275463989	22.02271554554524	5.0	0.22803508501982758	0.30485538042484617	62.65012421993012	43.210089391753925	7.280109889280518	12.649110640673518	4.123105625617661	3.067859955389482	2.0	30.44	1.1826544021024967
9	182	B	954.0	112.32590171999988	4.125798863075005E-5	36.87817782917155	30.805843601498726	1.1971163103411133	61.0	4.0	192.0	13776.0	0.20125786163522014	27.27427133856372	13.341664064126334	2.0	0.3645833333333333	105.0	3481.0	46.0	6.894730720216675E-4	21.0	0.5694424517739725	5.0	20.223748416156685	2.23606797749979	0.3333333333333333	0.1315334104411641	65.65891006330749	39.0938588862295	6.708203932499369	13.0	4.47213595499958	2.9068883707497264	3.1622776601683795	33.15238095238095	1.3875323182993393
9	184	A	823.0	105.15432883999989	9.588277827789156E-5	34.23448553724738	28.160255680657446	1.2157022267650135	173.0	5.0	350.0	14975.0	0.425273390036452	18.973665961010276	9.486832980505138	1.0	0.054285714285714284	130.0	5911.0	42.0	0.0012000388269441788	20.396078054371138	0.5957758013386838	3.605551275463989	21.587033144922902	5.0	0.22803508501982758	0.31622776601683794	26.980230718222856	30.160060838087077	8.06225774829855	14.866068747318506	6.324555320336759	2.3505318547086316	1.4142135623730951	45.46923076923077	0.9237015733378446
9	192	B	961.0	115.15432883999986	1.9375254628483182E-4	39.0	30.0	1.3	52.0	3.0	59.0	3966.0	0.061394380853277836	39.238780711898485	18.110770276274835	1.0	0.6271186440677966	103.0	3603.0	47.0	0.00153195067999262	24.020824298928627	0.6159185717674007	4.123105625617661	24.08318915758459	4.47213595499958	0.20986055078837967	0.25	14.036243467926477	26.56505117707799	8.06225774829855	13.038404810405298	5.830951894845301	2.23606797749979	1.0	34.980582524271846	1.3436025534276992
10	200	B	692.0	95.25483391999995	8.391331897752966E-5	30.610455730027933	26.40075756488817	1.1594536882054656	136.0	3.0	64.0	6793.0	0.09248554913294797	14.142135623730951	7.0710678118654755	1.0	0.390625	171.0	4959.0	37.0	0.002096243994920911	16.64331697709324	0.5437134658784791	2.0	15.811388300841896	1.0	0.13333333333333333	0.06666666666666667	36.86989764584402	36.86989764584402	10.295630140987	17.08800749063506	5.385164807134504	3.1731633297454733	1.0	29.0	1.2758620689655173
10	201	B	700.0	96.08326103999993	1.653063627575889E-4	30.364452901377952	27.202941017470888	1.1162194882485907	101.0	3.0	160.0	7003.0	0.22857142857142856	56.82454815524038	25.238858928247925	2.0	0.325	166.0	5968.0	46.0	0.0039096563553032235	16.76305461424021	0.5520618029472053	1.4142135623730951	15.524174696260024	0.0	0.1	0.0	25.346175941946683	-1.0	12.649110640673518	19.72308292331602	5.830951894845301	3.3824808159970745	1.4142135623730951	35.95180722891566	1.279490616621984
10	202	B	772.0	100.91168815999993	9.392915767375144E-5	32.31098884280702	27.85677655436824	1.1598969026350006	142.0	3.0	157.0	7154.0	0.2033678756476684	0.0	0.0	0.0	0.05732484076433121	94.0	9580.0	120.0	0.0021249933311302924	19.235384061671343	0.5953201913829224	3.605551275463989	19.72308292331602	4.47213595499958	0.22803508501982758	0.2857142857142857	34.508522987668414	41.63353933657021	7.615773105863909	14.317821063276353	4.47213595499958	3.2015621187164243	1.0	101.91489361702128	1.1774530271398747
10	207	B	824.0	105.15432883999989	1.3486134219735285E-4	34.17601498127012	29.732137494637012	1.1494637742555402	118.0	4.0	189.0	11093.0	0.22936893203883496	18.451095819471924	9.219544457292887	2.0	0.14814814814814814	74.0	6466.0	103.0	3.644634389508422E-4	18.788294228055936	0.5497508775775263	2.23606797749979	18.788294228055936	2.23606797749979	0.1514456332038457	0.1514456332038457	42.87890360333853	42.87890360333853	6.708203932499369	11.180339887498949	4.47213595499958	2.5	0.0	87.37837837837837	1.1787813176616146
10	208	B	1101.0	121.39696951999989	7.232275345521191E-5	37.16180835212409	34.92849839314596	1.0639394781258726	110.0	4.0	204.0	11859.0	0.18528610354223432	12.837788396302638	6.324555320336759	1.0	0.23039215686274508	105.0	8223.0	102.0	3.32025181222944E-4	18.973665961010276	0.5105689632007852	1.4142135623730951	19.6468827043885	2.8284271247461903	0.07993607669774316	0.15987215339548633	67.38013505195957	67.38013505195957	7.0710678118654755	12.649110640673518	5.385164807134504	2.3488808780588144	1.4142135623730951	78.31428571428572	1.3024443633710325
10	210	B	826.0	103.49747459999993	6.762558539566711E-5	34.17601498127012	28.792360097775937	1.1869820627837329	111.0	3.0	111.0	7789.0	0.1343825665859564	69.90621070616466	27.294688127912362	3.0	0.5495495495495496	73.0	9759.0	174.0	4.142434334488549E-4	17.46424919657298	0.5110089402215008	1.0	18.027756377319946	1.0	0.07142857142857142	0.058823529411764705	69.44395478041653	20.556045219583467	5.385164807134504	9.486832980505138	4.47213595499958	2.1213203435596424	1.4142135623730951	133.68493150684932	1.3015677835843835
10	212	B	680.0	95.49747459999993	7.584389945046196E-5	30.083217912982647	26.92582403567252	1.1172626647610515	95.0	3.0	75.0	7439.0	0.11029411764705882	31.36111248686829	14.317821063276353	2.0	0.6266666666666667	77.0	3971.0	61.0	0.0012645099842009111	16.76305461424021	0.5572227898866492	2.0	15.524174696260024	1.4142135623730951	0.13333333333333333	0.1	19.653824058053317	64.6538240580533	5.656854249492381	10.816653826391969	5.0	2.1633307652783937	1.4142135623730951	51.57142857142857	1.182825484764543
10	215	B	1006.0	115.3969695199999	6.668274862115558E-5	36.40054944640259	33.24154027718932	1.0950319733343108	103.0	4.0	106.0	7092.0	0.10536779324055666	32.326852673977896	15.297058540778355	2.0	0.29245283018867924	95.0	3803.0	51.0	7.887338131142732E-4	24.166091947189145	0.6638936036603547	6.4031242374328485	24.596747752497688	7.211102550927978	0.3904053750620288	0.4332731606838266	34.95065141187513	39.92039213998544	7.0710678118654755	12.041594578792296	5.0	2.4083189157584592	1.0	40.03157894736842	1.2739942150933472
10	220	B	732.0	99.1543288399999	1.2960429658925792E-4	31.25699921617557	28.284271247461902	1.1051018052650172	100.0	3.0	68.0	3976.0	0.09289617486338798	22.360679774997898	11.180339887498949	1.0	0.35294117647058826	184.0	5488.0	35.0	0.0011614760760703274	16.0312195418814	0.5128841521544782	3.1622776601683795	19.0	4.47213595499958	0.23249527748763857	0.31234752377721214	79.15969454566944	34.15969454566944	9.899494936611665	17.804493814764857	6.4031242374328485	2.7805947775742466	3.1622776601683795	29.82608695652174	1.1734693877551021
10	221	A	698.0	96.66904747999992	1.1473557722582651E-4	30.528675044947494	27.784887978899608	1.0987510573420909	67.0	3.0	254.0	5485.0	0.3638968481375358	0.0	0.0	0.0	0.0	166.0	5675.0	35.0	0.0012506508965385132	18.867962264113206	0.6180406531345964	3.605551275463989	22.02271554554524	7.211102550927978	0.22803508501982758	0.5	2.082565279730879	24.70243022777131	9.433981132056603	17.029386365926403	6.4031242374328485	2.6595433314212644	4.123105625617661	34.18674698795181	1.0237885462555065
11	224	A	682.0	93.84062035999992	8.775118786001703E-5	30.4138126514911	26.870057685088806	1.1318849035582403	114.0	3.0	272.0	13657.0	0.39882697947214074	58.15168702360799	22.02271554554524	4.0	0.3235294117647059	106.0	2406.0	32.0	0.0018503815469135274	17.0	0.5589565568382148	5.830951894845301	18.788294228055936	7.615773105863909	0.41972110157675935	0.5319086662842529	75.96375653207352	68.19859051364818	8.602325267042627	13.92838827718412	5.385164807134504	2.58643677139299	2.0	22.69811320754717	1.4098088113050706
11	228	A	793.0	101.4974745999999	3.6428163041851115E-5	31.89043743820395	29.732137494637012	1.0725914826660627	142.0	3.0	432.0	22753.0	0.544766708701135	68.87412526215056	25.495097567963924	3.0	0.1597222222222222	94.0	5422.0	74.0	0.0010303546966759696	19.79898987322333	0.62084409822189	3.605551275463989	20.518284528683193	4.47213595499958	0.2166365803419133	0.2857142857142857	16.504361381755018	23.629377730656813	6.708203932499369	12.36931687685298	5.0990195135927845	2.42582262018792	1.0	57.680851063829785	1.282921431206197
11	231	B	701.0	95.49747459999995	7.852893309880977E-5	30.066592756745816	28.0178514522438	1.0731227127816734	160.0	3.0	146.0	10733.0	0.20827389443651925	41.2135967363583	16.492422502470642	2.0	0.4383561643835616	191.0	3964.0	22.0	0.001478997485572997	16.492422502470642	0.5485298130021853	3.1622776601683795	23.769728648009426	9.433981132056603	0.23249527748763857	0.6541288981421134	67.75097634278764	28.191308373793163	10.44030650891055	18.973665961010276	8.54400374531753	2.220699630592816	7.280109889280518	20.75392670157068	1.0600403632694249
11	232	B	806.0	103.4974745999999	5.988670846799895E-5	34.0147027033899	29.0	1.1729207828755137	114.0	4.0	148.0	8870.0	0.18362282878411912	18.867962264113206	9.433981132056603	1.0	0.17567567567567569	81.0	3144.0	51.0	5.81280270709719E-4	22.02271554554524	0.6474469507372898	5.0	23.0	6.082762530298219	0.2777777777777778	0.3523649724724399	0.0	9.462322208025626	6.4031242374328485	12.083045973594572	4.47213595499958	2.701851217221259	1.4142135623730951	38.81481481481482	1.3139312977099236
11	234	A	847.0	106.56854239999987	5.092125843894234E-5	35.77708763999664	29.068883707497267	1.2307692307692308	139.0	4.0	446.0	20144.0	0.526564344746163	38.49245773917024	17.72004514666935	1.0	0.12780269058295965	92.0	3935.0	62.0	0.001055060920746513	18.788294228055936	0.5251487884400001	1.0	21.540659228538015	4.0	0.058823529411764705	0.23529411764705882	26.56505117707799	26.56505117707799	6.708203932499369	11.180339887498949	5.385164807134504	2.0761369963434992	3.0	42.77173913043478	1.4495552731893266
11	236	B	817.0	105.49747459999989	1.309585614007751E-4	35.4400902933387	28.160255680657446	1.2585145069432584	134.0	4.0	97.0	11113.0	0.11872705018359853	12.649110640673518	6.324555320336759	1.0	0.31958762886597936	82.0	2344.0	35.0	5.536923636171953E-4	21.18962010041709	0.5978997210512154	3.605551275463989	21.93171219946131	5.0	0.1910938354123028	0.30485538042484617	17.300527191945008	36.74056202012119	6.4031242374328485	11.661903789690601	4.47213595499958	2.6076809620810595	2.0	28.585365853658537	1.2244027303754266
11	238	B	827.0	104.32590171999989	3.137557620582396E-5	34.0	30.0	1.1333333333333333	124.0	3.0	96.0	4573.0	0.11608222490931076	48.29552986829677	22.561028345356956	1.0	0.2604166666666667	73.0	2440.0	45.0	8.128348691205337E-4	18.027756377319946	0.5302281287447043	6.0	17.72004514666935	5.0	0.42857142857142855	0.35714285714285715	90.0	90.0	5.830951894845301	10.0	5.0	2.0	1.0	33.42465753424658	1.346311475409836
11	240	B	872.0	107.15432883999989	9.704247615322267E-5	35.510561809129406	29.427877939124322	1.2066980120886721	108.0	3.0	20.0	2424.0	0.022935779816513763	33.973316468164406	16.278820596099706	1.0	1.35	99.0	3273.0	42.0	6.398355859513092E-4	23.194827009486403	0.6531810770598185	6.0	24.186773244895647	7.0	0.3157894736842105	0.3684210526315789	10.007979801441339	10.007979801441339	6.708203932499369	11.661903789690601	5.0	2.3323807579381204	1.0	33.06060606060606	1.2703941338221814
11	241	B	697.0	95.25483391999994	8.521310137226196E-5	31.400636936215164	27.80287754891569	1.1294024109903613	98.0	3.0	39.0	4710.0	0.05595408895265423	48.69483730204158	23.600847442411894	2.0	0.8205128205128205	199.0	4733.0	36.0	0.001647099225351895	16.64331697709324	0.5300311904787534	2.23606797749979	17.804493814764857	5.385164807134504	0.16666666666666666	0.35355339059327373	61.26020470831196	77.10625595511785	11.40175425099138	21.93171219946131	7.0710678118654755	3.1016124838541645	4.0	23.78391959798995	1.5136277202619903
11	243	A	1113.0	122.71067799999985	6.478904869209351E-5	39.408120990476064	33.60059523282288	1.1728399665961893	102.0	3.0	392.0	14034.0	0.3522012578616352	0.0	0.0	0.0	0.05612244897959184	101.0	3222.0	39.0	5.90808768608725E-4	21.213203435596427	0.5382952270351361	4.123105625617661	20.518284528683193	3.1622776601683795	0.2207047840876987	0.17541160386140586	67.16634582208246	71.56505117707799	6.4031242374328485	12.727922061357855	5.656854249492381	2.25	1.0	31.900990099009903	1.222532588454376
11	244	A	840.0	105.74011527999991	7.331334540229831E-5	35.12833614050059	29.068883707497267	1.2084515007172605	129.0	3.0	472.0	16082.0	0.5619047619047619	10.0	5.0	0.0	0.0423728813559322	95.0	6619.0	97.0	4.396009443384483E-4	18.681541692269406	0.531808327543611	4.123105625617661	19.6468827043885	4.47213595499958	0.2831760569774271	0.3028912664076914	69.62356478616363	57.094757077012105	7.0710678118654755	13.341664064126334	4.123105625617661	3.235828832817663	1.0	69.67368421052632	1.3922042604623055
12	251	B	1060.0	119.39696951999989	6.46087482645135E-5	38.27531841800928	32.57299494980466	1.1750629156757602	70.0	4.0	200.0	11950.0	0.18867924528301888	25.269106839051044	11.180339887498949	2.0	0.24	88.0	3653.0	55.0	5.089097845829697E-4	21.840329667841555	0.570611312212239	3.0	23.53720459187964	5.0990195135927845	0.15789473684210525	0.2626128657194451	21.250505507133255	32.560437981153456	6.082762530298219	11.40175425099138	5.0990195135927845	2.23606797749979	2.23606797749979	41.51136363636363	1.3249384067889407
12	252	A	970.0	118.56854239999988	2.3259720216445997E-4	42.0	27.0	1.5555555555555556	101.0	3.0	359.0	21352.0	0.37010309278350517	90.17874625599198	35.014282800023196	2.0	0.3147632311977716	61.0	6671.0	97.0	7.897540588266733E-4	24.186773244895647	0.5758755534498964	4.242640687119285	23.345235059857504	4.47213595499958	0.25	0.3028912664076914	45.0	63.43494882292201	6.082762530298219	9.219544457292887	4.123105625617661	2.23606797749979	1.4142135623730951	109.36065573770492	0.8869734672462899
12	257	B	964.0	113.39696951999989	6.371830733278838E-5	37.05401462729781	32.0624390837628	1.155682963809914	125.0	3.0	123.0	9718.0	0.1275933609958506	18.439088914585774	9.219544457292887	1.0	0.2845528455284553	147.0	11917.0	108.0	0.0025752907136752778	20.024984394500787	0.5404268497197687	2.8284271247461903	20.024984394500787	2.8284271247461903	0.17374889710522776	0.17374889710522776	48.17983011986422	48.17983011986422	12.041594578792296	22.02271554554524	6.4031242374328485	3.4393703337504853	0.0	81.06802721088435	1.3322144835109508
12	258	B	1407.0	139.0538237599999	2.0566344005724344E-4	42.720018726587654	40.496913462633174	1.0548956716418834	87.0	4.0	81.0	6575.0	0.057569296375266525	0.0	0.0	0.0	0.1728395061728395	186.0	9807.0	81.0	0.001174118760952877	28.160255680657446	0.6591817260401001	7.0	26.076809620810597	8.48528137423857	0.35	0.3868955281314966	19.290046219188724	64.29004621918872	10.44030650891055	18.681541692269406	7.280109889280518	2.5661071022810718	6.082762530298219	52.725806451612904	1.5362496176200673
12	260	B	1087.0	120.56854239999988	3.5825731112078474E-5	40.11234224026316	33.13608305156178	1.2105336100783515	106.0	4.0	217.0	13586.0	0.19963201471941122	24.804112043605933	11.40175425099138	2.0	0.33640552995391704	139.0	6442.0	72.0	0.0019236615178004164	21.587033144922902	0.5381643638664088	4.123105625617661	22.090722034374522	4.47213595499958	0.23608834134288123	0.25	73.10135130596178	66.29735404903376	9.219544457292887	17.029386365926403	5.656854249492381	3.010398644698074	3.0	46.34532374100719	1.553554796647004
12	264	B	911.0	110.5685423999999	6.734076241249284E-5	35.4400902933387	31.32091952673165	1.1315150011190265	105.0	3.0	42.0	2621.0	0.04610318331503842	0.0	0.0	0.0	0.2857142857142857	81.0	7253.0	112.0	3.1480904729611346E-4	19.235384061671343	0.5427577611247457	2.8284271247461903	19.4164878389476	2.23606797749979	0.18181818181818182	0.1350858067395748	61.389540334034784	42.954591511112774	5.830951894845301	9.848857801796104	4.47213595499958	2.2022715545545237	1.0	89.54320987654322	1.2507927754032813
12	266	B	868.0	107.74011527999988	6.473238069712486E-5	35.22782990761707	30.23243291566195	1.1652330464402436	92.0	3.0	168.0	8419.0	0.1935483870967742	0.0	0.0	0.0	0.08333333333333333	105.0	3435.0	43.0	7.576997158730776E-4	19.72308292331602	0.5598722082807444	2.0	19.235384061671343	2.23606797749979	0.125	0.14285714285714285	35.537677791974374	62.10272896905238	7.810249675906654	12.806248474865697	5.0	2.5612496949731396	1.0	32.714285714285715	1.314410480349345
13	271	A	749.0	100.32590171999992	1.074323098738684E-4	32.69556544854363	27.313000567495326	1.1970697019445748	100.0	3.0	379.0	16227.0	0.5060080106809078	62.404666319788305	22.20360331117452	1.0	0.11873350923482849	134.0	5005.0	48.0	0.002706533989868214	16.64331697709324	0.5090389705382687	3.1622776601683795	17.804493814764857	5.0990195135927845	0.23249527748763857	0.38218767082460553	83.418055344822	76.2930389959202	9.433981132056603	16.64331697709324	5.830951894845301	2.8543053136497876	2.0	37.350746268656714	1.2851148851148853
13	272	A	756.0	100.0832610399999	8.704922632611064E-5	33.24154027718932	28.160255680657446	1.180441706714406	131.0	3.0	216.0	12627.0	0.2857142857142857	51.4417237991188	19.72308292331602	3.0	0.25	143.0	5415.0	47.0	0.00261848603403236	18.110770276274835	0.5448234385427269	2.8284271247461903	19.4164878389476	6.0	0.18181818181818182	0.42857142857142855	59.03624346792647	75.96375653207353	8.602325267042627	17.204650534085253	5.830951894845301	2.95057322446693	4.47213595499958	37.86713286713287	1.2411819021237305
13	275	B	954.0	124.56854239999986	5.537930457753565E-4	39.81205847478876	28.442925306655784	1.3997174357263649	107.0	5.0	147.0	12345.0	0.1540880503144654	23.34514229561816	11.661903789690601	1.0	0.2789115646258503	78.0	12508.0	227.0	2.4392923152850412E-4	22.02271554554524	0.553166964714755	5.830951894845301	22.20360331117452	7.615773105863909	0.3616202853397895	0.5	70.3461759419467	78.11134196037203	5.830951894845301	9.848857801796104	5.385164807134504	1.8288869801622232	2.0	160.35897435897436	1.4155740326191237
13	277	B	796.0	102.91168815999994	1.2956138130432724E-4	34.785054261852174	28.460498941515414	1.2222222222222223	103.0	3.0	112.0	11703.0	0.1407035175879397	34.81604187756219	16.278820596099706	1.0	0.5803571428571429	87.0	4112.0	50.0	0.0010439149519580562	18.973665961010276	0.5454545454545454	1.4142135623730951	18.973665961010276	1.4142135623730951	0.08687444855261388	0.08687444855261388	28.610459665965216	28.610459665965216	6.4031242374328485	10.295630140987	5.830951894845301	1.7656860023298393	0.0	47.264367816091955	1.0578793774319066
13	283	A	1032.0	117.98275595999988	6.326727961936075E-5	38.118237105091836	32.0624390837628	1.1888751509362194	109.0	4.0	301.0	12339.0	0.2916666666666667	13.84161925296378	5.830951894845301	3.0	0.16279069767441862	79.0	7881.0	122.0	6.660292832295871E-4	25.96150997149434	0.681078453337665	7.810249675906654	25.709920264364882	7.211102550927978	0.4761993272323109	0.4191368221424546	36.792783588081875	30.677280021796435	5.385164807134504	9.486832980505138	5.0990195135927845	1.860521018838127	1.0	99.75949367088607	1.2229412511102653
13	285	A	823.0	106.32590171999989	1.734648393347823E-4	36.87817782917155	27.459060435491963	1.3430240235570838	67.0	4.0	552.0	17156.0	0.6707168894289186	8.48528137423857	4.242640687119285	1.0	0.02717391304347826	83.0	5128.0	67.0	8.982904369258728E-4	20.396078054371138	0.5530663187549721	2.0	20.615528128088304	2.23606797749979	0.10526315789473684	0.125	12.528807709151522	14.036243467926482	6.4031242374328485	12.206555615733702	4.47213595499958	2.729468812791236	1.0	61.78313253012048	1.0844383775351014
13	286	B	975.0	114.56854239999988	1.2875599484153018E-4	38.41874542459709	30.610455730027933	1.2550857054672813	84.0	3.0	139.0	8165.0	0.14256410256410257	69.35917738690624	28.071337695236398	1.0	0.2517985611510791	93.0	4600.0	59.0	8.18223766144982E-4	20.518284528683193	0.5340696137242065	3.1622776601683795	19.849433241279208	1.0	0.21271781490575853	0.0625	69.77514056883192	51.34019174590991	6.4031242374328485	10.816653826391969	5.0	2.1633307652783937	2.23606797749979	49.46236559139785	1.1928260869565217
14	288	B	1054.0	119.98275595999989	9.065191616724001E-5	40.19950248448356	32.2490309931942	1.2465336553202861	92.0	3.0	193.0	15099.0	0.18311195445920303	26.47647131067164	13.038404810405298	3.0	0.32124352331606215	146.0	4661.0	48.0	0.0014441650243795698	20.615528128088304	0.5128304295816996	3.0	21.37755832643195	2.23606797749979	0.1875	0.125	84.28940686250036	57.72435568542237	8.54400374531753	15.652475842498529	6.708203932499369	2.3333333333333335	1.4142135623730951	31.924657534246574	1.503540012872774
14	290	A	832.0	105.15432883999989	5.528733689580238E-5	33.83784863137726	30.23243291566195	1.1192565522521187	91.0	3.0	486.0	19619.0	0.5841346153846154	24.665274696415022	12.0	1.0	0.10082304526748971	331.0	9405.0	41.0	7.807368020796284E-4	18.027756377319946	0.5327689881738851	1.4142135623730951	19.72308292331602	3.0	0.08333333333333334	0.17647058823529413	12.264773727892397	32.73522627210761	12.206555615733702	24.20743687382041	10.0	2.420743687382041	4.123105625617661	28.41389728096677	1.4429558745348219
14	291	B	894.0	111.74011527999987	1.706974605797321E-4	35.4682957019364	30.083217912982647	1.1790060426557551	66.0	7.0	130.0	14869.0	0.14541387024608501	64.12687626034986	25.942243542145693	2.0	0.6307692307692307	81.0	3581.0	51.0	3.622506043306596E-4	19.72308292331602	0.5560764207297176	3.1622776601683795	19.72308292331602	3.1622776601683795	0.21271781490575853	0.21271781490575853	52.125016348901795	52.125016348901795	6.324555320336759	10.44030650891055	5.0990195135927845	2.047512562185564	0.0	44.20987654320987	1.153588383133203
14	299	A	968.0	113.98275595999988	2.9012488821829178E-5	36.05551275463989	33.06055050963308	1.090590210956534	71.0	4.0	606.0	22745.0	0.6260330578512396	13.65973668286322	6.708203932499369	2.0	0.0627062706270627	133.0	3286.0	38.0	6.066998209719829E-4	19.1049731745428	0.5298766184398315	1.4142135623730951	21.213203435596427	3.605551275463989	0.07692307692307693	0.19999999999999998	41.82016988013578	30.51023740611555	8.602325267042627	15.0	5.830951894845301	2.5724787771376323	2.23606797749979	24.706766917293233	1.5380401704199635
14	300	B	643.0	92.08326103999993	7.396663089362212E-5	28.792360097775937	26.570660511172846	1.0836147669595522	68.0	4.0	105.0	9288.0	0.16329704510108864	53.07494281492005	21.95449840010015	1.0	0.4	63.0	1361.0	26.0	0.00143751850492495	15.811388300841896	0.5491522142383612	4.0	15.264337522473747	3.0	0.3076923076923077	0.23076923076923078	68.96248897457819	68.96248897457819	7.0710678118654755	11.045361017187261	4.0	2.7613402542968153	1.0	21.603174603174605	1.2035268185157972
14	305	A	813.0	104.3259017199999	8.652917740277255E-5	33.015148038438355	29.410882339705484	1.1225487102733744	99.0	3.0	389.0	18993.0	0.4784747847478475	64.5255186739646	25.553864678361276	1.0	0.2159383033419023	97.0	2995.0	41.0	8.010024530435884E-4	23.021728866442675	0.6973080611251327	6.4031242374328485	22.02271554554524	5.830951894845301	0.4099180245918029	0.3616202853397895	1.091216225262599	21.46765143909899	6.708203932499369	12.649110640673518	5.385164807134504	2.3488808780588144	2.23606797749979	30.876288659793815	1.3278797996661102
14	310	B	885.0	109.49747459999992	1.355401543772158E-4	36.0	30.0	1.2	87.0	4.0	103.0	8065.0	0.11638418079096045	49.600203168807894	22.135943621178654	1.0	0.2912621359223301	74.0	6808.0	118.0	6.70674282636688E-4	18.24828759089466	0.5068968775248517	3.0	19.4164878389476	4.123105625617661	0.2	0.2831760569774271	90.0	75.96375653207352	5.830951894845301	10.295630140987	3.605551275463989	2.8554940297339364	1.4142135623730951	92.0	1.2826086956521738
15	317	B	666.0	94.08326103999995	1.7404805303400904E-4	28.861739379323623	26.92582403567252	1.071898090884287	143.0	3.0	61.0	6484.0	0.0915915915915916	18.643023258910315	8.54400374531753	2.0	0.8852459016393442	184.0	3733.0	30.0	0.0026054336682398266	15.033296378372908	0.5208728476407306	3.1622776601683795	17.11724276862369	3.605551275463989	0.21271781490575853	0.27653315937748607	83.6598082540901	45.78482460299189	9.486832980505138	16.278820596099706	7.0710678118654755	2.3021728866442674	2.23606797749979	20.28804347826087	1.4787034556656844
15	318	B	679.0	94.91168815999993	9.890673129158135E-5	31.25699921617557	26.1725046566048	1.1942685511486828	140.0	3.0	63.0	6511.0	0.09278350515463918	18.110770276274835	9.055385138137417	1.0	0.4126984126984127	132.0	3880.0	46.0	0.004302163671055214	17.11724276862369	0.5476291134103967	1.0	19.0	3.605551275463989	0.0625	0.2650854018430103	7.125016348901798	40.81508387488158	10.198039027185569	19.924858845171276	6.324555320336759	3.1503968004046725	2.8284271247461903	29.393939393939394	1.5649484536082474
15	321	B	1122.0	122.32590171999989	5.852109856923381E-5	40.01249804748511	34.0	1.176838177867209	143.0	3.0	134.0	7310.0	0.11942959001782531	44.26314958489412	20.248456731316587	1.0	0.27611940298507465	68.0	3476.0	72.0	7.445532476997814E-4	24.186773244895647	0.6044804604849171	4.47213595499958	22.20360331117452	2.8284271247461903	0.23802777946288958	0.15987215339548633	26.56505117707799	45.0	5.385164807134504	9.219544457292887	4.242640687119285	2.173067468400883	2.0	51.11764705882353	1.4085155350978136
15	324	B	1094.0	122.22539663999989	6.755973531205594E-5	39.21734310225516	33.83784863137726	1.1589786197544953	103.0	3.0	73.0	6087.0	0.06672760511882998	0.0	0.0	0.0	0.1780821917808219	101.0	6470.0	90.0	0.0010285018340628702	21.400934559032695	0.545700775884587	6.324555320336759	22.47220505424423	5.0	0.4	0.3125	88.21008939175394	69.77514056883193	7.0710678118654755	12.206555615733702	5.0	2.4413111231467406	2.23606797749979	64.05940594059406	1.4049459041731065
15	327	B	1091.0	120.81118307999986	6.333674310783822E-5	39.05124837953327	34.0147027033899	1.1480696662282286	113.0	3.0	249.0	12297.0	0.22823098075160403	8.246211251235321	4.123105625617661	1.0	0.12048192771084337	182.0	4665.0	38.0	0.004477249086905213	20.223748416156685	0.5178771295505097	2.23606797749979	20.09975124224178	3.0	0.1315334104411641	0.1875	60.57254359681026	87.13759477388825	15.652475842498529	26.92582403567252	6.324555320336759	4.2573465914816	1.4142135623730951	25.63186813186813	1.4825294748124331
16	333	B	911.0	111.1543288399999	1.0527240041891948E-4	36.0	31.0	1.1612903225806452	110.0	5.0	151.0	8324.0	0.16575192096597147	8.0	4.0	1.0	0.16556291390728478	102.0	3378.0	42.0	9.176374997843287E-4	20.223748416156685	0.5617707893376856	3.605551275463989	22.360679774997898	5.656854249492381	0.22803508501982758	0.33333333333333337	56.309932474020215	45.0	7.211102550927978	12.529964086141668	5.385164807134504	2.326755918322392	2.23606797749979	33.11764705882353	1.2682060390763765
16	337	A	998.0	115.39696951999987	6.130018040923738E-5	38.600518131237564	31.400636936215164	1.229290928386188	127.0	4.0	622.0	20019.0	0.6232464929859719	55.42253209603724	26.076809620810597	2.0	0.05466237942122187	106.0	7337.0	76.0	6.669960990778343E-4	21.095023109728988	0.5464958537087042	3.1622776601683795	20.808652046684813	2.0	0.17541160386140586	0.10526315789473684	52.94347181059041	34.508522987668414	7.211102550927978	13.601470508735444	5.0	2.720294101747089	1.4142135623730951	69.21698113207547	1.097996456317296
16	338	B	970.0	114.22539663999989	4.8282433533416424E-5	37.44329045369811	32.449961479175904	1.153877808999144	119.0	3.0	94.0	6889.0	0.09690721649484536	26.0	13.0	1.0	0.2127659574468085	115.0	8348.0	95.0	0.0010375989278910765	21.213203435596427	0.5665421809503735	4.123105625617661	19.79898987322333	3.605551275463989	0.2831760569774271	0.25	69.52772048025807	89.18154453831139	8.06225774829855	15.264337522473747	4.47213595499958	3.413209633175202	1.4142135623730951	72.59130434782608	1.3086966938188789
16	340	B	990.0	117.05382375999989	1.6712998238496815E-4	37.12142238654117	32.14031735997639	1.1549799577513704	151.0	3.0	64.0	8234.0	0.06464646464646465	14.752245844280097	7.280109889280518	2.0	0.59375	90.0	4950.0	79.0	5.52865050397539E-4	20.024984394500787	0.539445503622757	1.4142135623730951	19.026297590440446	3.0	0.08333333333333334	0.17647058823529413	48.179830119864235	86.82016988013577	6.708203932499369	11.704699910719626	4.47213595499958	2.6172504656604803	2.23606797749979	55.0	1.4363636363636363
16	343	B	897.0	108.91168815999991	5.2029999462751737E-5	35.11409973215888	31.016124838541646	1.1321240133946378	148.0	4.0	217.0	12091.0	0.241917502787068	36.99058956340559	17.804493814764857	3.0	0.2672811059907834	75.0	10087.0	176.0	5.037970066041976E-4	19.235384061671343	0.5477965890737281	4.242640687119285	20.396078054371138	4.47213595499958	0.2727272727272727	0.2701716134791496	65.55604521958347	47.12109639666146	5.385164807134504	10.0	4.242640687119285	2.3570226039551585	1.4142135623730951	134.49333333333334	1.3086150490730644
16	353	B	755.0	99.74011527999993	1.0003645965268198E-4	32.2490309931942	28.160255680657446	1.1451966686277364	114.0	3.0	63.0	4018.0	0.08344370860927153	12.152993742766872	5.385164807134504	2.0	0.7777777777777778	108.0	6564.0	78.0	0.0021383340139466836	17.46424919657298	0.5415433784741817	2.23606797749979	17.46424919657298	2.23606797749979	0.1514456332038457	0.1514456332038457	56.309932474020215	56.309932474020215	7.280109889280518	13.341664064126334	6.324555320336759	2.1095023109728985	0.0	60.77777777777778	1.283363802559415
16	354	B	1044.0	117.39696951999987	5.18676607315767E-5	38.47076812334269	32.55764119219941	1.181620249951032	90.0	3.0	93.0	5464.0	0.08908045977011494	12.649110640673518	6.324555320336759	1.0	0.3118279569892473	122.0	10135.0	109.0	0.0011770612684222782	20.248456731316587	0.5263335701121743	4.0	21.0	3.605551275463989	0.23529411764705882	0.19999999999999998	81.0273733851036	65.28255908891661	7.615773105863909	14.317821063276353	5.385164807134504	2.658752624303619	2.23606797749979	83.07377049180327	1.3120868278243711
17	360	B	718.0	98.08326103999994	8.064360844570577E-5	31.11269837220809	28.284271247461902	1.0999999999999999	111.0	3.0	105.0	7212.0	0.14623955431754876	47.47469930596205	20.09975124224178	4.0	0.5904761904761905	75.0	2810.0	53.0	9.393060480904252E-4	17.88854381999832	0.574959574576069	5.830951894845301	18.027756377319946	7.810249675906654	0.41972110157675935	0.549527249569848	75.96375653207352	84.8055710922652	6.324555320336759	10.198039027185569	5.0990195135927845	2.0	2.23606797749979	37.46666666666667	1.4145907473309607
17	367	B	838.0	105.74011527999991	7.103879135562484E-5	35.4400902933387	29.120439557122072	1.217017697271366	92.0	4.0	198.0	9657.0	0.23627684964200477	65.826224047528	22.80350850198276	2.0	0.23232323232323232	100.0	3377.0	53.0	0.005800061591004242	19.0	0.5361160155839454	5.385164807134504	20.808652046684813	7.0	0.35355339059327373	0.4666666666666667	84.58813084768298	73.61045966596521	8.54400374531753	15.264337522473747	4.47213595499958	3.413209633175202	2.8284271247461903	33.77	1.5694403316553152
17	370	B	1022.0	117.15432883999988	4.134170277133253E-5	38.01315561749642	33.015148038438355	1.1513852845136139	116.0	4.0	58.0	6997.0	0.05675146771037182	59.06539142029766	25.553864678361276	1.0	0.8620689655172413	116.0	2921.0	33.0	6.148423577182224E-4	21.095023109728988	0.554940066591565	2.8284271247461903	20.024984394500787	1.4142135623730951	0.15384615384615385	0.07692307692307693	48.012787504183336	48.012787504183336	8.06225774829855	13.0	6.324555320336759	2.0554804791094465	1.4142135623730951	25.18103448275862	1.310510099281068
17	371	A	1106.0	122.32590171999988	7.533058331469587E-5	40.049968789001575	33.06055050963308	1.2114126404922367	80.0	3.0	376.0	14670.0	0.3399638336347197	18.439088914585774	9.219544457292887	1.0	0.09308510638297872	98.0	3170.0	41.0	0.0011076410640788138	22.090722034374522	0.5515790074832972	3.605551275463989	22.02271554554524	2.8284271247461903	0.19999999999999998	0.15384615384615385	59.17233770013196	47.86240522611175	6.4031242374328485	12.206555615733702	5.0	2.4413111231467406	1.0	32.3469387755102	1.2675078864353313
17	381	B	899.0	109.9827559599999	1.3605923065470294E-4	36.05551275463989	30.675723300355934	1.1753761240316551	80.0	3.0	60.0	3859.0	0.06674082313681869	18.867962264113206	9.433981132056603	1.0	0.2833333333333333	73.0	4548.0	83.0	4.7405111283140597E-4	19.1049731745428	0.5298766184398315	4.47213595499958	19.1049731745428	4.47213595499958	0.2857142857142857	0.2857142857142857	82.8749836510982	82.8749836510982	6.082762530298219	10.198039027185569	5.0990195135927845	2.0	0.0	62.3013698630137	1.3322339489885664
17	382	A	957.0	114.5685423999999	1.348201044683852E-4	39.56008088970496	29.732137494637012	1.3305495071398983	93.0	4.0	416.0	15748.0	0.4346917450365726	28.844410203711913	14.422205101855956	1.0	0.0985576923076923	87.0	5970.0	102.0	0.0024593032591734773	23.769728648009426	0.6008513661607606	4.123105625617661	23.769728648009426	4.123105625617661	0.22360679774997896	0.22360679774997896	35.28674897505971	35.28674897505971	8.06225774829855	13.341664064126334	4.123105625617661	3.235828832817663	0.0	68.62068965517241	1.48643216080402
17	387	B	1142.0	125.63961019999985	8.544507370513891E-5	42.5440947723653	31.906112267087632	1.333415190676526	61.0	4.0	80.0	3507.0	0.07005253940455342	11.661903789690601	5.830951894845301	1.0	0.475	163.0	7619.0	69.0	3.4505915156056856E-4	27.202941017470888	0.6394058015106876	7.280109889280518	26.92582403567252	7.615773105863909	0.41084036914256306	0.46008567910421677	47.374961515761356	54.628156128486694	8.246211251235321	15.524174696260024	7.280109889280518	2.132409391116245	1.0	46.74233128834356	1.4761779761123508
