# Supplementary material for: Exploiting Single-Cell Quantitative Data to Map Genetic Variants Having Probabilistic Effects
Source: PLoS Genet. 2016 Aug 1;12(8):e1006213. doi: 10.1371/journal.pgen.1006213 (PMC4968810; doi:10.1371/journal.pgen.1006213)
Supplement: S1 Dataset — (ZIP) [file pgen.1006213.s007.zip › data/2014-10-07_morpho/k_series/K6-2_A1B.xls]

image_number	cell_id	Cgroup	Agroup	Dgroup	C11-1_A1B	C11-2_A1B	C12-1_A1B	C12-2_A1B	C13_A1B	C101_A1B	C102_A1B	C103_A1B	C104_A1B	C105_A1B	C106_A1B	C107_A1B	C108_A1B	C109_A1B	C110_A1B	C111_A1B	C112_A1B	C113_A1B	C114_A1B	C115_A1B	C116_A1B	C117_A1B	C118_A1B	C126_A1B	C127_A1B	C128_A1B	A7-1_A1B	A7-2_A1B	A8-1_A1B	A8-2_A1B	A9_A1B	A101_A1B	A102_A1B	A103_A1B	A104_A1B	A120_A1B	A121_A1B	A122_A1B	A123_A1B	D14-3_A1B	D15-3_A1B	D16-3_A1B	D17-3_A1B	D104_A1B	D107_A1B
1	5	medium	iso	A1	950.0	311.0	97.42640679999992	50.870057640000006	5.614966840236989E-5	1261.0	150.71067799999992	37.107950630558946	32.01562118716424	36.907296974418244	46.60600298928226	18.35755975068582	19.85730255203211	13.416407864998739	23.040884378451633	25.518792692598232	16.401219466856727	31.70851229663914	0.9244739914992728	1.1590576491902125	0.7976082916541434	0.5221382919769145	0.3273684210526316	111.0	3.0	34.058772731852805	40.0	203.0	3757.0	24825.0	0.5384615384615384	0.19270420301348137	0.8353909465020576	-1.0	0.12622862364626972	62.43478661363941	22.575072736140054	4.0	0.5802469135802469	89.0	8152.0	133.0	4.921093698392187E-4	21.540659228538015	0.5804863610764579
1	12	small	api	A1	964.0	92.0	99.76955255999992	24.899494920000002	5.196190445192083E-5	1056.0	126.66904747999988	38.3275357934736	31.25699921617557	35.753887254436734	48.09715228473431	9.219544457292887	14.403266398550867	12.727922061357855	17.11563204936602	18.971750803676674	16.1245154965971	22.996278190053754	0.6401009467005677	1.2262065058900156	0.522017248828707	0.2495700770535762	0.0954356846473029	72.0	9.0	34.92849839314596	116.0	46.0	11146.0	4823.0	0.6	0.1534090909090909	0.2839506172839506	0.025136779429867407	-1.0	70.56156147369146	29.254580149712382	2.0	0.48148148148148145	98.0	4828.0	66.0	4.99667736697656E-4	22.02271554554524	0.5745925243984837
1	15	small	api	A1	952.0	165.0	99.66904747999993	34.798989840000004	4.1140474746347075E-5	1117.0	137.2964644399999	37.8549864614954	30.805843601498726	41.63353933657018	53.83400806395096	12.041594578792296	16.185173671207504	12.041594578792296	20.3936144789075	18.275753369487653	16.1245154965971	25.261171235944715	0.7439892103359756	1.2288248603473961	0.6054477202924146	0.3491454039127136	0.17331932773109243	110.0	3.0	34.438350715445125	15.0	102.0	880.0	8120.0	0.2	0.10474485228290063	0.8717948717948718	-1.0	0.13794311921566454	92.84706061911072	39.897073555512236	2.0	0.6324786324786325	97.0	8630.0	111.0	6.617855280763573E-4	22.135943621178654	0.5847563475869807
2	17	medium	iso	A1	896.0	328.0	95.84062035999993	54.11269832000001	5.143452492444146E-5	1224.0	152.36753223999992	36.124783736376884	30.066592756745816	28.196723597964258	42.920868278095234	17.804493814764857	25.080352076173554	12.806248474865697	19.847869685043854	27.73842738841373	16.55294535724685	29.14571247759453	0.7098980812027438	1.2014924347645557	0.5908469006231032	0.5646113111198569	0.36607142857142855	149.0	4.0	33.61547262794322	77.0	244.0	3649.0	14434.0	0.8181818181818182	0.2622549019607843	0.7601246105919003	-1.0	0.1307578651105573	47.1290814588008	15.152946437965905	5.0	0.32710280373831774	90.0	7661.0	107.0	3.6079130705472524E-4	25.0	0.6920456654478331
2	18	small	api	A1	1000.0	222.0	101.08326103999993	41.627416960000005	4.230921581199816E-5	1222.0	145.53910511999985	37.33630940518894	33.24154027718932	23.49856567595208	30.894642235664747	15.231546211727817	17.27865574829004	13.0	14.489916347350942	28.518534102059256	16.492422502470642	28.220090755290244	0.8815237963888012	1.1231822922119372	0.7848448132606985	0.41181315810070185	0.222	104.0	4.0	35.73513677041127	76.0	143.0	4520.0	9878.0	0.6153846153846154	0.17921440261865793	0.6529680365296804	-1.0	0.10483724087862577	51.93318851158229	18.391442438426928	3.0	0.4611872146118721	114.0	10090.0	119.0	3.528141133232544E-4	26.019223662515376	0.6968879376947542
2	20	medium	iso	A1	934.0	348.0	96.84062035999993	55.69848476000001	4.183806112407641E-5	1282.0	154.95331867999994	37.21558813185679	31.144823004794873	26.726220314613073	36.70872850830892	19.1049731745428	23.234757120228434	12.727922061357855	18.91680436449616	29.539419757125035	16.64331697709324	31.646826152654434	0.8222583552599222	1.1949205210165201	0.688128072786319	0.5751562159860584	0.37259100642398285	123.0	3.0	34.48187929913333	68.0	263.0	3224.0	15064.0	0.5	0.2581903276131045	0.7945619335347432	-1.0	0.11534409315718273	55.18994962997048	20.620499351813308	3.0	0.3413897280966767	147.0	4941.0	48.0	0.0015736948560498652	19.235384061671343	0.51686363234458
2	23	small	api	A1	996.0	165.0	102.15432883999993	35.384776280000004	4.162248663576655E-5	1161.0	139.53910511999987	37.20215047547655	32.202484376209235	37.356621928520426	45.0	13.152946437965905	14.943714847436521	12.165525060596439	20.052604230278543	23.755931097203536	17.72004514666935	28.358664863360016	0.880165780212421	1.1552571547231618	0.7618786662466834	0.3463854804961002	0.16566265060240964	102.0	3.0	35.77708763999664	73.0	112.0	5313.0	10306.0	0.7692307692307693	0.15934539190353145	0.6054054054054054	-1.0	0.06933525936595683	32.509909336739256	11.408488911403701	1.0	0.4486486486486487	87.0	4838.0	68.0	3.110149566511436E-4	22.825424421026653	0.613551209521424
2	24	small	api	A1	900.0	56.0	95.01219323999992	20.485281360000002	8.186858511933723E-5	956.0	117.4974745999999	36.49657518178932	30.4138126514911	35.53767779197439	53.9726266148964	6.708203932499369	-1.0	13.892443989449804	14.467110882871442	16.111100755925015	15.556349186104045	17.88854381999832	-1.0	1.2	-1.0	0.21560686751282934	0.06222222222222222	83.0	4.0	33.301651610693426	88.0	4.0	8981.0	264.0	0.3076923076923077	0.09623430962343096	0.043478260869565216	0.05524125995123315	-1.0	26.475704496227692	12.083045973594572	2.0	0.44565217391304346	86.0	3637.0	54.0	5.180063948232912E-4	17.88854381999832	0.49014308139587187
2	25	small	api	A1	1057.0	90.0	102.84062035999992	24.313708480000003	4.912995918013729E-5	1147.0	129.15432883999986	39.293765408777	33.24154027718932	32.547047206167804	43.25105395544577	9.433981132056603	-1.0	14.7648230602334	15.982179194761631	21.5693976278233	17.69180601295413	23.32496122413995	-1.0	1.1820681316545603	-1.0	0.23642125450904877	0.08514664143803216	127.0	8.0	36.124783736376884	76.0	47.0	6318.0	3099.0	0.5714285714285714	0.10723626852659111	0.3821138211382114	0.03955109746621089	-1.0	0.0	0.0	0.0	0.15447154471544716	80.0	5362.0	87.0	6.649826016835509E-4	25.179356624028344	0.6407977540987727
2	31	small	api	A1	945.0	110.0	97.66904747999993	27.142135600000003	4.9360145389463125E-5	1055.0	126.81118307999986	37.656340767525464	31.78049716414141	17.10272896905237	26.156774623052982	10.0	14.40167294999833	13.038404810405298	9.082135784551275	24.92094431089108	15.652475842498529	20.60240963855422	0.6943637752863399	1.1848883474992924	0.5860162071403563	0.2778990509307261	0.1164021164021164	106.0	3.0	35.4682957019364	32.0	53.0	2724.0	5517.0	0.75	0.08056872037914692	0.6235294117647059	-1.0	0.02278312674488828	9.21110255092798	4.60555127546399	1.0	0.4	80.0	6292.0	97.0	5.453811834681508E-4	21.213203435596427	0.5633368246415097
3	33	small	api	A1	998.0	222.0	103.08326103999993	40.627416960000005	7.387334446768313E-5	1220.0	146.12489155999992	39.11521443121589	31.144823004794873	35.59763149821936	57.52880770915151	15.0	17.356752963019964	12.806248474865697	22.165288177689007	20.42072931036035	16.64331697709324	26.272727272727273	0.8642169438004201	1.2559138456235228	0.6881180160661123	0.3941223487704288	0.22244488977955912	119.0	3.0	35.77708763999664	59.0	150.0	4192.0	13595.0	0.6363636363636364	0.17131147540983607	0.7177033492822966	-1.0	0.19329198800132652	50.95167853114202	20.601470508735446	3.0	0.37320574162679426	110.0	7759.0	105.0	7.159450978700484E-4	22.20360331117452	0.5676462121975467
3	47	medium	iso	A1	1020.0	301.0	102.66904747999992	50.870057640000006	3.6268076951674876E-5	1321.0	156.36753223999995	37.48332962798263	32.38826948140329	18.610164727827346	22.794356667266854	18.867962264113206	19.01622379079824	11.661903789690601	12.725657105016165	33.90116290808467	17.0	32.846781021832086	0.992203419126947	1.1573118980470636	0.8573345014436184	0.49547608445388147	0.2950980392156863	97.0	3.0	36.40054944640259	77.0	215.0	4660.0	15089.0	0.6363636363636364	0.2210446631339894	0.7363013698630136	-1.0	0.13730033541729494	52.046939249620934	18.212670403551897	1.0	0.3835616438356164	130.0	4053.0	43.0	6.315237312619536E-4	24.515301344262525	0.6540321147447101
3	49	medium	iso	A1	849.0	374.0	90.42640679999995	55.69848476000001	6.507334704997051E-5	1223.0	148.95331867999994	35.4400902933387	30.675723300355934	25.884148672058956	38.392866697772504	20.808652046684813	22.128986485308147	14.422205101855956	19.413043090618654	30.708322368687877	14.866068747318506	31.25841180812042	0.9403346176970224	1.1553139251626867	0.8139213050380296	0.615953754340707	0.44051825677267376	95.0	3.0	32.449961479175904	52.0	283.0	2703.0	19402.0	0.46153846153846156	0.2739165985282093	0.844776119402985	-1.0	0.1607017552425164	73.53336377818971	26.599258494042296	3.0	0.42686567164179107	80.0	9819.0	165.0	3.602913031869058E-4	22.47220505424423	0.6340899492140429
3	51	medium	iso	A1	1093.0	286.0	105.56854239999988	48.455844080000006	4.0938442116285104E-5	1379.0	156.85281359999993	40.607881008493905	33.60059523282288	29.50072462349916	45.661075811585434	18.110770276274835	19.518667279978693	14.317821063276353	21.6460445157466	27.767365236690658	17.46424919657298	30.264956412253948	0.9278692042080142	1.2085464774393617	0.7677563267355347	0.45899889283685	0.2616651418115279	96.0	4.0	37.589892258425	40.0	203.0	1560.0	9712.0	0.5333333333333333	0.17621464829586658	0.8353909465020576	-1.0	0.13350688437540256	13.416407864998739	6.708203932499369	2.0	0.16872427983539096	261.0	6495.0	41.0	0.0027404771883512554	21.400934559032695	0.5270143141563157
3	52	medium	iso	A1	953.0	389.0	97.76955255999991	58.2842712	9.27918428969506E-5	1342.0	158.46803732	39.319206502675	30.14962686336267	35.53767779197438	46.77821938165465	22.02271554554524	21.562617236607174	14.212670403551895	25.3311317442848	29.254093392173683	15.652475842498529	34.76168729534558	1.0213377765736595	1.3041357586569355	0.7831529576533385	0.5961392854307245	0.40818467995802726	101.0	3.0	34.539832078341085	23.0	278.0	835.0	13768.0	0.16666666666666666	0.22429210134128166	0.9235880398671097	-1.0	0.2091388683658386	49.51672402124555	17.029386365926403	2.0	0.27906976744186046	90.0	3389.0	42.0	0.0011592087089301638	27.16615541441225	0.6909131142451731
4	64	medium	iso	A1	928.0	238.0	96.66904747999993	43.213203400000005	8.563135093926625E-5	1166.0	142.7106779999999	34.48187929913333	31.32091952673165	7.3460448348199865	9.263755399146834	15.132745950421556	18.536509135434823	14.142135623730951	4.6401183245259325	32.56609369751915	17.26267650163207	28.824278000802963	0.8163751782957583	1.1009216785511	0.7415379260858708	0.4470221288664345	0.25646551724137934	105.0	3.0	34.785054261852174	23.0	159.0	2156.0	16777.0	0.6666666666666666	0.15608919382504288	0.8736263736263736	-1.0	0.0571805255940138	36.60124004271819	14.893435239886667	3.0	0.29120879120879123	87.0	2219.0	33.0	6.269797343595723E-4	21.18962010041709	0.6145146532355523
4	66	small	api	A1	1128.0	93.0	109.49747459999992	25.142135600000003	5.7496067736773174E-5	1221.0	137.0538237599999	40.024992192379	33.95585369269929	26.56505117707799	39.559667968994496	8.94427190999916	-1.0	13.0	13.266710895226748	23.50110255574504	18.439088914585774	20.830738527234885	-1.0	1.1787361482531247	-1.0	0.22961383987937217	0.08244680851063829	93.0	5.0	39.05124837953327	138.0	41.0	5793.0	1278.0	0.6923076923076923	0.1466011466011466	0.22905027932960895	0.07840901032161003	-1.0	0.0	0.0	0.0	0.07262569832402235	120.0	6693.0	32.0	0.0022922486443638836	25.632011235952593	0.6404001558014815
4	67	medium	iso	A1	969.0	436.0	98.49747459999992	62.52691188000001	5.140614211271988E-5	1405.0	163.43860003999998	38.27531841800928	32.449961479175904	34.508522987668414	51.70983680775694	22.135943621178654	26.196137900545416	13.601470508735444	26.570647666290395	26.625609418810996	16.0	33.853014530434116	0.8450079055629713	1.1795181465029374	0.7164009371693605	0.6348072591091595	0.4499484004127967	107.0	4.0	34.713109915419565	32.0	336.0	1302.0	17397.0	0.6428571428571429	0.2619217081850534	0.9130434782608695	-1.0	0.20720907028869462	49.12644409175192	17.26267650163207	4.0	0.20652173913043478	121.0	6403.0	70.0	4.3950774796386847E-4	25.553864678361276	0.6676329743174048
5	75	medium	iso	A1	809.0	295.0	88.01219323999995	48.870057640000006	5.053270836838785E-5	1104.0	139.29646443999988	32.202484376209235	30.805843601498726	3.8785245028477036	9.593134262730338	17.88854381999832	19.747073873371995	13.416407864998739	4.005902106587263	31.779684811240518	14.422205101855956	24.03773075812274	0.9058832683114728	1.0453368780539598	0.8665945757102731	0.5552646268766025	0.3646477132262052	77.0	3.0	31.76476034853718	23.0	214.0	1178.0	15052.0	0.38461538461538464	0.21467391304347827	0.9029535864978903	-1.0	0.20536473515262238	56.77220684429274	20.91040781443468	3.0	0.39662447257383965	98.0	7638.0	110.0	5.498726629269106E-4	16.64331697709324	0.5168333220088168
5	77	medium	E	A1	774.0	250.0	91.84062035999993	55.384776280000004	5.31441440485055E-4	1024.0	149.63961019999994	32.28002478313795	29.410882339705484	61.336042889718456	83.67660068605743	23.345235059857504	13.23250747295972	11.40175425099138	36.43119879555684	10.200306013770689	15.297058540778355	36.65420084164543	1.7642336577223083	1.0975537697336963	1.6074234414505004	0.6030531595159191	0.32299741602067183	87.0	4.0	30.805843601498726	613.0	20.0	16982.0	510.0	0.6666666666666666	0.6181640625	0.0315955766192733	0.317341927074022	-1.0	0.0	0.0	0.0	0.030015797788309637	101.0	9120.0	97.0	0.0013140716773889997	15.524174696260024	0.48092201912959365
5	85	small	api	A1	891.0	164.0	94.42640679999992	33.970562720000004	8.57719672420523E-5	1055.0	130.81118307999986	35.11409973215888	30.675723300355934	5.576858649923832	8.627353144065236	12.529964086141668	16.332729809407837	13.892443989449804	3.5028663966387197	28.65458106377563	16.55294535724685	23.351296705991302	0.7671690055709038	1.144686936583218	0.6701998433395515	0.35975702000343435	0.1840628507295174	133.0	6.0	34.539832078341085	17.0	62.0	1243.0	7136.0	0.0	0.07488151658767772	0.7848101265822784	-1.0	0.08842767438993328	36.61020599155808	15.882435156323144	2.0	0.6075949367088608	95.0	14677.0	215.0	4.181647709777801E-4	21.02379604162864	0.5987280380813584
5	87	medium	iso	A1	928.0	283.0	95.49747459999993	47.455844080000006	3.879763899239159E-5	1211.0	145.78174579999992	35.05709628591621	32.01562118716424	6.359660239728468	3.2704879231835657	17.0	20.061201248556927	14.0	2.9665891080026734	34.451931872626496	18.027756377319946	52.0	0.8474068820391735	1.094999721572523	0.7738877602838266	0.49693297418359206	0.30495689655172414	58.0	3.0	35.05709628591621	18.0	181.0	803.0	12513.0	0.4	0.16432700247729148	0.9095477386934674	-1.0	0.16796691400643157	34.68332040142414	12.727922061357855	1.0	0.2663316582914573	166.0	8258.0	80.0	0.0011328438139031225	24.020824298928627	0.6851914974081501
5	89	medium	F	B	926.0	438.0	96.66904747999993	61.69848476000001	4.862273797173448E-5	1364.0	160.36753223999995	34.539832078341085	32.31098884280702	9.105848541450783	17.36301150459216	22.02271554554524	24.363074642209927	13.45362404707371	10.104276106740185	37.324762973587426	16.64331697709324	33.85871244667528	0.9039382700650628	1.0689809663943555	0.8456074509109575	0.6382444677833919	0.47300215982721383	104.0	3.0	33.83784863137726	29.0	324.0	1050.0	17314.0	0.18181818181818182	0.2587976539589443	0.9178470254957507	-1.0	0.17822359820033182	50.357977895022714	17.46424919657298	3.0	0.1643059490084986	205.0	10272.0	47.0	0.006157044787904656	28.635642126552707	0.8290614170214591
5	93	small	api	A1	856.0	192.0	93.66904747999992	40.213203400000005	4.106468537989468E-5	1048.0	136.71067799999992	34.36568055487916	31.25699921617557	16.488753705891256	24.1053061668159	13.038404810405298	20.489924470644656	10.816653826391969	9.718998565054735	26.522059723858284	15.231546211727817	23.796869981832625	0.6363324974225775	1.0994555272949824	0.5787705656345755	0.42931154401443306	0.22429906542056074	131.0	3.0	33.61547262794322	64.0	115.0	3444.0	7409.0	0.8	0.17080152671755724	0.6424581005586593	-1.0	0.051929006239437255	35.7473492575374	13.932607274437387	2.0	0.553072625698324	92.0	16322.0	235.0	4.977324205881664E-4	17.0	0.49467956768242666
5	95	small	api	A1	1013.0	58.0	101.08326103999991	20.142135600000003	5.289272981951082E-5	1071.0	123.63961019999988	38.01315561749642	33.06055050963308	3.179830119864234	1.5074357587749603	6.0	-1.0	14.0	0.1315334104411641	23.986291449349523	18.027756377319946	5.000000000000025	-1.0	1.1498040725734517	-1.0	0.1992628195090531	0.05725567620927937	68.0	7.0	36.345563690772494	129.0	22.0	6741.0	921.0	0.5333333333333333	0.14098972922502334	0.1456953642384106	0.05987898706749758	-1.0	20.583203834320074	10.198039027185569	2.0	0.31788079470198677	97.0	4485.0	65.0	6.433364210527465E-4	24.186773244895647	0.6362737544936452
6	99	small	api	A1	1067.0	243.0	105.39696951999989	43.798989840000004	4.530825216513973E-5	1310.0	152.0243864799999	39.0	33.24154027718932	24.430335626997476	36.656108415966905	16.492422502470642	18.05936581018041	13.341664064126334	17.23076923076923	30.082841879809344	18.027756377319946	28.861739379323623	0.9132337578085687	1.1732308333125643	0.7783922241713461	0.4155621365535449	0.22774133083411435	130.0	3.0	37.05401462729781	100.0	122.0	5731.0	8385.0	0.5	0.16946564885496182	0.5495495495495496	-1.0	0.062094856126044144	38.235517383338845	18.200268771698283	2.0	0.16666666666666666	111.0	2812.0	34.0	8.083812495013452E-4	20.396078054371138	0.5229763603684907
6	100	large	iso	B	908.0	450.0	98.32590171999993	64.52691188	9.165309260538394E-5	1358.0	164.85281359999996	36.49657518178932	30.265491900843113	26.81634684428694	47.337305859123816	22.80350850198276	23.43692407784242	12.206555615733702	24.331050121192877	31.190637941480237	16.76305461424021	33.087443708759295	0.9729736046523911	1.205880786651699	0.8068572079616526	0.6562554805116517	0.4955947136563877	118.0	3.0	34.92849839314596	13.0	355.0	563.0	22262.0	0.45454545454545453	0.2709867452135493	0.9646739130434783	-1.0	0.20614329432751316	49.81158462410182	16.15549442140351	5.0	0.33695652173913043	266.0	5583.0	32.0	0.007779139986338188	27.018512172212592	0.7403026732682032
6	102	large	iso	A1	706.0	659.0	83.08326103999997	81.66904747999997	7.57429137253582E-5	1365.0	167.58073563999992	30.805843601498726	27.65863337187866	75.06858282186245	72.29205643370283	25.079872407968907	31.87107652326407	12.041594578792296	36.06458613410441	10.087266288567513	13.0	37.85834000713784	0.7869163876426336	1.1137876259938397	0.7065228318912801	0.9829783575861433	0.93342776203966	147.0	3.0	28.0178514522438	132.0	320.0	5312.0	15447.0	0.0	0.3311355311355311	0.7079646017699115	-1.0	0.15414215107681992	80.14572025217714	36.894348724188006	3.0	0.18805309734513273	92.0	14529.0	231.0	0.0012682628654622416	17.11724276862369	0.5556492135080152
6	103	small	api	A1	820.0	132.0	91.66904747999995	33.627416960000005	8.710024217460307E-5	952.0	127.29646443999982	32.449961479175904	31.064449134018133	15.04132947318066	28.495638618244982	11.045361017187261	14.467604918497935	11.045361017187261	9.15255323771628	24.62622133422163	14.866068747318506	19.184048082483134	0.7634547030700932	1.0446012204877801	0.7308575637252227	0.3668350210286272	0.16097560975609757	115.0	3.0	32.89376840679705	47.0	100.0	3020.0	8424.0	0.75	0.15441176470588236	0.6802721088435374	-1.0	0.07107759727130597	32.383600677417476	11.85176252669931	2.0	0.4489795918367347	93.0	3658.0	54.0	7.165331665481573E-4	15.811388300841896	0.48725445517057175
6	104	small	api	B	1147.0	274.0	113.98275595999988	49.041630520000005	2.668570617061547E-4	1421.0	165.43860003999993	46.51881339845203	30.870698080866262	47.18263030186706	74.54463473956972	17.26267650163207	21.25156416619336	14.866068747318506	28.934529960405005	16.164195532373835	16.76305461424021	30.02010668113277	0.8123014553956104	1.5068921757647105	0.5390574511300966	0.4302548232577413	0.23888404533565824	124.0	4.0	36.71511950137164	115.0	196.0	5216.0	9736.0	0.6	0.21885995777621392	0.6302250803858521	-1.0	0.06534670393547133	41.29537634616371	17.161510436022958	2.0	0.2540192926045016	197.0	13419.0	114.0	0.0029879020174033827	30.805843601498726	0.6622233318299522
6	106	small	api	A1	900.0	140.0	96.49747459999992	32.55634916	8.469170323530642E-5	1040.0	131.88225087999984	34.438350715445125	30.870698080866262	8.632452107676755	11.784748506262815	12.36931687685298	14.006188399136937	12.36931687685298	3.8619735625246228	29.639757338921964	18.027756377319946	18.90941545541891	0.883132264422145	1.1155676047633696	0.7916438776558701	0.33738032311158567	0.15555555555555556	118.0	3.0	34.92849839314596	67.0	91.0	6228.0	8778.0	0.6923076923076923	0.1519230769230769	0.5759493670886076	-1.0	0.05085799392048449	38.50868267109335	14.154404651730202	2.0	0.4240506329113924	84.0	11757.0	193.0	7.787678514851511E-4	20.615528128088304	0.5986212376553365
6	107	medium	iso	A1	1079.0	369.0	106.3259017199999	58.11269832000001	5.392701582895246E-5	1448.0	166.8528135999999	39.21734310225516	33.83784863137726	19.72227776444703	29.726622604280152	19.849433241279208	22.035707469417357	12.041594578792296	15.885828837909598	34.45845546217108	17.804493814764857	32.03677955781593	0.9007849314040673	1.1589786197544953	0.7772230790546242	0.5465526027047933	0.34198331788693237	133.0	3.0	38.27531841800928	31.0	251.0	1831.0	20907.0	0.3	0.19475138121546962	0.8900709219858156	-1.0	0.12507819750286225	113.854625514493	51.69180601295413	2.0	0.4574468085106383	124.0	7327.0	83.0	5.531364152378371E-4	22.80350850198276	0.5814649004274709
6	111	medium	iso	A1	884.0	277.0	94.49747459999992	48.284271200000006	5.377145651838408E-5	1161.0	145.1959593599999	35.014282800023196	31.0	10.619655276155134	18.990601677878043	16.76305461424021	22.093533244232074	11.704699910719626	9.39616561273053	32.0	16.278820596099706	28.874580984738365	0.7587312734877532	1.1294929935491353	0.6717450022453342	0.510958323535982	0.31334841628959276	113.0	3.0	34.36568055487916	8.0	198.0	342.0	12058.0	0.25	0.17743324720068906	0.9611650485436893	-1.0	0.1840799062233046	32.095029276119774	12.041594578792296	2.0	0.39805825242718446	169.0	5028.0	43.0	0.005170828358935272	19.235384061671343	0.5493582196593957
6	114	small	api	A1	1086.0	240.0	106.3259017199999	43.627416960000005	7.884586319547482E-5	1326.0	152.3675322399999	40.162171256046406	32.89376840679705	20.631658213646176	39.5064103840418	15.264337522473747	18.35697285594256	13.601470508735444	16.059888691971437	28.45523773453054	17.804493814764857	25.24486590255274	0.8315280325498953	1.2209659519505658	0.6810411307714844	0.4103178647371272	0.22099447513812154	132.0	3.0	38.27531841800928	84.0	184.0	3443.0	10214.0	0.5	0.20211161387631976	0.6865671641791045	-1.0	0.08421616039359901	39.34600512005625	14.401593038096228	1.0	0.44776119402985076	131.0	7652.0	76.0	3.311897699806971E-4	16.64331697709324	0.4144028187865364
6	115	small	api	A1	1061.0	158.0	104.32590171999993	32.970562720000004	8.577092848297035E-5	1219.0	140.12489155999987	40.792156108742276	32.55764119219941	27.699472808055	49.18491612511841	11.40175425099138	17.51549894251914	14.212670403551895	16.86598762188383	23.343214439690147	17.72004514666935	22.28524694511952	0.6509522959299462	1.2529211151364306	0.5195477098005998	0.31603429423011004	0.14891611687087652	103.0	3.0	38.07886552931954	56.0	94.0	4226.0	5866.0	0.6666666666666666	0.12305168170631665	0.6266666666666667	0.017738494772684833	-1.0	31.00954482377519	12.06225774829855	1.0	0.38	95.0	7968.0	123.0	0.0026619001626929438	24.08318915758459	0.5903877474234136
6	118	medium	iso	A1	927.0	415.0	97.7401152799999	61.52691188000001	5.3410677615438416E-5	1342.0	161.68124071999995	36.05551275463989	31.622776601683793	31.2930389959202	37.874983651098205	22.135943621178654	22.254752414382974	12.36931687685298	22.188007849009164	32.002249920904	16.55294535724685	36.140316116210045	0.9946614192334248	1.140175425099138	0.872375774233986	0.6294949796584696	0.447680690399137	103.0	4.0	35.35533905932738	89.0	282.0	3350.0	13246.0	0.46153846153846156	0.27645305514157975	0.7601078167115903	-1.0	0.1863131718316975	56.39463923380716	22.313207915827967	2.0	0.2695417789757412	175.0	9083.0	76.0	0.001095496107762713	21.633307652783937	0.6000000000000001
6	119	medium	iso	A1	1069.0	398.0	105.56854239999988	59.11269832000001	4.138438101912355E-5	1467.0	167.09545427999996	38.27531841800928	33.83784863137726	19.476575498931982	25.144785630678946	21.213203435596427	22.702456430904355	13.152946437965905	15.1272418867081	36.61580301683531	18.439088914585774	35.60128924408791	0.9344012398023748	1.1311392410011913	0.826070925605339	0.5599461447144133	0.372310570626754	109.0	3.0	38.07886552931954	55.0	313.0	2145.0	15577.0	0.5	0.250852079072938	0.8505434782608695	-1.0	0.21895947322833065	35.26853392686502	15.0	1.0	0.1766304347826087	133.0	4526.0	46.0	3.641684862801255E-4	26.627053911388696	0.6956716498238236
6	120	small	api	A1	919.0	133.0	86.01219323999996	33.72792204	5.126040857605181E-5	1052.0	121.74011527999987	36.49657518178932	33.54101966249684	45.54565759341573	49.57392125990087	5.830951894845301	48.312929812039265	25.059928172283335	13.151918984428583	12.432537954898832	12.206555615733702	17.27689450324533	0.12069133289019177	1.0881176406988355	0.11091754087607536	0.39212954314383	0.14472252448313383	96.0	5.0	30.0	189.0	85.0	4463.0	2102.0	0.8260869565217391	0.26045627376425856	0.3102189781021898	0.044795248629423974	-1.0	0.0	0.0	0.0	0.0	93.0	4587.0	64.0	5.183590967468995E-4	20.396078054371138	0.5588490961899395
7	122	large	iso	A1	848.0	440.0	90.84062035999993	60.52691188000001	6.567235922254524E-5	1288.0	153.78174579999992	34.48187929913333	30.083217912982647	23.416030758230413	28.14160123226172	21.213203435596427	24.475345405170632	15.556349186104045	16.240414135840766	32.54306114564642	15.620499351813308	34.43302586647536	0.8667172243916504	1.1462164519392193	0.7561549329756175	0.666297870271392	0.5188679245283019	95.0	4.0	33.421549934136806	31.0	307.0	1783.0	23100.0	0.5	0.26242236024844723	0.908284023668639	-1.0	0.17667953865141106	57.37656649032457	23.1049731745428	2.0	0.20710059171597633	119.0	3069.0	35.0	8.582233307096365E-4	21.540659228538015	0.6246950475544243
7	123	medium	F	A1	900.0	352.0	95.42640679999992	55.69848476000001	3.733643476056762E-5	1252.0	153.53910511999993	35.90264614203248	30.805843601498726	21.45463361604675	30.150064429505562	20.518284528683193	21.78594213572009	12.727922061357855	16.071238808341928	32.98075563658873	15.811388300841896	31.99743290013567	0.9418130462690225	1.1654492117296145	0.80811161635375	0.5836799962167291	0.39111111111111113	98.0	3.0	33.83784863137726	48.0	238.0	2954.0	16941.0	0.6	0.22843450479233227	0.8321678321678322	-1.0	0.1255959795569483	55.66458347354222	20.63493764139039	4.0	0.3951048951048951	99.0	8615.0	103.0	4.154930942787105E-4	22.847319317591726	0.6363686739748013
7	132	small	api	A1	971.0	113.0	101.9116881599999	29.798989840000004	7.192711617676628E-5	1084.0	134.12489155999987	37.44329045369811	31.400636936215164	21.801409486351808	34.08411756830692	10.770329614269007	12.69238846122405	11.180339887498949	12.712557957175678	25.57272967523405	18.027756377319946	22.684411045982515	0.8485660242099398	1.1924372913121963	0.7116231858835532	0.29240011992752013	0.11637487126673532	110.0	3.0	35.805027579936315	123.0	75.0	9327.0	6415.0	0.7272727272727273	0.18265682656826568	0.3787878787878788	-1.0	0.01226153372522289	39.828929597795266	16.02899092203087	3.0	0.3383838383838384	82.0	4530.0	77.0	4.5081231742227226E-4	25.495097567963924	0.6808989610432564
7	133	medium	iso	A1	903.0	429.0	94.84062035999996	62.52691188000001	1.1013522226529273E-4	1332.0	159.78174579999995	35.73513677041127	30.675723300355934	23.514556682936586	33.87331566293008	21.840329667841555	24.118641449911607	14.560219778561036	19.47662896805501	32.20787951195714	16.1245154965971	34.9445274685465	0.905537308691224	1.1649321654298739	0.7773305052119236	0.6592840877954801	0.4750830564784053	109.0	4.0	33.015148038438355	28.0	307.0	1605.0	24235.0	0.4666666666666667	0.2515015015015015	0.9164179104477612	-1.0	0.19036491714733764	41.665034598028	17.0	4.0	0.2537313432835821	276.0	6351.0	27.0	0.004569046580410098	18.24828759089466	0.5106539176870944
7	136	small	api	A1	871.0	192.0	92.66904747999993	38.213203400000005	5.420130085101276E-5	1063.0	133.29646443999985	34.785054261852174	31.622776601683793	23.416030758230413	35.53767779197439	13.601470508735444	16.773969135612063	13.601470508735444	14.230249470757707	25.614449047363873	15.620499351813308	24.482646915723794	0.8108677438698019	1.1	0.7371524944270925	0.41236210405904167	0.22043628013777267	109.0	3.0	33.015148038438355	70.0	125.0	3955.0	9452.0	0.5833333333333334	0.18344308560677328	0.6410256410256411	-1.0	0.08893310562815196	43.242682628046175	17.4845167812896	2.0	0.4717948717948718	107.0	2845.0	37.0	0.001631339921747811	20.615528128088304	0.5926547641093317
7	143	medium	iso	A1	931.0	240.0	97.49747459999992	44.041630520000005	6.039631174046349E-5	1171.0	144.3675322399999	34.713109915419565	32.55764119219941	2.274088768727033	8.697960552519262	15.620499351813308	17.971812085557954	12.727922061357855	3.024793810057306	31.759057540315276	16.278820596099706	20.00185892610241	0.8691666303569829	1.0662046955581226	0.8151967759830613	0.4517207312362534	0.2577873254564984	118.0	3.0	34.40930106817051	74.0	155.0	3606.0	9947.0	0.5	0.19555935098206662	0.6768558951965066	-1.0	0.11011400158019702	44.78319874036798	17.806248474865697	1.0	0.37554585152838427	121.0	3685.0	43.0	5.943826879208893E-4	23.259406699226016	0.6700467562802314
8	144	small	api	A1	936.0	71.0	96.84062035999993	22.727922040000003	5.5309710282361364E-5	1007.0	121.98275595999985	37.21558813185679	31.38470965295043	1.2852666069383147	14.75432664989156	7.280109889280518	-1.0	13.92838827718412	2.203377781091882	24.27933883812003	17.0	8.651724795956557	-1.0	1.1857872366315871	-1.0	0.23469409794681348	0.07585470085470085	102.0	6.0	36.359317925395686	95.0	55.0	6622.0	4127.0	0.7142857142857143	0.14895729890764647	0.36666666666666664	0.02186184398880553	-1.0	12.806248474865697	6.4031242374328485	1.0	0.24	86.0	8406.0	130.0	8.379012822745935E-4	20.808652046684813	0.5591380679772858
8	152	medium	iso	A1	866.0	259.0	92.42640679999994	45.455844080000006	5.617649483395252E-5	1125.0	140.71067799999992	33.734255586866	31.78049716414141	31.75948008481282	48.27898625885442	16.1245154965971	20.22776919900608	13.038404810405298	20.127908210441138	23.442049888401332	15.556349186104045	26.96686212361929	0.7971474925366164	1.0614766475374418	0.7509797736822076	0.49180581236227433	0.29907621247113164	86.0	4.0	32.802438933713454	14.0	103.0	869.0	7992.0	0.5	0.104	0.8803418803418803	-1.0	0.19219803203061653	36.71178914119683	17.054721649618184	3.0	0.46153846153846156	143.0	3529.0	38.0	0.0040263388641785846	18.027756377319946	0.5344050450705313
8	155	medium	iso	B	996.0	474.0	102.1543288399999	65.52691188	5.0961753911390275E-5	1470.0	169.68124071999995	37.64306044943742	31.89043743820395	4.96974072811031	3.2263364241907055	23.600847442411894	24.299820588185955	12.806248474865697	2.869054713154017	41.01542986152484	18.027756377319946	50.977830475609665	0.9712354606390021	1.1803870838203672	0.8228109862872797	0.6414501727345504	0.4759036144578313	77.0	3.0	36.89173349139343	67.0	377.0	3320.0	22734.0	0.45454545454545453	0.3020408163265306	0.8490990990990991	-1.0	0.20558861812325943	75.95268195473032	29.46636346006849	5.0	0.2702702702702703	199.0	3840.0	24.0	0.0012467569091053914	24.413111231467404	0.6485421466795817
8	162	small	api	A1	925.0	95.0	98.74011527999993	27.556349160000003	4.861886614065652E-5	1020.0	128.71067799999986	36.124783736376884	31.064449134018133	2.9737310824801075	1.5765500551837306	9.055385138137417	13.921958613836628	11.045361017187261	0.3321819194149599	26.107013728174827	17.029386365926403	12.073846850849899	0.6504390214992835	1.1628979345658914	0.5593259753635144	0.27907957249044874	0.10270270270270271	72.0	4.0	35.35533905932738	15.0	84.0	1006.0	6442.0	0.5	0.09705882352941177	0.8484848484848485	-1.0	0.1261011091153545	17.462152387285983	8.280109889280517	1.0	0.5050505050505051	107.0	3605.0	29.0	5.308589920575825E-4	19.235384061671343	0.5324705665241595
9	169	small	api	A1	919.0	115.0	97.84062035999992	27.970562720000004	9.182596010460962E-5	1034.0	128.22539663999987	37.48332962798263	30.4138126514911	39.20720350496784	62.34112889497265	10.0	13.816877687798115	12.806248474865697	19.07514639431144	17.590691641673228	16.1245154965971	21.536144578313248	0.7237525167376379	1.2324442863346476	0.5872496832210686	0.28587883659244645	0.1251360174102285	78.0	4.0	33.54101966249684	62.0	68.0	5558.0	7930.0	0.45454545454545453	0.12572533849129594	0.5230769230769231	-1.0	0.06263094050782742	88.52456648202202	29.903030941985772	3.0	0.7846153846153846	72.0	2103.0	40.0	6.728566115887962E-4	20.024984394500787	0.5342370753411253
9	173	medium	iso	A1	680.0	304.0	80.01219323999995	50.870057640000006	3.77461501623838E-5	984.0	133.29646443999985	30.066592756745816	28.071337695236398	9.18054195762615	15.625959993885836	18.027756377319946	19.67664123931677	12.649110640673518	6.984496104996262	30.564984444813238	13.341664064126334	25.930334515323214	0.9162008982151836	1.0710780185529956	0.8554007106344618	0.6357788179535727	0.4470588235294118	70.0	3.0	29.410882339705484	11.0	203.0	566.0	15408.0	0.46153846153846156	0.21747967479674796	0.9485981308411215	-1.0	0.17769271470489634	37.9697311389643	13.601470508735444	3.0	0.4672897196261682	116.0	7495.0	89.0	5.43263740486348E-4	21.02379604162864	0.6992410550713861
9	174	medium	iso	A1	925.0	422.0	97.49747459999993	61.52691188000001	1.5481604642029646E-4	1347.0	161.4386000399999	38.8329756778952	29.832867780352597	20.846568232479626	48.04275913850958	21.95449840010015	24.025758473019117	15.231546211727817	22.249131953382925	30.503269303506585	16.64331697709324	29.919064065751623	0.9137900235180926	1.3016843021531412	0.7020058719357488	0.6310615955174704	0.4562162162162162	93.0	3.0	34.9857113690718	82.0	314.0	4084.0	19356.0	0.4666666666666667	0.29398663697104677	0.7929292929292929	-1.0	0.17239118646168616	70.31871293247401	26.487555650813075	1.0	0.48737373737373735	89.0	4709.0	72.0	8.073005818706096E-4	27.892651361962706	0.718272315604183
9	177	small	api	A1	838.0	168.0	90.84062035999995	35.72792204	7.323463170092601E-5	1006.0	128.5685423999999	34.713109915419565	29.614185789921695	29.03316909090654	33.36636600105956	14.142135623730951	15.561583441364176	14.212670403551895	15.844158052681127	24.71788369238618	14.866068747318506	28.80805404834082	0.9087851295479227	1.1721784337299976	0.7752958964242934	0.39330336911406827	0.20047732696897375	84.0	11.0	31.622776601683793	138.0	115.0	6507.0	6342.0	0.5833333333333334	0.2514910536779324	0.45454545454545453	0.0326457210190942	-1.0	93.26615274044232	38.604695268462265	4.0	0.31620553359683795	117.0	5549.0	68.0	6.163452311001218E-4	20.248456731316587	0.583308634134282
9	185	medium	iso	A1	882.0	400.0	94.08326103999994	58.52691188000001	7.19807148108376E-5	1282.0	155.43860003999993	35.17101079013795	30.083217912982647	28.171937093324743	34.1165261895444	21.18962010041709	23.771209601548932	13.416407864998739	19.106644503615765	30.94748715689154	15.524174696260024	34.06560934803896	0.8913984797406513	1.169123957811695	0.7624499299536418	0.6220757149894817	0.45351473922902497	51.0	3.0	33.37663853655727	18.0	301.0	905.0	19951.0	0.6923076923076923	0.24882995319812792	0.9435736677115988	-1.0	0.1465229446170579	53.77095837274568	16.97056274847714	4.0	0.45141065830721006	102.0	4655.0	68.0	4.0023446160945164E-4	21.02379604162864	0.5977592218510754
9	190	large	iso	B	827.0	458.0	91.01219323999995	63.94112544000001	4.613343524536861E-5	1285.0	156.95331867999994	35.4400902933387	28.861739379323623	16.34568593807282	32.18679404096258	22.67156809750927	26.455691771598843	13.45362404707371	16.76067964509808	33.95498750508662	16.64331697709324	31.464746378318925	0.8569637223339602	1.2279263500912827	0.6978950506846395	0.7025555935278551	0.5538089480048367	72.0	4.0	33.61547262794322	48.0	331.0	2393.0	19948.0	0.5454545454545454	0.29494163424124514	0.8733509234828496	-1.0	0.18606314357988446	55.78604451000303	17.46424919657298	4.0	0.32981530343007914	265.0	11939.0	54.0	0.008221942203363336	26.0	0.7336324423780305
9	191	medium	iso	A1	777.0	297.0	88.25483391999995	48.627416960000005	1.1612365315698633E-4	1074.0	139.29646443999985	33.015148038438355	29.017236257093817	18.297877841567352	32.69946112100191	17.4928556845359	21.028399637183092	13.038404810405298	14.387335154365338	29.017236257093817	15.524174696260024	26.631751442803058	0.831868139580364	1.1377771385917972	0.7311345177931328	0.5509887084947566	0.38223938223938225	57.0	3.0	31.04834939252005	89.0	195.0	4379.0	12160.0	0.9166666666666666	0.2644320297951583	0.6866197183098591	-1.0	0.10445080775156362	36.018282019887955	12.529964086141668	2.0	0.3028169014084507	85.0	4588.0	51.0	6.928219248233091E-4	23.08679276123039	0.6992787896740995
9	193	small	api	A1	1110.0	210.0	104.25483391999994	40.627416960000005	3.351743213264955E-5	1320.0	147.2964644399999	39.05124837953327	36.124783736376884	39.84698473124972	44.790637547485105	14.866068747318506	16.844975014941582	14.866068747318506	21.817484340565475	24.33232559714581	17.69180601295413	30.967947610551015	0.8825224575359847	1.0810098868553086	0.8163870361105299	0.3896933641578241	0.1891891891891892	41.0	3.0	36.89173349139343	162.0	156.0	6585.0	7143.0	0.5833333333333334	0.2409090909090909	0.49056603773584906	-1.0	0.009879755635091646	25.620499351813308	10.0	1.0	0.09433962264150944	147.0	6862.0	69.0	7.331937915168749E-4	20.223748416156685	0.5178771295505097
9	194	medium	iso	B	1068.0	516.0	101.84062035999992	67.18376612	5.966638258780936E-5	1584.0	171.43860004	39.05124837953327	34.058772731852805	57.24233119887445	69.4142023336487	23.08679276123039	27.083488905079935	16.76305461424021	35.15892722957324	17.08810838787787	16.1245154965971	37.557069266788304	0.8524305285092018	1.1465841322876367	0.7434522286720061	0.6596951774499192	0.48314606741573035	39.0	3.0	34.9857113690718	79.0	390.0	3557.0	19299.0	0.7058823529411765	0.29608585858585856	0.8315565031982942	-1.0	0.1537154159844689	80.13385319223806	25.318146591969562	4.0	0.2942430703624733	274.0	16911.0	76.0	0.005244570954491073	22.847319317591726	0.5850598960510054
10	196	medium	iso	A1	940.0	266.0	96.84062035999993	45.627416960000005	3.648681116488207E-5	1206.0	145.2964644399999	37.48332962798263	30.4138126514911	17.10272896905238	23.52419973129095	16.64331697709324	18.852745127658892	13.601470508735444	12.058693944375904	31.893403537239312	17.88854381999832	30.211964954402163	0.8828060245017476	1.2324442863346476	0.7163050162107188	0.47115989953784343	0.28297872340425534	131.0	4.0	35.35533905932738	45.0	171.0	3531.0	16196.0	0.5833333333333334	0.1791044776119403	0.7916666666666666	-1.0	0.1145738581110809	44.655310497075504	16.206555615733702	4.0	0.49074074074074076	122.0	4816.0	56.0	0.0011654328430913787	22.561028345356956	0.601894990900551
10	199	small	api	A1	973.0	93.0	101.3259017199999	26.142135600000003	6.0614837475721475E-5	1066.0	129.88225087999984	36.40054944640259	32.802438933713454	31.447389779612127	37.184706453233126	8.0	14.721700880713207	13.038404810405298	13.214086251863884	21.035021249314386	17.11724276862369	21.86363636363636	0.5434154697763722	1.1096903349156486	0.48970010162130423	0.25800052263280293	0.09558067831449127	111.0	10.0	35.22782990761707	136.0	83.0	9937.0	5329.0	0.6428571428571429	0.20544090056285177	0.3789954337899543	0.07029326659538163	-1.0	27.85489327667795	10.755873763085166	1.0	0.2785388127853881	87.0	4537.0	60.0	5.75790135464366E-4	21.400934559032695	0.5879288880115439
10	204	small	api	A1	829.0	144.0	93.74011527999993	32.72792204	8.881280819611556E-5	973.0	129.29646443999985	34.058772731852805	30.066592756745816	10.491477012331586	23.34956718532976	11.704699910719626	15.66896031622874	11.40175425099138	7.575140831739675	26.541085198985797	16.1245154965971	19.112737828896616	0.746999141902017	1.1327779308884707	0.6594400557540204	0.34913464680774425	0.17370325693606756	88.0	6.0	32.7566787083184	98.0	83.0	6783.0	5824.0	0.75	0.18602261048304214	0.4585635359116022	-1.0	0.0030444976429564743	41.83819810067408	19.515174598279888	2.0	0.3756906077348066	166.0	10789.0	83.0	0.002321516218806007	18.439088914585774	0.5413902920037097
10	205	large	F	A1	1097.0	703.0	105.49747459999992	82.01219323999996	6.293640694129664E-5	1800.0	189.9238814	39.45883931389772	33.37663853655727	36.46923439005188	44.78460334739293	28.600699292150182	29.45694756228351	15.0	30.94363699567701	35.4739138485492	18.384776310850235	43.92635702605706	0.9709322132470486	1.1822292790413462	0.8212723457791237	0.7773853691849418	0.6408386508659982	116.0	3.0	37.44329045369811	193.0	325.0	6259.0	11243.0	0.38461538461538464	0.2877777777777778	0.6274131274131274	-1.0	0.062446757174007696	2.8284271247461903	1.4142135623730951	1.0	0.03667953667953668	76.0	8552.0	157.0	6.605671187787451E-4	27.0	0.684257329142735
10	213	medium	iso	A1	988.0	256.0	99.56854239999991	46.041630520000005	4.841333460186235E-5	1244.0	148.0243864799999	36.87817782917155	32.55764119219941	30.59331484356312	37.024960270007114	16.0312195418814	19.17822930006988	14.035668847618199	18.439088914585774	27.02898514069385	17.26267650163207	30.621430585616157	0.835907178449628	1.1327042279097082	0.7379748021177698	0.4624114143906564	0.2591093117408907	80.0	3.0	36.40054944640259	50.0	173.0	2385.0	11315.0	0.5333333333333333	0.17926045016077172	0.7757847533632287	-1.0	0.12939072729701384	30.435617104462583	11.40175425099138	2.0	0.2645739910313901	84.0	12592.0	197.0	4.8195297266990345E-4	17.88854381999832	0.485071250072666
10	214	small	api	A1	960.0	212.0	99.32590171999992	42.455844080000006	6.126266582170056E-5	1172.0	143.78174579999992	38.28837943815329	30.479501308256342	19.653824058053317	30.801445976136826	15.811388300841896	16.02839840082254	12.649110640673518	13.528908969279268	29.167143878406765	16.1245154965971	26.420319805922915	0.9864608993017352	1.2562009808140027	0.785273148459509	0.4274398051747185	0.22083333333333333	116.0	3.0	36.05551275463989	80.0	173.0	4879.0	12287.0	0.6923076923076923	0.2158703071672355	0.6837944664031621	-1.0	0.10804142965439753	48.86900855961035	19.40312423743285	1.0	0.30039525691699603	97.0	3492.0	47.0	4.82627149216453E-4	26.90724809414742	0.7027523360608755
10	219	large	iso	A1	826.0	463.0	90.25483391999994	64.355339	8.823563998905495E-5	1289.0	157.43860003999993	34.36568055487916	29.427877939124322	16.557071375636667	40.21044825096476	22.67156809750927	25.255457703818717	13.45362404707371	20.019973092088797	32.24833275315125	15.652475842498529	31.010017596593197	0.8976898523633268	1.167793363353259	0.7687060746651756	0.7130403570078393	0.5605326876513317	95.0	2.0	32.202484376209235	90.0	307.0	3417.0	13155.0	0.5454545454545454	0.30799069045771915	0.7732997481108312	-1.0	0.20235074788414242	72.82158953086545	30.209372712298546	1.0	0.10327455919395466	94.0	7827.0	105.0	4.669718638275371E-4	22.80350850198276	0.6635546898472572
11	225	medium	iso	A1	1120.0	450.0	105.5685423999999	61.94112544000001	3.167553511934235E-5	1570.0	169.9238814	39.05124837953327	34.713109915419565	56.309932474020215	64.41069501021681	23.53720459187964	23.911080279628536	15.524174696260024	34.928460845694026	17.94710993967335	16.15549442140351	38.72707727783333	0.9843639148304217	1.124971184508787	0.875012558886332	0.5867384737141172	0.4017857142857143	146.0	3.0	35.34119409414458	91.0	352.0	6231.0	27879.0	0.5625	0.2821656050955414	0.7945823927765236	-1.0	0.17876557458303116	66.04555624248222	24.22107940355229	3.0	0.3002257336343115	114.0	3770.0	48.0	7.281784097457811E-4	22.135943621178654	0.5668434311252412
11	226	small	api	A1	976.0	66.0	101.42640679999994	22.727922040000003	6.872304424251171E-5	1042.0	126.56854239999988	37.107950630558946	32.01562118716424	53.092703025581756	70.3461759419467	7.211102550927978	-1.0	11.40175425099138	20.130456878015636	12.33772718919988	16.401219466856727	21.37576827596508	-1.0	1.1590576491902125	-1.0	0.22408288686413386	0.06762295081967214	121.0	3.0	34.438350715445125	146.0	44.0	10837.0	2857.0	0.8	0.18234165067178504	0.23157894736842105	0.07388328726932625	-1.0	10.770329614269007	5.385164807134504	1.0	0.21052631578947367	88.0	2807.0	43.0	5.62832697862923E-4	20.09975124224178	0.5416561922902133
11	227	medium	iso	A1	908.0	263.0	94.49747459999992	46.627416960000005	6.723880804136598E-5	1171.0	143.5391051199999	36.40054944640259	31.400636936215164	25.277722235552957	45.690277197865086	16.1245154965971	19.919338160857517	14.142135623730951	18.76345303539092	24.617335042286328	15.652475842498529	26.221533533751945	0.809490524553801	1.1592296525813748	0.6983003952247304	0.49342500587841154	0.289647577092511	116.0	3.0	33.24154027718932	69.0	212.0	3608.0	13806.0	0.6	0.23996584116140052	0.7544483985765125	-1.0	0.11320721419688988	47.8479029318697	18.15877447323586	3.0	0.40569395017793597	103.0	15488.0	223.0	2.6305195970919556E-4	23.430749027719962	0.6436921800375621
11	229	large	F	A1	783.0	391.0	86.42640679999995	58.52691188000001	5.843305651314999E-5	1174.0	147.7817457999999	31.827660925679098	29.732137494637012	7.683981829733966	11.055437051864004	20.808652046684813	22.4924965710536	14.422205101855956	5.4041043230175765	35.78619264060382	15.620499351813308	28.181796472675476	0.9251375000080788	1.070480080062191	0.8642267308274729	0.677187841621573	0.49936143039591313	104.0	3.0	30.805843601498726	78.0	296.0	3908.0	17077.0	0.6923076923076923	0.3185689948892675	0.7914438502673797	-1.0	0.13071589128298663	59.65059451661692	21.560219778561034	1.0	0.24866310160427807	120.0	4006.0	42.0	0.0011139387748648377	21.400934559032695	0.6724004823667723
11	233	small	E	A1	871.0	63.0	93.25483391999994	19.899494920000002	7.034654275658903E-5	934.0	115.1543288399999	34.92849839314596	30.463092423455635	28.80203024051569	32.680554743363395	7.211102550927978	-1.0	12.529964086141668	11.795525686865686	20.352497093256996	16.401219466856727	21.845398904281822	-1.0	1.1465841322876367	-1.0	0.2133883476439525	0.07233065442020666	125.0	3.0	32.202484376209235	186.0	22.0	16116.0	1924.0	0.5833333333333334	0.22269807280513917	0.10576923076923077	0.10400216439823337	-1.0	62.85845319458405	20.278820596099706	5.0	0.46153846153846156	76.0	6763.0	109.0	3.218580524588955E-4	18.867962264113206	0.5401881882164072
11	235	medium	iso	B	867.0	399.0	93.08326103999994	58.52691188000001	9.176362899281695E-5	1266.0	154.02438647999992	33.61547262794322	31.38470965295043	9.936389943428338	17.04038320528798	20.09975124224178	23.59391979073126	14.035668847618199	8.656727906842017	35.36754082718272	16.278820596099706	29.54054349238567	0.8519038557610871	1.0710780185529956	0.7953704968308394	0.6287587180132171	0.4602076124567474	110.0	4.0	33.37663853655727	83.0	257.0	5241.0	17806.0	0.6666666666666666	0.2685624012638231	0.7558823529411764	-1.0	0.1268385207095319	62.70694820674412	23.110770276274835	4.0	0.32941176470588235	197.0	4488.0	32.0	8.487615031778024E-4	21.095023109728988	0.627539090204358
11	245	small	api	A1	835.0	147.0	93.01219323999995	34.970562720000004	1.0046939056136468E-4	982.0	130.8111830799999	35.84689665786984	28.231188426986208	33.63539599723558	57.54896098989374	12.165525060596439	15.799671849867963	12.165525060596439	19.834352936766894	19.800795897974016	16.64331697709324	23.504587820880626	0.7699859323785959	1.2697622259360422	0.6064016684785046	0.37597826157872916	0.17604790419161676	86.0	13.0	32.64965543462902	129.0	106.0	5948.0	5260.0	0.8461538461538461	0.23930753564154786	0.451063829787234	0.0016328420039962352	-1.0	26.75729259294853	10.816653826391967	3.0	0.23829787234042554	127.0	8351.0	97.0	0.00132296490502338	21.95449840010015	0.6124518562830809
12	246	small	api	A1	937.0	136.0	98.98275595999989	32.384776280000004	4.878330896491383E-5	1073.0	133.78174579999987	35.38361202590826	31.89043743820395	36.6709547664834	52.05425173336471	12.041594578792296	13.686844272394463	11.0	19.21793624410353	20.3195707570857	16.278820596099706	24.369893790412977	0.8797933503984892	1.1095367410520238	0.7929375547891275	0.32717594055561633	0.14514407684098185	81.0	3.0	34.785054261852174	172.0	108.0	8239.0	5979.0	0.6666666666666666	0.26095060577819196	0.38571428571428573	-1.0	0.035369288455265845	57.334135246788605	25.996655695014596	3.0	0.2785714285714286	233.0	10620.0	70.0	0.005342348242354026	19.209372712298546	0.542888970697317
12	247	medium	F	A1	839.0	354.0	92.25483391999994	54.284271200000006	1.001836917183761E-4	1193.0	148.95331867999994	34.36568055487916	29.427877939124322	19.736901495500888	40.7197306559423	19.849433241279208	21.577184097253685	13.45362404707371	19.321601937713606	30.10750560515491	16.1245154965971	29.61803072406605	0.9199269539441718	1.167793363353259	0.7877480578435971	0.5884165511269942	0.42193087008343266	103.0	4.0	32.7566787083184	130.0	159.0	7218.0	8160.0	0.6363636363636364	0.24224643755238895	0.5501730103806228	-1.0	0.010466893249639935	51.80427194018845	18.426615182642127	3.0	0.28027681660899656	99.0	4281.0	62.0	3.409408269017559E-4	21.587033144922902	0.6281567190398045
12	248	small	api	A1	813.0	91.0	90.84062035999995	26.142135600000003	1.0746133866469929E-4	904.0	119.39696951999986	34.058772731852805	29.017236257093817	6.732921326859611	9.70665240933971	9.055385138137417	12.776846002437006	11.180339887498949	3.5233213170882207	26.432565569110402	17.029386365926403	20.89704262647096	0.7087339971390614	1.1737428206494507	0.6038239251993103	0.28778024078214276	0.11193111931119311	73.0	3.0	33.734255586866	75.0	55.0	5592.0	5516.0	0.5	0.14380530973451328	0.4230769230769231	-1.0	0.054905614157523513	31.0067751670235	10.875260192432428	1.0	0.43846153846153846	83.0	3656.0	44.0	5.183745182221868E-4	19.6468827043885	0.5768523387225323
12	249	small	api	A1	1275.0	156.0	117.91168815999991	37.627416960000005	3.89997836557246E-5	1431.0	157.53910511999993	44.01136216933077	35.4682957019364	62.40270413135629	69.68437293889137	12.041594578792296	16.08353785108776	11.40175425099138	27.379293450719455	12.12350330034392	18.439088914585774	29.195415427454154	0.7486906606171789	1.240864870959333	0.6033619599838892	0.31911524249353124	0.1223529411764706	103.0	3.0	38.07886552931954	99.0	158.0	7571.0	15080.0	0.8	0.1795946890286513	0.6147859922178989	-1.0	0.12029728826681885	39.58110674809244	15.931620332094322	2.0	0.3968871595330739	113.0	8548.0	94.0	3.52142333230332E-4	29.732137494637012	0.6755559480355232
12	250	medium	iso	A1	1086.0	500.0	104.32590171999993	68.18376611999999	5.103476578724574E-5	1586.0	175.33809495999995	39.81205847478876	32.64965543462902	42.87890360333854	59.75253703633674	23.08679276123039	27.26421967784686	15.033296378372908	32.30177110320401	25.697055262339344	17.08800749063506	37.392462834939906	0.8467798834524952	1.2193714740573687	0.6944396367047178	0.6535650782391342	0.4604051565377532	107.0	3.0	36.76955262170047	59.0	375.0	3430.0	26901.0	0.5	0.27364438839848676	0.8640552995391705	-1.0	0.19363190164158545	73.00393853323769	23.785343870827546	4.0	0.3663594470046083	95.0	4624.0	67.0	7.128278479997475E-4	28.600699292150182	0.7183928786365507
12	256	medium	iso	A1	777.0	199.0	86.59797967999995	38.970562720000004	4.939167771067018E-5	976.0	127.98275595999988	31.89043743820395	29.0	17.735306509168936	25.2405292647868	14.560219778561036	16.43979900640874	13.341664064126334	9.877569118027772	26.79310344827586	14.317821063276353	23.1639860113471	0.8856689654712332	1.0996702564897913	0.8053950356885508	0.45001699651661003	0.25611325611325614	105.0	3.0	30.463092423455635	62.0	121.0	4680.0	9703.0	0.6428571428571429	0.1875	0.6612021857923497	-1.0	0.1201777039493098	42.60917179087817	16.18033988749895	4.0	0.4972677595628415	141.0	3325.0	27.0	0.004426074091207577	19.4164878389476	0.6088498433604781
12	261	small	api	A1	796.0	126.0	89.84062035999992	29.556349160000003	1.1365755639113409E-4	922.0	122.22539663999984	33.37663853655727	29.427877939124322	11.181754210196678	26.37637201439454	12.206555615733702	12.997579417405586	11.40175425099138	9.677427511048473	26.43751620858975	16.15549442140351	21.78296941371264	0.9391406833327295	1.1341843474273448	0.8280317793689974	0.32898647673585624	0.15829145728643215	109.0	3.0	32.31098884280702	69.0	53.0	4153.0	3443.0	0.6	0.13232104121475055	0.4344262295081967	-1.0	0.04920976435796511	86.16281873042031	39.58399735867084	3.0	0.4344262295081967	100.0	5899.0	84.0	4.742683201041512E-4	16.492422502470642	0.49413072213388326
12	262	small	api	A1	1104.0	51.0	109.7401152799999	25.313708480000003	9.829109119816645E-5	1155.0	137.05382375999986	39.45883931389772	34.52535300326414	45.93155659807749	45.71615994547042	8.602325267042627	-1.0	12.206555615733702	18.550976478980814	18.421245394359055	17.204650534085253	25.913177347634576	-1.0	1.142894594304862	-1.0	0.23066959985792376	0.04619565217391304	74.0	4.0	37.013511046643494	219.0	40.0	7262.0	1648.0	0.8181818181818182	0.22424242424242424	0.15444015444015444	0.05025096480691289	-1.0	0.0	0.0	0.0	0.09266409266409266	245.0	6579.0	34.0	0.0034206443032081513	23.194827009486403	0.5878233473866272
13	273	small	api	A1	1056.0	91.0	104.5685423999999	25.313708480000003	4.6198027960684326E-5	1147.0	131.88225087999987	39.824615503479755	31.76476034853718	37.316018170266034	54.37934503285322	8.06225774829855	-1.0	13.152946437965905	17.074866672362063	17.94441367558592	17.46424919657298	21.005115972578594	-1.0	1.253735745729111	-1.0	0.2420776640757692	0.08617424242424243	144.0	4.0	36.89173349139343	86.0	54.0	9592.0	4610.0	0.5714285714285714	0.12205754141238012	0.38571428571428573	0.06087761519685628	-1.0	43.30601470242723	17.806248474865697	1.0	0.4714285714285714	147.0	13086.0	129.0	0.0018052234890449366	23.853720883753127	0.5989692701909165
13	278	medium	F	B	858.0	402.0	94.42640679999995	61.94112544000001	5.7332233256664966E-5	1260.0	159.19595935999993	36.49657518178932	29.274562336608895	30.018367427609064	39.53090502988806	21.95449840010015	22.75214140859677	11.661903789690601	22.52266126083395	32.417222470760606	17.08800749063506	35.38548565663201	0.9649420687849963	1.2466992593139141	0.7739974669721269	0.6559724926438696	0.46853146853146854	104.0	3.0	33.83784863137726	67.0	298.0	2230.0	11013.0	0.7272727272727273	0.2896825396825397	0.8164383561643835	-1.0	0.12038832128045211	0.0	0.0	0.0	0.0684931506849315	272.0	10128.0	61.0	0.008094352226961844	22.02271554554524	0.6034186889002644
13	282	small	api	A1	881.0	182.0	96.08326103999994	40.627416960000005	9.136541280338925E-5	1063.0	138.71067799999986	35.35533905932738	29.427877939124322	22.727246470666266	33.857110141660684	13.45362404707371	17.321914363298294	12.041594578792296	13.85929291125633	27.117143874620336	16.64331697709324	24.87651238892875	0.7766822860860734	1.201423328330532	0.6464684576795523	0.42283553368454685	0.20658342792281498	135.0	3.0	34.88552708502482	117.0	163.0	6002.0	9157.0	0.8	0.2634054562558796	0.5821428571428572	-1.0	0.06150041852702862	47.605982757098104	16.77032961426901	3.0	0.25357142857142856	127.0	6777.0	76.0	0.0012793186178201143	23.08679276123039	0.6529931086925803
14	293	medium	iso	A1	1047.0	421.0	104.66904747999992	60.284271200000006	8.943426141688865E-5	1468.0	166.95331867999997	38.18376618407357	33.24154027718932	86.92666748892664	88.02506598911803	20.518284528683193	24.790950597705265	13.45362404707371	36.76955262170047	1.8350533546683698	15.620499351813308	36.7914067410871	0.8276521889637598	1.1486762004910962	0.7205269758439425	0.5759512735751138	0.40210124164278893	96.0	3.0	34.0	72.0	346.0	3660.0	17737.0	0.6363636363636364	0.2847411444141689	0.8277511961722488	-1.0	0.10406823193042165	59.37072584434178	21.190034037488324	4.0	0.24641148325358853	99.0	4648.0	63.0	6.522365069442209E-4	20.248456731316587	0.5302896690102352
14	294	medium	iso	A1	967.0	265.0	97.84062035999995	45.627416960000005	3.557223637640292E-5	1232.0	145.88225087999993	37.013511046643494	33.015148038438355	42.51044707800085	58.812931426870364	16.64331697709324	18.861155349051973	13.601470508735444	25.04490856951717	19.748510569781477	16.278820596099706	29.27581563143346	0.8824123797872111	1.121106923511292	0.7870902955656605	0.4663443137637116	0.27404343329886244	96.0	3.0	33.83784863137726	66.0	199.0	3885.0	14459.0	0.5	0.2150974025974026	0.7509433962264151	-1.0	0.12472258891439462	64.36155455052443	24.461768882186	2.0	0.5245283018867924	140.0	7271.0	52.0	0.00253399430569615	20.223748416156685	0.5463882740189447
14	295	small	api	A1	874.0	107.0	93.91168815999991	28.142135600000003	6.652902755650047E-5	981.0	124.46803731999984	35.510561809129406	29.68164415931166	30.113733150982426	32.34744349944202	10.0	13.073033607361157	13.038404810405298	12.644125497461621	22.707636961834346	16.0312195418814	23.631578947368432	0.7649333965124365	1.196381225330104	0.6393726182901082	0.2996659537421314	0.12242562929061784	104.0	3.0	32.984845004941285	43.0	36.0	4622.0	4114.0	0.42857142857142855	0.08053007135575943	0.45569620253164556	0.0023336207317223657	-1.0	22.60112615949154	10.82842712474619	3.0	0.6582278481012658	81.0	3678.0	49.0	5.210876627010484E-4	17.4928556845359	0.4926099389404384
14	296	medium	iso	A1	892.0	263.0	96.32590171999995	49.041630520000005	1.0675562300813018E-4	1155.0	147.7817457999999	36.61966684720111	28.844410203711913	35.31121343963321	58.18780992130557	18.027756377319946	19.033855583522858	13.038404810405298	25.150419959934542	21.633307652783937	15.811388300841896	29.596370095386224	0.947141597151033	1.269558524115311	0.7460401227356152	0.5091219458557904	0.2948430493273543	98.0	4.0	33.12099032335839	58.0	180.0	4112.0	12810.0	0.5714285714285714	0.20606060606060606	0.7563025210084033	-1.0	0.1013382105785766	46.73393580729771	16.27173682511799	4.0	0.5042016806722689	92.0	4796.0	66.0	4.929302259305173E-4	22.67156809750927	0.6191090757900242
14	297	small	api	A1	1007.0	224.0	102.91168815999991	43.455844080000006	3.295220028158818E-5	1231.0	149.19595935999996	37.64306044943742	32.57299494980466	2.045408488887233	1.0454273910632992	14.560219778561036	18.37071379770595	11.40175425099138	0.9297862496332462	32.11249077992053	17.72004514666935	50.960769224964174	0.7925777919625121	1.1556524202777727	0.6858271380351612	0.4222634460377124	0.2224428997020854	130.0	3.0	37.36308338453881	133.0	201.0	8765.0	15696.0	0.75	0.27132412672623885	0.6017964071856288	-1.0	0.08793498851353126	70.04550135476407	30.82988880684823	6.0	0.3532934131736527	122.0	5839.0	63.0	0.0018876573263044514	22.847319317591726	0.6069463812136237
14	298	small	api	A1	823.0	110.0	89.84062035999995	27.970562720000004	4.051562505555753E-5	933.0	120.22539663999987	33.24154027718932	30.14962686336267	22.05643352703935	25.34617594194669	9.486832980505138	13.586894745372284	12.649110640673518	9.897254978457273	23.68188512699774	15.524174696260024	23.119763337675487	0.6982340820544273	1.1025522945222217	0.6332888567040704	0.31133536932313344	0.1336573511543135	112.0	4.0	31.78049716414141	82.0	61.0	7023.0	5968.0	0.6153846153846154	0.1532690246516613	0.42657342657342656	-1.0	0.030347751516740944	74.07250393496517	26.487555650813075	4.0	0.5244755244755245	102.0	2788.0	36.0	0.0012174648557632501	19.6468827043885	0.5910340658272801
14	302	small	api	A1	723.0	161.0	76.52691187999997	34.213203400000005	7.649568476639618E-5	884.0	113.15432883999989	33.24154027718932	29.120439557122072	2.629081885638655	4.847407390567717	8.54400374531753	25.990113162449507	21.540659228538015	2.0757160897068445	20.192002900457286	11.704699910719626	24.564010767787913	0.3287405365230152	1.1415191797494464	0.2879851187390219	0.4470741411027916	0.22268326417704012	65.0	4.0	28.231188426986208	91.0	72.0	3874.0	3688.0	0.6666666666666666	0.18438914027149322	0.44171779141104295	0.02491905254857525	-1.0	69.04872484494574	29.182208671177378	1.0	0.294478527607362	73.0	4124.0	70.0	4.645292661968838E-4	20.8806130178211	0.6281481797686007
14	303	small	api	A1	994.0	104.0	100.91168815999993	27.142135600000003	1.0678543824668329E-4	1098.0	130.46803731999987	36.138621999185304	33.734255586866	53.054414446381756	64.26929439846882	10.198039027185569	13.496386430551851	13.341664064126334	22.579720942829407	13.606347376424864	17.08800749063506	25.065059777660917	0.7556125544908974	1.0712737355691173	0.7053403153671792	0.2689691956888577	0.10462776659959759	67.0	3.0	34.0	35.0	64.0	3639.0	9276.0	0.5	0.09016393442622951	0.6464646464646465	-1.0	0.08006129148041766	47.242945028739584	23.41292118445445	2.0	0.8888888888888888	136.0	10876.0	139.0	0.005203335018823685	21.95449840010015	0.6075079011201667
14	307	large	F	A1	768.0	616.0	87.66904747999996	76.18376611999997	8.019327273592453E-5	1384.0	166.26702715999994	33.015148038438355	27.202941017470888	20.658910063307502	28.79400131100573	27.16615541441225	28.935061114700627	13.038404810405298	19.142728036966094	38.89285350876243	16.492422502470642	39.74307921738088	0.9388663568645558	1.2136609794225786	0.7735820569194196	0.8689927438458809	0.8020833333333334	102.0	3.0	31.78049716414141	104.0	268.0	4178.0	11381.0	0.7857142857142857	0.26878612716763006	0.7204301075268817	-1.0	0.06588389061187791	39.59957902971592	16.69875437841985	1.0	0.1478494623655914	62.0	2309.0	40.0	2.238900417528737E-4	21.2602916254693	0.6439556654635231
14	308	large	iso	B	902.0	509.0	94.08326103999994	68.76955256	3.134513983470738E-5	1411.0	165.68124071999995	34.438350715445125	32.64965543462902	46.81830296445183	47.19161424353247	24.698178070456937	25.280582199138898	13.416407864998739	29.821404877539756	27.53474693783441	16.15549442140351	40.649084740960376	0.976962392555113	1.0547845071258846	0.9262198922670716	0.7309435472348508	0.5643015521064302	94.0	4.0	32.57299494980466	23.0	391.0	1173.0	25965.0	0.5384615384615384	0.293408929836995	0.9444444444444444	-1.0	0.1379124255413866	55.811854543963264	18.867962264113206	2.0	0.3719806763285024	220.0	7730.0	65.0	0.004590756356067753	25.298221281347036	0.7345944493793988
15	316	small	api	A1	1197.0	276.0	111.98275595999989	48.455844080000006	6.21977277949908E-5	1473.0	162.85281359999993	43.657759905886145	34.17601498127012	37.874983651098205	53.51522847406041	17.72004514666935	18.989365454744295	14.560219778561036	25.53956049058922	25.280887794364205	18.027756377319946	31.765032698611453	0.9331562546889728	1.277438575849537	0.7304901169658152	0.4327080867460377	0.23057644110275688	122.0	3.0	39.11521443121589	34.0	191.0	1952.0	13895.0	0.3333333333333333	0.15274949083503056	0.8488888888888889	-1.0	0.19747511946954585	55.9742953777459	20.0	4.0	0.4577777777777778	82.0	4865.0	68.0	0.0010221756867066288	28.635642126552707	0.6559118513703658
15	323	large	iso	B	998.0	553.0	100.5685423999999	70.18376612	6.879756338386576E-5	1551.0	173.58073563999997	37.013511046643494	32.01562118716424	29.958670526819347	44.4569283062762	24.186773244895647	27.435632176794318	15.297058540778355	25.8284062486067	32.327968710941455	18.027756377319946	36.87807850417902	0.8815825015088725	1.1561078521719583	0.7625434771095619	0.6978699744981097	0.5541082164328658	123.0	3.0	37.16180835212409	25.0	385.0	969.0	20278.0	0.5	0.26434558349451964	0.9390243902439024	-1.0	0.2397506028932026	55.07349218875468	19.4164878389476	3.0	0.20243902439024392	354.0	6607.0	34.0	0.008453640957666056	28.42534080710379	0.7679720189549943
15	325	small	api	B	871.0	98.0	92.42640679999994	25.556349160000003	5.181554054624777E-5	969.0	119.98275595999988	35.014282800023196	31.016124838541646	28.30075576600638	37.1742548335911	8.602325267042627	15.47844537444467	13.601470508735444	13.051816671786785	19.086846054487165	14.7648230602334	21.60034421449715	0.5557615806329812	1.1289057863383793	0.4923011179131264	0.2765048436352285	0.11251435132032148	141.0	3.0	32.69556544854363	63.0	82.0	5497.0	7027.0	0.75	0.14963880288957687	0.5655172413793104	-1.0	1.870931700228209E-5	43.711769560977444	16.041594578792296	2.0	0.41379310344827586	149.0	3932.0	42.0	0.004087131867507733	22.20360331117452	0.6341298903075007
15	329	medium	iso	B	1018.0	498.0	102.25483391999991	68.76955255999998	4.538665174861845E-5	1516.0	173.43860003999998	39.56008088970496	32.01562118716424	30.256437163529256	45.245201553751315	25.059928172283335	24.549912013496666	13.038404810405298	26.466073285316998	31.85944742527564	16.97056274847714	37.26952385849524	1.020774663408418	1.2356493306325556	0.8261038452437485	0.6725310669792152	0.48919449901768175	104.0	3.0	36.235341863986875	30.0	323.0	1012.0	15166.0	0.25	0.2328496042216359	0.9150141643059491	-1.0	0.17165958842372628	47.4806639923167	18.110770276274835	4.0	0.18980169971671387	255.0	6956.0	44.0	0.007258452476971232	24.596747752497688	0.6217567608386437
15	332	medium	iso	A1	951.0	418.0	96.25483391999994	59.52691188000001	4.60681320634838E-5	1369.0	158.61017291999994	37.48332962798263	32.38826948140329	6.095861544595806	14.405455448551464	22.090722034374522	24.16893391231028	14.035668847618199	7.149845082063589	37.8840864191438	17.029386365926403	28.73938594763289	0.9140130927795191	1.1573118980470636	0.7897724842558818	0.6184303629828553	0.4395373291272345	131.0	3.0	34.23448553724738	59.0	258.0	2534.0	12019.0	0.4	0.23155588020452886	0.8138801261829653	-1.0	0.09316346171708971	30.814199352053247	13.041594578792296	2.0	0.08832807570977919	147.0	3541.0	24.0	0.0015544871918376426	20.8806130178211	0.5570639861788849
16	341	small	api	A1	936.0	179.0	97.08326103999991	35.798989840000004	8.21002387630487E-5	1115.0	135.29646443999985	35.90264614203248	31.78049716414141	19.238644516908437	25.86961835152897	13.341664064126334	16.256976765271798	13.601470508735444	11.67044897867464	28.759776641609154	17.11724276862369	26.747163841478162	0.8206731335574543	1.1297068751505304	0.7264478526326591	0.3687452343123314	0.19123931623931623	123.0	4.0	34.52535300326414	0.0	81.0	0.0	9379.0	0.0	0.0726457399103139	1.0	-1.0	0.08756413574375672	47.83731413041561	22.502185756720703	2.0	1.0	117.0	10437.0	113.0	3.0136407161540863E-4	19.697715603592208	0.5486424461770076
16	346	small	api	A1	869.0	80.0	91.42640679999995	22.899494920000002	2.9743244912396596E-5	949.0	116.3259017199999	34.785054261852174	30.675723300355934	26.120906743966067	21.370622269343187	7.810249675906654	13.760797910447375	14.142135623730951	8.854377448471462	22.069569260723664	16.278820596099706	24.298554547265145	0.567572442145743	1.1339603608123743	0.5005222949231942	0.2504691557013046	0.09205983889528194	117.0	3.0	33.015148038438355	88.0	28.0	6717.0	1859.0	0.45454545454545453	0.12223393045310854	0.2413793103448276	0.06477063536733745	-1.0	28.171746884642985	10.06225774829855	2.0	0.5517241379310345	81.0	10491.0	167.0	4.99379124582735E-4	21.02379604162864	0.6043916414034423
16	349	small	api	A1	1142.0	72.0	110.74011527999988	21.899494920000002	4.501017061723552E-5	1214.0	135.0538237599999	41.012193308819754	34.0147027033899	3.0127875041833363	15.433424495222852	8.246211251235321	-1.0	12.36931687685298	4.16949170975516	27.39991609296403	19.026297590440446	15.667801377347114	-1.0	1.205719587392792	-1.0	0.19775575332054166	0.06304728546409807	108.0	8.0	39.20459156782532	163.0	33.0	11776.0	2820.0	0.5384615384615384	0.1614497528830313	0.1683673469387755	0.04137468917649957	-1.0	22.76271546703175	10.046317653406444	1.0	0.3112244897959184	141.0	7475.0	73.0	0.00183047483495118	21.213203435596427	0.5172413793103449
16	358	small	api	A1	946.0	132.0	99.08326103999991	29.970562720000004	9.214340740566681E-5	1078.0	131.05382375999986	35.84689665786984	32.69556544854363	10.35509122014803	18.644822534489563	12.041594578792296	14.488851535277528	14.212670403551895	6.4719688907593795	28.321883634566323	16.64331697709324	20.243840161447913	0.8310937930086012	1.0963840559443996	0.7580316299772496	0.3024785660607283	0.13953488372093023	85.0	5.0	34.66987164671943	98.0	54.0	3794.0	1878.0	0.5833333333333334	0.14100185528756956	0.35526315789473684	0.021763384824723068	-1.0	19.090026049960635	9.219544457292887	1.0	0.23026315789473684	97.0	5962.0	91.0	0.0032524784903949426	18.439088914585774	0.5143845251256262
16	359	medium	F	A1	895.0	254.0	93.49747459999995	45.041630520000005	4.5697156585620765E-5	1149.0	140.9533186799999	34.713109915419565	30.59411708155671	20.365536264089002	32.1896792185239	17.08800749063506	18.63123378180144	13.92838827718412	14.778278329137125	29.80965254100397	16.1245154965971	27.740974185746165	0.9171699357519861	1.1346334925398431	0.8083402629856524	0.4817416803255564	0.2837988826815642	83.0	5.0	33.37663853655727	84.0	192.0	3426.0	9288.0	0.8571428571428571	0.2402088772845953	0.6956521739130435	-1.0	0.09093318109664655	49.399666871143324	18.4005242321837	1.0	0.21014492753623187	85.0	3849.0	51.0	8.050485551679263E-4	18.0	0.5185360817241096
17	364	small	api	A1	1020.0	124.0	101.08326103999993	30.384776280000004	3.5980158001196156E-5	1144.0	133.8822508799999	38.07886552931954	32.7566787083184	1.2852666069383076	8.13010235415598	10.770329614269007	14.956480551988214	15.231546211727817	1.8908126331800048	28.02481924905526	17.0	13.370064348747732	0.7201112305018357	1.162476387438193	0.6194631033227097	0.30059157141731274	0.12156862745098039	74.0	3.0	37.12142238654117	119.0	87.0	5522.0	5193.0	0.5333333333333333	0.18006993006993008	0.4223300970873786	-1.0	0.04193859693141294	52.776080132067364	19.92838827718412	2.0	0.38349514563106796	78.0	4007.0	66.0	5.817542027224924E-4	22.02271554554524	0.5783448440339808
17	366	small	api	A1	1018.0	183.0	101.74011527999991	37.798989840000004	3.8140249468492987E-5	1201.0	141.53910511999987	39.11521443121589	31.906112267087632	21.268003072481193	36.86989764584403	13.038404810405298	16.528432774081242	13.0	14.265548792561091	27.142134796952742	17.46424919657298	23.775914654268483	0.788847012213477	1.2259473703276824	0.6434591168482434	0.3715249362158973	0.17976424361493124	62.0	4.0	37.33630940518894	87.0	118.0	4809.0	9306.0	0.35714285714285715	0.17069109075770192	0.5756097560975609	-1.0	0.14339054791098624	45.20604586334045	18.439088914585774	3.0	0.32682926829268294	124.0	2852.0	33.0	8.008641744020417E-4	21.540659228538015	0.5506977154993555
17	369	small	E	A1	1090.0	37.0	110.32590171999988	17.313708480000003	2.3315287825207947E-4	1127.0	129.63961019999985	42.941821107167776	30.4138126514911	32.88370585614871	76.27770286686646	4.123105625617661	-1.0	13.152946437965905	13.97239298497867	16.07822095846394	18.35755975068582	14.38292660099184	-1.0	1.4119183806132398	-1.0	0.15693239946446205	0.03394495412844037	130.0	4.0	39.20459156782532	121.0	4.0	8148.0	205.0	0.2857142857142857	0.11091393078970718	0.032	0.08812710293593012	-1.0	8.94427190999916	4.47213595499958	1.0	0.208	79.0	3331.0	60.0	6.339723624386571E-4	24.166091947189145	0.5627635559954252
17	372	small	api	A1	1225.0	99.0	113.74011527999991	24.727922040000003	7.804841276052966E-5	1324.0	141.2964644399999	42.190046219457976	36.124783736376884	28.24973549497429	43.95837332399003	9.219544457292887	-1.0	12.806248474865697	14.932432088909282	22.837506959778494	18.027756377319946	21.51227040035007	-1.0	1.1678975444487854	-1.0	0.21740721801737234	0.08081632653061224	103.0	4.0	38.58756276314948	182.0	46.0	10235.0	2658.0	0.45454545454545453	0.17220543806646527	0.20175438596491227	0.09132060625995744	-1.0	99.54327161922257	37.087729851472744	3.0	0.42543859649122806	220.0	5366.0	42.0	0.0029478698105083437	18.027756377319946	0.4272988060630656
17	376	small	api	A1	913.0	120.0	95.84062035999993	28.142135600000003	7.111924850324255E-5	1033.0	125.98275595999986	37.0	29.410882339705484	24.07549825507884	29.889430418239108	10.63014581273465	15.972889216864889	15.0	11.972972972972974	23.426702811626683	16.278820596099706	24.02629895429312	0.6655117723793431	1.258037741698385	0.5290077954902086	0.2936347395737999	0.13143483023001096	91.0	6.0	34.66987164671943	43.0	81.0	3084.0	7417.0	0.6153846153846154	0.12003872216844143	0.6532258064516129	-1.0	0.11919382847990977	27.593158274921173	10.816653826391967	1.0	0.4596774193548387	93.0	5194.0	74.0	4.1269041624310103E-4	19.72308292331602	0.5330562952247573
17	378	medium	api	A1	907.0	235.0	96.49747459999992	42.627416960000005	1.1734315750786467E-4	1142.0	141.53910511999985	37.69615364994153	29.154759474226502	15.188456976867911	33.50343698241423	15.811388300841896	19.09619665075547	14.422205101855956	12.99867367239363	29.70355494668253	16.401219466856727	23.548876192743247	0.827986252446577	1.2929674032559186	0.6403767414101565	0.4417464512589435	0.25909592061742004	102.0	4.0	35.0	58.0	190.0	2728.0	10331.0	0.46153846153846156	0.2171628721541156	0.7661290322580645	-1.0	0.14125305842024613	32.11639658503144	11.180339887498949	2.0	0.2701612903225806	94.0	5424.0	86.0	3.1068724508939775E-4	21.840329667841555	0.5793782005097338
17	384	small	api	A1	1111.0	199.0	109.15432883999988	40.870057640000006	5.2058157412185434E-5	1310.0	152.0243864799999	40.718546143004666	34.0147027033899	22.833654177917538	35.98679564435727	15.297058540778355	16.103497022602912	12.36931687685298	17.16662470082042	28.634676260243523	18.0	29.214874098371773	0.9499215306655047	1.1970866392122446	0.7935278028753295	0.3744245241973681	0.1791179117911791	99.0	4.0	37.48332962798263	24.0	127.0	1431.0	10266.0	0.38461538461538464	0.11526717557251909	0.8410596026490066	-1.0	0.11789533048279781	96.2565032353579	44.79827328711069	2.0	0.36423841059602646	139.0	9626.0	101.0	0.0011371812472561243	23.08679276123039	0.5669847022570239
[truncated: 27 more columns]
