# Supplementary material for: Exploiting Single-Cell Quantitative Data to Map Genetic Variants Having Probabilistic Effects
Source: PLoS Genet. 2016 Aug 1;12(8):e1006213. doi: 10.1371/journal.pgen.1006213 (PMC4968810; doi:10.1371/journal.pgen.1006213)
Supplement: S1 Dataset — (ZIP) [file pgen.1006213.s007.zip › data/2014-10-07_morpho/k_series/K6-2_C.xls]

image_number	cell_id	Cgroup	Agroup	C11-1_C	C11-2_C	C12-1_C	C12-2_C	C13_C	C101_C	C102_C	C103_C	C104_C	C105_C	C106_C	C107_C	C108_C	C109_C	C110_C	C111_C	C112_C	C113_C	C114_C	C115_C	C116_C	C117_C	C118_C	C126_C	C127_C	C128_C	A7-1_C	A7-2_C	A8-1_C	A8-2_C	A9_C	A101_C	A102_C	A103_C	A104_C	A120_C	A121_C	A122_C	A123_C	D14-1_C	D14-2_C	D14-3_C	D15-1_C	D15-2_C	D15-3_C	D16-1_C
1	4	large	E	831.0	712.0	93.25483391999994	87.25483391999994	6.478574976570781E-5	1543.0	183.33809496	34.52535300326414	28.442925306655784	24.939396979578888	34.78312037027326	28.635642126552707	32.19955110767026	10.295630140987	22.881735631357945	38.041094167863484	15.524174696260024	40.11020794322099	0.8893180538697449	1.213846769663493	0.7326444128662838	0.9356601717274282	0.8567990373044525	142.0	3.0	32.28002478313795	469.0	222.0	30814.0	16731.0	0.0	0.4478289047310434	0.32127351664254705	-1.0	0.025319671202508963	150.27903013439138	51.61525992471028	6.0	0.3545586107091172	66.0	157.0	223.0	2627.0	7356.0	9983.0	49.0
1	8	large	E	1118.0	1097.0	114.81118307999986	113.15432883999989	8.339844141834453E-5	2215.0	230.79393904000017	41.593268686170845	33.37663853655727	85.23635830927381	67.070693524446	34.92849839314596	44.214930492964164	7.0710678118654755	48.51746601658541	14.980537942799494	17.029386365926403	52.67990265872089	0.7899706728862564	1.2461790794364729	0.633914247094795	0.9855688775644312	0.981216457960644	121.0	3.0	33.734255586866	81.0	188.0	6721.0	18810.0	0.0	0.12144469525959369	0.6988847583643123	-1.0	0.33234131876490614	141.99108067009303	57.56451263204069	3.0	0.5799256505576208	81.0	242.0	323.0	7664.0	27441.0	35105.0	115.0
2	21	large	E	855.0	739.0	91.25483391999995	84.25483391999995	6.57054157977505E-5	1594.0	177.92388139999997	34.36568055487916	30.265491900843113	46.30195267257888	63.81522496144462	29.410882339705484	31.511505395370712	14.866068747318506	37.595647143864426	22.137423115245507	14.422205101855956	41.895104722050164	0.9333379021627501	1.135474046398097	0.8219808326957762	0.9232917348122439	0.8643274853801169	116.0	3.0	30.528675044947494	137.0	189.0	9735.0	10428.0	0.06666666666666667	0.20451693851944794	0.5797546012269938	-1.0	0.036055299384414034	99.79519991997297	38.97333101002844	2.0	0.3374233128834356	91.0	56.0	147.0	4596.0	2267.0	6863.0	69.0
2	22	large	F	965.0	670.0	96.32590171999992	78.84062035999996	3.4079429173887547E-5	1635.0	177.58073564	34.88552708502482	33.54101966249684	12.528807709151522	19.169469857176836	28.284271247461902	28.699629428122396	16.278820596099706	12.842001753567063	42.48529157249601	16.492422502470642	39.10911579895964	0.9855274026551196	1.0400854665736745	0.9475446339056308	0.8184778855138448	0.694300518134715	134.0	4.0	34.785054261852174	75.0	135.0	5787.0	10347.0	0.5882352941176471	0.12844036697247707	0.6428571428571429	-1.0	0.018094213971035285	85.27288112982137	32.84338095349585	1.0	0.4857142857142857	95.0	76.0	171.0	4506.0	3634.0	8140.0	67.0
2	32	large	E	979.0	593.0	98.08326103999995	75.35533899999999	2.9156686633735872E-5	1572.0	176.26702715999994	36.61966684720111	33.60059523282288	21.010935990447614	28.442928624363354	26.832815729997478	26.694639085664324	13.416407864998739	19.497719708353163	39.79096175933056	16.64331697709324	40.93724451115	1.0051761945119295	1.089851730109502	0.922305453798688	0.7682792986386214	0.6057201225740552	104.0	4.0	34.66987164671943	129.0	133.0	6022.0	6339.0	0.46153846153846156	0.16666666666666666	0.5076335877862596	-1.0	0.03339261774480347	110.4099869237537	42.49479076089736	3.0	0.27099236641221375	122.0	90.0	212.0	3642.0	2944.0	6586.0	42.0
3	35	large	iso	903.0	585.0	95.49747459999993	74.35533899999997	8.511797608205717E-5	1488.0	172.26702715999997	35.05709628591621	31.016124838541646	24.892656815988722	38.5496819569522	25.495097567963924	27.53982670966758	13.45362404707371	23.04811537755923	34.27249553364841	17.0	36.98391173234264	0.9257537397290204	1.13028614852469	0.8190436916681353	0.778610526733238	0.6478405315614618	110.0	3.0	34.539832078341085	134.0	398.0	4778.0	15829.0	0.7272727272727273	0.3575268817204301	0.7481203007518797	-1.0	0.18472751821249625	38.2099463490856	19.1049731745428	1.0	0.18796992481203006	94.0	132.0	226.0	3086.0	4064.0	7150.0	29.0
3	43	large	F	785.0	748.0	95.66904747999995	97.91168815999993	5.484703552176053E-4	1533.0	196.40916276000004	35.35533905932738	25.317977802344327	79.57419147411521	74.9315118405078	30.463092423455635	40.211396022922784	8.54400374531753	43.699199077328636	4.147250654050162	14.035668847618199	45.25526710984515	0.7575736093840149	1.396451933694864	0.542498879556531	1.0234416536912716	0.9528662420382166	118.0	5.0	29.206163733020468	167.0	114.0	11294.0	8027.0	0.0	0.18330071754729288	0.40569395017793597	0.0965329852328369	-1.0	120.58527660807383	46.38014392528646	5.0	0.4128113879003559	77.0	58.0	135.0	5529.0	3852.0	9381.0	79.0
3	45	large	F	880.0	539.0	94.08326103999993	71.59797967999998	1.1414595421844489E-4	1419.0	168.50966783999996	35.11409973215888	30.083217912982647	30.05969010433131	48.59356618786518	25.059928172283335	27.36043667756468	13.416407864998739	26.91226621807797	29.418395417668112	16.278820596099706	35.88126079213297	0.9159184287739185	1.1672321702328632	0.7846925848447036	0.7610065689534271	0.6125	74.0	4.0	33.37663853655727	72.0	320.0	3796.0	18360.0	0.6923076923076923	0.2762508809020437	0.8163265306122449	-1.0	0.07481365378719683	68.92005995373796	25.710138770540564	2.0	0.20408163265306123	102.0	105.0	207.0	7708.0	8191.0	15899.0	95.0
4	55	large	E	877.0	814.0	96.32590171999992	93.91168815999994	7.540012303972511E-5	1691.0	192.65180344000004	35.35533905932738	29.274562336608895	64.00598419603679	61.0976429637982	31.016124838541646	33.970708674357915	13.152946437965905	39.73940110268397	21.657027446219416	14.866068747318506	45.393391039740635	0.913025546092111	1.2077153759909247	0.7559939736156608	0.9749370261072914	0.928164196123147	121.0	3.0	30.805843601498726	179.0	288.0	12752.0	15535.0	0.0	0.2761679479597871	0.6167023554603854	0.21521333826611877	-1.0	129.59881304640868	54.1734319691319	2.0	0.29978586723768735	83.0	86.0	169.0	2432.0	2883.0	5315.0	36.0
4	56	large	iso	929.0	571.0	95.08326103999993	71.76955256	6.461008865782727E-5	1500.0	169.68124071999995	36.124783736376884	31.144823004794873	16.971916914347645	21.07749411698672	25.632011235952593	26.57378674058945	14.866068747318506	14.283822534843276	39.621352152491625	17.46424919657298	39.718071464719365	0.9645599810884925	1.1598969026350006	0.8315911344338013	0.7548074369242316	0.6146393972012917	119.0	3.0	35.77708763999664	44.0	439.0	1924.0	23905.0	0.6	0.322	0.9089026915113871	-1.0	0.1827612479916673	57.94206589874361	23.259406699226016	2.0	0.23809523809523808	95.0	66.0	161.0	4430.0	2591.0	7021.0	69.0
4	59	large	F	933.0	665.0	96.49747459999992	77.76955255999997	6.618427479703445E-5	1598.0	177.09545427999998	36.49657518178932	31.575306807693888	25.23283132320836	38.40008301808615	28.319604517012593	29.855315583364796	14.866068747318506	24.331050121192877	37.212623369147764	15.811388300841896	39.171041761849175	0.9485615530653478	1.155858133194648	0.8206556893306982	0.8059231900354834	0.7127545551982851	133.0	3.0	33.61547262794322	142.0	321.0	6949.0	13115.0	0.5	0.2897371714643304	0.693304535637149	-1.0	0.032197331058945795	54.83133498690363	22.385164807134505	1.0	0.08207343412526998	66.0	71.0	137.0	4961.0	5360.0	10321.0	92.0
4	60	large	iso	858.0	547.0	91.84062035999995	70.355339	1.280279488714455E-4	1405.0	164.61017291999994	35.0	30.0	26.565051177077976	46.636577041616704	24.758836806279895	27.421146302091927	14.142135623730951	25.0	31.0	15.652475842498529	34.387273342055416	0.9029103500458358	1.1666666666666667	0.7739231571821449	0.7660590567030011	0.6375291375291375	131.0	3.0	33.24154027718932	32.0	423.0	1539.0	21608.0	0.6363636363636364	0.3238434163701068	0.9296703296703297	-1.0	0.1904916215838606	66.09921477091548	25.076461829047876	1.0	0.20659340659340658	77.0	78.0	155.0	4139.0	4006.0	8145.0	60.0
5	76	large	iso	927.0	504.0	94.91168815999993	66.355339	5.237479555853608E-5	1431.0	163.68124071999998	36.345563690772494	31.25699921617557	13.03865658302297	17.77296964604284	23.345235059857504	25.737280860986978	15.132745950421556	10.812873982190455	37.975494441760894	16.0312195418814	35.42346478194592	0.907059109544265	1.162797600607917	0.7800662033272596	0.6991271600620959	0.5436893203883495	103.0	3.0	34.52535300326414	25.0	406.0	1201.0	24832.0	0.5625	0.30118798043326345	0.9419953596287703	-1.0	0.21879594373313108	59.109555555977195	19.72308292331602	3.0	0.28074245939675174	223.0	69.0	292.0	7419.0	2301.0	9720.0	45.0
5	78	large	E	898.0	721.0	92.49747459999995	82.25483391999997	3.58541646625839E-5	1619.0	177.58073563999994	34.23448553724738	31.25699921617557	89.11519343916548	87.52655799130191	27.073972741361768	35.12798672131688	16.0312195418814	42.17969037183039	1.3436990451170663	15.132745950421556	42.21902444765269	0.7707237239682837	1.0952582268207933	0.7036913351524999	0.8892657261801612	0.8028953229398663	150.0	3.0	30.59411708155671	94.0	30.0	11207.0	3041.0	0.0	0.0765904879555281	0.24193548387096775	0.3170150988328598	-1.0	142.57483096519127	48.01283432444636	2.0	0.6935483870967742	155.0	113.0	268.0	8431.0	6243.0	14674.0	106.0
5	81	large	E	1100.0	1047.0	115.39696951999991	108.56854239999988	3.731686841412913E-4	2147.0	226.79393904000008	43.08131845707603	31.38470965295043	37.32552048310606	37.74680538727466	36.40054944640259	35.89116127122839	10.295630140987	33.610856210046386	43.046439331102576	18.681541692269406	54.90416208165725	1.0141925799314424	1.3726849454229704	0.7388385683933727	0.9408266339367208	0.9518181818181818	111.0	8.0	42.01190307520001	87.0	72.0	7596.0	5583.0	0.0	0.07405682347461574	0.4528301886792453	0.32464251676335804	-1.0	107.54293788043523	44.76079911338026	1.0	0.34591194968553457	90.0	58.0	148.0	12614.0	5123.0	17737.0	218.0
5	94	large	iso	856.0	427.0	91.42640679999997	61.11269832000001	3.70983690941477E-5	1283.0	154.9533186799999	34.058772731852805	31.240998703626616	16.07357416474639	25.535896372772015	21.93171219946131	23.762224554271402	13.416407864998739	13.447343026886708	33.54566254241875	14.422205101855956	31.19479561289837	0.9229654466639131	1.0901947487325072	0.8466060286356911	0.668435963514209	0.49883177570093457	98.0	3.0	32.449961479175904	14.0	310.0	441.0	14095.0	0.23076923076923078	0.2525331254871395	0.9567901234567902	-1.0	0.21617320580946844	43.638304035093796	16.55294535724685	3.0	0.18518518518518517	104.0	26.0	130.0	11175.0	2216.0	13391.0	141.0
6	112	large	F	787.0	558.0	88.66904747999992	71.355339	1.0895920535890924E-4	1345.0	162.8528135999999	34.17601498127012	28.792360097775937	27.170265774322814	36.972762489568055	26.076809620810597	25.989846563590092	14.7648230602334	22.47190026165707	33.79368682163569	14.866068747318506	37.3637869193704	1.0033460396546678	1.1869820627837329	0.8452916611912413	0.8047378541660192	0.7090216010165185	131.0	4.0	31.400636936215164	116.0	334.0	6570.0	15531.0	0.6428571428571429	0.3345724907063197	0.7422222222222222	-1.0	0.025596067028378224	57.74914922750892	24.738633753705965	2.0	0.10888888888888888	132.0	55.0	187.0	6128.0	2310.0	8438.0	44.0
6	117	large	F	905.0	673.0	95.25483391999994	80.18376611999997	6.207242705219792E-5	1578.0	177.43860003999998	35.510561809129406	30.59411708155671	41.61548204769025	44.55206770835841	28.0178514522438	29.85964663606823	13.601470508735444	29.82211336706427	30.594117081556707	15.264337522473747	42.508459438289655	0.9383182525140911	1.1606990230986765	0.8084078937269169	0.8417815959591358	0.7436464088397791	99.0	4.0	33.54101966249684	102.0	162.0	3993.0	6435.0	0.5	0.16730038022813687	0.6136363636363636	-1.0	0.08750479158848448	61.07640060532121	30.495097567963924	1.0	0.1590909090909091	134.0	57.0	191.0	4795.0	1826.0	6621.0	56.0
7	127	large	F	917.0	578.0	93.18376611999994	71.76955255999998	8.289512855056578E-5	1495.0	167.78174579999998	34.539832078341085	31.38470965295043	11.06577580057715	19.7107215363841	25.495097567963924	27.325115438337324	16.278820596099706	11.580832214028865	39.31850935202115	15.811388300841896	34.33683174136554	0.9330279912447919	1.1005305596349222	0.8477983487839759	0.7701937316804386	0.6303162486368593	81.0	4.0	34.20526275297414	27.0	417.0	1475.0	22872.0	0.6153846153846154	0.29698996655518395	0.9391891891891891	-1.0	0.09070287002074631	61.731140519269914	21.95449840010015	5.0	0.23423423423423423	90.0	73.0	163.0	1905.0	2033.0	3938.0	24.0
7	141	large	E	833.0	588.0	89.01219323999995	74.18376611999999	6.691312379075758E-5	1421.0	166.02438647999998	34.058772731852805	30.066592756745816	28.141601232261706	43.46736820964202	24.839484696748443	28.267301792153457	14.212670403551895	23.84114091229696	30.46570681988846	14.317821063276353	34.65577589993082	0.8787356104728566	1.1327779308884707	0.7757351079250271	0.8334112824293782	0.7058823529411765	115.0	3.0	31.953090617340916	197.0	153.0	9098.0	7374.0	0.5	0.24630541871921183	0.43714285714285717	0.05098271209657284	-1.0	124.55403978400828	50.528344651877504	3.0	0.2857142857142857	82.0	70.0	152.0	2209.0	2232.0	4441.0	31.0
8	163	large	F	1036.0	663.0	102.15432883999989	78.59797967999997	5.6553873670395834E-5	1699.0	183.58073564	39.0	32.69556544854363	20.782658854713947	26.856259747099266	27.073972741361768	29.635797389345303	14.035668847618199	17.76923076923077	40.43361788865732	18.027756377319946	39.333884926129365	0.9135564123911657	1.1928223129029012	0.7658780377505661	0.7694042981096253	0.63996138996139	77.0	4.0	37.33630940518894	86.0	99.0	5333.0	5881.0	0.06666666666666667	0.1088875809299588	0.5351351351351351	-1.0	0.0033729924109162338	79.50177186067594	34.715501988597715	4.0	0.41621621621621624	76.0	23.0	99.0	3775.0	702.0	4477.0	69.0
9	179	large	api	800.0	464.0	89.84062035999995	65.355339	7.714149466299501E-5	1264.0	158.02438647999992	33.61547262794322	29.154759474226502	25.37774386134916	35.01575007068004	23.53720459187964	24.71610640945073	11.40175425099138	20.88324051753641	33.20212608358971	16.0312195418814	36.394532210351336	0.9523022842659266	1.153001198917799	0.8259334727142977	0.7274586789151156	0.58	65.0	3.0	31.78049716414141	25.0	283.0	1286.0	18538.0	0.5833333333333334	0.24367088607594936	0.9188311688311688	-1.0	0.2543773445447181	46.22394803559503	17.46424919657298	1.0	0.21428571428571427	120.0	52.0	172.0	4326.0	1975.0	6301.0	49.0
9	183	large	E	888.0	610.0	93.84062035999993	77.25483391999997	7.321922116258662E-5	1498.0	173.92388140000003	36.40054944640259	29.154759474226502	36.01236270179152	58.58402124274724	27.459060435491963	29.302684613565344	13.341664064126334	33.18631225000327	27.78277079308643	15.264337522473747	38.88692263314688	0.9370834378355936	1.2485285456935957	0.7505502706107653	0.8232557886299977	0.6869369369369369	64.0	3.0	32.64965543462902	247.0	113.0	9186.0	4748.0	0.6428571428571429	0.24032042723631508	0.3138888888888889	-1.0	0.012341825238282988	52.71420933930956	26.35710466965478	1.0	0.07777777777777778	108.0	110.0	218.0	14292.0	14140.0	28432.0	192.0
9	186	large	E	881.0	728.0	105.7401152799999	98.91168815999993	7.294168109867214E-5	1609.0	207.48023056000005	35.38361202590826	29.732137494637012	89.56429904873227	68.4787175817002	32.202484376209235	29.037148302140015	2.8284271247461903	44.82301012227676	12.040843012533992	14.866068747318506	48.18220775534703	1.1090098807614637	1.1900796581574618	0.9318786966567312	0.9354225489359616	0.8263337116912599	75.0	3.0	30.805843601498726	103.0	48.0	7611.0	2807.0	0.0	0.09384711000621504	0.31788079470198677	0.24337383867815532	-1.0	109.19223025080318	51.00407094638875	2.0	0.5099337748344371	71.0	93.0	164.0	3318.0	5458.0	8776.0	58.0
9	187	large	F	1003.0	717.0	100.15432883999992	84.42640679999997	8.395839858605567E-5	1720.0	186.99494919999998	38.8329756778952	31.622776601683793	56.30993247402023	70.97775737772028	28.600699292150182	31.062736707971172	15.0	40.48105952629393	18.151473769366497	16.15549442140351	42.81933265453341	0.9207398421147743	1.2280065146407002	0.7497841673781117	0.8429631327755601	0.7148554336989033	57.0	3.0	34.92849839314596	142.0	175.0	8303.0	10554.0	0.6153846153846154	0.18430232558139534	0.5520504731861199	-1.0	0.038520717549725775	64.70207189910126	28.605551275463988	1.0	0.17981072555205047	63.0	66.0	129.0	2706.0	3548.0	6254.0	46.0
10	197	large	F	1001.0	692.0	99.56854239999993	80.66904747999996	4.9636515736790436E-5	1693.0	182.65180343999998	39.21734310225516	31.016124838541646	47.93567344642116	58.54624874729318	28.635642126552707	29.668300904499915	15.524174696260024	36.89694113716723	27.11492826321572	17.46424919657298	43.252373859208525	0.9651931945388021	1.2644178892884261	0.7633498408362301	0.8101860842345726	0.6913086913086913	133.0	4.0	34.9857113690718	88.0	76.0	6917.0	4855.0	0.5	0.09686946249261666	0.4634146341463415	0.016726649730007807	-1.0	106.105987936171	42.54433299558147	3.0	0.4268292682926829	74.0	87.0	161.0	9788.0	12268.0	22056.0	173.0
10	206	large	iso	832.0	521.0	90.42640679999992	68.94112544	7.166363351067569E-5	1353.0	161.78174579999998	34.785054261852174	29.410882339705484	19.249525872681723	29.93151184050779	24.08318915758459	25.765359111472723	13.45362404707371	18.3412104289766	34.749042486912145	15.620499351813308	36.75855187210279	0.9347119538831073	1.182727327255035	0.7903021536269558	0.7624003637840009	0.6262019230769231	126.0	4.0	32.449961479175904	18.0	391.0	777.0	19956.0	0.5454545454545454	0.30229120473022913	0.9559902200488998	-1.0	0.15902024350706093	53.23013604797295	20.0	4.0	0.254278728606357	77.0	78.0	155.0	2939.0	3340.0	6279.0	30.0
10	217	large	F	935.0	714.0	97.84062035999996	84.42640679999997	6.718779380564931E-5	1649.0	184.26702716	36.138621999185304	32.01562118716424	39.0938588862295	48.110840653490754	28.844410203711913	29.872404944651134	13.601470508735444	32.34766394873478	30.922404853944002	15.652475842498529	43.45246846409695	0.9655871449639246	1.1287809094166212	0.8554247656996266	0.862897296535498	0.7636363636363637	98.0	4.0	33.61547262794322	80.0	128.0	4201.0	7709.0	0.3333333333333333	0.12613705275924803	0.6153846153846154	-1.0	0.03276280955810818	80.20326369265084	29.440306508910552	2.0	0.36538461538461536	59.0	77.0	136.0	3981.0	5966.0	9947.0	74.0
10	218	large	api	874.0	565.0	89.84062035999996	68.52691187999999	8.03959880188876E-5	1439.0	160.36753223999995	33.1058907144937	31.304951684997057	5.363069420046717	3.6462712087568363	24.698178070456937	27.950234952028055	18.027756377319946	2.960198257317867	39.354796403996296	14.866068747318506	46.54656636355348	0.8836483168333742	1.057528887046957	0.8355784202745262	0.7627608937405608	0.6464530892448512	105.0	4.0	32.57299494980466	137.0	330.0	4344.0	12490.0	0.4444444444444444	0.32453092425295343	0.7066381156316917	-1.0	0.2761002664862873	56.725322344801924	27.135943621178654	2.0	0.10278372591006424	112.0	88.0	200.0	3176.0	2629.0	5805.0	33.0
12	254	large	iso	938.0	471.0	96.01219323999995	65.11269832	9.60344706161663E-5	1409.0	163.53910511999996	38.63935817272331	29.427877939124322	36.02737338510361	55.118569868465286	24.166091947189145	23.678318956653676	15.231546211727817	28.960108369241386	26.87927419150963	16.97056274847714	35.30268523355699	1.0205999839527629	1.3130188405923875	0.7772927184291616	0.6781711376724722	0.502132196162047	96.0	4.0	34.40930106817051	36.0	300.0	2011.0	19824.0	0.5333333333333333	0.23846699787083037	0.8928571428571429	-1.0	0.21118720396955448	67.09235073011143	21.65255581644739	2.0	0.4017857142857143	308.0	55.0	363.0	10296.0	2012.0	12308.0	42.0
12	259	large	iso	810.0	507.0	88.84062035999995	67.94112544	4.9310438202179756E-5	1317.0	159.19595935999993	33.83784863137726	29.68164415931166	20.772254682045826	30.280340282506756	25.495097567963924	24.589658186959614	13.92838827718412	18.706863042499393	35.139562835598255	14.422205101855956	37.099762667864745	1.0368219588137457	1.1400260864848932	0.9094721349847681	0.7647529380669448	0.6259259259259259	99.0	3.0	31.064449134018133	51.0	399.0	2526.0	22161.0	0.7142857142857143	0.3416856492027335	0.8866666666666667	-1.0	0.18490084141820815	66.07025717300438	22.39766172183972	7.0	0.34444444444444444	118.0	77.0	195.0	4469.0	3217.0	7686.0	43.0
12	263	large	iso	922.0	478.0	96.32590171999993	65.94112544	9.583325091987364E-5	1400.0	165.09545427999996	36.235341863986875	31.240998703626616	25.66987746686692	37.014716633090615	24.020824298928627	24.062885225505724	15.033296378372908	20.504843111151754	33.16155190262006	15.524174696260024	34.06006193531293	0.9982520414246703	1.1598650288916816	0.8606622465189403	0.6845627631047526	0.5184381778741866	99.0	4.0	33.24154027718932	78.0	344.0	3093.0	14046.0	0.5625	0.30142857142857143	0.8151658767772512	-1.0	0.15710422622632456	54.73854550333461	24.720592686316166	2.0	0.1848341232227488	69.0	66.0	135.0	6624.0	6867.0	13491.0	93.0
12	265	large	E	935.0	687.0	94.66904747999995	79.42640679999995	1.0459169769037123E-4	1622.0	176.50966784	37.12142238654117	29.966648127543394	2.935673446421177	15.160571297930964	28.635642126552707	31.932506550229274	16.76305461424021	8.808929695499973	44.61626786918209	17.46424919657298	33.68293156612496	0.8967552259484968	1.238757909411349	0.7239148336696635	0.8389902393047718	0.73475935828877	90.0	3.0	34.92849839314596	131.0	295.0	6362.0	13078.0	0.058823529411764705	0.2626387176325524	0.6924882629107981	-1.0	0.02386522185512609	99.57951426194968	45.97743075208908	4.0	0.15492957746478872	73.0	117.0	190.0	3858.0	7683.0	11541.0	43.0
12	267	large	F	863.0	669.0	92.01219323999996	80.84062035999997	1.430076766790833E-4	1532.0	174.85281359999993	36.68787265568828	28.460498941515414	34.824489156956794	46.69601475982918	28.653097563788805	28.274082154012902	14.422205101855956	29.791860930659208	32.57145989973431	15.811388300841896	40.93834723819759	1.0134050473402232	1.2890804455353932	0.7861456985481818	0.8785859516372942	0.7752027809965237	86.0	3.0	32.984845004941285	104.0	430.0	3971.0	15926.0	0.6153846153846154	0.34856396866840733	0.8052434456928839	-1.0	0.06127994764496117	26.887837780490944	11.291453115637207	1.0	0.07677902621722846	93.0	75.0	168.0	8423.0	6156.0	14579.0	81.0
13	269	large	E	1068.0	721.0	104.32590171999989	83.01219323999996	1.245612247025158E-4	1789.0	190.16652208000002	37.94733192202055	33.83784863137726	12.094757077012105	27.89727103094762	30.4138126514911	29.28879612207217	14.142135623730951	18.02498266295976	43.94487416144802	18.110770276274835	38.52416269188873	1.0384111564275293	1.1214463524383946	0.9259570501697925	0.7957007020442176	0.6750936329588015	96.0	4.0	37.48332962798263	146.0	125.0	11502.0	10847.0	0.3333333333333333	0.15148127445500278	0.4612546125461255	-1.0	0.027796009092807685	147.99938656521158	56.19441229848384	4.0	0.6826568265682657	144.0	71.0	215.0	14043.0	6337.0	20380.0	152.0
13	270	large	E	840.0	607.0	91.25483391999994	76.18376611999997	6.4056396021504E-5	1447.0	170.26702716	34.52535300326414	30.4138126514911	24.68717372979262	42.688071920575226	26.40075756488817	29.533999895516487	12.806248474865697	24.503732081175723	33.044196448376816	15.811388300841896	36.140842880089636	0.8939106676470203	1.1351866140193199	0.7874570194956569	0.8348463620764214	0.7226190476190476	113.0	3.0	32.2490309931942	90.0	52.0	6306.0	3764.0	0.45454545454545453	0.09813407049067036	0.36619718309859156	0.0010570561752310927	-1.0	89.01527954713085	41.960854572089005	2.0	0.4295774647887324	66.0	93.0	159.0	7111.0	13486.0	20597.0	138.0
13	274	large	F	821.0	530.0	91.66904747999995	70.76955256	6.53700695896555E-5	1351.0	164.85281359999996	36.124783736376884	29.068883707497267	23.404689551032305	41.87293535089054	24.758836806279895	25.798036502981738	12.727922061357855	22.837506959778494	32.680993517304614	16.1245154965971	34.21447297350237	0.9597178763359866	1.2427303401079624	0.7722655876033501	0.7720114313988073	0.6455542021924482	122.0	3.0	33.61547262794322	223.0	140.0	7747.0	4318.0	0.6	0.2686898593634345	0.3856749311294766	0.06977788871904629	-1.0	0.0	0.0	0.0	0.04132231404958678	189.0	80.0	269.0	6967.0	3516.0	10483.0	49.0
13	281	large	E	1093.0	847.0	103.25483391999991	89.59797967999995	6.427647061507013E-5	1940.0	195.68124072000006	40.162171256046406	32.89376840679705	85.72415888737106	87.43835104260394	30.083217912982647	35.984339338974316	17.08800749063506	45.714659904588466	2.2800671261643064	16.15549442140351	45.76038781129755	0.8360086211281301	1.2209659519505658	0.6847108388178692	0.8677364175455354	0.7749313815187557	105.0	4.0	33.28663395418648	221.0	74.0	14555.0	4963.0	0.0	0.15206185567010308	0.25084745762711863	0.003314204237506019	-1.0	92.72584456572037	44.80830548379189	3.0	0.29152542372881357	99.0	116.0	215.0	5638.0	6052.0	11690.0	69.0
13	284	medium	F	787.0	220.0	88.84062035999995	43.627416960000005	5.595184745242833E-5	1007.0	135.29646443999988	33.12099032335839	28.653097563788805	27.23235953291308	36.096524754989275	16.55294535724685	16.198407554422076	11.180339887498949	17.028476337624546	27.39668890082121	15.811388300841896	28.90359498912452	1.0218872010494628	1.1559305324537064	0.884038592596297	0.4910751048699682	0.2795425667090216	64.0	3.0	31.906112267087632	75.0	121.0	3318.0	5412.0	0.7272727272727273	0.19463753723932473	0.6173469387755102	-1.0	0.0014400438038554586	29.90711831889251	12.825095732756877	2.0	0.3010204081632653	271.0	59.0	330.0	7647.0	1923.0	9570.0	43.0
14	301	large	iso	1037.0	637.0	98.84062035999995	73.52691187999997	6.445528055249192E-5	1674.0	175.19595935999996	38.600518131237564	32.57299494980466	67.17497080764325	72.27019439842769	26.627053911388696	29.86155631768636	19.72308292331602	40.05127585965992	13.201119536678611	16.401219466856727	42.04844264249941	0.8916833948007613	1.1850466372748771	0.752445825129101	0.7438936705597181	0.6142719382835101	104.0	4.0	33.83784863137726	88.0	440.0	4595.0	26353.0	0.3888888888888889	0.3154121863799283	0.8333333333333334	-1.0	0.19715622260891197	125.8797975644394	44.04543109109048	5.0	0.35984848484848486	109.0	119.0	228.0	3880.0	4086.0	7966.0	51.0
14	306	large	iso	863.0	464.0	95.84062035999993	67.76955256	9.687850735810261E-5	1327.0	166.02438647999992	36.05551275463989	29.732137494637012	33.47627829610266	43.88398960859274	24.166091947189145	23.30196997517149	10.0	25.849029144095677	31.077483082629634	16.492422502470642	37.28940015692099	1.0370836445561635	1.2126781251816647	0.8552010818211169	0.7071067810855314	0.5376593279258401	106.0	4.0	33.24154027718932	47.0	340.0	2658.0	22381.0	0.7777777777777778	0.29163526752072344	0.8785529715762274	-1.0	0.15870915399238797	49.8205902868414	22.851596105588094	2.0	0.17829457364341086	201.0	100.0	301.0	5961.0	2425.0	8386.0	38.0
14	309	large	iso	959.0	491.0	99.4974745999999	67.59797968	9.592886285136935E-5	1450.0	169.92388139999997	37.48332962798263	31.400636936215164	42.96908576314689	59.418351189840166	24.698178070456937	25.0693870447442	13.92838827718412	32.57448076567031	23.916712311458	16.401219466856727	37.83748484821571	0.9851927383136762	1.1937123983861657	0.8253183427143784	0.6793939238333196	0.5119916579770595	64.0	3.0	32.802438933713454	101.0	352.0	4312.0	17217.0	0.5	0.3124137931034483	0.7770419426048565	-1.0	0.24094049356738942	81.0292124295455	31.6295587558909	2.0	0.20309050772626933	112.0	112.0	224.0	5599.0	6908.0	12507.0	54.0
15	319	large	E	896.0	828.0	93.49747459999993	89.25483391999994	6.62362832539169E-5	1724.0	184.75230851999999	35.11409973215888	31.953090617340916	36.86989764584402	46.05440450352184	29.546573405388315	35.595003925501835	16.15549442140351	29.98795378585831	31.734019476967372	14.422205101855956	41.64998901723413	0.8300764193544545	1.098926553073476	0.7553520451688952	0.9546229382328152	0.9241071428571429	185.0	3.0	32.202484376209235	80.0	22.0	6079.0	1226.0	0.0	0.05916473317865429	0.21568627450980393	0.11076560497518846	-1.0	72.12069208075118	35.26046759594631	1.0	0.5686274509803921	132.0	45.0	177.0	9414.0	2431.0	11845.0	107.0
15	328	large	F	899.0	791.0	93.08326103999993	87.84062035999995	5.0308814108870656E-5	1690.0	183.33809496000003	35.38361202590826	31.240998703626616	9.97416368525387	13.654785858284328	30.886890422961002	31.39508792057685	16.1245154965971	10.174201540995988	46.86149805543993	16.64331697709324	43.09798663668977	0.9838128340681357	1.1326018211383477	0.8686308071439721	0.9436779435805639	0.8798665183537263	104.0	3.0	34.132096331752024	18.0	51.0	1126.0	4577.0	0.26666666666666666	0.04082840236686391	0.7391304347826086	-1.0	0.023078208362253494	45.04479211293966	19.420164166396017	1.0	0.37681159420289856	115.0	118.0	233.0	6075.0	6973.0	13048.0	79.0
16	335	large	E	985.0	703.0	100.66904747999993	84.18376611999996	5.518790063142056E-5	1688.0	187.68124072	38.8329756778952	31.622776601683793	79.5085229876684	83.90722834266394	27.65863337187866	31.35797665911986	15.620499351813308	42.798677438104654	5.628854235099715	15.556349186104045	43.041805865226905	0.8820286357294256	1.2280065146407002	0.718260550912058	0.8362427998211155	0.7137055837563452	165.0	4.0	32.202484376209235	86.0	88.0	5930.0	5586.0	0.0	0.10308056872037914	0.5057471264367817	0.01637311124148675	-1.0	94.45373614704022	41.45850540503991	2.0	0.3103448275862069	82.0	115.0	197.0	4500.0	7486.0	11986.0	63.0
16	344	large	iso	819.0	512.0	87.84062035999996	68.18376611999999	9.41198970436728E-5	1331.0	158.85281359999996	33.13608305156178	30.14962686336267	10.96110403202124	21.45463361604675	25.0	25.01189470820006	15.231546211727817	11.950718477612446	37.413398351895594	15.132745950421556	32.67326732673269	0.9995244379388755	1.099054499139696	0.9094402859196433	0.7762213636534023	0.6251526251526252	90.0	3.0	31.78049716414141	41.0	397.0	2150.0	22601.0	0.6666666666666666	0.3290758827948911	0.906392694063927	-1.0	0.2613812401883315	69.55272547654559	23.823101122422692	2.0	0.3881278538812785	127.0	58.0	185.0	6498.0	3288.0	9786.0	72.0
16	345	large	F	944.0	716.0	91.59797967999994	78.52691187999997	4.95952702513647E-5	1660.0	172.95331868000002	37.44329045369811	31.064449134018133	67.38013505195957	70.14184633044488	27.202941017470888	32.72686260015889	20.0	38.805350234824076	15.741466970502454	14.422205101855956	41.25874039497411	0.8312113919938913	1.2053421675742713	0.6896061669083466	0.8572996058901725	0.7584745762711864	130.0	4.0	31.622776601683793	234.0	251.0	10925.0	13121.0	0.11764705882352941	0.2921686746987952	0.5175257731958763	-1.0	0.03773263441756401	104.51795488329608	38.18962010041709	1.0	0.2288659793814433	35.0	145.0	180.0	1901.0	10427.0	12328.0	62.0
16	350	large	F	945.0	771.0	94.49747459999992	85.25483391999997	6.455352464172972E-5	1716.0	182.16652208000002	35.608987629529715	32.802438933713454	26.847294113348845	38.15722658736906	30.0	31.605264594707776	17.0	25.443014820468388	37.49721179225608	15.297058540778355	41.18181818181818	0.9492089493540714	1.0855591470343922	0.8743963439921151	0.9021916647071967	0.8158730158730159	112.0	4.0	33.52610922848042	95.0	286.0	4059.0	11068.0	0.5555555555555556	0.22202797202797203	0.7506561679790026	-1.0	0.06479050911290868	68.9567338139822	29.537491077104697	2.0	0.13385826771653545	84.0	121.0	205.0	3365.0	4997.0	8362.0	31.0
16	351	medium	iso	1023.0	501.0	100.08326103999991	67.35533899999999	9.709246457077533E-5	1524.0	170.26702716000003	37.12142238654117	32.64965543462902	8.811583311440302	10.327815310796034	24.041630560342615	25.921115713479264	14.560219778561036	6.977103336802731	40.82738339058206	17.72004514666935	38.91738946955458	0.9274921197871395	1.1369621483713819	0.8157634105196084	0.6729930489882852	0.4897360703812317	123.0	3.0	37.16180835212409	37.0	384.0	1692.0	20239.0	0.5333333333333333	0.276246719160105	0.9121140142517815	-1.0	0.24897815105097004	64.66572362771177	26.18962010041709	2.0	0.33016627078384797	235.0	26.0	261.0	18189.0	1713.0	19902.0	88.0
17	363	large	iso	1072.0	543.0	104.1543288399999	69.52691187999999	4.0688811085029856E-5	1615.0	176.50966784	39.6232255123179	33.734255586866	12.15245673476062	14.939152533769374	24.08318915758459	26.19905443928416	14.035668847618199	9.968900686220108	41.05618979596609	18.027756377319946	38.67016145221918	0.9192388684636291	1.1745694346296676	0.7826177332406559	0.6675374192733365	0.5065298507462687	102.0	3.0	38.3275357934736	41.0	460.0	1709.0	22827.0	0.5333333333333333	0.31021671826625385	0.9181636726546906	-1.0	0.20872938572414088	65.35811146287622	25.430894986986193	3.0	0.18363273453093812	127.0	62.0	189.0	3058.0	1508.0	4566.0	36.0
17	365	large	iso	901.0	456.0	91.84062035999995	62.11269832000001	4.187987017567457E-5	1357.0	156.36753223999995	36.22154055254967	32.2490309931942	20.22485943116808	25.935452568667724	22.47220505424423	27.686293836642292	16.64331697709324	15.239550598328822	35.101829888745996	15.652475842498529	34.84454266837869	0.811672562129016	1.1231822922119374	0.7226543436066373	0.676309655537262	0.5061043285238623	123.0	3.0	32.69556544854363	25.0	278.0	1366.0	20270.0	0.4	0.22328666175386883	0.9174917491749175	-1.0	0.25059381625277366	66.20289965533583	19.85330247695887	3.0	0.40924092409240925	216.0	79.0	295.0	5141.0	2041.0	7182.0	32.0
17	368	large	F	977.0	703.0	97.49747459999992	82.42640679999997	3.2446080673895015E-5	1680.0	182.75230852000004	36.24913792078372	33.1058907144937	1.548157698977974	0.4814658058383543	29.546573405388315	29.63768093513871	14.7648230602334	0.5793241220216575	46.0945157210925	16.55294535724685	68.94200461257246	0.9969259561856482	1.094945254105908	0.910480183778413	0.8454209418056048	0.7195496417604913	94.0	4.0	34.17601498127012	133.0	222.0	6111.0	10174.0	0.7142857142857143	0.2113095238095238	0.6253521126760564	-1.0	0.0406140394168825	20.611948867232787	9.385164807134505	2.0	0.09577464788732394	133.0	75.0	208.0	4793.0	2802.0	7595.0	51.0
17	377	large	F	945.0	620.0	97.49747459999992	75.84062035999996	8.36279129891694E-5	1565.0	176.16652208000005	37.33630940518894	31.016124838541646	21.25050550713324	40.17531156836128	26.570660511172846	28.60243241350675	13.341664064126334	23.355281062643293	35.4331821180429	17.0	36.20252494647303	0.9289650658741019	1.203770928816795	0.771712494159662	0.7778726646115613	0.656084656084656	78.0	4.0	35.35533905932738	181.0	335.0	4847.0	9762.0	0.6428571428571429	0.32971246006389776	0.6492248062015504	-1.0	0.05279532666284436	14.47213595499958	7.23606797749979	1.0	0.05813953488372093	205.0	103.0	308.0	7365.0	4102.0	11467.0	50.0
17	385	large	api	958.0	607.0	100.49747459999993	76.18376611999999	4.8486888216821954E-5	1565.0	179.09545427999996	36.49657518178932	32.38826948140329	23.272904064081985	29.528671834479866	27.018512172212592	27.030308553221367	12.806248474865697	19.892277463948233	38.100214051526855	16.64331697709324	40.360987318984236	0.9995635868904142	1.1268454834471764	0.88704582977305	0.7580664730454832	0.6336116910229646	71.0	3.0	34.88552708502482	228.0	262.0	7197.0	8916.0	0.5454545454545454	0.31309904153354634	0.5346938775510204	-1.0	0.15409015935499934	57.417944773031415	28.708972386515708	1.0	0.061224489795918366	93.0	93.0	186.0	3951.0	3934.0	7885.0	68.0
17	386	medium	F	1170.0	480.0	111.32590171999992	67.11269831999999	4.948003556868946E-5	1650.0	180.85281359999996	40.85339643163099	35.4682957019364	22.16634582208246	30.16886088921849	24.20743687382041	24.07349968014426	12.806248474865697	19.019226499327313	37.13175313151847	18.384776310850235	37.845429478789654	1.0055636777143218	1.1518285731840392	0.8730150485281049	0.6028489083232197	0.41025641025641024	77.0	4.0	39.20459156782532	0.0	388.0	0.0	11008.0	0.0	0.23515151515151514	1.0	-1.0	0.19835990459924502	0.0	0.0	0.0	0.03608247422680412	218.0	55.0	273.0	7794.0	2014.0	9808.0	50.0
[truncated: 67 more columns]
