# Supplementary material for: Exploiting Single-Cell Quantitative Data to Map Genetic Variants Having Probabilistic Effects
Source: PLoS Genet. 2016 Aug 1;12(8):e1006213. doi: 10.1371/journal.pgen.1006213 (PMC4968810; doi:10.1371/journal.pgen.1006213)
Supplement: S1 Dataset — (ZIP) [file pgen.1006213.s007.zip › data/2014-10-07_morpho/k_series/k6-3_A.xls]

image_number	cell_	Agroup	C11-1_A	C12-1_A	C13_A	C103_A	C104_A	C115_A	C126_A	C127_A	A7-1_A	A8-1_A	A101_A	A120_A	A121_A	A122_A	A123_A	D14-1_A	D15-1_A	D16-1_A	D17-1_A	D102_A	D105_A	D117_A	D127_A	D135_A	D147_A	D148_A	D154_A	D155_A	D173_A	D176_A	D179_A	D182_A	D188_A	D191_A	D194_A
1	5	B	791.0	102.66904747999993	5.8130847494430923E-5	34.92849839314596	27.65863337187866	1.2628425245572248	60.0	5.0	133.0	9600.0	0.168141592920354	65.37652806495039	26.419689627245813	3.0	0.5263157894736842	101.0	4529.0	41.0	8.234439174761693E-4	19.6468827043885	0.5624886155496401	2.23606797749979	22.135943621178654	5.0	0.1350858067395748	0.30485538042484617	13.324531261890797	23.629377730656813	6.4031242374328485	12.083045973594572	5.385164807134504	2.243765308275509	2.8284271247461903	44.84158415841584	0.9143298741444027
1	8	B	820.0	104.91168815999991	5.4628986804020455E-5	33.0	30.01666203960727	1.0993893976770697	64.0	4.0	106.0	17886.0	0.12926829268292683	76.85152255120775	26.248809496813376	4.0	1.1320754716981132	71.0	8356.0	100.0	4.789466224479967E-4	18.439088914585774	0.5587602701389629	4.47213595499958	17.26267650163207	3.1622776601683795	0.3028912664076914	0.21271781490575853	63.43494882292201	71.56505117707799	5.830951894845301	10.816653826391969	3.605551275463989	3.0000000000000004	1.4142135623730951	117.69014084507042	0.8496888463379608
1	9	B	937.0	111.15432883999988	4.232361372548381E-5	35.77708763999664	31.304951684997057	1.1428571428571428	93.0	3.0	141.0	18788.0	0.15048025613660618	65.72818230695731	23.323807579381203	4.0	0.6099290780141844	110.0	7659.0	57.0	0.0015167898060989254	19.72308292331602	0.5512769267799986	2.23606797749979	19.72308292331602	2.23606797749979	0.125	0.125	36.86989764584402	36.86989764584402	7.0710678118654755	11.704699910719626	5.385164807134504	2.17350820818199	0.0	69.62727272727273	0.81864473168821
1	11	B	698.0	95.49747459999992	5.015034013826589E-5	31.04834939252005	26.92582403567252	1.1531067480566546	95.0	3.0	143.0	12457.0	0.20487106017191978	55.3785006367385	24.351591323771842	2.0	0.3986013986013986	63.0	7657.0	87.0	6.355602955801083E-4	20.223748416156685	0.6513630776465318	5.0990195135927845	20.396078054371138	5.0	0.3561309707013459	0.3333333333333333	26.241349652157766	14.93141717813755	5.385164807134504	9.848857801796104	3.605551275463989	2.7315816776253388	1.0	121.53968253968254	0.715815593574507
1	12	B	957.0	112.0832610399999	8.142357152969255E-5	37.21558813185679	31.25699921617557	1.1906321484820475	83.0	4.0	149.0	13763.0	0.15569487983281086	94.90567203137454	30.01666203960727	5.0	1.2147651006711409	138.0	8305.0	87.0	0.001041979949836985	20.615528128088304	0.5539487393037132	3.1622776601683795	21.587033144922902	3.605551275463989	0.21271781490575853	0.2166365803419133	65.22485943116808	49.96974072811031	7.810249675906654	13.92838827718412	6.324555320336759	2.2022715545545237	1.0	60.18115942028985	1.4456351595424444
1	13	A	966.0	113.05382375999986	7.38483162744545E-5	38.01315561749642	31.622776601683793	1.2020815280171309	70.0	3.0	405.0	29772.0	0.4192546583850932	70.47680892135945	27.0	4.0	0.18765432098765433	98.0	5265.0	30.0	4.547243169664933E-4	24.20743687382041	0.6368173460105581	5.0	24.698178070456937	5.385164807134504	0.2688016652852352	0.27883326429273	18.621579366487595	12.707113501316588	6.324555320336759	11.40175425099138	5.656854249492381	2.0155644370746373	2.8284271247461903	53.724489795918366	0.5584045584045584
1	14	B	846.0	105.74011527999993	5.1413131417812285E-5	34.0	30.4138126514911	1.1179131136764295	71.0	3.0	202.0	19429.0	0.23877068557919623	79.75095190116593	25.45584412271571	6.0	0.5693069306930693	95.0	10177.0	100.0	3.34304920303518E-4	20.8806130178211	0.6141356769947383	5.385164807134504	20.615528128088304	5.830951894845301	0.33333333333333337	0.3616202853397895	49.87389642220478	59.03624346792648	6.082762530298219	11.40175425099138	5.0990195135927845	2.23606797749979	1.0	107.12631578947368	0.9334774491500443
1	15	A	666.0	93.49747459999995	4.7191764062311924E-5	28.635642126552707	27.730849247724095	1.0326276656998836	92.0	4.0	229.0	23939.0	0.34384384384384387	45.50042268287527	20.248456731316587	2.0	0.314410480349345	107.0	5170.0	45.0	3.767051953972342E-4	17.08800749063506	0.5967391062898506	3.0	17.46424919657298	3.1622776601683795	0.2	0.21271781490575853	24.775140568831915	6.3401917459099195	6.4031242374328485	12.206555615733702	5.0	2.4413111231467406	1.0	48.3177570093458	0.9313346228239845
2	17	A	758.0	99.49747459999993	4.67705634324691E-5	32.2490309931942	29.274562336608895	1.1016059137753742	50.0	3.0	254.0	21225.0	0.33509234828496043	71.5800255843924	25.079872407968907	2.0	0.46062992125984253	118.0	8976.0	113.0	9.904802513025631E-4	18.027756377319946	0.5590169943749475	3.605551275463989	17.08800749063506	4.0	0.23620751769642942	0.2857142857142857	63.434948822922024	82.87498365109819	8.06225774829855	15.524174696260024	5.0990195135927845	3.044541142640508	2.23606797749979	76.0677966101695	1.4855169340463457
2	18	A	858.0	109.15432883999988	9.227031958442308E-5	33.61547262794322	30.886890422961002	1.0883411106659613	65.0	4.0	320.0	18858.0	0.372960372960373	68.15596596456277	25.298221281347036	4.0	0.33125	122.0	17395.0	182.0	9.265878070536363E-4	21.213203435596427	0.631054742867507	6.082762530298219	21.93171219946131	7.0710678118654755	0.40196026221723297	0.46726931351599776	52.465190856121424	53.79741070999106	7.280109889280518	14.317821063276353	5.385164807134504	2.658752624303619	1.0	142.58196721311475	1.2764587525150906
2	20	A	776.0	101.4974745999999	8.85039900801347E-5	32.802438933713454	27.80287754891569	1.1798217244240874	53.0	3.0	231.0	21735.0	0.297680412371134	75.66326367480043	26.92582403567252	6.0	0.45021645021645024	95.0	4044.0	33.0	6.71405825554894E-4	20.518284528683193	0.625510943565695	4.47213595499958	22.02271554554524	7.0710678118654755	0.2701716134791496	0.46726931351599776	25.86635679409452	44.30130561701653	7.0710678118654755	12.727922061357855	4.242640687119285	3.0	3.1622776601683795	42.56842105263158	0.7752225519287834
2	21	A	653.0	92.08326103999993	8.041465703034142E-5	29.068883707497267	27.018512172212592	1.0758876551830785	91.0	4.0	246.0	16753.0	0.3767228177641654	40.41252707659187	17.46424919657298	3.0	0.2032520325203252	74.0	4474.0	72.0	7.788919899833447E-4	16.278820596099706	0.5600084530215783	4.47213595499958	15.297058540778355	4.123105625617661	0.31234752377721214	0.28797018815893544	67.24902365721236	79.77783136636388	5.385164807134504	10.198039027185569	4.123105625617661	2.473387769603369	1.0	60.45945945945946	1.190880643719267
2	23	A	770.0	101.49747459999992	6.421595556156017E-5	33.95585369269929	26.92582403567252	1.2610887469112582	73.0	3.0	243.0	22688.0	0.3155844155844156	78.01160388295642	27.294688127912362	4.0	0.5020576131687243	124.0	10634.0	113.0	0.0012596279631602067	19.4164878389476	0.5718156290419598	3.0	21.587033144922902	5.0990195135927845	0.16666666666666666	0.27653315937748607	13.240519915187207	1.930587441167006	7.211102550927978	12.529964086141668	6.708203932499369	1.86785676348292	2.23606797749979	85.75806451612904	1.3176603347752491
2	29	B	818.0	103.4974745999999	4.319941765999247E-5	33.95585369269929	28.861739379323623	1.1765005998572997	67.0	3.0	61.0	9294.0	0.0745721271393643	69.80463724557121	26.40075756488817	3.0	1.098360655737705	154.0	5394.0	48.0	0.002013827717943438	23.769728648009426	0.7000185848109027	7.280109889280518	23.08679276123039	7.280109889280518	0.434294945450817	0.434294945450817	2.70487598573564	29.18591581611006	9.0	17.11724276862369	5.0990195135927845	3.3569674960045073	4.0	35.02597402597402	1.3704115684093439
2	31	B	730.0	97.25483391999994	6.514102302717369E-5	29.698484809834994	29.698484809834994	1.0	35.0	3.0	100.0	11493.0	0.136986301369863	70.99048984864015	24.020824298928627	3.0	1.07	253.0	10149.0	41.0	0.0031342602872640422	16.64331697709324	0.5604096331399915	3.605551275463989	18.439088914585774	10.0	0.25	0.7035975447302919	78.69006752597979	81.86989764584402	11.180339887498949	21.02379604162864	9.848857801796104	2.1346430687419002	6.708203932499369	40.11462450592885	1.0220711400137945
2	34	B	671.0	94.91168815999991	1.0843409658168145E-4	29.966648127543394	26.832815729997478	1.1167910378500636	37.0	4.0	54.0	6297.0	0.08047690014903129	48.24307841492887	19.209372712298546	2.0	0.9074074074074074	76.0	4253.0	55.0	3.076162309824875E-4	18.384776310850235	0.6135079316379113	7.0710678118654755	19.1049731745428	7.0	0.5	0.5384615384615384	69.82934658814959	61.699244233993625	6.4031242374328485	10.63014581273465	4.242640687119285	2.505549396395485	1.0	55.96052631578947	0.9828356454267576
3	35	A	976.0	113.98275595999988	3.490529798750838E-5	37.0	31.953090617340916	1.1579474562601506	27.0	3.0	269.0	27254.0	0.27561475409836067	92.2368865790398	30.23243291566195	4.0	0.5018587360594795	100.0	6705.0	97.0	6.073119754059493E-4	20.396078054371138	0.5512453528208415	2.8284271247461903	20.615528128088304	2.23606797749979	0.18181818181818182	0.14285714285714285	63.43494882292201	45.0	6.4031242374328485	11.40175425099138	5.0	2.2803508501982757	1.0	67.05	1.4466815809097688
3	37	B	1136.0	125.05382375999986	4.310543812850335E-5	40.80441152620633	32.802438933713454	1.2439444398833608	64.0	4.0	84.0	13380.0	0.07394366197183098	80.27065061604532	29.732137494637012	1.0	1.2261904761904763	103.0	5446.0	71.0	2.584461050856768E-4	21.470910553583888	0.5261909129554375	3.605551275463989	21.095023109728988	2.23606797749979	0.19999999999999998	0.11901388973144479	70.5599651718238	63.43494882292201	7.0710678118654755	12.206555615733702	5.0	2.4413111231467406	1.4142135623730951	52.87378640776699	1.342820418655894
3	38	B	1097.0	121.98275595999988	5.1693794536128576E-5	39.05124837953327	33.95585369269929	1.1500593898462201	53.0	3.0	172.0	16657.0	0.15679124886052873	91.62606669853693	29.732137494637012	3.0	0.7616279069767442	81.0	5503.0	98.0	4.67932642721549E-4	22.360679774997898	0.5725983343138683	5.0990195135927845	22.847319317591726	4.47213595499958	0.31323027878410764	0.2630668208823282	66.80140948635182	51.54629078329404	6.324555320336759	10.770329614269007	4.47213595499958	2.408318915758459	1.4142135623730951	67.93827160493827	1.4424859167726696
3	43	B	1083.0	121.05382375999984	9.511948178582187E-5	39.05124837953327	33.301651610693426	1.1726520004489387	47.0	5.0	213.0	24664.0	0.19667590027700832	67.76951257088439	27.730849247724095	3.0	0.4835680751173709	94.0	13680.0	209.0	3.9049921889240435E-4	22.20360331117452	0.5685760182461007	6.324555320336759	22.80350850198276	6.082762530298219	0.4	0.3736611319222725	69.77514056883192	60.80251395393553	6.324555320336759	10.44030650891055	5.385164807134504	1.9387162478442206	1.0	145.53191489361703	1.4361111111111111
3	44	B	788.0	102.0832610399999	9.125770952253852E-5	32.01562118716424	29.068883707497267	1.1013708510212579	43.0	3.0	82.0	10312.0	0.10406091370558376	70.39418151686071	26.1725046566048	2.0	1.2682926829268293	80.0	8167.0	153.0	6.079899714682377E-4	19.235384061671343	0.6008124580566697	5.0990195135927845	21.02379604162864	7.0710678118654755	0.3333333333333333	0.46726931351599776	51.11550356628541	47.93567344642116	6.324555320336759	10.44030650891055	5.0990195135927845	2.047512562185564	2.0	102.0875	1.4987143381902779
3	45	B	823.0	105.49747459999992	7.518244304278044E-5	33.95585369269929	29.832867780352597	1.1382028017789836	36.0	4.0	100.0	14746.0	0.12150668286755771	75.05257719670752	26.076809620810597	3.0	0.92	81.0	3907.0	73.0	6.584774798693943E-4	18.788294228055936	0.5533153251892922	4.123105625617661	20.12461179749811	5.385164807134504	0.26559258100921596	0.35355339059327373	61.92751306414706	54.16234704572171	6.082762530298219	11.180339887498949	4.123105625617661	2.711630722733202	1.4142135623730951	48.23456790123457	1.513437420015357
3	46	B	896.0	109.39696951999987	4.9965020552972864E-5	34.438350715445125	31.304951684997057	1.1000927604673403	32.0	3.0	83.0	10451.0	0.09263392857142858	56.53008270441397	22.135943621178654	3.0	1.0240963855421688	90.0	8216.0	142.0	3.922537757456782E-4	19.6468827043885	0.5704942976719598	4.242640687119285	20.396078054371138	5.656854249492381	0.2606233456578416	0.3474977942104555	71.56505117707799	71.56505117707799	5.830951894845301	11.180339887498949	5.385164807134504	2.0761369963434992	1.4142135623730951	91.28888888888889	1.5555014605647517
3	48	B	1075.0	119.98275595999986	4.096200158800148E-5	38.18376618407357	33.24154027718932	1.1486762004910962	65.0	4.0	227.0	27946.0	0.2111627906976744	85.53357092955744	31.240998703626616	2.0	0.4052863436123348	108.0	8709.0	108.0	3.9896308662502915E-4	24.413111231467404	0.6393583889493358	7.0	25.942243542145693	10.198039027185569	0.3684210526315789	0.5530663187549721	47.12109639666144	58.43102887068167	6.708203932499369	12.083045973594572	5.830951894845301	2.072225288683357	3.605551275463989	80.63888888888889	1.3393041681019635
3	50	B	863.0	107.74011527999991	5.756851358424532E-5	35.0	29.206163733020468	1.1983771754463262	58.0	4.0	178.0	25110.0	0.20625724217844726	73.2144413179952	26.0	2.0	0.5337078651685393	83.0	6471.0	114.0	3.281228599613225E-4	24.20743687382041	0.691641053537726	6.4031242374328485	24.20743687382041	6.4031242374328485	0.3904053750620288	0.3904053750620288	3.122130462115706	3.122130462115706	5.830951894845301	11.40175425099138	5.0	2.2803508501982757	0.0	77.96385542168674	1.4622160407974039
3	52	B	1186.0	126.81118307999985	6.303853898585069E-5	42.579337712087536	33.37663853655727	1.2757227683504015	78.0	3.0	136.0	19885.0	0.11467116357504216	108.43598747840507	36.124783736376884	5.0	1.2426470588235294	94.0	11137.0	163.0	0.0010540465764627119	28.0	0.6575959492214292	7.615773105863909	29.068883707497267	9.433981132056603	0.3694192580731196	0.4659111189183054	33.982888381210785	42.78968107564609	7.280109889280518	12.649110640673518	5.385164807134504	2.3488808780588144	2.23606797749979	118.47872340425532	1.3757744455418874
3	62	B	956.0	113.39696951999989	4.334827540953958E-5	37.013511046643494	32.01562118716424	1.1561078521719583	47.0	3.0	147.0	14193.0	0.15376569037656904	80.84520057745476	26.1725046566048	3.0	0.7755102040816326	78.0	3789.0	56.0	2.5416599002965005E-4	19.209372712298546	0.5189827219604046	4.242640687119285	21.400934559032695	5.385164807134504	0.2853908964926964	0.362245385694578	83.15722658736905	73.64418289898276	5.385164807134504	9.848857801796104	4.47213595499958	2.2022715545545237	2.23606797749979	48.57692307692308	1.1528107680126682
3	63	B	1157.0	125.15432883999986	1.7429153333250208E-4	41.19465984809196	34.132096331752024	1.2069185393037185	51.0	3.0	103.0	13963.0	0.08902333621434745	81.46590129847372	36.235341863986875	3.0	0.7184466019417476	93.0	12359.0	184.0	7.27731455422965E-4	25.179356624028344	0.6112286572307889	5.0990195135927845	26.1725046566048	6.082762530298219	0.2626128657194451	0.31622776601683794	5.869600443014718	4.021990177020115	6.324555320336759	11.180339887498949	5.0990195135927845	2.1926450482675732	1.0	132.89247311827958	1.384578040294522
3	65	B	900.0	109.15432883999989	7.62111833601934E-5	34.0	31.304951684997057	1.0860901604998978	27.0	4.0	160.0	19591.0	0.17777777777777778	78.02812183256651	27.16615541441225	2.0	0.59375	120.0	9030.0	121.0	0.0017405463929914004	19.4164878389476	0.5710731717337529	3.1622776601683795	19.4164878389476	3.1622776601683795	0.2	0.2	43.49256424122504	43.49256424122504	9.433981132056603	17.0	5.385164807134504	3.156820749009882	0.0	75.25	1.6079734219269104
3	67	A	859.0	106.32590171999989	3.0641749978437365E-5	34.0147027033899	30.870698080866262	1.1018442995454094	37.0	3.0	239.0	20297.0	0.27823050058207216	74.45608130366342	26.1725046566048	2.0	0.40585774058577406	88.0	5391.0	83.0	3.116560908615145E-4	18.439088914585774	0.5420917264917955	5.385164807134504	19.1049731745428	6.324555320336759	0.35355339059327373	0.42543562981151706	86.78451600825179	83.418055344822	6.324555320336759	11.180339887498949	4.123105625617661	2.711630722733202	1.0	61.26136363636363	1.3548506770543498
4	68	B	830.0	103.49747459999989	4.058262423412162E-5	32.55764119219941	29.732137494637012	1.0950319733343106	56.0	4.0	59.0	7620.0	0.07108433734939759	75.3251833433476	26.419689627245813	2.0	1.4406779661016949	88.0	8889.0	145.0	5.564235705785085E-4	18.867962264113206	0.5795248541726002	5.385164807134504	18.601075237738275	4.123105625617661	0.362245385694578	0.2831760569774271	69.29096240835096	61.52579638992563	6.708203932499369	11.180339887498949	5.0990195135927845	2.1926450482675732	1.4142135623730951	101.01136363636364	1.435482056474294
4	70	A	1032.0	117.63961019999986	5.900313341137055E-5	37.73592452822641	32.7566787083184	1.1520070415027626	67.0	4.0	281.0	21794.0	0.27228682170542634	57.57613553040381	26.832815729997478	4.0	0.3238434163701068	136.0	9259.0	98.0	5.507586507216779E-4	21.095023109728988	0.5590169943749475	2.23606797749979	21.095023109728988	2.23606797749979	0.11901388973144479	0.11901388973144479	5.440332031005511	5.440332031005511	7.615773105863909	13.416407864998739	6.708203932499369	2.0	0.0	68.08088235294117	1.43946430500054
4	72	B	1018.0	117.05382375999984	9.593213337122356E-5	38.600518131237564	31.400636936215164	1.229290928386188	89.0	3.0	124.0	15585.0	0.12180746561886051	82.43803933495239	30.01666203960727	4.0	0.7741935483870968	93.0	11113.0	159.0	2.840937826003833E-4	22.67156809750927	0.5873384398734857	5.0990195135927845	23.430749027719962	6.082762530298219	0.295378269592824	0.3523649724724399	64.4400348281762	62.59242456218159	7.211102550927978	12.083045973594572	5.385164807134504	2.243765308275509	1.0	119.49462365591398	1.3306037973544498
4	75	B	969.0	115.15432883999989	7.772676883637414E-5	38.01315561749642	30.23243291566195	1.257363432296038	98.0	5.0	201.0	23751.0	0.20743034055727555	66.95372742452165	24.20743687382041	1.0	0.5771144278606966	121.0	10399.0	116.0	2.835314191405245E-4	19.72308292331602	0.5188488722635282	1.4142135623730951	21.095023109728988	2.0	0.09090909090909091	0.11764705882352941	79.5085229876684	34.5085229876684	7.211102550927978	12.806248474865697	5.656854249492381	2.263846284534354	1.4142135623730951	85.94214876033058	1.3497451678045966
4	79	B	823.0	104.5685423999999	4.362726987142195E-5	34.058772731852805	29.068883707497267	1.1716574009021399	143.0	4.0	83.0	10014.0	0.10085054678007291	80.158017997802	25.495097567963924	3.0	1.7590361445783131	82.0	5710.0	88.0	4.563392644312323E-4	19.849433241279208	0.5827994272593214	4.0	18.439088914585774	3.1622776601683795	0.26666666666666666	0.21271781490575853	49.76364169072619	68.19859051364818	6.4031242374328485	10.63014581273465	4.242640687119285	2.505549396395485	1.4142135623730951	69.63414634146342	1.2637478108581435
4	80	B	1118.0	123.05382375999984	9.104839940945058E-5	39.56008088970496	34.48187929913333	1.147271601600301	67.0	4.0	184.0	20757.0	0.16457960644007155	76.97480583610687	29.410882339705484	3.0	0.42934782608695654	87.0	7959.0	131.0	4.5148644526878893E-4	27.51363298439521	0.6954898060270474	7.615773105863909	27.202941017470888	7.280109889280518	0.4053467022297068	0.37054783696827226	8.455027677177453	1.2018330644521207	6.324555320336759	11.40175425099138	5.0990195135927845	2.23606797749979	1.0	91.48275862068965	1.4319638145495666
4	81	B	1076.0	119.98275595999988	4.307897596992282E-5	38.01315561749642	34.88552708502482	1.0896540426305954	74.0	4.0	159.0	16046.0	0.14776951672862454	73.95852342798129	26.40075756488817	4.0	0.9622641509433962	108.0	6167.0	76.0	3.215295442296192E-4	21.18962010041709	0.5574285995521004	3.1622776601683795	21.18962010041709	3.1622776601683795	0.16666666666666669	0.16666666666666669	46.332219853869645	46.332219853869645	7.0710678118654755	12.649110640673518	5.385164807134504	2.3488808780588144	0.0	57.101851851851855	1.3309550835089994
4	85	B	1330.0	134.71067799999986	7.102493682156789E-5	44.721359549995796	37.12142238654117	1.2047318414773374	82.0	3.0	117.0	13121.0	0.08796992481203007	107.99154866517983	33.61547262794322	4.0	2.1623931623931623	141.0	9192.0	79.0	0.001238595153214933	24.839484696748443	0.5554277630799527	6.082762530298219	26.1725046566048	9.219544457292887	0.31622776601683794	0.4748306971768278	72.89727103094762	75.96375653207352	10.0	16.1245154965971	6.082762530298219	2.6508540184301035	3.1622776601683795	65.19148936170212	1.2118146214099217
4	86	B	1098.0	121.15432883999988	4.938332272756921E-5	38.01315561749642	35.0	1.0860901604998978	42.0	4.0	226.0	17708.0	0.2058287795992714	82.00851933264248	30.01666203960727	2.0	0.40707964601769914	114.0	7060.0	86.0	4.1748188564669534E-4	24.515301344262525	0.644916238760741	7.0710678118654755	24.331050121192877	6.4031242374328485	0.3996803834887158	0.35963528668941347	41.987212495816664	35.647020749906744	7.280109889280518	13.038404810405298	5.830951894845301	2.23606797749979	1.0	61.92982456140351	1.3886685552407934
4	87	B	1292.0	132.22539663999987	9.400991896879158E-5	43.93176527297759	35.6931365951495	1.2308182878763219	100.0	4.0	227.0	12478.0	0.17569659442724458	61.46970304980315	29.410882339705484	2.0	0.2290748898678414	143.0	9344.0	103.0	0.0026628440731922363	29.832867780352597	0.6790728211120344	7.280109889280518	29.427877939124322	7.0	0.3486540305625663	0.3333333333333333	5.161098033360258	10.7842978675626	10.295630140987	16.55294535724685	6.708203932499369	2.467567403109566	2.0	65.34265734265735	1.5763056506849313
4	88	A	1143.0	124.46803731999987	5.646740879187599E-5	43.266615305567875	32.449961479175904	1.3333333333333335	82.0	4.0	316.0	23668.0	0.2764654418197725	68.84833367132264	29.068883707497267	2.0	0.439873417721519	104.0	7385.0	77.0	3.3470451150949477E-4	25.298221281347036	0.5847053462046862	7.211102550927978	22.47220505424423	5.0	0.45607017003965516	0.3333333333333333	67.38013505195957	86.82016988013577	7.0710678118654755	12.041594578792296	5.0	2.4083189157584592	3.0	71.00961538461539	1.0843601895734596
5	91	B	945.0	114.81118307999988	1.0732296605192122E-4	38.07886552931954	30.083217912982647	1.26578431999744	48.0	5.0	167.0	25583.0	0.17671957671957672	62.89099074500173	20.615528128088304	1.0	0.8203592814371258	89.0	6994.0	102.0	3.4705442364787266E-4	22.135943621178654	0.5813183589761798	3.605551275463989	21.540659228538015	3.605551275463989	0.19999999999999998	0.2166365803419133	21.801409486351815	44.421274434392245	5.656854249492381	10.816653826391969	5.0	2.1633307652783937	1.4142135623730951	78.58426966292134	1.2979696883042608
5	97	A	1114.0	123.39696951999986	6.152255149500111E-5	41.773197148410844	31.575306807693888	1.3229704275821021	45.0	4.0	386.0	36963.0	0.3464991023339318	88.1678125524739	31.064449134018133	5.0	0.48704663212435234	124.0	12338.0	144.0	2.4244200868324894E-4	27.892651361962706	0.6677164609370535	7.615773105863909	26.476404589747453	6.082762530298219	0.38663230087833356	0.3007732496038529	12.414292646085585	1.3219756595369816	7.615773105863909	12.649110640673518	6.324555320336759	2.0	2.23606797749979	99.5	1.4472361809045227
5	98	B	982.0	115.63961019999986	9.574065573559904E-5	38.2099463490856	31.144823004794873	1.2268474392422466	46.0	4.0	149.0	16633.0	0.15173116089613034	87.17470340574239	34.0	4.0	0.7449664429530202	122.0	7659.0	82.0	0.0020668083317447916	22.20360331117452	0.5810948570386012	5.0990195135927845	20.615528128088304	3.1622776601683795	0.31323027878410764	0.2	58.431028870681665	65.55604521958347	8.06225774829855	13.92838827718412	7.615773105863909	1.8288869801622232	2.0	62.778688524590166	1.3061757409583497
5	104	B	1249.0	129.05382375999986	2.6934155966571638E-5	41.7612260356422	36.40054944640259	1.1472691118888976	78.0	4.0	307.0	23525.0	0.24579663730984788	63.055021307939455	26.627053911388696	3.0	0.34527687296416937	156.0	7741.0	72.0	2.740814578634107E-4	24.351591323771842	0.5831148564218	3.605551275463989	22.47220505424423	2.23606797749979	0.17806548535067296	0.1162476387438193	16.990823291986164	46.735704588928385	7.810249675906654	14.422205101855956	7.211102550927978	2.0	2.0	49.62179487179487	1.4509753261852474
6	108	B	675.0	93.49747459999995	6.88931045867323E-5	29.068883707497267	27.018512172212592	1.0758876551830785	47.0	3.0	96.0	14857.0	0.14222222222222222	53.502213314458125	20.0	4.0	0.8020833333333334	66.0	7713.0	112.0	3.6563812954249506E-4	20.0	0.6880209161537814	6.082762530298219	20.0	6.082762530298219	0.3736611319222725	0.3736611319222725	13.54793898800051	13.54793898800051	5.830951894845301	9.486832980505138	4.123105625617661	2.3008949665421112	0.0	116.86363636363636	0.9583819525476469
6	110	B	1215.0	128.71067799999986	1.7885200632495346E-4	43.93176527297759	33.97057550292606	1.2932299386330244	75.0	3.0	249.0	27457.0	0.20493827160493827	104.46653442327428	32.89376840679705	5.0	0.7670682730923695	97.0	6358.0	91.0	3.927069100984305E-4	22.67156809750927	0.516063216595909	1.0	22.02271554554524	1.4142135623730951	0.05	0.08687444855261388	46.8476102659946	88.1523897340054	6.0	11.180339887498949	5.0990195135927845	2.1926450482675732	1.0	65.54639175257732	1.3883296634161686
6	123	A	657.0	93.25483391999995	8.785296457856944E-5	31.064449134018133	25.238858928247925	1.2308182878763219	35.0	3.0	263.0	17915.0	0.4003044140030441	63.86372865827912	24.041630560342615	3.0	0.3726235741444867	77.0	6566.0	111.0	5.973868389777018E-4	18.384776310850235	0.5918268896877811	4.47213595499958	17.46424919657298	3.605551275463989	0.3333333333333333	0.27653315937748607	58.17255342332689	65.29756977222868	6.4031242374328485	11.313708498984761	4.242640687119285	2.666666666666667	1.0	85.27272727272727	1.3017057569296375
7	125	B	1129.0	122.81118307999986	4.659922377836032E-5	39.11521443121589	35.12833614050059	1.1134946521454712	61.0	3.0	171.0	14732.0	0.15146147032772364	46.93980994207452	23.40939982143925	1.0	0.22807017543859648	96.0	14498.0	221.0	2.7687953592942714E-4	22.090722034374522	0.5647603459574806	4.242640687119285	22.090722034374522	4.242640687119285	0.23076923076923075	0.23076923076923075	50.71059313749964	50.71059313749964	6.082762530298219	11.704699910719626	4.47213595499958	2.6172504656604803	0.0	151.02083333333334	1.4633742585184162
7	126	B	1142.0	123.88225087999984	4.184908552311503E-5	40.311288741492746	35.35533905932738	1.1401754250991378	53.0	4.0	77.0	8134.0	0.06742556917688267	96.08268061299245	32.202484376209235	3.0	1.1818181818181819	140.0	8237.0	81.0	5.388788549515046E-4	27.018512172212592	0.6702467972551375	7.615773105863909	25.495097567963924	5.830951894845301	0.38663230087833356	0.2956409967709525	21.801409486351815	14.036243467926482	8.06225774829855	14.142135623730951	6.082762530298219	2.324952774876386	4.47213595499958	58.83571428571429	1.3767148233580186
7	128	B	1144.0	124.71067799999983	7.552731263529982E-5	41.036569057366385	35.38361202590826	1.1597620115017926	54.0	2.0	243.0	28233.0	0.21241258741258742	97.26346761426568	30.01666203960727	5.0	0.588477366255144	230.0	17004.0	113.0	0.0026967515743761706	24.758836806279895	0.6033359360932122	4.242640687119285	28.319604517012593	8.06225774829855	0.22206996305928156	0.4191368221424547	1.9749340108819808	17.230052713939756	14.560219778561036	26.476404589747453	7.0710678118654755	3.744329045369811	4.123105625617661	73.9304347826087	1.5284638908492119
7	129	B	1159.0	127.63961019999985	6.330349562929859E-5	40.024992192379	34.713109915419565	1.1530223679152383	78.0	4.0	184.0	17749.0	0.15875754961173424	82.47915968279787	30.805843601498726	1.0	0.8097826086956522	120.0	12167.0	141.0	5.282243543556981E-4	22.561028345356956	0.5636735227059635	2.23606797749979	24.186773244895647	4.123105625617661	0.1111111111111111	0.2207047840876987	11.821488340607255	28.779806304397198	7.0710678118654755	12.649110640673518	6.324555320336759	2.0	2.8284271247461903	101.39166666666667	1.3906468315936549
7	132	B	1032.0	116.56854239999988	4.068833376026809E-5	36.49657518178932	33.24154027718932	1.097920700348342	68.0	3.0	178.0	14846.0	0.17248062015503876	92.28736343248593	32.802438933713454	1.0	0.6741573033707865	141.0	6328.0	58.0	3.925925736154058E-4	21.02379604162864	0.5760484630930213	3.605551275463989	25.079872407968907	7.0710678118654755	0.1910938354123028	0.3676073110469039	43.152389734005396	17.592424562181606	7.810249675906654	15.0	5.830951894845301	2.5724787771376323	4.123105625617661	44.87943262411348	1.2923514538558787
7	134	B	868.0	107.15432883999989	3.138013395935267E-5	34.48187929913333	30.01666203960727	1.148757954952958	43.0	4.0	188.0	19391.0	0.21658986175115208	63.703578377603094	25.632011235952593	3.0	0.4574468085106383	81.0	6182.0	112.0	4.3431640696281503E-4	20.615528128088304	0.5978655614807646	5.0990195135927845	19.4164878389476	3.1622776601683795	0.3333333333333333	0.2	47.72631099390628	40.60129464500449	5.830951894845301	9.848857801796104	5.385164807134504	1.8288869801622232	2.0	76.32098765432099	1.4674862504044
7	136	B	1316.0	133.0538237599999	5.1365833963718145E-5	44.01136216933077	36.76955262170047	1.1969512553534951	63.0	3.0	257.0	40961.0	0.1952887537993921	80.09099337776524	30.59411708155671	5.0	0.6964980544747081	163.0	4904.0	40.0	8.189799219633212E-4	29.410882339705484	0.6682565794384886	7.0710678118654755	33.24154027718932	10.770329614269007	0.3333333333333333	0.5	12.724355685422381	0.9469514467734825	8.94427190999916	16.15549442140351	6.708203932499369	2.408318915758459	4.242640687119285	30.085889570552148	1.32952691680261
7	140	B	924.0	112.81118307999988	7.710143042862966E-5	36.796738985948195	30.4138126514911	1.2098693250858885	76.0	4.0	101.0	9156.0	0.10930735930735931	37.409564852786	18.24828759089466	1.0	0.5445544554455446	82.0	9325.0	159.0	6.939269179220049E-4	22.20360331117452	0.603412256712573	5.0990195135927845	21.633307652783937	5.385164807134504	0.3561309707013459	0.35355339059327373	58.60054251665875	69.09201952899035	6.4031242374328485	10.816653826391969	5.0	2.1633307652783937	1.0	113.71951219512195	1.398176943699732
7	143	B	1086.0	120.56854239999986	6.288402945994236E-5	37.57658845611187	35.34119409414458	1.0632518062636047	50.0	3.0	207.0	20637.0	0.19060773480662985	84.00334246269827	34.0147027033899	1.0	0.5410628019323671	96.0	7279.0	105.0	5.414517858866592E-4	19.924858845171276	0.5302466153478198	2.8284271247461903	20.8806130178211	3.605551275463989	0.15384615384615385	0.1910938354123028	70.20112364547508	58.891191171454864	6.082762530298219	11.40175425099138	5.0990195135927845	2.23606797749979	1.0	75.82291666666667	1.3848056051655446
7	144	B	1108.0	123.63961019999986	9.428568779679167E-5	40.0	33.60059523282288	1.1904551012514752	42.0	3.0	147.0	12568.0	0.13267148014440433	18.439088914585774	9.219544457292887	1.0	0.21768707482993196	121.0	10691.0	119.0	7.207806007084894E-4	24.758836806279895	0.6189709201569974	5.385164807134504	24.08318915758459	4.47213595499958	0.2929143502255349	0.25	31.328692867804165	26.56505117707799	7.615773105863909	13.601470508735444	6.4031242374328485	2.124192816566147	1.0	88.35537190082644	1.3468337854269947
7	146	B	1284.0	133.78174579999987	1.348520014646499E-4	43.32435804486894	35.73513677041127	1.2123742053435078	53.0	4.0	245.0	21629.0	0.19080996884735202	91.25857923346463	34.9857113690718	3.0	0.4816326530612245	122.0	8255.0	89.0	4.4088082451805517E-4	22.80350850198276	0.526343828992602	1.4142135623730951	23.08679276123039	1.0	0.07993607669774316	0.047619047619047616	63.43494882292201	18.434948822922024	6.708203932499369	12.36931687685298	6.082762530298219	2.033503168213695	1.0	67.6639344262295	1.3153240460327076
8	149	A	1027.0	116.56854239999988	4.3445661519724654E-5	36.124783736376884	34.058772731852805	1.0606601717798212	54.0	3.0	542.0	40864.0	0.5277507302823758	80.14821897530274	30.14962686336267	2.0	0.16236162361623616	125.0	9039.0	80.0	5.280512488858434E-4	23.53720459187964	0.6515528165827655	6.4031242374328485	22.360679774997898	5.0	0.35963528668941347	0.2808279781508652	35.47997813422586	33.690067525979785	7.280109889280518	13.601470508735444	6.324555320336759	2.1505813167606567	1.4142135623730951	72.312	1.1063170704723975
8	150	B	486.0	86.66904747999993	5.895553133154346E-4	25.80697580112788	23.021728866442675	1.1209833957668176	48.0	4.0	107.0	8658.0	0.22016460905349794	40.47955672326918	15.264337522473747	2.0	0.6355140186915887	85.0	3587.0	61.0	0.013043840045251904	15.652475842498529	0.6065211190617091	4.123105625617661	15.132745950421556	6.4031242374328485	0.3616202853397895	0.6403124237432849	46.50743575877496	83.8113840367584	12.206555615733702	21.400934559032695	0.0	Infinity	10.0	42.2	1.4454976303317535
8	151	B	1146.0	124.81118307999985	1.3757855492464147E-4	41.593268686170845	34.438350715445125	1.2077601807892862	60.0	3.0	188.0	26568.0	0.16404886561954624	94.38965576882502	31.240998703626616	6.0	0.7446808510638298	115.0	5423.0	48.0	4.543032647269779E-4	26.570660511172846	0.6388211686764402	6.082762530298219	24.351591323771842	4.47213595499958	0.31622776601683794	0.2324952774876386	37.220862809085645	54.32359177813801	6.708203932499369	12.206555615733702	5.830951894845301	2.0934070175616757	2.23606797749979	47.15652173913043	1.0178867785358658
8	152	B	857.0	107.15432883999992	5.4608196859213693E-5	34.92849839314596	30.463092423455635	1.1465841322876367	25.0	3.0	146.0	15396.0	0.17036172695449242	36.95509242257448	14.866068747318506	2.0	0.4452054794520548	95.0	5339.0	67.0	2.5329915320150597E-4	21.400934559032695	0.612706974063111	6.082762530298219	22.02271554554524	7.0710678118654755	0.40196026221723297	0.46726931351599776	56.90830006131756	58.24051991518721	6.4031242374328485	11.40175425099138	5.0	2.2803508501982757	1.0	56.2	1.1921708185053381
8	153	B	789.0	102.08326103999991	3.482171484509015E-5	35.05709628591621	28.0178514522438	1.2512414217653607	50.0	3.0	130.0	13943.0	0.16476552598225602	66.55264926359584	27.018512172212592	3.0	0.5846153846153846	144.0	14735.0	140.0	0.001586952166041576	21.095023109728988	0.6017333249075644	5.0	21.0	4.123105625617661	0.31622776601683794	0.23608834134288123	40.04972776570827	17.216073587790703	8.94427190999916	15.811388300841896	7.280109889280518	2.171861213815347	2.0	102.32638888888889	1.3681710213776723
8	154	A	1163.0	123.63961019999986	7.743840430006971E-5	38.47076812334269	36.235341863986875	1.0616918771664061	40.0	5.0	297.0	27273.0	0.2553740326741187	77.72655861552114	29.698484809834994	3.0	0.3400673400673401	107.0	6439.0	71.0	4.4269077392087577E-4	21.470910553583888	0.5581097441242955	2.23606797749979	21.02379604162864	2.0	0.1111111111111111	0.10526315789473684	1.3322198538696384	27.89727103094763	6.324555320336759	12.649110640673518	5.385164807134504	2.3488808780588144	1.0	60.177570093457945	1.1798415903090542
8	156	B	1055.0	119.39696951999987	4.217948615307022E-5	41.23105625617661	32.31098884280702	1.2760691558146275	70.0	3.0	247.0	19996.0	0.23412322274881517	84.19414691793165	31.78049716414141	2.0	0.4089068825910931	110.0	8823.0	107.0	4.195413152468123E-4	25.238858928247925	0.6121322425366443	6.324555320336759	23.853720883753127	5.0990195135927845	0.3772913389522725	0.31323027878410764	48.73139699916044	55.85641334806223	6.4031242374328485	11.40175425099138	5.830951894845301	1.955384722187607	1.4142135623730951	80.2090909090909	1.3340133741357816
8	162	B	883.0	107.74011527999988	4.8242714822655654E-5	34.713109915419565	30.479501308256342	1.138900192767144	45.0	3.0	210.0	20075.0	0.23782559456398641	70.12868266682747	25.298221281347036	2.0	0.4857142857142857	80.0	10316.0	128.0	4.1626326217661743E-4	21.633307652783937	0.6232028102781544	5.0	19.4164878389476	3.1622776601683795	0.3125	0.2	40.23635830927382	58.67130713219583	6.4031242374328485	10.816653826391969	4.47213595499958	2.418677324489565	2.23606797749979	128.95	0.9926328034121753
8	164	B	694.0	96.08326103999993	6.014764527106712E-5	31.0	26.019223662515376	1.1914267851373361	55.0	3.0	148.0	15094.0	0.2132564841498559	64.42913275058413	22.02271554554524	5.0	0.6283783783783784	115.0	4977.0	63.0	0.002152617193056078	20.0	0.6451612903225806	4.0	18.027756377319946	2.23606797749979	0.26666666666666666	0.15617376188860607	0.0	26.56505117707799	7.810249675906654	14.866068747318506	5.656854249492381	2.62797450520358	2.23606797749979	43.278260869565216	1.4556962025316456
8	165	B	1089.0	123.15432883999989	1.399674064815426E-4	38.27531841800928	34.785054261852174	1.1003380397191096	77.0	4.0	249.0	19486.0	0.22865013774104684	85.41329897826766	32.64965543462902	3.0	0.39759036144578314	114.0	9658.0	92.0	3.479355907994692E-4	21.587033144922902	0.5639935613119755	3.605551275463989	22.20360331117452	5.656854249492381	0.1910938354123028	0.31974430679097265	52.125016348901795	63.43494882292201	7.0710678118654755	12.649110640673518	5.385164807134504	2.3488808780588144	2.23606797749979	84.71929824561404	1.0859391178297784
9	170	B	912.0	110.91168815999988	6.556167913164311E-5	33.37663853655727	32.38826948140329	1.0305162662587293	37.0	5.0	165.0	5837.0	0.18092105263157895	0.0	0.0	0.0	0.07272727272727272	163.0	6747.0	70.0	0.001147897151762154	18.027756377319946	0.540130976867974	4.123105625617661	18.681541692269406	3.605551275463989	0.25	0.22803508501982758	68.83874018317171	49.184916125118406	8.602325267042627	15.811388300841896	8.06225774829855	1.9611613513818404	1.4142135623730951	41.392638036809814	1.6911219801393214
9	171	B	1077.0	120.22539663999986	5.695593077721166E-5	39.05124837953327	33.421549934136806	1.1684451635693378	58.0	3.0	118.0	15788.0	0.1095636025998143	105.10258567789897	28.635642126552707	3.0	1.3898305084745763	98.0	9393.0	126.0	6.027322216241676E-4	23.345235059857504	0.5978102116728418	4.123105625617661	23.430749027719962	5.0	0.2207047840876987	0.2777777777777778	35.04937331204841	49.085616779974885	7.211102550927978	12.36931687685298	5.0990195135927845	2.42582262018792	1.4142135623730951	95.84693877551021	1.3145959757266048
9	172	A	1046.0	119.63961019999988	7.955114288526755E-5	40.24922359499622	31.304951684997057	1.2857142857142858	50.0	3.0	265.0	24696.0	0.25334608030592737	87.56399772112685	31.11269837220809	2.0	0.3584905660377358	88.0	4917.0	78.0	7.520898967820657E-4	28.792360097775937	0.7153519379031054	9.055385138137417	29.154759474226502	9.219544457292887	0.5	0.4748306971768278	20.224859431168085	14.036243467926482	6.4031242374328485	11.180339887498949	4.47213595499958	2.5	1.0	55.875	1.395973154362416
9	176	B	1030.0	120.46803731999985	1.8788550179333808E-4	40.311288741492746	30.463092423455635	1.3232828821559266	75.0	5.0	133.0	26141.0	0.129126213592233	78.95548197818513	31.016124838541646	7.0	1.218045112781955	114.0	4841.0	61.0	8.519233908175483E-4	25.632011235952593	0.6358519421277978	5.0990195135927845	25.079872407968907	4.47213595499958	0.23852207234014097	0.23802777946288958	11.523721703897337	3.731396999160438	7.211102550927978	13.92838827718412	5.385164807134504	2.58643677139299	1.4142135623730951	42.46491228070175	1.4364800661020451
9	179	B	1074.0	120.81118307999986	7.34852031070848E-5	40.607881008493905	32.802438933713454	1.2379531013091296	50.0	4.0	121.0	21994.0	0.11266294227188083	67.04223276197546	25.238858928247925	6.0	0.8925619834710744	125.0	6153.0	63.0	0.0013460273149481835	23.600847442411894	0.5811888445367374	3.605551275463989	23.430749027719962	3.605551275463989	0.18569533817705186	0.18569533817705186	5.403791360249706	17.21607358779073	10.770329614269007	17.08800749063506	5.385164807134504	3.1731633297454733	1.4142135623730951	49.224	1.279863481228669
9	182	B	888.0	109.39696951999989	3.8747659045565585E-5	37.48332962798263	29.732137494637012	1.2607008034569915	62.0	3.0	137.0	14829.0	0.15427927927927929	80.10562219121232	27.294688127912362	5.0	0.7007299270072993	69.0	4930.0	87.0	9.978285854631635E-4	25.495097567963924	0.6801716341904411	6.708203932499369	26.1725046566048	7.211102550927978	0.375	0.39999999999999997	18.43494882292201	11.309932474020215	5.830951894845301	11.661903789690601	3.605551275463989	3.23443016025056	1.0	71.44927536231884	1.2176470588235293
9	183	B	1036.0	117.7401152799999	3.8774979075742035E-5	39.21734310225516	32.89376840679705	1.1922423304394465	70.0	3.0	125.0	16339.0	0.12065637065637065	98.3577970964076	31.064449134018133	3.0	1.12	105.0	5242.0	67.0	4.654041376201501E-4	20.248456731316587	0.5163138328499418	5.0990195135927845	21.633307652783937	6.0	0.3333333333333333	0.375	81.08507304285214	69.77514056883192	6.324555320336759	12.36931687685298	5.0990195135927845	2.42582262018792	1.4142135623730951	49.923809523809524	1.342045020984357
9	186	A	1039.0	118.56854239999988	5.306367285254398E-5	37.36308338453881	32.984845004941285	1.1327348477442185	96.0	3.0	411.0	26836.0	0.39557266602502406	91.54232707025123	29.410882339705484	1.0	0.3746958637469586	95.0	10477.0	148.0	7.146813996462637E-4	24.186773244895647	0.6473441443782008	6.324555320336759	25.179356624028344	7.280109889280518	0.33333333333333337	0.38969534791087906	33.95905981967627	31.469506897677093	6.4031242374328485	12.206555615733702	5.0	2.4413111231467406	1.0	110.28421052631579	1.3419872100792212
9	188	B	1081.0	120.81118307999988	4.316353035499878E-5	39.11521443121589	33.13608305156178	1.180441706714406	26.0	3.0	189.0	18905.0	0.17483811285846437	52.13139322823652	23.08679276123039	3.0	0.31216931216931215	133.0	6568.0	69.0	7.463737655127911E-4	24.186773244895647	0.6183469424008423	6.4031242374328485	24.331050121192877	7.0710678118654755	0.35963528668941347	0.3996803834887158	41.67259575827343	48.012787504183336	8.06225774829855	15.132745950421556	6.082762530298219	2.4878081093985505	1.0	49.38345864661654	1.397228989037759
10	191	B	982.0	115.05382375999987	6.150935000526823E-5	37.64306044943742	31.89043743820395	1.1803870838203672	27.0	3.0	227.0	15684.0	0.23116089613034624	67.1711573320488	27.202941017470888	2.0	0.4008810572687225	117.0	4125.0	49.0	5.577927882221317E-4	19.4164878389476	0.515805240252132	2.23606797749979	19.209372712298546	1.0	0.1350858067395748	0.058823529411764705	67.16634582208246	40.60129464500449	7.211102550927978	13.416407864998739	6.708203932499369	2.0	1.4142135623730951	35.256410256410255	1.3898181818181818
10	193	B	918.0	111.74011527999988	4.8812306755972084E-5	37.64306044943742	30.083217912982647	1.2512976689635409	41.0	3.0	109.0	12852.0	0.1187363834422658	63.708861264063984	30.01666203960727	3.0	0.44036697247706424	207.0	13642.0	108.0	0.0012308046646859344	20.024984394500787	0.5319701468322049	4.47213595499958	23.021728866442675	6.4031242374328485	0.3333333333333333	0.4099180245918029	78.95905981967627	54.183919250844355	13.152946437965905	23.345235059857504	7.0710678118654755	3.3015148038438356	3.0	65.90338164251207	1.6387626447734938
10	194	B	927.0	112.56854239999988	7.065656348494497E-5	35.38361202590826	31.827660925679098	1.111725178565044	46.0	4.0	144.0	12810.0	0.1553398058252427	26.597915619563288	12.206555615733702	1.0	0.2777777777777778	126.0	14225.0	121.0	6.077901893707022E-4	23.430749027719962	0.6621921190681074	6.324555320336759	23.430749027719962	6.324555320336759	0.3772913389522725	0.3772913389522725	28.855661219716524	28.855661219716524	7.280109889280518	13.038404810405298	5.830951894845301	2.23606797749979	0.0	112.89682539682539	1.071775043936731
10	196	B	823.0	104.9116881599999	4.2854305218492793E-5	34.0147027033899	29.966648127543394	1.1350853308190247	47.0	3.0	127.0	17019.0	0.1543134872417983	75.51699198404658	25.0	6.0	0.7401574803149606	89.0	3895.0	48.0	4.8336141618844555E-4	22.80350850198276	0.6704015231539908	7.0710678118654755	23.769728648009426	8.06225774829855	0.4130961923860138	0.4710021267605585	33.14699583225598	32.141909827001825	5.656854249492381	11.313708498984761	4.242640687119285	2.666666666666667	1.0	43.764044943820224	1.096790757381258
10	199	B	1070.0	120.81118307999986	6.644859305400046E-5	41.10960958218893	31.622776601683793	1.3	85.0	3.0	245.0	27510.0	0.22897196261682243	96.01631926047196	33.83784863137726	3.0	0.5755102040816327	105.0	4517.0	56.0	5.59709467232399E-4	27.65863337187866	0.6728021417129193	8.0	28.160255680657446	8.246211251235321	0.4	0.39999999999999997	17.52556837372287	3.4893249057963924	6.4031242374328485	12.041594578792296	5.656854249492381	2.1286732957408	2.0	43.01904761904762	1.301748948417091
10	200	B	891.0	109.15432883999989	3.91949903690344E-5	35.35533905932738	30.4138126514911	1.1624763874381927	36.0	3.0	120.0	11937.0	0.13468013468013468	23.777349217351386	8.54400374531753	2.0	0.5416666666666666	97.0	6523.0	90.0	7.888365408888139E-4	24.351591323771842	0.6887670143089026	7.0	25.298221281347036	8.0	0.4117647058823529	0.47058823529411764	26.565051177077976	26.565051177077976	6.708203932499369	11.40175425099138	5.0	2.2803508501982757	1.0	67.24742268041237	1.338341254024222
10	207	B	927.0	111.98275595999989	1.1974674133052652E-4	36.05551275463989	31.064449134018133	1.1606680227642001	30.0	3.0	100.0	12696.0	0.10787486515641856	15.930329071709814	6.708203932499369	1.0	0.52	106.0	5182.0	55.0	8.353406423227652E-4	18.681541692269406	0.5181327421245819	4.0	19.026297590440446	2.23606797749979	0.2857142857142857	0.14285714285714285	86.82016988013577	66.61477894278624	7.211102550927978	12.206555615733702	4.47213595499958	2.729468812791236	2.23606797749979	48.886792452830186	1.125048243921266
11	211	B	780.0	102.66904747999992	7.507190117733375E-5	33.06055050963308	28.071337695236398	1.1777333473938199	75.0	4.0	99.0	13938.0	0.12692307692307692	57.81848665026349	21.400934559032695	3.0	0.8383838383838383	94.0	5207.0	75.0	5.218428014823057E-4	21.02379604162864	0.6359179057076738	5.0	21.095023109728988	5.0990195135927845	0.3125	0.31323027878410764	3.3664606634298013	7.94347181059041	6.082762530298219	12.041594578792296	5.0	2.4083189157584592	1.0	55.3936170212766	1.353946610332245
11	213	B	733.0	98.08326103999991	5.174751774948633E-5	31.827660925679098	27.586228448267445	1.15375180718762	75.0	3.0	77.0	8814.0	0.10504774897680765	78.43951664537664	24.020824298928627	5.0	1.2597402597402598	114.0	15592.0	189.0	4.239864816100982E-4	16.278820596099706	0.5114677020756394	1.4142135623730951	17.204650534085253	3.1622776601683795	0.09513029883089882	0.2	90.0	63.43494882292201	7.211102550927978	13.038404810405298	5.830951894845301	2.23606797749979	2.0	136.7719298245614	1.3818624935864547
11	214	B	821.0	106.3259017199999	1.5257625205689407E-4	37.16180835212409	26.40075756488817	1.4076038636689592	47.0	3.0	115.0	18181.0	0.14007308160779536	64.39266571433932	25.079872407968907	3.0	0.8782608695652174	78.0	6957.0	123.0	2.2455075168808966E-4	19.4164878389476	0.5224850108199267	3.605551275463989	20.396078054371138	4.242640687119285	0.3091734712004211	0.35233213170882205	78.69006752597979	67.38013505195957	5.385164807134504	9.486832980505138	5.385164807134504	1.7616606585441106	1.0	89.1923076923077	1.3790426908150064
11	215	A	876.0	107.7401152799999	7.678602360975175E-5	34.52535300326414	30.265491900843113	1.1407497725917468	65.0	3.0	558.0	41843.0	0.636986301369863	67.1798981305558	23.769728648009426	2.0	0.17025089605734767	126.0	22205.0	228.0	1.951231914506219E-4	21.587033144922902	0.625251627199351	4.47213595499958	23.769728648009426	6.708203932499369	0.2630668208823282	0.3946002313234923	16.557071375636667	16.557071375636667	7.280109889280518	12.649110640673518	5.385164807134504	2.3488808780588144	2.23606797749979	176.23015873015873	1.2937626660662014
11	218	B	663.0	93.49747459999993	4.10953550973845E-5	30.083217912982647	26.92582403567252	1.1172626647610515	113.0	3.0	127.0	12611.0	0.19155354449472098	65.2937690463514	22.360679774997898	2.0	0.5275590551181102	175.0	6589.0	53.0	6.285414187390654E-4	17.08800749063506	0.5680245889938722	2.23606797749979	16.15549442140351	2.0	0.16666666666666666	0.15384615384615385	47.48955292199916	74.05460409907715	9.486832980505138	18.027756377319946	6.324555320336759	2.850438562747845	1.0	37.651428571428575	1.4076491121566246
11	220	B	751.0	101.15432883999992	7.841248385024559E-5	30.870698080866262	29.546573405388315	1.0448148303801776	65.0	4.0	136.0	16099.0	0.1810918774966711	75.60446745371776	24.596747752497688	5.0	0.9411764705882353	92.0	6332.0	96.0	7.047559752332932E-4	17.029386365926403	0.5516359338981472	5.830951894845301	19.026297590440446	7.0710678118654755	0.39492189449597953	0.5	82.23483398157467	68.19859051364818	6.708203932499369	11.180339887498949	5.385164807134504	2.0761369963434992	2.0	68.82608695652173	1.3948199620972836
11	222	B	856.0	107.39696951999987	4.1548221234543336E-5	34.0147027033899	31.016124838541646	1.0966780305553234	78.0	4.0	124.0	17760.0	0.14485981308411214	68.21049885354017	24.758836806279895	4.0	0.8145161290322581	81.0	10352.0	187.0	4.88593513714549E-4	20.223748416156685	0.5945590232702869	4.242640687119285	19.235384061671343	3.605551275463989	0.2853908964926964	0.25	48.36646066342979	59.676393137450006	6.0	11.180339887498949	4.123105625617661	2.711630722733202	1.0	127.80246913580247	1.4631955177743432
11	225	A	669.0	93.25483391999994	3.3898085322468566E-5	28.460498941515414	28.460498941515414	1.0	62.0	3.0	412.0	20284.0	0.6158445440956651	11.313708498984761	5.656854249492381	1.0	0.09223300970873786	75.0	5086.0	81.0	5.366218631028921E-4	15.811388300841896	0.5555555555555556	5.0	17.204650534085253	6.082762530298219	0.3333333333333333	0.3976426261351493	70.3461759419467	60.883853733921086	5.385164807134504	9.848857801796104	4.47213595499958	2.2022715545545237	1.4142135623730951	67.81333333333333	1.1944553676759733
12	228	B	675.0	94.08326103999991	5.309355902840818E-5	31.89043743820395	26.1725046566048	1.2184709815365795	44.0	3.0	115.0	13472.0	0.17037037037037037	60.603218215818465	23.430749027719962	2.0	0.6347826086956522	62.0	6016.0	113.0	6.022163025849011E-4	18.439088914585774	0.5782011911977164	2.23606797749979	17.69180601295413	1.4142135623730951	0.1514456332038457	0.09513029883089882	13.240519915187207	5.19442890773481	5.830951894845301	9.433981132056603	3.605551275463989	2.6165155925684536	1.0	97.03225806451613	1.164561170212766
12	232	B	899.0	110.56854239999988	4.891865799674637E-5	34.52535300326414	31.575306807693888	1.0934289004232705	36.0	3.0	71.0	11346.0	0.07897664071190211	89.81267872492128	30.479501308256342	4.0	1.5211267605633803	162.0	7295.0	66.0	0.0033819347765802472	20.396078054371138	0.590756539185648	3.1622776601683795	21.37755832643195	4.123105625617661	0.17541160386140586	0.23608834134288123	8.426969021480673	4.028263666485131	10.0	17.4928556845359	7.211102550927978	2.42582262018792	1.0	45.03086419753087	1.4656614119259765
12	234	B	931.0	111.3969695199999	7.26153741185762E-5	36.40054944640259	31.38470965295043	1.159817944754529	39.0	3.0	136.0	17380.0	0.1460794844253491	61.30006840318153	24.758836806279895	4.0	0.875	111.0	6376.0	67.0	7.243744239387907E-4	18.973665961010276	0.5212466913156832	1.0	18.788294228055936	1.0	0.058823529411764705	0.0625	22.380135051959574	67.61986494804043	6.708203932499369	11.40175425099138	6.324555320336759	1.8027756377319943	1.4142135623730951	57.44144144144144	1.166405269761606
12	237	A	775.0	100.91168815999991	4.101592625070233E-5	31.906112267087632	29.68164415931166	1.0749442347545333	91.0	3.0	221.0	14488.0	0.28516129032258064	59.81940379051004	24.186773244895647	1.0	0.248868778280543	165.0	5373.0	40.0	0.001322081170411689	17.029386365926403	0.533734295904577	2.0	17.08800749063506	2.8284271247461903	0.14285714285714285	0.2	60.255118703057775	74.74488129694222	9.848857801796104	18.027756377319946	5.385164807134504	3.347670317059931	2.0	32.56363636363636	1.2283640424343942
12	240	B	1060.0	117.74011527999988	4.620247046056952E-5	37.94733192202055	33.83784863137726	1.1214463524383946	60.0	4.0	233.0	25306.0	0.219811320754717	75.06860310758735	30.59411708155671	3.0	0.3905579399141631	85.0	8856.0	109.0	4.173266065278027E-4	26.92582403567252	0.7095577652469334	9.433981132056603	27.784887978899608	10.0	0.5	0.5205792062953536	39.55966796899449	34.69515353123397	5.830951894845301	10.816653826391969	5.0	2.1633307652783937	1.0	104.18823529411765	1.0461833785004517
13	244	A	828.0	105.98275595999989	5.217162784853657E-5	32.01562118716424	31.04834939252005	1.0311537268025341	24.0	3.0	514.0	24643.0	0.6207729468599034	43.482336955946884	19.1049731745428	1.0	0.16342412451361868	77.0	5712.0	92.0	4.2138492570032273E-4	17.029386365926403	0.5319086662842529	5.385164807134504	18.027756377319946	6.082762530298219	0.33333333333333337	0.40196026221723297	82.23483398157467	85.42607874009913	5.830951894845301	10.44030650891055	5.385164807134504	1.9387162478442206	1.4142135623730951	74.18181818181819	1.2401960784313724
13	245	B	838.0	107.74011527999991	2.1581955961205753E-4	34.828149534535996	29.832867780352597	1.1674422248293945	34.0	3.0	136.0	20655.0	0.162291169451074	68.41718310776866	27.018512172212592	4.0	0.8088235294117647	94.0	5510.0	66.0	5.947306806709373E-4	19.209372712298546	0.5515473250524066	4.123105625617661	21.213203435596427	4.47213595499958	0.2831760569774271	0.25	63.79988515865264	23.198590513648185	6.4031242374328485	11.661903789690601	5.0	2.3323807579381204	3.0	58.61702127659574	1.1259528130671506
13	252	B	963.0	113.74011527999988	7.679733110501071E-5	36.05551275463989	32.0624390837628	1.1245405460403444	40.0	3.0	115.0	19941.0	0.11941848390446522	89.5459901175159	30.265491900843113	6.0	1.2782608695652173	101.0	4725.0	64.0	5.243508876377206E-4	22.0	0.610170215847752	4.123105625617661	21.02379604162864	3.0	0.2207047840876987	0.16666666666666666	17.216073587790703	3.1798301198642207	7.0	12.36931687685298	5.0990195135927845	2.42582262018792	1.4142135623730951	46.78217821782178	1.3680423280423282
14	255	B	1516.0	147.29646443999994	1.927746467937067E-4	44.181444068749045	42.190046219457976	1.047200655788157	104.0	4.0	256.0	26626.0	0.16886543535620052	88.66473600213611	34.36568055487916	5.0	0.46875	148.0	14238.0	107.0	6.248226477885465E-4	27.018512172212592	0.6115352891175337	5.830951894845301	30.01666203960727	8.54400374531753	0.2956409967709525	0.44239174468345926	36.15818543980833	25.75047412731827	9.219544457292887	15.620499351813308	5.656854249492381	2.761340254296815	3.0	96.20270270270271	1.1122348644472537
14	258	B	1197.0	127.05382375999984	3.946815292915087E-5	41.6293165929973	35.84689665786984	1.161308801437292	106.0	3.0	214.0	20544.0	0.17878028404344193	96.96173522969963	32.802438933713454	6.0	0.48130841121495327	116.0	4406.0	44.0	9.441811449346619E-4	27.65863337187866	0.6644027727452839	8.54400374531753	28.442925306655784	9.848857801796104	0.44239174468345926	0.5242018079048992	43.389699397501005	46.79614315249572	7.211102550927978	13.038404810405298	5.830951894845301	2.23606797749979	1.4142135623730951	37.98275862068966	1.1584203359055831
16	280	B	1276.0	131.05382375999986	7.202532039660702E-5	42.95346318982906	36.24913792078372	1.1849513023922527	61.0	3.0	290.0	18851.0	0.22727272727272727	78.63987810021209	29.154759474226502	2.0	0.4241379310344828	126.0	15558.0	166.0	9.607745504082833E-4	24.515301344262525	0.5707409722917871	6.4031242374328485	24.73863375370596	5.830951894845301	0.3333333333333333	0.2956409967709525	64.00598419603679	56.309932474020215	8.0	13.92838827718412	5.385164807134504	2.58643677139299	1.0	123.47619047619048	1.3443887389124565
16	284	A	815.0	104.56854239999991	6.77068272745013E-5	33.24154027718932	29.0	1.1462600095582525	69.0	3.0	437.0	32753.0	0.5361963190184049	91.44590084488519	24.839484696748443	4.0	0.41418764302059496	95.0	5458.0	77.0	8.986616674693598E-4	17.69180601295413	0.5322198028559593	1.0	19.79898987322333	2.8284271247461903	0.06666666666666667	0.16666666666666669	45.0	0.0	6.324555320336759	11.40175425099138	5.0990195135927845	2.23606797749979	2.23606797749979	57.45263157894737	1.3402345181385122
17	299	B	1053.0	120.22539663999987	6.397850789190907E-5	38.62641583165593	32.89376840679705	1.1742776125241494	75.0	4.0	129.0	18913.0	0.1225071225071225	94.34358137773121	30.4138126514911	3.0	1.2635658914728682	97.0	15371.0	175.0	6.415076035757289E-4	23.600847442411894	0.6110027796850369	7.0710678118654755	24.413111231467404	7.280109889280518	0.43852900965351466	0.434294945450817	60.61939213871079	52.80409859194391	5.830951894845301	11.40175425099138	5.830951894845301	1.955384722187607	1.0	158.46391752577318	1.104352351831371
17	302	A	890.0	109.39696951999989	3.996159775963127E-5	36.124783736376884	29.732137494637012	1.2150079604230593	31.0	3.0	271.0	17425.0	0.3044943820224719	70.15257966138151	26.92582403567252	1.0	0.22140221402214022	168.0	4344.0	39.0	0.0020844748852916362	18.867962264113206	0.5222996600285131	3.605551275463989	20.12461179749811	5.830951894845301	0.23620751769642942	0.3819983596576246	76.39945748334125	73.67314648943498	10.198039027185569	17.46424919657298	6.082762530298219	2.8711048819649974	2.23606797749979	25.857142857142858	1.5082872928176796
18	306	B	988.0	113.74011527999988	4.7584217626598834E-5	38.07886552931954	30.805843601498726	1.2360922824222538	24.0	4.0	153.0	15722.0	0.1548582995951417	66.67004287291591	25.495097567963924	2.0	0.6601307189542484	161.0	14417.0	121.0	0.004526406243186821	22.20360331117452	0.58309518948453	3.1622776601683795	21.095023109728988	2.8284271247461903	0.18864566947613626	0.18181818181818182	30.32360686254998	56.88865803962797	11.661903789690601	18.788294228055936	8.94427190999916	2.1005951537600005	1.4142135623730951	89.54658385093168	1.351251994173545
18	307	B	976.0	114.91168815999991	9.829325405359285E-5	39.01281840626232	30.01666203960727	1.2997054221013828	47.0	3.0	229.0	21067.0	0.2346311475409836	79.22133712252166	29.274562336608895	4.0	0.6462882096069869	150.0	12070.0	99.0	0.0068188286525786256	20.09975124224178	0.5152088996219606	2.23606797749979	21.0	2.0	0.14285714285714285	0.1111111111111111	63.43494882292201	0.0	13.0	20.12461179749811	6.708203932499369	3.0	2.23606797749979	80.46666666666667	1.2303231151615575
18	308	A	756.0	100.66904747999992	1.0255033650252754E-4	32.64965543462902	27.294688127912362	1.1961908222442925	60.0	3.0	233.0	25305.0	0.3082010582010582	64.74266159164944	24.758836806279895	5.0	0.5364806866952789	108.0	7537.0	83.0	0.0025188422461302623	17.69180601295413	0.5418680772413228	5.385164807134504	18.24828759089466	6.4031242374328485	0.3866323008783335	0.4505222492060775	82.05652818940959	81.08507304285214	7.280109889280518	13.038404810405298	5.0	2.6076809620810595	2.0	69.78703703703704	1.1893326257131485
18	312	B	738.0	98.66904747999992	8.983252256321287E-5	31.38470965295043	28.231188426986208	1.1117034528716394	46.0	3.0	93.0	11614.0	0.12601626016260162	68.54348315582178	24.758836806279895	3.0	1.2365591397849462	74.0	3746.0	64.0	6.047213101303022E-4	18.439088914585774	0.5875182252276259	6.0	17.69180601295413	6.082762530298219	0.42857142857142855	0.4301162633521313	68.19859051364818	77.6609127216738	5.385164807134504	9.848857801796104	4.47213595499958	2.2022715545545237	1.0	50.62162162162162	1.2642819006940738
18	313	A	494.0	84.18376611999996	7.703236802940089E-4	24.73863375370596	23.53720459187964	1.051043833907142	46.0	12.0	194.0	28525.0	0.39271255060728744	54.420406981060495	21.0	8.0	0.711340206185567	35.0	1116.0	27.0	0.00318537269443329	17.804493814764857	0.7197040059699199	11.045361017187261	19.72308292331602	14.142135623730951	0.7810249675906654	-1.0	81.15818543980832	84.09385888622948	5.0990195135927845	9.219544457292887	3.1622776601683795	2.91547594742265	3.1622776601683795	31.885714285714286	0.8467741935483871
18	315	A	1100.0	121.39696951999987	4.578902349725148E-5	39.01281840626232	35.014282800023196	1.1141972728407985	39.0	3.0	351.0	20643.0	0.3190909090909091	94.90427238156651	32.2490309931942	4.0	0.4074074074074074	130.0	10729.0	109.0	0.0017047213312465705	23.08679276123039	0.5917745424289702	6.324555320336759	24.351591323771842	7.615773105863909	0.4	0.47140452079103173	71.56505117707799	66.80140948635182	7.810249675906654	14.212670403551895	7.0710678118654755	2.009975124224178	1.4142135623730951	82.53076923076924	1.320719545157983
19	320	A	487.0	79.59797967999997	6.882057581843484E-5	24.08318915758459	24.08318915758459	1.0	130.0	4.0	217.0	16156.0	0.4455852156057495	29.923372338740343	14.317821063276353	2.0	0.16589861751152074	74.0	5972.0	113.0	9.443950584357348E-4	14.142135623730951	0.5872202195147035	3.605551275463989	14.035668847618199	2.8284271247461903	0.3091734712004211	0.2348880878058814	61.07357416474639	49.763641690726175	6.324555320336759	11.40175425099138	4.123105625617661	2.7653315937748606	1.0	80.70270270270271	1.40020093770931
