# Supplementary material for: Exploiting Single-Cell Quantitative Data to Map Genetic Variants Having Probabilistic Effects
Source: PLoS Genet. 2016 Aug 1;12(8):e1006213. doi: 10.1371/journal.pgen.1006213 (PMC4968810; doi:10.1371/journal.pgen.1006213)
Supplement: S1 Dataset — (ZIP) [file pgen.1006213.s007.zip › data/2014-10-07_morpho/k_series/k6-3_A1B.xls]

image_number	cell_id	Cgroup	Agroup	Dgroup	C11-1_A1B	C11-2_A1B	C12-1_A1B	C12-2_A1B	C13_A1B	C101_A1B	C102_A1B	C103_A1B	C104_A1B	C105_A1B	C106_A1B	C107_A1B	C108_A1B	C109_A1B	C110_A1B	C111_A1B	C112_A1B	C113_A1B	C114_A1B	C115_A1B	C116_A1B	C117_A1B	C118_A1B	C126_A1B	C127_A1B	C128_A1B	A7-1_A1B	A7-2_A1B	A8-1_A1B	A8-2_A1B	A9_A1B	A101_A1B	A102_A1B	A103_A1B	A104_A1B	A120_A1B	A121_A1B	A122_A1B	A123_A1B	D14-3_A1B	D15-3_A1B	D16-3_A1B	D17-3_A1B	D104_A1B	D107_A1B
1	4	small	api	A1	995.0	183.0	101.25483391999992	38.041630520000005	3.638350352463403E-5	1178.0	141.2964644399999	39.0	31.38470965295043	44.518534194161646	61.90927181054077	14.212670403551895	15.63678364689562	13.601470508735444	23.76923076923077	19.404353480859708	17.08800749063506	26.943037758880592	0.90892543661775	1.242643326360474	0.7314451519084433	0.3757018706885262	0.18391959798994975	135.0	4.0	34.92849839314596	152.0	122.0	11828.0	10134.0	0.5833333333333334	0.23259762308998302	0.44525547445255476	-1.0	0.01465346716057948	117.16146903965969	43.01841529413794	5.0	0.5218978102189781	158.0	4579.0	25.0	3.6689642822388584E-4	25.079872407968907	0.6430736514863822
1	6	small	api	A1	1133.0	91.0	108.7401152799999	25.556349160000003	9.39724809465303E-5	1224.0	136.71067799999986	39.59797974644666	34.655446902326915	31.759480084812807	45.0	9.0	-1.0	15.033296378372908	15.556349186104045	21.179931745468735	17.46424919657298	22.0	-1.0	1.1426192211010813	-1.0	0.23502227392525557	0.08031774051191527	157.0	8.0	36.40054944640259	191.0	59.0	23316.0	7725.0	0.6875	0.2042483660130719	0.236	0.0558286955806603	-1.0	108.34765668124011	38.1418435154529	5.0	0.672	142.0	13831.0	136.0	7.677476696891222E-4	17.204650534085253	0.4344830378784443
2	25	medium	iso	A1	798.0	349.0	89.59797967999994	56.11269832000001	6.28350952140999E-5	1147.0	148.12489155999992	33.13608305156178	29.068883707497267	31.87709014100373	43.8542371618249	19.209372712298546	21.120032629196185	12.041594578792296	21.909650542289484	26.592008409343652	14.7648230602334	31.623593172627537	0.9095332876400789	1.1399159109441663	0.7978950718274765	0.6262719150633425	0.43734335839599	93.0	4.0	31.76476034853718	42.0	271.0	3784.0	32843.0	0.5	0.2728857890148213	0.865814696485623	-1.0	0.22894244327468158	62.309202997440806	21.029386365926403	3.0	0.48242811501597443	123.0	17984.0	185.0	9.978496908343486E-4	18.24828759089466	0.550707443680027
2	33	small	api	A1	829.0	119.0	91.49747459999993	31.798989840000004	5.6508680858215004E-5	948.0	125.29646443999982	33.421549934136806	29.832867780352597	31.328692867804165	35.81733770414991	11.40175425099138	14.27457729957218	12.36931687685298	14.81080323849393	22.79365178723569	15.811388300841896	25.308826700631105	0.7987454907917377	1.120292899100624	0.7129791605686103	0.34753953569774293	0.14354644149577805	88.0	3.0	33.1058907144937	56.0	80.0	8354.0	15872.0	0.6923076923076923	0.14345991561181434	0.5882352941176471	-1.0	0.049843765974582586	76.5437503838632	32.84311378688057	6.0	0.9779411764705882	145.0	6863.0	55.0	0.0017299283153698363	20.615528128088304	0.616833395480309
3	36	small	api	A1	1095.0	89.0	109.39696951999987	30.142135600000003	4.8421108033796904E-5	1184.0	141.5391051199999	40.496913462633174	32.7566787083184	38.65980825409009	49.96974072811029	8.06225774829855	-1.0	13.0	18.02606513885501	19.904337854448833	18.973665961010276	23.54179262503177	-1.0	1.2362948583169142	-1.0	0.27552989568407965	0.08127853881278539	60.0	5.0	38.07886552931954	130.0	46.0	12640.0	5846.0	0.7857142857142857	0.14864864864864866	0.26136363636363635	0.0829477075755956	-1.0	115.68478992064355	38.08743057459732	4.0	1.0227272727272727	165.0	10615.0	88.0	3.7456261275212903E-4	24.698178070456937	0.6098780365878043
3	39	small	api	A1	952.0	194.0	97.84062035999992	37.970562720000004	3.4236318286987934E-5	1146.0	138.22539663999987	37.36308338453881	31.04834939252005	29.475889003245754	37.605991357401706	15.0	15.697246307406065	13.601470508735444	17.503908691610587	26.474837345074146	16.97056274847714	28.6842105263158	0.9555816164343998	1.2033838872458729	0.7940787861314926	0.38808587456098625	0.20378151260504201	79.0	5.0	34.828149534535996	115.0	112.0	12811.0	14883.0	0.6666666666666666	0.1980802792321117	0.4933920704845815	-1.0	0.0897600019769943	99.37700887346578	35.19308140681254	3.0	0.6872246696035242	101.0	6175.0	80.0	6.47595859181795E-4	25.709920264364882	0.6881102397187028
3	41	medium	iso	A1	859.0	248.0	91.49747459999995	45.041630520000005	3.832661643634514E-5	1107.0	138.95331867999988	34.058772731852805	31.064449134018133	3.366460663429791	10.491477012331586	16.1245154965971	18.48491574342071	13.038404810405298	3.875653448797043	31.772654191995752	16.0	21.284360455508196	0.8723066807776095	1.0963906871458293	0.7956166456032523	0.4922718437520682	0.28870779976717115	45.0	3.0	33.24154027718932	99.0	184.0	9999.0	21488.0	0.7142857142857143	0.25564588979223124	0.6501766784452296	-1.0	0.14066443028112294	49.18122091067032	17.813800019125914	5.0	0.3992932862190813	189.0	17325.0	154.0	0.001997801727953764	18.110770276274835	0.5317505248607237
3	47	small	api	A1	940.0	222.0	97.08326103999991	40.55634916	8.837551972231398E-5	1162.0	140.4680373199999	37.12142238654117	30.886890422961002	33.6900675259798	52.03046894377499	14.317821063276353	20.52694093015226	14.317821063276353	20.17702856859168	22.145317661745622	16.1245154965971	25.594386578505937	0.6975136291372447	1.201850425154663	0.5803664204283021	0.41774811358355707	0.23617021276595745	124.0	5.0	34.713109915419565	108.0	148.0	9692.0	16827.0	0.5	0.22030981067125646	0.578125	-1.0	0.07136803000085648	110.38752218364303	42.182187100203706	5.0	0.6484375	95.0	12327.0	170.0	0.0011332591880573468	23.706539182259394	0.6386215198169372
3	49	small	api	A1	961.0	94.0	97.4974745999999	24.727922040000003	5.211428327982099E-5	1055.0	125.05382375999983	35.608987629529715	33.421549934136806	33.40782458970892	45.50258166672103	9.055385138137417	15.667262588747546	14.142135623730951	15.164710820146722	19.35876706122338	15.811388300841896	21.260469454757413	0.577981321679074	1.065449917783695	0.5424762929086024	0.2536262825416816	0.09781477627471384	80.0	5.0	34.17601498127012	71.0	51.0	12225.0	8921.0	0.6	0.11563981042654028	0.4180327868852459	-1.0	0.009446430002652226	100.29391215220578	37.15428572484812	7.0	1.2540983606557377	93.0	5672.0	84.0	6.164124541718494E-4	21.400934559032695	0.600998118275213
3	51	medium	F	A1	1012.0	479.0	104.32590171999992	66.94112544	6.157790908669172E-5	1491.0	173.68124071999998	41.593268686170845	30.4138126514911	17.31893843151471	19.15110876839242	24.331050121192877	24.639381651664756	13.152946437965905	12.574150013218121	40.935347839033966	19.1049731745428	38.32873257043336	0.9874862309926903	1.3675782501452232	0.7220692716397246	0.6416539357566556	0.4733201581027668	75.0	3.0	39.05124837953327	43.0	310.0	3115.0	27646.0	0.8571428571428571	0.23675385647216632	0.8781869688385269	-1.0	0.08186413600691914	99.76009456446093	36.64967619817331	3.0	0.5637393767705382	207.0	10547.0	74.0	4.968172246784645E-4	24.041630560342615	0.578017340780339
3	54	medium	iso	A1	1088.0	449.0	105.74011527999991	62.11269832000001	7.893499783170779E-5	1537.0	170.26702715999994	42.15447781671598	31.953090617340916	21.80140948635181	24.90876725740745	22.02271554554524	25.581788230104255	15.033296378372908	16.297201046755138	37.68023614424923	18.0	38.69464342657181	0.8608747499375061	1.3192613610227357	0.6525429875927898	0.5874090278370279	0.41268382352941174	71.0	4.0	39.45883931389772	111.0	338.0	9506.0	35185.0	0.625	0.29212752114508783	0.7527839643652561	-1.0	0.1533346720901449	95.96385060590376	30.818242089938977	6.0	0.35634743875278396	200.0	13554.0	85.0	8.164100010224932E-4	24.596747752497688	0.5834907470433441
3	55	small	api	A1	1083.0	193.0	107.1543288399999	39.627416960000005	4.320684570890938E-5	1276.0	149.1959593599999	38.07886552931954	33.61547262794322	25.84438755456033	28.460985913243302	15.264337522473747	15.233260901205702	12.529964086141668	15.467897790875316	30.372918188610647	18.027756377319946	32.45738195211928	1.0020400504835827	1.1327779308884707	0.8845864870422162	0.36981629570160107	0.17820867959372114	94.0	3.0	37.21558813185679	93.0	140.0	11238.0	19274.0	0.75	0.18260188087774296	0.6008583690987125	-1.0	0.04640237099537156	71.81578317869494	29.80309112026392	5.0	0.6609442060085837	104.0	15815.0	214.0	6.755013531978767E-4	23.345235059857504	0.613075907996324
3	56	medium	iso	A1	1080.0	335.0	105.63961019999991	53.870057640000006	5.057312967318734E-5	1415.0	161.92388139999994	38.897300677553446	33.94112549695428	31.596985399907197	34.73169420198974	20.396078054371138	21.439913190113323	13.152946437965905	20.746940943017606	33.23401871576774	18.681541692269406	36.41512165902107	0.9513134625832564	1.1460227116229222	0.8301000084335751	0.5099418441436094	0.3101851851851852	32.0	3.0	37.36308338453881	71.0	245.0	6839.0	27659.0	0.7142857142857143	0.223321554770318	0.7753164556962026	-1.0	0.13087874320130788	131.99427092859668	49.66553515909394	7.0	0.6613924050632911	99.0	5080.0	71.0	8.295912508482807E-4	26.870057685088806	0.6907949193655685
3	57	small	E	A1	1196.0	46.0	118.22539663999986	18.313708480000003	4.41105440388494E-4	1242.0	138.95331867999988	43.01162633521314	35.22782990761707	53.65254179111473	57.33908727832619	5.385164807134504	-1.0	13.416407864998739	17.204650534085253	12.773991505582341	15.811388300841896	20.436010037330938	-1.0	1.220955887660654	-1.0	0.15490502887265276	0.038461538461538464	90.0	6.0	34.52535300326414	185.0	0.0	23482.0	0.0	0.0	0.14895330112721417	0.0	0.14524004626545292	-1.0	86.02566906158256	38.01315561749642	3.0	0.6756756756756757	95.0	12233.0	176.0	6.466034813791834E-4	23.345235059857504	0.5427656903255719
3	59	small	api	A1	924.0	154.0	97.25483391999992	35.970562720000004	3.8815856348243964E-5	1078.0	135.6396101999999	36.49657518178932	30.4138126514911	31.26373169437744	27.89727103094762	12.649110640673518	14.94039689023717	13.0	14.302711895566084	25.481843032330378	16.15549442140351	30.56868404829434	0.8466381939919616	1.2	0.7055318283266347	0.36985886737093954	0.16666666666666666	44.0	5.0	34.713109915419565	87.0	102.0	8952.0	13267.0	0.6153846153846154	0.17532467532467533	0.5396825396825397	-1.0	0.0922798370098587	34.18454317664211	15.246211251235321	1.0	0.455026455026455	118.0	4789.0	61.0	2.79337299880562E-4	21.470910553583888	0.5882993252555165
3	60	small	api	A1	947.0	196.0	99.08326103999993	40.213203400000005	4.205278342117891E-5	1143.0	142.1248915599999	35.90264614203248	31.78049716414141	30.594544551448507	37.89189503771249	16.55294535724685	14.783018719021616	11.180339887498949	18.49445852467771	27.217950541566648	16.76305461424021	30.11275538962167	1.1197270105562291	1.1297068751505304	0.9911659698512754	0.4058526433013335	0.20696937697993664	47.0	4.0	33.83784863137726	113.0	112.0	14600.0	17357.0	0.6363636363636364	0.1968503937007874	0.49777777777777776	-1.0	0.09390099947075847	111.83321957605834	42.0394233960863	8.0	0.8533333333333334	115.0	6185.0	61.0	5.113424498498617E-4	20.024984394500787	0.5577578965985139
3	64	medium	iso	B	953.0	348.0	97.49747459999993	55.52691188000001	4.6845199040524544E-5	1301.0	155.43860003999995	37.12142238654117	30.4138126514911	32.72421420622106	38.56526084896328	20.396078054371138	21.322918863558446	13.341664064126334	20.715801027032047	30.775490423562882	17.029386365926403	33.23005089790552	0.9565331174818046	1.2205448495363576	0.7836935429657977	0.5695215399968939	0.3651626442812172	47.0	4.0	34.36568055487916	64.0	251.0	6578.0	24429.0	0.6428571428571429	0.24212144504227517	0.7968253968253968	-1.0	0.09854618821771055	70.49654030277141	20.367156183716382	2.0	0.5079365079365079	143.0	18256.0	197.0	0.0034422059577040136	26.40075756488817	0.7112000528961436
3	66	small	api	A1	905.0	207.0	96.66904747999993	41.041630520000005	5.0076376653772075E-5	1112.0	140.12489155999987	34.92849839314596	32.202484376209235	43.172031755695	55.06068979532297	15.297058540778355	17.591213564936158	11.180339887498949	22.961193205986117	20.930062169300893	15.231546211727817	28.00968253357133	0.8695851758214881	1.0846522890932808	0.8017179187889062	0.4245581350999781	0.2287292817679558	53.0	5.0	32.64965543462902	242.0	65.0	15810.0	4736.0	0.3333333333333333	0.2760791366906475	0.21172638436482086	0.25707035959412783	-1.0	83.42320996293923	36.49657518178932	1.0	0.23127035830618892	131.0	4918.0	51.0	6.584884199349804E-4	18.439088914585774	0.5279095799378564
4	71	medium	E	A1	1005.0	335.0	101.3259017199999	54.69848476000001	4.381691429410215E-5	1340.0	158.02438647999992	37.656340767525464	32.55764119219941	34.47921568612564	41.178667942250925	19.72308292331602	20.43987542921456	14.422205101855956	23.05056684500148	28.31900488604515	16.55294535724685	35.0094805264587	0.9649316597656934	1.1566053125663067	0.8342791177611637	0.5398272685611196	0.3333333333333333	68.0	3.0	35.84689665786984	169.0	34.0	13450.0	2482.0	0.15384615384615385	0.15149253731343285	0.16748768472906403	0.24062338764328806	-1.0	132.6081416638027	47.43906369712317	2.0	0.8472906403940886	122.0	16538.0	185.0	2.2670798904879754E-4	23.194827009486403	0.6159607263138388
4	74	medium	F	A1	968.0	473.0	98.15432883999995	65.76955256	4.518939806141181E-5	1441.0	165.9238813999999	36.796738985948195	31.144823004794873	41.82016988013578	47.56104352896037	24.08318915758459	23.73590514870134	14.142135623730951	28.562313644188745	30.310013316006557	18.027756377319946	38.70249511410002	1.0146311677059534	1.1814720854340122	0.8587855610090271	0.6700626792243678	0.48863636363636365	74.0	3.0	34.92849839314596	123.0	324.0	7703.0	22200.0	0.6666666666666666	0.3102012491325468	0.7248322147651006	-1.0	0.1343487866556966	77.16120895994112	29.546377641000163	7.0	0.3534675615212528	150.0	18281.0	161.0	0.0017226908275950062	25.0	0.679408031498305
4	77	small	api	A1	1144.0	219.0	107.98275595999989	40.384776280000004	4.9064548832201924E-5	1363.0	151.19595935999993	40.311288741492746	34.48187929913333	36.47455087695441	44.676298475079776	15.524174696260024	17.618092830440855	14.560219778561036	22.326252226057523	27.057689979891844	19.1049731745428	31.753993696895506	0.8811495572004865	1.1690571848416025	0.7537266513783711	0.3739928280304288	0.19143356643356643	60.0	4.0	38.3275357934736	41.0	137.0	5018.0	24843.0	0.4666666666666667	0.1305942773294204	0.7696629213483146	-1.0	0.10408536405771372	59.67019675128061	24.16450309713084	5.0	0.7696629213483146	120.0	11541.0	130.0	3.986440431250659E-4	25.942243542145693	0.6435478584797296
4	82	medium	iso	A1	1025.0	270.0	102.81118307999988	47.627416960000005	8.232275103776955E-5	1295.0	152.85281359999988	38.897300677553446	31.827660925679098	35.537677791974374	50.29856506989995	18.110770276274835	18.2262485995268	13.038404810405298	23.90911409790133	27.051940826268215	18.24828759089466	31.075675935305526	0.9936641749056926	1.2221225043330295	0.8130642970591417	0.4632513266863193	0.2634146341463415	86.0	4.0	36.76955262170047	64.0	186.0	6180.0	23971.0	0.7142857142857143	0.19305019305019305	0.744	-1.0	0.18494102764581236	86.78372876700006	34.01553666686856	8.0	0.728	120.0	12189.0	143.0	6.764330599208243E-4	24.758836806279895	0.6365181227232957
5	94	medium	iso	A1	1226.0	434.0	110.7401152799999	64.355339	2.9337044235702914E-5	1660.0	177.9238814	40.311288741492746	37.16180835212409	39.22319451195233	43.368327579113725	23.40939982143925	23.50836909988038	14.866068747318506	27.610131919557805	30.891930476639	17.72004514666935	40.20781173034243	0.9957900406437964	1.0847504609981833	0.9179899676903333	0.5811384504818448	0.3539967373572594	75.0	3.0	37.48332962798263	88.0	313.0	11676.0	51739.0	0.2	0.24156626506024095	0.7805486284289277	-1.0	0.18207496165732892	156.89584576053443	52.52254981492193	16.0	1.0024937655860349	110.0	6069.0	69.0	2.930501896272747E-4	25.298221281347036	0.6275716324421889
5	95	small	api	A1	1102.0	232.0	105.15432883999989	41.798989840000004	3.353832727559859E-5	1334.0	149.7817457999999	39.59797974644666	33.94112549695428	58.24051991518721	68.19859051364818	15.231546211727817	18.89025452068442	15.231546211727817	28.991378028648448	14.849242404917499	17.46424919657298	31.224669734042024	0.8063176806352506	1.1666666666666667	0.6911294405445004	0.3975013706149964	0.21052631578947367	82.0	4.0	35.22782990761707	96.0	165.0	15122.0	29757.0	0.6	0.1956521739130435	0.632183908045977	-1.0	0.0699288364207998	119.56536782732677	42.450103643511426	12.0	0.9195402298850575	108.0	9130.0	105.0	2.521303656062247E-4	23.345235059857504	0.5895562149721135
5	99	small	api	A1	1251.0	114.0	114.7401152799999	28.556349160000003	3.3734466339952845E-5	1365.0	145.29646443999988	44.01136216933077	35.4682957019364	51.818214571651865	62.503837441171214	10.63014581273465	14.535088302384786	14.142135623730951	23.448490324599565	16.183467196273046	17.4928556845359	26.4344830813064	0.7313437381037824	1.240864870959333	0.5893822568595793	0.24887851202096184	0.09112709832134293	66.0	3.0	39.0	90.0	60.0	12304.0	8891.0	0.6363636363636364	0.10989010989010989	0.4	0.006271711127265679	-1.0	86.2777901866323	36.8040566285931	4.0	0.7466666666666667	122.0	8120.0	95.0	2.582074754590805E-4	27.294688127912362	0.6201736729460423
5	102	medium	iso	A1	881.0	304.0	94.49747459999995	50.627416960000005	7.285212862385335E-5	1185.0	147.53910511999993	35.6931365951495	29.832867780352597	3.667788055531446	1.8476102659946037	18.24828759089466	21.499844225944084	13.152946437965905	2.5495097567963922	35.564800803319216	18.110770276274835	79.0759128938765	0.8487637119190967	1.1964366569765836	0.7094096515430558	0.5357541794032243	0.34506242905788875	71.0	4.0	35.510561809129406	40.0	209.0	4201.0	30267.0	0.6428571428571429	0.21012658227848102	0.8393574297188755	-1.0	0.16979171956641964	109.50093390608232	44.41088233970548	7.0	0.6907630522088354	118.0	5472.0	50.0	8.398394206470466E-4	22.360679774997898	0.6264700137907351
6	111	medium	iso	A1	919.0	415.0	97.4974745999999	60.284271200000006	5.934133711428759E-5	1334.0	159.78174579999995	34.92849839314596	30.870698080866262	0.0	0.5983675872973606	21.93171219946131	22.970138910056228	12.529964086141668	0.2290393337255473	39.843608226091824	17.46424919657298	21.93171219946103	0.9547923190773435	1.131445045448931	0.8438698131366196	0.6183162327775827	0.4515778019586507	70.0	3.0	35.35533905932738	36.0	292.0	4114.0	31223.0	0.0	0.24587706146926536	0.8902439024390244	-1.0	0.14830417052265152	135.79163941855205	49.10475479961978	7.0	0.5426829268292683	112.0	15928.0	172.0	5.299426003451765E-4	22.47220505424423	0.6433773591209969
6	112	medium	iso	A1	1120.0	345.0	107.91168815999991	56.35533900000001	4.102685067705296E-5	1465.0	167.09545427999996	39.21734310225516	35.4682957019364	65.01512129572203	76.45375125270682	20.248456731316587	21.964588639756514	12.206555615733702	35.29050900749098	10.121715546101086	16.278820596099706	36.30034211935512	0.9218682427162018	1.1057013686765356	0.8337407086866755	0.5222357277595577	0.3080357142857143	84.0	3.0	35.0	137.0	256.0	13045.0	29911.0	0.7272727272727273	0.26825938566552904	0.6513994910941476	-1.0	0.08693746114839436	131.64936692187723	48.163691550455376	8.0	0.4961832061068702	135.0	6986.0	67.0	7.178720833224535E-4	21.37755832643195	0.5451047071366406
6	116	small	api	A1	935.0	220.0	85.66904747999996	41.627416960000005	4.504324451420775E-5	1155.0	129.29646443999985	38.600518131237564	33.60059523282288	3.544766455594889	0.2968666673247071	10.0	28.97555734057848	27.459060435491963	1.7875407725203973	21.309146312401406	11.661903789690601	344.9999999999848	0.34511846942097013	1.1488045930070454	0.30041529388179733	0.4859096509707105	0.23529411764705882	49.0	6.0	30.528675044947494	67.0	116.0	9006.0	20299.0	0.5833333333333334	0.15844155844155844	0.6338797814207651	-1.0	0.06472959138434328	87.53193893955337	33.59575403529566	3.0	0.7704918032786885	100.0	9536.0	119.0	4.012922748555622E-4	22.627416997969522	0.5861946443578494
6	118	medium	iso	A1	834.0	366.0	89.84062035999996	55.52691188000001	3.743816050775441E-5	1200.0	147.78174579999995	34.785054261852174	30.364452901377952	1.0050860052541815	7.125016348901797	20.396078054371138	22.586170062817036	13.92838827718412	2.846049894151541	35.46910604640353	15.811388300841896	22.945587811167535	0.9030339361496537	1.145584752500962	0.7882733548768103	0.6180602010259765	0.43884892086330934	62.0	3.0	32.01562118716424	47.0	251.0	3730.0	23390.0	0.35714285714285715	0.24833333333333332	0.8422818791946308	-1.0	0.20024454438009703	113.51439350471793	37.68204260288773	3.0	0.6543624161073825	113.0	6110.0	74.0	4.58180413103888E-4	20.615528128088304	0.5926547641093317
7	131	small	api	A1	993.0	138.0	100.84062035999993	32.55634916	8.075650158172064E-5	1131.0	135.39696951999989	37.48332962798263	32.38826948140329	23.008870082822853	24.466145243874422	11.40175425099138	15.53502352273116	14.560219778561036	11.15162404590515	25.101680732488923	16.492422502470642	26.926176705731077	0.7339386537978588	1.1573118980470636	0.6341753290848932	0.32284955252927033	0.13897280966767372	58.0	10.0	34.92849839314596	58.0	119.0	9726.0	21299.0	0.8	0.15649867374005305	0.672316384180791	-1.0	0.07435329944214603	96.86751829646796	35.907959291550455	8.0	1.0112994350282485	104.0	7203.0	92.0	4.569077006993958E-4	25.495097567963924	0.6801716341904411
7	142	small	api	A1	999.0	174.0	102.08326103999994	36.213203400000005	3.7568764202575966E-5	1173.0	140.71067799999992	37.107950630558946	32.984845004941285	27.70755060012231	30.963756532073532	14.142135623730951	14.861524858984653	12.041594578792296	14.309601877143646	27.406525629105627	17.029386365926403	27.812866726670865	0.9515938477323348	1.125	0.8458611979842976	0.3547418355474592	0.17417417417417416	64.0	3.0	35.510561809129406	58.0	147.0	6532.0	20732.0	0.6	0.17476555839727195	0.7170731707317073	-1.0	0.1096596573672223	33.484943932315716	13.549776476484551	4.0	0.5463414634146342	146.0	6920.0	70.0	0.0011428746361929398	19.6468827043885	0.5294521085249316
7	145	small	api	A1	1166.0	174.0	109.84062035999995	35.384776280000004	9.144178709128978E-5	1340.0	147.63961019999994	42.579337712087536	33.54101966249684	44.47436539354237	57.47510971220896	13.45362404707371	17.53072957662814	16.278820596099706	24.166651133887523	19.945726359298124	18.027756377319946	28.662068622026602	0.7674309268343286	1.2694705808153082	0.6045283273452873	0.32214654436607576	0.14922813036020582	90.0	17.0	38.48376280978771	85.0	107.0	13568.0	18453.0	0.7692307692307693	0.14328358208955225	0.5572916666666666	-1.0	0.03192632837110914	124.63898645880505	43.51496756455489	9.0	0.9583333333333334	106.0	14017.0	197.0	3.513834958496881E-4	31.25699921617557	0.7340884310490872
8	157	small	api	A1	985.0	167.0	101.49747459999993	40.041630520000005	5.933667329217589E-5	1152.0	143.53910511999993	36.05551275463989	31.953090617340916	43.06941255883301	40.47754585359801	13.92838827718412	16.074658363717685	11.180339887498949	20.96766741731366	22.626919212867268	17.46424919657298	32.30018876549446	0.8664811383252823	1.1283888994159643	0.7678922920756831	0.3945086385430129	0.16954314720812183	122.0	3.0	34.785054261852174	97.0	120.0	12207.0	15671.0	0.9090909090909091	0.18836805555555555	0.5529953917050692	-1.0	0.02943913800656439	103.12648603217175	34.6270797538062	5.0	0.5990783410138248	108.0	6235.0	83.0	0.0010637183839908942	21.840329667841555	0.6057417576187702
8	159	medium	iso	A1	997.0	327.0	100.08326103999993	51.455844080000006	4.953646391940368E-5	1324.0	153.53910511999993	37.0	32.89376840679705	41.241444314527996	50.93002762413474	18.867962264113206	21.99879508556893	15.264337522473747	25.35135135135135	24.168711537341647	16.15549442140351	32.65341070800403	0.8576816225944334	1.1248331155743911	0.7624967746050595	0.5141303705065609	0.3279839518555667	93.0	5.0	34.48187929913333	49.0	196.0	4356.0	24541.0	0.21428571428571427	0.18504531722054382	0.8	-1.0	0.12721315406466777	110.10875217819316	40.94291694176562	5.0	0.7346938775510204	132.0	4827.0	41.0	4.1030578306287265E-4	20.615528128088304	0.5571764358942785
8	160	small	api	A1	967.0	198.0	98.25483391999994	40.2842712	5.4557149219801405E-5	1165.0	140.9533186799999	37.013511046643494	32.01562118716424	39.80557109226518	43.45184230102204	14.142135623730951	16.28873008306944	13.45362404707371	18.884995782192558	23.113716759513697	15.620499351813308	27.459313336077596	0.8682159721235932	1.1561078521719583	0.7509818141036686	0.4099978555029654	0.2047569803516029	74.0	3.0	33.83784863137726	90.0	160.0	13185.0	27543.0	0.6363636363636364	0.2145922746781116	0.64	-1.0	0.0932376074883938	105.51142301437237	41.04752657837045	6.0	0.96	161.0	7793.0	64.0	2.0728511398526673E-4	18.0	0.48630890426246925
9	167	large	iso	B	696.0	464.0	82.01219323999995	64.94112544000001	8.063950586998395E-5	1160.0	148.95331867999988	31.016124838541646	28.0178514522438	24.775140568831915	29.493585629733275	23.706539182259394	25.45816465428159	13.416407864998739	17.571505235972136	32.8718996019319	14.317821063276353	35.69078412798721	0.93119592492982	1.107012966051604	0.8411788781942883	0.7918471982569314	0.6666666666666666	48.0	3.0	29.154759474226502	35.0	381.0	1224.0	18109.0	0.38461538461538464	0.3586206896551724	0.9158653846153846	-1.0	0.26655871489720523	50.31404672021009	17.88854381999832	1.0	0.19230769230769232	134.0	3762.0	46.0	0.006541156012081464	23.08679276123039	0.744348073184887
9	173	small	api	A1	1047.0	219.0	103.66904747999992	41.213203400000005	1.3493976661422372E-4	1266.0	147.2964644399999	41.0	30.805843601498726	64.23067237566129	77.66349001371981	16.55294535724685	16.7652509184733	13.92838827718412	30.5609756097561	10.907021549108084	15.620499351813308	31.283319053741028	0.9873365712055931	1.3309163199804508	0.7418472193804759	0.3975458866635285	0.20916905444126074	57.0	3.0	33.12099032335839	37.0	145.0	4727.0	24316.0	0.5714285714285714	0.14375987361769352	0.7967032967032966	-1.0	0.15862762291857976	100.24393807189425	37.01617890553465	7.0	1.098901098901099	124.0	3083.0	37.0	5.5693681288147E-4	19.6468827043885	0.47919226108264634
9	184	medium	E	A1	936.0	340.0	97.91168815999991	57.69848476000001	4.1370078638069294E-5	1276.0	158.02438647999995	36.124783736376884	31.89043743820395	19.08001222670464	19.832129850218365	21.540659228538015	20.493389896261203	12.083045973594572	12.373776498207256	36.594041780121934	17.46424919657298	36.472252557411004	1.0511027866828355	1.1327779308884705	0.9278983620897568	0.5892910830595984	0.36324786324786323	80.0	4.0	35.34119409414458	299.0	168.0	28029.0	15165.0	0.0	0.365987460815047	0.35974304068522484	0.15454710195368465	-1.0	144.3059990671636	46.532558838356564	12.0	0.4282655246252677	118.0	6641.0	83.0	3.4562464803442657E-4	25.495097567963924	0.705750870483161
9	185	small	api	A1	973.0	64.0	99.91168815999991	22.313708480000003	4.805597460329311E-5	1037.0	125.05382375999984	36.40054944640259	31.38470965295043	22.806495491605972	28.049518093822968	8.06225774829855	-1.0	12.36931687685298	11.2635662437925	22.144541328731524	17.029386365926403	23.953084614510182	-1.0	1.159817944754529	-1.0	0.2233343154433196	0.065775950668037	41.0	5.0	34.52535300326414	148.0	29.0	10690.0	1655.0	0.6153846153846154	0.17068466730954676	0.1638418079096045	0.07100258515355391	-1.0	46.91817059599431	20.808652046684813	1.0	0.3502824858757062	120.0	8745.0	94.0	4.558100028505441E-4	23.259406699226016	0.6389850442635202
9	187	medium	iso	A1	890.0	315.0	94.32590171999993	51.041630520000005	4.5325031509295346E-5	1205.0	147.78174579999995	36.05551275463989	31.064449134018133	45.0	52.94347181059042	17.029386365926403	21.42187952672035	14.035668847618199	24.40680863391008	21.278342878327447	15.297058540778355	30.58338775921476	0.7949529519426614	1.1606680227642001	0.6849098418766061	0.541119984959313	0.3539325842696629	62.0	4.0	32.89376840679705	89.0	192.0	7492.0	18665.0	0.0	0.23319502074688797	0.6832740213523132	-1.0	0.12375444901004024	112.01220710028966	41.625935311588236	6.0	0.5088967971530249	120.0	3475.0	37.0	5.261398477278824E-4	21.93171219946131	0.608276253029822
9	189	small	api	A1	976.0	198.0	98.49747459999995	39.213203400000005	8.119010243678392E-5	1174.0	140.12489155999987	38.07886552931954	31.906112267087632	21.997403406642157	34.017128620482666	14.035668847618199	19.1506061706955	14.035668847618199	13.05185942625642	27.142134796952742	17.26267650163207	23.330192030990784	0.7329098996926665	1.1934661675656215	0.6141019491047853	0.3981137948891131	0.2028688524590164	39.0	4.0	36.138621999185304	75.0	116.0	1820.0	3543.0	0.26666666666666666	0.16269165247018738	0.6073298429319371	-1.0	0.08923979731171203	0.0	0.0	0.0	0.07329842931937172	153.0	5878.0	49.0	0.0022731256683448013	24.413111231467404	0.6411197101623226
10	201	small	api	A1	855.0	156.0	98.59797967999994	43.455844080000006	5.065980066799632E-5	1011.0	144.4680373199999	36.124783736376884	29.068883707497267	18.67670173219011	34.5257651717742	14.212670403551895	13.384184212513984	6.4031242374328485	14.283822534843276	27.0736230506513	16.55294535724685	25.201848550628096	1.0619003876428486	1.2427303401079624	0.8544897902392854	0.44073767252672	0.1824561403508772	68.0	3.0	34.92849839314596	99.0	107.0	11527.0	14119.0	1.0	0.20375865479723046	0.5194174757281553	-1.0	0.05480806936187087	95.34903099126797	41.680339793937435	8.0	0.5970873786407767	108.0	7891.0	76.0	7.63302393027271E-4	20.396078054371138	0.5646006963865288
10	203	medium	iso	A1	887.0	305.0	93.49747459999993	50.455844080000006	4.398651005167281E-5	1192.0	146.3675322399999	35.510561809129406	30.23243291566195	37.23483398157467	51.64355054306347	19.1049731745428	19.355492644907287	13.341664064126334	24.021022381591898	25.03933448266531	16.15549442140351	30.63259796594925	0.987056931334145	1.1745849865338862	0.8403452646256592	0.5396492717676039	0.3438556933483653	42.0	3.0	32.7566787083184	55.0	193.0	6120.0	26808.0	0.35714285714285715	0.2080536912751678	0.7782258064516129	-1.0	0.14105450720599275	105.06918267990989	36.103870272523196	6.0	0.6330645161290323	104.0	6480.0	67.0	3.2724422460078857E-4	19.1049731745428	0.5380081925268527
10	204	small	api	A1	925.0	102.0	103.74011527999993	34.62741696	4.4739794291602644E-5	1027.0	140.36753223999986	35.73513677041127	31.622776601683793	12.730198020419259	3.8916762940807583	12.36931687685298	9.729346693505134	6.082762530298219	3.69384342497595	29.092954473549092	17.11724276862369	54.4249942581531	1.2713409508893512	1.1300442469213319	1.1250364349475386	0.3337900374077936	0.11027027027027027	36.0	3.0	36.124783736376884	99.0	86.0	10152.0	9220.0	0.8571428571428571	0.1801363193768257	0.4648648648648649	0.003362281212407047	-1.0	101.14159756388713	37.37980013795033	2.0	0.6270270270270271	107.0	10039.0	113.0	2.8020186201638546E-4	23.769728648009426	0.6651640596963039
10	208	medium	iso	A1	928.0	270.0	96.42640679999994	48.284271200000006	1.24927900697499E-4	1198.0	147.53910511999993	36.40054944640259	31.38470965295043	20.13031202604128	33.53782046310445	17.204650534085253	20.45115288372561	14.422205101855956	15.961297530837664	30.078341027802242	16.278820596099706	28.889890058680727	0.8412557781901958	1.159817944754529	0.725334335440244	0.5007370159519419	0.29094827586206895	61.0	4.0	34.713109915419565	90.0	186.0	7494.0	20244.0	0.6923076923076923	0.2303839732888147	0.6739130434782609	-1.0	0.13386110422277298	103.77955184234382	43.968920764984475	5.0	0.6086956521739131	100.0	8398.0	63.0	8.628111616650006E-4	20.248456731316587	0.556267887140855
11	210	small	api	A1	1111.0	35.0	108.4974745999999	16.313708480000003	5.833396388123292E-5	1146.0	127.63961019999986	40.0	34.0	3.3664606634298013	-0.0	5.0	-1.0	13.0	1.0	22.0	17.029386365926403	-1.0	-1.0	1.1764705882352942	-1.0	0.15036025990599433	0.0315031503150315	75.0	5.0	38.118237105091836	113.0	31.0	22757.0	6600.0	0.8571428571428571	0.1256544502617801	0.2152777777777778	0.07030885425018646	-1.0	82.40118332070449	30.307405672736188	7.0	1.0763888888888888	117.0	6996.0	75.0	6.221566020403775E-4	24.0	0.6
11	221	medium	iso	A1	916.0	429.0	96.1543288399999	62.35533900000001	6.459184489816989E-5	1345.0	161.33809495999992	36.069377593742864	29.698484809834994	24.443954780416533	30.868184011017654	22.80350850198276	22.907531067533398	13.601470508735444	18.713935338798183	35.35533905932738	17.08800749063506	36.47480625317148	0.9954590232686372	1.214519118557795	0.8196322380257915	0.6484922702103078	0.4683406113537118	90.0	3.0	35.35533905932738	25.0	327.0	2162.0	39179.0	0.42857142857142855	0.2617100371747212	0.9289772727272727	-1.0	0.20268008457359188	98.93621794810136	38.42002194285316	9.0	0.6164772727272727	168.0	12004.0	89.0	4.268466354975556E-4	21.2602916254693	0.5894277374267037
11	224	medium	iso	A1	804.0	223.0	91.66904747999993	42.627416960000005	1.22377607863916E-4	1027.0	136.71067799999986	34.713109915419565	28.442925306655784	29.185915816110025	50.923040861440796	14.212670403551895	20.65409158523506	12.041594578792296	18.26399310072697	22.817624875178744	14.560219778561036	23.526979205879634	0.6881285649818688	1.2204479511569974	0.5638327831428744	0.4650142892485091	0.277363184079602	63.0	3.0	32.28002478313795	14.0	58.0	1502.0	8391.0	0.1	0.07010710808179163	0.8055555555555556	-1.0	0.07084783024854281	104.2610579615279	39.32963226464916	2.0	1.7222222222222223	96.0	11228.0	160.0	2.416510776622785E-4	21.840329667841555	0.6291666094180769
11	226	medium	iso	A1	873.0	330.0	94.91168815999993	54.52691188000001	4.441391957112192E-5	1203.0	152.26702715999994	34.17601498127012	30.083217912982647	24.13237959458081	31.865977693603668	20.396078054371138	19.897165105532554	11.40175425099138	17.322089785027327	32.1441676484577	16.0312195418814	32.81108208746663	1.0250745745030712	1.1360491779877444	0.9023153172988164	0.5745015491461894	0.37800687285223367	46.0	3.0	34.058772731852805	6.0	168.0	439.0	19075.0	0.0	0.14463840399002495	0.9655172413793104	-1.0	0.178878439182746	57.273392716736375	23.36659697233149	6.0	0.5919540229885057	146.0	4867.0	47.0	7.840304869842694E-4	19.026297590440446	0.5567149242200312
12	243	small	api	A1	824.0	188.0	90.91168815999994	37.384776280000004	5.431769412643361E-5	1012.0	130.71067799999986	33.61547262794322	30.01666203960727	20.47784356726151	42.47388308838045	14.317821063276353	16.59737520566214	12.165525060596439	16.212772196662883	25.052752334944135	15.132745950421556	24.009884552263422	0.8626557444090241	1.119893763789834	0.7703014092066284	0.4112207906007058	0.22815533980582525	42.0	3.0	32.7566787083184	88.0	140.0	10024.0	17773.0	0.6923076923076923	0.22529644268774704	0.6140350877192983	-1.0	0.06282182710273852	109.65166246243635	37.72868914543993	6.0	0.7456140350877193	157.0	4050.0	38.0	0.001466859372901213	21.540659228538015	0.640795965207763
13	247	medium	iso	A1	792.0	228.0	89.25483391999994	41.970562720000004	4.487344973268299E-5	1020.0	133.63961019999988	32.69556544854363	29.154759474226502	6.581944655178006	8.497275630607845	15.524174696260024	18.330968952691805	12.36931687685298	4.129000313894658	30.526748155366572	15.811388300841896	27.94351445326805	0.8468823844677552	1.1214486429719062	0.7551682279658086	0.4702329372728279	0.2878787878787879	38.0	3.0	32.28002478313795	51.0	141.0	5501.0	16760.0	0.5384615384615384	0.18823529411764706	0.734375	-1.0	0.10693633505690954	75.04041296466568	31.330652332942925	9.0	0.6979166666666666	84.0	6880.0	105.0	0.0010926950431165065	20.615528128088304	0.6305297934220797
13	251	small	api	A1	1148.0	188.0	109.49747459999992	37.627416960000005	6.794861762684896E-5	1336.0	149.53910511999993	41.23105625617661	33.95585369269929	32.47119229084848	46.50743575877496	13.038404810405298	17.063579958554016	13.892443989449804	19.64538562794297	25.238652744703632	18.973665961010276	27.07976383699562	0.7641072296712926	1.214254738794611	0.6292808298445026	0.34363730394198544	0.16376306620209058	72.0	6.0	38.8329756778952	70.0	134.0	9597.0	20371.0	0.6153846153846154	0.15269461077844312	0.6568627450980392	-1.0	0.05903232616399637	82.69479490340775	36.90724809414742	7.0	0.6274509803921569	92.0	6916.0	92.0	0.0016377386182100944	28.284271247461902	0.6859943405700354
14	254	small	api	A1	1232.0	83.0	115.0538237599999	25.142135600000003	3.286175266109753E-5	1315.0	142.61017291999985	40.80441152620633	36.61966684720111	49.39870535499551	50.063616853030084	8.246211251235321	-1.0	12.36931687685298	20.438966494207854	18.268871827574603	18.439088914585774	26.656357300504876	-1.0	1.1142758806754427	-1.0	0.218524989247172	0.06737012987012987	83.0	4.0	39.319206502675	166.0	50.0	17993.0	5080.0	0.5384615384615384	0.16425855513307985	0.23148148148148148	0.06421863605047376	-1.0	59.106695082238176	22.563268710165765	2.0	0.5509259259259259	153.0	26116.0	206.0	7.466216280086411E-4	20.615528128088304	0.5052279240652235
14	256	small	api	A1	1259.0	122.0	115.7401152799999	32.798989840000004	4.8308988158976376E-5	1381.0	150.95331867999994	42.638011210655684	35.4682957019364	56.84539145958473	61.09081634885217	10.770329614269007	13.8187342698172	13.0	25.540590873709597	14.125291054586754	18.027756377319946	29.176340671489932	0.7794005879245757	1.2021443479825238	0.6483419310106895	0.2833848036236381	0.09690230341540905	162.0	3.0	37.36308338453881	110.0	74.0	15714.0	12041.0	0.7692307692307693	0.1332367849384504	0.40217391304347827	0.01765153739354182	-1.0	115.68030147152696	37.40625870253919	7.0	1.1467391304347827	299.0	26012.0	129.0	0.0019947583359291657	26.1725046566048	0.6138303338609756
14	257	small	api	A1	1283.0	250.0	114.3259017199999	43.627416960000005	2.9249040946545773E-5	1533.0	160.36753223999995	42.190046219457976	37.12142238654117	39.9488550186739	38.17555830311311	16.64331697709324	18.91627190524472	15.0	22.754182230718904	28.824326526559545	19.4164878389476	36.8147103640772	0.8798412848188505	1.1365417461685008	0.7741389947047378	0.38160571054886266	0.19485580670303976	150.0	3.0	39.81205847478876	68.0	170.0	9260.0	28315.0	0.07692307692307693	0.1552511415525114	0.7142857142857143	-1.0	0.09864353814038819	129.03129197603673	47.69556544854363	10.0	0.8991596638655462	123.0	12477.0	111.0	2.72275733847712E-4	19.6468827043885	0.4656757805429327
14	260	small	api	A1	951.0	82.0	98.74011527999993	24.142135600000003	2.66884076911341E-5	1033.0	125.29646443999984	35.34119409414458	33.1058907144937	26.995838394086633	31.455026632054484	9.055385138137417	-1.0	12.165525060596439	13.29892812189588	22.714990709214653	17.029386365926403	25.48521565823105	-1.0	1.0675198078471357	-1.0	0.24450179677772826	0.08622502628811778	113.0	2.0	34.23448553724738	66.0	42.0	11698.0	6684.0	0.8461538461538461	0.10454985479186835	0.3888888888888889	0.026233144168347447	-1.0	31.199781723217416	10.875260192432428	5.0	0.7870370370370371	94.0	5965.0	83.0	8.609520956042105E-4	21.470910553583888	0.6075321194973783
14	262	small	api	A1	1300.0	246.0	116.7401152799999	45.455844080000006	2.9960026948364016E-5	1546.0	164.61017291999994	43.56604182158393	36.49657518178932	49.444106121652695	59.44054165329806	15.620499351813308	18.406773917721743	14.212670403551895	27.131223094368917	20.714272400475018	19.209372712298546	31.507560126012507	0.8486277618031774	1.1937021927285403	0.7109208368490982	0.3893763850667327	0.18923076923076923	110.0	3.0	40.24922359499622	99.0	183.0	9317.0	18504.0	0.3333333333333333	0.18240620957309184	0.648936170212766	-1.0	0.04674740268098	127.6259815732705	49.16556640026138	3.0	0.4645390070921986	147.0	13998.0	130.0	4.902550465636185E-4	28.160255680657446	0.6463808623235083
15	263	medium	iso	A1	837.0	367.0	90.66904747999993	56.52691188000001	6.174856127883495E-5	1204.0	150.02438647999992	35.84689665786984	29.154759474226502	23.629377730656813	34.29864927610083	20.396078054371138	21.50108001241251	13.341664064126334	17.546846690895045	31.555739666221626	16.0	31.13867256359091	0.9486071417155112	1.2295384117148813	0.7715148487247786	0.6234422159609528	0.43847072879330945	41.0	3.0	32.7566787083184	34.0	192.0	2938.0	22882.0	0.35714285714285715	0.1877076411960133	0.8495575221238938	-1.0	0.276977030652172	106.1929038945492	46.87513153627846	6.0	0.6327433628318584	107.0	3852.0	46.0	9.311039390663503E-5	22.80350850198276	0.6361361966594804
15	266	medium	iso	A1	1167.0	294.0	110.15432883999989	48.041630520000005	4.8449836694241346E-5	1461.0	160.61017291999994	42.720018726587654	34.132096331752024	22.45693899994211	29.207596471142722	17.029386365926403	20.484764386172987	15.0	16.432577066336734	32.43281599935579	19.235384061671343	33.67501191233897	0.831319611243421	1.2516084072705067	0.6642010443636707	0.43613020955155457	0.2519280205655527	85.0	4.0	39.6232255123179	56.0	200.0	4146.0	20824.0	0.4375	0.17522245037645448	0.78125	-1.0	0.19430718562203209	115.80766571268086	44.80584360149872	2.0	0.55859375	139.0	6722.0	56.0	0.0010099382102031784	23.600847442411894	0.5524540518921505
15	268	medium	iso	A1	986.0	344.0	98.25483391999991	53.69848476000001	2.9110404461502025E-5	1330.0	154.36753223999992	35.34119409414458	34.0147027033899	15.945395900922847	28.015267468011416	20.0	21.74711198528725	14.212670403551895	14.713707709331612	33.191529258536896	16.278820596099706	31.325301204819276	0.9196623447532142	1.0389975888462635	0.8851438681146864	0.5465225741842061	0.3488843813387424	43.0	3.0	33.83784863137726	33.0	228.0	3732.0	29712.0	0.3333333333333333	0.1962406015037594	0.8735632183908046	-1.0	0.16107942686861815	80.78138036459474	28.1245154965971	10.0	0.7586206896551724	136.0	10463.0	101.0	5.840173415448121E-4	22.135943621178654	0.6263496236774352
15	273	small	api	A1	1031.0	136.0	101.2548339199999	32.38477628	2.4051139661067085E-5	1167.0	135.63961019999988	38.2099463490856	33.24154027718932	75.61412987544615	80.75388725443675	11.40175425099138	14.647739940228787	13.601470508735444	27.375071151468177	5.896237008442631	16.64331697709324	27.735430108225543	0.7783968241870146	1.1494637742555402	0.6771825625310809	0.31983437260473685	0.13191076624636275	91.0	5.0	33.24154027718932	53.0	98.0	5550.0	11457.0	0.4166666666666667	0.1293916023993145	0.6490066225165563	-1.0	0.12396418007748605	27.963304291176783	12.16227766016838	1.0	0.3576158940397351	94.0	7719.0	109.0	3.22536019370222E-4	19.209372712298546	0.5027322607784359
15	276	medium	iso	A1	1226.0	363.0	112.05382375999987	54.69848476000001	6.371352475135193E-5	1589.0	169.58073563999997	40.496913462633174	37.33630940518894	14.514266293668442	8.3362013915401	19.4164878389476	24.429865003071466	14.317821063276353	7.852450293364237	38.354085414799535	20.09975124224178	54.161781866538064	0.7947849010424922	1.0846522890932808	0.7327554729146385	0.4881447408448533	0.29608482871125613	58.0	3.0	40.024992192379	145.0	289.0	15837.0	36830.0	0.8	0.27312775330396477	0.6658986175115207	-1.0	0.09316736297599343	131.00234085195177	51.55512198453101	10.0	0.4815668202764977	117.0	5485.0	38.0	7.283188149204527E-4	25.079872407968907	0.6193033064386575
16	279	small	api	A1	1400.0	67.0	125.32590171999989	21.313708480000003	1.1699443839420454E-4	1467.0	149.05382375999991	47.01063709417264	35.84689665786984	16.18920625702693	4.398705354995524	7.211102550927978	-1.0	12.041594578792296	6.487893354625634	27.9522104678487	21.213203435596427	84.59177992434758	-1.0	1.3114283655528631	-1.0	0.1700662687240709	0.047857142857142855	78.0	6.0	46.22769732530488	105.0	67.0	21125.0	13133.0	1.0	0.11724608043626449	0.38953488372093026	0.01847879510661589	-1.0	49.11887769528177	22.323374397315945	4.0	0.9941860465116279	133.0	12151.0	121.0	8.316722103654643E-4	29.966648127543394	0.637443990974077
16	282	small	api	A1	1133.0	80.0	111.3969695199999	22.899494920000002	7.016540498915296E-5	1213.0	136.71067799999986	41.182520563948	33.12099032335839	17.744671625056924	29.054604099077153	8.0	-1.0	12.0	10.101372968515546	26.206945852939906	20.396078054371138	20.799999999999994	-1.0	1.2433964130264628	-1.0	0.20556658784051293	0.0706090026478376	76.0	5.0	40.80441152620633	103.0	48.0	17216.0	8294.0	0.7692307692307693	0.12448474855729597	0.31788079470198677	0.0369725474700821	-1.0	98.26053847591001	39.361545484393645	5.0	1.099337748344371	122.0	9289.0	117.0	0.0015090554309820925	25.0	0.6070536639732901
16	286	medium	iso	A1	1098.0	303.0	106.39696951999987	51.284271200000006	4.556101869990364E-5	1401.0	160.50966783999993	41.400483088968905	31.400636936215164	49.95027223429173	61.8259399168746	19.235384061671343	19.475911087361737	13.601470508735444	30.603507627610032	20.09513377966711	18.027756377319946	34.71685413979714	0.9876500244526955	1.3184599781547952	0.7490936705071068	0.48200875862690706	0.27595628415300544	97.0	3.0	36.40054944640259	82.0	227.0	7209.0	26843.0	0.7142857142857143	0.22055674518201285	0.7346278317152104	-1.0	0.15026601972058043	115.7431359315745	44.8327168748619	10.0	0.6763754045307443	105.0	16082.0	205.0	1.7395593716933402E-4	26.40075756488817	0.6376920169784833
17	295	medium	iso	A1	1092.0	387.0	107.32590171999989	60.69848476000001	6.596309937296311E-5	1479.0	170.8528136	39.824615503479755	32.64965543462902	14.470294100065885	9.691837941282763	22.67156809750927	20.57602545627295	12.041594578792296	8.662983826418987	41.19492172568107	20.0	51.458493379215085	1.1018438981663223	1.2197560731756085	0.9033313482897409	0.5655529912840137	0.3543956043956044	57.0	3.0	39.05124837953327	88.0	282.0	8768.0	34766.0	0.8	0.2501690331304936	0.7621621621621621	-1.0	0.1823557157200549	139.27299327977678	51.42956348249516	5.0	0.5837837837837838	122.0	8779.0	79.0	5.204149612525351E-4	26.1725046566048	0.6571941580783857
17	298	medium	E	B	1009.0	275.0	100.91168815999993	46.870057640000006	3.2569042377610745E-5	1284.0	150.6101729199999	37.64306044943742	33.52610922848042	17.211115275353347	20.57776873684133	16.401219466856727	19.383665463614214	14.212670403551895	10.758955174327564	31.43818427652879	16.64331697709324	30.61057089436394	0.8461361189731661	1.1227983597171975	0.7535957918448374	0.46446609401366334	0.27254707631318137	95.0	3.0	36.359317925395686	157.0	89.0	7819.0	3941.0	0.0	0.19158878504672897	0.3617886178861789	0.1193532904026473	-1.0	67.926053656704	26.683793653865866	1.0	0.14634146341463414	162.0	7274.0	54.0	0.0010735610772481224	28.635642126552707	0.7607150371053496
17	300	medium	iso	A1	1039.0	390.0	103.49747459999992	59.52691188000001	5.646446607756272E-5	1429.0	165.43860003999998	37.69615364994153	32.69556544854363	23.74949449286676	29.104731627418698	20.615528128088304	23.86723970798402	13.45362404707371	17.083971112288772	35.8458397621077	18.384776310850235	35.12275162563191	0.8637583725776232	1.1529439278017024	0.7491763924933764	0.5751532789573984	0.3753609239653513	65.0	3.0	36.61966684720111	47.0	282.0	5206.0	38412.0	0.5454545454545454	0.23023093072078377	0.8571428571428571	-1.0	0.14882564739605988	90.87986984453043	33.81632150955123	7.0	0.47112462006079026	161.0	12793.0	119.0	0.0014903551312796044	24.351591323771842	0.6459967122881678
18	304	medium	iso	A1	964.0	363.0	98.08326103999993	55.284271200000006	3.3103425209829164E-5	1327.0	155.7817457999999	36.87817782917155	31.89043743820395	9.162347045721724	8.212780189285887	21.2602916254693	20.386481692978215	13.45362404707371	5.7486571321943885	37.53476264850553	17.029386365926403	40.24269486249546	1.0428622233914964	1.1564023823954328	0.9018160454073578	0.5636463410148465	0.37655601659751037	39.0	3.0	35.0	59.0	232.0	6772.0	32728.0	0.18181818181818182	0.2192916352675207	0.7972508591065293	-1.0	0.16583436584395786	129.7315467269145	47.20465053408525	10.0	0.6116838487972509	116.0	8944.0	105.0	9.87209867178797E-4	24.839484696748443	0.673555098405643
18	309	medium	E	A1	856.0	336.0	94.42640679999994	54.94112544	6.367196292373061E-5	1192.0	151.78174579999987	35.05709628591621	30.01666203960727	36.62574097240096	39.88190181082183	21.93171219946131	20.945284230505873	12.041594578792296	23.333364330251797	29.31705060472186	15.620499351813308	36.38973748308186	1.0470954682734144	1.1679212112145594	0.8965463236895113	0.5818406873870375	0.3925233644859813	28.0	3.0	32.7566787083184	84.0	109.0	2871.0	3949.0	0.1	0.16191275167785235	0.5647668393782384	-1.0	0.12736949206095724	46.84699072977245	21.204650534085253	2.0	0.15025906735751296	79.0	6136.0	102.0	4.91315001743743E-4	18.027756377319946	0.5142398626027219
18	314	medium	iso	A1	1266.0	370.0	114.49747459999992	58.35533900000001	7.216744436692466E-5	1636.0	175.68124071999995	42.2965719651132	37.21558813185679	57.28310544363645	67.73437047536166	20.591260281974	21.528782067361597	13.892443989449804	33.76160132262809	17.492669945009943	17.804493814764857	36.481786206772796	0.9564526324594594	1.1365283766376126	0.8415563149325824	0.5096648568351921	0.292259083728278	73.0	5.0	37.013511046643494	88.0	275.0	8955.0	33590.0	0.6153846153846154	0.22188264058679708	0.7575757575757576	-1.0	0.12970117948066398	157.88049126383171	46.61553287379074	6.0	0.8429752066115702	121.0	6836.0	72.0	4.314704817690657E-4	22.090722034374522	0.5222816178246137
19	316	medium	iso	A1	1117.0	324.0	107.49747459999993	51.627416960000005	6.844032728264695E-5	1441.0	161.53910511999993	40.718546143004666	32.202484376209235	17.532727661391856	18.20204043300149	19.1049731745428	20.505793398898494	14.866068747318506	11.690004803419916	36.301546996903184	19.1049731745428	37.423733461244325	0.931686611822055	1.2644535641196362	0.7368294402101931	0.4802663239495306	0.2900626678603402	128.0	3.0	40.22437072223753	93.0	226.0	11028.0	30397.0	0.5833333333333334	0.22137404580152673	0.7084639498432602	-1.0	0.10729670569722194	76.21461218548988	32.65247584249853	4.0	0.47335423197492166	89.0	6265.0	105.0	3.1400723247145283E-4	25.495097567963924	0.6261298593133564
19	317	medium	iso	A1	1037.0	312.0	106.39696951999987	51.213203400000005	1.0906848278898812E-4	1349.0	160.02438647999998	42.43819034784589	29.410882339705484	26.686827358244614	43.4116159237	19.235384061671343	19.830227613390473	13.152946437965905	21.772841688733816	31.416942522413724	20.223748416156685	31.681809042752814	0.9700031909206398	1.4429417607289254	0.672240015030563	0.4813408091512724	0.3008678881388621	112.0	3.0	40.162171256046406	105.0	188.0	10633.0	18511.0	0.7142857142857143	0.21719792438843588	0.6416382252559727	-1.0	0.06167888171477723	54.22807068284941	20.47213595499958	6.0	0.35494880546075086	108.0	5639.0	73.0	8.097638578819016E-4	27.294688127912362	0.6431633371779202
19	318	small	api	A1	1125.0	220.0	109.08326103999993	41.384776280000004	6.228462156225993E-5	1345.0	153.29646443999997	39.319206502675	34.36568055487916	12.724355685422367	19.259291643767167	15.652475842498529	17.213497790663343	13.0	9.38472651971997	33.056234640425686	18.973665961010276	28.45203736887663	0.9093140762470997	1.1441416514329017	0.7947565540580501	0.3793870469716206	0.19555555555555557	115.0	4.0	39.395431207184416	144.0	139.0	17407.0	18784.0	0.6923076923076923	0.2104089219330855	0.4911660777385159	-1.0	0.02633504951183844	109.82688938445438	46.259060954864694	6.0	0.6219081272084805	119.0	4931.0	56.0	4.6621482611618024E-4	28.0178514522438	0.7125741830608322
[truncated: 27 more columns]
