# Supplementary material for: Exploiting Single-Cell Quantitative Data to Map Genetic Variants Having Probabilistic Effects
Source: PLoS Genet. 2016 Aug 1;12(8):e1006213. doi: 10.1371/journal.pgen.1006213 (PMC4968810; doi:10.1371/journal.pgen.1006213)
Supplement: S1 Dataset — (ZIP) [file pgen.1006213.s007.zip › data/2014-10-07_morpho/k_series/k6-3_C.xls]

image_number	cell_id	Cgroup	Agroup	C11-1_C	C11-2_C	C12-1_C	C12-2_C	C13_C	C101_C	C102_C	C103_C	C104_C	C105_C	C106_C	C107_C	C108_C	C109_C	C110_C	C111_C	C112_C	C113_C	C114_C	C115_C	C116_C	C117_C	C118_C	C126_C	C127_C	C128_C	A7-1_C	A7-2_C	A8-1_C	A8-2_C	A9_C	A101_C	A102_C	A103_C	A104_C	A120_C	A121_C	A122_C	A123_C	D14-1_C	D14-2_C	D14-3_C	D15-1_C	D15-2_C	D15-3_C	D16-1_C
1	1	large	F	997.0	651.0	102.42640679999992	79.59797967999997	5.42085186116862E-5	1648.0	184.02438648	40.11234224026316	30.14962686336267	23.64716040529163	37.84844144506924	28.319604517012593	28.006829066994023	13.45362404707371	24.655752936992084	39.104961575252574	18.35755975068582	40.18377168913264	1.0111678280061764	1.3304424105164305	0.7600237485015807	0.7771236165242499	0.6529588766298897	81.0	4.0	38.48376280978771	231.0	175.0	13895.0	11476.0	0.5454545454545454	0.24635922330097088	0.43103448275862066	0.009350659254669604	-1.0	92.27459758097618	38.6283661236493	2.0	0.18719211822660098	125.0	106.0	231.0	9022.0	8215.0	17237.0	94.0
1	2	large	F	1086.0	676.0	102.25483391999994	76.94112543999998	1.0894685108809999E-4	1762.0	182.02438648	39.395431207184416	32.69556544854363	52.03497591043114	71.82489420068993	28.319604517012593	30.900528093734103	17.69180601295413	40.30924275580468	19.207497756487744	17.0	42.42597355944906	0.9164763926075147	1.204916650522073	0.7606139330968816	0.752444872192503	0.6224677716390423	102.0	5.0	34.88552708502482	95.0	72.0	11647.0	11975.0	0.5714285714285714	0.09477866061293984	0.4311377245508982	0.02101111319175142	-1.0	139.59382551126197	47.429467181594156	8.0	1.3712574850299402	110.0	82.0	192.0	9350.0	6286.0	15636.0	110.0
1	3	large	E	779.0	541.0	87.49747459999995	70.76955255999998	5.75752618438104E-5	1320.0	161.09545427999993	33.28663395418648	28.30194339616981	32.7352262721076	43.62075332676634	26.476404589747453	25.13472310538565	13.341664064126334	26.376953620736213	31.693936612190164	15.0	38.23401847006293	1.0533796007513734	1.176125380799513	0.8956354636572006	0.8088182302806717	0.6944801026957638	58.0	4.0	30.805843601498726	112.0	132.0	10410.0	13143.0	0.5714285714285714	0.18484848484848485	0.5409836065573771	-1.0	0.03713543121937085	134.0408742230833	50.08679276123039	7.0	0.6311475409836066	73.0	58.0	131.0	11911.0	8355.0	20266.0	226.0
1	7	large	E	1332.0	691.0	126.71067799999985	91.66904747999995	3.665793745401169E-5	2023.0	220.7939390400001	42.15447781671598	39.0	58.63558021213434	67.69379494509235	31.0	32.438822123465066	7.0	46.234708646471276	21.923076923076923	20.223748416156685	49.974358974358985	0.9556450564700291	1.0808840465824612	0.8841328165510327	0.7234516374381649	0.5187687687687688	128.0	3.0	40.311288741492746	284.0	199.0	27069.0	17485.0	0.0	0.23875432525951557	0.41200828157349895	0.0199068154486991	-1.0	189.5101401680746	62.038985987659345	4.0	0.5010351966873706	273.0	85.0	358.0	9128.0	2557.0	11685.0	46.0
2	16	large	F	992.0	658.0	102.91168815999991	81.25483391999994	8.286914237287904E-5	1650.0	186.16652208000005	38.0	32.0	9.462322208025626	7.853313301978233	29.274562336608895	27.65982676226971	14.317821063276353	7.0	47.0	18.24828759089466	51.23048408906548	1.0583783690410462	1.1875	0.8912659949819336	0.7895588477148543	0.6633064516129032	63.0	3.0	37.36308338453881	55.0	74.0	10051.0	14975.0	0.4666666666666667	0.07818181818181819	0.5736434108527132	-1.0	0.014956292366270958	141.68916340606256	53.73637677555282	8.0	1.4186046511627908	117.0	81.0	198.0	12606.0	9457.0	22063.0	120.0
2	19	medium	iso	973.0	334.0	99.49747459999992	53.284271200000006	7.89421546082778E-5	1307.0	155.1959593599999	38.07886552931954	32.01562118716424	19.013674388529772	37.633796106774014	19.697715603592208	20.090677707429446	13.416407864998739	18.356639313789213	30.297709806389577	16.1245154965971	30.062670757447496	0.9804405749990244	1.18938393563284	0.824326397579397	0.535533905902774	0.3432682425488181	42.0	3.0	35.510561809129406	30.0	271.0	3445.0	37413.0	0.23076923076923078	0.23029839326702373	0.9003322259136213	-1.0	0.19863558006144966	121.04103975709197	48.04834939252005	10.0	0.6478405315614618	129.0	44.0	173.0	9359.0	2886.0	12245.0	99.0
3	61	large	E	898.0	544.0	94.32590171999993	70.355339	4.926160861491651E-5	1442.0	167.09545427999996	35.6931365951495	31.575306807693888	19.653824058053317	18.152705886651177	25.179356624028344	25.832177022423675	15.132745950421556	12.551432648843777	39.397875294655165	16.1245154965971	40.28697059844529	0.9747284017979341	1.1304129778543348	0.8622763723467599	0.745875074789585	0.6057906458797327	52.0	3.0	33.734255586866	158.0	75.0	19190.0	7735.0	0.625	0.16158113730929266	0.3218884120171674	0.06466523521797203	-1.0	140.0177153351259	49.8303004904387	2.0	0.7467811158798283	76.0	54.0	130.0	4993.0	3180.0	8173.0	99.0
4	69	large	E	1180.0	969.0	115.7401152799999	109.63961019999985	4.353492178013878E-5	2149.0	228.20815260000018	38.8329756778952	36.87817782917155	30.990245563710573	38.30577086810683	31.240998703626616	41.92240494032309	8.602325267042627	29.20198568881509	41.21678698554467	19.1049731745428	47.110761342968864	0.7452100791473784	1.0530068990333181	0.7076972428494974	0.9472913512722738	0.8211864406779661	159.0	3.0	38.41874542459709	114.0	17.0	20107.0	2101.0	0.0	0.06095858538855282	0.1297709923664122	0.24067106463062182	-1.0	188.09443103860025	55.75592587415111	8.0	1.6412213740458015	98.0	136.0	234.0	7781.0	11297.0	19078.0	97.0
4	73	large	F	984.0	674.0	99.1543288399999	79.59797967999997	6.995793155956769E-5	1658.0	181.58073564	36.76955262170047	32.526911934581186	31.759480084812807	37.14668669802178	29.274562336608895	28.65211798381157	15.033296378372908	26.870057685088806	38.18376618407357	17.46424919657298	44.497334751645525	1.021724200394156	1.1304347826086956	0.9038329465025227	0.80276857915546	0.6849593495934959	50.0	3.0	34.713109915419565	182.0	75.0	17851.0	9051.0	0.75	0.15500603136308805	0.2918287937743191	0.015411887044033344	-1.0	97.32791987818553	29.7038322902917	6.0	0.490272373540856	159.0	50.0	209.0	14624.0	3591.0	18215.0	170.0
4	76	large	F	906.0	548.0	96.74011527999991	71.76955256	5.69543786928788E-5	1454.0	171.33809495999992	34.058772731852805	32.0624390837628	3.343376144327138	5.379701599125411	26.30589287593181	25.02253476002803	13.152946437965905	3.4645992951367504	43.29053059169529	17.11724276862369	36.95351618285657	1.0512880940404914	1.062263935780887	0.9896675003540178	0.7418799569576041	0.6048565121412803	54.0	4.0	34.36568055487916	124.0	94.0	19554.0	15905.0	0.5714285714285714	0.1499312242090784	0.43119266055045874	-1.0	0.004045172624924096	158.2388368954244	52.90477880185969	10.0	1.2889908256880733	97.0	42.0	139.0	10593.0	3463.0	14056.0	136.0
5	89	large	iso	858.0	503.0	94.25483391999992	69.76955256000001	5.069646708531101E-5	1361.0	166.85281359999996	35.84689665786984	28.635642126552707	23.860175191342336	33.32121567193957	25.238858928247925	24.056609802927944	12.206555615733702	20.420177707051145	36.527904468748936	16.278820596099706	37.172725825910426	1.049144461127523	1.251827931758877	0.8380899918516962	0.7402225398775607	0.5862470862470862	52.0	4.0	34.20526275297414	13.0	392.0	1209.0	45062.0	0.5454545454545454	0.2975753122703894	0.9679012345679012	-1.0	0.2588501848735038	66.0188618194608	22.02271554554524	4.0	0.43703703703703706	122.0	60.0	182.0	4051.0	1614.0	5665.0	48.0
5	90	large	E	1065.0	757.0	103.15432883999989	85.66904747999992	3.8258726301928714E-5	1822.0	191.23758988000003	38.58756276314948	33.61547262794322	51.654425046006594	58.781597235653635	30.0	30.40783604113652	14.0	40.27204334045284	25.315723191486445	18.110770276274835	47.090909090909086	0.9865877979417941	1.1479107609236217	0.8594638464299913	0.8304939641736125	0.7107981220657277	82.0	3.0	35.4682957019364	175.0	7.0	20542.0	557.0	0.26666666666666666	0.09989023051591657	0.038461538461538464	0.056931380328205536	-1.0	51.72150834147452	18.163816367292046	2.0	0.5	100.0	59.0	159.0	15569.0	6139.0	21708.0	216.0
5	96	large	E	1139.0	638.0	106.5685423999999	76.42640679999998	4.644551012431471E-5	1777.0	185.82337632000002	38.47076812334269	36.71511950137164	47.3373058591238	56.34019965531098	27.294688127912362	29.57196840887313	16.55294535724685	35.97536694777452	26.4196334690879	18.027756377319946	43.22179447257518	0.9229919277109242	1.0478181372092623	0.8808703485217408	0.7171572874961275	0.5601404741000878	38.0	4.0	36.40054944640259	153.0	100.0	16918.0	12438.0	0.8125	0.14237478897017444	0.3952569169960474	0.01528791082568465	-1.0	156.70676857111724	55.71374533143356	6.0	0.7154150197628458	164.0	125.0	289.0	14114.0	9416.0	23530.0	141.0
5	100	large	E	904.0	620.0	93.74011527999993	75.35533899999996	5.454864113447095E-5	1524.0	171.92388139999997	34.9857113690718	32.2490309931942	55.45990909292914	50.29008120537128	26.30589287593181	30.348078787751124	14.142135623730951	33.442224102789226	25.17905112160932	16.0312195418814	43.47160263395511	0.8668058713011253	1.0848608560193684	0.7990018871928493	0.8038750408500673	0.6858407079646017	83.0	4.0	32.31098884280702	81.0	37.0	13703.0	4912.0	0.6	0.07742782152230972	0.3135593220338983	0.04240193735398021	-1.0	143.01049391354692	50.41920780121927	6.0	2.559322033898305	92.0	52.0	144.0	11712.0	5389.0	17101.0	181.0
5	106	large	F	869.0	595.0	93.08326103999995	76.59797968	4.3483470347549744E-5	1464.0	171.68124071999995	33.1058907144937	31.304951684997057	9.678260053133954	14.272513384400327	28.42534080710379	25.696006710685236	12.806248474865697	9.665953493282831	43.379718763495916	15.811388300841896	39.20736663048802	1.106216274269714	1.057528887046957	1.0460388248671972	0.8228974664637516	0.6846950517836594	48.0	4.0	33.12099032335839	74.0	92.0	8076.0	12350.0	0.36363636363636365	0.1133879781420765	0.5542168674698795	-1.0	0.04577423822050822	123.59235121536656	51.90724809414742	3.0	0.7590361445783133	56.0	76.0	132.0	3149.0	5311.0	8460.0	67.0
6	113	large	E	1253.0	732.0	118.71067799999986	87.49747459999995	1.3434139706106914E-4	1985.0	209.03657972000008	43.840620433565945	35.35533905932738	15.642246457208728	16.699244233993625	29.5296461204668	30.533602916028023	11.661903789690601	13.435028842544403	46.66904755831214	18.35755975068582	46.75527302407243	0.9671196092278316	1.24	0.7799351687321222	0.7370649049784725	0.5841979249800479	96.0	4.0	41.340053217188775	191.0	203.0	28998.0	26586.0	0.6363636363636364	0.19848866498740556	0.5152284263959391	0.048401432576370654	-1.0	193.6307485403181	60.0743560071868	14.0	0.9187817258883249	192.0	166.0	358.0	11818.0	9659.0	21477.0	78.0
6	114	medium	iso	1251.0	552.0	113.49747459999992	71.18376612	5.384004315829219E-5	1803.0	187.09545428	41.0	36.0	34.5085229876684	36.86989764584402	25.0	26.59610002759254	15.0	26.0	36.0	19.4164878389476	43.333333333333336	0.9399874407925732	1.1388888888888888	0.8253548260617717	0.6271837005261441	0.4412470023980815	71.0	4.0	39.824615503479755	86.0	158.0	11178.0	25273.0	0.6153846153846154	0.1353300055463117	0.6475409836065574	-1.0	0.058327971935090386	175.2139025994587	55.34119409414458	10.0	1.2049180327868851	98.0	38.0	136.0	8805.0	2605.0	11410.0	142.0
6	121	large	iso	921.0	595.0	95.66904747999993	74.94112543999998	3.6847512299891265E-5	1516.0	173.43860003999998	36.359317925395686	31.38470965295043	22.166345822082462	20.801492814106645	27.80287754891569	26.334508741062088	13.892443989449804	15.566848673051405	39.955762339898314	15.0	43.834063210825285	1.055758351989458	1.1585041992567104	0.9113116315563002	0.7833372173551406	0.6460369163952225	82.0	4.0	33.60059523282288	38.0	369.0	3563.0	42396.0	0.6153846153846154	0.2684696569920844	0.9066339066339066	-1.0	0.29530990732063594	102.86708380907251	38.76765665238145	7.0	0.4914004914004914	121.0	70.0	191.0	10231.0	6047.0	16278.0	114.0
7	130	large	F	1011.0	648.0	101.08326103999993	78.18376611999996	4.063005223149077E-5	1659.0	181.68124071999998	37.48332962798263	32.38826948140329	42.96908576314689	59.75146243376153	27.85677655436824	29.009281659192098	15.231546211727817	35.375726040359396	25.286932988817256	16.401219466856727	40.951314535579016	0.9602711601630208	1.1573118980470636	0.8297427528252804	0.773459080322524	0.6409495548961425	58.0	3.0	34.713109915419565	161.0	106.0	16969.0	11703.0	0.3333333333333333	0.1609403254972875	0.3970037453183521	0.017796549540598353	-1.0	138.64140977008145	52.549756272669754	3.0	0.7116104868913857	171.0	65.0	236.0	8372.0	3104.0	11476.0	81.0
7	133	medium	iso	887.0	428.0	95.08326103999994	62.455844080000006	5.567543297005484E-5	1315.0	159.53910511999993	36.49657518178932	29.427877939124322	16.172159015782547	16.893730179198123	23.194827009486403	22.131315966168238	13.341664064126334	11.50792911137501	39.146553563361685	17.11724276862369	39.60092416253777	1.048054577727955	1.2402041104454622	0.8450662023298003	0.6568542496005251	0.48252536640360766	51.0	4.0	35.35533905932738	86.0	293.0	7210.0	30294.0	0.5714285714285714	0.28821292775665397	0.7730870712401056	-1.0	0.20031379306389727	111.09770705573752	40.065268676374984	2.0	0.46437994722955145	128.0	75.0	203.0	4657.0	1922.0	6579.0	49.0
7	137	large	F	1100.0	700.0	105.81118307999988	82.42640679999998	4.567649922596185E-5	1800.0	190.65180344	41.10960958218893	32.64965543462902	41.18592516570965	55.98623094909996	31.04834939252005	28.120849487294212	14.317821063276353	37.509478092151085	32.312745294121584	18.0	45.25194212028916	1.1041042485771477	1.2591131218673468	0.8768904313694144	0.7789952290551412	0.6363636363636364	60.0	3.0	37.36308338453881	84.0	91.0	11904.0	12814.0	0.6666666666666666	0.09722222222222222	0.52	-1.0	0.009845673519357648	154.2852889047051	57.7566787083184	6.0	1.302857142857143	279.0	75.0	354.0	19291.0	4965.0	24256.0	110.0
7	138	large	F	976.0	610.0	97.08326103999993	74.18376612	8.411630708520752E-5	1586.0	173.68124071999998	39.35733730830886	30.870698080866262	14.812118926413845	32.52745127916326	27.784887978899608	27.774551519290917	17.88854381999832	19.89463854900312	39.195744677700084	17.69180601295413	36.99926409435101	1.0003721557700584	1.2749092101905735	0.7846614863034229	0.7641251985698652	0.625	79.0	4.0	36.235341863986875	145.0	24.0	16797.0	2058.0	0.4117647058823529	0.10655737704918032	0.14201183431952663	0.07799538776761367	-1.0	112.42051637601206	39.64684818745049	2.0	0.9408284023668639	63.0	89.0	152.0	5534.0	10864.0	16398.0	91.0
8	163	large	api	967.0	527.0	97.74011527999993	68.94112544	6.322226030431173E-5	1494.0	169.09545427999998	36.069377593742864	31.827660925679098	38.29016319224307	55.21357963489777	25.317977802344327	25.22882239001498	14.142135623730951	32.02162269083245	27.931678739317586	17.11724276862369	38.98968581561026	1.0035338713377535	1.1332713917610413	0.8855194604165532	0.7053513825157834	0.5449844881075491	57.0	4.0	34.48187929913333	35.0	405.0	2949.0	42997.0	0.4666666666666667	0.29451137884872824	0.9204545454545454	-1.0	0.2584752228271841	69.5533380891767	25.223748416156685	6.0	0.41363636363636364	106.0	74.0	180.0	5500.0	5446.0	10946.0	66.0
9	168	large	api	869.0	513.0	93.08326103999994	69.355339	4.637864528996456E-5	1382.0	164.85281359999993	34.539832078341085	30.463092423455635	31.87536275158905	37.31132478375932	25.553864678361276	24.400200326065196	13.038404810405298	23.30642483073309	34.9275111406862	16.401219466856727	38.45020760015107	1.0472809377332732	1.1338255354451963	0.9236702693612018	0.7450892698118566	0.5903337169159953	51.0	4.0	33.015148038438355	25.0	202.0	2700.0	29282.0	0.25	0.16425470332850942	0.8898678414096917	-1.0	0.29205708417987625	61.97958042303378	22.248456731316587	5.0	0.6211453744493393	119.0	85.0	204.0	5227.0	5383.0	10610.0	58.0
9	174	large	E	830.0	581.0	90.3259017199999	73.35533899999999	3.970620297892868E-5	1411.0	166.5096678399999	34.058772731852805	29.832867780352597	44.05043314356416	52.76516601842533	27.65863337187866	25.953249093321975	13.341664064126334	32.4732781391631	27.21830184005203	15.033296378372908	40.78726467906373	1.065709856689793	1.1416526558094866	0.9334799435421568	0.8121185352502016	0.7	82.0	3.0	31.064449134018133	106.0	147.0	10560.0	13821.0	0.42857142857142855	0.1793054571226081	0.5810276679841897	-1.0	0.09456825616012483	150.37479053373264	48.78136722804153	5.0	0.7786561264822134	92.0	137.0	229.0	5306.0	8913.0	14219.0	74.0
9	180	large	F	947.0	736.0	97.91168815999994	83.01219323999997	7.2551697915421E-5	1683.0	183.33809495999998	35.77708763999664	32.202484376209235	25.866356794094514	36.0273733851036	30.4138126514911	29.627694519377336	14.7648230602334	25.043961347997644	38.78582737308133	16.401219466856727	42.57933771208755	1.0265332198426584	1.1110039592606176	0.9239690023479529	0.8478272083752418	0.7771911298838438	64.0	3.0	34.20526275297414	120.0	73.0	15565.0	8508.0	0.5	0.11467617349970291	0.37823834196891193	0.0799435225119696	-1.0	158.714261309189	57.66068833087243	6.0	1.2124352331606219	67.0	78.0	145.0	8171.0	8821.0	16992.0	144.0
10	198	medium	iso	789.0	365.0	87.25483391999994	56.11269832	5.8360191874912325E-5	1154.0	145.78174579999992	32.802438933713454	29.206163733020468	24.130652205166136	41.12147549715229	20.396078054371138	21.68377250228834	14.317821063276353	19.449773271105187	28.69257351497204	14.7648230602334	29.574313178838153	0.9406148331531653	1.1231341176324037	0.8374911049234317	0.6430898530097167	0.46261089987325726	43.0	5.0	30.01666203960727	57.0	270.0	5585.0	27024.0	0.8	0.2833622183708839	0.8256880733944955	-1.0	0.13434110765082857	74.34684070215317	25.223092506098865	7.0	0.43425076452599387	86.0	49.0	135.0	5439.0	3397.0	8836.0	58.0
10	202	large	E	1088.0	786.0	115.22539663999989	93.42640679999992	9.637504402473638E-5	1874.0	211.4802305600001	41.773197148410844	31.89043743820395	73.53998518795996	78.16727498969702	27.784887978899608	35.011313403813176	9.433981132056603	41.940768712903036	9.595352857512692	15.652475842498529	42.85134131957052	0.7935974197378577	1.309897276553742	0.6058470644551327	0.8108143649259303	0.7224264705882353	76.0	4.0	33.24154027718932	241.0	180.0	27124.0	20869.0	0.0	0.22465314834578443	0.42755344418052255	0.05420539458198143	-1.0	185.93078340723713	53.856720953842256	8.0	0.6223277909738717	95.0	83.0	178.0	3934.0	3898.0	7832.0	41.0
11	212	large	F	1072.0	643.0	107.15432883999989	80.42640679999998	7.45840826901348E-5	1715.0	189.58073564000003	38.07886552931954	34.0147027033899	86.10351912912809	85.89490148683743	27.51363298439521	28.8605900218012	12.36931687685298	44.77549360516539	4.733247307904731	16.76305461424021	44.8906643429606	0.9533288461397184	1.1194825326379998	0.8515799204952762	0.7505661009747039	0.5998134328358209	77.0	4.0	35.4400902933387	158.0	113.0	20956.0	15609.0	0.6153846153846154	0.15801749271137025	0.41697416974169743	0.025944393122252257	-1.0	158.53553929023892	55.96767732985238	5.0	0.8523985239852399	216.0	99.0	315.0	13741.0	7248.0	20989.0	96.0
11	219	large	iso	838.0	467.0	92.25483391999994	64.69848476	9.142213387443622E-5	1305.0	159.78174579999995	35.014282800023196	29.017236257093817	31.607502246248913	45.09912754731164	23.345235059857504	23.853235448442625	13.45362404707371	24.67564464862972	29.361859015491607	15.264337522473747	34.836412939061994	0.9787030824525614	1.2066718721864247	0.8110764036284396	0.7013018398158322	0.5572792362768496	92.0	4.0	32.7566787083184	87.0	280.0	7152.0	25871.0	0.5454545454545454	0.28122605363984676	0.7629427792915532	-1.0	0.2222742142674062	91.06531261211975	30.177923450696632	7.0	0.4141689373297003	68.0	59.0	127.0	5637.0	5531.0	11168.0	111.0
12	227	large	F	1134.0	726.0	110.15432883999989	86.84062035999995	5.087599207773282E-5	1860.0	198.9949492	38.28837943815329	36.235341863986875	10.135749725544585	29.074236025501975	29.614185789921695	30.02963729027191	12.649110640673518	17.968898399351616	45.31487535465838	19.72308292331602	36.97742254712545	0.9861652841046867	1.056658429824471	0.9332867237603978	0.7883541325564853	0.6402116402116402	83.0	4.0	38.07886552931954	56.0	164.0	8574.0	25960.0	0.6153846153846154	0.11827956989247312	0.7454545454545455	0.033199237633149976	-1.0	166.70355779135303	55.93631175602044	10.0	1.05	63.0	184.0	247.0	2123.0	9205.0	11328.0	31.0
12	229	large	iso	766.0	414.0	86.42640679999995	60.69848476000001	9.902300166304998E-5	1180.0	149.5391051199999	33.52610922848042	28.460498941515414	30.372286357644953	38.2656306398938	23.021728866442675	21.92586429243491	13.601470508735444	21.774074498924115	31.622776601683793	14.866068747318506	35.158707264650964	1.0499804504575847	1.177987402728762	0.8913341925604177	0.7023141075442701	0.5404699738903395	27.0	4.0	30.610455730027933	63.0	260.0	5001.0	26036.0	0.5	0.27372881355932205	0.804953560371517	-1.0	0.20451911510791443	119.29136440365156	46.011410529966724	4.0	0.47678018575851394	144.0	109.0	253.0	6232.0	4382.0	10614.0	33.0
12	230	large	F	1037.0	651.0	104.98275595999992	81.01219323999997	5.0532265626751684E-5	1688.0	188.40916276000004	38.897300677553446	31.827660925679098	31.759480084812807	40.33103353851034	30.14962686336267	26.87343264677492	12.041594578792296	29.33365503839292	37.891568683483705	17.46424919657298	45.32374736639895	1.1219120110054466	1.2221225043330295	0.9180029064416316	0.7716714283140642	0.6277724204435873	57.0	4.0	36.05551275463989	86.0	104.0	11680.0	14529.0	0.6923076923076923	0.11255924170616113	0.5473684210526316	-1.0	0.014461044013043852	189.48584791382305	60.52117675962993	10.0	1.368421052631579	108.0	136.0	244.0	9979.0	9753.0	19732.0	114.0
12	233	large	E	1001.0	619.0	104.56854239999988	79.01219323999996	6.289286832941238E-5	1620.0	186.40916276	39.21734310225516	30.675723300355934	11.814975236223226	7.2642370986826155	28.635642126552707	29.70217407692193	10.198039027185569	7.726173576061971	48.148823926276	20.09975124224178	61.10281383341881	0.9640924617973369	1.2784488475875682	0.7541110961276069	0.7556019375096505	0.6183816183816184	55.0	3.0	39.56008088970496	69.0	42.0	7652.0	5543.0	0.8181818181818182	0.06851851851851852	0.3783783783783784	0.1272635644234629	-1.0	98.99077356088563	39.81624222076716	4.0	1.162162162162162	104.0	80.0	184.0	2919.0	2535.0	5454.0	34.0
12	238	large	F	896.0	597.0	94.66904747999993	75.42640679999998	7.39920865294466E-5	1493.0	172.50966783999996	35.6931365951495	30.59411708155671	1.1573330681295033	11.309932474020213	28.0	25.90646100059481	14.0	6.2757163244218885	43.73389813581504	16.278820596099706	32.0	1.0808114624130685	1.1666666666666667	0.9264098249254872	0.7967377808035386	0.6662946428571429	54.0	3.0	34.713109915419565	108.0	131.0	13190.0	13517.0	0.3333333333333333	0.16008037508372405	0.5481171548117155	0.01601073555058066	-1.0	104.18014478405914	37.886120882834604	7.0	0.7071129707112971	98.0	81.0	179.0	3787.0	4573.0	8360.0	41.0
13	250	large	F	774.0	535.0	87.84062035999995	70.52691188	9.705362207674014E-5	1309.0	161.19595935999993	33.24154027718932	29.120439557122072	10.946731129745046	29.291362170984257	25.45584412271571	25.81223130976409	12.727922061357855	16.154486089457617	36.67527057429997	14.7648230602334	33.01881230410226	0.9861930887426393	1.1415191797494464	0.863930371243609	0.8028963319129278	0.6912144702842378	46.0	3.0	30.528675044947494	83.0	52.0	11303.0	6925.0	0.5	0.10313216195569137	0.3851851851851852	-1.0	0.0031094585749595486	103.87356524328733	36.40993731862871	5.0	0.9259259259259259	81.0	41.0	122.0	5299.0	2035.0	7334.0	95.0
14	259	large	api	1072.0	579.0	104.32590171999993	73.76955255999998	3.530238408774922E-5	1651.0	180.50966783999996	38.27531841800928	34.17601498127012	38.99099404250546	49.33110337256679	26.419689627245813	26.85582241878625	13.892443989449804	31.58693513131277	29.845492535013296	17.08800749063506	41.644595514133236	0.9837602146477051	1.119946794235248	0.8783990629835792	0.7071067811902544	0.5401119402985075	79.0	3.0	35.4400902933387	52.0	393.0	4312.0	38515.0	0.5384615384615384	0.2695336159903089	0.8831460674157303	-1.0	0.2985126324483332	80.13598238845427	29.323807579381203	3.0	0.3685393258426966	75.0	65.0	140.0	6709.0	6765.0	13474.0	91.0
15	264	large	F	935.0	590.0	95.91168815999994	73.18376612	5.2230281723134546E-5	1525.0	171.92388139999994	34.713109915419565	32.55764119219941	27.962232204374374	23.879966858620833	26.40075756488817	27.617640198404416	13.892443989449804	17.57261165842816	38.88488089558911	16.15549442140351	43.40825367811804	0.9559382110573462	1.0662046955581226	0.8965803799587887	0.7630328224221723	0.6310160427807486	58.0	3.0	33.24154027718932	45.0	66.0	5254.0	8630.0	0.38461538461538464	0.07278688524590164	0.5945945945945946	-1.0	0.025367771640142207	119.39077968176329	46.35376566673811	3.0	1.1711711711711712	68.0	79.0	147.0	5051.0	7833.0	12884.0	80.0
15	265	large	api	944.0	633.0	96.49747459999992	75.76955256	5.6659217879159275E-5	1577.0	175.09545427999996	39.0	30.463092423455635	9.71325102494028	19.367347547776237	26.90724809414742	31.177257077973252	14.866068747318506	11.0	42.80589711226955	17.4928556845359	33.170142047095524	0.8630409027597685	1.2802377203822948	0.6741255073331646	0.785197259037907	0.6705508474576272	79.0	3.0	35.84689665786984	52.0	269.0	3955.0	25374.0	0.5	0.20355104629042486	0.838006230529595	-1.0	0.2696872683890986	169.91656293722292	54.5512261462736	5.0	0.6542056074766355	108.0	87.0	195.0	5999.0	5057.0	11056.0	59.0
15	269	large	F	1199.0	1079.0	107.98275595999989	100.9116881599999	5.652678695241126E-5	2278.0	210.89444412000012	42.05948168962618	35.73513677041127	42.63746684495834	49.00712159200597	35.84689665786984	37.205103774809345	19.313207915827967	38.37422467329375	35.23143084882365	17.0	50.84085343216338	0.9634940645466198	1.176978332553955	0.8186166541026374	0.9345166944746314	0.8999165971643036	52.0	3.0	37.8021163428716	149.0	131.0	22789.0	26245.0	0.7894736842105263	0.12291483757682177	0.46785714285714286	-1.0	0.005317352172250708	190.7769040779079	60.31886210522856	11.0	1.2892857142857144	83.0	101.0	184.0	2770.0	4587.0	7357.0	41.0
15	271	medium	iso	1177.0	568.0	108.9827559599999	70.35533899999999	3.0849141864502204E-5	1745.0	182.16652208	41.6293165929973	34.0147027033899	31.35518189944122	42.537183324083145	25.298221281347036	28.52200275784905	15.524174696260024	26.23151397550666	35.27886192227128	19.1049731745428	38.80008095397608	0.8869721210017465	1.223862426669057	0.724731882990956	0.6455639553272318	0.4825828377230246	66.0	3.0	39.11521443121589	105.0	431.0	10037.0	47304.0	0.625	0.30716332378223493	0.8041044776119403	-1.0	0.1840153087665498	146.82251080517187	55.300285862703134	6.0	0.5055970149253731	111.0	83.0	194.0	5043.0	3793.0	8836.0	64.0
16	285	large	F	925.0	599.0	95.49747459999993	78.66904747999996	3.938517579383241E-5	1524.0	176.16652208	35.4682957019364	31.400636936215164	63.79988515865264	65.04964352626274	26.40075756488817	28.74752081265161	14.317821063276353	37.526471843622694	20.66837055943574	15.231546211727817	41.38917352045485	0.9183664127749533	1.1295406451144276	0.8130441491832449	0.8237814435356808	0.6475675675675676	104.0	4.0	32.31098884280702	84.0	94.0	9102.0	12632.0	0.42857142857142855	0.1167979002624672	0.5280898876404494	-1.0	0.006423310234079507	142.62886918577058	47.96730262220815	5.0	1.0280898876404494	85.0	45.0	130.0	9676.0	4502.0	14178.0	130.0
16	287	large	E	750.0	570.0	85.25483391999995	72.59797967999997	6.198374067516518E-5	1320.0	160.26702715999994	33.24154027718932	26.92582403567252	4.610649318660608	12.415097554273068	26.30589287593181	26.08532601788161	14.142135623730951	7.159716367394624	39.92449770806615	14.560219778561036	33.302140981232824	1.0084555913887756	1.2345598126597523	0.8168543808470042	0.8515409196400908	0.76	114.0	3.0	31.622776601683793	145.0	112.0	16407.0	11691.0	0.5333333333333333	0.1946969696969697	0.4357976653696498	0.03497113245587517	-1.0	136.37648505315389	50.59211096507312	7.0	0.6964980544747081	136.0	72.0	208.0	9196.0	4433.0	13629.0	70.0
17	294	large	E	805.0	546.0	89.42640679999995	70.11269832	8.456729683767403E-5	1351.0	162.36753224	34.92849839314596	28.861739379323623	31.675468738109203	46.26438747098382	23.853720883753127	27.922934401231007	13.601470508735444	25.537885710398523	29.10427500435996	15.811388300841896	35.34471599386678	0.8542698464636121	1.2102007413374583	0.7058910288879119	0.7840267861461258	0.6782608695652174	78.0	3.0	32.28002478313795	307.0	258.0	24343.0	19696.0	0.5833333333333334	0.41820873427091043	0.45663716814159294	0.050810894497773144	-1.0	141.7355823227499	49.94616246780751	5.0	0.4176991150442478	76.0	83.0	159.0	7503.0	10517.0	18020.0	108.0
17	297	large	E	1232.0	682.0	108.91168815999991	76.59797967999997	1.1878899378154828E-4	1914.0	187.92388140000003	43.41658669218482	35.17101079013795	18.6128854543324	19.01367438852978	28.844410203711913	29.88182100005643	21.95449840010015	14.533616022688923	44.838063068753065	18.867962264113206	44.60985989838777	0.9652828789670296	1.2344423920952239	0.7819586277563355	0.7033035753469495	0.5535714285714286	55.0	4.0	39.824615503479755	355.0	160.0	31835.0	14986.0	0.65	0.2690700104493208	0.3106796116504854	0.005331878551348511	-1.0	166.7197975607412	58.5865588114837	4.0	0.4854368932038835	91.0	87.0	178.0	3914.0	4415.0	8329.0	51.0
17	301	large	E	1046.0	950.0	105.08326103999991	98.84062035999996	8.005876834517963E-5	1996.0	206.7523085200001	38.948684188300895	33.12099032335839	49.90557974763607	58.08406781297518	33.12099032335839	36.224433119519425	13.892443989449804	41.20806731853852	29.890410592638833	18.027756377319946	48.54720499451162	0.9143273605988121	1.1759516792235694	0.7775211998527893	0.940593386442169	0.9082217973231358	94.0	5.0	35.17101079013795	142.0	40.0	18970.0	4279.0	0.0	0.09118236472945891	0.21978021978021978	0.31133113781403593	-1.0	147.66732899978476	55.79790423185711	3.0	0.8131868131868132	233.0	100.0	333.0	23246.0	10173.0	33419.0	158.0
18	305	large	iso	937.0	626.0	98.56854239999991	77.42640679999997	4.548250362237213E-5	1563.0	178.40916276	36.359317925395686	31.064449134018133	49.184916125118406	62.440919509833364	29.068883707497267	27.079818625704608	13.038404810405298	39.05463801366253	24.207736527234857	16.1245154965971	44.05316420986779	1.0734519351582588	1.1704478572446093	0.9171292240948761	0.7855082860594278	0.6680896478121665	131.0	3.0	32.7566787083184	19.0	261.0	1246.0	23331.0	0.2857142857142857	0.17914267434420986	0.9321428571428572	-1.0	0.29604567803155496	70.10645566352184	26.751369321762315	6.0	0.43214285714285716	142.0	106.0	248.0	3261.0	2167.0	5428.0	38.0
19	319	large	iso	917.0	456.0	96.32590171999993	64.11269832	5.796774442669047E-5	1373.0	162.85281359999993	36.235341863986875	31.240998703626616	24.1209831194426	36.911107741480265	23.021728866442675	23.89072550768289	13.038404810405298	21.27756936567699	33.16155190262006	16.492422502470642	35.42864861482497	0.9636261928939429	1.1598650288916816	0.8308089035279765	0.6655810864492373	0.49727371864776443	90.0	3.0	33.83784863137726	54.0	354.0	4412.0	39662.0	0.7142857142857143	0.29715950473415875	0.8676470588235294	-1.0	0.20810229867428856	72.76587718399121	22.605551275463988	5.0	0.45588235294117646	182.0	31.0	213.0	14531.0	1926.0	16457.0	97.0
19	321	large	iso	865.0	469.0	93.49747459999995	65.52691188	7.332142127344283E-5	1334.0	161.43860003999995	34.88552708502482	29.5296461204668	31.88656177014331	44.22708527547985	24.041630560342615	24.704596069874906	12.649110640673518	24.30807474782337	29.66510321276252	15.033296378372908	34.85009011140262	0.9731642845866757	1.1813730155352553	0.8237569944373204	0.7008415164188835	0.5421965317919075	84.0	4.0	32.2490309931942	89.0	314.0	7130.0	28143.0	0.5384615384615384	0.3020989505247376	0.7791563275434243	-1.0	0.18148296067117017	114.39929159320243	49.09289034718626	3.0	0.2630272952853598	152.0	24.0	176.0	7029.0	928.0	7957.0	66.0
[truncated: 67 more columns]
