# Supplementary material for: Exploiting Single-Cell Quantitative Data to Map Genetic Variants Having Probabilistic Effects
Source: PLoS Genet. 2016 Aug 1;12(8):e1006213. doi: 10.1371/journal.pgen.1006213 (PMC4968810; doi:10.1371/journal.pgen.1006213)
Supplement: S1 Dataset — (ZIP) [file pgen.1006213.s007.zip › data/2014-10-07_morpho/k_series/K8-2_A.xls]

image_number	cell_	Agroup	C11-1_A	C12-1_A	C13_A	C103_A	C104_A	C115_A	C126_A	C127_A	A7-1_A	A8-1_A	A101_A	A120_A	A121_A	A122_A	A123_A	D14-1_A	D15-1_A	D16-1_A	D17-1_A	D102_A	D105_A	D117_A	D127_A	D135_A	D147_A	D148_A	D154_A	D155_A	D173_A	D176_A	D179_A	D182_A	D188_A	D191_A	D194_A
1	5	B	869.0	106.91168815999988	7.718367601653996E-5	34.0	30.4138126514911	1.1179131136764295	89.0	5.0	96.0	7722.0	0.11047180667433831	73.20583057231372	27.16615541441225	3.0	0.6041666666666666	104.0	8464.0	123.0	0.0026930705499587596	17.0	0.5	0.0	18.027756377319946	2.0	0.0	0.125	-1.0	61.92751306414704	7.615773105863909	14.7648230602334	5.830951894845301	2.5321462647095156	2.0	81.38461538461539	1.5113421550094517
1	8	B	1477.0	143.19595935999993	1.0396025273557678E-4	47.853944456021594	37.12142238654117	1.2891193650319723	87.0	4.0	306.0	10715.0	0.2071767095463778	66.0225402076482	32.38826948140329	2.0	0.08823529411764706	170.0	15950.0	135.0	0.002956234355300353	24.698178070456937	0.5161158260037454	3.1622776601683795	25.059928172283335	2.0	0.16666666666666669	0.1	80.78897345918334	62.35402463626133	11.40175425099138	19.4164878389476	5.830951894845301	3.329900192816242	1.4142135623730951	93.82352941176471	1.4388714733542318
1	11	A	1014.0	116.81118307999986	3.367751301555041E-5	40.0	31.400636936215164	1.273859510596964	70.0	3.0	451.0	10528.0	0.4447731755424063	0.0	0.0	0.0	0.026607538802660754	152.0	15574.0	155.0	0.00180558402158514	20.615528128088304	0.5153882032022076	1.0	20.615528128088304	1.0	0.058823529411764705	0.058823529411764705	53.13010235415598	53.13010235415598	9.219544457292887	16.278820596099706	6.4031242374328485	2.5423246516026117	0.0	102.46052631578948	1.5127777064338
1	14	A	1118.0	122.22539663999987	2.735126762775567E-5	39.05124837953327	35.014282800023196	1.1152948241883567	92.0	3.0	414.0	13543.0	0.370304114490161	56.31243536776987	25.495097567963924	2.0	0.1111111111111111	89.0	8227.0	130.0	6.852995575049661E-4	22.20360331117452	0.5685760182461007	4.47213595499958	21.0	1.4142135623730951	0.25	0.07993607669774316	66.44773632710536	48.012787504183336	6.708203932499369	10.770329614269007	5.385164807134504	2.0	3.1622776601683795	92.43820224719101	1.4063449617114379
1	15	B	914.0	109.98275595999989	4.576006955403546E-5	34.785054261852174	31.622776601683793	1.1	59.0	3.0	178.0	6103.0	0.19474835886214442	0.0	0.0	0.0	0.07303370786516854	84.0	7383.0	101.0	5.284299877601024E-4	24.041630560342615	0.6911482839544804	6.324555320336759	25.495097567963924	8.0	0.3508232077228117	0.47058823529411764	2.045408488887233	16.38954033403479	6.4031242374328485	10.770329614269007	4.47213595499958	2.408318915758459	2.8284271247461903	87.89285714285714	1.1491263713937425
2	24	B	897.0	109.98275595999992	6.17747962159261E-5	35.84689665786984	30.01666203960727	1.1942332765238695	90.0	5.0	183.0	11978.0	0.2040133779264214	80.96570292879488	28.160255680657446	2.0	0.45901639344262296	95.0	9629.0	116.0	3.6228942156427157E-4	18.788294228055936	0.524126102389707	1.4142135623730951	21.18962010041709	4.47213595499958	0.09090909090909091	0.2857142857142857	75.96375653207352	57.52880770915151	7.0710678118654755	11.661903789690601	5.0	2.3323807579381204	3.1622776601683795	101.3578947368421	1.1444594454252779
2	25	A	1240.0	129.29646443999985	3.477508833078268E-5	42.5205832509386	36.124783736376884	1.1770474132450317	85.0	3.0	318.0	19653.0	0.2564516129032258	87.26715441043346	30.265491900843113	4.0	0.3050314465408805	116.0	8796.0	92.0	0.001930528534398442	26.1725046566048	0.6155255327083753	5.0	24.08318915758459	2.8284271247461903	0.25	0.14285714285714288	11.944177188446332	3.814074834290352	8.602325267042627	15.0	4.242640687119285	3.5355339059327378	2.23606797749979	75.82758620689656	1.2132787630741246
2	28	B	1125.0	121.39696951999987	2.7274140136277416E-5	38.948684188300895	35.84689665786984	1.0865287603564446	84.0	3.0	178.0	7183.0	0.1582222222222222	84.8302805775275	29.274562336608895	1.0	0.23595505617977527	120.0	13305.0	132.0	8.607319672686839E-4	20.0	0.5134961659630968	3.1622776601683795	21.540659228538015	3.605551275463989	0.17541160386140586	0.19999999999999998	77.96940390346214	64.15561244543966	7.615773105863909	12.649110640673518	6.324555320336759	2.0	2.23606797749979	110.875	1.1905298759864713
3	32	A	861.0	106.91168815999988	5.79125635842115E-5	34.713109915419565	29.732137494637012	1.1675282317553188	93.0	3.0	221.0	12198.0	0.25667828106852497	71.1375486038171	27.892651361962706	2.0	0.4796380090497738	114.0	6216.0	64.0	0.005600923739169787	18.439088914585774	0.5311851620184318	1.4142135623730951	19.1049731745428	2.0	0.08687444855261388	0.125	2.2906100426385336	47.290610042638534	8.602325267042627	16.401219466856727	5.0	3.2802438933713454	3.1622776601683795	54.526315789473685	1.1737451737451736
3	34	B	679.0	94.66904747999993	7.96794176410071E-5	30.14962686336267	27.294688127912362	1.1045968622931712	91.0	4.0	121.0	9466.0	0.17820324005891017	26.885661164744505	9.848857801796104	1.0	0.4380165289256198	69.0	5054.0	85.0	4.24844282394895E-4	17.08800749063506	0.5667734319922919	4.123105625617661	16.76305461424021	3.1622776601683795	0.33333333333333337	0.25	72.14968169778317	67.75097634278764	5.830951894845301	9.433981132056603	4.47213595499958	2.1095023109728985	1.0	73.2463768115942	1.1604669568658488
3	39	B	1325.0	137.53910511999987	1.6109790280282224E-4	49.09175083453431	32.449961479175904	1.5128446567197908	116.0	3.0	107.0	6686.0	0.08075471698113207	105.06031643221533	40.36087214122113	2.0	0.897196261682243	103.0	7122.0	92.0	3.2642415727544626E-4	32.202484376209235	0.6559652859957874	7.810249675906654	31.400636936215164	7.0710678118654755	0.3444953451086914	0.3125	8.046091007452404	13.240519915187214	6.4031242374328485	12.206555615733702	5.830951894845301	2.0934070175616757	1.0	69.14563106796116	1.3305251333894974
3	46	B	1321.0	132.95331867999982	6.667915992042977E-5	43.60045871318328	37.8021163428716	1.1533867130009265	70.0	3.0	280.0	14983.0	0.21196063588190764	64.40496875241847	32.202484376209235	1.0	0.08571428571428572	161.0	15964.0	79.0	0.0024288481079470345	22.80350850198276	0.523010747478392	6.4031242374328485	26.870057685088806	6.082762530298219	0.3333333333333333	0.3007732496038529	88.74554837731846	43.13232116056582	8.94427190999916	16.278820596099706	8.48528137423857	1.9184774055368898	5.0990195135927845	99.15527950310559	0.796730142821348
3	48	B	643.0	92.42640679999994	9.991753037552318E-5	29.832867780352597	25.0	1.1933147112141038	85.0	3.0	21.0	1317.0	0.03265940902021773	0.0	0.0	0.0	0.42857142857142855	85.0	8542.0	120.0	0.001614131086999205	16.401219466856727	0.5497701256081818	3.1622776601683795	16.401219466856727	3.1622776601683795	0.25	0.25	66.16125981682828	66.16125981682828	7.615773105863909	12.206555615733702	5.0	2.4413111231467406	0.0	100.49411764705883	1.1940997424490751
3	49	B	737.0	98.3259017199999	6.766479808857387E-5	31.016124838541646	28.792360097775937	1.0772345418442264	43.0	3.0	110.0	3729.0	0.14925373134328357	0.0	0.0	0.0	0.07272727272727272	88.0	7685.0	80.0	7.362147233106193E-4	16.492422502470642	0.5317370428550965	1.4142135623730951	15.811388300841896	0.0	0.1	0.0	68.19859051364818	-1.0	6.082762530298219	11.40175425099138	5.0990195135927845	2.23606797749979	1.4142135623730951	87.32954545454545	0.9160702667534157
3	50	B	778.0	102.32590171999989	6.770272665839984E-5	34.438350715445125	27.730849247724095	1.2418786892461118	44.0	3.0	39.0	3429.0	0.05012853470437018	40.48074236865727	18.24828759089466	1.0	0.7435897435897436	124.0	8716.0	81.0	0.0037684959309990515	20.615528128088304	0.5986212376553365	5.0990195135927845	19.209372712298546	4.0	0.3561309707013459	0.2857142857142857	50.61758059012683	61.92751306414704	8.94427190999916	15.0	6.0	2.5	1.4142135623730951	70.29032258064517	1.1523634694814133
4	56	A	691.0	95.49747459999992	3.851904278750987E-5	29.206163733020468	29.206163733020468	1.0	68.0	4.0	376.0	19137.0	0.5441389290882779	69.42023660062078	21.400934559032695	2.0	0.2154255319148936	86.0	11493.0	136.0	0.0014711970408682708	16.1245154965971	0.5520928953215014	5.830951894845301	17.88854381999832	7.615773105863909	0.41972110157675935	0.5467806435536544	84.0938588862295	76.32869286780416	7.211102550927978	11.704699910719626	5.385164807134504	2.17350820818199	2.0	133.63953488372093	1.0176629252588532
4	60	A	1065.0	118.81118307999986	3.6908005341248744E-5	38.27531841800928	33.28663395418648	1.149870499693327	113.0	4.0	613.0	21823.0	0.5755868544600939	47.5558649748543	21.95449840010015	1.0	0.0734094616639478	118.0	9732.0	107.0	5.094248701595333E-4	20.615528128088304	0.5386115381965915	3.605551275463989	22.847319317591726	5.0990195135927845	0.2166365803419133	0.295378269592824	65.69545073406329	43.315315682103716	6.708203932499369	12.041594578792296	6.082762530298219	1.979625954295134	2.23606797749979	82.47457627118644	1.297369502671599
4	61	A	1301.0	133.0538237599999	4.325828095158543E-5	42.579337712087536	37.48332962798263	1.135953986336917	83.0	4.0	555.0	22807.0	0.4265949269792467	97.14586736984887	36.138621999185304	3.0	0.1009009009009009	149.0	16137.0	149.0	6.882540390280329E-4	26.019223662515376	0.6110762886555882	5.385164807134504	24.186773244895647	3.0	0.2659543331421264	0.14285714285714285	32.585707353914415	10.7842978675626	9.055385138137417	15.811388300841896	6.324555320336759	2.5	2.8284271247461903	108.30201342281879	1.3757823635124249
4	63	B	1125.0	123.98275595999986	7.663282794971308E-5	39.698866482558415	34.058772731852805	1.1655988545186429	49.0	3.0	154.0	12943.0	0.1368888888888889	74.00638576695607	32.28002478313795	2.0	0.34415584415584416	116.0	8501.0	91.0	5.998628890882577E-4	21.400934559032695	0.5390817535920108	2.0	21.2602916254693	1.4142135623730951	0.1111111111111111	0.07402332101976053	40.914383220025115	4.0856167799748775	7.211102550927978	13.0	5.385164807134504	2.4140393963016744	1.4142135623730951	73.28448275862068	1.2417362663216094
5	67	B	1109.0	121.98275595999986	4.5583193578560523E-5	38.600518131237564	34.20526275297414	1.128496465880276	43.0	4.0	146.0	11791.0	0.13165013525698827	23.301249187603045	11.40175425099138	2.0	0.3356164383561644	119.0	8752.0	102.0	5.35263856203186E-4	25.495097567963924	0.6604858898858136	7.0	29.614185789921695	11.045361017187261	0.35	0.549527249569848	15.524110996754246	10.329682089019457	7.615773105863909	13.92838827718412	5.385164807134504	2.58643677139299	4.123105625617661	73.54621848739495	1.3868829981718465
5	75	A	862.0	107.15432883999989	3.4177648235632613E-5	34.713109915419565	29.614185789921695	1.1721784337299976	68.0	4.0	489.0	17182.0	0.5672853828306265	47.19085069405176	21.540659228538015	1.0	0.08793456032719836	160.0	6431.0	60.0	0.0038545699835415698	17.46424919657298	0.5031024082580212	0.0	18.027756377319946	2.0	0.0	0.13333333333333333	-1.0	76.7594800848128	11.704699910719626	22.80350850198276	5.0990195135927845	4.47213595499958	2.0	40.19375	1.4927693982273362
5	76	A	784.0	102.32590171999992	6.1002480335519226E-5	33.54101966249684	27.459060435491963	1.2214918912208554	76.0	3.0	424.0	17708.0	0.5408163265306123	62.08611884883519	25.079872407968907	2.0	0.18160377358490565	97.0	9680.0	152.0	3.8218732320787835E-4	19.6468827043885	0.5857568703063679	2.8284271247461903	19.924858845171276	3.605551275463989	0.17374889710522776	0.22803508501982758	34.38034472384487	45.6902771978651	6.324555320336759	11.180339887498949	5.0990195135927845	2.1926450482675732	1.0	99.79381443298969	1.5231404958677686
5	79	A	1123.0	122.81118307999986	1.0121901435367508E-4	40.496913462633174	33.83784863137726	1.1967933867131575	84.0	3.0	338.0	6632.0	0.3009795191451469	0.0	0.0	0.0	0.0	134.0	14186.0	157.0	0.005614525878459527	22.825424421026653	0.5636336814184087	4.123105625617661	20.8806130178211	1.4142135623730951	0.23608834134288123	0.07692307692307693	55.73889710090546	65.22485943116807	10.198039027185569	19.4164878389476	6.082762530298219	3.192050937749771	5.0	105.86567164179104	1.483011419709573
5	80	B	1075.0	119.98275595999988	4.7062963323046195E-5	40.80441152620633	31.32091952673165	1.3027845970927114	109.0	3.0	195.0	16984.0	0.1813953488372093	47.832688066348425	20.615528128088304	4.0	0.40512820512820513	111.0	8170.0	83.0	6.339065970813804E-4	20.8806130178211	0.5117244002994794	0.0	21.37755832643195	2.23606797749979	0.0	0.1350858067395748	-1.0	80.96051719664487	7.615773105863909	13.92838827718412	5.385164807134504	2.58643677139299	2.23606797749979	73.6036036036036	1.1276621787025705
5	81	B	822.0	104.32590171999992	3.652527552455798E-5	33.83784863137726	29.732137494637012	1.138090009084642	84.0	3.0	155.0	6380.0	0.18856447688564476	37.608175805100906	18.027756377319946	2.0	0.2	143.0	7431.0	79.0	5.8664605852046E-4	18.681541692269406	0.552090113522948	2.0	19.4164878389476	3.1622776601683795	0.125	0.2	20.556045219583464	38.99099404250548	7.615773105863909	14.866068747318506	5.385164807134504	2.760559663396612	1.4142135623730951	51.96503496503497	1.5202529942134302
5	83	B	674.0	94.08326103999991	7.814053175980726E-5	30.0	27.0	1.1111111111111112	55.0	4.0	80.0	5234.0	0.11869436201780416	8.0	4.0	1.0	0.375	96.0	8772.0	129.0	0.004022043565130833	16.1245154965971	0.5374838498865699	2.23606797749979	16.278820596099706	3.1622776601683795	0.16666666666666666	0.23249527748763857	63.43494882292201	71.56505117707799	9.848857801796104	15.811388300841896	4.47213595499958	3.5355339059327373	2.23606797749979	91.375	1.411764705882353
6	87	B	893.0	107.74011527999991	2.891795635946938E-5	34.058772731852805	32.0624390837628	1.062263935780887	73.0	3.0	71.0	8280.0	0.07950727883538634	67.48884879201822	25.942243542145693	4.0	1.028169014084507	168.0	7495.0	57.0	7.808065507978832E-4	19.1049731745428	0.5609413270688771	3.605551275463989	20.615528128088304	6.708203932499369	0.22803508501982758	0.42857142857142855	59.676393137450006	66.8014094863518	8.94427190999916	16.492422502470642	6.324555320336759	2.6076809620810595	3.1622776601683795	44.61309523809524	1.2776517678452302
6	88	B	1038.0	119.63961019999985	8.811986500083696E-5	36.68787265568828	34.48187929913333	1.063975438734582	77.0	3.0	65.0	7471.0	0.0626204238921002	82.69874155417509	31.953090617340916	4.0	0.8153846153846154	101.0	16292.0	212.0	8.127694519660841E-4	22.090722034374522	0.6021260006458691	6.4031242374328485	21.0	7.211102550927978	0.37600440202852353	0.4332731606838266	54.183919250844355	71.83404347077447	7.0710678118654755	13.038404810405298	5.0	2.6076809620810595	2.23606797749979	161.30693069306932	1.3142646697765774
6	92	B	1202.0	127.39696951999987	5.558100180940741E-5	43.289721643826724	33.24154027718932	1.3022778512321995	69.0	3.0	156.0	17645.0	0.129783693843594	78.44184902001017	32.7566787083184	4.0	0.6602564102564102	109.0	5316.0	61.0	6.399689932277597E-4	26.1725046566048	0.6045893496831274	4.0	25.019992006393608	3.605551275463989	0.2	0.18569533817705186	5.440332031005506	39.13039955698529	6.708203932499369	12.083045973594572	5.830951894845301	2.072225288683357	2.23606797749979	48.77064220183486	1.250752445447705
6	96	B	780.0	101.74011527999993	6.344591925989618E-5	33.1058907144937	28.635642126552707	1.1561078521719583	78.0	3.0	185.0	8086.0	0.23717948717948717	25.84578088238629	12.806248474865697	1.0	0.16756756756756758	88.0	11740.0	129.0	6.696317636068645E-4	17.0	0.5135037793306504	1.0	17.88854381999832	1.4142135623730951	0.06666666666666667	0.09513029883089882	64.98310652189998	19.983106521899984	6.708203932499369	11.40175425099138	5.0990195135927845	2.23606797749979	1.0	133.4090909090909	0.9669505962521295
6	98	B	1267.0	130.46803731999984	5.9664211620840755E-5	43.56604182158393	35.510561809129406	1.2268474392422466	79.0	3.0	236.0	9326.0	0.186266771902131	83.51760438993598	33.734255586866	1.0	0.13135593220338984	102.0	12740.0	138.0	8.133205166614504E-4	30.886890422961002	0.7089671021630133	8.54400374531753	33.28663395418648	10.816653826391969	0.40321646659202504	0.4813347777969422	11.719599094994152	1.414423211402159	7.280109889280518	13.341664064126334	5.0990195135927845	2.616515592568454	3.1622776601683795	124.90196078431373	1.1048665620094191
6	101	A	1219.0	128.22539663999987	3.679394578413124E-5	40.792156108742276	36.87817782917155	1.1061326375099443	57.0	3.0	614.0	16413.0	0.5036915504511895	7.255832815336873	3.605551275463989	0.0	0.035830618892508145	156.0	8606.0	70.0	0.00136942687171857	30.066592756745816	0.7370679960283385	10.198039027185569	29.068883707497267	9.219544457292887	0.5252257314388902	0.4748306971768278	22.61986494804043	23.838740183171723	8.94427190999916	17.204650534085253	5.0	3.4409301068170506	1.0	55.166666666666664	1.2688821752265862
7	104	B	1138.0	123.15432883999989	7.387089904405845E-5	40.496913462633174	34.17601498127012	1.1849513023922529	126.0	4.0	108.0	10987.0	0.09490333919156414	17.204650534085253	8.602325267042627	1.0	0.39814814814814814	122.0	6447.0	59.0	7.577699684520443E-4	21.213203435596427	0.5238227218271837	4.47213595499958	23.194827009486403	5.656854249492381	0.25	0.31974430679097265	83.65980825409008	65.22485943116807	7.211102550927978	13.601470508735444	5.0	2.720294101747089	2.0	52.84426229508197	1.1164882891267256
7	105	B	1075.0	121.88225087999986	1.0527612309338584E-4	38.01315561749642	34.0	1.118033988749895	49.0	3.0	102.0	8336.0	0.09488372093023256	22.0	11.0	2.0	0.38235294117647056	137.0	5974.0	59.0	0.0018960279018948516	19.697715603592208	0.5181815422481233	1.0	19.924858845171276	2.8284271247461903	0.058823529411764705	0.16666666666666669	25.201123645475064	70.20112364547508	10.198039027185569	17.46424919657298	6.082762530298219	2.8711048819649974	2.23606797749979	43.605839416058394	1.3530297957817208
7	106	B	781.0	101.49747459999995	5.986595268408652E-5	33.37663853655727	28.442925306655784	1.1734601197559302	61.0	3.0	77.0	5071.0	0.09859154929577464	63.21703654789184	24.331050121192877	3.0	0.6233766233766234	72.0	7674.0	135.0	6.183918603351121E-4	19.6468827043885	0.5886417436216461	7.615773105863909	20.615528128088304	10.44030650891055	0.5319086662842529	0.717043194930561	76.80938928779315	83.30873556744771	5.830951894845301	9.486832980505138	4.123105625617661	2.3008949665421112	3.0	106.58333333333333	1.2666145426114153
7	107	A	871.0	107.74011527999994	5.6801666550008676E-5	36.05551275463989	29.068883707497267	1.2403473458920844	78.0	3.0	574.0	19390.0	0.6590126291618829	0.0	0.0	0.0	0.027874564459930314	113.0	5636.0	79.0	0.002553726503089678	19.1049731745428	0.5298766184398315	1.4142135623730951	20.0	2.23606797749979	0.09090909090909091	0.1315334104411641	41.820169880135765	29.744881296942225	9.219544457292887	14.560219778561036	6.324555320336759	2.3021728866442674	3.0	49.876106194690266	1.5839247693399574
7	109	B	872.0	108.5685423999999	7.012102472331364E-5	34.539832078341085	31.016124838541646	1.1136088811269151	53.0	2.0	85.0	9188.0	0.09747706422018348	80.86805299775551	27.459060435491963	2.0	1.4941176470588236	83.0	3351.0	40.0	2.764079899966237E-4	18.027756377319946	0.5219410545028278	4.123105625617661	17.72004514666935	2.23606797749979	0.26559258100921596	0.1350858067395748	80.40686573726967	87.06432655357882	6.708203932499369	11.40175425099138	5.0990195135927845	2.23606797749979	2.0	40.373493975903614	0.9907490301402566
7	111	B	1015.0	116.5685423999999	4.50205474401418E-5	37.8549864614954	32.7566787083184	1.155641779149066	70.0	4.0	210.0	10795.0	0.20689655172413793	24.08318915758459	12.041594578792296	1.0	0.10476190476190476	148.0	7991.0	84.0	0.003319641225992222	20.09975124224178	0.5309670698914779	2.23606797749979	21.213203435596427	2.23606797749979	0.1315334104411641	0.11901388973144479	75.32360686254998	38.45370921670596	10.770329614269007	17.88854381999832	6.708203932499369	2.6666666666666665	1.4142135623730951	53.99324324324324	1.555750218996371
8	121	B	1006.0	115.74011527999988	4.532948497317173E-5	38.01315561749642	32.0	1.1879111130467632	81.0	4.0	205.0	9523.0	0.20377733598409542	34.17601498127012	17.08800749063506	1.0	0.06829268292682927	78.0	5275.0	99.0	6.133033898929755E-4	23.021728866442675	0.605625302411	4.47213595499958	24.0	5.0990195135927845	0.23802777946288958	0.2626128657194451	29.57783868126134	14.322719978203565	5.385164807134504	10.198039027185569	5.0990195135927845	2.0	1.4142135623730951	67.62820512820512	1.4638862559241708
8	125	A	1155.0	123.39696951999989	5.3215147424858126E-5	39.21734310225516	36.05551275463989	1.0876933957126536	47.0	5.0	410.0	9814.0	0.354978354978355	0.0	0.0	0.0	0.01951219512195122	105.0	8911.0	117.0	0.0010546328824024744	19.697715603592208	0.5022705274100914	1.4142135623730951	21.02379604162864	2.0	0.07993607669774316	0.1111111111111111	65.22485943116807	69.77514056883193	7.810249675906654	14.866068747318506	4.242640687119285	3.5039660069381067	1.4142135623730951	84.86666666666666	1.3786331500392774
8	127	A	868.0	107.15432883999989	6.192514942883145E-5	34.36568055487916	31.144823004794873	1.1034155034237447	76.0	3.0	487.0	12900.0	0.5610599078341014	0.0	0.0	0.0	0.014373716632443531	92.0	7460.0	104.0	0.0010181511415544872	19.4164878389476	0.5649964594165702	2.8284271247461903	19.4164878389476	2.8284271247461903	0.17374889710522776	0.17374889710522776	34.99202019855866	34.99202019855866	7.280109889280518	12.36931687685298	5.0990195135927845	2.42582262018792	0.0	81.08695652173913	1.282573726541555
8	131	B	764.0	100.0832610399999	4.8497904475995924E-5	32.202484376209235	28.600699292150182	1.1259334622299815	71.0	3.0	61.0	3679.0	0.07984293193717278	30.701522341906504	14.212670403551895	2.0	0.6229508196721312	86.0	13027.0	204.0	9.060955553562848E-4	19.313207915827967	0.5997427928292485	5.385164807134504	21.840329667841555	8.54400374531753	0.35355339059327373	0.5747318871277701	56.49656301758577	55.25119875081742	6.4031242374328485	10.63014581273465	5.0	2.12602916254693	3.1622776601683795	151.47674418604652	1.3467413832808781
8	132	A	902.0	107.74011527999993	4.0398781241643075E-5	34.0	32.0	1.0625	83.0	3.0	237.0	6925.0	0.26274944567627495	0.0	0.0	0.0	0.02531645569620253	226.0	12610.0	87.0	0.004100412784066241	19.6468827043885	0.5778494913055441	5.385164807134504	26.30589287593181	9.848857801796104	0.35355339059327373	0.5639439572202596	68.19859051364818	23.96248897457818	11.180339887498949	18.439088914585774	10.0	1.8439088914585775	7.0710678118654755	55.796460176991154	1.559238699444885
8	134	B	1353.0	135.63961019999988	4.051770992756112E-5	44.04543109109048	38.05259518088089	1.1574882312684056	44.0	3.0	241.0	6922.0	0.17812269031781228	0.0	0.0	0.0	0.0	247.0	19549.0	99.0	0.0032472718274931985	30.066592756745816	0.6826268244387258	8.06225774829855	28.071337695236398	6.708203932499369	0.38005847503304596	0.31907672235863777	4.522454146401998	29.1676133795778	13.038404810405298	21.93171219946131	5.656854249492381	3.8770156048177054	4.47213595499958	79.14574898785425	1.2508568213207838
8	135	B	1098.0	121.05382375999984	6.136557867344474E-5	38.62641583165593	34.17601498127012	1.1302200052529476	70.0	3.0	83.0	5720.0	0.075591985428051	18.542218118642555	9.055385138137417	1.0	0.39759036144578314	129.0	7612.0	73.0	0.0016390213699831882	23.345235059857504	0.6043852259449122	5.830951894845301	23.345235059857504	5.830951894845301	0.350347944635714	0.350347944635714	52.21426203920676	52.21426203920676	8.06225774829855	14.560219778561036	5.385164807134504	2.703764935712091	0.0	59.007751937984494	1.237125591171834
8	136	B	1307.0	132.81118307999986	6.012838443000804E-5	44.04543109109048	36.05551275463989	1.2216004634526347	76.0	3.0	118.0	5791.0	0.090283091048202	7.211102550927978	3.605551275463989	1.0	0.17796610169491525	138.0	9957.0	78.0	0.002744267331811909	23.0	0.5221881005644748	1.4142135623730951	23.0	1.4142135623730951	0.07402332101976053	0.07402332101976053	47.602562202499826	47.602562202499826	11.661903789690601	18.601075237738275	5.830951894845301	3.1900580854014704	0.0	72.15217391304348	1.0810485085869237
9	139	A	1394.0	137.2964644399999	4.1143288928866945E-5	44.28317965096906	38.2099463490856	1.158943779883868	67.0	3.0	392.0	10568.0	0.2812051649928264	0.0	0.0	0.0	0.0	129.0	9542.0	111.0	0.00110092546891715	25.059928172283335	0.5659017344689462	10.0	25.632011235952593	12.165525060596439	0.5	0.6015464992077058	82.23483398157467	88.30284381039972	9.055385138137417	15.524174696260024	6.324555320336759	2.4545875417267156	2.8284271247461903	73.96899224806202	1.5006287989939215
9	141	B	789.0	101.49747459999993	5.249055119148501E-5	34.0147027033899	28.231188426986208	1.2048625863328952	90.0	3.0	183.0	6243.0	0.23193916349809887	15.231546211727817	7.615773105863909	1.0	0.06557377049180328	132.0	11709.0	118.0	0.00508955122056584	18.788294228055936	0.5523580315221599	1.4142135623730951	19.235384061671343	2.23606797749979	0.08333333333333334	0.14285714285714285	21.370622269343187	39.80557109226518	11.180339887498949	19.6468827043885	6.324555320336759	3.106444913401813	1.0	88.70454545454545	1.3302587753010504
9	143	B	866.0	107.74011527999988	4.611205006929972E-5	36.05551275463989	29.732137494637012	1.2126781251816647	93.0	3.0	135.0	6573.0	0.1558891454965358	45.28164740766709	21.93171219946131	1.0	0.4148148148148148	107.0	11675.0	107.0	0.0014719499447959563	20.396078054371138	0.565685424949238	3.605551275463989	21.840329667841555	4.0	0.22803508501982758	0.23529411764705882	53.130102354155966	19.44003482817618	7.280109889280518	12.083045973594572	5.830951894845301	2.072225288683357	2.23606797749979	109.11214953271028	0.9806423982869379
9	151	B	707.0	96.91168815999993	5.7517508875183154E-5	30.463092423455635	26.92582403567252	1.131370849898476	72.0	3.0	53.0	3940.0	0.07496463932107496	31.891194079646944	14.866068747318506	2.0	0.660377358490566	87.0	7231.0	99.0	0.0023775576041734497	20.248456731316587	0.6646881560759046	5.830951894845301	19.72308292331602	5.0	0.41972110157675935	0.35179877236514595	35.8376529542783	29.931511840507795	7.810249675906654	14.212670403551895	5.0	2.842534080710379	1.0	83.11494252873563	1.1911215599502145
10	159	B	907.0	110.56854239999988	4.418010533044245E-5	35.90264614203248	30.805843601498726	1.1654492117296145	87.0	3.0	191.0	12711.0	0.2105843439911797	76.85990762294107	28.160255680657446	3.0	0.5287958115183246	83.0	5925.0	86.0	9.65425602818014E-4	20.248456731316587	0.563982293985039	7.0710678118654755	20.808652046684813	8.06225774829855	0.43852900965351466	0.5	85.60129464500446	84.5962086397503	6.708203932499369	11.704699910719626	4.123105625617661	2.8388067087090953	1.0	71.3855421686747	1.2047257383966243
10	160	N	1151.0	123.88225087999987	8.245046122230801E-5	39.6232255123179	36.796738985948195	1.076813505877493	150.0	4.0	-1.0	-1.0	-1.0	-1.0	-1.0	-1.0	-1.0	133.0	18111.0	209.0	0.002049308526149599	20.615528128088304	0.520288993678201	2.8284271247461903	20.248456731316587	3.605551275463989	0.15384615384615385	0.19999999999999998	87.87890360333856	76.56897112931833	8.06225774829855	14.866068747318506	5.656854249492381	2.62797450520358	1.0	136.17293233082708	1.534813097012865
10	165	B	792.0	102.56854239999991	6.474292821126695E-5	33.54101966249684	29.427877939124322	1.1397702454754342	88.0	3.0	64.0	6620.0	0.08080808080808081	55.961465437523486	22.67156809750927	2.0	1.234375	154.0	11182.0	108.0	0.004996435719325437	21.37755832643195	0.6373556481449131	5.0990195135927845	18.973665961010276	3.605551275463989	0.31323027878410764	0.25	1.3019526725788637	46.301952672578864	9.219544457292887	16.76305461424021	7.280109889280518	2.3025826353147094	3.605551275463989	72.6103896103896	1.4873904489357899
11	178	B	1259.0	131.0538237599999	6.479221741726209E-5	44.553338819890925	34.655446902326915	1.2856085493706164	73.0	4.0	124.0	9130.0	0.09849086576648133	36.28262165523318	16.278820596099706	1.0	0.4596774193548387	166.0	12768.0	116.0	0.00399166969007012	25.238858928247925	0.5664863643615411	5.0990195135927845	23.021728866442675	3.605551275463989	0.27942454809496975	0.2166365803419133	56.309932474020215	78.69006752597979	10.44030650891055	19.313207915827967	8.54400374531753	2.2604400105058953	2.23606797749979	76.91566265060241	1.5081453634085211
11	182	B	1128.0	123.74011527999987	8.433733880408196E-5	42.05948168962618	32.28002478313795	1.302956920640182	121.0	4.0	200.0	12246.0	0.1773049645390071	93.86918616972828	34.23448553724738	5.0	0.535	128.0	10356.0	101.0	4.568699956883318E-4	24.041630560342615	0.5716102432682235	3.0	23.345235059857504	4.242640687119285	0.15789473684210525	0.23076923076923075	16.69924423399362	61.699244233993625	8.06225774829855	15.231546211727817	5.385164807134504	2.8284271247461903	3.0	80.90625	1.2483584395519505
11	184	N	761.0	100.32590171999992	4.4755256844423565E-5	30.463092423455635	29.546573405388315	1.0310194690088894	45.0	3.0	-1.0	-1.0	-1.0	-1.0	-1.0	-1.0	-1.0	72.0	7844.0	139.0	6.495569665681046E-4	17.204650534085253	0.5647703225572137	4.0	16.64331697709324	3.0	0.26666666666666666	0.2	66.80140948635182	66.80140948635182	6.4031242374328485	10.0	4.242640687119285	2.3570226039551585	1.0	108.94444444444444	1.2758796532381438
11	187	B	686.0	94.66904747999996	3.7879225833040197E-5	29.832867780352597	27.65863337187866	1.078609610939221	64.0	2.0	135.0	4387.0	0.1967930029154519	0.0	0.0	0.0	0.05925925925925926	84.0	4790.0	58.0	6.582007413994354E-4	20.0	0.6704015231539909	5.0	17.804493814764857	2.8284271247461903	0.3333333333333333	0.19026059766179765	0.0	8.13010235415598	6.4031242374328485	11.661903789690601	4.47213595499958	2.6076809620810595	2.23606797749979	57.023809523809526	1.0171189979123172
12	191	B	929.0	112.32590171999988	6.56487126113964E-5	39.81205847478876	28.635642126552707	1.3902973887871228	86.0	3.0	167.0	11134.0	0.1797631862217438	79.167881740015	33.52610922848042	1.0	0.41916167664670656	77.0	4602.0	77.0	6.942014527687588E-4	22.80350850198276	0.572778936221628	2.8284271247461903	20.615528128088304	1.0	0.16666666666666669	0.07692307692307693	33.111341960372044	78.11134196037203	5.830951894845301	10.295630140987	4.47213595499958	2.3021728866442674	2.23606797749979	59.76623376623377	1.2883528900478052
12	195	A	736.0	98.3259017199999	6.15134844133336E-5	31.575306807693888	28.442925306655784	1.1101286688083771	84.0	3.0	400.0	14155.0	0.5434782608695652	61.72318938506214	25.079872407968907	2.0	0.075	88.0	8190.0	83.0	0.0037559434696782276	17.88854381999832	0.5665358670605048	5.0990195135927845	17.46424919657298	7.0710678118654755	0.3333333333333333	0.46726931351599776	67.38013505195957	86.82016988013577	8.06225774829855	14.142135623730951	5.0990195135927845	2.773500981126146	2.8284271247461903	93.06818181818181	0.8918192918192919
13	206	B	880.0	107.74011527999988	2.5096729321501214E-5	34.713109915419565	29.614185789921695	1.1721784337299976	76.0	3.0	169.0	8463.0	0.19204545454545455	46.10187262694932	20.223748416156685	3.0	0.31952662721893493	94.0	3859.0	60.0	4.065777134159753E-4	19.1049731745428	0.5503676628539804	6.324555320336759	19.235384061671343	7.280109889280518	0.42543562981151706	0.46895310261062645	84.80557109226518	87.29512401426433	6.082762530298219	10.770329614269007	5.385164807134504	2.0	1.0	41.0531914893617	1.4615185281160923
13	209	B	635.0	90.66904747999995	6.108188068788947E-5	29.068883707497267	26.019223662515376	1.1172079568759534	80.0	3.0	135.0	6135.0	0.2125984251968504	44.18630485508412	17.69180601295413	1.0	0.4074074074074074	83.0	10489.0	199.0	7.470017001706847E-4	16.492422502470642	0.5673565819872546	3.1622776601683795	17.08800749063506	5.0990195135927845	0.23249527748763857	0.38218767082460553	67.75097634278764	74.87599269168943	5.830951894845301	10.0	5.0	2.0	2.0	126.37349397590361	1.574697301935361
13	210	B	1057.0	118.81118307999988	4.2866920125371836E-5	38.27531841800928	32.449961479175904	1.1795181465029374	123.0	3.0	74.0	6606.0	0.07000946073793755	21.116925596240016	10.44030650891055	1.0	0.43243243243243246	123.0	5333.0	60.0	0.001989211026214458	27.202941017470888	0.7107175626962616	7.810249675906654	23.021728866442675	3.605551275463989	0.4065853577252028	0.1910938354123028	5.297048104596797	0.8184554616886146	8.246211251235321	14.7648230602334	5.385164807134504	2.741758811294375	4.242640687119285	43.357723577235774	1.3838364897806112
13	212	B	936.0	111.3969695199999	8.396724984651537E-5	36.013886210738214	32.0624390837628	1.1232422498067693	62.0	3.0	93.0	6870.0	0.09935897435897435	74.60733577380967	29.154759474226502	2.0	0.6774193548387096	131.0	18730.0	238.0	0.004162777139498642	20.8806130178211	0.5797933856856347	6.324555320336759	20.8806130178211	6.324555320336759	0.4	0.4	71.56505117707799	71.56505117707799	14.317821063276353	22.135943621178654	5.385164807134504	4.110541536602924	0.0	142.9770992366412	1.664602242391885
13	219	B	809.0	104.56854239999991	7.538526055031603E-5	32.449961479175904	29.410882339705484	1.1033317907422173	62.0	3.0	164.0	6515.0	0.2027194066749073	39.44616584663204	19.72308292331602	1.0	0.10365853658536585	127.0	7718.0	100.0	0.0024038650253799926	20.591260281974	0.6345542288297636	4.123105625617661	22.47220505424423	5.830951894845301	0.25	0.350347944635714	18.698982804181128	1.7714697400340924	9.219544457292887	18.439088914585774	5.0	3.687817782917155	2.23606797749979	60.77165354330709	1.6455040165846073
13	221	B	816.0	104.91168815999991	5.609047201807449E-5	34.785054261852174	28.460498941515414	1.2222222222222223	44.0	3.0	86.0	3632.0	0.1053921568627451	37.082117242364035	17.804493814764857	2.0	0.3023255813953488	123.0	6684.0	70.0	0.0018215761514641894	21.470910553583888	0.617245279882471	5.385164807134504	20.248456731316587	6.0	0.33333333333333337	0.4	51.80905017961341	73.61045966596522	9.055385138137417	15.297058540778355	5.0990195135927845	3.0000000000000004	2.23606797749979	54.34146341463415	1.2881508078994615
14	226	B	1063.0	118.46803731999985	7.738542962145226E-5	39.05124837953327	32.64965543462902	1.1960692344126416	68.0	3.0	158.0	9616.0	0.14863593603010347	36.347207429202754	17.029386365926403	1.0	0.2721518987341772	142.0	5673.0	50.0	0.002006644514821292	26.1725046566048	0.6702091672521739	7.615773105863909	28.319604517012593	9.219544457292887	0.38663230087833356	0.4644739396447739	28.141601232261735	10.738897100905433	9.219544457292887	16.1245154965971	6.708203932499369	2.403700850309326	3.0	39.95070422535211	1.2515423937951702
14	230	B	876.0	107.7401152799999	5.056615174272411E-5	34.785054261852174	30.675723300355934	1.1339603608123743	55.0	3.0	24.0	2723.0	0.0273972602739726	49.221558238995726	21.633307652783937	2.0	2.125	110.0	5426.0	53.0	0.0021125321596020645	21.840329667841555	0.6278653327211638	5.0	23.08679276123039	6.082762530298219	0.2777777777777778	0.3333333333333333	16.38954033403479	6.927218126009166	8.06225774829855	14.7648230602334	4.47213595499958	3.3015148038438356	1.4142135623730951	49.32727272727273	1.0744563214154073
14	235	B	949.0	111.7401152799999	4.2564925207878214E-5	36.013886210738214	32.01562118716424	1.1248848179518367	45.0	3.0	127.0	6816.0	0.13382507903055849	0.0	0.0	0.0	0.10236220472440945	239.0	16443.0	98.0	0.003633019012212946	21.0	0.583108412047419	3.1622776601683795	22.090722034374522	4.123105625617661	0.16666666666666669	0.23608834134288123	21.614778942786245	10.856413348062233	12.649110640673518	25.079872407968907	5.385164807134504	4.657215388235098	2.23606797749979	68.79916317991632	1.4244359301830565
15	244	B	975.0	114.9116881599999	8.685509691946915E-5	37.013511046643494	31.016124838541646	1.1933634920326766	111.0	3.0	61.0	7406.0	0.06256410256410257	15.638676800652844	7.810249675906654	1.0	0.47540983606557374	91.0	9431.0	154.0	3.7261418955966E-4	24.020824298928627	0.648974485794071	5.385164807134504	23.0	4.123105625617661	0.31514293343362576	0.23608834134288123	21.801409486351815	14.036243467926454	6.4031242374328485	11.40175425099138	5.0	2.2803508501982757	1.4142135623730951	103.63736263736264	1.4859505884847841
15	247	B	831.0	106.3259017199999	9.933148061609509E-5	35.6931365951495	27.459060435491963	1.299867367239363	148.0	3.0	102.0	9314.0	0.12274368231046931	34.59822239437692	16.97056274847714	1.0	0.5098039215686274	79.0	11632.0	194.0	3.3639344741405144E-4	23.53720459187964	0.6594322280737361	5.385164807134504	24.041630560342615	6.4031242374328485	0.2929143502255349	0.35963528668941347	12.339087278326204	29.197486046064476	5.656854249492381	10.63014581273465	4.242640687119285	2.505549396395485	2.0	147.2405063291139	1.3175722145804678
15	250	A	874.0	108.56854239999991	5.43091241909102E-5	37.0	29.410882339705484	1.258037741698385	116.0	4.0	237.0	12173.0	0.2711670480549199	71.9133874945772	28.0178514522438	2.0	0.22362869198312235	86.0	8443.0	121.0	4.1743364757156884E-4	24.331050121192877	0.6575959492214292	7.280109889280518	25.317977802344327	8.246211251235321	0.434294945450817	0.5	35.385430729099056	33.47627829610266	6.324555320336759	10.770329614269007	5.385164807134504	2.0	1.0	98.17441860465117	1.2325002961032807
15	253	B	588.0	87.01219323999996	5.108173400824902E-5	28.0	26.0	1.0769230769230769	88.0	3.0	86.0	3827.0	0.14625850340136054	18.347396147432008	8.94427190999916	1.0	0.38372093023255816	65.0	5517.0	110.0	6.166644983043678E-4	14.560219778561036	0.5200078492343227	4.0	15.231546211727817	6.0	0.3076923076923077	0.46153846153846156	90.0	90.0	5.0990195135927845	9.486832980505138	4.123105625617661	2.3008949665421112	2.0	84.87692307692308	1.295994199746239
15	254	B	859.0	106.66904747999993	5.965609731930321E-5	35.90264614203248	28.861739379323623	1.2439529603594481	78.0	4.0	73.0	4069.0	0.08498253783469151	30.895280735472138	15.033296378372908	2.0	0.3561643835616438	53.0	3911.0	100.0	3.0805612450890576E-4	24.331050121192877	0.6776951766991812	7.0	22.20360331117452	5.0990195135927845	0.4117647058823529	0.295378269592824	12.528807709151522	23.838740183171723	5.0	8.06225774829855	3.605551275463989	2.23606797749979	2.23606797749979	73.79245283018868	1.3551521350038354
15	255	B	997.0	116.56854239999991	1.5794605046891833E-4	38.897300677553446	31.32091952673165	1.241895233770373	74.0	3.0	158.0	6221.0	0.1584754262788365	10.985369030965458	5.0990195135927845	2.0	0.13924050632911392	114.0	11531.0	155.0	0.001968895606029772	26.68332812825267	0.6859943405700354	7.0	25.0	5.0990195135927845	0.4117647058823529	0.27653315937748607	18.434948822922024	7.125016348901795	8.06225774829855	14.317821063276353	5.0990195135927845	2.8079557305298435	2.23606797749979	101.14912280701755	1.532390946145174
16	262	B	1036.0	118.46803731999984	7.687920863648817E-5	38.600518131237564	32.202484376209235	1.1986813712967783	79.0	3.0	237.0	12194.0	0.22876447876447875	44.95151165214642	21.02379604162864	3.0	0.23628691983122363	124.0	9250.0	98.0	0.0019451422419067335	23.323807579381203	0.6042356089646982	4.0	23.021728866442675	3.1622776601683795	0.23529411764705882	0.17541160386140586	36.2538377374448	17.81888891452278	7.810249675906654	13.892443989449804	6.708203932499369	2.070963275601209	1.4142135623730951	74.59677419354838	1.3137297297297297
16	269	A	677.0	94.91168815999994	7.364627877752604E-5	28.653097563788805	27.294688127912362	1.049768271009746	87.0	3.0	226.0	10106.0	0.33382570162481534	61.020498913762694	22.360679774997898	3.0	0.3495575221238938	84.0	9907.0	146.0	5.720160156004854E-4	17.46424919657298	0.6095064995221996	5.830951894845301	18.110770276274835	7.810249675906654	0.3819983596576246	0.5253742471300923	61.220193695602774	70.06200825579445	6.708203932499369	11.40175425099138	4.123105625617661	2.7653315937748606	2.23606797749979	117.94047619047619	1.2379125870596548
16	272	B	655.0	94.32590171999992	1.1899237684522889E-4	30.066592756745816	26.019223662515376	1.1555530305871995	57.0	3.0	114.0	7506.0	0.17404580152671756	32.751815476897505	14.142135623730951	2.0	0.39473684210526316	128.0	9527.0	100.0	0.0028616759286325265	17.26267650163207	0.5741480799402843	4.47213595499958	17.26267650163207	4.47213595499958	0.3028912664076914	0.3028912664076914	67.24902365721236	67.24902365721236	11.045361017187261	19.924858845171276	6.324555320336759	3.1503968004046725	0.0	74.4296875	1.3435499107798887
17	276	B	888.0	109.39696951999989	4.05321474884925E-5	36.89173349139343	30.23243291566195	1.2202700852527693	61.0	3.0	80.0	3827.0	0.09009009009009009	35.17379205172672	17.26267650163207	2.0	0.35	103.0	8605.0	106.0	0.002869464772932817	19.235384061671343	0.5214009275589833	2.23606797749979	19.849433241279208	3.1622776601683795	0.14285714285714285	0.21271781490575853	60.255118703057775	74.74488129694222	9.219544457292887	14.560219778561036	4.123105625617661	3.5313720046596786	2.23606797749979	83.54368932038835	1.2687972109238814
17	278	B	1350.0	136.8111830799999	1.6578486854818401E-4	46.87216658103186	35.6931365951495	1.313198307917874	74.0	4.0	329.0	20937.0	0.2437037037037037	103.6167324417243	38.62641583165593	2.0	0.4316109422492401	137.0	11272.0	84.0	0.0010196301477210805	26.476404589747453	0.5648641085104411	3.0	23.53720459187964	1.0	0.125	0.05555555555555555	12.264773727892418	77.7352262721076	7.280109889280518	14.317821063276353	6.082762530298219	2.3538352832219465	3.1622776601683795	82.27737226277372	1.0209368346344925
17	280	A	964.0	115.63961019999986	5.672271498380199E-5	41.88078318274385	28.30194339616981	1.479784712890483	82.0	3.0	291.0	21706.0	0.30186721991701243	54.187867931225114	19.697715603592208	3.0	0.35051546391752575	112.0	7436.0	90.0	0.002121515305581426	25.942243542145693	0.6194307166833185	5.0	25.059928172283335	4.0	0.2777777777777778	0.2222222222222222	33.69006752597977	33.69006752597977	8.246211251235321	14.142135623730951	6.082762530298219	2.324952774876386	1.0	66.39285714285714	1.3555675094136634
17	289	B	1229.0	129.29646443999985	8.4787553215031E-5	39.56008088970496	38.600518131237564	1.0248588051384437	59.0	3.0	80.0	9868.0	0.06509357200976404	10.0	5.0	1.0	0.5125	134.0	8321.0	61.0	0.0017493637232686484	23.323807579381203	0.5895793702851336	6.082762530298219	23.323807579381203	6.082762530298219	0.3523649724724399	0.3523649724724399	65.79411495550366	65.79411495550366	8.246211251235321	14.317821063276353	7.0710678118654755	2.024845673131659	0.0	62.09701492537314	0.9823338541040739
18	294	A	605.0	88.66904747999993	4.1606219635498395E-5	28.178005607210743	25.942243542145693	1.0861822941964459	62.0	3.0	179.0	8895.0	0.2958677685950413	36.05551275463989	18.027756377319946	1.0	0.1452513966480447	135.0	15049.0	141.0	6.064442255681654E-4	16.76305461424021	0.5948985477506807	4.123105625617661	22.360679774997898	10.198039027185569	0.3090398323477543	0.7643753416492111	42.33699923393286	39.61068824002659	9.0	17.029386365926403	6.0	2.838231060987734	6.082762530298219	111.47407407407407	1.26486809754801
18	297	B	633.0	91.59797967999995	1.0280017250554622E-4	30.23243291566195	25.238858928247925	1.1978526050488398	110.0	3.0	72.0	3802.0	0.11374407582938388	45.254833995939045	22.627416997969522	1.0	0.5277777777777778	66.0	7319.0	171.0	5.730334324910271E-4	19.1049731745428	0.6319363455742738	5.385164807134504	21.400934559032695	7.0710678118654755	0.362245385694578	0.41666666666666674	34.5085229876684	11.309932474020215	5.830951894845301	9.433981132056603	3.605551275463989	2.6165155925684536	3.0	110.89393939393939	1.5420139363300998
18	299	A	863.0	107.98275595999988	5.902310684197804E-5	36.235341863986875	28.42534080710379	1.2747548783981961	82.0	4.0	510.0	22223.0	0.5909617612977984	54.63213473339477	26.076809620810597	1.0	0.10196078431372549	78.0	11440.0	185.0	9.547450819160545E-4	21.095023109728988	0.5821670784537193	4.0	21.095023109728988	4.0	0.23529411764705882	0.23529411764705882	38.15722658736905	38.15722658736905	6.708203932499369	12.083045973594572	3.605551275463989	3.351233986275687	0.0	146.66666666666666	1.2613636363636365
18	301	B	697.0	95.25483391999992	5.289216708005992E-5	30.805843601498726	26.68332812825267	1.1544977992786845	69.0	3.0	107.0	6015.0	0.15351506456241032	64.74723540508225	22.360679774997898	2.0	0.5327102803738317	111.0	9388.0	119.0	3.8095269882780654E-4	16.0	0.5193819785289564	3.1622776601683795	17.0	3.605551275463989	0.22703830459324992	0.2650854018430103	86.49646835521553	71.24134965215775	7.280109889280518	14.317821063276353	5.0990195135927845	2.8079557305298435	1.0	84.57657657657657	1.4070089475926717
18	302	B	656.0	93.49747459999992	7.454628930015774E-5	31.016124838541646	25.632011235952593	1.2100542775604382	83.0	3.0	149.0	8544.0	0.22713414634146342	58.92841740755691	22.67156809750927	3.0	0.5234899328859061	70.0	3566.0	63.0	9.212819707379987E-4	17.804493814764857	0.5740399197981179	5.0990195135927845	17.11724276862369	4.242640687119285	0.4191368221424547	0.3333333333333333	81.65610841596691	64.6538240580533	6.324555320336759	10.44030650891055	4.123105625617661	2.5321462647095156	2.8284271247461903	50.94285714285714	1.2366797532249019
19	309	A	743.0	98.91168815999991	4.359833360963978E-5	30.675723300355934	29.410882339705484	1.0430058828579543	92.0	3.0	190.0	11526.0	0.2557200538358008	66.16193501170427	23.021728866442675	4.0	0.6421052631578947	60.0	6107.0	114.0	2.4058634725853228E-4	16.55294535724685	0.539610596795766	2.0	16.55294535724685	2.0	0.14285714285714285	0.14285714285714285	71.56505117707799	71.56505117707799	5.0	8.94427190999916	4.47213595499958	2.0	0.0	101.78333333333333	1.1200261994432619
19	311	B	1038.0	117.63961019999988	7.880142108219233E-5	39.824615503479755	32.01562118716424	1.2439120037891473	74.0	3.0	120.0	14928.0	0.11560693641618497	53.88037710555376	24.351591323771842	1.0	0.7666666666666667	109.0	5061.0	50.0	5.942160054369622E-4	21.2602916254693	0.5338480072359176	1.4142135623730951	22.67156809750927	2.8284271247461903	0.07402332101976053	0.14804664203952106	4.0856167799748775	4.0856167799748775	7.615773105863909	14.422205101855956	4.47213595499958	3.2249030993194197	1.4142135623730951	46.43119266055046	1.0768622801817822
19	313	B	852.0	106.5685423999999	3.787487538228952E-5	34.40930106817051	29.410882339705484	1.1699513353843527	57.0	4.0	76.0	5957.0	0.0892018779342723	0.0	0.0	0.0	0.21052631578947367	75.0	12075.0	184.0	3.9436517951335355E-4	19.209372712298546	0.5582610548886653	5.385164807134504	19.209372712298546	5.385164807134504	0.35355339059327373	0.35355339059327373	76.26373169437743	76.26373169437743	5.385164807134504	9.486832980505138	4.47213595499958	2.1213203435596424	0.0	161.0	1.1428571428571428
19	314	A	813.0	104.3259017199999	8.336519775292132E-5	33.83784863137726	28.792360097775937	1.1752370599863073	92.0	3.0	242.0	16686.0	0.2976629766297663	73.13155821275045	25.96150997149434	1.0	0.4256198347107438	87.0	5176.0	62.0	0.002698387419819434	20.8806130178211	0.6170786223820052	4.123105625617661	19.6468827043885	3.0	0.23608834134288123	0.17647058823529413	6.519801751656985	20.556045219583467	6.708203932499369	12.36931687685298	4.123105625617661	3.0	1.4142135623730951	59.49425287356322	1.0421174652241112
19	319	A	607.0	88.66904747999995	4.557659783961263E-5	27.892651361962706	25.709920264364882	1.084898400117685	66.0	3.0	190.0	9658.0	0.3130148270181219	51.15262547372873	18.110770276274835	3.0	0.3736842105263158	59.0	5919.0	113.0	4.558168285245613E-4	15.811388300841896	0.5668657344781477	1.4142135623730951	15.811388300841896	1.4142135623730951	0.11111111111111112	0.11111111111111112	32.00538320808349	32.00538320808349	4.47213595499958	8.54400374531753	4.47213595499958	1.9104973174542796	0.0	100.32203389830508	1.1263726980908937
20	325	B	789.0	103.74011527999991	1.4652149846731293E-4	34.713109915419565	26.90724809414742	1.2901025699082915	43.0	3.0	63.0	9185.0	0.07984790874524715	39.98574623642889	19.313207915827967	2.0	0.8253968253968254	85.0	12979.0	168.0	4.3002693355479366E-4	20.248456731316587	0.583308634134282	6.324555320336759	21.633307652783937	7.0710678118654755	0.46499055497527714	0.5	65.72555886556054	55.420712396794514	5.385164807134504	10.770329614269007	4.47213595499958	2.408318915758459	1.4142135623730951	152.69411764705882	1.1002388473688267
20	334	B	910.0	111.39696951999987	6.520885989876658E-5	36.89173349139343	29.68164415931166	1.2429140816250854	84.0	4.0	117.0	9241.0	0.12857142857142856	10.770329614269007	5.385164807134504	1.0	0.3418803418803419	85.0	12541.0	159.0	6.331280210428681E-4	21.93171219946131	0.5944885242266487	5.0	23.345235059857504	7.0	0.3333333333333333	0.4666666666666667	56.309932474020215	56.309932474020215	6.082762530298219	11.40175425099138	4.123105625617661	2.7653315937748606	2.0	147.54117647058823	1.0776652579539112
20	335	A	890.0	108.5685423999999	5.2369897812576785E-5	35.510561809129406	30.59411708155671	1.1606990230986765	64.0	4.0	579.0	21683.0	0.650561797752809	12.165525060596439	6.082762530298219	1.0	0.05181347150259067	136.0	15753.0	91.0	8.283382598930334E-4	19.026297590440446	0.5357926380525182	4.47213595499958	26.0	9.486832980505138	0.2701716134791496	0.5659370084284088	72.89727103094762	27.89727103094763	9.219544457292887	17.4928556845359	5.830951894845301	2.9999999999999996	7.0710678118654755	115.83088235294117	0.7856281343236209
20	337	B	852.0	108.3259017199999	5.317747416089032E-5	35.6931365951495	28.442925306655784	1.2549038543091462	67.0	4.0	161.0	9189.0	0.18896713615023475	70.76528565941885	28.0	2.0	0.5093167701863354	80.0	5676.0	91.0	4.2431407176863066E-4	18.24828759089466	0.5112548050309061	0.0	18.439088914585774	1.0	0.0	0.07142857142857142	-1.0	76.7594800848128	5.830951894845301	10.295630140987	4.47213595499958	2.3021728866442674	1.0	70.95	1.2825933756166314
20	339	B	922.0	111.15432883999988	3.326447443489137E-5	35.90264614203248	30.805843601498726	1.1654492117296145	64.0	3.0	115.0	7181.0	0.12472885032537961	74.32158152430864	25.495097567963924	4.0	0.6434782608695652	146.0	18624.0	203.0	0.0023806345087274985	24.186773244895647	0.6736766184088963	6.082762530298219	22.360679774997898	4.0	0.3736611319222725	0.23529411764705882	22.702842123212804	13.240519915187178	9.433981132056603	17.69180601295413	5.0	3.5383612025908264	2.23606797749979	127.56164383561644	1.5913874570446735
21	345	N	1219.0	127.63961019999985	4.546619430949841E-5	41.773197148410844	35.6931365951495	1.1703425681588207	98.0	3.0	-1.0	-1.0	-1.0	-1.0	-1.0	-1.0	-1.0	233.0	17071.0	120.0	0.0014820004981363744	29.068883707497267	0.695874045843846	9.219544457292887	29.427877939124322	9.055385138137417	0.4472135954999579	0.42926642417192185	23.838740183171723	4.96974072811031	12.649110640673518	21.37755832643195	7.0710678118654755	3.0232432915661946	3.0	73.26609442060087	1.6378653857419012
21	346	B	1092.0	121.15432883999989	5.4550418002923376E-5	39.56008088970496	33.83784863137726	1.169107448900329	119.0	3.0	143.0	13222.0	0.13095238095238096	8.48528137423857	4.242640687119285	1.0	0.2867132867132867	84.0	14322.0	248.0	8.479921923549329E-4	26.68332812825267	0.6745013540959843	8.06225774829855	27.459060435491963	9.219544457292887	0.44516371337668237	0.5	27.349875780069876	32.75366714031959	5.830951894845301	10.63014581273465	4.242640687119285	2.505549396395485	1.4142135623730951	170.5	1.4545454545454546
21	354	B	805.0	102.08326103999993	6.552267844609748E-5	32.984845004941285	28.861739379323623	1.1428571428571428	98.0	3.0	190.0	7980.0	0.2360248447204969	69.4889816848802	26.248809496813376	2.0	0.3157894736842105	74.0	8508.0	154.0	3.7755510877611964E-4	20.396078054371138	0.6183469424008422	4.0	22.20360331117452	6.082762530298219	0.25	0.3736611319222725	14.036243467926477	23.498565675952094	5.830951894845301	9.899494936611665	5.0	1.9798989873223332	2.23606797749979	114.97297297297297	1.3394452280206866
21	356	B	1049.0	119.15432883999989	1.3691383995161538E-4	37.05401462729781	34.058772731852805	1.0879433301671426	51.0	3.0	194.0	8660.0	0.18493803622497618	12.806248474865697	6.4031242374328485	1.0	0.11855670103092783	121.0	11881.0	142.0	0.0010447436200022705	26.1725046566048	0.7063338458695224	8.246211251235321	25.317977802344327	7.615773105863909	0.4414095681753974	0.41424344670265417	10.856413348062233	20.018760393783964	8.06225774829855	15.297058540778355	6.082762530298219	2.5148209328547284	1.4142135623730951	98.1900826446281	1.4461745644306034
21	357	A	779.0	100.91168815999994	4.451337990366461E-5	34.0147027033899	28.635642126552707	1.1878449434821439	81.0	3.0	201.0	4853.0	0.25802310654685495	0.0	0.0	0.0	0.0	103.0	12425.0	187.0	0.005891824929643777	19.1049731745428	0.5616680922111602	5.830951894845301	23.53720459187964	7.280109889280518	0.41972110157675935	0.46895310261062645	82.6656211985833	39.574773631579674	8.94427190999916	17.4928556845359	2.8284271247461903	6.18465843842649	5.0	120.63106796116504	1.5501810865191148
22	360	B	1098.0	121.98275595999988	5.2163960298549286E-5	41.48493702538308	32.28002478313795	1.2851581528851084	97.0	3.0	188.0	12600.0	0.17122040072859745	92.12234507360922	33.015148038438355	2.0	0.6861702127659575	120.0	10179.0	106.0	5.38157960387798E-4	24.166091947189145	0.5825269044618006	5.385164807134504	22.360679774997898	5.0	0.3083536398570881	0.29411764705882354	54.1623470457217	75.96375653207352	7.280109889280518	12.649110640673518	5.385164807134504	2.3488808780588144	2.0	84.825	1.2496315944591807
22	361	B	789.0	101.74011527999993	4.4959153738960365E-5	32.64965543462902	29.966648127543394	1.0895331134688895	90.0	3.0	15.0	1668.0	0.019011406844106463	60.267332494032985	23.40939982143925	1.0	3.8666666666666667	95.0	7510.0	114.0	2.769962959404477E-4	17.029386365926403	0.5215793593908689	3.1622776601683795	19.1049731745428	5.0	0.21271781490575853	0.3333333333333333	78.69006752597979	60.255118703057775	7.0710678118654755	12.165525060596439	4.123105625617661	2.95057322446693	2.23606797749979	79.05263157894737	1.4420772303595206
22	362	A	990.0	114.56854239999986	7.84019912372595E-5	37.64306044943742	32.802438933713454	1.1475689513668725	84.0	3.0	410.0	20458.0	0.41414141414141414	77.12625849938878	27.730849247724095	1.0	0.28780487804878047	126.0	7471.0	76.0	0.0013691108829637605	19.849433241279208	0.5273065740215567	1.4142135623730951	20.615528128088304	2.23606797749979	0.07402332101976053	0.11901388973144479	4.398705354995542	14.036243467926454	7.615773105863909	13.92838827718412	6.324555320336759	2.2022715545545237	1.0	59.29365079365079	1.2817561236782224
22	363	N	1225.0	127.39696951999986	6.868070088939046E-5	41.43669871020132	36.345563690772494	1.1400758305124699	100.0	3.0	-1.0	-1.0	-1.0	-1.0	-1.0	-1.0	-1.0	251.0	20200.0	120.0	0.001420528889704939	28.442925306655784	0.686418710756352	7.280109889280518	27.892651361962706	7.211102550927978	0.3653782416152388	0.3561309707013459	7.815293546766895	25.55996517182382	13.341664064126334	21.840329667841555	7.280109889280518	3.0	2.23606797749979	80.4780876494024	1.4910891089108909
22	365	A	804.0	103.74011527999991	4.347159030384595E-5	33.60059523282288	27.80287754891569	1.2085294111628135	77.0	3.0	229.0	14462.0	0.2848258706467662	51.737047135580895	19.72308292331602	2.0	0.4497816593886463	113.0	13263.0	179.0	8.168807300980651E-4	18.439088914585774	0.548772686519954	2.23606797749979	19.209372712298546	2.8284271247461903	0.1315334104411641	0.16666666666666669	25.866356794094514	7.431407971172504	8.602325267042627	13.892443989449804	5.0	2.7784887978899606	1.0	117.3716814159292	1.5250697428937645
22	367	B	726.0	98.3259017199999	8.477399260345193E-5	32.28002478313795	27.202941017470888	1.1866373111056756	93.0	3.0	99.0	7941.0	0.13636363636363635	58.32417669054453	25.317977802344327	1.0	0.5151515151515151	124.0	12815.0	115.0	7.647297923274859E-4	17.08800749063506	0.5293678553667434	1.4142135623730951	16.55294535724685	2.0	0.1	0.15384615384615385	30.963756532073518	75.96375653207352	8.94427190999916	15.811388300841896	5.385164807134504	2.9361010975735176	1.4142135623730951	103.34677419354838	1.112758486149044
22	368	B	845.0	104.91168815999991	5.366327825097238E-5	34.0147027033899	29.546573405388315	1.1512232649349026	34.0	3.0	108.0	8327.0	0.12781065088757396	70.91025410394772	26.92582403567252	1.0	0.5925925925925926	130.0	10409.0	120.0	0.0012446589929483816	17.08800749063506	0.5023712139907097	1.0	17.72004514666935	2.23606797749979	0.06666666666666667	0.14285714285714285	64.98310652189997	88.45184230102203	7.810249675906654	15.556349186104045	6.4031242374328485	2.429493573646624	1.4142135623730951	80.06923076923077	1.498703045441445
22	370	B	759.0	100.32590171999992	5.8787280407156E-5	31.89043743820395	28.42534080710379	1.1219016740947638	63.0	2.0	179.0	7763.0	0.23583662714097497	20.591260281974	10.295630140987	1.0	0.2011173184357542	66.0	9339.0	133.0	0.0011139078639196913	19.4164878389476	0.6088498433604781	4.0	21.095023109728988	6.0	0.25	0.375	42.51044707800085	42.51044707800085	5.830951894845301	9.848857801796104	3.605551275463989	2.7315816776253388	2.0	141.5	0.9399293286219081
22	378	B	805.0	103.74011527999991	4.7822172934592845E-5	33.60059523282288	29.410882339705484	1.14245451206546	75.0	3.0	145.0	8189.0	0.18012422360248448	39.476032868131725	17.0	2.0	0.6137931034482759	91.0	8241.0	100.0	3.39623968609852E-4	17.204650534085253	0.5120340998387677	0.0	18.601075237738275	2.23606797749979	0.0	0.1315334104411641	-1.0	8.972626614896399	6.324555320336759	11.180339887498949	4.47213595499958	2.5	2.23606797749979	90.56043956043956	1.1042349229462445
23	383	B	852.0	106.32590171999989	3.579906146788282E-5	34.9857113690718	30.01666203960727	1.165543034828717	82.0	3.0	197.0	12204.0	0.2312206572769953	70.22632766852607	27.0	3.0	0.3096446700507614	219.0	15480.0	116.0	0.002458795711161631	19.209372712298546	0.5490633736057197	3.0	25.942243542145693	8.54400374531753	0.1875	0.5288605549575789	59.03624346792648	10.40771131249005	11.180339887498949	20.615528128088304	7.615773105863909	2.7069514600185487	8.0	70.68493150684931	1.6410852713178297
23	384	B	729.0	98.91168815999991	7.802814088608639E-5	33.0	27.0	1.2222222222222223	109.0	2.0	146.0	13192.0	0.20027434842249658	46.40990177351209	17.46424919657298	4.0	0.5547945205479452	80.0	10229.0	187.0	0.0010713646885954931	20.396078054371138	0.61806297134458	5.0	20.396078054371138	5.0	0.3333333333333333	0.3333333333333333	53.13010235415598	53.13010235415598	5.656854249492381	10.63014581273465	5.0	2.12602916254693	0.0	127.8625	1.4625085541108613
23	385	B	1202.0	128.46803731999984	8.118333508120105E-5	41.97618372363071	35.90264614203248	1.1691668507544275	85.0	3.0	111.0	12957.0	0.09234608985024959	104.87101225524441	34.52535300326414	2.0	1.6486486486486487	96.0	7737.0	116.0	8.143519576948881E-4	24.08318915758459	0.5737346042733951	4.47213595499958	24.020824298928627	5.0	0.2222222222222222	0.2602896031476768	37.874983651098205	48.179830119864235	7.0710678118654755	12.206555615733702	5.0	2.4413111231467406	1.0	80.59375	1.4393175649476542
23	386	A	1319.0	135.29646443999985	3.7592258771595225E-5	47.01063709417264	35.35533905932738	1.329661611087573	93.0	3.0	420.0	27347.0	0.31842304776345715	109.68965373866835	38.600518131237564	4.0	0.38095238095238093	180.0	12596.0	97.0	0.0021120698947662917	29.5296461204668	0.6281481797686007	6.708203932499369	24.698178070456937	2.23606797749979	0.2884082134701481	0.10414406840917835	2.2457425658950783	34.624155079948935	10.0	19.72308292331602	5.830951894845301	3.3824808159970745	5.0990195135927845	69.97777777777777	1.3861543347094316
23	387	B	816.0	103.74011527999991	3.9506350140518925E-5	34.828149534535996	28.42534080710379	1.2252500249999492	103.0	3.0	161.0	5346.0	0.19730392156862744	0.0	0.0	0.0	0.037267080745341616	95.0	9197.0	154.0	5.652917430564989E-4	22.67156809750927	0.6509552876195125	6.082762530298219	23.345235059857504	5.830951894845301	0.40196026221723297	0.3616202853397895	42.38045120460532	20.87901688055743	7.211102550927978	12.206555615733702	5.0	2.4413111231467406	2.23606797749979	96.81052631578947	1.590736109600957
23	389	B	723.0	98.32590171999992	7.850784835198831E-5	31.144823004794873	28.319604517012593	1.0997619329777388	73.0	4.0	39.0	5872.0	0.05394190871369295	61.15788881827103	24.20743687382041	2.0	1.1794871794871795	69.0	10725.0	220.0	3.918969203367093E-4	15.620499351813308	0.501544007792514	1.0	17.029386365926403	2.23606797749979	0.06666666666666667	0.15617376188860607	42.51044707800085	74.05460409907714	5.656854249492381	9.433981132056603	3.605551275463989	2.6165155925684536	2.0	155.43478260869566	1.4153846153846152
23	391	A	763.0	103.1543288399999	2.0276930118175778E-4	34.66987164671943	26.076809620810597	1.3295288860432966	80.0	3.0	321.0	15856.0	0.42070773263433814	39.4491517009636	15.0	2.0	0.2336448598130841	102.0	5185.0	84.0	0.0019141868037896776	21.02379604162864	0.6063995925874152	4.123105625617661	23.259406699226016	6.0	0.28797018815893544	0.375	47.72631099390625	33.69006752597977	8.06225774829855	15.231546211727817	4.47213595499958	3.4058772731852804	2.23606797749979	50.833333333333336	1.6524590163934425
23	392	A	918.0	110.32590171999988	3.930060610344576E-5	36.05551275463989	31.622776601683793	1.140175425099138	74.0	3.0	231.0	19921.0	0.25163398692810457	75.81388002870811	26.92582403567252	3.0	0.3333333333333333	106.0	4866.0	62.0	5.077507052401025E-4	20.8806130178211	0.5791240069144219	3.0	21.93171219946131	4.242640687119285	0.17647058823529413	0.23980823009322946	19.44003482817618	25.55996517182382	7.0	12.36931687685298	6.082762530298219	2.033503168213695	3.0	45.905660377358494	1.3505959720509657
23	395	B	802.0	102.91168815999991	5.0564990797071584E-5	34.713109915419565	27.65863337187866	1.2550551377102166	47.0	3.0	89.0	10060.0	0.11097256857855362	20.094804649725315	9.219544457292887	1.0	0.47191011235955055	103.0	14066.0	217.0	0.0032994978950510244	18.788294228055936	0.5412449150719906	5.0	20.0	5.0	0.3333333333333333	0.3333333333333333	76.75948008481281	66.37062226934317	8.54400374531753	16.15549442140351	4.47213595499958	3.612478373637688	3.1622776601683795	136.5631067961165	1.5890089577705104
23	397	B	1226.0	127.63961019999985	3.581960922188101E-5	41.14608122288197	35.34119409414458	1.1642527163421212	101.0	4.0	219.0	10008.0	0.17862969004893964	85.56877878965841	31.622776601683793	4.0	0.3333333333333333	94.0	8520.0	141.0	5.619912172707117E-4	23.853720883753127	0.5797325085356538	4.123105625617661	23.853720883753127	4.123105625617661	0.20986055078837967	0.20986055078837967	49.39870535499554	49.39870535499554	6.4031242374328485	12.083045973594572	4.47213595499958	2.701851217221259	0.0	90.63829787234043	1.5556338028169012
23	398	B	992.0	115.39696951999987	4.304394455989298E-5	38.2099463490856	31.827660925679098	1.200526373531181	79.0	3.0	126.0	7090.0	0.12701612903225806	10.0	5.0	1.0	0.30952380952380953	96.0	7031.0	103.0	4.87059139980875E-4	24.839484696748443	0.6500790257545828	5.830951894845301	24.839484696748443	5.830951894845301	0.30903983234775434	0.30903983234775434	11.91514707126504	11.91514707126504	6.4031242374328485	11.40175425099138	5.0	2.2803508501982757	0.0	73.23958333333333	1.40634333665197
23	399	B	857.0	106.3259017199999	8.657075555643096E-5	34.36568055487916	30.265491900843113	1.135474046398097	91.0	3.0	71.0	9223.0	0.08284714119019837	42.45146571572186	19.79898987322333	2.0	0.971830985915493	101.0	9360.0	127.0	7.307603152189328E-4	17.72004514666935	0.5156320160274986	2.0	17.46424919657298	1.0	0.14285714285714285	0.07142857142857142	83.29016319224307	83.29016319224307	7.211102550927978	11.661903789690601	5.830951894845301	2.0	1.0	92.67326732673267	1.370405982905983
24	401	B	716.0	96.91168815999994	9.721559663698759E-5	31.304951684997057	27.730849247724095	1.1288854302782052	50.0	3.0	115.0	8931.0	0.16061452513966482	60.979248406294595	24.166091947189145	1.0	0.591304347826087	75.0	3257.0	46.0	8.942275949727087E-4	18.384776310850235	0.5872801368884133	3.0	18.788294228055936	3.1622776601683795	0.1875	0.18864566947613626	26.565051177077976	8.13010235415598	6.082762530298219	10.198039027185569	4.123105625617661	2.473387769603369	1.0	43.42666666666667	1.0592569849554805
24	402	B	1087.0	122.81118307999986	1.0895481732012381E-4	42.20189569201838	31.78049716414141	1.3279180459025561	64.0	3.0	83.0	6508.0	0.07635694572217111	88.80827641392636	31.32091952673165	2.0	0.9036144578313253	136.0	8895.0	96.0	0.0015976223779439228	26.1725046566048	0.6201736729460423	6.324555320336759	28.284271247461902	8.06225774829855	0.33333333333333337	0.4219978575547771	32.471192290848485	21.161259816828274	8.602325267042627	15.231546211727817	6.324555320336759	2.4083189157584592	2.23606797749979	65.40441176470588	1.4677908937605395
24	403	B	963.0	116.32590171999989	1.804478325490492E-4	37.64306044943742	30.083217912982647	1.2512976689635409	83.0	7.0	181.0	16413.0	0.18795430944963656	32.03632305114225	15.132745950421556	3.0	0.24861878453038674	75.0	11085.0	188.0	4.2300011584701295E-4	23.769728648009426	0.6314504815552177	5.0990195135927845	22.80350850198276	4.123105625617661	0.2626128657194451	0.20986055078837967	7.125016348901795	4.398705354995542	5.656854249492381	10.0	4.242640687119285	2.3570226039551585	1.0	147.8	1.2719891745602163
24	404	B	1017.0	115.98275595999989	5.5594392477949375E-5	38.118237105091836	32.0624390837628	1.1888751509362194	118.0	2.0	57.0	10046.0	0.05604719764011799	24.959611631863794	11.180339887498949	5.0	0.9473684210526315	93.0	9334.0	146.0	4.511642490237897E-4	24.186773244895647	0.6345197228878346	5.385164807134504	27.16615541441225	8.246211251235321	0.27883326429273	0.41972110157675935	18.788621982168465	11.023455963743118	6.708203932499369	11.661903789690601	5.0	2.3323807579381204	3.0	100.36559139784946	1.4546818084422541
24	406	B	886.0	111.15432883999989	1.451048803924226E-4	35.05709628591621	30.01666203960727	1.1679212112145594	63.0	4.0	109.0	8227.0	0.12302483069977427	70.31184786212458	29.427877939124322	1.0	0.3211009174311927	100.0	5545.0	59.0	4.3587955299846095E-4	20.024984394500787	0.5712105826216303	2.0	22.090722034374522	5.0	0.1111111111111111	0.31622776601683794	3.1798301198642207	40.04972776570827	6.4031242374328485	11.180339887498949	4.47213595499958	2.5	3.605551275463989	55.45	1.0640216411181245
24	409	A	1020.0	116.56854239999988	1.3847124769060623E-4	38.47076812334269	31.76476034853718	1.2111146975838691	118.0	3.0	692.0	23285.0	0.6784313725490196	0.0	0.0	0.0	0.028901734104046242	108.0	14023.0	187.0	0.002534525869579787	24.698178070456937	0.6419985686605245	5.656854249492381	25.942243542145693	6.708203932499369	0.2960932840790421	0.34874291623145787	17.10272896905237	1.3322198538696455	8.06225774829855	14.212670403551895	5.0	2.842534080710379	2.23606797749979	129.84259259259258	1.4402053768808387
24	413	A	878.0	107.74011527999988	3.130986396177017E-5	35.84689665786984	30.870698080866262	1.1611948833799726	127.0	3.0	327.0	10623.0	0.3724373576309795	0.0	0.0	0.0	0.027522935779816515	105.0	10582.0	104.0	9.023338278479991E-4	19.924858845171276	0.555832183615174	2.23606797749979	18.681541692269406	2.23606797749979	0.14285714285714285	0.1514456332038457	48.94518622903756	85.81508387488158	7.0710678118654755	13.341664064126334	6.082762530298219	2.193356061110647	1.4142135623730951	100.78095238095239	1.0319410319410318
24	419	B	832.0	105.74011527999991	7.428420586818087E-5	34.0147027033899	29.017236257093817	1.1722240671722952	37.0	3.0	170.0	10408.0	0.20432692307692307	61.92034469032089	24.08318915758459	2.0	0.611764705882353	205.0	8214.0	47.0	0.0034027542428017514	22.090722034374522	0.6494462770116455	5.0990195135927845	18.027756377319946	1.4142135623730951	0.31323027878410764	0.08333333333333334	7.943471810590411	48.36646066342979	10.770329614269007	19.313207915827967	5.385164807134504	3.5863726752133895	6.0	40.06829268292683	1.1729973216459701
25	423	A	936.0	112.22539663999987	5.66909900918882E-5	38.2099463490856	29.0	1.3175843568650207	101.0	4.0	248.0	17490.0	0.26495726495726496	82.81841910974975	30.01666203960727	6.0	0.4032258064516129	95.0	8876.0	112.0	7.177364545462163E-4	20.518284528683193	0.5369880486412726	2.0	21.400934559032695	4.123105625617661	0.11764705882352941	0.26559258100921596	47.12109639666144	61.157339864587925	6.4031242374328485	11.661903789690601	5.830951894845301	2.0	2.23606797749979	93.43157894736842	1.1987381703470033
25	425	B	814.0	102.91168815999994	4.8688566125190975E-5	34.132096331752024	29.154759474226502	1.1707212457686575	67.0	3.0	87.0	7041.0	0.10687960687960688	70.53877677943558	24.596747752497688	1.0	0.7586206896551724	212.0	13966.0	114.0	0.0033361530160159764	20.223748416156685	0.5925141022569763	3.605551275463989	23.769728648009426	7.810249675906654	0.2166365803419133	0.4761993272323109	30.32360686254998	36.43911042883539	12.206555615733702	21.93171219946131	8.94427190999916	2.4520399670478454	4.242640687119285	65.87735849056604	1.7304883287985107
25	430	A	682.0	95.49747459999992	6.0221070129607245E-5	30.675723300355934	26.570660511172846	1.1544960761309238	112.0	3.0	372.0	8366.0	0.5454545454545454	0.0	0.0	0.0	0.0	84.0	7661.0	143.0	0.0018352916231877297	18.384776310850235	0.5993265792248463	2.8284271247461903	17.88854381999832	3.1622776601683795	0.18181818181818182	0.2171861213815347	26.565051177077976	53.13010235415598	7.810249675906654	12.206555615733702	5.0	2.4413111231467406	1.4142135623730951	91.20238095238095	1.5679415219945176
25	442	A	769.0	100.0832610399999	4.2619626626832786E-5	31.400636936215164	29.410882339705484	1.0676536859223518	68.0	3.0	377.0	9607.0	0.49024707412223667	0.0	0.0	0.0	0.0	87.0	9531.0	148.0	6.111473080653451E-4	17.029386365926403	0.5423261445466404	2.23606797749979	20.0	5.0	0.1350858067395748	0.29061909685954823	26.565051177077976	0.0	6.324555320336759	10.770329614269007	4.47213595499958	2.408318915758459	3.1622776601683795	109.55172413793103	1.3509600251809883
26	446	A	1152.0	124.22539663999986	9.330566525205272E-5	41.048751503547585	33.83784863137726	1.213101694221889	60.0	3.0	445.0	21193.0	0.3862847222222222	87.46052978530776	30.23243291566195	2.0	0.21348314606741572	258.0	14608.0	75.0	0.0023022412556544516	23.600847442411894	0.5749467785974495	3.605551275463989	27.202941017470888	11.045361017187261	0.18569533817705186	0.6098780365878043	21.092339505827496	59.976835939542084	12.36931687685298	24.351591323771842	5.385164807134504	4.521976986017174	8.54400374531753	56.62015503875969	1.3246166484118291
26	447	B	1162.0	125.05382375999984	2.4528677457098448E-5	40.496913462633174	34.9857113690718	1.157527226913368	83.0	3.0	185.0	15461.0	0.15920826161790017	102.20093102912574	33.421549934136806	5.0	0.6972972972972973	107.0	8700.0	98.0	5.353191994289042E-4	21.18962010041709	0.5232403728735753	5.0	22.135943621178654	5.656854249492381	0.29061909685954823	0.31974430679097265	86.03534527714388	77.9052429229879	6.708203932499369	11.704699910719626	6.324555320336759	1.8506755523321747	1.0	81.30841121495327	1.2052873563218391
26	448	A	798.0	102.32590171999989	7.425013058719816E-5	32.802438933713454	28.600699292150182	1.1469103814086283	62.0	4.0	499.0	21485.0	0.62531328320802	70.9649211093969	24.186773244895647	1.0	0.1743486973947896	100.0	8269.0	97.0	0.0019648042153851816	17.204650534085253	0.5244930283645093	5.0	21.02379604162864	6.082762530298219	0.35179877236514595	0.40196026221723297	89.30130561701654	47.03091423685311	7.810249675906654	13.45362404707371	5.0	2.690724809414742	4.242640687119285	82.69	1.1730559922602493
26	450	B	793.0	103.15432883999989	6.371192544092187E-5	33.61547262794322	28.231188426986208	1.1907211315202788	79.0	3.0	165.0	10678.0	0.2080706179066835	52.90739253794135	21.400934559032695	1.0	0.3151515151515151	69.0	7984.0	144.0	0.0010301532811636293	23.40939982143925	0.6963876450744869	6.324555320336759	24.351591323771842	7.280109889280518	0.3772913389522725	0.434294945450817	6.581944655178013	9.071497577177167	5.830951894845301	10.0	4.242640687119285	2.3570226039551585	1.0	115.71014492753623	1.2444889779559118
26	451	N	810.0	103.7401152799999	9.059858152351007E-5	34.132096331752024	28.30194339616981	1.205998325061	83.0	3.0	-1.0	-1.0	-1.0	-1.0	-1.0	-1.0	-1.0	81.0	10188.0	160.0	2.6729200277266456E-4	21.213203435596427	0.6215030928487814	6.0	23.345235059857504	7.280109889280518	0.4	0.46895310261062645	59.03624346792648	43.090847567003635	5.830951894845301	10.0	5.0	2.0	2.23606797749979	125.77777777777777	1.2720848056537104
26	452	A	692.0	95.49747459999992	6.721503628814318E-5	31.064449134018133	28.0178514522438	1.1087377341180937	70.0	3.0	198.0	10821.0	0.2861271676300578	51.489815408538604	21.95449840010015	2.0	0.25252525252525254	103.0	6402.0	86.0	0.00522282814249517	18.027756377319946	0.5803340113821001	2.8284271247461903	17.26267650163207	4.123105625617661	0.2	0.28797018815893544	48.81407483429035	79.77783136636387	10.04987562112089	18.0	6.0	3.0	2.23606797749979	62.15533980582524	1.3836301155888784
26	453	A	767.0	101.74011527999991	5.398390813521902E-5	33.015148038438355	28.600699292150182	1.1543475808474295	89.0	2.0	209.0	10048.0	0.27249022164276404	66.63551157221146	25.0	4.0	0.3492822966507177	92.0	8575.0	135.0	0.001511625507275909	23.853720883753127	0.7225083727015579	7.211102550927978	23.323807579381203	6.708203932499369	0.45607017003965516	0.42857142857142855	3.8785245028477107	11.003540851749506	7.211102550927978	13.416407864998739	4.47213595499958	3.0	1.0	93.20652173913044	1.4483965014577258
26	454	B	680.0	95.25483391999994	9.641294763319896E-5	31.240998703626616	24.839484696748443	1.2577152499349613	67.0	3.0	120.0	8257.0	0.17647058823529413	56.08218398724604	22.80350850198276	2.0	0.43333333333333335	71.0	4435.0	69.0	4.3993506418079395E-4	15.811388300841896	0.5061102063618225	1.4142135623730951	16.97056274847714	2.0	0.11111111111111112	0.15384615384615385	84.8055710922652	50.19442890773479	5.0990195135927845	9.486832980505138	4.123105625617661	2.3008949665421112	1.4142135623730951	62.46478873239437	1.1046223224351748
26	462	B	635.0	91.25483391999994	8.232304866406157E-5	29.206163733020468	25.612496949731394	1.1403091151300953	82.0	3.0	45.0	4550.0	0.07086614173228346	61.81681100810162	22.67156809750927	1.0	1.2666666666666666	68.0	4015.0	75.0	7.279848504122904E-4	15.264337522473747	0.5226409624354703	2.23606797749979	16.401219466856727	2.23606797749979	0.16666666666666666	0.14285714285714285	65.85445803957835	12.724355685422367	5.0990195135927845	9.219544457292887	4.123105625617661	2.23606797749979	2.0	59.044117647058826	1.270236612702366
26	464	A	1023.0	117.63961019999988	5.763429675632296E-5	38.58756276314948	31.38470965295043	1.2295019832857341	74.0	3.0	466.0	18095.0	0.4555229716520039	64.58210532932418	30.265491900843113	1.0	0.0944206008583691	139.0	8380.0	85.0	0.002709876324135744	23.769728648009426	0.6159945574668205	7.211102550927978	22.561028345356956	7.0710678118654755	0.45607017003965516	0.4545454545454546	65.69545073406329	77.0053832080835	11.40175425099138	20.248456731316587	5.0	4.049691346263318	1.4142135623730951	60.28776978417266	1.4099045346062054
26	465	A	802.0	103.15432883999992	7.221734026875605E-5	33.95585369269929	28.861739379323623	1.1765005998572997	43.0	4.0	314.0	11442.0	0.3915211970074813	54.385738241533716	23.259406699226016	2.0	0.08598726114649681	64.0	5024.0	100.0	5.930164661571753E-4	23.769728648009426	0.7000185848109027	6.324555320336759	22.360679774997898	5.0	0.3772913389522725	0.29411764705882354	4.398705354995533	14.036243467926482	5.385164807134504	9.219544457292887	4.123105625617661	2.23606797749979	2.23606797749979	78.5	1.2738853503184713
26	469	B	826.0	105.15432883999989	3.7672310640688073E-5	35.0	28.600699292150182	1.2237463022313648	69.0	3.0	205.0	8172.0	0.24818401937046006	17.08800749063506	8.54400374531753	1.0	0.11707317073170732	77.0	5411.0	98.0	4.78700881180975E-4	23.430749027719962	0.6694499722205703	5.656854249492381	24.08318915758459	6.4031242374328485	0.33333333333333337	0.3904053750620288	6.84277341263094	13.182965158540853	5.385164807134504	10.295630140987	4.47213595499958	2.3021728866442674	1.0	70.27272727272727	1.3945666235446315
26	470	B	963.0	113.7401152799999	6.25757464156046E-5	35.84689665786984	32.69556544854363	1.0963840559443996	64.0	3.0	163.0	6167.0	0.16926272066458983	48.14911994191996	23.323807579381203	1.0	0.17177914110429449	78.0	9812.0	183.0	6.968984527561767E-4	23.08679276123039	0.6440388126641894	5.0	25.0	7.0	0.29411764705882354	0.4117647058823529	22.38013505195957	22.38013505195957	5.830951894845301	9.848857801796104	4.47213595499958	2.2022715545545237	2.0	125.7948717948718	1.4547492865878515
