# Supplementary material for: Exploiting Single-Cell Quantitative Data to Map Genetic Variants Having Probabilistic Effects
Source: PLoS Genet. 2016 Aug 1;12(8):e1006213. doi: 10.1371/journal.pgen.1006213 (PMC4968810; doi:10.1371/journal.pgen.1006213)
Supplement: S1 Dataset — (ZIP) [file pgen.1006213.s007.zip › data/2014-10-07_morpho/k_series/K8-2_A1B.xls]

image_number	cell_id	Cgroup	Agroup	Dgroup	C11-1_A1B	C11-2_A1B	C12-1_A1B	C12-2_A1B	C13_A1B	C101_A1B	C102_A1B	C103_A1B	C104_A1B	C105_A1B	C106_A1B	C107_A1B	C108_A1B	C109_A1B	C110_A1B	C111_A1B	C112_A1B	C113_A1B	C114_A1B	C115_A1B	C116_A1B	C117_A1B	C118_A1B	C126_A1B	C127_A1B	C128_A1B	A7-1_A1B	A7-2_A1B	A8-1_A1B	A8-2_A1B	A9_A1B	A101_A1B	A102_A1B	A103_A1B	A104_A1B	A120_A1B	A121_A1B	A122_A1B	A123_A1B	D14-3_A1B	D15-3_A1B	D16-3_A1B	D17-3_A1B	D104_A1B	D107_A1B
1	2	medium	iso	A1	764.0	213.0	86.59797967999994	41.041630520000005	5.371243620990588E-5	977.0	129.63961019999988	33.13608305156178	28.160255680657446	21.590918958249432	34.09497795476557	14.212670403551895	18.72185892935372	12.806248474865697	14.214112128675408	26.065104249183563	14.7648230602334	25.356696060882342	0.7591484615487656	1.1766968108291043	0.6451521365251829	0.47393288702182845	0.2787958115183246	115.0	3.0	30.886890422961002	46.0	111.0	2365.0	6461.0	0.18181818181818182	0.16069600818833163	0.7070063694267515	-1.0	0.10891361694079996	47.449791905431766	15.869349127861792	2.0	0.36942675159235666	93.0	7304.0	110.0	0.0012410192932408488	22.80350850198276	0.6881775515379743
1	3	medium	F	A1	941.0	313.0	96.42640679999994	51.041630520000005	5.094568115187302E-5	1254.0	149.8822508799999	36.24913792078372	31.78049716414141	35.05399505758271	47.12109639666146	18.973665961010276	20.60658794382891	14.866068747318506	23.586767825167485	26.52570208848634	16.1245154965971	32.18746904099957	0.9207572846475223	1.140609529598057	0.8072502120616079	0.5293324952558539	0.332624867162593	92.0	5.0	33.61547262794322	81.0	199.0	3171.0	9174.0	0.6	0.22328548644338117	0.7107142857142857	-1.0	0.08774779282901768	50.62958890927452	20.963697845266857	2.0	0.19285714285714287	115.0	15355.0	194.0	8.732276831690208E-4	23.259406699226016	0.6416540649892272
1	4	small	api	A1	1064.0	233.0	103.08326103999993	42.455844080000006	2.6270889472100026E-5	1297.0	148.36753223999992	36.76955262170047	34.92849839314596	22.619864948040426	25.109417870039575	16.278820596099706	17.22137486704117	13.45362404707371	13.435028842544403	30.69127071922334	16.97056274847714	31.66038336406794	0.9452683494657935	1.0527092292325908	0.8979386930566572	0.41185973019931577	0.21898496240601503	94.0	4.0	35.0	51.0	140.0	3373.0	11025.0	0.5454545454545454	0.14726291441788744	0.7329842931937173	-1.0	0.09031399477997891	121.84659044028244	43.27100474975184	2.0	0.5078534031413613	118.0	12744.0	150.0	4.136519605813646E-4	24.839484696748443	0.6755449257788576
1	6	small	api	A1	857.0	147.0	93.84062035999995	36.213203400000005	3.749757012645351E-5	1004.0	132.46803731999987	32.2490309931942	32.2490309931942	11.3099324740202	11.3099324740202	12.649110640673518	13.996720154927148	10.770329614269007	5.581563056514381	27.907815282571903	15.811388300841896	28.46049894151545	0.9037196215015242	1.0	0.9037196215015242	0.3859011509203116	0.17152858809801633	75.0	3.0	32.31098884280702	86.0	99.0	4426.0	6582.0	0.6363636363636364	0.18426294820717132	0.5351351351351351	-1.0	0.07314424489899615	38.38624933719532	14.56804390453679	1.0	0.3891891891891892	109.0	7811.0	94.0	6.84097124341045E-4	17.46424919657298	0.5415433784741817
1	7	medium	api	A1	1236.0	473.0	112.81118307999986	64.94112544000001	3.8136059239396946E-5	1709.0	180.16652208	41.78516483155236	35.84689665786984	27.51200262385146	28.46891899659431	23.194827009486403	24.87304583651334	15.132745950421556	19.81564517784957	37.827542309783276	20.09975124224178	41.56994970531331	0.9325286159942932	1.1656564089873265	0.8000029929955389	0.5756621255708941	0.3826860841423948	75.0	3.0	40.311288741492746	183.0	312.0	8875.0	16290.0	0.6875	0.2896430661205383	0.6303030303030303	-1.0	0.16120512612914728	129.72859371151966	57.013511046643494	4.0	0.1717171717171717	148.0	20310.0	191.0	6.822040241735054E-4	28.284271247461902	0.6768974434224128
2	17	medium	iso	A1	1596.0	448.0	134.22539663999987	62.94112544000001	5.286291617235664E-5	2044.0	199.58073564000006	53.14132102234569	37.94733192202055	21.834662982045273	28.567584308904884	24.08318915758459	22.42183335919415	14.866068747318506	20.473710082263494	43.00697617828996	24.08318915758459	42.81455850237259	1.074095448475412	1.4003967691733337	0.7669936635953964	0.4689211357580241	0.2807017543859649	99.0	4.0	49.09175083453431	88.0	321.0	6699.0	31529.0	0.6666666666666666	0.20009784735812133	0.784841075794621	-1.0	0.18648709046423081	93.39697883894051	36.4164878389476	3.0	0.4034229828850856	148.0	17520.0	146.0	8.124552934560249E-4	37.64306044943742	0.7083576344217841
2	23	small	api	A1	1058.0	112.0	103.66904747999992	26.970562720000004	3.446576795884592E-5	1170.0	133.05382375999983	39.20459156782532	33.13608305156178	23.34874758529675	27.834053940550827	10.816653826391969	13.05054275207885	13.038404810405298	12.422014374450832	25.71215187607526	18.35755975068582	26.60459804774186	0.8288278910598533	1.1831389819617655	0.700532992062836	0.2601602250199437	0.10586011342155009	90.0	3.0	36.6742416417845	44.0	51.0	3682.0	6867.0	0.5	0.0811965811965812	0.5368421052631579	-1.0	0.08039071618435885	81.054232666629	38.96076542963226	2.0	0.7157894736842105	91.0	10429.0	132.0	5.307938927642981E-4	25.0	0.6376804093660592
2	27	small	api	A1	925.0	67.0	95.66904747999993	21.313708480000003	7.233776888098928E-5	992.0	119.39696951999987	35.608987629529715	32.802438933713454	34.58089221237171	46.287328941525004	7.0710678118654755	-1.0	14.142135623730951	14.20989569443378	18.230351749405802	16.0312195418814	19.659122597823806	-1.0	1.0855591470343922	-1.0	0.22278583346882108	0.07243243243243243	58.0	7.0	32.55764119219941	194.0	39.0	7092.0	1368.0	0.6	0.23487903225806453	0.16738197424892703	0.0856750210704156	-1.0	0.0	0.0	0.0	0.034334763948497854	90.0	9089.0	110.0	8.382076034992743E-4	23.600847442411894	0.662777826989955
2	29	small	api	A1	991.0	219.0	99.84062035999993	40.041630520000005	5.0757627870065966E-5	1210.0	142.71067799999992	37.48332962798263	32.38826948140329	23.76259965721121	38.515284453089635	14.866068747318506	17.478247251709952	14.142135623730951	15.82036617038697	27.29383243237418	16.64331697709324	25.40512613014371	0.8505468845489705	1.1573118980470636	0.7349331549984479	0.40105550602169787	0.2209889001009082	79.0	3.0	35.510561809129406	63.0	103.0	3593.0	6482.0	0.36363636363636365	0.1371900826446281	0.6204819277108434	-1.0	0.10055584518786767	43.970056832273876	15.915673339984753	2.0	0.3253012048192771	87.0	10807.0	169.0	0.0012703303536770363	21.213203435596427	0.5659370084284088
2	31	small	api	A1	1046.0	64.0	104.15432883999989	20.727922040000003	5.4207684632389095E-5	1110.0	127.29646443999984	37.48332962798263	34.52535300326414	63.67334874884229	72.65887110502737	7.0710678118654755	-1.0	14.142135623730951	21.66296345759565	9.905764032815718	16.76305461424021	22.69449432108603	-1.0	1.08567549257031	-1.0	0.19901162314474594	0.06118546845124283	78.0	4.0	34.17601498127012	132.0	19.0	7248.0	883.0	0.4666666666666667	0.13603603603603603	0.12582781456953643	0.09949820270691422	-1.0	10.198039027185569	5.0990195135927845	1.0	0.2251655629139073	86.0	10067.0	133.0	0.0012472662128060643	20.8806130178211	0.5570639861788849
3	36	small	api	A1	1160.0	181.0	110.3259017199999	37.455844080000006	3.9029115237116E-5	1341.0	149.7817457999999	40.311288741492746	35.22782990761707	30.911716782974707	46.41442321140215	14.212670403551895	15.473345762223838	13.601470508735444	20.837835410987022	25.83184948906651	18.788294228055936	28.767814792731553	0.9185260009021632	1.144302355473123	0.8026951937212342	0.339501816854038	0.1560344827586207	125.0	3.0	38.600518131237564	41.0	125.0	3120.0	11338.0	0.6666666666666666	0.12378821774794929	0.7530120481927711	-1.0	0.07480291796488468	47.51732207491881	16.71290834303287	3.0	0.4759036144578313	243.0	14448.0	118.0	0.007972377686793512	26.019223662515376	0.6454575002394695
3	41	small	api	A1	971.0	73.0	99.01219323999993	22.142135600000003	3.708705983432006E-5	1044.0	123.98275595999986	39.01281840626232	31.016124838541646	26.64216523484015	31.213682011328046	8.06225774829855	-1.0	13.038404810405298	11.073283542381946	22.14976898552818	17.46424919657298	21.367456118190024	-1.0	1.2578237484324193	-1.0	0.22363039213088357	0.07518022657054584	89.0	3.0	35.73513677041127	78.0	33.0	7444.0	3693.0	0.5	0.10632183908045977	0.2972972972972973	-1.0	3.3985444307441375E-4	88.70178493059232	36.02921789270529	4.0	0.7027027027027027	138.0	8967.0	75.0	0.0016580421965053326	26.019223662515376	0.6669403730733482
3	43	small	api	A1	1205.0	200.0	113.81118307999989	42.870057640000006	3.780034626046672E-5	1405.0	159.09545427999996	42.20189569201838	34.828149534535996	65.83516328377863	83.92961121140902	13.892443989449804	18.010984411105483	12.529964086141668	30.282999828410727	10.106767218595772	17.46424919657298	30.45376229591227	0.7713317424717658	1.211717999837186	0.6365604394548953	0.3766770231170155	0.16597510373443983	120.0	4.0	36.22154055254967	50.0	120.0	3024.0	10814.0	0.4166666666666667	0.12099644128113879	0.7058823529411765	-1.0	0.11630860508194595	42.46166388354112	16.18033988749895	5.0	0.4235294117647059	143.0	14897.0	150.0	8.306701041107048E-4	24.839484696748443	0.5885869411654491
3	45	small	api	A1	1125.0	134.0	109.3259017199999	29.313708480000003	4.034821497460021E-5	1259.0	141.0538237599999	42.2965719651132	33.24154027718932	11.258912202988128	19.776076602639208	11.180339887498949	15.13729814410559	13.416407864998739	6.879990185493539	31.04549281996324	20.8806130178211	20.334243170388703	0.7385954733178414	1.2724010864844773	0.5804737839060717	0.2681314127650813	0.11911111111111111	100.0	4.0	40.85339643163099	98.0	76.0	7459.0	7329.0	0.6153846153846154	0.13820492454328834	0.4367816091954023	-1.0	0.057993598891725354	63.7751226338108	27.810249675906654	2.0	0.4482758620689655	106.0	4688.0	51.0	0.0020347587423057336	25.079872407968907	0.5929528385575817
3	47	small	api	A1	982.0	169.0	102.08326103999994	36.798989840000004	3.179751035750443E-5	1151.0	141.2964644399999	36.345563690772494	33.24154027718932	34.47921568612564	40.37835499380695	13.038404810405298	15.518478672206614	10.816653826391969	16.94842334104153	24.18660487136671	16.55294535724685	26.161750368761115	0.8401857608476084	1.0933778455420486	0.7684313014693299	0.3604801557581592	0.17209775967413443	103.0	4.0	35.11409973215888	4.0	101.0	203.0	7458.0	0.0	0.09122502172024327	0.9619047619047619	-1.0	0.19567665945572946	18.893209643143848	8.06225774829855	1.0	0.4380952380952381	113.0	11148.0	135.0	3.3975210940844804E-4	21.587033144922902	0.5939385980799488
3	52	small	api	A1	1251.0	200.0	112.98275595999988	39.798989840000004	3.8256721213123945E-5	1451.0	155.19595935999996	41.48493702538308	36.40054944640259	57.528807709151515	62.5289916741617	14.317821063276353	17.39468838538872	14.317821063276353	27.986061526130015	17.307431057534817	18.973665961010276	31.542676004675233	0.8231145477318876	1.1396788690364938	0.7222337538185334	0.3522572051091614	0.15987210231814547	72.0	4.0	38.01315561749642	132.0	120.0	4849.0	4560.0	0.5333333333333333	0.17367332873880081	0.47619047619047616	-1.0	0.03155005034669303	47.547983434816075	16.853092144567228	1.0	0.15079365079365079	133.0	10225.0	99.0	0.0014483363912463916	16.76305461424021	0.4040756914728718
4	54	small	api	A1	1076.0	209.0	103.84062035999993	42.213203400000005	2.8891938089881604E-5	1285.0	148.46803731999995	40.049968789001575	34.0147027033899	36.552472752091546	47.86240522611175	14.142135623730951	18.642579959484884	14.142135623730951	21.223487201154196	23.901428952338794	18.027756377319946	28.620988762312635	0.7585932663003428	1.1774310990820507	0.6442782655322742	0.4065191757681448	0.19423791821561337	75.0	4.0	36.6742416417845	56.0	112.0	5106.0	13628.0	0.2727272727272727	0.13073929961089495	0.6666666666666666	-1.0	0.10402978673460728	66.96169646297028	22.47855761608257	6.0	0.7142857142857143	89.0	9676.0	139.0	9.334389020598618E-4	27.65863337187866	0.6906031192582155
4	62	medium	iso	B	810.0	395.0	89.84062035999995	59.52691188000001	8.573223623945953E-5	1205.0	151.78174579999995	33.24154027718932	30.4138126514911	7.815293546766895	16.022584163808688	21.470910553583888	22.47700184709561	14.317821063276353	8.784189828904328	35.4773014604961	15.811388300841896	31.824902952520265	0.9552390794663869	1.092975111608034	0.8739806326065342	0.6625834910920025	0.4876543209876543	64.0	4.0	31.400636936215164	37.0	266.0	2106.0	18066.0	0.5	0.25145228215767634	0.8778877887788779	-1.0	0.2342560332867296	70.24280775899959	23.295201091418278	2.0	0.39603960396039606	197.0	18279.0	48.0	0.005550601596935877	25.45584412271571	0.7657841336607307
4	64	small	api	A1	1312.0	229.0	119.56854239999986	42.627416960000005	6.171464094799371E-5	1541.0	164.61017291999997	46.52956049652737	34.48187929913333	29.448781713273434	54.18800077667926	15.132745950421556	19.6649746881547	14.142135623730951	22.286907267851674	26.651679626495827	20.248456731316587	27.48276278561673	0.7695278631371362	1.3493916643254662	0.5702776173008358	0.35651030032126624	0.17454268292682926	107.0	4.0	43.278170016764804	380.0	132.0	14808.0	5794.0	0.9333333333333333	0.33225178455548343	0.2578125	0.03757032902921317	-1.0	37.29919991357131	18.45118306883873	2.0	0.14453125	112.0	9408.0	111.0	1.875272055781519E-4	27.80287754891569	0.597531488632709
4	65	medium	iso	A1	1031.0	327.0	103.08326103999991	53.11269832000001	3.964859103963293E-5	1358.0	158.61017291999997	37.20215047547655	34.40930106817051	61.270731215544814	65.61159128023607	18.35755975068582	21.83948465781773	13.038404810405298	31.234753506144326	15.925926507903242	16.55294535724685	34.29499104549344	0.8405674418748013	1.0811655372416007	0.7774641467201755	0.5152407654176794	0.3171677982541222	98.0	3.0	34.92849839314596	98.0	196.0	4723.0	11004.0	0.5833333333333334	0.21649484536082475	0.6666666666666666	-1.0	0.09787243317692093	41.034846639242204	18.95294262134329	2.0	0.1836734693877551	113.0	10953.0	111.0	3.63959411407473E-4	23.853720883753127	0.6411919896802032
5	68	small	api	A1	1302.0	89.0	117.63961019999986	26.142135600000003	5.213914642217828E-5	1391.0	146.6101729199999	43.829214001622255	35.77708763999664	47.49789656246924	56.51012655630693	9.055385138137417	-1.0	13.038404810405298	22.40514739697712	17.88854381999832	19.6468827043885	26.865221165108586	-1.0	1.2250637738501617	-1.0	0.22222222222222252	0.06835637480798772	125.0	9.0	39.81205847478876	123.0	48.0	12089.0	5541.0	0.7142857142857143	0.12293314162473042	0.2807017543859649	0.010100831036802684	-1.0	44.018831723755596	13.45790780115538	2.0	0.5730994152046783	106.0	10156.0	136.0	5.77167419151977E-4	23.769728648009426	0.5423261445466404
5	70	medium	F	A1	1096.0	278.0	105.74011527999991	48.69848476000001	4.957596676821647E-5	1374.0	156.8528135999999	39.56008088970496	34.17601498127012	50.99538680407545	58.882785452929596	17.804493814764857	19.12181062148005	14.212670403551895	27.502471570606392	19.545871581753804	16.1245154965971	32.12485782829878	0.9311092012784911	1.1575393126256976	0.8043866770852169	0.46054881471470294	0.25364963503649635	124.0	3.0	34.0147027033899	92.0	179.0	6470.0	15042.0	0.75	0.19723435225618632	0.6605166051660517	-1.0	0.07818645236508243	52.398885585728536	17.826941574950638	4.0	0.2767527675276753	119.0	14733.0	187.0	5.921866145137906E-4	24.186773244895647	0.6113934223827627
5	71	medium	E	A1	763.0	250.0	85.01219323999993	43.041630520000005	7.559615992151239E-5	1013.0	130.46803731999987	33.015148038438355	29.017236257093817	24.403971688851584	37.273382380902774	17.204650534085253	17.387783177183387	13.601470508735444	16.295550132733794	25.950093707353496	13.92838827718412	26.907273219005425	0.9894677405836044	1.1377771385917972	0.8696498699281723	0.50629949516169	0.32765399737876805	71.0	3.0	30.675723300355934	169.0	173.0	5761.0	6931.0	0.5833333333333334	0.3376110562685094	0.5058479532163743	-1.0	0.040789454575383556	29.65685424949238	14.82842712474619	1.0	0.07017543859649122	94.0	5276.0	79.0	5.03336548012178E-4	17.029386365926403	0.515805240252132
5	72	small	E	A1	822.0	52.0	90.01219323999996	17.82842712	7.161363379880218E-5	874.0	109.84062035999993	32.55764119219941	30.59411708155671	44.3097228021349	41.58341180822865	5.830951894845301	-1.0	14.212670403551895	13.944499152130692	14.512594000225617	14.422205101855956	21.009937779839426	-1.0	1.064179793304981	-1.0	0.1980668004885069	0.06326034063260341	60.0	3.0	31.064449134018133	54.0	17.0	6225.0	1709.0	0.75	0.08123569794050343	0.23943661971830985	0.0357569020691158	-1.0	61.78405682695344	27.073972741361768	2.0	0.7183098591549296	92.0	6718.0	97.0	5.265352808543636E-4	17.11724276862369	0.5257519323213398
5	77	small	api	A1	1474.0	184.0	125.56854239999988	37.213203400000005	4.365895156730728E-5	1658.0	165.19595935999996	48.16637831516918	37.21558813185679	15.21946483117381	25.492795472803095	13.892443989449804	18.28066915192153	15.264337522473747	12.124640058646035	35.4690081834303	23.40939982143925	28.17078920082876	0.7599527059976102	1.2942527777476784	0.5871748695955027	0.296357691892743	0.1248303934871099	85.0	3.0	46.57252408878007	80.0	117.0	6188.0	11221.0	0.5	0.11881785283474065	0.5939086294416244	-1.0	0.07836038788133197	40.57773242765763	13.416407864998739	1.0	0.4467005076142132	169.0	7110.0	58.0	0.0017921153492034226	29.832867780352597	0.6193712050581399
5	84	medium	iso	B	1194.0	476.0	106.91168815999988	63.52691188000001	4.299339398614994E-5	1670.0	172.85281360000002	41.7612260356422	35.4400902933387	52.74471054642291	62.995909297240345	22.360679774997898	25.487072235003016	18.24828759089466	33.523919982740296	20.315975327391612	17.08800749063506	37.62614385215992	0.8773341860854679	1.1783611635857378	0.7445375944126937	0.5941998763028425	0.39865996649916247	68.0	4.0	37.21558813185679	66.0	248.0	2434.0	10356.0	0.2631578947368421	0.18802395209580838	0.7898089171974523	-1.0	0.22787795488370446	28.211557940544168	13.892443989449804	2.0	0.12738853503184713	347.0	27023.0	152.0	0.0067374417953128055	27.892651361962706	0.6679078659749357
6	89	small	api	A1	1009.0	175.0	101.3259017199999	35.55634916	7.284471790384477E-5	1184.0	139.29646443999988	38.07886552931954	32.69556544854363	38.44164356066227	49.76364169072616	13.416407864998739	16.63933969553974	14.7648230602334	19.95857779467783	22.174260944989832	17.46424919657298	26.144794813843706	0.8063065067777344	1.1646492423949102	0.6923170319672362	0.3509107598001452	0.1734390485629336	91.0	3.0	34.713109915419565	39.0	92.0	3539.0	10725.0	0.5	0.11064189189189189	0.7022900763358778	-1.0	0.09848004439428025	43.62769654969586	16.664583015341176	3.0	0.46564885496183206	91.0	11787.0	164.0	0.0014684358833906381	25.942243542145693	0.6812766919794648
6	90	medium	iso	A1	1001.0	299.0	99.91168815999991	49.041630520000005	4.274335385149848E-5	1300.0	151.78174579999995	37.12142238654117	33.13608305156178	14.341237132077993	15.92058179268082	17.08800749063506	23.42462514453986	14.317821063276353	8.916684187188046	32.411797083221636	16.76305461424021	32.50649700804717	0.7294890477518772	1.1202718899749844	0.6511714292573803	0.49084978367560045	0.2987012987012987	93.0	3.0	35.4682957019364	20.0	175.0	1156.0	15181.0	0.2857142857142857	0.15	0.8974358974358975	-1.0	0.1261202986389412	115.11833286038605	45.66151144215631	3.0	0.5948717948717949	130.0	17498.0	156.0	2.669121539686231E-4	24.186773244895647	0.651558364144604
6	93	medium	iso	A1	1146.0	457.0	108.9827559599999	64.355339	9.215855425620585E-5	1603.0	176.16652207999994	41.72529209005013	32.526911934581186	24.141279832964415	41.20738024035299	24.08318915758459	23.32986001278448	14.035668847618199	23.60678501361251	36.76955262170047	20.615528128088304	35.83374821785623	1.0322903414074194	1.282792912341907	0.8047209580561508	0.5905093740116136	0.3987783595113438	61.0	4.0	39.81205847478876	95.0	315.0	4695.0	16322.0	0.5333333333333333	0.2557704304429195	0.7682926829268293	-1.0	0.13118281767999979	59.11933480561485	24.095023109728988	1.0	0.23658536585365852	178.0	17156.0	120.0	9.865228175308701E-4	29.732137494637012	0.7125687084579325
6	94	small	api	A1	939.0	119.0	97.32590171999989	27.485281360000002	3.729593497660329E-5	1058.0	126.81118307999985	35.84689665786984	32.69556544854363	10.38885781546962	6.289472568087007	10.44030650891055	14.521599044337513	13.341664064126334	3.905498468561695	27.09847613415309	17.46424919657298	35.649827103597055	0.7189501980487195	1.0963840559443996	0.6557466739421275	0.28240458988063954	0.12673056443024494	92.0	3.0	34.48187929913333	29.0	66.0	2297.0	8109.0	0.42857142857142855	0.08979206049149338	0.6947368421052632	-1.0	0.08585770399154115	32.119182202707506	11.467927337432723	3.0	0.6842105263157895	113.0	19240.0	203.0	4.720381698909932E-4	20.248456731316587	0.5648594053921048
6	95	medium	iso	A1	1028.0	289.0	101.49747459999992	49.11269832000001	3.058729471868394E-5	1317.0	153.4386000399999	38.91015291668744	33.54101966249684	19.798876354524907	23.492197355481153	18.439088914585774	19.069104665899268	14.212670403551895	12.670214919370482	32.64659247149693	16.97056274847714	31.784863059058686	0.9669614403847637	1.1600766258216644	0.8335323881729622	0.48388098830589077	0.2811284046692607	128.0	3.0	35.0	9.0	179.0	562.0	16057.0	0.25	0.1427486712224753	0.9521276595744681	-1.0	0.1363770616138016	48.15685246056894	19.52122461544874	6.0	0.43617021276595747	109.0	18087.0	209.0	4.687328188390138E-4	24.08318915758459	0.61894357519361
6	99	large	api	B	963.0	573.0	97.84062035999993	74.01219323999999	3.1326974478453413E-5	1536.0	174.26702715999994	37.013511046643494	33.0	31.252317055717185	41.91269427207533	26.248809496813376	28.49694386016605	14.212670403551895	25.423148828387976	35.0	17.0	38.05875152003295	0.921109632865046	1.1216215468679847	0.8212303298177108	0.7564567044615582	0.5950155763239875	81.0	4.0	34.17601498127012	46.0	280.0	1399.0	11017.0	0.5833333333333334	0.21223958333333334	0.8588957055214724	-1.0	0.3377896087003799	42.38602607632507	20.223748416156685	1.0	0.0705521472392638	235.0	16469.0	91.0	0.0064035848525548006	25.709920264364882	0.6946090640243745
6	100	small	api	A1	1024.0	207.0	104.08326103999993	39.384776280000004	3.5240856431678534E-5	1231.0	145.8822508799999	39.01281840626232	33.015148038438355	41.17001409155239	56.77364718315185	15.811388300841896	16.336371293668424	12.206555615733702	24.069012144205203	21.777882054713007	17.804493814764857	28.773049640485553	0.9678641613006189	1.1816641973206083	0.819068702847412	0.3783968323673502	0.2021484375	171.0	3.0	34.9857113690718	85.0	132.0	3755.0	7099.0	0.7272727272727273	0.17627944760357434	0.6082949308755761	-1.0	0.06469962855869298	37.97129758820093	16.77032961426901	1.0	0.3271889400921659	105.0	11031.0	108.0	9.993873514871745E-4	24.0	0.6151824190212192
7	103	medium	api	A1	1014.0	329.0	99.9116881599999	52.2842712	2.5958634987858123E-5	1343.0	154.6101729199999	36.68787265568828	34.48187929913333	15.439645535319244	16.2428791026976	18.027756377319946	21.858285261512293	14.422205101855956	8.504172562091192	34.07586894573732	17.4928556845359	30.403567512020643	0.8247562039581815	1.063975438734582	0.7751647020527926	0.5233048521437379	0.3244575936883629	96.0	3.0	35.35533905932738	41.0	175.0	3198.0	16761.0	0.23076923076923078	0.16083395383469842	0.8101851851851852	-1.0	0.2338491954306675	128.23153162504363	46.098318227417764	3.0	0.6990740740740741	123.0	3704.0	39.0	7.562383887291845E-4	25.942243542145693	0.7071067811865475
7	113	small	api	A1	984.0	71.0	102.39696951999993	22.727922040000003	4.997497981881716E-5	1055.0	127.53910511999983	36.069377593742864	33.24154027718932	44.11077992277429	46.12330271407543	9.0	-1.0	10.0	18.4089675036474	19.042438909919312	18.027756377319946	25.53846153846154	-1.0	1.0850693828557045	-1.0	0.22195893244243756	0.07215447154471545	50.0	3.0	34.92849839314596	71.0	41.0	3694.0	1789.0	0.7272727272727273	0.1061611374407583	0.36607142857142855	0.015420811104052204	-1.0	21.63201742739575	8.704570789056774	1.0	0.33035714285714285	92.0	15701.0	189.0	9.51108486698751E-4	24.041630560342615	0.6665385477711497
7	114	medium	iso	A1	1281.0	513.0	115.63961019999985	67.35533899999999	3.273167303375138E-5	1794.0	185.82337632000005	42.01190307520001	36.235341863986875	28.874591021460432	38.233825177446946	24.0	25.595900298138993	14.0	25.183339067173716	36.29053659645297	20.223748416156685	40.692307692307686	0.9376501596134508	1.1594178753134456	0.8087249468703934	0.5824590629759843	0.40046838407494145	114.0	3.0	40.607881008493905	147.0	330.0	6601.0	17047.0	0.6	0.26588628762541805	0.6918238993710691	-1.0	0.14039251018734125	99.70787352522039	38.095023109728984	4.0	0.22641509433962265	119.0	9536.0	100.0	8.910641155562692E-4	23.323807579381203	0.5551714126739821
7	115	small	api	A1	1368.0	269.0	118.32590171999985	45.213203400000005	9.32483055828449E-5	1637.0	166.36753223999997	45.044422518220834	38.01315561749642	19.30180643649345	13.164459655968244	16.278820596099706	22.478718953763313	15.297058540778355	10.56734604173145	35.25095399823198	20.8806130178211	46.399512597266174	0.7241880922833621	1.1849693030348711	0.6111450232749622	0.38210740626333983	0.1966374269005848	89.0	3.0	42.37924020083418	67.0	224.0	3136.0	15502.0	0.3125	0.1777642028100183	0.7697594501718213	-1.0	0.12173116868524068	49.4471425710167	18.8693567052506	1.0	0.36769759450171824	135.0	14216.0	140.0	0.0016913265489269475	30.01666203960727	0.6663791067021735
8	119	small	api	A1	1002.0	223.0	101.08326103999994	41.213203400000005	3.018413333825619E-5	1225.0	144.71067799999986	37.589892258425	33.12099032335839	15.642246457208728	21.583969241769594	15.620499351813308	17.160299556275323	12.806248474865697	11.17321638254671	31.973681633943965	18.384776310850235	30.37319318408143	0.9102696197457154	1.1349265795327064	0.8020515477930819	0.4077154117900036	0.22255489021956087	62.0	3.0	35.510561809129406	11.0	119.0	907.0	13372.0	0.18181818181818182	0.10612244897959183	0.9153846153846154	-1.0	0.1306771622590055	44.71144856570466	18.28931814603192	3.0	0.5384615384615384	123.0	14788.0	165.0	7.04254951850392E-4	23.323807579381203	0.6204808308316886
8	128	medium	iso	A1	1009.0	285.0	100.91168815999991	48.284271200000006	3.4675359244239366E-5	1294.0	152.02438647999992	37.21558813185679	33.24154027718932	35.753887254436734	46.771469740034064	18.439088914585774	18.66190063944532	14.212670403551895	22.947373476249602	25.329752862799467	16.1245154965971	31.49396386611251	0.9880606091970828	1.119550653234757	0.8825510541593135	0.47848046227750324	0.28245787908820613	85.0	3.0	34.438350715445125	111.0	182.0	3515.0	7077.0	0.5833333333333334	0.22642967542503864	0.621160409556314	-1.0	0.10437580288106099	34.095241124639536	13.892443989449804	2.0	0.15358361774744028	125.0	16919.0	165.0	5.104546658246065E-4	25.317977802344327	0.6803057286812557
8	129	large	E	B	1100.0	558.0	100.25483391999992	65.69848476	4.7290703700083565E-5	1658.0	168.36753224	42.190046219457976	32.2490309931942	44.75409687672931	57.99461679191651	24.596747752497688	28.38235701274068	21.95449840010015	31.855855123006467	25.05501638702011	15.620499351813308	37.56594202199646	0.8666210400163857	1.308257796284227	0.6624237535429195	0.6553148829953201	0.5072727272727273	99.0	4.0	36.05551275463989	127.0	220.0	3355.0	7007.0	0.4	0.20928829915560918	0.6340057636887608	-1.0	0.0691587101043659	0.0	0.0	0.0	0.0	343.0	15459.0	82.0	0.008766274460766799	31.016124838541646	0.7351526631946913
9	138	small	api	A1	1257.0	165.0	116.98275595999986	35.213203400000005	1.2937228127665872E-4	1422.0	154.61017291999994	43.0	36.013886210738214	45.0	63.43494882292201	13.416407864998739	17.72430478143599	14.7648230602334	25.0	18.798304521719174	18.384776310850235	27.95084971874737	0.756949738251554	1.1939838913351912	0.6339698079218498	0.30101191505558755	0.13126491646778043	68.0	7.0	38.07886552931954	52.0	116.0	3093.0	8548.0	0.2857142857142857	0.11814345991561181	0.6904761904761905	-1.0	0.12308730152685295	72.67780396905394	25.297058540778355	2.0	0.49404761904761907	143.0	8977.0	79.0	8.456211869882374E-4	24.515301344262525	0.5701232870758727
9	140	medium	E	A1	963.0	339.0	98.08326103999993	53.69848476000001	2.7960468999152275E-5	1302.0	154.61017291999994	35.73513677041127	33.52610922848042	30.75439407955862	39.16683731500487	20.248456731316587	21.68817194971784	13.038404810405298	21.603387303647224	28.69405433967808	15.620499351813308	34.20527045202714	0.9336174933627828	1.0658897674906542	0.8759043588163246	0.5474785828960245	0.35202492211838005	116.0	4.0	32.802438933713454	75.0	49.0	4243.0	3457.0	0.0	0.09523809523809523	0.3951612903225806	-1.0	0.005151556133618912	98.96105185998431	32.04987562112089	2.0	0.6774193548387096	210.0	23854.0	168.0	0.0012400521783669687	21.540659228538015	0.6027865337953233
9	142	small	api	A1	1260.0	301.0	117.7401152799999	51.455844080000006	1.0375480624435978E-4	1561.0	171.19595935999996	45.12205669071391	33.95585369269929	31.239214888208778	40.701537096234375	19.235384061671343	19.49083130775949	14.317821063276353	22.38373146248578	30.598553327592853	18.973665961010276	34.32462526906018	0.9868939789147706	1.328844714053395	0.7426706585635827	0.4370289935391343	0.2388888888888889	115.0	4.0	42.95346318982906	43.0	218.0	2257.0	13582.0	0.7857142857142857	0.1672005124919923	0.8352490421455939	-1.0	0.14500894879879392	53.13758520170579	21.401219466856727	3.0	0.32950191570881227	182.0	15380.0	115.0	0.0012959936819250098	26.30589287593181	0.5829941010057182
9	147	small	api	A1	1225.0	116.0	115.91168815999991	32.384776280000004	5.3180952092121E-5	1341.0	150.71067799999994	44.04543109109048	34.058772731852805	21.89260842168852	29.1676133795778	11.180339887498949	12.892919832425907	11.180339887498949	13.349852310083095	29.24356693183223	21.18962010041709	27.39183272437242	0.86716896039175	1.2932183856964947	0.6705510608130696	0.27939180935142055	0.0946938775510204	124.0	3.0	42.05948168962618	88.0	83.0	8866.0	10313.0	0.7272727272727273	0.12751677852348994	0.4853801169590643	-1.0	0.03228428961288684	117.09701136925177	47.27213963817378	7.0	0.631578947368421	160.0	10328.0	89.0	6.988948314199935E-4	27.65863337187866	0.6279569228117614
9	148	small	api	A1	1070.0	236.0	100.66904747999993	41.798989840000004	5.221832470060375E-5	1306.0	144.46803731999995	37.0	36.05551275463989	30.059690104331324	34.87004031697409	14.560219778561036	19.734746672366946	17.46424919657298	16.513513513513512	25.959969183340725	16.278820596099706	28.88407235292465	0.7377961328963293	1.0261953630166738	0.7189626454045295	0.41521193342277596	0.2205607476635514	72.0	4.0	34.785054261852174	9.0	107.0	605.0	9452.0	0.3888888888888889	0.0888208269525268	0.9224137931034483	-1.0	0.1166460620039895	41.238421986147365	15.288789781391548	2.0	0.5689655172413793	113.0	17784.0	217.0	0.0010612186279808753	20.024984394500787	0.5412157944459672
9	150	small	api	A1	1513.0	271.0	123.91168815999985	44.627416960000005	4.381997261978296E-5	1784.0	170.95331867999997	45.5411901469428	41.43669871020132	48.67954923845045	53.841814560191665	16.97056274847714	20.685752943113282	18.384776310850235	29.27020562481907	23.02306963863254	19.849433241279208	36.25282074314108	0.8203985997099995	1.099054499139696	0.746458524442765	0.3601550234904011	0.17911434236615995	89.0	4.0	41.617304093369626	78.0	185.0	6579.0	22452.0	0.42857142857142855	0.14742152466367714	0.7034220532319392	-1.0	0.11102500158568737	126.13183877398728	48.56356260311547	8.0	0.6958174904942965	167.0	14770.0	86.0	0.0010702888955107547	27.073972741361768	0.5944941854616694
9	152	medium	api	A1	1109.0	334.0	104.66904747999992	52.284271200000006	4.547000664346101E-5	1443.0	159.78174579999998	40.049968789001575	34.058772731852805	62.12070129578822	66.91273534272017	20.248456731316587	21.126303515219643	15.811388300841896	33.25845288463223	15.972389970799933	16.55294535724685	36.15408091972345	0.958447686635258	1.1759075731917263	0.8150705960960654	0.49951989111193973	0.3011722272317403	107.0	4.0	34.40930106817051	31.0	186.0	1564.0	12758.0	0.3125	0.15038115038115038	0.8571428571428571	-1.0	0.20983816190298155	99.23230832383852	43.5696653053465	3.0	0.41935483870967744	121.0	12735.0	125.0	0.002112289445235225	20.615528128088304	0.5147451733782547
9	156	small	api	A1	859.0	175.0	93.08326103999993	36.213203400000005	8.250671634445869E-5	1034.0	132.12489155999987	34.0	30.4138126514911	19.417065986146195	31.671075900617783	13.892443989449804	15.393378852588542	12.206555615733702	12.705882352941176	26.797034930773236	16.278820596099706	24.199741142912558	0.9024947753503552	1.1179131136764295	0.8073031475428014	0.38904098325947556	0.20372526193247964	59.0	3.0	32.01562118716424	24.0	123.0	1017.0	7672.0	0.6363636363636364	0.14216634429400388	0.8367346938775511	-1.0	0.09110230391455094	11.213591931880694	5.385164807134504	1.0	0.2789115646258503	93.0	11745.0	161.0	5.624084744094691E-4	16.401219466856727	0.4823888078487273
10	163	small	api	A1	861.0	189.0	92.01219323999995	38.627416960000005	3.885685514477982E-5	1050.0	133.05382375999986	33.54101966249684	31.575306807693888	29.79759129082386	34.69515353123397	14.142135623730951	16.162230752412796	12.727922061357855	15.652475842498529	25.304583891020478	15.620499351813308	27.498597046143512	0.8750113669562432	1.0622547507384466	0.8237302458265895	0.41980758853607814	0.21951219512195122	75.0	3.0	31.622776601683793	69.0	128.0	4717.0	10207.0	0.7	0.18761904761904763	0.649746192893401	-1.0	0.1129089001260197	44.255712434125	17.01129178234425	4.0	0.4467005076142132	120.0	13154.0	168.0	4.9483083433023E-4	18.867962264113206	0.5625339495927729
10	164	small	api	A1	1117.0	258.0	105.15432883999989	45.213203400000005	3.1756397048494654E-5	1375.0	152.36753223999997	39.96248240537617	34.132096331752024	26.131000544938587	34.66919259983746	17.46424919657298	18.170681014759833	16.15549442140351	18.392250825267055	30.206172805181406	17.4928556845359	32.333055817332855	0.9611224357737045	1.1708182825032145	0.8208980421101904	0.42996996793917297	0.23097582811101164	107.0	13.0	37.21558813185679	34.0	140.0	1485.0	8932.0	0.375	0.12654545454545454	0.8045977011494253	-1.0	0.16054292591850577	28.37825031020934	12.041594578792296	4.0	0.3160919540229885	86.0	10729.0	127.0	4.810688518497994E-4	26.627053911388696	0.6663012983349239
10	168	medium	api	A1	1078.0	416.0	102.81118307999988	59.52691188000001	5.5881382286683425E-5	1494.0	164.75230851999993	39.698866482558415	32.55764119219941	39.07763697853354	49.08561677997488	21.0	23.45375754192604	16.0	26.751393530759543	27.888998304261385	17.26267650163207	35.4	0.8953789158287454	1.2193409912039326	0.73431379924715	0.5789925774288647	0.38589981447124305	104.0	4.0	36.138621999185304	75.0	250.0	3299.0	13532.0	0.0	0.2175368139223561	0.7692307692307693	-1.0	0.234298424800996	88.33261194150019	36.46684529190572	2.0	0.24	111.0	9875.0	119.0	9.76487799104308E-4	24.758836806279895	0.6236660892360143
10	169	large	iso	B	832.0	459.0	91.84062035999995	65.76955256000001	3.761587095857666E-5	1291.0	160.02438647999995	32.802438933713454	30.610455730027933	7.823710731885285	7.823710731885285	24.186773244895647	22.871213008850006	12.529964086141668	5.487396847647231	39.46363983124199	16.1245154965971	40.31128874149267	1.0575203525731927	1.0716089699224978	0.9868528374204221	0.7161270503421504	0.5516826923076923	124.0	3.0	31.906112267087632	89.0	169.0	3299.0	8013.0	0.4166666666666667	0.19984508133230056	0.6550387596899225	-1.0	0.2547285661183309	47.873405251819094	18.110770276274835	1.0	0.1511627906976744	141.0	13005.0	153.0	0.004586406250695073	22.47220505424423	0.6850772620796776
11	173	medium	iso	A1	911.0	430.0	93.66904747999993	61.11269832000001	4.928985476369692E-5	1341.0	157.1959593599999	34.132096331752024	32.7566787083184	25.657271481643505	30.526578059588218	23.706539182259394	22.838379152501403	14.7648230602334	19.131552707840406	33.45882559582196	15.264337522473747	37.665134029234515	1.0380132068025023	1.0419889218831073	0.9961844939066914	0.6524321530337831	0.47200878155872666	84.0	4.0	31.906112267087632	73.0	297.0	3915.0	21797.0	0.42857142857142855	0.2759134973900075	0.8027027027027027	-1.0	0.22610993986351402	81.54111349472988	35.42167033827646	4.0	0.31891891891891894	92.0	12677.0	182.0	2.0352774539741177E-4	24.698178070456937	0.7236056593301301
11	175	medium	iso	A1	1174.0	361.0	112.46803731999987	55.284271200000006	1.1549387052044994E-4	1535.0	170.16652207999994	43.266615305567875	32.449961479175904	37.874983651098205	50.86960044301472	21.095023109728988	21.877836031410485	14.035668847618199	28.01235990937407	28.5670601055993	18.973665961010276	36.111819221739445	0.9642189053543689	1.3333333333333335	0.7231641790157767	0.4915554011376792	0.3074957410562181	112.0	4.0	39.96248240537617	22.0	256.0	2174.0	22963.0	0.8	0.18110749185667752	0.920863309352518	-1.0	0.11699917901792578	54.42304482369533	16.55294535724685	4.0	0.33093525179856115	131.0	7991.0	68.0	0.0025311362397723606	31.240998703626616	0.7220578379655754
11	176	small	api	A1	1044.0	69.0	103.9116881599999	22.727922040000003	8.24997023877861E-5	1113.0	129.05382375999986	38.07886552931954	33.61547262794322	54.0949226501167	63.62157936648758	7.211102550927978	-1.0	14.422205101855956	20.693893818692274	12.732232110406814	17.46424919657298	23.09897890297255	-1.0	1.1327779308884707	-1.0	0.21872344143812075	0.06609195402298851	119.0	5.0	34.785054261852174	94.0	28.0	7983.0	2411.0	0.5384615384615384	0.1096136567834681	0.22950819672131148	0.0497284659784413	-1.0	17.050552263956636	6.513233075965879	2.0	0.3524590163934426	189.0	11321.0	90.0	0.0011869465818915164	19.697715603592208	0.5172873542785978
11	179	small	api	A1	1176.0	76.0	112.98275595999988	23.142135600000003	7.407927572588374E-5	1252.0	138.95331867999988	40.496913462633174	36.05551275463989	44.56594936786058	63.43494882292201	9.055385138137417	-1.0	12.041594578792296	21.038640408636258	17.47305618109472	18.439088914585774	23.521915053942315	-1.0	1.1231822922119372	-1.0	0.2048289175048375	0.06462585034013606	81.0	4.0	37.64306044943742	82.0	48.0	7111.0	6336.0	0.6153846153846154	0.10383386581469649	0.36923076923076925	-1.0	0.03401264499462865	30.257038515110423	11.334208176545639	2.0	0.4153846153846154	121.0	7892.0	92.0	7.590460776359979E-4	28.600699292150182	0.7062439293932925
11	180	medium	iso	A1	991.0	402.0	97.42640679999992	58.11269832000001	2.9807174754914737E-5	1393.0	158.36753223999995	36.359317925395686	34.132096331752024	18.79988515865267	22.658080326517535	22.20360331117452	22.278190642986527	15.0	13.724129837195497	36.47593127298821	17.029386365926403	35.62571720989093	0.9966520022650274	1.065252997413222	0.9356012183821307	0.5964778978177409	0.4056508577194753	48.0	3.0	34.058772731852805	17.0	282.0	935.0	22359.0	0.5384615384615384	0.21464465183058148	0.9431438127090301	-1.0	0.1890478939033021	49.437642188829116	16.55294535724685	3.0	0.32441471571906355	111.0	19266.0	212.0	2.750914651335414E-4	22.47220505424423	0.618059037860779
11	183	large	iso	B	945.0	473.0	97.25483391999992	65.52691188	5.514688896860585E-5	1418.0	165.19595935999996	37.64306044943742	30.364452901377952	8.105266733902564	1.4441255309358425	25.298221281347036	23.0253230408448	13.92838827718412	2.1783563562836057	42.977886156505676	17.46424919657298	86.43558937793591	1.0987129794648407	1.2397081736232818	0.8862674319986485	0.6737650894957187	0.5005291005291005	48.0	3.0	35.73513677041127	17.0	329.0	770.0	22863.0	0.2857142857142857	0.24400564174894218	0.9508670520231214	-1.0	0.19639817827977282	56.816067404958254	17.46424919657298	5.0	0.3352601156069364	169.0	16237.0	117.0	5.852242241074979E-4	26.30589287593181	0.6988244994390448
11	185	small	api	A1	1060.0	109.0	104.25483391999994	27.142135600000003	6.422670175607724E-5	1169.0	133.3969695199999	38.07886552931954	34.0147027033899	65.08952500932104	72.01266534793854	10.63014581273465	13.062674225693407	12.806248474865697	26.523899437663957	9.789884183430281	17.69180601295413	27.886876028212978	0.8137802129234659	1.1194825326379998	0.7269253330874552	0.260344145009406	0.10283018867924529	91.0	4.0	34.66987164671943	83.0	53.0	5250.0	3877.0	0.6363636363636364	0.11633875106929	0.3897058823529412	0.0064694606315588744	-1.0	27.572194688895927	9.571155468592364	2.0	0.3897058823529412	118.0	9126.0	95.0	0.0013441884308896112	18.0	0.4727031582950012
12	192	medium	iso	A1	1310.0	385.0	115.05382375999989	55.455844080000006	5.2412990650756976E-5	1695.0	173.33809495999995	43.278170016764804	37.64306044943742	31.288506460567483	31.250951016580693	18.973665961010276	25.126310738689376	15.811388300841896	20.125619906354586	32.51595341574553	19.924858845171276	38.7935752395304	0.7551313902917993	1.1496984968822215	0.6568081913124022	0.481999139773745	0.29389312977099236	98.0	4.0	41.23105625617661	32.0	284.0	2150.0	24681.0	0.0	0.1864306784660767	0.8987341772151899	-1.0	0.15248106626961166	137.31955775804073	50.93777353035787	4.0	0.4620253164556962	98.0	10312.0	141.0	7.740951625527993E-4	29.068883707497267	0.6716754358198778
12	196	small	api	A1	1088.0	75.0	111.9827559599999	26.970562720000004	6.099642186674894E-5	1163.0	141.7817457999999	40.22437072223753	33.015148038438355	60.49927537650083	66.88071155268568	9.433981132056603	-1.0	7.211102550927978	22.871706467526906	12.60027668255996	17.46424919657298	24.868947396825433	-1.0	1.2183610588510987	-1.0	0.24084567743299562	0.06893382352941177	115.0	3.0	35.11409973215888	218.0	73.0	10104.0	4455.0	1.0	0.25021496130696474	0.2508591065292096	-1.0	0.012828786368356453	27.67984607639498	12.725430892660288	1.0	0.16838487972508592	86.0	8836.0	143.0	5.635622606880753E-4	25.495097567963924	0.6338221607993804
12	198	small	api	A1	1070.0	178.0	104.4974745999999	35.970562720000004	3.295584214989715E-5	1248.0	143.2964644399999	37.69615364994153	35.4682957019364	37.640045841168025	42.83892051177363	13.92838827718412	15.732724855548785	13.0	20.240791861298653	23.598540145088048	17.72004514666935	29.76851612182488	0.8853131549091896	1.0628126585705526	0.8329907888939769	0.3442242298934948	0.16635514018691588	171.0	4.0	35.4682957019364	39.0	106.0	3379.0	12735.0	0.6153846153846154	0.11618589743589744	0.7310344827586207	-1.0	0.12834322835172324	63.51744736600189	27.313106998369083	3.0	0.6137931034482759	99.0	7552.0	93.0	0.0011661844246953577	25.059928172283335	0.664787405234969
12	200	small	api	A1	1206.0	180.0	112.81118307999988	39.213203400000005	3.7480610078927894E-5	1386.0	154.02438647999992	41.617304093369626	36.05551275463989	36.34745820888526	41.78779023989077	13.341664064126334	16.21216656145198	13.152946437965905	20.135854982819712	24.684158732022695	18.973665961010276	30.21706617766992	0.8229414627313969	1.154256337347858	0.7129624816462127	0.3476003205479374	0.14925373134328357	115.0	5.0	38.48376280978771	112.0	131.0	6770.0	10142.0	0.7142857142857143	0.17532467532467533	0.5390946502057613	-1.0	0.08540350703911377	101.73760323111189	43.301651610693426	4.0	0.4609053497942387	112.0	16355.0	188.0	0.002675853116947639	26.627053911388696	0.6398072746771423
12	201	large	E	B	1369.0	1140.0	116.46803731999985	104.3259017199999	3.6479522531508955E-5	2509.0	223.62236616000018	43.60045871318328	37.8021163428716	48.45175390822208	53.39292518739249	37.0	37.24293499428105	18.0	44.26558933005983	36.66461389168652	20.09975124224178	55.14285714285716	0.9934770180084261	1.1533867130009265	0.8613563922750236	0.8957470574811953	0.8327246165084002	152.0	3.0	40.80441152620633	492.0	305.0	17640.0	12816.0	0.0	0.3176564368274213	0.38268506900878296	-1.0	0.07085172650926433	189.76000614591476	67.4452759220564	4.0	0.12547051442910917	205.0	13397.0	98.0	0.005745171593695622	33.83784863137726	0.7760892804814886
12	202	medium	iso	A1	928.0	320.0	98.08326103999994	51.455844080000006	5.427969634159871E-5	1248.0	152.36753223999995	36.6742416417845	31.304951684997057	27.230284325697436	32.128259997821985	18.867962264113206	20.406855482446534	13.038404810405298	17.151002225042713	30.857738089497097	16.401219466856727	32.24985941338915	0.9245893998878443	1.1715156762040517	0.7892249490708493	0.5246139201980191	0.3448275862068966	100.0	4.0	34.058772731852805	47.0	173.0	2387.0	10444.0	0.0	0.1762820512820513	0.7863636363636364	-1.0	0.1770070738586104	110.59580050253989	42.91852035542654	2.0	0.45	93.0	8731.0	131.0	8.493384930322606E-4	26.92582403567252	0.7341889792478982
13	207	small	api	A1	1135.0	172.0	106.49747459999992	34.55634916	3.6276350612425204E-5	1307.0	143.0538237599999	40.718546143004666	35.34119409414458	25.866356794094514	32.85194453881445	13.038404810405298	17.69912183196868	16.1245154965971	14.047652831000402	26.031944408817466	16.401219466856727	25.89572066511052	0.7366695892705222	1.152155358263659	0.6393839025152915	0.3244804563656764	0.1515418502202643	120.0	7.0	37.48332962798263	219.0	140.0	7654.0	4626.0	0.6666666666666666	0.2746748278500383	0.38997214484679665	0.13526012587367567	-1.0	50.37755832643195	24.0	1.0	0.08356545961002786	117.0	10382.0	106.0	8.260757465311743E-4	21.18962010041709	0.520392354530502
13	208	medium	F	A1	1048.0	290.0	104.66904747999993	48.455844080000006	1.1087597110973703E-4	1338.0	155.53910511999993	38.01315561749642	33.015148038438355	32.52489028779104	52.23872650378024	18.601075237738275	21.10642321829898	13.601470508735444	24.833507891291784	25.261131618401457	17.204650534085253	31.412191456931904	0.8812992635157338	1.1513852845136139	0.7654251581719893	0.4629433939318011	0.2767175572519084	59.0	3.0	35.84689665786984	20.0	146.0	1087.0	10157.0	0.0	0.12406576980568013	0.8795180722891566	-1.0	0.12861625289109646	45.64362238552812	17.305575129326485	3.0	0.4397590361445783	95.0	8655.0	124.0	6.556661845846829E-4	22.0	0.578747005941122
13	211	medium	N	A1	1355.0	359.0	117.98275595999989	53.627416960000005	3.448195505001705E-5	1714.0	174.02438647999998	44.181444068749045	37.12142238654117	7.9207399016410704	5.194428907734789	19.0	22.123750801213614	16.0	4.617323048168445	40.32711851426134	21.02379604162864	51.00000000000017	0.8588055511345636	1.190187261918271	0.7215717884178944	0.4545360593049843	0.2649446494464945	104.0	3.0	43.104524124504614	-1.0	-1.0	-1.0	-1.0	-1.0	-1.0	-1.0	-1.0	-1.0	-1.0	-1.0	-1.0	-1.0	216.0	14928.0	107.0	0.0011715828953289273	30.14962686336267	0.6824047402445242
13	213	small	api	A1	1074.0	79.0	105.91168815999988	22.899494920000002	3.295652409968697E-5	1153.0	130.81118307999986	38.63935817272331	33.734255586866	18.5984948473849	24.47371881904462	8.246211251235321	-1.0	12.165525060596439	8.95460008557419	23.032967127412025	17.11724276862369	21.61506888581383	-1.0	1.1454042041398136	-1.0	0.21621310468969138	0.07355679702048418	109.0	9.0	36.49657518178932	73.0	60.0	4772.0	4942.0	0.8461538461538461	0.11535125758889853	0.45112781954887216	-1.0	0.031294630937393764	11.772699034745349	5.8863495173726745	1.0	0.2932330827067669	156.0	12486.0	118.0	0.002522211711208171	18.027756377319946	0.46656459190479727
13	218	small	api	A1	930.0	207.0	98.49747459999992	40.627416960000005	5.541523103297351E-5	1137.0	141.53910511999993	36.40054944640259	31.016124838541646	25.109417870039575	35.38543072909904	14.422205101855956	16.42054248915722	11.40175425099138	15.164606259935267	26.566826265029434	16.278820596099706	26.187688211264767	0.8783025963593589	1.1736008168618823	0.748382741167369	0.4124716610754611	0.22258064516129034	79.0	3.0	35.0	6.0	144.0	318.0	11855.0	0.5	0.13192612137203166	0.96	-1.0	0.17160632257816097	24.307135789365265	8.602325267042627	1.0	0.41333333333333333	162.0	6202.0	63.0	0.002030116744148188	20.248456731316587	0.556267887140855
13	224	medium	iso	A1	1157.0	375.0	109.39696951999987	57.69848476000001	3.533949366510155E-5	1532.0	169.09545427999998	40.36087214122113	34.655446902326915	53.31512575679187	62.049030972109804	20.615528128088304	22.509707671680687	14.317821063276353	32.556283605625886	20.920232309897592	18.110770276274835	36.855515592255834	0.91585054896224	1.164632857137131	0.7863856350520276	0.5274230631174076	0.324114088159032	60.0	3.0	37.12142238654117	63.0	193.0	2712.0	9072.0	0.4666666666666667	0.1671018276762402	0.75390625	-1.0	0.13869252138172095	52.68397096240541	20.0	1.0	0.2421875	156.0	11377.0	98.0	0.002788429328258982	27.586228448267445	0.6834894040878081
14	227	small	api	A1	840.0	180.0	94.91168815999991	38.1421356	6.39670189278974E-5	1020.0	135.88225087999987	35.34119409414458	28.635642126552707	16.9195409228999	28.928909720434916	15.033296378372908	18.034670441681047	9.055385138137417	13.129154571403593	29.4737584814762	17.11724276862369	27.141826924377547	0.8335775486991169	1.2341680322011737	0.6754165777672978	0.40186974164552713	0.21428571428571427	55.0	3.0	33.54101966249684	44.0	137.0	2043.0	7845.0	0.8	0.17745098039215687	0.7569060773480663	-1.0	0.11808368451626328	35.96236001423895	14.091498488915388	4.0	0.3425414364640884	74.0	12947.0	197.0	6.092234063018817E-4	22.847319317591726	0.646478419963097
14	229	medium	api	A1	1400.0	552.0	121.5685423999999	70.76955256000001	5.632498685467798E-5	1952.0	194.75230852	44.64302857109943	39.293765408777	43.70393650198287	57.41298081940212	25.495097567963924	27.507654475543752	14.866068747318506	36.08626142902217	29.877513335430184	21.470910553583888	42.82857370384764	0.926836477120609	1.1361351630894496	0.8157801177461117	0.5821370492963981	0.3942857142857143	138.0	3.0	42.15447781671598	35.0	123.0	2160.0	10876.0	0.5	0.08094262295081968	0.7784810126582279	-1.0	0.27164718919251124	80.89187252287223	33.11205208696026	1.0	0.7215189873417721	111.0	9314.0	99.0	5.669798748028498E-4	29.017236257093817	0.6499835962266842
14	231	small	api	A1	987.0	151.0	100.25483391999991	35.798989840000004	4.2438945801662794E-5	1138.0	138.4680373199999	36.89173349139343	32.449961479175904	32.97772331381648	44.17684141667098	13.341664064126334	14.36271742217112	13.341664064126334	17.835974017146864	23.574758339572238	16.55294535724685	25.594212694446433	0.928909458563278	1.1368806559313773	0.817068575946768	0.35707993759748713	0.1529888551165147	87.0	8.0	34.66987164671943	157.0	113.0	7352.0	6793.0	0.8571428571428571	0.23725834797891038	0.4185185185185185	-1.0	0.03507925898193811	36.97476835503183	15.347396147432008	2.0	0.26666666666666666	171.0	17653.0	132.0	0.002754939728497628	15.620499351813308	0.42341462093282917
14	238	small	api	A1	1376.0	207.0	122.46803731999984	40.213203400000005	4.39825173164437E-5	1583.0	165.09545427999993	46.06517122512408	36.6742416417845	28.18965605577788	39.21606048117077	14.317821063276353	18.962740440912224	13.92838827718412	20.188788519964845	29.53026297252982	21.02379604162864	31.931831148314167	0.7550502053166097	1.2560633611750025	0.6011242972729395	0.32835672294580753	0.1504360465116279	68.0	4.0	44.181444068749045	56.0	135.0	4318.0	13530.0	0.21428571428571427	0.12065698041692988	0.7068062827225131	-1.0	0.10985810198740856	95.67577991908927	38.23456998098886	5.0	0.743455497382199	132.0	12624.0	124.0	4.061359416827163E-4	31.78049716414141	0.689902942264724
14	242	large	api	B	1049.0	704.0	100.7401152799999	78.76955255999995	5.2751513241559905E-5	1753.0	181.9238814	37.12142238654117	33.13608305156178	9.188836077358758	18.67170689482913	28.861739379323623	29.624155428991465	16.492422502470642	11.233405758481618	45.63001600542934	18.027756377319946	35.08847032413396	0.9742637034329861	1.1202718899749844	0.8696671871814452	0.781908501306214	0.6711153479504289	70.0	4.0	36.6742416417845	53.0	465.0	2119.0	19347.0	0.17647058823529413	0.2954934398174558	0.8976833976833977	-1.0	0.20262652925589525	82.18564995968813	31.29429170851257	3.0	0.14478764478764478	165.0	23263.0	185.0	0.005705443646704132	34.0147027033899	0.9163092499311759
15	245	medium	N	A1	881.0	233.0	95.25483391999994	45.041630520000005	6.212829270387215E-5	1114.0	142.7106779999999	35.90264614203248	29.614185789921695	33.08485292873496	40.94748849546542	17.0	17.52372083246531	12.529964086141668	20.66700033932359	27.62189735023483	17.08800749063506	31.53500000000001	0.9701136055822664	1.212346218015924	0.8001951844827913	0.472854013454355	0.264472190692395	155.0	4.0	33.95585369269929	-1.0	-1.0	-1.0	-1.0	-1.0	-1.0	-1.0	-1.0	-1.0	-1.0	-1.0	-1.0	-1.0	109.0	13188.0	160.0	3.492568999127647E-4	25.0	0.696327504694191
15	249	medium	iso	A1	987.0	337.0	101.84062035999993	55.284271200000006	6.24862816616248E-5	1324.0	159.53910511999993	38.3275357934736	31.25699921617557	21.50143432404792	23.441253540652724	21.840329667841555	19.586286431370056	12.36931687685298	14.506541797938272	37.46360909124011	18.439088914585774	36.46613602198168	1.115082726088461	1.2262065058900156	0.9093759662277295	0.5428508880304708	0.3414387031408308	117.0	3.0	36.87817782917155	85.0	228.0	3992.0	14970.0	0.6153846153846154	0.236404833836858	0.7284345047923323	-1.0	0.15614916286819122	41.09354735457475	14.142135623730951	1.0	0.28115015974440893	79.0	7267.0	122.0	4.073617246273582E-4	27.16615541441225	0.708789512605141
15	256	small	api	A1	896.0	109.0	94.59797967999994	26.727922040000003	5.5514520011233574E-5	1005.0	123.7401152799999	35.35533905932738	30.4138126514911	49.600095666263286	63.43494882292201	9.486832980505138	15.705666967989693	13.92838827718412	19.65756851698602	14.795908857482155	14.422205101855956	21.977829738170236	0.6040388478783236	1.1624763874381927	0.5196138643379021	0.2825422078823832	0.12165178571428571	112.0	8.0	32.802438933713454	139.0	69.0	4891.0	2848.0	0.5714285714285714	0.20696517412935322	0.3317307692307692	-1.0	0.010190652773613208	7.211102550927978	3.605551275463989	1.0	0.17307692307692307	104.0	6399.0	73.0	0.0010926906610429087	19.235384061671343	0.5440588203494177
15	257	medium	iso	A1	843.0	331.0	91.08326103999994	52.870057640000006	2.792835822523798E-5	1174.0	146.36753223999992	34.9857113690718	30.528675044947494	30.963756532073518	39.93638314696989	19.235384061671343	21.094607151099662	13.152946437965905	20.579830217101062	28.235748807666035	16.0	32.058973436118926	0.9118626350274839	1.1459950789728737	0.7956950703878792	0.5804585500817949	0.3926453143534994	98.0	3.0	32.38826948140329	1.0	156.0	50.0	10947.0	0.0	0.13373083475298125	0.9936305732484076	-1.0	0.22655812759259367	36.24065413368757	14.317821063276353	3.0	0.4394904458598726	83.0	12375.0	167.0	5.993518124557368E-4	21.095023109728988	0.6029611028111748
16	258	small	api	A1	1099.0	192.0	107.91168815999988	40.213203400000005	7.318952244471666E-5	1291.0	150.95331867999988	40.85339643163099	33.24154027718932	47.395005516872345	64.64494924717121	15.033296378372908	15.074191596295304	12.041594578792296	26.362557194048282	18.83185901676065	18.384776310850235	29.172721080193917	0.9972870705761464	1.2289862651059222	0.8114712905194214	0.37264919199833274	0.17470427661510465	63.0	4.0	36.89173349139343	7.0	76.0	652.0	10181.0	0.0	0.06429124709527498	0.9156626506024096	-1.0	0.17463256138392388	50.48798030320865	19.154113785460048	5.0	1.1204819277108433	110.0	8223.0	89.0	5.917951688282732E-4	28.231188426986208	0.6910365084144642
16	261	small	N	A1	1136.0	86.0	108.56854239999988	25.142135600000003	6.89404630000699E-5	1222.0	136.1248915599999	41.182520563948	34.0	20.081977484180754	22.714412353167237	9.055385138137417	-1.0	15.132745950421556	10.101372968515546	26.58823529411765	19.235384061671343	26.16000151017475	-1.0	1.2112506048220002	-1.0	0.2315784576656528	0.07570422535211267	77.0	4.0	39.84971769034255	-1.0	-1.0	-1.0	-1.0	-1.0	-1.0	-1.0	-1.0	-1.0	-1.0	-1.0	-1.0	-1.0	98.0	13666.0	186.0	6.718863481957274E-4	26.40075756488817	0.6410670644574368
16	268	medium	iso	A1	838.0	237.0	90.91168815999995	44.627416960000005	5.078306273951386E-5	1075.0	138.3675322399999	34.713109915419565	29.068883707497267	45.94956685643584	55.21336845254139	17.11724276862369	17.059632285948254	13.038404810405298	24.25596560065002	20.537424347190374	15.033296378372908	29.534259039305628	1.0033770061223939	1.194167284327694	0.8402315314535572	0.4908875620201664	0.2828162291169451	63.0	3.0	31.622776601683793	62.0	151.0	2782.0	7925.0	0.5	0.19813953488372094	0.7089201877934272	-1.0	0.10550034908534021	53.55130384072496	24.23306169139071	2.0	0.4507042253521127	120.0	10021.0	120.0	0.002948327600471639	21.633307652783937	0.6232028102781544
16	270	small	api	A1	1183.0	207.0	110.4974745999999	40.213203400000005	4.7313510312929005E-5	1390.0	153.53910511999993	41.43669871020132	34.36568055487916	55.420712396794514	66.71814808417793	15.264337522473747	16.06995444421713	13.892443989449804	28.69437085988898	16.49901852211388	17.69180601295413	31.238033243065903	0.9498681265998679	1.2057581296558444	0.7877766719856043	0.36392871009560646	0.1749788672865596	114.0	5.0	37.20215047547655	216.0	153.0	8745.0	6681.0	0.6153846153846154	0.2654676258992806	0.4146341463414634	0.008841501594235187	-1.0	0.0	0.0	0.0	0.04336043360433604	125.0	13732.0	103.0	5.530579148153196E-4	17.26267650163207	0.4166035673440887
16	273	small	api	A1	1017.0	240.0	101.08326103999993	43.798989840000004	4.988590960924593E-5	1257.0	147.29646443999997	36.6742416417845	33.54101966249684	6.927218126009166	10.797868634602324	16.15549442140351	18.666965516441387	14.866068747318506	4.199132500248931	33.36213422429687	17.72004514666935	22.413929197262494	0.8654590595977779	1.0934146311237818	0.7915195525674306	0.4332961698046939	0.2359882005899705	80.0	4.0	35.90264614203248	76.0	111.0	5005.0	9475.0	0.13333333333333333	0.14876690533015116	0.5935828877005348	-1.0	0.16880862861474313	58.86500631639687	21.0739678314592	3.0	0.4919786096256685	109.0	11484.0	163.0	5.080021890989661E-4	21.840329667841555	0.5955223254830156
16	274	small	api	A1	770.0	180.0	87.08326103999995	36.55634916	4.900929086397297E-5	950.0	126.46803731999987	33.24154027718932	29.0	29.054604099077153	27.83572886394586	14.560219778561036	14.599923885361578	12.36931687685298	13.236450427116111	26.137931034482758	14.560219778561036	28.347330542331214	0.997280526452583	1.1462600095582525	0.8700299392254961	0.4197861761654582	0.23376623376623376	93.0	3.0	31.016124838541646	24.0	90.0	1661.0	7673.0	0.15384615384615385	0.12	0.7894736842105263	-1.0	0.11987005922134093	82.77100637372932	36.74698169955193	2.0	0.5701754385964912	90.0	8310.0	125.0	0.0012272911953046307	19.1049731745428	0.5747318871277701
17	277	small	api	A1	1093.0	147.0	105.66904747999993	32.970562720000004	5.476241779425298E-5	1240.0	141.0538237599999	37.69615364994153	34.539832078341085	75.71282771515885	83.1909498203866	12.529964086141668	14.833601810748773	13.892443989449804	28.96847275562009	4.95080577149734	17.204650534085253	29.17424473788209	0.8447013912064273	1.0913820763355615	0.7739740367027169	0.31201722269939425	0.1344922232387923	88.0	3.0	34.66987164671943	76.0	90.0	6959.0	8239.0	0.5384615384615384	0.1338709677419355	0.5421686746987951	-1.0	0.008702342146573639	96.06341480157411	38.04268259156861	5.0	0.6807228915662651	149.0	11563.0	111.0	5.11980434890736E-4	22.80350850198276	0.6049293175569951
17	282	medium	E	A1	995.0	287.0	100.3259017199999	47.455844080000006	6.241367893931232E-5	1282.0	149.7817457999999	39.395431207184416	30.463092423455635	9.727578551401606	16.27386933469564	17.029386365926403	21.566152193817047	14.866068747318506	7.818165471528867	34.00836611066814	18.027756377319946	27.89920745056028	0.7896348969849466	1.2932183856964947	0.6105967141502316	0.4730168706825559	0.2884422110552764	70.0	4.0	37.73592452822641	82.0	137.0	5666.0	9235.0	0.25	0.17082683307332294	0.6255707762557078	-1.0	0.02272227112636067	114.53196058006321	46.77031159575131	5.0	0.6073059360730594	88.0	11643.0	174.0	5.619837884121006E-4	26.0	0.6599750073368524
17	284	medium	E	A1	1125.0	303.0	107.56854239999988	50.69848476000001	5.608333076007417E-5	1428.0	160.26702715999988	41.182520563948	33.61547262794322	48.494638927253334	61.05998730716064	18.867962264113206	19.1945548885104	14.422205101855956	30.012733146839462	20.55601025301661	18.027756377319946	34.29529611535871	0.9829851420731466	1.2251060997938965	0.8023673559690195	0.47131330060674004	0.2693333333333333	115.0	3.0	36.87817782917155	176.0	202.0	7108.0	7925.0	0.5384615384615384	0.2647058823529412	0.5343915343915344	-1.0	0.053211268217155105	54.54364812969904	23.558930485380223	1.0	0.20105820105820105	96.0	11003.0	151.0	6.187033308545409E-4	20.615528128088304	0.500589275396017
17	287	small	api	A1	986.0	175.0	102.08326103999993	37.213203400000005	6.906131237330006E-5	1161.0	141.2964644399999	39.11521443121589	31.064449134018133	16.577629602064434	11.546690545927333	14.560219778561036	14.85258664076896	12.36931687685298	7.0560778973958085	31.547316219002873	18.027756377319946	35.251058411253005	0.9803154245600962	1.2591633047302777	0.7785451028292849	0.36453776085208056	0.17748478701825557	59.0	3.0	37.0	27.0	106.0	1747.0	8501.0	0.38461538461538464	0.11455641688199827	0.7969924812030075	-1.0	0.11354772220831919	36.568790604249884	15.644394938110665	2.0	0.6015037593984962	118.0	13078.0	138.0	4.70101246621385E-4	20.0	0.5113099925649136
17	288	small	api	A1	885.0	81.0	97.08326103999994	27.38477628	4.9427704284496594E-5	966.0	127.29646443999982	34.058772731852805	31.016124838541646	17.402704131356273	14.67639313745002	10.198039027185569	10.328763412506413	10.44030650891055	7.516418809788204	26.308895912941768	16.492422502470642	29.667022624539825	0.9873436557601311	1.0980989053000672	0.8991390948434913	0.2820751588548	0.09152542372881356	81.0	4.0	33.83784863137726	73.0	48.0	6150.0	4876.0	0.6363636363636364	0.12525879917184266	0.39669421487603307	-1.0	0.02219769982950879	32.50300073527407	11.216116701979804	2.0	0.5785123966942148	79.0	12434.0	231.0	8.812468365084169E-4	22.090722034374522	0.6486059321131852
18	293	small	api	A1	1221.0	112.0	114.15432883999988	27.970562720000004	8.267110644413197E-5	1333.0	144.95331867999982	44.10215414239989	34.058772731852805	5.194428907734806	1.2939351653529059	11.045361017187261	14.446308903544171	14.035668847618199	1.6779225740553174	32.00350196355134	21.0	74.3051559338058	0.7645801492225781	1.2948838318285676	0.5904623491536517	0.24502410906557814	0.09172809172809172	83.0	3.0	42.190046219457976	63.0	85.0	6292.0	11683.0	0.5333333333333333	0.1110277569392348	0.5743243243243243	-1.0	0.05569529288505974	104.68537335354004	46.39532432049641	3.0	1.027027027027027	95.0	5333.0	75.0	9.126500210116918E-4	31.016124838541646	0.7032791354906333
18	296	large	iso	B	938.0	555.0	97.9116881599999	74.59797967999997	4.725111760058278E-5	1493.0	175.33809495999992	36.40054944640259	32.31098884280702	37.87498365109822	48.03798722965702	27.85677655436824	24.498490205863586	11.704699910719626	31.40062491867031	31.56820749009882	16.1245154965971	42.22850875549455	1.137081359719909	1.1265687232133714	1.0093315536725995	0.7618904451744063	0.591684434968017	78.0	3.0	33.28663395418648	91.0	367.0	5391.0	23743.0	0.6666666666666666	0.30676490288010716	0.8013100436681223	-1.0	0.1661882148600172	121.832020624037	48.274161499966965	4.0	0.4148471615720524	280.0	20570.0	112.0	0.007337807632587612	28.600699292150182	0.7857216368193239
18	298	medium	iso	A1	1218.0	425.0	111.22539663999987	62.52691188000001	2.9236381276539687E-5	1643.0	176.16652208	38.948684188300895	37.53664875824692	33.90627698844216	36.908128809773984	23.08679276123039	22.579227606398852	15.033296378372908	23.98027095047662	34.28649180401972	19.235384061671343	39.93160081294294	1.0224792966207443	1.03761751452955	0.9854105990918346	0.5621639820479051	0.34893267651888343	141.0	3.0	39.05124837953327	111.0	261.0	9440.0	24110.0	0.5	0.22641509433962265	0.7016129032258065	-1.0	0.07294305229201102	106.89875417509819	37.67447297625712	4.0	0.46236559139784944	186.0	19543.0	172.0	2.1150097431121788E-4	24.20743687382041	0.6215213011250237
18	303	medium	iso	A1	808.0	202.0	90.91168815999994	39.970562720000004	5.257198530825798E-5	1010.0	133.29646443999985	32.802438933713454	30.0	44.83676460258107	60.02605133976395	15.132745950421556	16.14342728240368	11.045361017187261	23.778719673138	18.0	15.132745950421556	27.450097305415845	0.9373936330680062	1.0934146311237818	0.857308477850327	0.43966362883564375	0.25	82.0	3.0	30.805843601498726	71.0	128.0	2839.0	6450.0	0.4166666666666667	0.19702970297029704	0.6432160804020101	-1.0	0.10771269538874836	43.657459821279836	17.981432165196985	3.0	0.34673366834170855	82.0	7707.0	130.0	8.574193658632302E-4	17.029386365926403	0.5191500058986181
18	304	small	api	A1	1106.0	137.0	105.25483391999992	30.798989840000004	5.625940032966109E-5	1243.0	138.4680373199999	39.824615503479755	34.20526275297414	4.085616779974885	9.929578400575735	10.63014581273465	16.608339091689633	14.212670403551895	3.0885420598537263	28.767503033270554	18.384776310850235	17.91106760227898	0.6400486980696155	1.164283279771532	0.5497362275916328	0.2926135427035029	0.12386980108499096	98.0	4.0	39.20459156782532	26.0	101.0	2375.0	12266.0	0.5	0.10217216411906678	0.7952755905511811	-1.0	0.07346400660644455	66.60232869961546	32.70332438198579	2.0	0.6614173228346457	90.0	8254.0	133.0	8.439938383637296E-4	24.186773244895647	0.6073322476341869
18	306	medium	iso	A1	1043.0	317.0	103.49747459999992	53.11269832000001	3.2660467831233025E-5	1360.0	159.43860003999993	37.8549864614954	33.734255586866	39.0938588862295	50.86027698147086	19.209372712298546	20.27194375281169	12.806248474865697	25.99393348088728	25.789808752700722	17.88854381999832	33.514224732095336	0.9475841560400063	1.1221527139977487	0.8444342238091378	0.5131786889030049	0.30393096836049854	60.0	3.0	35.4682957019364	195.0	228.0	8213.0	12474.0	0.5454545454545454	0.3110294117647059	0.5390070921985816	-1.0	0.13633579457187645	46.75359782756314	18.973665961010276	1.0	0.19148936170212766	88.0	7203.0	78.0	4.05303300469552E-4	18.681541692269406	0.4935027968183672
19	315	medium	E	A1	1385.0	507.0	128.39696951999986	68.35533899999999	2.859375505725096E-4	1892.0	199.58073564000006	50.99019513592785	32.55764119219941	0.0	1.6846843178962931	26.68332812825267	23.9875085525121	14.317821063276353	0.7844645405527362	52.15365541920246	25.495097567963924	26.683328128252647	1.1123843091015073	1.5661513939205385	0.7102661424812078	0.5323750183165543	0.36606498194945847	72.0	3.0	49.8196748283246	386.0	295.0	17591.0	11716.0	0.8	0.35993657505285415	0.4331864904552129	0.0631520681549847	-1.0	90.12431646390881	42.32163829552344	3.0	0.19383259911894274	116.0	11026.0	117.0	3.4216070619753967E-4	34.48187929913333	0.6762452900447383
19	316	medium	N	A1	956.0	348.0	98.25483391999994	54.284271200000006	3.1665421112247635E-5	1304.0	154.95331867999994	38.0	31.0	20.556045219583467	26.565051177077976	20.12461179749811	20.657054034613626	13.416407864998739	15.0	34.0	17.08800749063506	33.541019662496865	0.9742246771382144	1.2258064516129032	0.7947622366127538	0.5524844838086928	0.36401673640167365	102.0	4.0	36.138621999185304	-1.0	-1.0	-1.0	-1.0	-1.0	-1.0	-1.0	-1.0	-1.0	-1.0	-1.0	-1.0	-1.0	103.0	12167.0	132.0	9.045444869116965E-4	26.0	0.6842105263157895
19	317	medium	iso	A1	873.0	230.0	95.91168815999993	44.627416960000005	4.72038831910568E-5	1103.0	142.95331867999988	37.57658845611187	28.635642126552707	8.811583311440291	15.193143844033736	17.26267650163207	16.97366758032167	11.704699910719626	7.238549617607953	34.22308449270933	17.72004514666935	27.62028240261131	1.0170268988680713	1.3122313894706965	0.775036252774216	0.4652969603199198	0.2634593356242841	82.0	4.0	35.73513677041127	128.0	149.0	3386.0	4356.0	0.5833333333333334	0.2511332728921124	0.5379061371841155	-1.0	0.059412321332220526	0.0	0.0	0.0	0.032490974729241874	120.0	8982.0	96.0	0.0020255671291660327	24.596747752497688	0.6545763935229464
19	318	medium	iso	A1	875.0	223.0	93.91168815999993	41.213203400000005	9.723428896462465E-5	1098.0	137.53910511999987	34.0	30.886890422961002	38.692142212008086	56.37324270185933	14.7648230602334	18.217500716870973	12.529964086141668	22.470588235294116	21.17403179938836	16.278820596099706	26.9864230096132	0.8104746797984151	1.1007906440048993	0.7362659595740604	0.4388506287927008	0.25485714285714284	92.0	3.0	32.55764119219941	58.0	147.0	4146.0	10854.0	0.6666666666666666	0.18670309653916212	0.7170731707317073	-1.0	0.08303031775033999	45.14211320181791	17.23270614583668	2.0	0.3804878048780488	100.0	5310.0	49.0	7.811173441175238E-4	19.72308292331602	0.5800906742151771
19	321	medium	iso	A1	1072.0	268.0	106.7401152799999	48.041630520000005	6.614171846615208E-5	1340.0	157.1959593599999	37.69615364994153	34.539832078341085	87.62112777647643	84.58813084768296	17.72004514666935	18.75547361947031	13.341664064126334	34.91072357728575	1.7660769126394018	17.46424919657298	35.06703671130356	0.9447932644192962	1.0913820763355615	0.865685157292986	0.45008036944664664	0.25	90.0	3.0	34.17601498127012	166.0	202.0	7057.0	9421.0	0.7142857142857143	0.2746268656716418	0.5489130434782609	-1.0	0.05331423801385118	49.33576841566632	18.801572672133243	3.0	0.27445652173913043	95.0	5035.0	64.0	7.039119272761347E-4	19.924858845171276	0.5285647716263004
20	323	small	api	A1	1121.0	204.0	107.56854239999988	40.627416960000005	8.850927910460164E-5	1325.0	150.6101729199999	41.0	33.95585369269929	2.1475854282984983	1.3704510177996099	15.297058540778355	16.89100495272293	14.560219778561036	1.1219512195121952	34.57430375995573	19.4164878389476	46.910979525053484	0.9056334175257215	1.2074501313102088	0.7500379469444548	0.3776886444079961	0.18198037466547726	86.0	5.0	40.52159917870962	77.0	136.0	8258.0	19333.0	0.5333333333333333	0.16075471698113208	0.6384976525821596	-1.0	0.1042014442331758	67.08537196920369	27.662093930605604	5.0	0.6666666666666666	98.0	8824.0	127.0	3.303026462688074E-4	22.80350850198276	0.5561831341947014
20	326	large	iso	A1	799.0	453.0	89.84062035999996	65.11269832	5.071140364216138E-5	1252.0	156.9533186799999	33.54101966249684	28.442925306655784	12.578935237493054	11.944177188446336	23.769728648009426	24.494135932155352	12.529964086141668	8.228730157199227	38.568466083314455	15.231546211727817	39.76027337485212	0.9704252770478448	1.1792394523726462	0.8229247037955995	0.7247578885707512	0.5669586983729662	69.0	4.0	33.24154027718932	19.0	137.0	1318.0	11194.0	0.0	0.12460063897763578	0.8782051282051282	-1.0	0.3040110280278595	80.84820152995874	32.58531292854073	2.0	0.5064102564102564	129.0	10140.0	122.0	3.057229038470137E-4	25.019992006393608	0.7459520389706329
20	327	large	F	B	873.0	446.0	92.32590171999993	63.52691188000001	2.8306083660560816E-5	1319.0	158.2670271599999	35.0	31.400636936215164	28.41266144307258	34.38034472384487	23.021728866442675	23.459378321358145	13.038404810405298	20.6	32.7700359101069	16.1245154965971	36.480585742209165	0.9813443711542424	1.1146270717723434	0.8804239516575072	0.6880724769161783	0.5108820160366552	63.0	3.0	33.83784863137726	43.0	209.0	2898.0	14264.0	0.42857142857142855	0.1910538286580743	0.8293650793650794	-1.0	0.15958425668594858	55.35902287475831	20.735063189589926	3.0	0.35714285714285715	202.0	16341.0	102.0	0.0035536744091138627	22.02271554554524	0.6292204441584354
20	329	small	api	A1	936.0	68.0	98.6690474799999	23.727922040000003	5.478029742064862E-5	1004.0	124.81118307999986	36.22154055254967	31.064449134018133	6.900328169277287	16.858398767738265	7.615773105863909	-1.0	12.649110640673518	4.306829516919015	24.36869222222977	17.46424919657298	14.85075755643463	-1.0	1.1660126466844087	-1.0	0.24047989360401623	0.07264957264957266	102.0	10.0	35.4400902933387	131.0	53.0	12888.0	5393.0	0.7692307692307693	0.18326693227091634	0.28804347826086957	0.0364308746261285	-1.0	27.860995551621507	13.92838827718412	2.0	0.32065217391304346	99.0	16114.0	207.0	2.7143811760970825E-4	20.615528128088304	0.5691510580059289
20	331	small	api	A1	827.0	95.0	92.01219323999993	24.313708480000003	8.902706385531818E-5	922.0	119.15432883999988	34.92849839314596	29.546573405388315	35.72413480766892	47.59186670523502	9.848857801796104	11.625990632777333	11.180339887498949	15.631934526768603	17.971627122865055	14.317821063276353	21.171166770790048	0.8471413845826667	1.1821505632452174	0.7166103971198984	0.26424441830857526	0.11487303506650544	75.0	3.0	30.675723300355934	44.0	35.0	3606.0	3032.0	0.6363636363636364	0.08568329718004339	0.4430379746835443	-1.0	0.02831848576915363	25.353775301164177	8.123105625617661	2.0	0.5949367088607594	79.0	6379.0	102.0	5.006922577650676E-4	22.20360331117452	0.635687313587221
20	338	small	api	A1	991.0	242.0	104.91168815999991	47.69848476000001	5.9421194847558734E-5	1233.0	155.43860003999993	38.8329756778952	30.805843601498726	34.268793091587554	56.88865803962797	16.97056274847714	16.758549492006885	9.899494936611665	24.566749865193646	23.437111781119157	18.384776310850235	29.32955953269419	1.01265105053223	1.260571733734503	0.8033267948442756	0.45465367678819024	0.24419778002018164	77.0	4.0	37.107950630558946	67.0	152.0	3010.0	8163.0	0.75	0.17761557177615572	0.6940639269406392	-1.0	0.1202159867226678	47.277423184216154	19.42220510185596	2.0	0.410958904109589	91.0	13339.0	192.0	6.539738270454664E-4	23.08679276123039	0.594515160329885
20	341	small	api	A1	954.0	59.0	98.42640679999994	21.313708480000003	6.141137923664404E-5	1013.0	121.74011527999988	37.16180835212409	30.463092423455635	47.00253313182688	42.24089234137972	6.324555320336759	-1.0	14.317821063276353	15.338327849899157	16.150691241745875	16.15549442140351	22.81643375058198	-1.0	1.2198961233335146	-1.0	0.21654461615477785	0.06184486373165619	87.0	6.0	33.61547262794322	126.0	49.0	3522.0	1250.0	0.7857142857142857	0.1727541954590326	0.28	0.06937942185495917	-1.0	0.0	0.0	0.0	0.09714285714285714	123.0	16495.0	213.0	0.0021895983138085547	16.0	0.4305495536813798
20	342	medium	F	A1	876.0	245.0	96.66904747999993	45.455844080000006	7.041527748643648E-5	1121.0	144.12489155999987	35.90264614203248	29.832867780352597	22.536787510592852	26.115521474799678	17.46424919657298	17.447149030243757	12.36931687685298	14.2886403963248	30.80494998892588	17.26267650163207	32.46072405015197	1.0009801123552953	1.2034594329438664	0.8317522676329253	0.47022128866434176	0.2796803652968037	68.0	3.0	34.132096331752024	138.0	157.0	4555.0	6172.0	0.6923076923076923	0.2631578947368421	0.5322033898305085	-1.0	0.049457526425744004	0.0	0.0	0.0	0.030508474576271188	92.0	15367.0	216.0	9.050947272460612E-4	24.698178070456937	0.6879208282517627
21	347	small	api	A1	819.0	67.0	90.59797967999995	20.899494920000002	9.48742570985262E-5	886.0	113.49747459999989	35.12833614050059	29.154759474226502	51.709836807756915	61.209024927807974	7.211102550927978	-1.0	13.038404810405298	16.596288468324023	11.83340237483311	14.142135623730951	18.937264807166716	-1.0	1.2048919893012622	-1.0	0.23068389597448927	0.08180708180708181	108.0	4.0	30.23243291566195	49.0	35.0	3258.0	2086.0	0.5833333333333334	0.09480812641083522	0.4166666666666667	0.02202048965319769	-1.0	12.0	6.0	1.0	0.30952380952380953	109.0	13680.0	221.0	2.5963287034694754E-4	19.1049731745428	0.5438621714996645
21	350	small	api	A1	775.0	181.0	87.25483391999995	37.384776280000004	4.714179045834931E-5	956.0	127.05382375999986	31.622776601683793	29.732137494637012	18.434948822922024	18.434948822922024	14.0	15.514974826611752	12.0	9.486832980505138	28.252257347845124	16.0	29.99999999999998	0.9023540261236376	1.0635890745287926	0.8484047530512779	0.42845507349514217	0.2335483870967742	75.0	3.0	31.144823004794873	130.0	152.0	7054.0	7880.0	0.9230769230769231	0.29497907949790797	0.5390070921985816	0.008442363910982768	-1.0	26.0	13.0	1.0	0.07446808510638298	81.0	10646.0	203.0	7.226724341514079E-4	21.0	0.6640783086353597
22	374	small	api	A1	780.0	183.0	88.49747459999995	38.627416960000005	6.847507375411143E-5	963.0	129.53910511999985	32.202484376209235	29.068883707497267	25.01689347810003	21.683710844363816	14.035668847618199	16.29002861079036	12.041594578792296	11.924545805655109	26.832815729997474	15.0	32.273633757397576	0.8616110617707023	1.1077991401473655	0.7777683070381208	0.43648044347697157	0.23461538461538461	81.0	3.0	31.016124838541646	108.0	150.0	5679.0	7505.0	0.8461538461538461	0.26791277258566976	0.5813953488372093	-1.0	0.008231805978667165	57.14060765713759	23.443348829783673	1.0	0.25193798449612403	86.0	12158.0	195.0	3.796759632327757E-4	18.973665961010276	0.589198825138714
22	377	medium	iso	A1	771.0	203.0	87.42640679999994	38.62741696	5.1294813440354246E-5	974.0	128.46803731999987	32.55764119219941	28.284271247461902	28.669751586345228	29.185915816110054	15.620499351813308	15.8045427466514	12.727922061357855	14.435935245597854	25.45584412271571	14.212670403551895	29.603365707065553	0.9883550319811001	1.1510864433221337	0.8586279837755912	0.44182779979012043	0.26329442282749677	56.0	3.0	30.01666203960727	15.0	115.0	691.0	7216.0	0.1	0.13347022587268995	0.8846153846153846	-1.0	0.1844068313964205	32.95371456859954	14.91244246391013	1.0	0.2923076923076923	87.0	13606.0	174.0	4.7758222975692935E-4	16.15549442140351	0.4962120666553158
23	379	small	E	A1	749.0	90.0	83.18376611999997	37.798989840000004	4.448854786239787E-5	839.0	123.39696951999987	32.449961479175904	28.844410203711913	44.15747573925958	87.66269414087617	13.601470508735444	19.0443965511644	14.560219778561036	22.188007849009164	9.429903335828895	12.165525060596439	22.20648246324154	0.7141980304912224	1.125	0.6348426937699755	0.4544034443628292	0.12016021361815754	106.0	5.0	28.442925306655784	323.0	3.0	18381.0	137.0	0.26666666666666666	0.38855780691299163	0.009202453987730062	0.5067821341754258	-1.0	57.77222591316455	23.08679276123039	1.0	0.2147239263803681	83.0	5414.0	89.0	2.6993495085764766E-4	13.92838827718412	0.4292266505808451
23	380	medium	iso	A1	921.0	239.0	95.66904747999993	43.041630520000005	4.1308127856145333E-5	1160.0	140.71067799999992	35.73513677041127	31.32091952673165	37.874983651098205	35.281944398268564	16.76305461424021	18.27472181273025	13.92838827718412	18.581151774121448	27.298049128802816	15.811388300841896	32.169561456229765	0.9172809734681158	1.14093511015576	0.8039729563085221	0.44990131765446983	0.25950054288816504	93.0	3.0	33.24154027718932	97.0	165.0	7802.0	16934.0	0.5	0.22586206896551725	0.6297709923664122	-1.0	0.1192157405420698	63.30691686032829	25.687515451078816	3.0	0.4541984732824427	96.0	11363.0	173.0	6.923529866687349E-4	19.235384061671343	0.5382764919931203
23	381	medium	iso	B	875.0	356.0	94.25483391999994	59.11269832000001	3.052934043900519E-5	1231.0	155.78174579999995	33.95585369269929	30.805843601498726	42.06432655357884	51.02682919816175	21.02379604162864	20.967459779829817	12.083045973594572	26.976202933662226	24.313568869886772	15.811388300841896	34.69873364708439	1.0026868424878543	1.1022536545971207	0.9096697827274082	0.6271582672372296	0.40685714285714286	77.0	3.0	33.015148038438355	8.0	214.0	597.0	23106.0	0.4166666666666667	0.1803411860276198	0.963963963963964	-1.0	0.23065285373143038	39.51296089395936	14.142135623730951	6.0	0.5315315315315315	212.0	8613.0	54.0	0.002424971354795691	19.924858845171276	0.5867871568034008
23	382	small	api	A1	1104.0	243.0	106.49747459999993	44.041630520000005	4.760149368934936E-5	1347.0	152.9533186799999	42.37924020083418	31.953090617340916	45.85509739626673	61.80049329718959	16.278820596099706	17.74005990583351	14.212670403551895	27.183120663341303	20.217136668758307	17.88854381999832	30.84408112945207	0.9176305312670732	1.3262954969944285	0.6918748750535251	0.4135462430956089	0.22010869565217392	121.0	3.0	38.07886552931954	24.0	150.0	2288.0	19791.0	0.25	0.1291759465478842	0.8620689655172413	-1.0	0.11426501319760275	115.97314945002228	42.012412207886165	6.0	0.7183908045977011	87.0	5718.0	91.0	0.0018099968388430464	26.476404589747453	0.6247493929640178
23	393	medium	iso	A1	802.0	334.0	91.84062035999995	55.284271200000006	6.026560321091096E-5	1136.0	149.5391051199999	34.36568055487916	28.284271247461902	37.718331192464916	48.72887095297952	20.248456731316587	19.897373496416808	10.816653826391969	25.141361557506862	24.74873734152916	14.866068747318506	33.45060538404882	1.0176447024509543	1.2150102880222866	0.8375605642874094	0.6019588171692968	0.4164588528678304	78.0	4.0	30.610455730027933	327.0	241.0	11466.0	9987.0	0.9	0.5	0.4242957746478873	-1.0	0.06166012139326818	47.17386158278689	16.15549442140351	3.0	0.12852112676056338	86.0	9059.0	152.0	3.478367566889253E-4	23.345235059857504	0.6793182815797023
24	408	small	api	A1	1096.0	203.0	106.49747459999993	39.213203400000005	1.2304084374378704E-4	1299.0	148.12489155999992	40.607881008493905	32.55764119219941	46.09935763877563	71.62548974064534	14.7648230602334	17.156033284555587	14.317821063276353	26.595822613204014	15.418807432532175	16.401219466856727	28.024620219775173	0.8606198656378902	1.2472611504245976	0.6900077544665882	0.36820782415060227	0.1852189781021898	107.0	3.0	36.235341863986875	87.0	91.0	4596.0	4206.0	0.6428571428571429	0.13702848344880678	0.5112359550561798	-1.0	0.0010248381762421807	50.312168177299185	17.094884934605766	2.0	0.5674157303370787	130.0	10938.0	127.0	9.92326193844954E-4	24.020824298928627	0.5915310945159689
24	410	small	api	A1	966.0	94.0	103.15432883999992	25.899494920000002	1.2323382984189053E-4	1060.0	131.88225087999984	37.16180835212409	31.38470965295043	15.738801437449467	17.465751772547804	9.055385138137417	13.658852847784772	11.40175425099138	7.696073272054664	26.286685749933103	18.24828759089466	25.641981678290115	0.6629682037760618	1.1840736703654853	0.5599045231462878	0.2510752113968194	0.09730848861283643	53.0	4.0	37.94733192202055	89.0	69.0	5414.0	4492.0	0.8333333333333334	0.1490566037735849	0.43670886075949367	8.753181964952224E-4	-1.0	22.848191962583275	9.242640687119284	2.0	0.33544303797468356	80.0	9877.0	153.0	7.342487169175788E-4	16.55294535724685	0.44542895222968115
24	412	medium	E	A1	877.0	236.0	93.25483391999992	44.041630520000005	3.375741879544845E-5	1113.0	140.12489155999987	35.4682957019364	31.016124838541646	33.90627698844216	40.42607874009914	17.0	16.833727846669774	13.416407864998739	20.102460123593524	26.470102382996558	17.204650534085253	31.0	1.0098773221739545	1.143543749793731	0.8831120998703488	0.47227182408347634	0.2690992018244014	83.0	4.0	33.015148038438355	111.0	143.0	6618.0	9211.0	0.23076923076923078	0.22821203953279426	0.562992125984252	0.010970339928351284	-1.0	110.97418279708266	42.94377673763277	5.0	0.5078740157480315	94.0	9148.0	141.0	3.143488361835096E-4	23.769728648009426	0.6701683342149342
24	416	large	F	B	878.0	476.0	91.59797967999994	64.52691188	8.371149349292046E-5	1354.0	158.95331867999997	36.124783736376884	29.068883707497267	41.82016988013578	62.03776779562564	22.847319317591726	24.98978110494733	16.55294535724685	30.72682754588379	22.18867454595945	15.556349186104045	34.78809937246477	0.9142664844338532	1.2427303401079624	0.7356917707138511	0.7044578068798738	0.5421412300683371	99.0	3.0	33.60059523282288	33.0	321.0	1123.0	12627.0	0.375	0.2614475627769572	0.9067796610169492	-1.0	0.09362944790986293	23.82133750997032	11.180339887498949	1.0	0.1694915254237288	155.0	23471.0	170.0	0.00831457453562321	26.92582403567252	0.7453559924999299
24	417	medium	iso	A1	831.0	222.0	91.74011527999993	42.213203400000005	5.480698653314318E-5	1053.0	136.36753223999983	34.713109915419565	29.732137494637012	28.92642583525361	37.920133980218196	16.0312195418814	16.831452432344534	12.165525060596439	17.169305817087185	25.628833451259503	15.297058540778355	27.937446920939507	0.9524561000496101	1.1675282317553188	0.815788495853022	0.4601389835968826	0.26714801444043323	92.0	3.0	33.1058907144937	35.0	102.0	1950.0	7432.0	0.6153846153846154	0.13010446343779677	0.7445255474452555	-1.0	0.10589628965092641	91.40451420782375	41.67404693695801	6.0	0.6131386861313869	105.0	6121.0	84.0	5.385336350745906E-4	21.2602916254693	0.6124571286545973
24	420	small	api	A1	743.0	167.0	84.59797967999995	36.041630520000005	6.067216632602321E-5	910.0	123.05382375999987	30.59411708155671	28.635642126552707	27.979474388480142	36.70285503016312	13.45362404707371	14.60638600725443	12.041594578792296	14.708710135363802	23.537100967434785	14.212670403551895	24.6102878909885	0.9210782215663623	1.0683929121040379	0.8621156235045012	0.4260341754771327	0.22476446837146702	59.0	4.0	29.68164415931166	161.0	90.0	4604.0	3064.0	0.7	0.27582417582417584	0.35856573705179284	0.008533886520793281	-1.0	14.490330914436791	7.245165457218396	1.0	0.10358565737051793	79.0	8969.0	144.0	5.407113792163185E-4	14.866068747318506	0.485912657903775
25	424	small	api	A1	1116.0	241.0	108.98275595999989	43.798989840000004	7.087743146558985E-5	1357.0	155.1959593599999	41.86884283091664	32.64965543462902	20.916803803342724	39.22434509892555	16.278820596099706	17.411774887381608	13.341664064126334	17.10102194348906	29.709348753836906	19.235384061671343	27.043237927627352	0.9349317172654834	1.28236706554978	0.7290671621113857	0.4018891746147034	0.21594982078853048	181.0	4.0	39.44616584663204	133.0	148.0	8485.0	10459.0	0.6428571428571429	0.20707442888725128	0.5266903914590747	-1.0	0.044199756531029116	75.22816570135211	30.617195634538884	5.0	0.39501779359430605	86.0	6839.0	98.0	3.716472968342171E-4	28.319604517012593	0.67638851714576
25	426	medium	iso	A1	827.0	356.0	92.66904747999993	56.69848476000001	5.746317622100562E-5	1183.0	151.7817457999999	35.90264614203248	27.459060435491963	1.9091524329963772	7.164408422112832	20.09975124224178	21.31355069605556	12.041594578792296	3.258812721968814	36.89128411293549	16.278820596099706	26.12967661491432	0.9430503405498543	1.3074972549179738	0.7212637250309308	0.6118384325924664	0.43047158403869407	108.0	3.0	35.6931365951495	12.0	157.0	440.0	7571.0	0.15384615384615385	0.14285714285714285	0.9289940828402367	-1.0	0.19401414888023355	36.65247584249853	15.652475842498529	1.0	0.1893491124260355	109.0	14526.0	175.0	7.509847363203516E-4	23.194827009486403	0.6460478405331637
25	427	small	api	A1	1096.0	105.0	112.98275595999989	29.970562720000004	3.953206701377724E-5	1201.0	145.7817457999999	41.10960958218893	32.64965543462902	4.660545482580346	21.071707249062456	11.704699910719626	13.877867055184558	8.06225774829855	5.716425001073609	30.260656256485426	18.601075237738275	15.899447855601808	0.8434076983283199	1.2591131218673468	0.6698426723386786	0.2652666990227314	0.09580291970802919	145.0	8.0	41.23105625617661	125.0	87.0	10339.0	6461.0	1.0	0.1765195670274771	0.41037735849056606	0.04468719797077075	-1.0	77.8643799355521	37.87817782917155	2.0	0.23113207547169812	102.0	5242.0	74.0	4.193577727011243E-4	27.80287754891569	0.6763109120102544
25	436	small	api	A1	787.0	115.0	88.18376611999994	30.970562720000004	1.209957256382108E-4	902.0	121.15432883999986	33.734255586866	27.459060435491963	20.658910063307502	36.39032821922643	12.041594578792296	12.283015793201198	12.041594578792296	13.843495043116365	23.52593241555412	15.811388300841896	23.333712316580932	0.9803451189452568	1.22852912852266	0.7979828041392463	0.35120480880636745	0.14612452350698857	69.0	7.0	31.906112267087632	123.0	96.0	2962.0	2468.0	0.6	0.24279379157427938	0.4383561643835616	-1.0	0.011030705112699055	0.0	0.0	0.0	0.0	78.0	12012.0	205.0	0.0011262690943075776	19.697715603592208	0.5839084118180827
25	437	medium	iso	A1	1001.0	297.0	100.91168815999991	49.041630520000005	4.69369624100298E-5	1298.0	152.36753223999995	36.0	34.0	61.92751306414705	64.79887635452492	18.788294228055936	19.174114355401297	14.317821063276353	32.0	16.0	17.0	35.36620089987	0.9798780731044989	1.0588235294117647	0.9254404023764712	0.4859856317361607	0.2967032967032967	72.0	3.0	33.61547262794322	30.0	194.0	1343.0	12667.0	0.2857142857142857	0.17257318952234207	0.8660714285714286	-1.0	0.20077710043767658	34.717951735501245	12.0	3.0	0.36607142857142855	118.0	6146.0	68.0	6.190484101395725E-4	21.587033144922902	0.5996398095811917
25	439	small	api	A1	917.0	93.0	96.01219323999993	26.899494920000002	5.799511392384592E-5	1010.0	124.9116881599999	37.94733192202055	29.732137494637012	21.801409486351815	30.379126011368328	10.63014581273465	13.707550891520496	12.806248474865697	11.700427342623003	25.225229774861717	17.029386365926403	23.136199710069548	0.7754956298802048	1.276306889434551	0.6076090604069189	0.28016748719362994	0.10141766630316248	81.0	4.0	36.05551275463989	75.0	56.0	6452.0	5107.0	0.5454545454545454	0.1297029702970297	0.42748091603053434	0.00489279508373228	-1.0	12.649110640673518	6.324555320336759	1.0	0.2595419847328244	78.0	7566.0	104.0	5.3295195911797E-4	24.515301344262525	0.6460349147771435
26	449	small	api	A1	823.0	179.0	91.08326103999993	37.627416960000005	1.0197401553298088E-4	1002.0	131.53910511999985	34.132096331752024	28.30194339616981	27.387422157076173	43.922203653685216	14.317821063276353	15.7454305034114	11.180339887498949	17.256484754851453	23.955952088143736	16.0312195418814	24.876686154188114	0.9093318255206968	1.205998325061	0.7540075360176826	0.41311012067821806	0.2174969623329283	84.0	3.0	32.7566787083184	93.0	141.0	4879.0	9284.0	0.5	0.23353293413173654	0.6025641025641025	-1.0	0.1045762056675713	75.60624454990409	28.444345656696143	1.0	0.38461538461538464	74.0	12481.0	222.0	7.989443085278154E-4	17.4928556845359	0.512504579692717
26	458	medium	iso	A1	761.0	195.0	84.84062035999996	38.384776280000004	4.4407562145341503E-5	956.0	125.63961019999985	32.202484376209235	28.635642126552707	33.14699583225598	45.42315168239202	14.866068747318506	15.905620858497556	13.601470508735444	18.259460764909385	22.489455523780418	14.142135623730951	25.634159599481766	0.9346424688210978	1.1245595343695518	0.8311187093754668	0.4524339416322488	0.25624178712220763	96.0	2.0	30.265491900843113	60.0	80.0	2832.0	4870.0	0.14285714285714285	0.14644351464435146	0.5714285714285714	-1.0	0.16968232498396196	82.42020450621006	37.42097791350675	3.0	0.5571428571428572	132.0	13646.0	153.0	0.002009387665141627	19.697715603592208	0.6116831041192777
26	463	medium	iso	A1	1079.0	357.0	105.56854239999991	54.870057640000006	8.531240472687746E-5	1436.0	162.85281359999993	40.70626487409524	32.64965543462902	45.444144433111944	60.72933930724116	20.248456731316587	21.27421374281159	14.422205101855956	29.577756734104206	22.6342358031809	17.72004514666935	33.90701238456908	0.951784022483952	1.2467594016603674	0.7634063326223304	0.5197576512148571	0.33086190917516217	73.0	3.0	36.124783736376884	161.0	263.0	4455.0	8471.0	0.6923076923076923	0.29526462395543174	0.6202830188679245	-1.0	0.1787576866748701	47.08245239015457	22.563268710165765	2.0	0.06132075471698113	125.0	7927.0	90.0	5.18793831619974E-4	25.079872407968907	0.6161182433598643
26	466	small	E	A1	884.0	68.0	94.25483391999994	21.313708480000003	5.5027834033777724E-5	952.0	117.98275595999986	35.22782990761707	31.144823004794873	6.709836807756929	13.64481810055878	8.06225774829855	-1.0	12.041594578792296	3.7754241560943362	24.337913234674758	17.0	16.004183291398622	-1.0	1.1310974508409826	-1.0	0.2261285452806622	0.07692307692307693	62.0	8.0	33.37663853655727	76.0	0.0	5707.0	0.0	0.0	0.07983193277310924	0.0	0.20407724506798358	-1.0	69.74049895166418	27.459060435491963	3.0	0.6578947368421053	83.0	6824.0	101.0	8.04082787680898E-4	19.235384061671343	0.5460280724675638
[truncated: 27 more columns]
