# Supplementary material for: Exploiting Single-Cell Quantitative Data to Map Genetic Variants Having Probabilistic Effects
Source: PLoS Genet. 2016 Aug 1;12(8):e1006213. doi: 10.1371/journal.pgen.1006213 (PMC4968810; doi:10.1371/journal.pgen.1006213)
Supplement: S1 Dataset — (ZIP) [file pgen.1006213.s007.zip › data/2014-10-07_morpho/k_series/K8-2_C.xls]

image_number	cell_id	Cgroup	Agroup	C11-1_C	C11-2_C	C12-1_C	C12-2_C	C13_C	C101_C	C102_C	C103_C	C104_C	C105_C	C106_C	C107_C	C108_C	C109_C	C110_C	C111_C	C112_C	C113_C	C114_C	C115_C	C116_C	C117_C	C118_C	C126_C	C127_C	C128_C	A7-1_C	A7-2_C	A8-1_C	A8-2_C	A9_C	A101_C	A102_C	A103_C	A104_C	A120_C	A121_C	A122_C	A123_C	D14-1_C	D14-2_C	D14-3_C	D15-1_C	D15-2_C	D15-3_C	D16-1_C
1	13	large	iso	837.0	528.0	88.84062035999995	69.59797968	4.110047179427183E-5	1365.0	160.85281359999993	35.11409973215888	30.083217912982647	31.27055830932345	38.68820061029585	26.92582403567252	24.139428157671663	14.7648230602334	23.922014416069306	34.304840758229936	14.212670403551895	38.27020675120968	1.1154292413142903	1.1672321702328632	0.9556190017378992	0.783402675465064	0.6308243727598566	72.0	3.0	30.805843601498726	49.0	362.0	1613.0	12917.0	0.5714285714285714	0.3010989010989011	0.8807785888077859	-1.0	0.1962508340449343	48.14668414258106	21.88295068188829	1.0	0.12408759124087591	96.0	65.0	161.0	4392.0	3431.0	7823.0	68.0
2	18	large	F	904.0	616.0	94.25483391999992	75.76955256	4.711966639114269E-5	1520.0	172.02438648000003	34.92849839314596	30.805843601498726	36.9539089925476	38.71243755298671	29.206163733020468	25.824070005845762	14.212670403551895	27.65649954735984	35.707511023865756	15.620499351813308	44.221244774447925	1.130966719282015	1.1338270376548514	0.9974772886182424	0.8038797524624619	0.6814159292035398	99.0	3.0	32.449961479175904	109.0	71.0	10734.0	6648.0	0.75	0.11842105263157894	0.39444444444444443	0.021461594426540408	-1.0	121.49810998046135	54.531045850809534	4.0	0.6111111111111112	128.0	92.0	220.0	5895.0	3653.0	9548.0	63.0
2	20	large	F	1277.0	837.0	111.81118307999988	87.84062035999992	2.954394182200115E-5	2114.0	202.06601700000002	42.190046219457976	37.73592452822641	46.04162667600997	58.57043438516149	31.0	32.91702096857892	18.0	39.725009811130086	29.361941276176175	18.439088914585774	46.55555555555554	0.9417620151468501	1.118033988749895	0.8423375537982173	0.7856156954993558	0.6554424432263116	150.0	3.0	38.62641583165593	38.0	50.0	3508.0	5926.0	0.5789473684210527	0.041627246925260174	0.5681818181818182	-1.0	0.04807868736429538	99.10590550195816	41.46081778102845	3.0	1.2159090909090908	112.0	89.0	201.0	13715.0	9107.0	22822.0	190.0
2	22	medium	iso	1222.0	574.0	113.4974745999999	75.42640679999998	8.048898011493129E-5	1796.0	191.33809496000006	42.95346318982906	34.92849839314596	11.595837184396975	4.409604304742915	28.160255680657446	24.50045825631613	13.601470508735444	5.936657514041415	46.265945412560555	18.384776310850235	77.2136042856737	1.1493766927154447	1.2297540737754087	0.9346394675374392	0.6645646263568938	0.469721767594108	141.0	3.0	41.43669871020132	44.0	458.0	2461.0	32576.0	0.7142857142857143	0.2795100222717149	0.9123505976095617	-1.0	0.2168840231608784	76.101117146751	27.534289258846826	3.0	0.34063745019920316	151.0	67.0	218.0	15819.0	9111.0	24930.0	112.0
2	26	large	api	951.0	595.0	98.32590171999993	76.42640679999998	4.941969632152943E-5	1546.0	176.75230851999996	35.0	33.0	60.25511870305779	70.20112364547508	26.570660511172846	28.316964872837364	14.866068747318506	39.0	17.0	16.1245154965971	41.450230397429635	0.9383301010716854	1.0606060606060606	0.8847112381533033	0.7772764395045919	0.6256572029442692	106.0	2.0	32.64965543462902	134.0	392.0	3746.0	10910.0	0.8	0.34023285899094435	0.7452471482889734	-1.0	0.1798342436417244	0.0	0.0	0.0	0.015209125475285171	78.0	63.0	141.0	5673.0	5242.0	10915.0	83.0
3	35	large	E	1219.0	672.0	107.08326103999993	76.18376611999996	3.465817310041925E-5	1891.0	185.68124072000006	40.311288741492746	37.33630940518894	32.07052903505634	37.874983651098205	26.870057685088806	29.884013310141288	19.79898987322333	27.163606875036653	36.42566771237945	18.439088914585774	44.24468145138683	0.8991448841300816	1.0796805946730863	0.8327878527837498	0.711444210608624	0.5512715340442986	131.0	4.0	38.01315561749642	120.0	96.0	8653.0	8426.0	0.5333333333333333	0.11422527763088314	0.4444444444444444	-1.0	0.03704351200199576	159.29155707130278	54.3632095606164	2.0	0.6759259259259259	120.0	141.0	261.0	9957.0	11394.0	21351.0	119.0
4	53	large	F	1074.0	652.0	104.49747459999992	78.18376611999997	3.3629677543424367E-5	1726.0	185.09545428	39.319206502675	33.13608305156178	41.707852887003995	46.595166395811184	28.42534080710379	28.00882288544436	14.212670403551895	31.91824331232673	33.86036901990193	16.64331697709324	43.93325457255574	1.0148709541762244	1.1865978981731757	0.8552778963612415	0.7481880918105942	0.6070763500931099	73.0	3.0	35.4682957019364	175.0	309.0	10667.0	15960.0	0.5833333333333334	0.28041714947856317	0.6384297520661157	-1.0	0.04533519991189877	102.38419241428772	39.18677324489565	1.0	0.22107438016528927	72.0	73.0	145.0	7897.0	10414.0	18311.0	125.0
4	59	large	F	948.0	664.0	98.49747459999993	80.42640679999995	4.048597263055858E-5	1612.0	181.33809495999995	34.655446902326915	33.24154027718932	9.462322208025618	8.51964723245937	29.410882339705484	28.143994736610402	13.601470508735444	6.492485889278564	45.75600249919001	17.204650534085253	43.824162426713535	1.0450144911890238	1.042534329436829	1.0023789737010718	0.8165326788997695	0.70042194092827	81.0	3.0	34.66987164671943	24.0	31.0	1947.0	2709.0	0.5	0.034119106699751864	0.5636363636363636	-1.0	0.007784830207492914	83.59577163010513	40.69703818228396	2.0	0.6	66.0	66.0	132.0	7987.0	9037.0	17024.0	154.0
5	66	medium	iso	915.0	405.0	95.08326103999993	59.52691188000001	3.480498968481864E-5	1320.0	157.43860003999993	35.22782990761707	32.2490309931942	33.46537934635529	32.95265809668683	22.02271554554524	22.642717372703686	13.45362404707371	20.495159704512112	31.752892054837368	15.620499351813308	37.678674464179316	0.9726180468115602	1.0923686331862659	0.8903752975537093	0.6260503818328027	0.4426229508196721	88.0	3.0	32.7566787083184	19.0	202.0	986.0	14468.0	0.2727272727272727	0.16742424242424242	0.9140271493212669	-1.0	0.2497548709445271	48.31896213466239	17.029386365926403	2.0	0.29411764705882354	175.0	49.0	224.0	5932.0	1404.0	7336.0	50.0
5	69	large	E	895.0	702.0	97.32590171999992	83.01219323999997	5.227487341370185E-5	1597.0	182.75230852	38.07886552931954	28.635642126552707	37.23483398157467	51.42392405970898	30.870698080866262	28.737896448650847	13.416407864998739	33.798275818092584	32.05795057582364	17.029386365926403	43.23241396090847	1.074215648874173	1.3297716657106322	0.8078196254092317	0.8529301221253565	0.7843575418994413	118.0	3.0	33.60059523282288	45.0	78.0	3066.0	5882.0	0.6153846153846154	0.07701941139636818	0.6341463414634146	-1.0	0.08478106454774481	128.75609966640477	56.34667130835712	3.0	0.5284552845528455	58.0	116.0	174.0	4927.0	11654.0	16581.0	115.0
5	82	large	iso	948.0	541.0	97.25483391999992	70.35533899999997	4.1462824391879106E-5	1489.0	170.02438647999998	34.713109915419565	31.78049716414141	20.95577673063218	23.904043793033935	25.80697580112788	26.16639474197556	13.601470508735444	15.757735372393777	40.77972705418541	17.4928556845359	38.888197694812554	0.9862641015549954	1.0922771200252677	0.9029431116639889	0.7234122579230664	0.570675105485232	104.0	3.0	34.88552708502482	26.0	391.0	1242.0	26830.0	0.3333333333333333	0.2800537273337811	0.9376498800959233	-1.0	0.24346602108854679	64.70568862153735	20.248456731316587	4.0	0.23980815347721823	81.0	49.0	130.0	8951.0	4701.0	13652.0	148.0
6	85	medium	E	1053.0	505.0	104.32590171999992	67.76955256000001	3.846116406432035E-5	1558.0	174.50966784	38.07886552931954	33.61547262794322	8.488943880504706	4.4473848500904865	23.706539182259394	25.874215057387097	13.892443989449804	4.464418717230567	41.5879917998802	18.027756377319946	57.57302372834429	0.9162225454832172	1.1327779308884707	0.8088280328383493	0.6495946974116416	0.4795821462488129	120.0	3.0	38.07886552931954	153.0	246.0	7580.0	11979.0	0.5384615384615384	0.25609756097560976	0.6165413533834586	-1.0	0.06956231218456246	134.4995643362734	48.5437137408442	4.0	0.2731829573934837	81.0	70.0	151.0	6625.0	7683.0	14308.0	80.0
6	86	large	E	865.0	522.0	92.25483391999994	68.94112544	4.007461973670372E-5	1387.0	163.1959593599999	33.60059523282288	31.622776601683793	14.862815942345016	18.479124434456175	24.413111231467404	26.034332797839554	14.422205101855956	12.529539940671777	38.51654190085086	16.401219466856727	39.53046087864529	0.9377275546501931	1.0625441167311596	0.8825304661561201	0.7472901148982962	0.6034682080924856	108.0	3.0	32.449961479175904	137.0	114.0	8711.0	7108.0	0.6153846153846154	0.1809661139149243	0.4541832669322709	0.02493270703454504	-1.0	136.06664742711052	49.698484809834994	7.0	0.5856573705179283	69.0	72.0	141.0	6465.0	8281.0	14746.0	100.0
6	97	large	F	880.0	600.0	91.84062035999993	74.18376611999997	5.8695545171980164E-5	1480.0	168.85281359999996	34.132096331752024	31.064449134018133	2.990344975165385	3.384517952309757	27.294688127912362	27.099666018113915	14.7648230602334	1.9336638265198571	42.87859714664472	16.1245154965971	32.75362575349486	1.007196476505212	1.0987510573420909	0.9166739542819171	0.8077446104916536	0.6818181818181818	56.0	3.0	32.449961479175904	99.0	108.0	6254.0	7679.0	0.5	0.13986486486486485	0.5217391304347826	-1.0	0.027315279163124952	132.75751302751218	48.73353300196176	5.0	0.4396135265700483	68.0	73.0	141.0	10030.0	10396.0	20426.0	193.0
7	110	large	E	1249.0	639.0	110.7401152799999	74.59797967999998	4.620240665713891E-5	1888.0	188.16652208000005	43.04648650006177	36.05551275463989	12.797800002848007	19.956864181973273	26.0	29.73525304382809	17.46424919657298	13.00919181869109	42.76738512896517	18.681541692269406	38.115183246073315	0.8743830079965171	1.1938947254195469	0.7323786506295603	0.6736310459076492	0.5116092874299439	92.0	3.0	40.80441152620633	259.0	106.0	16141.0	6815.0	0.5294117647058824	0.1933262711864407	0.29041095890410956	0.08095011517545145	-1.0	140.0584456384455	54.2757662235119	7.0	0.3287671232876712	73.0	100.0	173.0	3117.0	6966.0	10083.0	50.0
8	124	large	api	1180.0	655.0	107.81118307999992	77.18376611999997	3.417061082782444E-5	1835.0	187.82337632000002	39.824615503479755	36.235341863986875	24.341089936692498	28.393019421383002	27.459060435491963	29.901094247345558	16.278820596099706	21.94622569359477	40.871699391138286	18.439088914585774	46.15234388580763	0.9183296172490282	1.099054499139696	0.8355633118902354	0.715916140746983	0.5550847457627118	82.0	5.0	38.07886552931954	55.0	424.0	2588.0	24173.0	0.7058823529411765	0.2610354223433243	0.8851774530271399	-1.0	0.3050958097348219	69.77605032635348	25.041630560342615	1.0	0.24008350730688935	93.0	91.0	184.0	4764.0	7177.0	11941.0	51.0
8	130	large	iso	908.0	470.0	93.01219323999993	65.52691188	5.618276014507589E-5	1378.0	160.95331867999997	35.510561809129406	31.622776601683793	8.820379552021066	21.26820468472208	23.600847442411894	24.41641998858636	15.0	11.855627693611007	38.453296347647495	16.278820596099706	32.684068333077	0.9665973739575372	1.1229425630903835	0.8607718735831171	0.7044980835031006	0.5176211453744494	117.0	3.0	33.421549934136806	138.0	245.0	2988.0	6324.0	0.38461538461538464	0.2779390420899855	0.639686684073107	-1.0	0.08742522608838771	0.0	0.0	0.0	0.02610966057441253	87.0	41.0	128.0	5195.0	2219.0	7414.0	81.0
9	137	large	E	1019.0	684.0	102.08326103999993	81.42640679999995	3.683744921593232E-5	1703.0	185.9238814	38.63935817272331	31.575306807693888	32.44470325921145	40.419114719967496	30.01666203960727	27.766797792397426	13.892443989449804	27.769612404107246	37.33930464019167	17.08800749063506	42.82962549002475	1.0810271412653085	1.2237207514103439	0.8833936500785982	0.7976469988365099	0.6712463199214916	96.0	3.0	35.35533905932738	161.0	204.0	7100.0	9449.0	0.6923076923076923	0.2143276570757487	0.5589041095890411	-1.0	0.12083027036533031	137.89826975119803	58.68994772992306	3.0	0.21643835616438356	198.0	92.0	290.0	12091.0	6102.0	18193.0	97.0
9	145	large	E	1024.0	768.0	102.49747459999992	86.42640679999995	5.873511894847789E-5	1792.0	191.33809496	38.27531841800928	32.57299494980466	40.23635830927384	57.09004835089573	31.400636936215164	30.109274204694604	14.212670403551895	37.5699029932405	30.2397738223917	16.15549442140351	44.751353730701084	1.042889201604176	1.1750629156757602	0.887517755595603	0.8432052315169921	0.75	102.0	3.0	34.48187929913333	102.0	63.0	5012.0	4283.0	0.5	0.09207589285714286	0.38181818181818183	0.015807498221191364	-1.0	92.43001143608554	32.46424919657298	3.0	0.3393939393939394	163.0	56.0	219.0	14922.0	4416.0	19338.0	62.0
9	153	medium	F	1008.0	355.0	100.66904747999993	54.041630520000005	3.5978792589331074E-5	1363.0	157.53910511999993	36.71511950137164	33.61547262794322	29.67848992513521	35.29607051526203	21.02379604162864	21.642236613336728	14.7648230602334	20.808865948848613	32.03881771707509	17.4928556845359	36.013856896422155	0.971424368804517	1.092208933300905	0.8894125832395918	0.5368246931186722	0.3521825396825397	89.0	4.0	35.0	58.0	28.0	7589.0	3004.0	0.2857142857142857	0.06309611151870873	0.32558139534883723	0.012870485357596839	-1.0	114.1887979543011	45.39735556095876	4.0	1.0930232558139534	60.0	66.0	126.0	5802.0	8640.0	14442.0	69.0
9	154	large	api	916.0	524.0	94.66904747999993	67.94112544	3.396947328946448E-5	1440.0	165.43860003999998	34.36568055487916	33.24154027718932	23.03504448918528	21.37899517290964	24.186773244895647	26.21234437989525	14.7648230602334	14.200213472295541	37.09214403780492	16.1245154965971	38.95427506108605	0.9227245336913394	1.0338173342244683	0.8925411706155357	0.7176698957951747	0.5720524017467249	95.0	3.0	33.54101966249684	31.0	294.0	1114.0	13013.0	0.42857142857142855	0.22569444444444445	0.9046153846153846	-1.0	0.2708376064879177	56.458732845436955	20.09975124224178	2.0	0.2123076923076923	91.0	76.0	167.0	11692.0	10542.0	22234.0	97.0
9	155	large	api	942.0	516.0	94.25483391999994	65.94112544	6.210782113285993E-5	1458.0	162.61017291999997	36.76955262170047	31.38470965295043	25.346175941946683	39.00940528207522	25.059928172283335	24.995562410659517	17.88854381999832	22.13788153407114	33.13715536961264	14.866068747318506	35.17031298661832	1.0025750875521957	1.1715753635542656	0.8557495477803788	0.6996047067036202	0.5477707006369427	99.0	4.0	34.058772731852805	56.0	311.0	1617.0	10736.0	0.17647058823529413	0.25171467764060357	0.8474114441416893	-1.0	0.25528663603528107	14.560219778561036	7.280109889280518	1.0	0.07356948228882834	175.0	21.0	196.0	13587.0	1229.0	14816.0	85.0
10	158	medium	iso	1170.0	475.0	106.7401152799999	63.52691188000001	3.130689308574592E-5	1645.0	173.09545427999998	39.92492955535426	36.40054944640259	43.73260101476674	47.94899391568981	23.40939982143925	24.915452488408327	16.15549442140351	28.929293372919805	27.691889692055707	16.55294535724685	38.95944782962872	0.9395534691705979	1.0968221678670287	0.8566142230674745	0.5951549866079558	0.405982905982906	109.0	3.0	37.589892258425	38.0	343.0	2404.0	26560.0	0.4375	0.23161094224924011	0.9002624671916011	-1.0	0.21449798538445466	112.31070214536338	39.87116179268649	8.0	0.3805774278215223	140.0	21.0	161.0	14093.0	1464.0	15557.0	138.0
10	166	large	iso	1299.0	715.0	114.39696951999989	81.42640679999997	3.8107601726748445E-5	2014.0	198.65180344000004	43.139309220245984	37.48332962798263	23.749494492866745	32.37143987882524	29.614185789921695	29.568252318250472	16.278820596099706	22.995268536530904	43.21921280948886	19.313207915827967	42.949228514038474	1.0015534726630722	1.150893201014911	0.8702401506758888	0.7117881456270945	0.550423402617398	157.0	3.0	39.92492955535426	61.0	598.0	3370.0	36327.0	0.47058823529411764	0.3272095332671301	0.9074355083459787	-1.0	0.2522078548707242	87.98921218073501	33.24891794471047	1.0	0.251896813353566	98.0	108.0	206.0	6172.0	8890.0	15062.0	76.0
11	174	large	iso	774.0	411.0	83.42640679999995	56.455844080000006	5.6563410068853765E-5	1185.0	141.8822508799999	33.61547262794322	28.653097563788805	29.99868153952852	36.787219810714106	20.615528128088304	25.21254423639058	18.384776310850235	18.979355342148477	27.98999299166702	13.892443989449804	31.69326974872372	0.8176694876486458	1.1731880838749442	0.6969636828801997	0.6767143191884424	0.5310077519379846	135.0	4.0	29.68164415931166	118.0	84.0	7943.0	7126.0	0.5	0.17046413502109706	0.4158415841584158	-1.0	0.1310735030445712	118.0085063425557	43.71074394486455	3.0	0.7178217821782178	52.0	46.0	98.0	5635.0	4783.0	10418.0	113.0
12	188	large	iso	1030.0	511.0	102.5685423999999	68.355339	5.3717701354974864E-5	1541.0	173.33809495999995	38.07886552931954	33.61547262794322	37.64004584116802	54.1623470457217	23.323807579381203	26.294639440158686	13.892443989449804	29.543947393437573	27.279104778605255	17.72004514666935	36.443449342783126	0.8870175851797284	1.1327779308884707	0.7830463156039902	0.6664357063145714	0.4961165048543689	72.0	3.0	36.49657518178932	27.0	320.0	1309.0	20484.0	0.3076923076923077	0.22517845554834523	0.9221902017291066	-1.0	0.16348658411925746	84.69896950055747	30.510629022133777	3.0	0.276657060518732	122.0	74.0	196.0	7706.0	6055.0	13761.0	86.0
12	190	large	N	1063.0	680.0	103.08326103999993	80.01219323999997	3.900446586907666E-5	1743.0	185.9238814	38.07886552931954	34.92849839314596	37.874983651098205	41.50420371084738	28.0178514522438	29.835864607091533	15.0	27.994531485692846	34.527679559126256	17.029386365926403	42.24473783322756	0.9390661816310958	1.0901947487325072	0.8613747064209234	0.776189969474796	0.6396989651928504	87.0	4.0	34.828149534535996	-1.0	-1.0	-1.0	-1.0	-1.0	-1.0	-1.0	-1.0	-1.0	-1.0	-1.0	-1.0	-1.0	134.0	167.0	301.0	11371.0	14852.0	26223.0	129.0
12	194	large	F	1017.0	666.0	100.66904747999992	79.59797967999995	3.957519495224329E-5	1683.0	182.26702716	37.94733192202055	32.89376840679705	28.855661219716524	38.94580810588516	29.68164415931166	28.556450826679434	15.264337522473747	27.195587877448062	39.39955994011921	17.69180601295413	43.264769452555974	1.0394024222219167	1.1536328538805924	0.9009819880957558	0.7906897072390976	0.6548672566371682	130.0	3.0	35.805027579936315	146.0	322.0	6596.0	13805.0	0.6428571428571429	0.27807486631016043	0.688034188034188	-1.0	0.02565968432467059	92.80499378898548	37.387714215295276	2.0	0.1581196581196581	104.0	61.0	165.0	5224.0	3692.0	8916.0	64.0
12	199	medium	iso	1141.0	559.0	106.66904747999992	73.84062035999996	4.420921978112769E-5	1700.0	183.33809496000003	38.07886552931954	35.84689665786984	2.647629665292243	5.307947054344176	26.40075756488817	25.902272622627795	13.416407864998739	1.9433352063238938	44.88533597082691	18.867962264113206	21.00705440647017	1.0192448342090612	1.062263935780887	0.9595024361434226	0.6922403649835237	0.4899211218229623	138.0	4.0	37.589892258425	9.0	294.0	447.0	22509.0	0.3076923076923077	0.17823529411764705	0.9702970297029703	-1.0	0.19330738045893464	62.04376472917838	21.587033144922902	4.0	0.3432343234323432	102.0	74.0	176.0	9773.0	9105.0	18878.0	111.0
12	203	large	api	770.0	445.0	83.84062035999995	61.94112544000001	3.768718425600594E-5	1215.0	148.6101729199999	31.016124838541646	29.154759474226502	30.529705899934115	33.57652074733258	22.561028345356956	24.572755289429967	15.297058540778355	19.602706758662496	30.04655211696755	14.317821063276353	35.44471636686571	0.9181318122295239	1.0638443052826636	0.8630321257259314	0.7387961250051996	0.577922077922078	92.0	4.0	29.427877939124322	14.0	203.0	707.0	13414.0	0.0	0.17860082304526748	0.9354838709677419	-1.0	0.3256248925605782	59.97552347054349	22.484524708816377	2.0	0.3824884792626728	68.0	59.0	127.0	3048.0	3378.0	6426.0	57.0
13	215	large	F	1100.0	986.0	108.39696951999989	100.7401152799999	5.747658678597114E-5	2086.0	211.96551192000013	41.7612260356422	33.52610922848042	10.690238276499116	11.504815326258822	33.13608305156178	36.874564817111704	12.041594578792296	10.152958623344205	51.12433382350128	19.1049731745428	50.90470729660213	0.8986162471586628	1.24563294091299	0.7214133615477603	0.9293628385193254	0.8963636363636364	161.0	3.0	40.44749683231337	144.0	122.0	7654.0	5651.0	0.0	0.12751677852348994	0.45864661654135336	0.0539407783482455	-1.0	121.80886670544302	46.89715315790581	1.0	0.36466165413533835	109.0	138.0	247.0	7919.0	11980.0	19899.0	103.0
13	217	large	E	1058.0	615.0	100.25483391999991	72.94112544	4.600862634179434E-5	1673.0	176.02438647999998	37.0	34.785054261852174	37.82473889971621	36.7884786067398	26.627053911388696	28.923247411770376	18.027756377319946	26.43243243243243	33.836370963801656	16.64331697709324	44.1377266531155	0.9206107990679069	1.0636752129657276	0.8654999080979521	0.7275571918876713	0.5812854442344045	118.0	4.0	34.9857113690718	116.0	257.0	3818.0	8806.0	0.3125	0.22295277943813507	0.6890080428954424	-1.0	0.044453210886516874	78.7604953967259	39.38024769836295	1.0	0.05093833780160858	93.0	77.0	170.0	5129.0	5725.0	10854.0	69.0
13	220	large	F	960.0	535.0	100.25483391999994	73.59797968	3.645293637738189E-5	1495.0	176.2670271599999	38.05259518088089	31.064449134018133	22.45282233235953	25.944887941773125	28.231188426986208	23.50509009083974	11.180339887498949	19.236532922931506	41.84848069867728	18.027756377319946	43.96857431607215	1.2010670164582051	1.2249563807397492	0.9804977837111903	0.7341090379614889	0.5572916666666666	107.0	3.0	36.138621999185304	144.0	215.0	5039.0	7659.0	0.7272727272727273	0.24013377926421406	0.5988857938718662	-1.0	0.048492497410763676	53.841136041967395	25.600986807268743	1.0	0.16991643454038996	70.0	63.0	133.0	6796.0	6275.0	13071.0	136.0
14	228	large	F	756.0	428.0	85.84062035999996	62.52691188000001	6.044988401103855E-5	1184.0	151.19595935999988	31.400636936215164	29.427877939124322	3.7152891054287682	6.672794123722554	23.021728866442675	22.386716067280055	13.038404810405298	3.6623460929662714	38.36498174742651	15.132745950421556	31.51784309096319	1.028365607409956	1.0670370796416844	0.9637580802302443	0.7284070364097266	0.5661375661375662	67.0	4.0	30.805843601498726	60.0	216.0	3306.0	13798.0	0.6428571428571429	0.23310810810810811	0.782608695652174	-1.0	0.12784600780573707	71.33945505306764	28.87843340362931	3.0	0.3007246376811594	102.0	72.0	174.0	7840.0	6306.0	14146.0	102.0
14	232	medium	N	832.0	407.0	92.25483391999995	61.284271200000006	7.442050278109018E-5	1239.0	156.36753223999992	35.4682957019364	29.154759474226502	20.05304335565947	33.7662080519403	23.53720459187964	20.66613383204423	11.180339887498949	18.66455624378529	34.8828122179863	16.0312195418814	33.58109793065587	1.1389263605456585	1.216552506059644	0.9361917014454124	0.6642933339747108	0.4891826923076923	58.0	3.0	33.24154027718932	-1.0	-1.0	-1.0	-1.0	-1.0	-1.0	-1.0	-1.0	-1.0	-1.0	-1.0	-1.0	-1.0	159.0	26.0	185.0	9574.0	1245.0	10819.0	37.0
14	234	large	iso	828.0	436.0	89.84062035999995	63.35533900000001	6.389426383358764E-5	1264.0	155.1959593599999	33.13608305156178	31.144823004794873	30.32360686254998	32.84040427147349	23.706539182259394	23.923218286983797	13.892443989449804	19.555721145184002	32.750226252464714	15.231546211727817	36.060651150479075	0.9909427275993927	1.063935506920696	0.9313936053017319	0.7051970338821028	0.5265700483091788	68.0	3.0	31.304951684997057	53.0	237.0	3038.0	17474.0	0.5384615384615384	0.22943037974683544	0.8172413793103448	-1.0	0.16761606711047727	63.210655689188926	22.991067889730868	4.0	0.3	251.0	58.0	309.0	7797.0	1574.0	9371.0	32.0
14	236	large	E	1097.0	729.0	108.15432883999988	85.66904747999995	7.256019751247767E-5	1826.0	195.82337632000002	39.81205847478876	32.55764119219941	9.162347045721702	11.592175410291077	30.0	30.082562945775216	14.0	9.168076557285742	50.310770068700606	21.02379604162864	45.62499999999998	0.9972554550646486	1.222817655608523	0.8155389730354967	0.7921000333397292	0.6645396536007293	59.0	4.0	40.311288741492746	86.0	89.0	5448.0	5699.0	0.0	0.09583789704271632	0.5085714285714286	0.057520958657852304	-1.0	143.76532487936652	62.81439949481934	3.0	0.6457142857142857	266.0	88.0	354.0	19936.0	8367.0	28303.0	97.0
14	237	large	E	1015.0	812.0	100.25483391999994	90.59797967999994	1.829772187619195E-4	1827.0	193.68124072000003	38.2099463490856	32.55764119219941	86.92666748892664	89.1083088924781	26.90724809414742	37.444250745886066	20.518284528683193	42.502022514325354	0.9828721869343219	15.620499351813308	42.507170140948844	0.7185949126543458	1.1736091728365272	0.6122949013065011	0.9036769214768651	0.8	114.0	9.0	32.449961479175904	170.0	34.0	10935.0	1981.0	0.0	0.1116584564860427	0.16666666666666666	0.26724200186028113	-1.0	99.03957915183263	47.17912846944868	1.0	0.18627450980392157	104.0	79.0	183.0	9223.0	8395.0	17618.0	112.0
14	239	large	E	970.0	700.0	97.49747459999993	81.01219323999995	4.3338075881454804E-5	1670.0	180.50966784	35.84689665786984	33.61547262794322	26.301017195818872	25.64291231548725	30.23243291566195	28.71322732887075	15.0	20.92231322443765	41.468998976418455	16.64331697709324	48.34610807408629	1.0529096074568969	1.066380861415339	0.9873673145816191	0.8309158116388791	0.7216494845360825	51.0	3.0	33.61547262794322	188.0	82.0	8217.0	3626.0	0.3076923076923077	0.16167664670658682	0.3037037037037037	0.039834176132967185	-1.0	90.41792197073542	32.06342522493814	1.0	0.27037037037037037	202.0	134.0	336.0	10796.0	8135.0	18931.0	72.0
15	243	medium	iso	1081.0	529.0	104.98275595999989	70.59797967999998	2.7947162168389447E-5	1610.0	178.40916276000002	39.05124837953327	34.058772731852805	57.68038349181981	73.6929945836869	25.079872407968907	26.026514707307022	13.601470508735444	38.795174619667485	17.322996475683752	18.110770276274835	40.42128372135414	0.963627773062048	1.1465841322876367	0.8404335503400361	0.6724721506348998	0.48936170212765956	120.0	4.0	35.6931365951495	73.0	403.0	3150.0	19076.0	0.7142857142857143	0.2956521739130435	0.8466386554621849	-1.0	0.1564464480722152	58.28743518148911	21.24034839424135	3.0	0.21638655462184875	93.0	74.0	167.0	5711.0	4944.0	10655.0	86.0
15	246	large	F	968.0	592.0	102.08326103999991	75.59797967999997	1.809054951588663E-4	1560.0	180.50966784	39.05124837953327	29.832867780352597	52.125016348901795	73.06809409836151	27.784887978899608	25.797181307581173	13.416407864998739	39.79386228314407	17.665080135107658	17.029386365926403	41.59702882390173	1.0770513122196919	1.309000819735196	0.822804154116247	0.7405521621255609	0.6115702479338843	107.0	3.0	34.0147027033899	71.0	59.0	5560.0	4503.0	0.5384615384615384	0.08333333333333333	0.45384615384615384	0.006769759170192726	-1.0	117.06865605560995	52.97174279787333	4.0	0.4461538461538462	87.0	83.0	170.0	6753.0	6258.0	13011.0	98.0
15	248	large	E	1117.0	683.0	104.4974745999999	78.42640679999995	4.88161870902015E-5	1800.0	185.33809496000006	41.10960958218893	33.83784863137726	4.28504845853567	14.198554023863153	27.073972741361768	30.255236371512733	17.029386365926403	7.905694150420948	44.03353228013285	17.46424919657298	32.23091993019261	0.8948524615346806	1.214900215141594	0.7365645757420394	0.7505100683074309	0.6114592658907789	85.0	3.0	38.897300677553446	130.0	119.0	11519.0	11417.0	0.5555555555555556	0.13833333333333334	0.4779116465863454	0.032050008068582186	-1.0	138.99719713778038	48.38212244021967	5.0	0.6305220883534136	171.0	126.0	297.0	8200.0	6738.0	14938.0	63.0
15	252	large	E	1102.0	550.0	105.15432883999989	70.76955255999998	4.740776775373456E-5	1652.0	178.75230852	40.0	33.60059523282288	36.86989764584402	39.16050768848254	25.019992006393608	27.03323934043759	15.033296378372908	26.6	34.2553455385112	18.0	42.12226502342216	0.9255269666838457	1.1904551012514752	0.7774564246151562	0.6730065546581644	0.49909255898366606	119.0	3.0	37.107950630558946	165.0	62.0	11656.0	3950.0	0.5625	0.137409200968523	0.27312775330396477	0.08479004904706	-1.0	113.56591611384762	48.893768562358275	1.0	0.3524229074889868	68.0	67.0	135.0	5591.0	8927.0	14518.0	90.0
16	264	large	E	778.0	570.0	87.66904747999996	73.01219323999996	6.242901816370578E-5	1348.0	163.09545427999993	33.28663395418648	28.844410203711913	10.933816785755791	8.11166148594399	26.40075756488817	26.015532851147235	13.416407864998739	6.789511979825039	41.8798648150048	16.15549442140351	48.11750975536067	1.0148074888930805	1.1540063991290384	0.8793776963966445	0.8328160889013458	0.7326478149100257	74.0	4.0	32.31098884280702	73.0	60.0	5768.0	4622.0	0.07692307692307693	0.09866468842729971	0.45112781954887216	0.020105611420860797	-1.0	50.51799944945819	19.172615958971633	2.0	0.6165413533834586	75.0	50.0	125.0	4099.0	2954.0	7053.0	55.0
16	266	large	E	745.0	524.0	86.01219323999995	70.94112543999998	4.9177869636348366E-5	1269.0	159.78174579999995	30.805843601498726	29.410882339705484	15.499275376500833	14.145205199351011	24.839484696748443	25.427186830890047	12.041594578792296	9.673489350101812	39.54318631338437	15.620499351813308	39.58377775203763	0.9768868597989127	1.0474301058254891	0.9326511185479238	0.824779868617614	0.7033557046979866	103.0	3.0	30.805843601498726	126.0	64.0	7770.0	3825.0	0.7	0.14972419227738376	0.3368421052631579	0.07810083792497406	-1.0	113.79608116027649	45.971004759117676	3.0	0.42105263157894735	66.0	65.0	131.0	5603.0	7024.0	12627.0	98.0
16	267	large	iso	1002.0	523.0	100.91168815999991	69.94112543999998	3.939091922726049E-5	1525.0	173.68124072	38.01315561749642	31.622776601683793	45.12817826382354	58.86102756302114	25.079872407968907	25.471136644604005	13.416407864998739	33.46209961623215	24.66576574931336	16.278820596099706	39.095095224186835	0.9846389172931556	1.2020815280171309	0.8191115946331416	0.693092412933428	0.5219560878243513	117.0	3.0	34.132096331752024	73.0	285.0	3882.0	18427.0	0.6153846153846154	0.23475409836065575	0.7960893854748603	-1.0	0.15767050247803996	111.09420796348083	43.62248394376595	5.0	0.3463687150837989	126.0	77.0	203.0	8916.0	5636.0	14552.0	108.0
16	271	large	F	869.0	582.0	98.08326103999994	80.01219323999996	5.629036547888692E-5	1451.0	180.50966783999996	33.24154027718932	31.144823004794873	21.954401858417384	43.7811247648687	27.0	27.905192090284245	9.219544457292887	25.780995490996606	35.09411499406268	17.08800749063506	37.26086956521739	0.9675618756769137	1.06732153437095	0.9065327031438264	0.8157578815346452	0.669735327963176	63.0	4.0	33.24154027718932	2.0	102.0	96.0	7519.0	0.3	0.07167470709855273	0.9807692307692307	-1.0	0.08021993028210017	34.965673369824394	16.55294535724685	2.0	0.3173076923076923	80.0	72.0	152.0	12406.0	11295.0	23701.0	200.0
16	275	large	E	1034.0	610.0	102.15432883999989	74.59797967999997	3.901756104355197E-5	1644.0	179.58073564000003	39.92492955535426	31.78049716414141	51.395469856605416	63.69570563853094	27.073972741361768	27.435791351764646	14.035668847618199	36.94433569268979	23.316186533295824	16.76305461424021	41.211671613527976	0.9868121678808581	1.2562713965470114	0.7855087448406538	0.7302478566213254	0.5899419729206963	97.0	4.0	34.48187929913333	203.0	101.0	9022.0	5285.0	0.6	0.18491484184914841	0.33223684210526316	-1.0	0.02305549777746324	135.47494562459661	50.226390648539706	1.0	0.23026315789473684	95.0	127.0	222.0	5960.0	8884.0	14844.0	71.0
17	279	large	E	1164.0	660.0	110.56854239999991	79.01219323999996	9.604214503205334E-5	1824.0	192.40916276000004	41.97618372363071	33.734255586866	19.401503711245596	16.466373708782044	28.071337695236398	29.105814409511822	15.033296378372908	13.602951706125504	45.73985621312324	19.1049731745428	47.990221029880225	0.9644580735752456	1.2443192533340977	0.7750889259255801	0.7145992117193726	0.5670103092783505	59.0	3.0	40.11234224026316	149.0	72.0	17230.0	8278.0	0.0	0.12116228070175439	0.3257918552036199	0.004793104123755148	-1.0	118.55430470768059	41.42121147325034	4.0	0.8235294117647058	89.0	74.0	163.0	4882.0	4411.0	9293.0	72.0
17	281	large	E	973.0	652.0	99.4974745999999	81.25483391999995	2.9839104862383113E-5	1625.0	183.58073563999997	37.12142238654117	31.144823004794873	11.013832890351424	13.183425487620156	29.410882339705484	26.986160626627044	12.649110640673518	9.859535989458685	45.59345223382343	16.76305461424021	43.230453559567046	1.0898505625393033	1.191897041149541	0.9143831429333714	0.8166522240555444	0.6700924974306269	79.0	4.0	36.138621999185304	110.0	125.0	6361.0	8006.0	0.23076923076923078	0.14461538461538462	0.5319148936170213	-1.0	0.06773672480216891	150.82097882904236	56.435804238089844	5.0	0.5319148936170213	124.0	48.0	172.0	11337.0	2807.0	14144.0	142.0
17	283	medium	E	932.0	331.0	97.32590171999992	52.69848476000001	6.947102096990797E-5	1263.0	152.85281359999993	36.61966684720111	30.805843601498726	59.88626684901757	73.44292862436335	18.973665961010276	20.672551417927735	13.601470508735444	32.27773766845019	14.477772651494659	16.0312195418814	33.67398373260382	0.9178192656256187	1.1887246887606588	0.7721041501901665	0.5414641306032798	0.3551502145922747	99.0	4.0	32.57299494980466	140.0	235.0	7322.0	14320.0	0.5	0.29691211401425177	0.6266666666666667	-1.0	0.12157857751120614	98.09328054429915	43.69536351994153	1.0	0.30933333333333335	188.0	26.0	214.0	13159.0	1775.0	14934.0	110.0
18	291	medium	iso	1052.0	436.0	103.81118307999986	62.94112544000001	8.167117025324321E-5	1488.0	168.75230851999993	39.44616584663204	32.2490309931942	66.24429188829706	72.33872114582688	22.561028345356956	23.509830849447138	14.560219778561036	37.164575277096766	13.271716601045306	17.11724276862369	39.00290985176096	0.9596423083532098	1.2231736778372262	0.7845511440779338	0.6063039026488676	0.4144486692015209	63.0	4.0	34.23448553724738	17.0	311.0	1069.0	25705.0	0.3333333333333333	0.22043010752688172	0.948170731707317	-1.0	0.2246443226007776	102.08444831384045	46.06819979166882	5.0	0.4024390243902439	111.0	22.0	133.0	7692.0	1139.0	8831.0	83.0
18	300	large	iso	906.0	495.0	96.49747459999995	67.94112544000001	6.73889458495217E-5	1401.0	166.85281359999993	38.600518131237564	28.160255680657446	32.745990085528405	52.88688340477988	25.632011235952593	24.55036784981762	13.92838827718412	29.4296567765677	29.545186287902897	16.278820596099706	36.90489830677079	1.0440581335787606	1.3707445901406097	0.7616722627164716	0.7040715388835683	0.5463576158940397	83.0	3.0	34.713109915419565	42.0	257.0	2622.0	19882.0	0.5714285714285714	0.21341898643825838	0.8595317725752508	-1.0	0.2617400152296016	91.05638300954145	38.172068075839796	5.0	0.49498327759197325	94.0	77.0	171.0	12340.0	8458.0	20798.0	168.0
19	308	large	E	852.0	589.0	92.08326103999993	74.59797968	6.684836020244084E-5	1441.0	169.09545427999993	34.713109915419565	30.59411708155671	45.29686666732471	51.801314823981556	26.832815729997478	26.871719685266402	13.416407864998739	31.515470744787553	27.84849118962213	15.811388300841896	40.10259618663559	0.998552234255024	1.1346334925398431	0.8800658898405993	0.8101144424891238	0.6913145539906104	84.0	3.0	31.38470965295043	122.0	162.0	7315.0	9967.0	0.8461538461538461	0.1970853573907009	0.5704225352112676	-1.0	0.017031952706659834	133.16421683912114	49.518284528683196	3.0	0.40492957746478875	190.0	175.0	365.0	9295.0	8707.0	18002.0	68.0
19	310	large	iso	851.0	550.0	90.66904747999995	72.18376611999997	4.324423937876549E-5	1401.0	164.8528136	33.83784863137726	30.528675044947494	32.73522627210761	47.15431133758594	26.68332812825267	26.46997987290113	14.317821063276353	28.40015068537428	31.77340643090029	15.0	38.73516364237283	1.0080600082197249	1.108395584857766	0.909476744576787	0.796123573879195	0.6462984723854289	135.0	4.0	31.144823004794873	50.0	364.0	3062.0	21695.0	0.4666666666666667	0.2955032119914347	0.8792270531400966	-1.0	0.20841312719387586	64.71677032475239	24.415460269669094	6.0	0.32367149758454106	68.0	94.0	162.0	5624.0	8838.0	14462.0	98.0
19	320	large	iso	1100.0	550.0	106.7401152799999	70.35533899999999	1.3105370302969596E-4	1650.0	179.09545428	40.496913462633174	32.31098884280702	47.395005516872345	49.21909534924845	25.632011235952593	26.706544237171357	14.560219778561036	32.94078204826381	30.082644784682405	18.384776310850235	43.502675558219806	0.9597651799620266	1.2533480067617453	0.7657611252295012	0.6591274406575669	0.5	93.0	3.0	37.44329045369811	47.0	431.0	2863.0	32406.0	0.6	0.2896969696969697	0.9016736401673641	-1.0	0.19740140322733293	68.2961165958419	25.123253704940385	6.0	0.2405857740585774	119.0	121.0	240.0	6949.0	9910.0	16859.0	60.0
19	322	large	E	786.0	729.0	92.25483391999994	88.84062035999996	1.6685885840268813E-4	1515.0	183.09545428	33.52610922848042	29.120439557122072	35.77607771789465	41.68221883166515	29.154759474226502	31.07545939454599	12.649110640673518	28.157159352033375	33.241256475582745	15.0	42.34168145179972	0.9381923885361261	1.1512913176573547	0.814904424403337	0.9629914941588789	0.9274809160305344	62.0	4.0	32.01562118716424	137.0	25.0	8994.0	1278.0	0.07692307692307693	0.10693069306930693	0.15432098765432098	0.30182232332148917	-1.0	115.87328252320536	53.07975275075222	2.0	0.345679012345679	90.0	78.0	168.0	5352.0	5576.0	10928.0	77.0
20	336	large	E	934.0	560.0	96.08326103999993	70.76955255999998	5.5256348904067626E-5	1494.0	169.68124071999995	37.12142238654117	31.064449134018133	3.530006687892694	4.635463426902642	25.0	26.890879540317382	14.0	1.8587649816192604	42.009436393672196	17.11724276862369	23.000000000000004	0.9296832393495202	1.1949808678850884	0.7779900618784805	0.7365440326857586	0.5995717344753747	56.0	3.0	36.013886210738214	90.0	72.0	6892.0	6604.0	0.0	0.10843373493975904	0.4444444444444444	0.02063010731766836	-1.0	115.3613664411852	41.84943324127921	5.0	0.8024691358024691	118.0	116.0	234.0	7064.0	8140.0	15204.0	78.0
20	340	large	E	818.0	639.0	89.49747459999996	78.25483391999995	8.779349886931084E-5	1457.0	170.1665220799999	33.83784863137726	29.68164415931166	53.45069889360204	51.60391065527173	27.073972741361768	31.514216137586352	14.035668847618199	32.65574038224618	24.897542603554278	15.033296378372908	41.6667686339899	0.8591034796220491	1.1400260864848932	0.7535822993936668	0.8743803584375105	0.7811735941320294	70.0	4.0	31.016124838541646	108.0	22.0	9289.0	1445.0	0.0	0.08922443376801648	0.16923076923076924	0.41067503206692063	-1.0	135.5046825493401	49.769728648009426	2.0	0.6692307692307692	100.0	23.0	123.0	13897.0	2033.0	15930.0	201.0
21	344	large	F	803.0	571.0	87.49747459999995	72.59797967999998	4.628475148911702E-5	1374.0	162.5096678399999	33.301651610693426	29.068883707497267	24.290962408350964	32.920808198212995	27.294688127912362	25.664575044744808	13.341664064126334	21.41034950263698	36.63711378518886	14.560219778561036	39.394964848586056	1.063516075381164	1.145611642531167	0.9283390949409197	0.8297151433442631	0.7110834371108343	103.0	3.0	31.38470965295043	48.0	83.0	4090.0	10035.0	0.6428571428571429	0.09534206695778748	0.6335877862595419	-1.0	0.0610756892506429	65.97973395615153	28.08679276123039	1.0	0.7480916030534351	76.0	115.0	191.0	6602.0	9790.0	16392.0	118.0
21	348	large	E	1147.0	709.0	110.22539663999989	85.84062035999996	6.98249627476601E-5	1856.0	198.89444412000006	42.05948168962618	33.52610922848042	56.91121543197159	60.30646921864743	29.614185789921695	32.23062460311247	13.341664064126334	39.872103331545	24.21992944263888	17.72004514666935	45.89925098863094	0.9188213431973606	1.254529161227473	0.7324033363228921	0.7787735220437312	0.6181342632955537	163.0	3.0	37.16180835212409	135.0	95.0	13366.0	8716.0	0.6428571428571429	0.12392241379310345	0.41304347826086957	0.022389114086629837	-1.0	95.70002221645362	45.06849652817978	4.0	0.3347826086956522	67.0	89.0	156.0	5514.0	11599.0	17113.0	102.0
21	349	large	F	1007.0	699.0	99.66904747999993	82.42640679999995	6.050247363584643E-5	1706.0	184.50966784000002	36.68787265568828	33.83784863137726	38.19094982038659	42.35195723137738	30.870698080866262	27.780949225356707	15.231546211727817	31.345507841041254	34.01516486874692	16.15549442140351	46.52857508911692	1.111218260774525	1.0842259227339957	1.0248954922351101	0.8270010488114681	0.6941410129096326	139.0	3.0	34.785054261852174	101.0	102.0	10007.0	11347.0	0.6	0.11899179366940212	0.5024630541871922	-1.0	0.02100841279592096	145.19863623469723	57.42950387278037	3.0	0.645320197044335	76.0	85.0	161.0	6066.0	9485.0	15551.0	103.0
21	352	medium	api	871.0	401.0	91.01219323999995	59.69848476000001	3.1657037988975794E-5	1272.0	153.53910511999993	35.014282800023196	31.016124838541646	43.172031755694995	52.97676878752663	19.209372712298546	26.676999843855956	14.212670403551895	25.16116080491063	22.697870983714466	15.620499351813308	31.514818174180668	0.7200724528520287	1.1289057863383793	0.6378499087931803	0.6559394146515576	0.46039035591274396	94.0	3.0	32.64965543462902	51.0	277.0	1953.0	13109.0	0.16666666666666666	0.2578616352201258	0.8445121951219512	-1.0	0.19072902713062137	41.768829333616004	16.1245154965971	2.0	0.1951219512195122	110.0	32.0	142.0	7997.0	2752.0	10749.0	100.0
21	353	large	F	977.0	663.0	99.74011527999994	80.59797967999994	2.9169926742726943E-5	1640.0	182.75230851999999	35.77708763999664	32.202484376209235	10.175510843043206	8.74616226255521	29.410882339705484	26.986834622490072	13.341664064126334	7.602631123499284	46.393936025126905	17.72004514666935	49.998499977499314	1.0898233435348983	1.1110039592606176	0.9809356073403959	0.8080798729151016	0.6786079836233367	130.0	3.0	36.68787265568828	80.0	247.0	6075.0	17498.0	0.5	0.19939024390243903	0.7553516819571865	-1.0	0.04447035417846137	147.38865937978596	59.45095126066322	3.0	0.3425076452599388	343.0	230.0	573.0	11860.0	7689.0	19549.0	64.0
22	358	medium	E	918.0	436.0	95.91168815999993	63.11269832000001	4.6224317162960164E-5	1354.0	161.43860003999995	35.4682957019364	31.240998703626616	15.584401166904449	17.227488226450948	22.847319317591726	23.41321701739223	13.92838827718412	11.10851232636164	37.89891646013721	16.55294535724685	37.507682546379755	0.9758299895576018	1.1353124795533203	0.859525467333482	0.6580292718309303	0.4749455337690632	82.0	3.0	34.92849839314596	135.0	36.0	9687.0	2240.0	0.0	0.12629246676514033	0.21052631578947367	0.13393830304881535	-1.0	120.61145488367046	48.75924190086458	3.0	0.8654970760233918	147.0	42.0	189.0	15033.0	3826.0	18859.0	148.0
22	359	large	F	901.0	543.0	95.08326103999993	70.94112544	4.159941642591318E-5	1444.0	168.85281359999996	35.805027579936315	30.23243291566195	13.73626830562257	14.10831359282587	26.92582403567252	24.762763070725462	13.0	10.389602386689788	42.768638687035995	16.15549442140351	42.62300655859649	1.0873513573089195	1.1843250485271888	0.9181190237098638	0.7460947874953117	0.6026637069922308	91.0	4.0	34.539832078341085	90.0	233.0	5371.0	13840.0	0.6923076923076923	0.2236842105263158	0.7213622291021672	-1.0	0.11310361905948679	70.22219921356825	25.966231050461886	4.0	0.28792569659442724	106.0	73.0	179.0	9739.0	9603.0	19342.0	119.0
22	366	medium	iso	1119.0	456.0	108.1543288399999	63.94112544000001	4.1886049960912596E-5	1575.0	174.50966784	39.66106403010388	34.66987164671943	24.52772048025807	28.66395711028153	23.706539182259394	23.04157873281823	13.416407864998739	18.582456573545176	37.15041154823181	17.4928556845359	38.73995427344829	1.0288591531488274	1.1439633937570903	0.8993811854151827	0.5912026464940898	0.4075067024128686	96.0	3.0	38.27531841800928	84.0	278.0	6014.0	23303.0	0.6153846153846154	0.22984126984126985	0.7679558011049724	-1.0	0.1830333703578305	89.26733436910712	33.124611797498105	4.0	0.4143646408839779	171.0	27.0	198.0	14316.0	1848.0	16164.0	113.0
22	369	medium	E	926.0	425.0	95.49747459999995	61.94112544000001	5.166973361837982E-5	1351.0	160.26702715999994	34.438350715445125	32.202484376209235	42.06432655357884	41.766387875112144	21.840329667841555	23.870292034659304	14.560219778561036	24.91408508756486	27.854993717897482	15.811388300841896	37.403199311393315	0.9149586287478061	1.0694314858790124	0.8555560976360834	0.6486153241166447	0.458963282937365	127.0	3.0	33.24154027718932	105.0	319.0	6934.0	20194.0	0.5333333333333333	0.31384159881569207	0.7523584905660378	-1.0	0.07597191755700887	139.482876622355	46.84179737292685	5.0	0.39622641509433965	146.0	39.0	185.0	14867.0	3368.0	18235.0	100.0
22	371	medium	iso	1037.0	356.0	101.91168815999991	56.52691188000001	6.265494369479466E-5	1393.0	160.85281359999993	36.40054944640259	34.20526275297414	67.21759426951832	66.23931055231027	20.591260281974	21.431399163899652	13.416407864998739	34.77969479180806	14.296045714704574	17.4928556845359	38.00078063699575	0.9607986918865834	1.064179793304981	0.9028537263451216	0.5546656414056604	0.343297974927676	75.0	4.0	34.539832078341085	105.0	210.0	5583.0	13011.0	0.15384615384615385	0.22613065326633167	0.6666666666666666	-1.0	0.09845121461894683	126.52462326295995	44.22316270629784	2.0	0.37142857142857144	100.0	23.0	123.0	8216.0	1474.0	9690.0	115.0
22	372	large	iso	936.0	550.0	96.49747459999993	69.76955256	9.100746773525804E-5	1486.0	168.26702716	36.71511950137164	31.76476034853718	19.349773741349935	24.783832282890412	25.079872407968907	26.45663530430297	15.033296378372908	16.23309437894473	38.94252581877155	17.26267650163207	38.72436257810743	0.9479615272124138	1.155844372774008	0.8201463359096703	0.7230194660451771	0.5876068376068376	79.0	3.0	35.510561809129406	96.0	161.0	3754.0	7038.0	0.375	0.17294751009421266	0.6264591439688716	-1.0	0.023088198504769803	114.35045297599086	52.95313536534543	2.0	0.20622568093385213	233.0	63.0	296.0	20604.0	4825.0	25429.0	130.0
22	373	medium	api	943.0	393.0	97.9116881599999	59.11269832000001	5.6787077825053554E-5	1336.0	159.43860003999995	36.87817782917155	30.805843601498726	29.98163936884934	37.99873244250466	22.02271554554524	22.544196003366793	14.212670403551895	21.693045781865617	31.195380085395442	16.278820596099706	35.23634487287239	0.9768685271480219	1.1971163103411133	0.8160180583202206	0.6037348495452606	0.41675503711558853	68.0	4.0	33.83784863137726	130.0	294.0	4746.0	12910.0	0.5833333333333334	0.31736526946107785	0.6933962264150944	-1.0	0.18978376381065368	69.64784697739984	28.257479825827126	4.0	0.1721698113207547	102.0	53.0	155.0	6876.0	2844.0	9720.0	90.0
22	375	large	iso	882.0	698.0	95.66904747999993	88.08326103999993	4.567805274010811E-5	1580.0	186.16652208	35.11409973215888	31.016124838541646	73.68614757373945	73.51387213184812	28.600699292150182	30.851563841783815	11.180339887498949	41.60721793080626	11.252211609824359	15.0	43.39109207251445	0.9270421246333979	1.1321240133946378	0.8188520989442593	0.9207080383905165	0.7913832199546486	157.0	3.0	31.38470965295043	158.0	281.0	5643.0	11626.0	0.0	0.27784810126582277	0.6400911161731208	-1.0	0.07165543557209768	94.2020346165441	45.200747382749775	2.0	0.13895216400911162	96.0	69.0	165.0	11829.0	10755.0	22584.0	151.0
23	394	large	F	696.0	544.0	83.01219323999996	72.35533899999999	6.889701262540772E-5	1240.0	157.78174579999992	32.0624390837628	26.019223662515376	16.077489683055955	25.89955462824839	26.419689627245813	25.339168098203043	12.529964086141668	15.656949824950313	38.16409024649596	14.866068747318506	35.845092413182165	1.0426423442496282	1.2322596361686835	0.8461222892047251	0.8716230251959552	0.7816091954022989	91.0	3.0	30.364452901377952	64.0	77.0	4806.0	6005.0	0.5833333333333334	0.11370967741935484	0.5460992907801419	-1.0	0.020275539276017197	91.32849114271006	39.543714050881135	3.0	0.6666666666666666	96.0	59.0	155.0	4641.0	3551.0	8192.0	78.0
24	400	large	E	976.0	879.0	100.66904747999995	95.25483391999991	4.157062013954435E-5	1855.0	198.75230852000004	37.69615364994153	31.016124838541646	80.77263280571066	79.18216641515899	29.68164415931166	36.56753186432945	13.416407864998739	44.381185824315395	9.6079056152655	15.264337522473747	45.184158943155964	0.8116939439455367	1.2153727729100143	0.6678559550104667	0.9462176935658829	0.9006147540983607	140.0	3.0	31.622776601683793	534.0	107.0	22417.0	4643.0	0.6153846153846154	0.34555256064690026	0.1669266770670827	0.19359420981211722	-1.0	127.10632670239042	50.34808243387943	1.0	0.1606864274570983	103.0	76.0	179.0	10477.0	5620.0	16097.0	145.0
24	405	large	E	947.0	562.0	97.15432883999992	71.76955256000001	5.331094148810787E-5	1509.0	171.33809495999998	37.013511046643494	31.400636936215164	22.217594269518315	29.671893082266784	26.30589287593181	25.677321759826963	14.142135623730951	20.53304262441537	38.37501775673354	16.492422502470642	41.47817133964352	1.0244796214334264	1.178750326683815	0.8691235100783392	0.7387169817023262	0.5934530095036958	83.0	3.0	35.73513677041127	84.0	62.0	9437.0	6694.0	0.3333333333333333	0.09675281643472498	0.4246575342465753	0.016949088305995813	-1.0	72.93624531287269	28.79892596687389	3.0	0.5616438356164384	40.0	70.0	110.0	2274.0	6155.0	8429.0	64.0
24	418	large	E	870.0	560.0	91.32590171999995	71.18376611999997	4.306770502946066E-5	1430.0	164.50966783999993	35.805027579936315	30.0	32.6609127216738	47.50833226564431	26.1725046566048	25.91266539141418	16.1245154965971	27.81732251920169	31.8	16.15549442140351	37.72476792760981	1.0100275005008446	1.1935009193312105	0.8462729136956367	0.7794477227090008	0.6436781609195402	85.0	4.0	32.64965543462902	101.0	96.0	5236.0	3887.0	0.6470588235294118	0.13776223776223775	0.4873096446700508	0.02982103439353656	-1.0	8.0	4.0	1.0	0.13705583756345177	89.0	58.0	147.0	6823.0	3585.0	10408.0	114.0
25	421	medium	E	990.0	428.0	100.25483391999992	60.69848476000001	5.121477005768093E-5	1418.0	163.78174579999995	39.05124837953327	30.805843601498726	42.81604977232368	54.748196886893425	22.67156809750927	23.79093694469352	14.866068747318506	29.26923075266002	25.449716947918862	17.0	35.84177363133209	0.9529497787419455	1.2676571654617308	0.7517409317801186	0.6054419760790328	0.43232323232323233	97.0	3.0	34.92849839314596	50.0	56.0	3101.0	4642.0	0.6666666666666666	0.07475317348377997	0.5283018867924528	-1.0	0.023614594751296444	22.97799890229561	9.222125139210444	1.0	0.39622641509433965	89.0	82.0	171.0	7137.0	6172.0	13309.0	89.0
25	428	large	F	814.0	511.0	87.66904747999996	67.35533899999999	4.944013351831941E-5	1325.0	157.43860003999993	33.83784863137726	29.410882339705484	29.448781713273434	40.341030077829714	24.698178070456937	25.395464466381192	14.317821063276353	22.90334732691474	32.02896088323996	14.317821063276353	35.380939010358844	0.9725428768256107	1.150521369625666	0.8453062259434934	0.7682909867974308	0.6277641277641277	97.0	3.0	31.575306807693888	158.0	302.0	7422.0	13092.0	0.7142857142857143	0.3471698113207547	0.6565217391304348	0.007102129901366589	-1.0	80.0483689539158	36.54400374531753	5.0	0.1891304347826087	94.0	89.0	183.0	6663.0	4038.0	10701.0	112.0
25	429	large	E	1065.0	746.0	104.98275595999988	86.66904747999995	4.481942148419115E-5	1811.0	194.06601700000004	37.44329045369811	34.66987164671943	67.78240573048168	74.32047587758075	31.622776601683793	28.92576201930542	13.92838827718412	46.6305172126654	13.354534586049168	16.492422502470642	48.4327789004736	1.0932391886712733	1.0799950699339007	1.0122631288846375	0.8255550798554216	0.7004694835680751	81.0	3.0	34.23448553724738	348.0	214.0	14107.0	9290.0	0.5	0.3103257868580895	0.3807829181494662	0.01621140544183579	-1.0	52.36258347520975	23.886418616617327	2.0	0.10676156583629894	90.0	78.0	168.0	9078.0	8696.0	17774.0	135.0
25	432	large	F	670.0	488.0	80.66904747999996	65.52691188	6.380435241553336E-5	1158.0	148.6101729199999	29.68164415931166	26.627053911388696	31.827446576673104	36.010134659463986	24.698178070456937	24.861823915716563	13.0	21.663220425014075	31.69708533316228	13.416407864998739	36.846701854533215	0.9934177860073984	1.1147175447230562	0.8911834129731995	0.8122931152279429	0.7283582089552239	111.0	3.0	27.784887978899608	45.0	80.0	3115.0	5104.0	0.46153846153846156	0.1079447322970639	0.64	0.044703698741074945	-1.0	103.14790900612115	40.67207632307132	4.0	0.624	95.0	69.0	164.0	3860.0	3145.0	7005.0	40.0
25	434	large	E	987.0	667.0	99.42640679999994	82.42640679999995	2.7243089752748792E-5	1654.0	184.26702716000003	39.81205847478876	30.870698080866262	61.26020470831196	70.27772223555296	28.284271247461902	28.80708363765308	14.142135623730951	39.8622945107191	17.265563564639788	15.811388300841896	42.346357046907585	0.9818512558658378	1.2896390736127985	0.7613380177100845	0.8290192661372532	0.6757852077001013	126.0	3.0	32.89376840679705	145.0	97.0	9808.0	7651.0	0.18181818181818182	0.14631197097944376	0.40082644628099173	0.005903427137070602	-1.0	126.77178676865441	45.09975124224178	4.0	0.5	112.0	73.0	185.0	10505.0	6098.0	16603.0	138.0
25	438	large	E	1005.0	686.0	103.74011527999991	83.42640679999998	6.042339815147409E-5	1691.0	189.58073564	38.3275357934736	32.28002478313795	24.98643320477987	40.02877611640574	30.870698080866262	27.042378761128024	11.661903789690601	27.31717493244851	39.09538510203463	18.24828759089466	42.47256358826148	1.1415674025408313	1.187345302581511	0.9614451668430827	0.8041865634603144	0.6825870646766169	56.0	3.0	36.345563690772494	173.0	107.0	5714.0	3658.0	0.09090909090909091	0.16558249556475457	0.3821428571428571	0.019905181700808787	-1.0	2.8284271247461903	1.4142135623730951	0.0	0.05714285714285714	84.0	71.0	155.0	5457.0	4483.0	9940.0	72.0
25	441	large	E	964.0	554.0	97.32590171999993	70.35533899999999	6.150438815361456E-5	1518.0	169.68124071999992	37.12142238654117	32.0624390837628	3.9989738439468283	17.984401521137784	26.0	26.421316085606033	15.231546211727817	10.10198359575685	41.73107343781577	17.26267650163207	32.71812080536913	0.9840539326564599	1.1577853540574947	0.8499450517384871	0.7228840191217294	0.5746887966804979	104.0	4.0	35.4400902933387	123.0	78.0	4799.0	3356.0	0.2	0.1324110671936759	0.3880597014925373	0.1863854934508711	-1.0	79.64709817730048	34.51609276063773	3.0	0.17412935323383086	80.0	90.0	170.0	5263.0	7568.0	12831.0	63.0
26	443	large	E	811.0	469.0	89.25483391999995	65.76955256000001	7.603190980846657E-5	1280.0	157.4386000399999	34.539832078341085	28.792360097775937	24.37012005387382	36.73032233238334	23.769728648009426	24.436247921798998	14.560219778561036	20.32436053562066	33.37690959464738	15.033296378372908	33.98441855580981	0.9727241565103378	1.199617952854414	0.8108616198980709	0.7368738439304021	0.5782983970406905	66.0	3.0	32.2490309931942	77.0	33.0	7858.0	2762.0	0.0	0.0859375	0.3	0.06542940936806625	-1.0	103.68761917109832	34.66359690694994	4.0	0.9181818181818182	69.0	102.0	171.0	2947.0	5117.0	8064.0	54.0
26	444	large	E	907.0	789.0	93.18376611999994	89.84062035999992	5.684315254759839E-5	1696.0	185.43860004	38.05259518088089	30.066592756745816	44.71352348972292	66.21495781377081	31.016124838541646	32.153258973089905	16.55294535724685	38.84097767772236	23.614248735939746	14.866068747318506	42.44614121422645	0.9646339384912751	1.2656104896469627	0.7621886404879247	0.9641230881815316	0.8699007717750827	104.0	5.0	32.202484376209235	174.0	127.0	10693.0	7836.0	0.0	0.17747641509433962	0.4219269102990033	0.02671483103161805	-1.0	130.6878790343718	46.28521121537984	3.0	0.46179401993355484	28.0	81.0	109.0	1324.0	6144.0	7468.0	38.0
[truncated: 67 more columns]
