# Supplementary material for: Exploiting Single-Cell Quantitative Data to Map Genetic Variants Having Probabilistic Effects
Source: PLoS Genet. 2016 Aug 1;12(8):e1006213. doi: 10.1371/journal.pgen.1006213 (PMC4968810; doi:10.1371/journal.pgen.1006213)
Supplement: S1 Dataset — (ZIP) [file pgen.1006213.s007.zip › data/2014-10-07_morpho/k_series/k8-3_A.xls]

image_number	cell_	Agroup	C11-1_A	C12-1_A	C13_A	C103_A	C104_A	C115_A	C126_A	C127_A	A7-1_A	A8-1_A	A101_A	A120_A	A121_A	A122_A	A123_A	D14-1_A	D15-1_A	D16-1_A	D17-1_A	D102_A	D105_A	D117_A	D127_A	D135_A	D147_A	D148_A	D154_A	D155_A	D173_A	D176_A	D179_A	D182_A	D188_A	D191_A	D194_A
1	3	B	812.0	103.74011527999987	7.783099353474852E-5	34.23448553724738	29.274562336608895	1.1694277490337037	46.0	3.0	177.0	13301.0	0.21798029556650247	63.20241122046633	24.08318915758459	1.0	0.3333333333333333	89.0	9939.0	134.0	0.002677291130076829	23.021728866442675	0.6724718804783808	6.708203932499369	22.02271554554524	5.830951894845301	0.45433689961153706	0.39492189449597953	33.27488798483492	37.67359333983046	8.54400374531753	14.317821063276353	5.0990195135927845	2.8079557305298435	1.0	111.67415730337079	1.19991950900493
1	5	B	1084.0	120.9116881599999	7.864900596569956E-5	42.04759208325728	32.0624390837628	1.311428365552863	77.0	3.0	137.0	14722.0	0.12638376383763839	97.08597975672339	30.886890422961002	2.0	1.416058394160584	161.0	18165.0	131.0	0.0020392116135931984	23.0	0.5469992182776682	2.23606797749979	22.0	1.4142135623730951	0.10635890745287926	0.07402332101976053	29.291362170984257	47.72631099390625	9.486832980505138	16.278820596099706	5.0990195135927845	3.1925393799149435	1.0	112.82608695652173	1.1610789980732177
1	6	B	1117.0	121.98275595999989	5.591254675951461E-5	38.47076812334269	35.84689665786984	1.0731966142150495	46.0	4.0	176.0	19126.0	0.1575649059982095	78.41010945589643	27.784887978899608	4.0	0.7045454545454546	116.0	9849.0	113.0	9.321867456029797E-4	25.495097567963924	0.6627135046075259	6.324555320336759	24.596747752497688	5.385164807134504	0.3508232077228117	0.2929143502255349	9.462322208025618	6.095861544595813	8.602325267042627	13.892443989449804	5.830951894845301	2.382534488362192	1.0	84.90517241379311	1.3308965377195654
1	8	B	460.0	77.59797967999997	5.661934596822309E-5	27.294688127912362	20.591260281974	1.325547234804597	66.0	4.0	69.0	8316.0	0.15	44.822135113435365	15.811388300841896	1.0	0.8985507246376812	88.0	10396.0	116.0	8.099999358186889E-4	15.264337522473747	0.5592420565840421	1.4142135623730951	16.55294535724685	3.0	0.11111111111111112	0.25	14.743562836470726	30.256437163529284	6.4031242374328485	11.661903789690601	4.47213595499958	2.6076809620810595	2.23606797749979	118.13636363636364	0.981916121585225
1	9	B	702.0	96.91168815999993	1.0153476265024166E-4	31.400636936215164	27.018512172212592	1.1621897140772024	103.0	3.0	37.0	6893.0	0.05270655270655271	66.3226616225601	21.95449840010015	3.0	3.2432432432432434	81.0	11073.0	114.0	2.418932250845833E-4	15.811388300841896	0.5035371840692255	1.0	16.278820596099706	1.4142135623730951	0.06666666666666667	0.10511766624552735	37.56859202882748	82.56859202882748	6.4031242374328485	10.816653826391969	4.47213595499958	2.418677324489565	1.0	136.7037037037037	0.833920346789488
2	13	B	1329.0	138.71067799999986	2.6527369409627406E-4	46.51881339845203	34.92849839314596	1.3318297533105645	39.0	3.0	178.0	23477.0	0.13393528969149737	62.90045781228309	22.80350850198276	3.0	0.6685393258426966	103.0	10912.0	128.0	6.910536218071864E-4	25.495097567963924	0.5480599289923483	2.23606797749979	26.832815729997478	3.605551275463989	0.09090909090909091	0.15115257250787006	1.1017061152063832	8.226722464108178	7.0710678118654755	12.206555615733702	4.47213595499958	2.729468812791236	1.4142135623730951	105.94174757281553	1.2082111436950147
2	14	A	903.0	110.5685423999999	1.612690822587941E-4	37.48332962798263	29.0	1.29252860786147	38.0	3.0	549.0	43839.0	0.6079734219269103	86.82820297448062	31.064449134018133	5.0	0.2459016393442623	89.0	10165.0	117.0	3.7168810147669733E-4	21.400934559032695	0.5709453981659127	4.0	20.0	3.1622776601683795	0.25	0.2	45.0	63.43494882292201	6.324555320336759	11.180339887498949	5.385164807134504	2.0761369963434992	1.4142135623730951	114.21348314606742	1.02439744220364
2	16	B	945.0	113.98275595999988	6.648290447106328E-5	37.0	31.0	1.1935483870967742	61.0	3.0	69.0	8886.0	0.07301587301587302	57.027077506354004	21.93171219946131	1.0	1.434782608695652	84.0	6543.0	114.0	6.262089808103285E-4	21.587033144922902	0.5834333282411596	5.385164807134504	21.587033144922902	5.385164807134504	0.362245385694578	0.362245385694578	68.19859051364818	68.19859051364818	6.324555320336759	10.770329614269007	5.385164807134504	2.0	0.0	77.89285714285714	1.4635488308115545
2	18	A	1046.0	119.15432883999988	6.760936704293634E-5	41.048751503547585	31.016124838541646	1.323464866008634	59.0	4.0	367.0	37581.0	0.3508604206500956	81.91225461451914	30.083217912982647	3.0	0.42779291553133514	142.0	11046.0	73.0	4.934359955508397E-4	21.095023109728988	0.5139016982746937	1.0	21.213203435596427	4.123105625617661	0.06666666666666667	0.26559258100921596	87.13759477388825	78.82616175818528	7.280109889280518	13.601470508735444	6.324555320336759	2.1505813167606567	3.1622776601683795	77.78873239436619	0.9384392540286077
2	21	B	829.0	105.15432883999992	3.9984609863882216E-5	31.953090617340916	31.016124838541646	1.0302089891524735	58.0	3.0	157.0	15171.0	0.18938480096501809	63.02464368028194	22.360679774997898	6.0	0.732484076433121	151.0	10294.0	102.0	0.002273057716776315	18.384776310850235	0.5753677017043488	2.8284271247461903	18.973665961010276	3.1622776601683795	0.18181818181818182	0.2	23.198590513648185	3.3664606634298018	8.54400374531753	16.15549442140351	7.615773105863909	2.1213203435596424	1.4142135623730951	68.17218543046357	1.4962113852729746
2	23	A	1199.0	126.22539663999986	2.79092414883845E-5	40.36087214122113	36.124783736376884	1.1172626647610515	50.0	3.0	347.0	49346.0	0.28940783986655544	91.91195743063554	31.78049716414141	4.0	0.515850144092219	138.0	13725.0	113.0	4.796603099931307E-4	21.93171219946131	0.5433904431679052	2.23606797749979	22.02271554554524	2.23606797749979	0.1111111111111111	0.1111111111111111	22.52056560289688	14.349332042947132	8.54400374531753	15.231546211727817	5.385164807134504	2.8284271247461903	1.4142135623730951	99.45652173913044	1.136174863387978
2	24	A	782.0	101.74011527999993	8.058006024970489E-5	32.28002478313795	29.120439557122072	1.1085006021223716	50.0	4.0	226.0	20501.0	0.289002557544757	68.75124153016195	24.08318915758459	4.0	0.49557522123893805	84.0	6770.0	75.0	0.001007537739233417	19.697715603592208	0.610213769534702	3.605551275463989	21.540659228538015	5.0	0.22803508501982758	0.31622776601683794	38.9559078377589	19.51587300958269	6.324555320336759	11.045361017187261	5.0	2.209072203437452	2.0	80.5952380952381	0.9305760709010339
2	25	B	918.0	109.7401152799999	5.6103424888725306E-5	36.40054944640259	31.016124838541646	1.1736008168618823	57.0	3.0	100.0	14007.0	0.10893246187363835	47.93918024888615	17.08800749063506	3.0	0.9	78.0	4358.0	75.0	5.201190294493985E-4	20.615528128088304	0.5663521139548542	7.0710678118654755	22.20360331117452	7.0710678118654755	0.43852900965351466	0.43852900965351466	78.6900675259798	62.42986281766784	5.385164807134504	10.44030650891055	4.123105625617661	2.5321462647095156	2.0	55.87179487179487	1.3423588802202846
3	27	A	1205.0	128.22539663999987	1.2437166211248617E-4	43.829214001622255	33.54101966249684	1.3067346921068392	78.0	4.0	455.0	15199.0	0.3775933609958506	0.0	0.0	0.0	0.03076923076923077	96.0	13412.0	191.0	4.8200325034271926E-4	25.317977802344327	0.5776507377341339	7.810249675906654	25.179356624028344	8.602325267042627	0.4235702594681104	0.46246387142126266	77.95296950879484	82.22086280908565	6.708203932499369	11.704699910719626	4.123105625617661	2.8388067087090953	1.0	139.70833333333334	1.3671339099314046
3	32	A	776.0	101.7401152799999	6.844664390761505E-5	33.97057550292606	27.586228448267445	1.231432399924883	42.0	3.0	280.0	15950.0	0.36082474226804123	66.0055109144715	26.076809620810597	3.0	0.2857142857142857	87.0	9980.0	158.0	3.158223623530442E-4	18.601075237738275	0.5475643247826658	3.605551275463989	20.0	4.123105625617661	0.25	0.2831760569774271	80.98067756861832	61.326853510565	5.830951894845301	10.295630140987	5.0	2.0591260281974	1.4142135623730951	114.71264367816092	1.3773547094188376
4	34	B	936.0	113.01219323999992	1.3021190923637811E-4	38.118237105091836	30.066592756745816	1.267793707570657	82.0	7.0	156.0	26275.0	0.16666666666666666	52.0	26.0	1.0	0.717948717948718	99.0	6220.0	82.0	3.660180223685357E-4	22.20360331117452	0.5824929219564711	5.0	21.02379604162864	2.8284271247461903	0.3333333333333333	0.17374889710522776	56.142889858339316	48.012787504183336	6.708203932499369	11.180339887498949	5.385164807134504	2.0761369963434992	2.23606797749979	62.82828282828283	1.305144694533762
4	38	B	866.0	109.3969695199999	2.3042869592815264E-4	34.52535300326414	30.59411708155671	1.128496465880276	42.0	9.0	138.0	22274.0	0.15935334872979215	59.90181646259411	29.427877939124322	3.0	0.717391304347826	87.0	16451.0	253.0	2.664148072347274E-4	18.681541692269406	0.5410963268211391	2.23606797749979	18.973665961010276	3.1622776601683795	0.14285714285714285	0.2	53.42696902148067	61.55707137563665	6.324555320336759	10.44030650891055	5.385164807134504	1.9387162478442206	1.0	189.09195402298852	1.3379733754786942
4	39	B	937.0	111.74011527999988	3.7484056736463505E-5	37.33630940518894	30.4138126514911	1.2276102911865097	38.0	3.0	224.0	19016.0	0.2390608324439701	73.67666721297226	28.792360097775937	3.0	0.32589285714285715	86.0	6993.0	95.0	6.671956955074907E-4	20.12461179749811	0.5390091339531599	6.082762530298219	20.615528128088304	5.0	0.4301162633521313	0.3333333333333333	89.51030440687077	81.02737338510362	6.082762530298219	11.045361017187261	5.0	2.209072203437452	1.4142135623730951	81.31395348837209	1.1683111683111682
4	42	B	742.0	98.91168815999991	9.391721807359835E-5	32.38826948140329	27.294688127912362	1.1866143818760868	45.0	3.0	82.0	8599.0	0.1105121293800539	56.20663304813777	23.259406699226016	2.0	0.7560975609756098	69.0	2639.0	53.0	8.546254192420978E-4	17.08800749063506	0.5275986572992626	4.0	16.76305461424021	3.0	0.2857142857142857	0.21428571428571427	79.38034472384487	79.38034472384487	6.0	10.198039027185569	4.123105625617661	2.473387769603369	1.0	38.2463768115942	1.385752178855627
5	46	B	830.0	104.91168815999991	6.693743428015867E-5	32.449961479175904	30.23243291566195	1.0733493255306343	46.0	3.0	184.0	20806.0	0.2216867469879518	81.96100790654474	25.0	6.0	0.6521739130434783	82.0	10936.0	173.0	3.4545974625481874E-4	17.69180601295413	0.5452026814980192	4.47213595499958	19.849433241279208	6.082762530298219	0.2701716134791496	0.3736611319222725	83.8298249049704	66.72709593591802	6.082762530298219	10.198039027185569	5.0990195135927845	2.0	2.23606797749979	133.3658536585366	1.297183613752743
5	50	B	986.0	114.91168815999988	5.165920225736528E-5	38.118237105091836	31.064449134018133	1.2270694690461845	50.0	4.0	139.0	18329.0	0.140973630831643	77.73239178934092	30.59411708155671	3.0	0.5827338129496403	89.0	7208.0	115.0	3.1695885027803954E-4	25.079872407968907	0.6579494308413003	6.708203932499369	24.020824298928627	5.385164807134504	0.3946002313234923	0.3083536398570881	29.57783868126134	24.81419699053515	6.324555320336759	11.661903789690601	5.830951894845301	2.0	1.4142135623730951	80.98876404494382	1.4199500554938957
5	51	B	1227.0	128.91168815999987	9.796945383234075E-5	43.18564576337837	35.12833614050059	1.2293678126584606	85.0	4.0	271.0	26068.0	0.2208638956805216	78.58763469158212	33.015148038438355	4.0	0.36162361623616235	182.0	18853.0	165.0	0.003968300093958879	24.020824298928627	0.5562224177575782	3.1622776601683795	25.0	4.47213595499958	0.15871016626723794	0.2222222222222222	23.629377730656813	31.759480084812793	10.198039027185569	17.72004514666935	7.280109889280518	2.434035394542732	1.4142135623730951	103.58791208791209	1.592849944305946
5	53	A	682.0	94.91168815999994	6.650683545432974E-5	29.614185789921695	27.459060435491963	1.0784850362776486	63.0	3.0	192.0	15709.0	0.28152492668621704	50.36993985435569	21.470910553583888	2.0	0.2916666666666667	73.0	3156.0	52.0	6.098247332900574E-4	17.72004514666935	0.5983634084142148	3.605551275463989	18.681541692269406	4.47213595499958	0.25	0.3028912664076914	22.38013505195957	15.255118703057775	5.385164807134504	9.848857801796104	5.385164807134504	1.8288869801622232	1.0	43.23287671232877	1.2027883396704688
5	56	B	887.0	108.32590171999992	5.2485871599582774E-5	35.6931365951495	29.832867780352597	1.1964366569765836	94.0	4.0	94.0	11811.0	0.10597519729425028	71.23017621073679	26.248809496813376	2.0	0.776595744680851	84.0	6338.0	82.0	5.635844041829816E-4	22.090722034374522	0.6189067182562076	4.123105625617661	22.090722034374522	4.123105625617661	0.25	0.25	27.276763383113682	27.276763383113682	5.830951894845301	10.63014581273465	5.0	2.12602916254693	0.0	75.45238095238095	1.0867781634585043
5	58	B	811.0	102.9116881599999	7.056949322695247E-5	32.449961479175904	28.844410203711913	1.125	55.0	3.0	71.0	2966.0	0.08754623921085081	38.41160846433049	18.681541692269406	1.0	0.4084507042253521	81.0	3366.0	50.0	0.0031511084583083697	19.1049731745428	0.5887517982664794	4.123105625617661	19.1049731745428	4.123105625617661	0.28797018815893544	0.28797018815893544	43.22853025996593	43.22853025996593	7.810249675906654	12.529964086141668	5.385164807134504	2.326755918322392	0.0	41.55555555555556	1.2032085561497325
6	62	B	836.0	104.32590171999993	3.5097110319772936E-5	33.60059523282288	30.0	1.120019841094096	47.0	3.0	191.0	15305.0	0.2284688995215311	52.79429121400869	22.47220505424423	4.0	0.3403141361256545	84.0	5350.0	94.0	3.122849844876283E-4	18.681541692269406	0.5559884151701058	7.0710678118654755	18.973665961010276	6.4031242374328485	0.5	0.4505222492060775	80.53767779197437	74.19748604606447	6.082762530298219	10.44030650891055	5.0990195135927845	2.047512562185564	1.0	63.69047619047619	1.4758878504672897
6	66	A	1081.0	120.46803731999985	4.620786184557916E-5	39.66106403010388	33.015148038438355	1.20129899111547	72.0	3.0	581.0	37051.0	0.5374653098982424	84.31876926783673	31.400636936215164	2.0	0.2099827882960413	103.0	7983.0	110.0	3.09691053597443E-4	22.47220505424423	0.5666062069637664	5.0	20.615528128088304	3.605551275463989	0.3333333333333333	0.23620751769642942	71.37842063351243	89.18154453831139	6.082762530298219	11.704699910719626	5.385164807134504	2.17350820818199	2.0	77.50485436893204	1.4192659401227607
6	69	A	1022.0	118.3259017199999	1.0399247407256178E-4	39.45883931389772	31.400636936215164	1.2566254434281499	141.0	3.0	257.0	22683.0	0.25146771037182	81.22695408509807	29.068883707497267	3.0	0.3346303501945525	118.0	5447.0	59.0	3.2525671918573836E-4	24.331050121192877	0.6166184952283502	4.123105625617661	25.317977802344327	5.0990195135927845	0.2207047840876987	0.27653315937748607	5.063616853030084	2.3373058591238305	7.211102550927978	12.206555615733702	5.830951894845301	2.0934070175616757	1.0	46.16101694915254	1.2781347530750873
6	74	B	660.0	93.49747459999993	6.374759359541634E-5	29.5296461204668	27.294688127912362	1.0818825253500113	30.0	4.0	106.0	9441.0	0.1606060606060606	61.561291094113614	21.18962010041709	3.0	1.028301886792453	96.0	5263.0	75.0	9.772406114743313E-4	19.235384061671343	0.6513922985463556	4.47213595499958	20.12461179749811	5.385164807134504	0.3028912664076914	0.362245385694578	1.7357045889283889	6.499346279654567	6.708203932499369	13.416407864998739	4.47213595499958	3.0	1.0	54.822916666666664	1.368041041231237
6	76	B	780.0	101.49747459999993	3.6600527964931345E-5	33.12099032335839	29.068883707497267	1.1393967053098786	55.0	3.0	125.0	9993.0	0.16025641025641027	57.139538946822356	23.08679276123039	1.0	0.632	62.0	6145.0	85.0	5.83107212870834E-4	22.561028345356956	0.6811701016513965	7.615773105863909	22.360679774997898	8.06225774829855	0.5319086662842529	0.5460449959615772	52.943471810590395	59.48976259388442	5.0	8.94427190999916	4.47213595499958	2.0	1.0	99.11290322580645	0.8576078112286412
6	77	B	881.0	108.5685423999999	5.526894824082396E-5	34.0147027033899	31.016124838541646	1.0966780305553234	97.0	3.0	63.0	8758.0	0.07150964812712826	50.180680916915826	25.059928172283335	2.0	0.5873015873015873	118.0	9005.0	112.0	0.0010579523941033218	21.095023109728988	0.6201736729460423	4.47213595499958	22.20360331117452	5.830951894845301	0.2857142857142857	0.3819983596576246	29.931511840507792	34.33021719550332	7.211102550927978	13.601470508735444	5.385164807134504	2.525729665824826	1.4142135623730951	76.3135593220339	1.4676290949472515
6	80	B	710.0	97.25483391999992	7.65900294348023E-5	32.7566787083184	26.68332812825267	1.227608435907033	50.0	3.0	50.0	2575.0	0.07042253521126761	0.0	0.0	0.0	0.26	104.0	4294.0	55.0	8.883612006300342E-4	17.11724276862369	0.5225573362013912	2.23606797749979	17.46424919657298	1.0	0.17845765256206242	0.06666666666666667	77.47119229084849	14.036243467926482	6.708203932499369	12.041594578792296	6.4031242374328485	1.8805811245074378	2.0	41.28846153846154	1.3320912901723334
7	81	B	880.0	107.74011527999987	4.079617515367002E-5	34.713109915419565	30.59411708155671	1.1346334925398431	56.0	3.0	167.0	20797.0	0.18977272727272726	74.97860036445836	26.40075756488817	4.0	0.5508982035928144	89.0	4776.0	60.0	0.0010700783177051303	21.540659228538015	0.6205338352289103	5.830951894845301	20.248456731316587	4.47213595499958	0.350347944635714	0.2701716134791496	49.028263666485145	53.42696902148067	6.708203932499369	11.704699910719626	5.385164807134504	2.17350820818199	1.4142135623730951	53.662921348314605	1.1180904522613067
7	82	B	759.0	100.91168815999994	9.863245207073744E-5	32.01562118716424	28.0	1.143415042398723	64.0	3.0	71.0	10831.0	0.09354413702239789	41.651964870839635	20.0	2.0	0.8028169014084507	94.0	1986.0	31.0	0.001036361703235123	18.027756377319946	0.563092506371473	2.0	18.24828759089466	2.8284271247461903	0.11764705882352941	0.18181818181818182	3.5763343749973515	41.423665625002656	7.211102550927978	13.038404810405298	5.0	2.6076809620810595	2.0	21.127659574468087	1.4672708962739174
7	85	B	946.0	112.56854239999988	5.255034311948325E-5	36.359317925395686	31.38470965295043	1.1585041992567104	57.0	4.0	88.0	15610.0	0.09302325581395349	79.74454997814323	29.0	4.0	1.3181818181818181	100.0	6298.0	71.0	4.2102037810536866E-4	20.396078054371138	0.5609587643041347	7.211102550927978	20.396078054371138	7.211102550927978	0.4332731606838266	0.4332731606838266	87.27368900609373	87.27368900609373	6.324555320336759	12.041594578792296	5.0	2.4083189157584592	0.0	62.98	1.1273420133375676
7	86	A	1100.0	122.22539663999986	3.5512331060126356E-5	38.8329756778952	34.92849839314596	1.1117848594806876	102.0	4.0	349.0	34568.0	0.31727272727272726	99.79211253340037	30.066592756745816	3.0	0.2836676217765043	178.0	15911.0	111.0	0.005875640293534752	22.0	0.5665288228870652	5.0	26.0	8.06225774829855	0.2808279781508652	0.4608885989624768	65.01876039378395	41.63353933657018	16.0312195418814	24.08318915758459	6.082762530298219	3.959251908590268	4.0	89.38764044943821	1.2417824146816667
7	89	A	702.0	96.08326103999993	4.3752325489005625E-5	30.4138126514911	28.284271247461902	1.0752906583803283	63.0	3.0	210.0	17830.0	0.29914529914529914	54.37430314281245	22.360679774997898	1.0	0.41904761904761906	204.0	6605.0	53.0	0.005468880215001468	16.97056274847714	0.5579886659703325	1.4142135623730951	16.1245154965971	4.242640687119285	0.09090909090909091	0.3	0.0	90.0	10.770329614269007	20.024984394500787	8.0	2.5031230493125984	4.47213595499958	32.377450980392155	1.6369417108251325
7	92	B	590.0	91.25483391999994	2.16208117331911E-4	28.0	25.019992006393608	1.119105073768404	31.0	4.0	51.0	5682.0	0.08644067796610169	57.68145941963867	21.400934559032695	1.0	1.6862745098039216	92.0	4052.0	47.0	0.0027995817735465135	14.035668847618199	0.5012738874149357	1.0	15.0	1.0	0.08333333333333333	0.08333333333333333	90.0	0.0	7.280109889280518	12.649110640673518	5.385164807134504	2.3488808780588144	1.4142135623730951	44.04347826086956	1.0671273445212242
8	94	B	663.0	92.91168815999994	5.03592304746619E-5	30.675723300355934	25.632011235952593	1.1967739487149103	45.0	4.0	130.0	8767.0	0.19607843137254902	59.45533183219654	23.600847442411894	4.0	0.8846153846153846	75.0	7905.0	156.0	6.171973141410898E-4	18.027756377319946	0.5876880620158276	5.0990195135927845	20.248456731316587	6.708203932499369	0.3561309707013459	0.4685212856658182	59.03624346792648	43.78112476486871	6.4031242374328485	10.816653826391969	4.47213595499958	2.418677324489565	2.23606797749979	105.4	1.4800759013282732
8	95	B	737.0	98.32590171999993	5.356892519041748E-5	31.144823004794873	28.160255680657446	1.105985093245707	58.0	5.0	182.0	19143.0	0.24694708276797828	65.25412125546248	25.019992006393608	5.0	0.46153846153846156	242.0	10342.0	69.0	0.0038387722976792387	18.439088914585774	0.5920434645509786	3.605551275463989	24.596747752497688	11.661903789690601	0.22803508501982758	0.723240570679579	52.733598099022856	55.45990909292914	10.816653826391969	19.235384061671343	10.295630140987	1.8683056596113625	8.06225774829855	42.735537190082646	1.614581318893831
8	96	A	1116.0	121.98275595999988	3.7355176930195074E-5	39.45883931389772	34.36568055487916	1.1482047984146626	44.0	3.0	558.0	41286.0	0.5	94.6025307474682	32.202484376209235	4.0	0.2025089605734767	132.0	15228.0	151.0	3.0292227392304875E-4	23.021728866442675	0.5834365446814914	4.47213595499958	23.345235059857504	4.123105625617661	0.23802777946288958	0.20986055078837967	35.09581678702611	5.505477857978349	7.615773105863909	14.422205101855956	5.830951894845301	2.473387769603369	3.0	115.36363636363636	1.3089046493301812
8	97	B	893.0	108.91168815999988	5.7549418975827374E-5	34.132096331752024	31.144823004794873	1.09591556601549	67.0	4.0	132.0	11922.0	0.14781634938409854	50.03499411960493	23.08679276123039	3.0	0.4772727272727273	84.0	7460.0	123.0	6.526270793524053E-4	17.26267650163207	0.5057608045472771	2.0	18.027756377319946	3.1622776601683795	0.13333333333333333	0.21271781490575853	83.29016319224307	78.27488798483492	6.324555320336759	10.816653826391969	5.0	2.1633307652783937	1.4142135623730951	88.80952380952381	1.3849865951742628
8	98	A	615.0	90.66904747999993	8.114022684327596E-5	29.068883707497267	25.495097567963924	1.140175425099138	39.0	4.0	204.0	13530.0	0.33170731707317075	59.75540378473812	24.515301344262525	3.0	0.35784313725490197	106.0	7040.0	99.0	0.0021184879926917665	20.0	0.6880209161537814	5.830951894845301	20.518284528683193	8.06225774829855	0.41972110157675935	0.6129621059678984	30.735487701920103	54.574227885091815	7.615773105863909	15.231546211727817	5.385164807134504	2.8284271247461903	3.605551275463989	66.41509433962264	1.490625
8	104	B	769.0	100.9116881599999	4.700392107066438E-5	33.24154027718932	27.892651361962706	1.1917669584656592	91.0	3.0	99.0	11060.0	0.12873862158647595	45.986900172435185	20.615528128088304	3.0	0.494949494949495	103.0	15675.0	216.0	0.0022807392288037806	21.840329667841555	0.6570191840005863	5.0990195135927845	20.615528128088304	4.0	0.3333333333333333	0.25	6.0440921622411	17.35402463626133	8.06225774829855	13.038404810405298	5.0	2.6076809620810595	1.4142135623730951	152.18446601941747	1.41933014354067
9	106	B	819.0	104.32590171999992	4.5072063775928384E-5	34.785054261852174	28.460498941515414	1.2222222222222223	39.0	4.0	151.0	16714.0	0.18437118437118438	71.64682668676714	26.40075756488817	4.0	0.6556291390728477	77.0	9704.0	176.0	7.032209169412089E-4	20.09975124224178	0.5778272211662073	5.0	22.02271554554524	7.0710678118654755	0.35179877236514595	0.4756514941544941	72.57013718233216	64.44003482817618	5.830951894845301	10.44030650891055	5.385164807134504	1.9387162478442206	2.23606797749979	126.02597402597402	1.3965375103050288
9	107	B	1201.0	127.88225087999983	5.7571511425434156E-5	41.400483088968905	35.805027579936315	1.1562756933098428	60.0	3.0	224.0	28106.0	0.186511240632806	62.63085809103208	27.294688127912362	3.0	0.625	168.0	15340.0	120.0	2.0386604666657778E-4	21.633307652783937	0.522537565716186	1.4142135623730951	23.021728866442675	2.0	0.07692307692307693	0.10526315789473684	82.40535663140855	37.40535663140855	8.602325267042627	15.0	6.4031242374328485	2.342606428329091	1.4142135623730951	91.30952380952381	1.3142112125162972
9	109	B	879.0	108.32590171999989	3.969368276867279E-5	34.132096331752024	31.144823004794873	1.09591556601549	32.0	4.0	111.0	19067.0	0.12627986348122866	79.93765930805843	29.427877939124322	4.0	0.9459459459459459	87.0	6163.0	90.0	5.430934895922016E-4	23.08679276123039	0.6763953944356318	6.708203932499369	23.021728866442675	6.324555320336759	0.42857142857142855	0.3772913389522725	29.931511840507795	21.801409486351815	6.708203932499369	11.40175425099138	5.0990195135927845	2.23606797749979	1.0	70.83908045977012	1.270485153334415
9	113	B	793.0	103.4974745999999	7.226737691801164E-5	35.4400902933387	26.92582403567252	1.3162119104093566	52.0	4.0	113.0	16422.0	0.1424968474148802	56.6930655364589	22.847319317591726	3.0	0.9469026548672567	69.0	8152.0	181.0	6.786594531735331E-4	21.840329667841555	0.6162605537138446	4.123105625617661	20.8806130178211	3.1622776601683795	0.25	0.18864566947613626	2.353296866108309	2.045408488887233	5.0990195135927845	8.94427190999916	4.47213595499958	2.0	1.0	118.14492753623189	1.532016683022571
9	114	A	743.0	99.49747459999993	9.202038453861357E-5	33.24154027718932	27.16615541441225	1.2236380072961648	46.0	4.0	306.0	34524.0	0.41184387617765816	65.27227352667009	24.186773244895647	3.0	0.43790849673202614	95.0	6352.0	68.0	5.201865769158946E-4	18.681541692269406	0.5619938647996063	3.605551275463989	17.11724276862369	4.0	0.25	0.3076923076923077	49.600095666263286	83.29016319224307	6.324555320336759	10.44030650891055	5.385164807134504	1.9387162478442206	2.23606797749979	66.86315789473684	1.0170025188916876
9	115	B	896.0	109.7401152799999	6.867512387147977E-5	36.235341863986875	29.5296461204668	1.2270835118092527	44.0	3.0	83.0	12781.0	0.09263392857142858	65.64339825200747	26.92582403567252	3.0	0.8433734939759037	84.0	9193.0	144.0	9.524033478424874E-4	20.615528128088304	0.5689342798384747	3.0	21.540659228538015	4.0	0.17647058823529413	0.23529411764705882	26.565051177077976	26.565051177077976	6.082762530298219	10.295630140987	5.385164807134504	1.9118505207764294	1.0	109.44047619047619	1.3157837485042967
10	120	A	837.0	105.15432883999989	4.593236646260734E-5	35.0	29.206163733020468	1.1983771754463262	69.0	4.0	394.0	27888.0	0.47072879330943845	73.57146166641824	24.515301344262525	1.0	0.2614213197969543	82.0	7101.0	121.0	3.3131517673491814E-4	22.627416997969522	0.646497628513415	5.385164807134504	24.08318915758459	7.280109889280518	0.31514293343362576	0.434294945450817	30.041363926279132	35.8973775117081	6.4031242374328485	10.295630140987	4.47213595499958	2.3021728866442674	2.0	86.59756097560975	1.397267990423884
10	121	B	681.0	94.42640679999992	9.133033767879668E-5	30.805843601498726	26.627053911388696	1.1569377409914174	66.0	3.0	168.0	10095.0	0.24669603524229075	57.80321383509242	19.1049731745428	4.0	0.5833333333333334	80.0	1829.0	29.0	4.944207513542325E-4	17.08800749063506	0.554700196225229	5.0	18.027756377319946	5.830951894845301	0.36760731104690386	0.41972110157675935	73.73979529168804	67.83365417791754	6.324555320336759	11.40175425099138	4.123105625617661	2.7653315937748606	1.0	22.8625	1.2684527063969382
10	123	A	852.0	107.98275595999989	8.225907201944984E-5	36.05551275463989	28.0178514522438	1.2868764336229073	67.0	3.0	230.0	24516.0	0.2699530516431925	77.14415863290562	26.1725046566048	1.0	0.4391304347826087	77.0	7256.0	106.0	7.207678609959022E-4	19.1049731745428	0.5298766184398315	4.47213595499958	18.973665961010276	5.0	0.3028912664076914	0.35179877236514595	82.8749836510982	86.82016988013577	5.656854249492381	10.816653826391969	4.47213595499958	2.418677324489565	1.0	94.23376623376623	1.1248621830209482
10	125	A	958.0	113.15432883999989	6.125490051238602E-5	36.124783736376884	31.064449134018133	1.1628979345658914	62.0	3.0	479.0	25296.0	0.5	69.10479888356281	27.65863337187866	2.0	0.1336116910229645	149.0	8177.0	84.0	4.1541598011961636E-4	20.615528128088304	0.5706754752784556	3.605551275463989	19.6468827043885	3.1622776601683795	0.2095684110712273	0.18864566947613626	49.96974072811031	65.22485943116808	8.06225774829855	14.7648230602334	6.708203932499369	2.2010098692292237	1.0	54.87919463087248	1.5306347071052953
10	128	B	820.0	103.49747459999993	9.572820765434712E-5	33.24154027718932	29.0	1.1462600095582525	53.0	3.0	150.0	20409.0	0.18292682926829268	70.34405168385791	26.419689627245813	3.0	0.5866666666666667	94.0	4264.0	57.0	6.210926118426482E-4	17.4928556845359	0.5262348115842175	4.242640687119285	18.601075237738275	4.123105625617661	0.2853908964926964	0.26559258100921596	87.51044707800085	61.525796389925624	7.0710678118654755	12.041594578792296	4.242640687119285	2.838231060987734	2.23606797749979	45.361702127659576	1.2565666041275796
10	132	B	768.0	100.91168815999991	4.23321043213034E-5	30.805843601498726	29.410882339705484	1.0474301058254891	66.0	3.0	119.0	11585.0	0.15494791666666666	61.101666669124604	24.041630560342615	2.0	0.42857142857142855	88.0	6065.0	47.0	7.91825422879539E-4	18.867962264113206	0.6124799732215503	4.123105625617661	21.470910553583888	7.0710678118654755	0.26559258100921596	0.46726931351599776	20.658910063307502	26.565051177078004	5.830951894845301	11.180339887498949	4.47213595499958	2.5	3.0	68.92045454545455	0.6819455894476505
11	134	A	858.0	106.32590171999988	5.8291208407944285E-5	34.0	30.0	1.1333333333333333	31.0	4.0	328.0	13995.0	0.3822843822843823	43.9103860071441	19.697715603592208	3.0	0.18902439024390244	95.0	6838.0	91.0	3.566308314120259E-4	24.08318915758459	0.708329092870135	7.280109889280518	23.021728866442675	6.082762530298219	0.41084036914256306	0.3523649724724399	15.945395900922856	9.462322208025617	6.4031242374328485	12.529964086141668	4.47213595499958	2.80178514522438	1.4142135623730951	71.97894736842105	1.26425855513308
11	135	B	932.0	112.46803731999988	1.0947525684851668E-4	37.53664875824692	29.732137494637012	1.2624941198734083	65.0	3.0	119.0	18645.0	0.1276824034334764	37.45382442463416	16.55294535724685	3.0	0.6890756302521008	95.0	4665.0	64.0	4.3573906627964007E-4	21.93171219946131	0.5842746469113826	2.8284271247461903	20.518284528683193	2.0	0.16666666666666669	0.125	4.3987053549955135	49.39870535499551	6.708203932499369	10.816653826391969	5.0	2.1633307652783937	2.0	49.10526315789474	1.3033226152197213
11	141	A	795.0	103.15432883999989	4.978963245014513E-5	32.28002478313795	30.364452901377952	1.0630860001983788	42.0	3.0	383.0	27673.0	0.4817610062893082	49.533541517891265	23.323807579381203	1.0	0.23759791122715404	103.0	6431.0	95.0	3.09396125275366E-4	21.18962010041709	0.6564313454767194	4.47213595499958	20.248456731316587	3.605551275463989	0.2857142857142857	0.23620751769642942	9.211026540816647	16.336042889718442	7.0710678118654755	12.041594578792296	5.0	2.4083189157584592	1.0	62.43689320388349	1.5215363085056757
11	144	B	798.0	102.91168815999991	4.355849691739014E-5	33.421549934136806	29.068883707497267	1.149736270248208	65.0	4.0	129.0	14808.0	0.16165413533834586	62.35020698409623	23.08679276123039	3.0	0.6046511627906976	68.0	9666.0	198.0	5.993862339616102E-4	19.4164878389476	0.5809571332631578	5.385164807134504	18.027756377319946	5.0	0.4142434467026541	0.36760731104690386	74.23281745752432	89.30130561701652	5.830951894845301	10.0	5.0	2.0	1.4142135623730951	142.14705882352942	1.39292364990689
11	147	B	1114.0	122.22539663999989	7.062589975805885E-5	36.359317925395686	36.359317925395686	1.0	42.0	3.0	152.0	11060.0	0.13644524236983843	17.248574534374306	8.54400374531753	2.0	0.3092105263157895	335.0	7171.0	36.0	0.005071303085231498	20.12461179749811	0.553492555575191	2.0	23.430749027719962	6.324555320336759	0.11764705882352941	0.33333333333333337	33.69006752597977	37.874983651098205	15.652475842498529	29.068883707497267	12.529964086141668	2.3199494833068117	6.0	21.405970149253733	1.681773811183935
11	149	B	937.0	111.7401152799999	3.63321489519883E-5	37.21558813185679	30.14962686336267	1.2343631415578333	82.0	4.0	206.0	17241.0	0.2198505869797225	45.13741289868535	19.313207915827967	3.0	0.3737864077669903	260.0	9961.0	45.0	0.0015613388402918472	21.02379604162864	0.5649190862479513	3.1622776601683795	22.360679774997898	7.211102550927978	0.17541160386140586	0.45607017003965516	24.77514056883192	62.65012421993012	12.165525060596439	21.213203435596427	9.055385138137417	2.342606428329091	5.0990195135927845	38.31153846153846	1.1745808653749623
12	150	B	1035.0	119.15432883999988	7.412236022415645E-5	38.01315561749642	33.83784863137726	1.1233916207736525	38.0	4.0	161.0	13871.0	0.15555555555555556	71.46318752671452	29.427877939124322	1.0	0.3167701863354037	103.0	8365.0	110.0	3.01524561111982E-4	27.80287754891569	0.7314014608173908	8.48528137423857	28.42534080710379	9.219544457292887	0.4135473100773465	0.4644739396447739	10.491477012331586	14.890182367327156	6.082762530298219	12.165525060596439	5.0990195135927845	2.385855756810896	1.0	81.2135922330097	1.3544530783024507
12	153	B	964.0	116.22539663999986	5.226935488193464E-5	38.2099463490856	31.25699921617557	1.2224444862676345	53.0	4.0	182.0	18745.0	0.1887966804979253	77.9408600165223	31.144823004794873	3.0	0.32967032967032966	108.0	12188.0	142.0	7.280445522591444E-4	21.02379604162864	0.5502178895922936	2.23606797749979	20.024984394500787	3.1622776601683795	0.125	0.2	32.57405713457251	77.57405713457251	6.708203932499369	12.36931687685298	6.082762530298219	2.033503168213695	2.23606797749979	112.85185185185185	1.2582868395142763
12	156	A	1349.0	135.29646443999985	6.688379499047825E-5	44.04543109109048	38.05259518088089	1.1574882312684056	84.0	3.0	592.0	43151.0	0.43884358784284655	99.1921759654356	32.2490309931942	1.0	0.2483108108108108	166.0	13744.0	106.0	0.0014126180994398926	27.018512172212592	0.6134237196211233	5.0	28.160255680657446	6.324555320336759	0.22727272727272727	0.2984742194699502	2.6025622024998256	15.832386620422199	10.44030650891055	17.26267650163207	6.082762530298219	2.8379665350483	2.23606797749979	82.79518072289157	1.2802677532013969
12	162	B	800.0	102.32590171999993	4.939875703232382E-5	33.24154027718932	29.154759474226502	1.140175425099138	43.0	3.0	82.0	10214.0	0.1025	62.279933662088744	23.430749027719962	3.0	1.0121951219512195	85.0	3347.0	48.0	5.563970592062494E-4	20.024984394500787	0.6024084391854168	4.242640687119285	21.095023109728988	5.656854249492381	0.2853908964926964	0.3805211953235953	52.125016348901795	52.125016348901795	5.656854249492381	10.816653826391969	5.0	2.1633307652783937	1.4142135623730951	39.37647058823529	1.219002091425157
13	163	B	1064.0	121.15432883999989	8.332402117498596E-5	39.395431207184416	32.69556544854363	1.204916650522073	101.0	4.0	102.0	16256.0	0.09586466165413533	68.24412428372851	26.076809620810597	2.0	1.1764705882352942	92.0	9811.0	112.0	4.3096102674623684E-4	24.351591323771842	0.6181323716373213	5.0	25.298221281347036	6.0	0.2777777777777778	0.3333333333333333	23.96248897457818	23.96248897457818	6.082762530298219	11.180339887498949	5.0990195135927845	2.1926450482675732	1.0	106.6413043478261	1.0502497197023748
13	165	A	888.0	107.7401152799999	3.643054115999456E-5	34.785054261852174	30.364452901377952	1.145584752500962	90.0	3.0	271.0	21531.0	0.30518018018018017	84.05555656484452	28.0178514522438	4.0	0.4317343173431734	128.0	15311.0	197.0	0.0016466591634676057	18.24828759089466	0.5246013835001275	2.23606797749979	18.439088914585774	1.4142135623730951	0.1514456332038457	0.09513029883089882	79.82448915695679	61.38954033403478	8.94427190999916	15.264337522473747	6.708203932499369	2.275473088783468	1.0	119.6171875	1.6469205146626609
13	166	A	900.0	109.15432883999988	4.42139463667167E-5	36.05551275463989	31.064449134018133	1.1606680227642001	80.0	3.0	497.0	31329.0	0.5522222222222222	85.67122355877147	28.0	3.0	0.38028169014084506	124.0	12134.0	138.0	6.375640637695929E-4	19.4164878389476	0.5385164807134505	3.1622776601683795	19.235384061671343	2.23606797749979	0.21271781490575853	0.14285714285714285	68.38522105721376	60.255118703057775	7.211102550927978	12.806248474865697	6.4031242374328485	2.0	1.0	97.85483870967742	1.410252183945937
13	168	B	997.0	116.6690474799999	1.257395550728587E-4	39.20459156782532	30.14962686336267	1.3003342212326379	107.0	3.0	79.0	12343.0	0.07923771313941826	42.77776988047931	19.924858845171276	2.0	0.8227848101265823	114.0	8580.0	111.0	3.666203424886726E-4	24.08318915758459	0.6142951168339512	5.0	24.0	5.385164807134504	0.2631578947368421	0.27883326429273	5.710593137499643	27.51200262385146	7.0710678118654755	12.649110640673518	5.385164807134504	2.3488808780588144	2.0	75.26315789473684	1.474825174825175
13	173	B	1125.0	123.74011527999987	5.086985582158693E-5	41.19465984809196	34.132096331752024	1.2069185393037185	146.0	3.0	145.0	9756.0	0.1288888888888889	82.87660045972166	32.2490309931942	4.0	0.41379310344827586	86.0	8367.0	126.0	7.287633967168649E-4	26.1725046566048	0.6353373168541177	7.810249675906654	25.495097567963924	8.602325267042627	0.4065853577252028	0.5	45.24590312327069	59.90265423903111	6.0	10.198039027185569	5.0990195135927845	2.0	2.23606797749979	97.29069767441861	1.2950878451057726
13	175	B	713.0	98.3259017199999	1.3114804862198425E-4	31.38470965295043	27.85677655436824	1.1266454175592322	116.0	3.0	138.0	17868.0	0.1935483870967742	71.3417573129214	23.259406699226016	3.0	0.8115942028985508	149.0	5887.0	54.0	8.408807643304182E-4	16.55294535724685	0.527420694353651	1.4142135623730951	16.55294535724685	1.4142135623730951	0.08687444855261388	0.08687444855261388	21.801409486351815	21.801409486351815	8.06225774829855	15.297058540778355	6.082762530298219	2.5148209328547284	0.0	39.51006711409396	1.3667402751826059
14	179	A	775.0	101.15432883999988	1.14343392669773E-4	33.37663853655727	29.274562336608895	1.1401242537046774	144.0	3.0	235.0	24805.0	0.3032258064516129	81.92491672771769	26.0	2.0	0.4553191489361702	105.0	8810.0	115.0	4.80745212228203E-4	19.6468827043885	0.5886417436216461	4.242640687119285	19.313207915827967	5.385164807134504	0.25	0.33333333333333337	37.87498365109819	61.073574164746375	7.280109889280518	12.083045973594572	5.385164807134504	2.243765308275509	2.23606797749979	83.9047619047619	1.3706015891032919
14	180	B	1102.0	123.05382375999987	5.604013730215589E-5	40.11234224026316	33.06055050963308	1.2132992833430087	91.0	4.0	143.0	19985.0	0.1297640653357532	69.20830183118935	27.202941017470888	2.0	0.5524475524475524	120.0	10006.0	133.0	3.971468928714086E-4	25.0	0.6232495686802852	5.0990195135927845	24.08318915758459	5.0	0.2626128657194451	0.29061909685954823	17.020525611519844	42.580490783343635	7.0710678118654755	13.152946437965905	6.082762530298219	2.1623310744832014	2.23606797749979	83.38333333333334	1.5950429742154706
14	186	B	708.0	96.66904747999996	1.1672144309390107E-4	31.78049716414141	26.68332812825267	1.1910244858283547	114.0	3.0	106.0	16364.0	0.1497175141242938	58.360772555734854	24.020824298928627	5.0	1.028301886792453	76.0	7348.0	141.0	7.290952926475293E-4	17.0	0.5349192591984196	5.0990195135927845	17.029386365926403	5.385164807134504	0.38218767082460553	0.4142434467026541	86.37851529588266	83.13000769178574	6.0	10.04987562112089	5.0	2.009975124224178	1.0	96.6842105263158	1.4583560152422428
15	196	B	855.0	106.91168815999991	1.3829885519028596E-4	34.785054261852174	29.410882339705484	1.182727327255035	105.0	3.0	203.0	19087.0	0.23742690058479532	76.94863372045732	28.178005607210743	2.0	0.49261083743842365	83.0	5798.0	98.0	3.614017487198975E-4	21.02379604162864	0.6043916414034423	3.605551275463989	21.470910553583888	4.47213595499958	0.2095684110712273	0.2630668208823282	36.869897645844034	43.99491399474583	5.830951894845301	11.180339887498949	5.385164807134504	2.0761369963434992	1.0	69.855421686747	1.4028975508796135
15	199	A	1012.0	117.74011527999988	1.5840707999239634E-4	39.81205847478876	30.805843601498726	1.2923541062466435	125.0	3.0	395.0	36631.0	0.39031620553359686	89.31685073083555	30.0	4.0	0.2936708860759494	96.0	11792.0	166.0	6.395681675508699E-4	28.160255680657446	0.7073298080904333	8.94427190999916	28.460498941515414	9.433981132056603	0.4649905549752772	0.5	14.67639313745002	20.11672516845553	6.708203932499369	11.704699910719626	5.385164807134504	2.17350820818199	1.0	122.83333333333333	1.3514246947082769
15	201	B	1026.0	118.81118307999989	1.4666961721334078E-4	37.21558813185679	33.13608305156178	1.1231136786429177	135.0	4.0	161.0	15809.0	0.15692007797270954	74.91620768996843	26.40075756488817	2.0	0.546583850931677	212.0	16982.0	131.0	0.002063830308978725	22.561028345356956	0.6062252265212642	4.242640687119285	21.840329667841555	4.47213595499958	0.2606233456578416	0.2857142857142857	38.659808254090095	57.094757077012105	11.661903789690601	19.4164878389476	8.06225774829855	2.4083189157584592	1.4142135623730951	80.10377358490567	1.6353786362030385
15	202	B	672.0	94.08326103999991	1.9360494558375363E-4	30.886890422961002	25.942243542145693	1.1906021301813103	146.0	3.0	79.0	10875.0	0.11755952380952381	58.650912901728745	23.194827009486403	2.0	1.379746835443038	155.0	4052.0	37.0	0.0034379976629663267	17.4928556845359	0.5663521139548541	2.23606797749979	19.4164878389476	4.242640687119285	0.14285714285714285	0.2853908964926964	0.0	18.43494882292201	9.486832980505138	17.0	5.830951894845301	2.91547594742265	2.23606797749979	26.141935483870967	1.4153504442250742
16	206	A	914.0	110.91168815999991	6.719542766761567E-5	36.22154055254967	31.25699921617557	1.1588297488840495	70.0	3.0	234.0	18703.0	0.25601750547045954	83.68191849695484	29.427877939124322	5.0	0.6623931623931624	97.0	7165.0	101.0	3.7964664908434224E-4	19.313207915827967	0.5331967558864221	5.0	19.235384061671343	5.0990195135927845	0.3333333333333333	0.3333333333333333	83.6598082540901	85.03025927188969	7.0	11.40175425099138	5.0990195135927845	2.23606797749979	1.0	73.8659793814433	1.3673412421493372
16	211	B	821.0	103.98275595999992	7.512717237539053E-5	33.06055050963308	30.066592756745816	1.0995775536360213	78.0	3.0	130.0	13975.0	0.15834348355663824	47.86722678797203	21.02379604162864	1.0	0.5923076923076923	92.0	6854.0	71.0	5.355545209844247E-4	20.024984394500787	0.6057063202461184	3.0	18.027756377319946	1.0	0.17647058823529413	0.058823529411764705	3.366460663429791	3.366460663429791	6.082762530298219	11.40175425099138	4.123105625617661	2.7653315937748606	2.0	74.5	0.9530201342281879
16	216	B	763.0	100.66904747999992	6.08396792602285E-5	31.906112267087632	28.30194339616981	1.127347045411927	146.0	3.0	152.0	16958.0	0.19921363040629095	73.91399533442326	24.08318915758459	1.0	0.75	81.0	10303.0	174.0	4.748155803877571E-4	18.384776310850235	0.5762148693313172	4.0	19.1049731745428	4.123105625617661	0.26666666666666666	0.26559258100921596	55.30484646876603	41.26860300083956	5.656854249492381	10.63014581273465	5.0	2.12602916254693	1.0	127.19753086419753	1.3679510822090652
16	221	A	718.0	98.08326103999991	1.1505766206365406E-4	31.827660925679098	27.586228448267445	1.15375180718762	87.0	4.0	232.0	19258.0	0.3231197771587744	61.332825718155384	22.090722034374522	4.0	0.39655172413793105	137.0	8622.0	94.0	5.423479666100152E-4	16.278820596099706	0.5114677020756394	1.4142135623730951	17.804493814764857	2.0	0.1	0.14285714285714285	87.51044707800085	42.51044707800085	7.615773105863909	13.152946437965905	6.082762530298219	2.1623310744832014	3.1622776601683795	62.934306569343065	1.4936209696126188
17	228	B	739.0	99.4974745999999	1.0813042898782767E-4	31.38470965295043	27.85677655436824	1.1266454175592322	82.0	3.0	73.0	10398.0	0.09878213802435724	67.35142185139075	24.596747752497688	2.0	1.1506849315068493	93.0	9361.0	128.0	5.624696039798427E-4	20.248456731316587	0.6451694775966506	5.385164807134504	19.4164878389476	5.0990195135927845	0.362245385694578	0.3561309707013459	46.39718102729637	56.88865803962797	6.4031242374328485	10.816653826391969	5.0	2.1633307652783937	1.0	100.65591397849462	1.2716590107894457
17	236	B	991.0	115.15432883999989	4.900823992096498E-5	37.013511046643494	32.01562118716424	1.1561078521719583	132.0	4.0	106.0	15252.0	0.10696266397578204	79.09748872510349	29.832867780352597	2.0	1.2264150943396226	134.0	12598.0	140.0	9.269220176296103E-4	24.0	0.648411872349959	5.0	23.021728866442675	4.123105625617661	0.2777777777777778	0.22360679774997896	0.0	14.036243467926477	7.810249675906654	13.45362404707371	6.4031242374328485	2.1011030784665143	1.4142135623730951	94.01492537313433	1.4891252579774568
17	237	B	789.0	101.98275595999988	8.30076934269908E-5	33.015148038438355	29.017236257093817	1.1377771385917972	127.0	3.0	135.0	16908.0	0.17110266159695817	70.41766884792301	26.1725046566048	6.0	1.0222222222222221	109.0	6378.0	75.0	3.3384856829871536E-4	17.029386365926403	0.515805240252132	1.0	17.0	0.0	0.06666666666666667	0.0	86.42366562500266	-1.0	7.280109889280518	12.649110640673518	5.385164807134504	2.3488808780588144	1.0	58.51376146788991	1.281749764816557
17	239	A	950.0	113.98275595999988	5.5361097541336384E-5	36.124783736376884	31.064449134018133	1.1628979345658914	62.0	4.0	333.0	15341.0	0.3505263157894737	32.04574312463421	14.317821063276353	1.0	0.14714714714714713	90.0	8017.0	119.0	4.1012240250201074E-4	19.924858845171276	0.5515564879384279	7.0710678118654755	19.924858845171276	7.0710678118654755	0.46726931351599776	0.46726931351599776	85.04972776570827	85.04972776570827	6.708203932499369	12.083045973594572	4.47213595499958	2.701851217221259	0.0	89.07777777777778	1.3359111887239614
18	243	B	1072.0	120.46803731999987	8.014171022843446E-5	38.948684188300895	32.64965543462902	1.1929278784054478	74.0	3.0	130.0	17673.0	0.12126865671641791	62.79228875473174	25.45584412271571	2.0	0.8615384615384616	159.0	7561.0	68.0	0.0031588410721806724	22.67156809750927	0.5820881647221134	4.123105625617661	22.627416997969522	3.605551275463989	0.2207047840876987	0.18569533817705186	33.08485292873498	13.431028870681665	11.704699910719626	18.681541692269406	5.385164807134504	3.469075202214661	1.4142135623730951	47.55345911949686	1.429969580743288
18	245	B	1285.0	131.39696951999989	9.001404643409219E-5	42.01190307520001	37.013511046643494	1.1350423639156433	75.0	3.0	131.0	22113.0	0.10194552529182879	78.57802248510244	32.69556544854363	4.0	0.8015267175572519	150.0	8015.0	70.0	2.410195973399831E-4	27.892651361962706	0.6639225867020525	9.219544457292887	27.892651361962706	9.219544457292887	0.4644739396447739	0.4644739396447739	49.39870535499551	49.39870535499551	8.246211251235321	14.560219778561036	6.324555320336759	2.3021728866442674	0.0	53.43333333333333	1.310043668122271
18	247	A	700.0	96.32590171999995	1.0283664782801326E-4	30.675723300355934	27.202941017470888	1.12766201568627	95.0	3.0	453.0	30241.0	0.6471428571428571	68.04643145712285	22.360679774997898	2.0	0.2582781456953642	107.0	4671.0	64.0	0.002569228240186509	17.46424919657298	0.5693182529251182	2.8284271247461903	17.08800749063506	2.23606797749979	0.2	0.1514456332038457	26.565051177077976	8.13010235415598	8.246211251235321	14.317821063276353	5.385164807134504	2.658752624303619	1.0	43.654205607476634	1.4660672232926568
18	248	A	907.0	109.74011527999991	5.686098131679063E-5	35.22782990761707	30.23243291566195	1.1652330464402436	117.0	3.0	427.0	27902.0	0.47078280044101434	76.11458296890241	28.284271247461902	1.0	0.405152224824356	122.0	8303.0	88.0	4.522516729874591E-4	21.95449840010015	0.6232146134937787	5.0990195135927845	23.323807579381203	6.324555320336759	0.295378269592824	0.3508232077228117	22.38013505195957	15.255118703057775	7.280109889280518	13.416407864998739	5.385164807134504	2.4913643956121994	1.4142135623730951	68.05737704918033	1.293026616885463
18	249	B	809.0	103.74011527999993	6.538978123432014E-5	31.0	30.0	1.0333333333333334	83.0	3.0	111.0	14113.0	0.13720642768850433	62.286525507859686	24.839484696748443	3.0	0.6756756756756757	178.0	9293.0	86.0	0.008217029696450618	16.0312195418814	0.5171361142542387	1.4142135623730951	18.027756377319946	6.324555320336759	0.09090909090909091	0.4	45.0	71.56505117707799	11.661903789690601	20.615528128088304	6.4031242374328485	3.2196045810839236	5.0990195135927845	52.20786516853933	1.6472613795329818
18	251	B	1099.0	121.98275595999986	4.885752088972238E-5	39.84971769034255	33.52610922848042	1.1886174270556342	113.0	4.0	90.0	14471.0	0.0818926296633303	56.551825564836136	22.67156809750927	2.0	0.9555555555555556	90.0	3936.0	49.0	6.9391172324865E-4	23.430749027719962	0.5879777922090105	9.055385138137417	23.345235059857504	10.198039027185569	0.5615911461059687	0.6264605575682153	78.81462337218704	83.78436410029735	6.082762530298219	11.180339887498949	4.47213595499958	2.5	1.4142135623730951	43.733333333333334	1.1204268292682926
18	260	A	1400.0	136.46803731999984	3.3773033481385406E-5	43.86342439892262	40.36087214122113	1.0867808863358104	91.0	4.0	406.0	25591.0	0.29	108.92234435975686	36.40054944640259	2.0	0.35714285714285715	243.0	18427.0	118.0	0.0014439317029888504	29.206163733020468	0.6658432197951657	7.615773105863909	27.80287754891569	6.324555320336759	0.3694192580731196	0.31234752377721214	19.95379922035722	24.717440911083393	10.770329614269007	19.313207915827967	9.486832980505138	2.035790864613663	1.4142135623730951	75.83127572016461	1.556086177891138
18	261	A	1089.0	120.81118307999989	9.374273148336602E-5	39.0	33.61547262794322	1.1601800287520228	67.0	4.0	376.0	24900.0	0.34527089072543615	55.75578885253694	26.40075756488817	3.0	0.2074468085106383	99.0	3928.0	48.0	6.333285985811672E-4	26.92582403567252	0.6904057445044236	7.810249675906654	28.653097563788805	9.219544457292887	0.3934746942630246	0.4644739396447739	26.23193993315664	16.63880567042628	6.708203932499369	13.0	4.47213595499958	2.9068883707497264	2.0	39.676767676767675	1.209775967413442
18	264	A	1237.0	129.63961019999985	7.259346914117235E-5	43.41658669218482	35.35533905932738	1.2280065146407002	57.0	4.0	325.0	25759.0	0.2627324171382377	96.10399699619794	35.77708763999664	2.0	0.3569230769230769	107.0	3939.0	52.0	4.704849535120463E-4	28.635642126552707	0.6595553521877215	7.280109889280518	27.730849247724095	6.324555320336759	0.3486540305625663	0.2984742194699502	14.123186920939602	11.63363399894044	6.708203932499369	12.529964086141668	5.385164807134504	2.326755918322392	1.0	36.81308411214953	1.4125412541254125
18	265	B	930.0	111.1543288399999	5.782272521353778E-5	35.35533905932738	31.400636936215164	1.1259433727776125	142.0	3.0	58.0	8605.0	0.06236559139784946	71.0005462230195	24.020824298928627	3.0	1.9482758620689655	101.0	3094.0	42.0	0.0012905525810798203	21.37755832643195	0.6046486583132389	3.1622776601683795	21.213203435596427	3.0	0.18505830254940134	0.16666666666666666	8.972626614896399	9.462322208025626	6.4031242374328485	12.206555615733702	5.0	2.4413111231467406	1.0	30.633663366336634	1.3710407239819005
19	267	B	1003.0	115.98275595999988	3.740666732842442E-5	38.2099463490856	32.55764119219941	1.1736091728365272	64.0	3.0	140.0	13975.0	0.13958125623130607	68.63544281225018	25.079872407968907	1.0	0.6571428571428571	131.0	8152.0	79.0	0.004804050788917409	25.238858928247925	0.6605311270962283	7.0710678118654755	26.419689627245813	9.0	0.3874921291460643	0.5	34.748801249182584	42.87890360333856	9.848857801796104	16.76305461424021	6.324555320336759	2.650471656139714	2.23606797749979	62.229007633587784	1.26950441609421
19	277	B	1131.0	123.63961019999985	3.230991987213282E-5	40.36087214122113	33.301651610693426	1.2119780908482307	119.0	3.0	115.0	14445.0	0.10167992926613616	31.237020558336717	14.142135623730951	3.0	0.5304347826086957	123.0	16311.0	177.0	4.977449297468049E-4	23.345235059857504	0.5784125520918733	3.605551275463989	24.758836806279895	5.0	0.1732717365533736	0.24028466566610635	15.395549253995092	12.215719134130858	7.211102550927978	13.892443989449804	5.830951894845301	2.382534488362192	1.4142135623730951	132.609756097561	1.3347434246827292
19	279	B	983.0	113.98275595999988	5.4185575883457244E-5	36.40054944640259	32.89376840679705	1.1066092822274785	110.0	3.0	68.0	8936.0	0.06917599186164802	85.79246261117083	28.0	2.0	1.5735294117647058	138.0	13286.0	130.0	0.0014787925835533706	21.37755832643195	0.587286693512937	5.0	21.37755832643195	5.0	0.30485538042484617	0.30485538042484617	56.3099324740202	56.3099324740202	8.94427190999916	16.1245154965971	5.0990195135927845	3.1622776601683795	0.0	96.27536231884058	1.350293542074364
19	282	B	959.0	113.39696951999987	5.872658213954179E-5	36.71511950137164	31.76476034853718	1.155844372774008	91.0	3.0	106.0	11156.0	0.1105318039624609	77.23246456195103	28.284271247461902	3.0	0.6509433962264151	99.0	5988.0	71.0	9.635918997398377E-4	20.396078054371138	0.5555225839210236	6.4031242374328485	21.587033144922902	6.4031242374328485	0.4099180245918029	0.4099180245918029	80.69794528870118	68.01756179688135	6.708203932499369	12.649110640673518	4.123105625617661	3.067859955389482	1.4142135623730951	60.484848484848484	1.1738476953907815
