# Supplementary material for: Exploiting Single-Cell Quantitative Data to Map Genetic Variants Having Probabilistic Effects
Source: PLoS Genet. 2016 Aug 1;12(8):e1006213. doi: 10.1371/journal.pgen.1006213 (PMC4968810; doi:10.1371/journal.pgen.1006213)
Supplement: S1 Dataset — (ZIP) [file pgen.1006213.s007.zip › data/2014-10-07_morpho/k_series/k8-3_A1B.xls]

image_number	cell_id	Cgroup	Agroup	Dgroup	C11-1_A1B	C11-2_A1B	C12-1_A1B	C12-2_A1B	C13_A1B	C101_A1B	C102_A1B	C103_A1B	C104_A1B	C105_A1B	C106_A1B	C107_A1B	C108_A1B	C109_A1B	C110_A1B	C111_A1B	C112_A1B	C113_A1B	C114_A1B	C115_A1B	C116_A1B	C117_A1B	C118_A1B	C126_A1B	C127_A1B	C128_A1B	A7-1_A1B	A7-2_A1B	A8-1_A1B	A8-2_A1B	A9_A1B	A101_A1B	A102_A1B	A103_A1B	A104_A1B	A120_A1B	A121_A1B	A122_A1B	A123_A1B	D14-3_A1B	D15-3_A1B	D16-3_A1B	D17-3_A1B	D104_A1B	D107_A1B
1	1	small	api	A1	851.0	203.0	92.49747459999995	40.798989840000004	3.745206921553169E-5	1054.0	136.12489155999987	33.83784863137726	30.23243291566195	31.96134341697703	37.973769379959776	15.033296378372908	17.222304137243228	12.041594578792296	16.992806081259324	25.502413323824246	16.0312195418814	27.61707801138794	0.872896928225963	1.1192565522521187	0.779889942542269	0.4410822026918347	0.23854289071680376	45.0	4.0	32.28002478313795	73.0	95.0	6553.0	9573.0	0.07692307692307693	0.15939278937381404	0.5654761904761905	-1.0	0.08499522227977871	50.341271678147905	22.56735590403855	4.0	0.7380952380952381	115.0	9140.0	92.0	0.0029208871291299685	22.67156809750927	0.6700061917200701
1	4	small	api	A1	1139.0	233.0	107.91168815999993	42.798989840000004	6.48687310176867E-5	1372.0	153.53910511999996	40.80441152620633	34.20526275297414	29.414226413350832	38.904138455404166	16.15549442140351	18.479676391537485	14.866068747318506	19.409666023276525	29.55685525064688	19.4164878389476	30.906163240945865	0.8742303749865283	1.1929278784054478	0.73284428238452	0.39661125286578996	0.20456540825285338	121.0	4.0	38.118237105091836	248.0	164.0	25444.0	18556.0	0.7333333333333333	0.30029154518950435	0.39805825242718446	-1.0	0.030557319554473848	114.98621087926011	43.470476745593494	5.0	0.42475728155339804	103.0	15690.0	196.0	3.6730651369375466E-4	25.80697580112788	0.6324555320336759
1	7	medium	iso	A1	952.0	438.0	98.01219323999995	62.284271200000006	4.576214510904336E-5	1390.0	162.71067799999992	37.21558813185679	31.144823004794873	36.50144112050634	44.02425381270518	23.430749027719962	23.297681926577237	14.212670403551895	25.983735540437195	29.218339107591067	16.278820596099706	37.388670478226416	1.0057116026204704	1.1949205210165201	0.8416556456532444	0.6354747214715021	0.46008403361344535	93.0	5.0	34.40930106817051	80.0	265.0	6563.0	25120.0	0.5833333333333334	0.24820143884892087	0.7681159420289855	-1.0	0.2198602275513166	74.4713537002404	28.849433241279208	4.0	0.40869565217391307	108.0	7667.0	87.0	6.09365765180958E-4	23.769728648009426	0.6387035605561848
1	11	small	api	A1	1125.0	74.0	110.84062035999993	23.313708480000003	5.106017026715475E-5	1199.0	136.5685423999999	40.792156108742276	33.734255586866	37.874983651098205	41.054813770962426	8.06225774829855	-1.0	10.816653826391969	16.277639216469275	20.394699335469078	17.88854381999832	24.783977522547396	-1.0	1.2092205800629607	-1.0	0.2103354203926256	0.06577777777777778	128.0	6.0	37.69615364994153	100.0	35.0	12667.0	3666.0	0.8	0.11259382819015847	0.25925925925925924	0.07213006068640605	-1.0	98.74998233613965	37.13608305156178	1.0	0.674074074074074	95.0	13452.0	171.0	4.1793490804890746E-4	25.0	0.6128629223068252
2	19	small	api	A1	1024.0	125.0	100.84062035999993	29.384776280000004	3.96387322424583E-5	1149.0	132.22539663999987	36.345563690772494	33.24154027718932	45.50258166672103	48.40276977106177	10.816653826391969	15.651447104282228	14.422205101855956	19.94741383482972	19.583930063755883	17.804493814764857	26.673721170524406	0.6910960855135585	1.0933778455420486	0.6320743449588953	0.2913982101170805	0.1220703125	101.0	3.0	34.828149534535996	129.0	80.0	19744.0	14963.0	0.6153846153846154	0.18189730200174065	0.3827751196172249	-1.0	0.026197115325003406	105.17385854342454	34.181331874704995	6.0	0.937799043062201	85.0	11891.0	172.0	3.7933745043088887E-4	21.02379604162864	0.5784418758916158
2	20	large	iso	B	786.0	489.0	87.66904747999996	66.52691188	5.908548197641238E-5	1275.0	156.61017291999994	33.421549934136806	27.65863337187866	32.7775839131192	41.61013419918208	24.331050121192877	24.023757382616438	13.152946437965905	23.51776029385097	31.23798592588649	14.866068747318506	35.415195176402975	1.0127912022121401	1.208358688036896	0.8381544422521797	0.7588415044109709	0.6221374045801527	48.0	3.0	31.78049716414141	202.0	331.0	9363.0	16908.0	0.5714285714285714	0.4180392156862745	0.6210131332082551	-1.0	0.11892563190072793	103.46707677285241	42.66077958759874	5.0	0.19887429643527205	189.0	11027.0	75.0	0.005922514124437165	25.495097567963924	0.7628340881319572
4	37	medium	iso	A1	1272.0	408.0	115.7401152799999	61.52691188000001	3.9323313648257536E-5	1680.0	179.68124072	42.720018726587654	36.68787265568828	24.21513898603149	34.21368772539563	22.02271554554524	22.835936415952176	13.45362404707371	20.78650774203279	36.033705535527425	19.849433241279208	36.968187910102394	0.9643885472619	1.1644179843162457	0.8282150913601662	0.5315953913744889	0.32075471698113206	95.0	3.0	41.340053217188775	6.0	276.0	338.0	21777.0	0.0	0.16785714285714284	0.9787234042553191	-1.0	0.17452430358869964	120.1664482136256	54.797308999020416	3.0	0.28368794326241137	129.0	11202.0	101.0	3.8149044346104394E-4	26.570660511172846	0.621972117597319
4	40	small	api	A1	1098.0	105.0	110.9827559599999	28.142135600000003	1.428335661132829E-4	1203.0	141.53910511999987	41.400483088968905	32.01562118716424	38.39742308805694	70.83675422400157	10.816653826391969	14.247817803372005	13.038404810405298	21.18332769488082	17.02294004585806	18.027756377319946	22.426017507673183	0.7591796846133175	1.2931338376019783	0.5870851589663453	0.25357214602008005	0.09562841530054644	77.0	7.0	37.8549864614954	132.0	85.0	15894.0	12681.0	0.5	0.18038237738985868	0.391705069124424	-1.0	0.028268595325853626	91.39176344571541	33.62387615328644	3.0	0.7972350230414746	94.0	8881.0	141.0	3.3818041269343275E-4	26.40075756488817	0.6376920169784833
4	41	medium	iso	A1	887.0	254.0	93.84062035999993	46.455844080000006	4.559582691326021E-5	1141.0	142.7106779999999	35.6931365951495	29.614185789921695	34.24903300681194	40.53284093861072	17.804493814764857	17.12621360200685	12.806248474865697	21.768891000338424	26.912777736108996	16.278820596099706	33.49659005828642	1.0396047969808415	1.2052715832996697	0.8625481687162303	0.4950504792251145	0.28635851183765504	74.0	3.0	33.015148038438355	94.0	174.0	8657.0	16889.0	0.6363636363636364	0.23488168273444346	0.6492537313432836	-1.0	0.07642478796195874	74.24897266233609	26.18033988749895	3.0	0.4626865671641791	87.0	7165.0	99.0	2.6620256506243494E-4	23.345235059857504	0.6540538962616694
4	44	small	api	A1	1122.0	114.0	109.7401152799999	28.727922040000003	8.58233210433063E-5	1236.0	141.2964644399999	39.56008088970496	34.20526275297414	62.01591724834206	73.85566121971651	11.0	13.16068303370993	12.0	25.303284965236212	10.612402033615053	17.46424919657298	26.342105263157897	0.8358228803037403	1.1565495396250163	0.7226866222909362	0.2617814093479056	0.10160427807486631	111.0	4.0	35.35533905932738	110.0	86.0	16807.0	15638.0	0.8461538461538461	0.15857605177993528	0.4387755102040816	-1.0	0.0073805234460987855	87.71416590173911	38.327749649141666	6.0	0.8214285714285714	90.0	8337.0	107.0	3.3395771331281595E-4	23.53720459187964	0.5949736214519449
5	45	small	api	A1	1116.0	202.0	110.22539663999989	41.384776280000004	5.5911629856817175E-5	1318.0	154.02438647999992	41.048751503547585	33.015148038438355	32.9052429229879	37.65352965512809	16.0312195418814	16.16604012919515	12.041594578792296	20.024969576211344	28.74438118208991	19.0	32.78025488414555	0.9916602590222283	1.2433308327364152	0.797583581869122	0.37545590709157683	0.18100358422939067	45.0	4.0	38.63935817272331	104.0	153.0	9527.0	19995.0	0.6153846153846154	0.19499241274658574	0.5953307392996109	-1.0	0.149614010577094	63.76112260341988	24.6619037896906	3.0	0.5680933852140078	98.0	10953.0	157.0	4.668108306519878E-4	30.01666203960727	0.7312442142610139
5	47	medium	iso	A1	1045.0	376.0	102.9827559599999	58.11269832000001	3.985971023492882E-5	1421.0	163.92388139999994	37.69615364994153	32.69556544854363	51.39546985660543	54.80609275989708	21.587033144922902	21.707056974074728	14.317821063276353	30.825426137390608	23.428253632913393	16.76305461424021	37.72050002165476	0.9944707461128806	1.1529439278017024	0.8625490989913275	0.5642954276983214	0.3598086124401914	39.0	3.0	34.88552708502482	90.0	269.0	6731.0	26111.0	0.4	0.2526389866291344	0.7493036211699164	-1.0	0.15675226805707393	117.33639131680067	46.295482635706975	4.0	0.4456824512534819	96.0	6738.0	88.0	2.5038706837534003E-4	21.18962010041709	0.5621162386271725
5	52	small	api	A1	1066.0	213.0	103.9827559599999	41.213203400000005	3.8527629405873766E-5	1279.0	148.0243864799999	38.897300677553446	33.24154027718932	48.36646066342979	58.88979050212757	15.524174696260024	16.996153457677092	13.341664064126334	25.451637588088513	18.892024700520267	17.029386365926403	29.727143035391546	0.9133934178058282	1.1701413458342411	0.7805838337885865	0.3963465193772504	0.199812382739212	55.0	3.0	35.17101079013795	68.0	154.0	6908.0	23393.0	0.5	0.17357310398749023	0.6936936936936937	-1.0	0.14600224525150546	54.71291093525035	19.66562126173752	6.0	0.6531531531531531	103.0	10700.0	125.0	4.569760310024701E-4	26.870057685088806	0.6907949193655685
5	57	small	api	A1	1064.0	87.0	107.08326103999993	24.142135600000003	8.71414103991846E-5	1151.0	133.63961019999988	40.80441152620633	31.622776601683793	44.77173116984659	71.56505117707799	8.602325267042627	-1.0	12.206555615733702	20.365445031998476	14.230249470757707	17.0	21.467063954691962	-1.0	1.2903487900563941	-1.0	0.22545200216663125	0.08176691729323309	79.0	4.0	35.84689665786984	158.0	56.0	12415.0	5029.0	0.5454545454545454	0.18592528236316247	0.2616822429906542	0.04251129300400424	-1.0	60.264598924877944	27.197513478030395	4.0	0.5233644859813084	115.0	7677.0	70.0	4.499019203098383E-4	22.561028345356956	0.5529065976326433
6	73	medium	F	A1	880.0	330.0	94.15432883999993	52.455844080000006	8.365018338820787E-5	1210.0	148.6101729199999	36.40054944640259	29.206163733020468	32.67750336244745	45.71547206318127	20.223748416156685	20.49634897586966	13.341664064126334	23.653489111964248	27.425717643785923	16.0312195418814	33.041076634366036	0.986700043015763	1.2463310751506935	0.7916837369207547	0.5571262067954437	0.375	46.0	3.0	33.13608305156178	148.0	113.0	4612.0	3105.0	0.5714285714285714	0.21570247933884298	0.4329501915708812	0.038929128289667624	-1.0	0.0	0.0	0.0	0.05747126436781609	119.0	8085.0	73.0	3.4122449730674147E-4	18.867962264113206	0.5183427874322346
6	79	small	api	A1	997.0	113.0	99.91168815999991	27.313708480000003	4.831881184617278E-5	1110.0	129.63961019999988	38.58756276314948	32.7566787083184	25.29554640032656	31.218402764346372	10.0	14.752164376477566	13.0	12.542901529458929	24.544612937081077	17.11724276862369	24.2	0.6778666333155203	1.178005960456252	0.5754356565844341	0.2733785103926926	0.11334002006018054	54.0	3.0	35.73513677041127	131.0	59.0	16727.0	9540.0	0.5	0.17117117117117117	0.3105263157894737	0.006098433698215237	-1.0	97.42676879385095	38.28351074019326	6.0	0.7263157894736842	114.0	7904.0	91.0	4.937116371978996E-4	21.540659228538015	0.5582280321966592
7	87	small	api	A1	999.0	235.0	98.66904747999992	42.041630520000005	4.741623016617848E-5	1234.0	143.53910511999993	38.48376280978771	32.69556544854363	43.61631303263147	54.31205261754353	16.1245154965971	18.26924694732066	14.7648230602334	23.672321350247543	20.98143863208693	14.866068747318506	29.145701621825317	0.8826042771818734	1.177033101640452	0.7498551025895296	0.4260873251920445	0.23523523523523523	90.0	3.0	32.984845004941285	53.0	143.0	5408.0	21006.0	0.6428571428571429	0.15883306320907617	0.7295918367346939	-1.0	0.09325212969001395	100.95499912308655	38.89792013748689	6.0	0.75	81.0	9788.0	164.0	4.036687951549031E-4	25.059928172283335	0.6511818580772916
7	91	small	api	A1	1207.0	186.0	111.15432883999992	35.970562720000004	6.505690189754488E-5	1393.0	149.5391051199999	41.23105625617661	36.138621999185304	32.47119229084848	40.60129464500446	13.416407864998739	16.7703440807295	15.264337522473747	18.91777875283397	25.457528513974335	18.973665961010276	29.06888370749727	0.8000079068392694	1.1409139025031476	0.7011991922300748	0.3236091935904494	0.15410107705053852	88.0	5.0	38.62641583165593	171.0	85.0	20092.0	9423.0	0.7142857142857143	0.18377602297200288	0.33203125	0.03830756384181258	-1.0	46.410536379263974	22.635707887545067	3.0	0.359375	127.0	6491.0	69.0	3.543167906820729E-4	19.4164878389476	0.4709190014029514
8	99	small	api	A1	1054.0	238.0	105.15432883999989	44.455844080000006	4.0503153614050335E-5	1292.0	152.02438647999992	39.0	32.69556544854363	30.712827715158852	33.92979742206063	15.297058540778355	20.406026028520962	13.601470508735444	18.692307692307693	28.352468822076652	18.24828759089466	33.48815518386614	0.7496343736599209	1.1928223129029012	0.628454351960922	0.4227676080519982	0.22580645161290322	77.0	4.0	37.05401462729781	46.0	185.0	3482.0	17854.0	0.5714285714285714	0.17879256965944273	0.8008658008658008	-1.0	0.14298602838144908	94.56649567664626	34.812574617710226	3.0	0.46320346320346323	121.0	9344.0	111.0	3.5865056196037636E-4	19.697715603592208	0.5050696308613387
9	111	small	api	A1	855.0	146.0	92.84062035999995	33.384776280000004	4.327875277989819E-5	1001.0	129.0538237599999	34.132096331752024	31.144823004794873	18.434948822922024	29.949569129387754	12.206555615733702	17.743764294785393	12.206555615733702	11.250407717933715	25.686451962717424	16.15549442140351	22.535179598277605	0.6879349507207448	1.09591556601549	0.6277262337115316	0.3595923438527961	0.17076023391812867	71.0	3.0	32.69556544854363	30.0	96.0	4361.0	18604.0	0.0	0.1258741258741259	0.7619047619047619	-1.0	0.11691174295576626	99.63141077673122	36.93068923302873	6.0	1.380952380952381	102.0	12074.0	152.0	5.294735389012687E-4	21.213203435596427	0.6215030928487814
9	116	medium	iso	A1	968.0	295.0	98.25483391999994	50.041630520000005	8.876799692647205E-5	1263.0	150.71067799999992	37.33630940518894	31.400636936215164	43.667780146130355	57.09475707701209	18.439088914585774	19.650555369629178	14.212670403551895	26.569310566676776	20.445445145081273	15.811388300841896	31.6463256111922	0.9383495055353103	1.1890303206597703	0.7891720582992686	0.5093045148368415	0.3047520661157025	34.0	4.0	34.0147027033899	69.0	217.0	6844.0	28988.0	0.3333333333333333	0.22644497228820268	0.7587412587412588	-1.0	0.17127307228840138	127.14340582284035	43.86606874731851	6.0	0.8461538461538461	112.0	12765.0	130.0	5.226517438869589E-4	22.02271554554524	0.5898471460193266
9	117	small	api	A1	887.0	119.0	94.49747459999993	27.727922040000003	3.854298693149754E-5	1006.0	125.05382375999984	35.22782990761707	30.14962686336267	9.916526120907264	11.714230659391802	11.045361017187261	13.294313291688951	12.041594578792296	5.109596602232936	27.164515292732705	16.0312195418814	25.166645355616527	0.8308335131602743	1.1684333629490238	0.7110662357871425	0.2934250058784113	0.13416009019165728	62.0	4.0	33.24154027718932	73.0	52.0	13506.0	9396.0	0.6923076923076923	0.1242544731610338	0.416	0.010227516026379065	-1.0	75.4196179027232	29.08276253029822	7.0	1.264	163.0	9917.0	83.0	0.0011029703752224122	21.02379604162864	0.5967950934463553
10	130	small	api	A1	857.0	60.0	95.42640679999994	21.727922040000003	8.221829008691309E-5	917.0	119.15432883999989	33.24154027718932	30.14962686336267	57.42042994525657	61.37354932705031	8.602325267042627	-1.0	11.40175425099138	19.61401290563569	12.636972315666862	14.212670403551895	22.34548236697925	-1.0	1.1025522945222217	-1.0	0.22769297062120983	0.07001166861143523	49.0	4.0	30.479501308256342	176.0	35.0	18378.0	3256.0	0.5	0.2300981461286805	0.16587677725118483	0.07768852200049518	-1.0	71.0453812679751	23.941722171120134	2.0	0.46445497630331756	196.0	11131.0	96.0	9.489585645776758E-4	14.142135623730951	0.42543562981151706
11	140	medium	iso	A1	850.0	299.0	92.08326103999994	50.284271200000006	6.258767873568806E-5	1149.0	145.19595935999993	35.35533905932738	28.653097563788805	5.946863053973502	4.950272234291731	18.027756377319946	22.95259111204254	13.038404810405298	1.1596551211459378	34.72573943479886	16.55294535724685	13.438872935820358	0.785434476191288	1.23390984100821	0.6365412205072623	0.5460739621086734	0.3517647058823529	74.0	3.0	34.438350715445125	84.0	179.0	7613.0	20381.0	0.8333333333333334	0.2288946910356832	0.6806083650190115	-1.0	0.09929264603797719	80.58817004556322	31.065055213544603	4.0	0.5285171102661597	162.0	6147.0	54.0	0.002793641922180592	21.470910553583888	0.6072890580275591
11	142	medium	iso	A1	858.0	346.0	95.66904747999995	56.69848476000001	7.901013278178352E-5	1204.0	154.3675322399999	36.68787265568828	27.51363298439521	24.712247312519562	25.7052013107232	21.93171219946131	19.621073247384903	12.727922061357855	15.481955177140376	36.38196382744994	17.029386365926403	35.694018708578874	1.1177631275793931	1.333443412452888	0.8382531400588287	0.5926523390112469	0.40326340326340326	89.0	4.0	34.9857113690718	102.0	225.0	10640.0	26565.0	0.6	0.27159468438538203	0.6880733944954128	-1.0	0.15041866445342236	90.65361298287554	40.05248578795203	4.0	0.39143730886850153	93.0	13366.0	194.0	3.197287328284346E-4	25.96150997149434	0.707631925544997
11	146	small	api	A1	1076.0	152.0	105.08326103999993	33.213203400000005	5.4499101884423635E-5	1228.0	140.71067799999992	37.53664875824692	34.713109915419565	6.6893153976340685	13.24768009754348	12.206555615733702	16.457720660391168	12.806248474865697	4.129297769714885	29.095635696741706	17.69180601295413	18.019201147035453	0.7416917486703518	1.081339264897529	0.6859010606080569	0.3160655947606861	0.1412639405204461	110.0	4.0	37.20215047547655	83.0	123.0	9990.0	18108.0	0.5454545454545454	0.16775244299674266	0.5970873786407767	-1.0	0.07153975068065908	90.11780123739705	31.535329618639537	3.0	0.7281553398058253	127.0	5946.0	69.0	9.859833712286806E-4	25.495097567963924	0.6792054808132698
12	155	medium	iso	A1	938.0	279.0	98.91168815999991	48.870057640000006	5.49113326105159E-5	1217.0	149.7817457999999	35.805027579936315	32.449961479175904	19.107547140523337	27.52522574374433	17.88854381999832	18.607087260621608	12.529964086141668	13.629370872861871	30.5085107923876	16.64331697709324	29.491923595132363	0.961383346541081	1.1033919902466898	0.8712981017073912	0.494077682315437	0.2974413646055437	47.0	4.0	35.0	42.0	195.0	3380.0	21239.0	0.5833333333333334	0.19474116680361545	0.8227848101265823	-1.0	0.13889366060206626	47.46846500409506	17.593250184979592	3.0	0.5063291139240507	133.0	6107.0	63.0	2.661337797735392E-4	21.470910553583888	0.5996618912148336
12	160	small	api	A1	951.0	84.0	103.3969695199999	26.384776280000004	7.083816438380425E-5	1035.0	132.61017291999985	40.607881008493905	27.80287754891569	30.1212322713331	54.697976676498286	10.44030650891055	-1.0	10.770329614269007	17.459665030334858	22.55162253967676	19.235384061671343	21.39357605438607	-1.0	1.4605639627426843	-1.0	0.2551793964802464	0.08832807570977919	79.0	5.0	37.94733192202055	78.0	60.0	9404.0	6729.0	0.7272727272727273	0.13333333333333333	0.43478260869565216	0.01761947839302526	-1.0	61.378231647076205	26.557637173778577	4.0	0.6521739130434783	133.0	5835.0	63.0	6.089722786996704E-4	23.706539182259394	0.5837915841336494
12	161	medium	iso	A1	975.0	320.0	98.25483391999991	54.284271200000006	4.420951363927512E-5	1295.0	154.95331867999994	35.6931365951495	31.78049716414141	31.675468738109203	43.315315682103716	18.867962264113206	21.624658001163652	14.317821063276353	21.376658730062058	27.312348057895782	15.811388300841896	31.160725557399086	0.8725207244016482	1.1231144815261984	0.7768760342364932	0.552484483808693	0.3282051282051282	51.0	3.0	34.713109915419565	40.0	209.0	3028.0	20868.0	0.2857142857142857	0.19227799227799228	0.8393574297188755	-1.0	0.17758668476629194	55.17908194278274	20.626526856741357	4.0	0.40160642570281124	111.0	5195.0	48.0	7.84032008364915E-4	19.6468827043885	0.5504386719282721
13	164	medium	iso	B	1135.0	522.0	107.74011527999988	69.18376612	9.562547048978551E-5	1657.0	179.33809496	41.14608122288197	33.54101966249684	49.39870535499554	73.52002671815393	24.331050121192877	26.749638768348678	15.132745950421556	35.75067069040719	18.335757415498275	16.492422502470642	37.282265341952844	0.9095842501612553	1.2267391282945568	0.7414650997769852	0.6421356236737087	0.45991189427312773	148.0	3.0	36.71511950137164	45.0	411.0	5217.0	55460.0	0.625	0.2751961375980688	0.9013157894736842	-1.0	0.17404810180299732	139.31905364009293	53.549885184686026	9.0	0.4758771929824561	358.0	25702.0	123.0	0.01071291242384176	27.294688127912362	0.6633605757024892
13	167	small	api	A1	995.0	104.0	94.84062035999995	28.142135600000003	4.168093321088927E-5	1099.0	125.39696951999987	37.57658845611187	33.1058907144937	27.928978708680916	35.05399505758271	8.06225774829855	23.9945519191147	19.72308292331602	11.656193869530453	19.815204661229803	15.0	20.294648814682553	0.3360036801469062	1.1350423639156433	0.29602743547630095	0.2967308258125782	0.10452261306532663	89.0	4.0	34.40930106817051	88.0	81.0	9570.0	10926.0	0.5555555555555556	0.1537761601455869	0.47928994082840237	-1.0	0.01689641085292131	88.14823918186163	35.7989774586256	2.0	0.5739644970414202	99.0	11103.0	168.0	5.195170846745035E-4	23.40939982143925	0.6229783166393779
13	171	medium	iso	A1	1107.0	344.0	107.15432883999989	54.11269832000001	4.402823278786937E-5	1451.0	163.68124071999998	39.84971769034255	33.52610922848042	33.91510870775764	38.7760738808561	19.313207915827967	21.458789886209946	13.892443989449804	21.982589859408108	29.82749931359468	17.72004514666935	35.10035297565415	0.9000138413321809	1.1886174270556342	0.7571938799194932	0.5049977812916892	0.3107497741644083	130.0	4.0	37.48332962798263	44.0	229.0	5175.0	34238.0	0.6153846153846154	0.1881461061337009	0.8388278388278388	-1.0	0.10788364013803971	110.68776092655219	44.77454357380536	8.0	0.63003663003663	222.0	16211.0	106.0	5.201163560112293E-4	22.02271554554524	0.5526442048266348
13	172	large	iso	B	883.0	458.0	94.25483391999994	63.52691188000001	5.740194768558295E-5	1341.0	160.6101729199999	35.12833614050059	31.064449134018133	33.09573428450827	52.825263231634594	22.47220505424423	25.583654543109912	13.601470508735444	26.303551534702226	25.785102338185002	15.620499351813308	33.0116334978087	0.8783813515140023	1.1308211515018358	0.7767641685402065	0.6739910224012419	0.5186862967157417	99.0	3.0	33.61547262794322	25.0	358.0	1879.0	30885.0	0.5	0.28560775540641314	0.9347258485639687	-1.0	0.20944064178034294	59.63896818971312	22.79898987322333	3.0	0.29765013054830286	185.0	14319.0	58.0	0.006990110220693515	26.68332812825267	0.7595955590247441
13	174	medium	iso	B	851.0	414.0	92.08326103999993	60.69848476000001	8.163976054373684E-5	1265.0	155.1959593599999	33.06055050963308	30.01666203960727	7.043320901157784	7.841703215103053	20.396078054371138	23.84341231629427	13.341664064126334	4.779109771749337	36.7129429163676	16.278820596099706	35.02804709337657	0.8554177474183395	1.1014066276259957	0.7766593426645091	0.6591695827717621	0.4864864864864865	86.0	3.0	34.20526275297414	62.0	340.0	5237.0	35097.0	0.7857142857142857	0.31778656126482213	0.845771144278607	-1.0	0.21468838783016636	83.33729655557238	24.270040809431073	3.0	0.572139303482587	206.0	7367.0	50.0	0.004135787516522947	25.019992006393608	0.7567929638407975
14	181	small	api	A1	1173.0	219.0	113.81118307999988	46.69848476000001	5.558297763621581E-5	1392.0	163.33809495999995	41.012193308819754	35.35533905932738	53.684770818638896	63.43494882292201	15.811388300841896	17.686203979170603	9.848857801796104	28.284271247461902	17.67766952966369	17.11724276862369	31.622776601683796	0.893995586586205	1.16	0.7706858505053492	0.41031543207115967	0.1867007672634271	101.0	3.0	37.21558813185679	118.0	190.0	13948.0	25199.0	0.7	0.22126436781609196	0.6168831168831169	-1.0	0.07652837528690423	128.74253341458967	43.68468842171809	6.0	0.7467532467532467	125.0	12005.0	132.0	4.094963666710361E-4	22.67156809750927	0.5528006738579793
14	190	medium	iso	A1	916.0	232.0	95.42640679999994	42.041630520000005	4.388214394165119E-5	1148.0	139.88225087999993	35.05709628591621	32.01562118716424	33.50343698241423	46.92394098455122	15.620499351813308	18.08751749064917	12.806248474865697	19.68217773578697	23.14495151189142	15.0	26.94536138187797	0.8636065927725431	1.094999721572523	0.7886820204230943	0.440566001904622	0.25327510917030566	77.0	3.0	33.61547262794322	28.0	179.0	3558.0	27726.0	0.45454545454545453	0.1803135888501742	0.8647342995169082	-1.0	0.158060900860898	89.63043269951586	39.45152933179982	9.0	0.7922705314009661	148.0	13394.0	146.0	9.639624841041414E-4	21.18962010041709	0.6044316941597294
14	191	small	api	A1	870.0	74.0	93.18376611999994	23.142135600000003	5.687146098589564E-5	944.0	118.3259017199999	33.95585369269929	31.78049716414141	25.76932762433873	31.37300514010846	7.0710678118654755	-1.0	12.727922061357855	10.454751136954247	20.264000171987192	15.620499351813308	20.081832585697946	-1.0	1.068449417808743	-1.0	0.24834943428019515	0.08505747126436781	105.0	3.0	33.421549934136806	92.0	43.0	14048.0	7244.0	0.6	0.1430084745762712	0.31851851851851853	0.033206261644833125	-1.0	72.8819488057539	28.821283696074598	5.0	1.0740740740740742	190.0	14114.0	129.0	0.001202133119361251	16.1245154965971	0.4748670330165772
14	192	large	iso	B	844.0	427.0	92.91168815999993	61.52691188	8.385122389038737E-5	1271.0	156.8528135999999	33.83784863137726	31.064449134018133	20.39487608204837	25.771722632468112	21.95449840010015	23.351958821983228	13.892443989449804	14.835458526595096	33.28563772494793	15.0	34.121232807586004	0.9401566081656701	1.089278888719196	0.8630999993685108	0.662208524013111	0.5059241706161137	114.0	4.0	32.449961479175904	6.0	283.0	480.0	30021.0	0.15384615384615385	0.22738001573564123	0.9792387543252595	-1.0	0.19359038778320348	66.0696689539909	26.207374327796327	2.0	0.5294117647058824	191.0	10528.0	84.0	0.0020677068163434367	21.633307652783937	0.6393227858086622
15	193	small	api	A1	1228.0	88.0	111.91168815999993	24.899494920000002	8.103933938442591E-5	1316.0	138.8111830799999	42.05948168962618	36.235341863986875	57.11629414385129	73.39301942138299	8.48528137423857	-1.0	15.556349186104045	23.419213942499596	11.949659578908088	18.35755975068582	24.43860278837717	-1.0	1.1607309197606255	-1.0	0.2224923538317217	0.07166123778501629	86.0	8.0	37.64306044943742	623.0	63.0	27691.0	2667.0	0.6666666666666666	0.5212765957446809	0.09183673469387756	0.1498467590424635	-1.0	62.82303424344737	28.460498941515414	3.0	0.09183673469387756	104.0	17469.0	239.0	5.064485989342165E-4	27.202941017470888	0.6467730919323335
15	194	small	api	A1	785.0	115.0	88.66904747999993	27.556349160000003	1.5655300509579017E-4	900.0	118.22539663999986	33.37663853655727	29.427877939124322	19.636781887374127	31.98564646084037	9.219544457292887	16.515001325435772	15.0	9.43773890396368	21.340308713360365	13.892443989449804	17.81691106777459	0.5582527228195433	1.1341843474273448	0.49220633672631836	0.3107775480075567	0.1464968152866242	89.0	4.0	31.304951684997057	77.0	93.0	7253.0	10373.0	0.7692307692307693	0.18888888888888888	0.5470588235294118	-1.0	0.04026147156803506	54.95088269229538	22.86369835390288	4.0	0.4	84.0	9767.0	180.0	8.744173239277404E-4	21.587033144922902	0.6467707381999757
15	200	small	api	A1	1206.0	73.0	113.56854239999988	21.313708480000003	8.699154180673875E-5	1279.0	137.29646443999988	41.0	35.90264614203248	69.62356478616361	77.31961650818018	7.0	-1.0	13.038404810405298	23.463414634146343	7.408924649946192	18.110770276274835	24.05	-1.0	1.1419771076984733	-1.0	0.18767264270180528	0.06053067993366501	112.0	6.0	37.64306044943742	104.0	78.0	13909.0	9441.0	1.0	0.1422986708365911	0.42857142857142855	0.03662541016254909	-1.0	55.77516459456368	18.749798511291665	3.0	0.5494505494505495	133.0	12711.0	157.0	8.823044934960091E-4	30.14962686336267	0.7353567527649432
15	205	small	api	A1	1204.0	156.0	112.32590171999988	33.970562720000004	1.712574116158834E-4	1360.0	148.71067799999992	39.81205847478876	37.57658845611187	26.56505117707799	20.514080544826783	12.041594578792296	16.122554260264685	14.317821063276353	12.358064838861877	27.5703581023597	18.0	35.26466983789171	0.7468788372119026	1.0594910317973076	0.7049411602332363	0.3024285779132229	0.12956810631229235	114.0	4.0	38.8329756778952	92.0	104.0	11101.0	14552.0	0.7333333333333333	0.14411764705882352	0.5306122448979592	-1.0	0.02518886322365062	104.13452944268711	41.19570249811381	5.0	0.9693877551020408	216.0	17810.0	128.0	0.003521790950599858	21.470910553583888	0.5393067170134013
16	207	small	api	A1	949.0	226.0	97.91168815999991	43.627416960000005	8.985153677729087E-5	1175.0	144.3675322399999	38.41874542459709	30.0	30.784146526326438	47.52611691161955	15.033296378372908	18.940824242711184	14.035668847618199	19.83406775985297	24.2	17.08800749063506	26.890544226103653	0.7936981086848968	1.2806248474865698	0.6197740971859602	0.4455792539161143	0.23814541622760801	121.0	4.0	36.235341863986875	250.0	160.0	18382.0	12676.0	0.7333333333333333	0.34893617021276596	0.3902439024390244	0.018515318150403394	-1.0	101.51054954621591	39.98150830670319	4.0	0.3829268292682927	172.0	6262.0	53.0	1.975652760963366E-4	22.80350850198276	0.5935516178355765
16	208	medium	iso	A1	866.0	346.0	93.01219323999995	56.11269832000001	6.396947956566471E-5	1212.0	151.53910511999993	36.0	30.0	31.607502246248906	45.0	19.79898987322333	21.617585394400503	14.142135623730951	22.0	27.0	15.264337522473747	31.112698372208094	0.9158742529289032	1.2	0.7632285441074194	0.603283250994975	0.3995381062355658	108.0	4.0	33.1058907144937	48.0	254.0	4801.0	32908.0	0.5454545454545454	0.24917491749174916	0.8410596026490066	-1.0	0.2314891397277237	121.59661551077022	46.760689720451396	5.0	0.7119205298013245	126.0	19619.0	210.0	0.0010544160237979387	23.08679276123039	0.6412997989230664
16	209	medium	iso	A1	955.0	373.0	98.66904747999992	57.94112544000001	5.248321793240559E-5	1328.0	159.43860003999995	37.8549864614954	30.805843601498726	43.41618842913806	63.763287804692744	20.615528128088304	21.406964037394843	13.341664064126334	29.401674760393846	20.645433646526016	15.811388300841896	32.778689723660406	0.9630290447573969	1.2288248603473961	0.7836991876003736	0.58722696650887	0.39057591623036647	114.0	3.0	34.40930106817051	168.0	286.0	13530.0	24956.0	0.7857142857142857	0.34186746987951805	0.6299559471365639	-1.0	0.06148441799331945	102.11047931252003	38.141038810252326	2.0	0.3854625550660793	126.0	12271.0	113.0	6.223340054529814E-4	27.294688127912362	0.7210328329049976
16	210	small	api	A1	791.0	103.0	88.84062035999995	27.142135600000003	7.603510521377756E-5	894.0	118.81118307999986	33.83784863137726	28.0178514522438	21.42529379808738	34.159694545669424	10.0	14.310504805843385	13.0	11.14137024806046	22.521355753332276	15.297058540778355	19.842105263157897	0.6987873688366826	1.2077246069011967	0.5785982705359004	0.3055149265056305	0.1302149178255373	57.0	4.0	32.28002478313795	74.0	62.0	9232.0	9001.0	0.7142857142857143	0.15212527964205816	0.45588235294117646	-1.0	0.031940617128793834	67.70980123352064	32.47382911410549	2.0	0.6617647058823529	121.0	7228.0	90.0	4.1884964529644367E-4	22.360679774997898	0.6608186004550898
16	212	medium	iso	A1	994.0	371.0	99.9827559599999	57.94112544000001	4.365407421213169E-5	1365.0	159.92388139999994	39.824615503479755	30.610455730027933	46.00508600525416	62.42543604030561	20.396078054371138	21.77454272996869	14.317821063276353	29.981457068823975	20.385191436005798	16.1245154965971	33.82349610683214	0.936693748626907	1.3010134790124346	0.7199723628827633	0.5795111855406397	0.3732394366197183	99.0	4.0	35.17101079013795	104.0	292.0	9051.0	29595.0	0.6666666666666666	0.29010989010989013	0.7373737373737373	-1.0	0.09893724152642636	115.57148072610345	48.33150550387731	6.0	0.4898989898989899	103.0	5370.0	73.0	4.198579672006861E-4	19.72308292331602	0.4952485460052383
16	215	small	api	A1	941.0	147.0	99.08326103999993	35.384776280000004	8.884722956157911E-5	1088.0	137.29646443999985	38.600518131237564	30.610455730027933	32.57405713457251	57.8256743764762	13.038404810405298	14.736437620499318	14.035668847618199	20.206982645882754	21.5285915966792	17.08800749063506	23.87313556834773	0.8847731823780838	1.2610239609523886	0.7016307459454288	0.3571216359715408	0.15621679064824653	130.0	5.0	35.84689665786984	50.0	137.0	6638.0	23738.0	0.6	0.171875	0.732620320855615	-1.0	0.10238807264764865	92.36421537226016	40.835882302278826	5.0	1.0213903743315509	98.0	11879.0	186.0	4.807177344024707E-4	29.410882339705484	0.7619297295365747
16	217	small	api	A1	811.0	125.0	89.01219323999995	30.970562720000004	4.3674618419565756E-5	936.0	121.98275595999988	33.52610922848042	29.120439557122072	24.91966436983239	23.83190052944832	10.63014581273465	15.176267467854448	13.45362404707371	10.558934757012516	22.93921417943107	14.866068747318506	26.13244178963935	0.7004453390961152	1.1512913176573547	0.6083997406680526	0.34793618259124726	0.15413070283600494	124.0	8.0	32.202484376209235	62.0	62.0	9508.0	9555.0	0.5454545454545454	0.13247863247863248	0.5	0.010513522749209006	-1.0	82.40292569909224	34.112925619277995	3.0	1.1935483870967742	97.0	5816.0	83.0	0.0012669242009244112	21.93171219946131	0.6541681305753883
16	218	medium	iso	A1	835.0	395.0	90.91168815999993	56.870057640000006	1.1408176602093438E-4	1230.0	150.61017291999994	34.92849839314596	29.832867780352597	28.746692580629485	35.573554919103145	21.2602916254693	22.87009487580103	15.620499351813308	18.838485198926268	28.827265495621607	13.45362404707371	32.38257381842316	0.9296109937858162	1.1708059262123387	0.7939923884679936	0.6255527621477187	0.47305389221556887	108.0	5.0	31.622776601683793	70.0	258.0	7107.0	27959.0	0.5384615384615384	0.26666666666666666	0.7865853658536586	-1.0	0.14120676700812848	76.2762522136402	29.127889364954825	2.0	0.3323170731707317	270.0	11178.0	49.0	0.003171353286164123	20.09975124224178	0.5754542040715374
16	220	small	api	A1	1000.0	103.0	101.25483391999994	26.142135600000003	6.932125940182372E-5	1103.0	129.39696951999986	38.3275357934736	31.04834939252005	45.268992293696485	60.12400730831057	8.48528137423857	14.742475168316911	13.45362404707371	18.602813492679836	15.717421684180273	16.1245154965971	21.45392063770249	0.5755669436346963	1.2344468077490522	0.4662549572988178	0.25818160563726317	0.103	140.0	7.0	34.88552708502482	106.0	50.0	14247.0	6727.0	0.5454545454545454	0.1414324569356301	0.32051282051282054	0.037319349330385214	-1.0	90.7850222095916	32.66798149422308	2.0	0.8141025641025641	91.0	11617.0	174.0	3.158279398141678E-4	20.615528128088304	0.537877734670297
16	222	large	iso	B	774.0	447.0	85.42640679999997	63.94112544000001	6.17022496353691E-5	1221.0	151.78174579999995	31.89043743820395	28.42534080710379	25.419288338902902	36.0098087690036	22.561028345356956	24.625509866429663	15.297058540778355	19.472921975540462	30.676852950240725	14.317821063276353	33.12150969850277	0.9161649227865499	1.1219016740947638	0.8166178408867978	0.7484936781866381	0.5775193798449613	60.0	4.0	30.886890422961002	30.0	365.0	2194.0	30185.0	0.5625	0.3235053235053235	0.9240506329113924	-1.0	0.23880714273402723	56.69064574965658	19.867962264113206	2.0	0.3670886075949367	222.0	8209.0	44.0	0.003531424869728419	24.413111231467404	0.7655307732537122
17	223	small	api	A1	1158.0	49.0	109.7401152799999	18.0710678	3.4567954755785096E-5	1207.0	130.22539663999987	39.0	36.0	19.44003482817618	21.801409486351815	5.385164807134504	-1.0	13.0	8.0	22.0	18.027756377319946	21.540659228538015	-1.0	1.0833333333333333	-1.0	0.16467148548087454	0.04231433506044905	82.0	4.0	37.33630940518894	96.0	34.0	13857.0	4830.0	0.9230769230769231	0.10770505385252693	0.26153846153846155	0.01745444153590752	-1.0	65.79949794033489	31.44654890763028	3.0	0.823076923076923	152.0	11293.0	108.0	3.277149929226093E-4	17.11724276862369	0.43890366073394077
17	238	small	api	A1	1262.0	177.0	114.22539663999986	36.798989840000004	4.383140592326791E-5	1439.0	153.43860003999993	42.5205832509386	36.87817782917155	41.185925165709655	55.22216863363613	12.36931687685298	18.130238951552744	14.317821063276353	22.671372928044693	21.58458055295629	19.0	27.60190154927378	0.6822478683213177	1.1530011989177993	0.5917147952332329	0.32216119114016367	0.14025356576862125	68.0	3.0	39.6232255123179	78.0	123.0	6263.0	11308.0	0.6	0.13968033356497567	0.6119402985074627	-1.0	0.04485242342460787	52.73249442485986	18.602325267042627	6.0	0.5970149253731343	353.0	22783.0	97.0	0.001937916543114145	17.46424919657298	0.41072459174669185
18	240	small	api	A1	1382.0	129.0	125.63961019999985	35.62741696	6.262817790000289E-5	1511.0	163.68124071999998	41.43669871020132	40.162171256046406	11.175498700271149	6.818214571651868	11.180339887498949	14.96053911641689	8.94427190999916	5.164504090846292	29.928660787208788	19.72308292331602	43.50168610772319	0.7473219915738362	1.031734525656728	0.7243355465866035	0.2835683500075046	0.09334298118668596	84.0	4.0	41.23105625617661	66.0	110.0	7871.0	14720.0	0.7777777777777778	0.11647915287888816	0.625	-1.0	0.04753294428495051	104.11170109508964	44.454833719128565	6.0	0.9261363636363636	124.0	6771.0	78.0	4.1868713458436893E-4	23.021728866442675	0.5555879107901747
18	242	small	api	A1	1158.0	125.0	110.66904747999989	29.556349160000003	4.468250106408151E-5	1283.0	142.22539663999993	41.0	34.713109915419565	31.39945748334125	39.44463285708198	11.40175425099138	14.597230526604404	13.601470508735444	15.609756097560975	24.313580720841586	17.69180601295413	24.569436769813073	0.7810902369604247	1.1811099639271385	0.6613188109626423	0.26706969864669183	0.1079447322970639	60.0	6.0	38.27531841800928	60.0	31.0	11956.0	5919.0	0.5	0.07092751363990647	0.34065934065934067	0.017943858369669753	-1.0	87.30799585746593	31.23606797749979	5.0	1.3516483516483517	165.0	14391.0	121.0	4.8310393486498715E-4	22.135943621178654	0.5399010639311866
18	244	small	api	A1	1043.0	112.0	106.4264067999999	28.384776280000004	7.423260822767319E-5	1155.0	137.6396101999999	38.118237105091836	33.13608305156178	26.64216523484015	33.568592557078404	10.295630140987	13.132474015618268	11.661903789690601	14.428788993668624	23.267686732927263	17.46424919657298	26.094915103884105	0.7839825252075543	1.1503543447117004	0.6815139429095081	0.26670802043840147	0.10738255033557047	82.0	4.0	36.76955262170047	104.0	90.0	10356.0	9152.0	0.8181818181818182	0.16796536796536796	0.4639175257731959	-1.0	0.009178969824485732	58.68178462109378	19.939024612285834	6.0	0.5463917525773195	101.0	8496.0	114.0	3.7084780438614016E-4	19.1049731745428	0.5012029575730499
18	246	small	api	A1	922.0	181.0	98.42640679999994	36.384776280000004	9.942346025283327E-5	1103.0	137.6396101999999	35.4400902933387	32.28002478313795	18.305613197199186	31.97692032939503	12.041594578792296	17.49429988612917	12.727922061357855	11.343086224460317	24.84508625343247	15.811388300841896	21.41911956050664	0.6883153173988861	1.0978953867424375	0.6269407137607024	0.36966478268309627	0.1963123644251627	80.0	6.0	34.713109915419565	95.0	100.0	9337.0	11284.0	0.6	0.1767905711695376	0.5128205128205128	-1.0	0.01578951663359479	87.63124178116716	27.72004514666935	4.0	0.6358974358974359	111.0	4750.0	57.0	3.534596482070251E-4	23.40939982143925	0.6605344294463965
18	256	large	iso	A1	976.0	514.0	98.56854239999991	68.59797967999998	5.840514285200405E-5	1490.0	169.58073563999994	36.87817782917155	33.421549934136806	29.98163936884933	35.8376529542783	24.08318915758459	25.41112048508425	14.035668847618199	22.23537192641226	33.87036215348511	16.278820596099706	37.97733674849878	0.9477421183265364	1.1034251224687859	0.8589093170237716	0.6959419101646372	0.5266393442622951	87.0	4.0	35.17101079013795	32.0	320.0	2635.0	35579.0	0.4	0.23624161073825503	0.9090909090909091	-1.0	0.1711609951232441	98.60706698514173	34.461127134868484	2.0	0.45170454545454547	196.0	6384.0	41.0	7.13917013060814E-4	19.4164878389476	0.5265034495166591
18	257	small	E	A1	1749.0	50.0	139.88225087999996	18.899494920000002	5.322310452244308E-5	1799.0	161.19595936000002	48.76474136094644	44.294469180700204	40.450241429025425	37.60392344028733	6.082762530298219	-1.0	12.36931687685298	18.29190466524988	22.485877321089397	22.561028345356956	29.976929154839844	-1.0	1.1009216785511	-1.0	0.1351100286212381	0.02858776443682104	72.0	5.0	46.389654018972806	157.0	8.0	22665.0	761.0	0.38461538461538464	0.09171762090050027	0.048484848484848485	0.07592271801360646	-1.0	79.33342897469704	29.546573405388315	2.0	0.6727272727272727	152.0	11654.0	102.0	2.040428242902052E-4	33.24154027718932	0.6816716207134654
18	263	small	api	A1	1164.0	81.0	113.05382375999984	25.142135600000003	1.5534091359839668E-4	1245.0	140.61017291999983	43.04648650006177	32.7566787083184	36.07758877935697	66.27316549389448	8.602325267042627	-1.0	12.806248474865697	19.049173734511953	18.164234698461744	19.1049731745428	20.807984421755023	-1.0	1.3141285440861965	-1.0	0.2223908468003156	0.06958762886597938	79.0	3.0	39.45883931389772	75.0	46.0	9684.0	6324.0	0.6363636363636364	0.09718875502008033	0.38016528925619836	0.02150280542625781	-1.0	19.21110255092798	9.60555127546399	1.0	0.45454545454545453	100.0	8434.0	109.0	8.687355064203325E-4	25.80697580112788	0.5995141043878424
18	266	small	api	A1	1416.0	113.0	113.98275595999988	28.727922040000003	6.843105990556015E-5	1529.0	144.71067799999992	46.32493928760188	37.44329045369811	68.56154534777103	71.3207209757639	6.4031242374328485	-1.0	24.758836806279895	22.19107063730416	7.184197669076171	17.204650534085253	23.424952726266792	-1.0	1.2372026797400912	-1.0	0.2520374402078989	0.07980225988700565	68.0	3.0	37.12142238654117	113.0	99.0	7942.0	10806.0	0.6842105263157895	0.13865271419228253	0.4669811320754717	-1.0	0.06643192133941857	92.97536177624707	26.589439066874185	4.0	0.42924528301886794	193.0	5343.0	38.0	6.54230796181493E-4	33.015148038438355	0.7126862667529567
19	269	medium	iso	A1	855.0	343.0	92.08326103999993	53.284271200000006	7.913591079958776E-5	1198.0	147.7817457999999	35.510561809129406	29.68164415931166	22.166345822082462	29.755285469610328	19.235384061671343	20.809271262460953	13.892443989449804	15.291225267531537	31.06296925639654	15.0	30.81065942621695	0.9243660587178353	1.196381225330104	0.7726350423651837	0.5786531732065171	0.40116959064327484	90.0	3.0	33.83784863137726	8.0	237.0	522.0	22715.0	0.15384615384615385	0.2045075125208681	0.9673469387755103	-1.0	0.2013928270621386	66.4777875587338	20.941513993238548	6.0	0.5306122448979592	138.0	12469.0	133.0	4.96477164615159E-4	21.213203435596427	0.5973772972001453
19	270	medium	iso	B	1316.0	628.0	116.91168815999988	77.01219323999997	3.7330856216575664E-5	1944.0	196.75230852	45.12205669071391	36.87817782917155	40.701537096234375	60.81705356947009	26.90724809414742	28.639697536474724	15.556349186104045	36.03559144356622	27.87556382969732	19.235384061671343	41.27470320856954	0.9395088080060585	1.2235435519544908	0.7678589017164819	0.658721077866951	0.47720364741641336	87.0	4.0	40.311288741492746	48.0	450.0	3801.0	43977.0	0.5833333333333334	0.25617283950617287	0.9036144578313253	-1.0	0.16947444295015132	95.59295239484659	26.633307652783937	5.0	0.44779116465863456	262.0	21189.0	127.0	0.007380544519303614	33.06055050963308	0.7326915689203706
19	273	small	api	A1	1147.0	238.0	108.5685423999999	43.627416960000005	5.522436629758032E-5	1385.0	154.61017291999988	40.45985664828782	34.058772731852805	54.15490313521232	66.55193742204219	15.652475842498529	18.314750170777486	13.416407864998739	28.67039322664256	16.559610190314636	17.46424919657298	31.251070528912724	0.854637693473602	1.1879422951270504	0.7194269426884902	0.40184215423343517	0.2074978204010462	75.0	4.0	36.87817782917155	55.0	158.0	6994.0	21730.0	0.6923076923076923	0.15379061371841155	0.7417840375586855	-1.0	0.07245152493609185	117.71308321686274	45.13608305156178	6.0	0.6384976525821596	143.0	14257.0	132.0	2.2034829220547952E-4	26.40075756488817	0.6525173283332777
19	278	medium	iso	A1	867.0	372.0	93.01219323999993	58.11269832000001	6.161687479921736E-5	1239.0	153.5391051199999	35.014282800023196	31.016124838541646	28.241041582819093	39.549348124092944	21.2602916254693	20.83520529708981	12.041594578792296	21.676868389247634	29.210612373927994	15.264337522473747	34.04337836230209	1.0204023105276945	1.1289057863383793	0.9038861549619501	0.6247858081364822	0.4290657439446367	179.0	3.0	32.64965543462902	46.0	267.0	3951.0	31918.0	0.5	0.25262308313155774	0.853035143769968	-1.0	0.19544752883628522	107.0914184056298	42.804493814764854	4.0	0.7380191693290735	94.0	7756.0	111.0	2.951391878416519E-4	25.179356624028344	0.7191167321014401
19	281	medium	iso	A1	1278.0	390.0	115.4974745999999	57.041630520000005	7.628770741090723E-5	1668.0	174.95331868	44.91102314577124	34.92849839314596	38.78077031120885	53.09369326383555	21.02379604162864	22.765299716629713	15.652475842498529	28.4117330361944	29.202515050007282	19.849433241279208	35.53160761472601	0.923501834077373	1.28579885228001	0.7182319632964339	0.49387772951357717	0.3051643192488263	79.0	3.0	41.10960958218893	93.0	280.0	7544.0	28340.0	0.6666666666666666	0.223621103117506	0.7506702412868632	-1.0	0.09902731509702473	99.11855055478358	42.20465053408525	2.0	0.26005361930294907	106.0	11607.0	134.0	3.910624285477719E-4	28.160255680657446	0.6270232497098873
[truncated: 27 more columns]
