# Supplementary material for: Exploiting Single-Cell Quantitative Data to Map Genetic Variants Having Probabilistic Effects
Source: PLoS Genet. 2016 Aug 1;12(8):e1006213. doi: 10.1371/journal.pgen.1006213 (PMC4968810; doi:10.1371/journal.pgen.1006213)
Supplement: S1 Dataset — (ZIP) [file pgen.1006213.s007.zip › data/2014-10-07_morpho/k_series/k8-3_C.xls]

image_number	cell_id	Cgroup	Agroup	C11-1_C	C11-2_C	C12-1_C	C12-2_C	C13_C	C101_C	C102_C	C103_C	C104_C	C105_C	C106_C	C107_C	C108_C	C109_C	C110_C	C111_C	C112_C	C113_C	C114_C	C115_C	C116_C	C117_C	C118_C	C126_C	C127_C	C128_C	A7-1_C	A7-2_C	A8-1_C	A8-2_C	A9_C	A101_C	A102_C	A103_C	A104_C	A120_C	A121_C	A122_C	A123_C	D14-1_C	D14-2_C	D14-3_C	D15-1_C	D15-2_C	D15-3_C	D16-1_C
1	0	medium	iso	1430.0	585.0	124.22539663999986	74.59797967999997	1.6135237733215895E-4	2015.0	201.23758988000003	47.50789408087881	37.21558813185679	8.130102354155973	1.6621343238439152	28.30194339616981	26.182757161105968	15.264337522473747	3.557303544381267	51.34945048373886	22.80350850198276	122.64175471673613	1.0809382381704191	1.2765590029789624	0.8467593238134351	0.6005050633581945	0.4090909090909091	128.0	3.0	46.14108798023731	94.0	451.0	9753.0	59459.0	0.7142857142857143	0.2704714640198511	0.8275229357798165	-1.0	0.19950696436485224	95.63685861965583	30.41630287172298	7.0	0.5027522935779817	185.0	21.0	206.0	20492.0	1715.0	22207.0	68.0
1	10	large	F	908.0	532.0	95.25483391999994	68.94112544	5.612650075897494E-5	1440.0	166.61017291999997	35.6931365951495	31.78049716414141	51.736011214119344	59.48976259388445	25.495097567963924	25.15713419033927	14.866068747318506	34.51643978432039	21.302372851607654	14.866068747318506	40.063724749657595	1.0134340968676168	1.1231144815261984	0.9023426494247165	0.7237546127884744	0.5859030837004405	86.0	3.0	32.202484376209235	63.0	63.0	8423.0	8933.0	0.5	0.0875	0.5	-1.0	0.007700812292458318	158.83149927037607	51.6741042769604	5.0	1.7063492063492063	90.0	80.0	170.0	10920.0	9906.0	20826.0	133.0
3	26	medium	iso	1487.0	711.0	124.05382375999984	81.18376611999994	9.280276859506434E-5	2198.0	208.06601700000004	50.24937810560445	36.359317925395686	35.458284152932805	49.05828845984831	29.427877939124322	29.5754290335961	18.24828759089466	33.23424215301364	36.33181465918888	19.697715603592208	43.99691688302385	0.9950110243775612	1.382022022764818	0.7199675605653388	0.654423730437054	0.4781439139206456	66.0	6.0	44.654227123532216	73.0	447.0	7736.0	55163.0	0.5263157894736842	0.23657870791628755	0.8596153846153847	-1.0	0.25461578483637326	160.82079811889167	58.06471741291019	9.0	0.49423076923076925	112.0	159.0	271.0	7984.0	14491.0	22475.0	86.0
3	30	large	E	1091.0	755.0	106.98275595999989	85.66904747999996	7.515495655825258E-5	1846.0	195.48023056000008	39.01281840626232	35.0	0.0	4.2417924231138215	30.14962686336267	31.279088993183947	13.152946437965905	2.2556688697444707	49.0	19.0	30.49617429857371	0.9638908239921118	1.1146519544646376	0.8647460044647428	0.8007743557478648	0.692025664527956	129.0	4.0	38.2099463490856	541.0	285.0	46612.0	24545.0	0.7142857142857143	0.447453954496208	0.3450363196125908	0.13991157974818527	-1.0	161.13294169356385	61.09375861870712	2.0	0.18765133171912832	105.0	58.0	163.0	10650.0	4800.0	15450.0	145.0
3	31	large	iso	1350.0	784.0	119.22539663999984	87.42640679999995	1.1411504797593322E-4	2134.0	209.48023056000005	44.384682042344295	37.33630940518894	86.67111033414452	87.01608933523151	32.89376840679705	30.129787718086817	14.866068747318506	52.04498249635295	1.7677162272184144	19.924858845171276	52.11564130295006	1.0917358168790225	1.18878064676033	0.9183660752336654	0.7332867766754705	0.5807407407407408	146.0	4.0	37.64306044943742	140.0	493.0	13008.0	46543.0	0.6666666666666666	0.29662605435801315	0.7788309636650869	-1.0	0.08658894545473775	130.68049601285267	42.314856463818664	5.0	0.31437598736176936	203.0	101.0	304.0	13037.0	6556.0	19593.0	100.0
5	61	large	E	1068.0	642.0	102.25483391999992	79.25483391999995	2.9452864863345523E-5	1710.0	183.92388140000003	39.11521443121589	35.05709628591621	36.97276248956803	47.92990464060972	27.586228448267445	28.16580792531709	14.866068747318506	30.065027562816923	33.37412746503008	17.4928556845359	40.50112940719414	0.9794225864712837	1.1157573950849426	0.8778096302885989	0.7750717582897426	0.601123595505618	95.0	3.0	35.4682957019364	644.0	12.0	17960.0	282.0	0.0	0.38362573099415204	0.018292682926829267	0.15669502307400565	-1.0	26.077937217925893	13.038404810405298	2.0	0.051829268292682924	72.0	138.0	210.0	4232.0	10591.0	14823.0	68.0
6	63	large	E	914.0	877.0	99.32590171999993	108.98275595999989	4.5120200468290603E-5	1791.0	210.30865768000007	37.48332962798263	30.4138126514911	64.27747308366243	61.7348469794553	37.8021163428716	33.45228892050811	12.649110640673518	47.487777037586525	24.002252146582162	15.811388300841896	53.91648004031365	1.1300307860158652	1.2324442863346476	0.91690212575583	1.097223927221146	0.9595185995623632	150.0	3.0	31.240998703626616	268.0	232.0	21111.0	20068.0	0.38461538461538464	0.27917364600781686	0.464	-1.0	0.15369504866387942	152.62901794180902	60.616320479314425	6.0	0.344	75.0	102.0	177.0	4678.0	7711.0	12389.0	69.0
6	65	large	E	994.0	908.0	101.15432883999988	95.49747459999992	7.944075408937788E-5	1902.0	199.48023056000005	38.01315561749642	32.202484376209235	37.8749836510982	61.183453861258336	34.438350715445125	33.10656141100975	13.92838827718412	40.53859709796678	28.910812877773193	17.029386365926403	46.26808932214555	1.0402273521523888	1.180441706714406	0.8812187389140256	0.9440769929980194	0.9134808853118712	95.0	3.0	34.36568055487916	120.0	380.0	12242.0	34613.0	0.5714285714285714	0.2628811777076761	0.76	-1.0	0.021249629229941613	147.38739463823106	52.417961671881855	5.0	0.33	119.0	85.0	204.0	7690.0	4442.0	12132.0	78.0
6	70	medium	iso	915.0	433.0	95.84062035999995	63.76955256000001	3.325496212356514E-5	1348.0	162.02438647999995	37.48332962798263	30.265491900843113	42.19754848013322	52.36341627482207	21.93171219946131	23.280724695379586	14.142135623730951	28.572701801828746	26.564907738294607	16.64331697709324	36.08120394104925	0.942054531653561	1.238484071258014	0.7606513103528663	0.6653708241919402	0.473224043715847	107.0	3.0	33.83784863137726	113.0	323.0	7951.0	26543.0	0.6363636363636364	0.32344213649851633	0.7408256880733946	-1.0	0.11822361743185245	110.48001360198785	41.22864203911111	1.0	0.40825688073394495	178.0	21.0	199.0	9373.0	737.0	10110.0	55.0
6	75	large	E	1063.0	727.0	102.3259017199999	82.42640679999995	4.9568228647033216E-5	1790.0	187.58073564	38.47076812334269	33.1058907144937	48.45331625053109	60.51651410214046	29.68164415931166	30.14476055366759	15.811388300841896	38.626730696815706	27.85002850252116	17.08800749063506	44.373162193900534	0.9846369191245877	1.1620520485346815	0.847326004343945	0.8055282720649553	0.6839134524929446	78.0	5.0	35.17101079013795	266.0	163.0	22048.0	14366.0	0.35714285714285715	0.23966480446927374	0.37995337995337997	0.05837201335753805	-1.0	190.21279740072754	59.112840513135424	3.0	0.6946386946386947	60.0	89.0	149.0	3358.0	5943.0	9301.0	65.0
7	84	large	F	988.0	682.0	98.25483391999992	78.59797968	3.249359452976657E-5	1670.0	179.68124072	38.8329756778952	31.575306807693888	0.640149669523538	1.7639863842301562	28.442925306655784	28.874795865799978	15.524174696260024	0.6695340634119862	46.777059332962764	18.439088914585774	21.750472293325043	0.9850433381018041	1.2298526793232252	0.8009441737719862	0.7999400797318049	0.6902834008097166	104.0	4.0	37.107950630558946	128.0	83.0	16893.0	12953.0	0.5625	0.12634730538922156	0.3933649289099526	0.008238381386465274	-1.0	154.3157393610254	58.36629402716174	6.0	1.0758293838862558	93.0	81.0	174.0	8983.0	9007.0	17990.0	136.0
7	88	large	iso	1206.0	658.0	109.91168815999991	76.76955255999997	4.8276134733735585E-5	1864.0	189.09545428	43.04648650006177	35.05709628591621	63.76806006684336	72.26851107444065	26.92582403567252	30.193348329807762	17.72004514666935	41.32741472402044	16.34476498928396	17.46424919657298	43.388624057483156	0.8917799954333171	1.2278965191237246	0.7262664088906503	0.69846577598049	0.5456053067993366	140.0	4.0	37.20215047547655	81.0	280.0	7398.0	32368.0	0.0	0.1936695278969957	0.775623268698061	-1.0	0.21329789581413433	164.54940451915527	53.95569078988544	8.0	0.8725761772853186	81.0	170.0	251.0	6607.0	16897.0	23504.0	94.0
7	90	large	iso	1030.0	680.0	101.91168815999991	80.59797967999998	4.508502069307587E-5	1710.0	185.33809495999998	38.3275357934736	33.24154027718932	46.42240201367798	53.25531602372317	28.653097563788805	29.17204427316299	15.652475842498529	35.040082076674636	28.45836841829964	16.401219466856727	43.728534122918596	0.9822108212741336	1.1530011989177993	0.851873200301987	0.7908610006877944	0.6601941747572816	89.0	3.0	35.608987629529715	90.0	125.0	8737.0	13055.0	0.4666666666666667	0.12573099415204678	0.5813953488372093	-1.0	0.2053910945538255	158.83930615105237	57.23527355141519	5.0	1.041860465116279	94.0	130.0	224.0	5733.0	8124.0	13857.0	73.0
8	93	large	E	877.0	616.0	94.66904747999993	79.84062035999996	7.350261983487944E-5	1493.0	176.50966784	34.88552708502482	30.4138126514911	18.43494882292201	22.099133143662737	27.65863337187866	26.977228804794773	13.45362404707371	15.33587262981781	41.59294378825539	16.97056274847714	40.76410152604704	1.0252585086487007	1.1470290648783386	0.8938382993437454	0.843365624618409	0.7023945267958951	56.0	3.0	33.421549934136806	259.0	162.0	17109.0	12870.0	0.09090909090909091	0.28198258539852644	0.3847980997624703	-1.0	0.02448085132009497	149.82466472991905	54.99126972194185	1.0	0.4845605700712589	130.0	53.0	183.0	12123.0	3612.0	15735.0	158.0
8	101	medium	iso	789.0	343.0	87.66904747999993	54.284271200000006	4.6741561458404155E-5	1132.0	144.3675322399999	31.78049716414141	29.832867780352597	13.369338587868839	21.784167302246033	19.4164878389476	22.200678388001787	13.038404810405298	10.572521828862884	32.78263448223015	14.7648230602334	28.488820584656743	0.8745898435896947	1.0652846852715745	0.8209916613667776	0.6191954031710446	0.4347275031685678	66.0	4.0	31.304951684997057	41.0	200.0	4124.0	21853.0	0.5	0.21289752650176677	0.8298755186721992	-1.0	0.13948067340827452	79.57644490281122	34.67107335441318	4.0	0.42323651452282157	118.0	43.0	161.0	8082.0	2605.0	10687.0	102.0
8	105	large	F	1009.0	746.0	113.63961019999988	100.5685423999999	1.1299453583268916E-4	1755.0	216.20815260000006	38.28837943815329	31.89043743820395	21.501434324047914	4.236394799058843	32.526911934581186	31.79115277181113	3.605551275463989	9.454565727565821	50.79892689271425	19.235384061671343	127.98632739476506	1.0231435194581067	1.2006225851353411	0.8521774720261255	0.8849778895140913	0.7393458870168483	124.0	3.0	38.8329756778952	89.0	123.0	10997.0	17069.0	0.0	0.1207977207977208	0.5801886792452831	-1.0	0.007866633425227263	141.1343030295458	54.56101324554562	8.0	0.7169811320754716	79.0	86.0	165.0	4916.0	6126.0	11042.0	89.0
10	127	medium	E	1128.0	445.0	106.91168815999991	60.870057640000006	4.43088768169481E-5	1573.0	170.61017291999997	39.05124837953327	35.608987629529715	64.54376095068194	72.08121540684283	22.47220505424423	24.161130085580872	16.1245154965971	36.618547660808254	15.782532372078624	17.46424919657298	38.485333206669765	0.9300974323074161	1.0966683126691579	0.8481118872156265	0.5693489522764267	0.3945035460992908	140.0	6.0	35.77708763999664	203.0	271.0	20208.0	22893.0	0.5333333333333333	0.3013350286077559	0.5717299578059072	0.09817021624238287	-1.0	135.13152723303955	48.45575095419304	2.0	0.45147679324894513	151.0	36.0	187.0	23992.0	4006.0	27998.0	241.0
10	129	large	F	1292.0	773.0	117.46803731999988	86.25483391999995	7.09977199974352E-5	2065.0	206.55129836000006	45.0	35.608987629529715	33.937487614553646	37.70794103541732	30.083217912982647	31.27062373824344	14.317821063276353	29.8	41.4502095750677	20.248456731316587	48.72173335906971	0.9620280735299623	1.2637259016788933	0.761263239324194	0.7342834347783418	0.598297213622291	102.0	3.0	42.5440947723653	247.0	92.0	31634.0	14864.0	0.7333333333333333	0.16416464891041163	0.2713864306784661	0.03662096136171197	-1.0	148.97154301823363	63.27896009628715	7.0	0.6666666666666666	297.0	132.0	429.0	16241.0	6009.0	22250.0	79.0
10	133	large	E	1302.0	719.0	119.63961019999986	84.25483391999997	1.8977856535038124E-4	2021.0	206.30865768000004	47.43416490252569	32.449961479175904	42.232569607732614	64.76716867679164	30.4138126514911	30.065259887911537	14.560219778561036	40.9831184757822	27.457659713148843	19.6468827043885	45.30609332911778	1.0115932064076287	1.4617633655117153	0.6920362284859309	0.7042386194601632	0.5522273425499232	126.0	4.0	42.04759208325728	313.0	152.0	29487.0	15755.0	0.3333333333333333	0.23008411677387433	0.32688172043010755	0.04199243510266393	-1.0	179.76446733889532	59.034045781946865	6.0	0.44086021505376344	121.0	95.0	216.0	11886.0	9143.0	21029.0	116.0
11	136	medium	iso	1199.0	545.0	110.39696951999987	71.42640679999998	3.279956970313447E-5	1744.0	184.65180344000004	39.05124837953327	38.07886552931954	21.35098024765358	34.695153531233984	24.698178070456937	27.284650671884297	14.866068747318506	20.63954504518283	37.60616237102454	18.24828759089466	36.2599845624559	0.9052041152173294	1.0255360246871068	0.8826643759233217	0.6469960825062335	0.45454545454545453	128.0	4.0	38.8329756778952	47.0	412.0	4126.0	46542.0	0.13333333333333333	0.2631880733944954	0.8976034858387799	-1.0	0.21108828742111302	149.91394081265372	55.210448196650646	7.0	0.39651416122004357	81.0	122.0	203.0	6967.0	14683.0	21650.0	99.0
11	148	large	F	784.0	596.0	87.66904747999995	75.18376611999997	8.997786552197513E-5	1380.0	165.68124071999995	32.64965543462902	29.068883707497267	22.15023792835078	23.113480981011037	27.073972741361768	27.112688551642215	13.0	15.069071739059543	38.907582808496336	15.132745950421556	38.38730429034579	0.9985720409022991	1.1231822922119372	0.8890560756043998	0.8575862095131322	0.7602040816326531	57.0	3.0	31.78049716414141	45.0	119.0	5295.0	16517.0	0.5	0.11884057971014493	0.725609756097561	-1.0	0.05095059696668337	138.58843249998262	50.52093545565535	5.0	1.170731707317073	96.0	69.0	165.0	8754.0	6711.0	15465.0	117.0
12	151	large	F	914.0	678.0	97.91168815999991	79.59797967999997	6.748661235511664E-5	1592.0	179.9238814	36.40054944640259	31.016124838541646	55.115361324067166	61.73958561980274	29.068883707497267	28.426844188548444	13.45362404707371	38.54337424400214	23.4394207459665	16.64331697709324	43.759274508174535	1.0225856769288328	1.1736008168618823	0.8713232491292463	0.8129568713995303	0.7417943107221007	42.0	3.0	32.31098884280702	188.0	64.0	22611.0	8445.0	0.8181818181818182	0.15829145728643215	0.25396825396825395	0.04312418130789938	-1.0	143.79969545343576	52.49999453408401	5.0	0.8690476190476191	85.0	50.0	135.0	4104.0	1975.0	6079.0	47.0
12	152	large	F	939.0	631.0	96.74011527999991	77.01219323999999	4.478573114649713E-5	1570.0	176.16652208	36.61966684720111	31.622776601683793	40.81508387488158	54.790896553083584	26.570660511172846	28.815830325236078	13.92838827718412	32.933123204865424	27.448570090261533	16.1245154965971	40.30719066223202	0.922085541567859	1.158015543937127	0.7962635272000482	0.7960729943012743	0.6719914802981896	67.0	4.0	34.23448553724738	119.0	86.0	15864.0	11077.0	0.8571428571428571	0.1305732484076433	0.4195121951219512	0.07007304984610306	-1.0	151.0471833415558	49.67370237711184	9.0	0.8975609756097561	85.0	67.0	152.0	6186.0	5281.0	11467.0	82.0
12	157	large	iso	969.0	540.0	96.49747459999995	68.94112543999998	4.469445235853974E-5	1509.0	168.26702715999994	35.510561809129406	32.7566787083184	13.609731895812196	18.311200031515554	24.73863375370596	25.795382905721105	14.317821063276353	12.531482954054391	40.32765384313943	16.76305461424021	39.88656529130128	0.9590333992762414	1.0840708890340482	0.8846593050116673	0.7144345043823563	0.5572755417956656	43.0	4.0	35.4682957019364	47.0	419.0	3821.0	37689.0	0.8	0.30881378396288933	0.8991416309012875	-1.0	0.2077187998766722	76.8318577961355	23.162277660168378	3.0	0.33047210300429186	141.0	109.0	250.0	5663.0	4858.0	10521.0	54.0
12	159	medium	iso	1324.0	443.0	119.15432883999988	64.355339	7.561595710240608E-5	1767.0	185.9238814	45.27692569068709	35.12833614050059	46.314754291382705	63.676701732190125	23.40939982143925	23.193630803768222	13.92838827718412	35.1172252918012	22.631302456805486	18.601075237738275	39.17994285904042	1.0093029426697597	1.2889003768808127	0.7830728897079778	0.5401007216986315	0.33459214501510576	65.0	3.0	39.408120990476064	126.0	330.0	14574.0	41892.0	0.5714285714285714	0.25806451612903225	0.7236842105263158	-1.0	0.12274760092279692	104.6242349800293	38.898524806181555	8.0	0.5964912280701754	169.0	64.0	233.0	10606.0	3045.0	13651.0	92.0
14	176	large	E	1249.0	805.0	115.63961019999986	90.91168815999994	5.234481946443863E-5	2054.0	208.5512983600001	45.27692569068709	33.61547262794322	54.357895021992576	68.35095325058614	32.38826948140329	30.544792109550738	14.317821063276353	44.92354480724757	21.15097437032534	17.029386365926403	48.33289811091291	1.060353246643186	1.3469073064006294	0.7872503487094384	0.7861639104694945	0.644515612489992	58.0	3.0	37.0	369.0	192.0	25800.0	14914.0	0.2	0.27312560856864654	0.3422459893048128	-1.0	0.03687336150060128	178.04274161152958	60.95391599384891	5.0	0.35294117647058826	127.0	75.0	202.0	9461.0	4395.0	13856.0	108.0
14	178	large	F	1083.0	699.0	106.4974745999999	83.84062035999997	4.910653078305104E-5	1782.0	192.75230852	38.47076812334269	34.36568055487916	35.537677791974374	48.262033477396756	28.42534080710379	30.487790694704103	13.601470508735444	31.608414890530213	33.318123823316384	17.88854381999832	42.35933139882133	0.9323516122157526	1.1194531143332964	0.8328634761724931	0.7872545398367601	0.6454293628808865	88.0	4.0	37.16180835212409	174.0	150.0	20826.0	19561.0	0.75	0.18181818181818182	0.46296296296296297	-1.0	0.01920214989394016	115.94363323700688	40.24922359499622	8.0	0.5987654320987654	120.0	79.0	199.0	19507.0	12931.0	32438.0	241.0
14	183	large	E	934.0	526.0	94.91168815999994	68.35533899999999	3.89041166308642E-5	1460.0	165.68124071999998	35.84689665786984	32.2490309931942	30.963756532073518	34.90502724280151	24.08318915758459	25.880157890191192	15.033296378372908	22.066066347373575	33.737447808264704	16.0	38.562353489168856	0.9305657739712759	1.1115650782014175	0.8371671548704914	0.7201993803415248	0.563169164882227	71.0	4.0	34.132096331752024	228.0	258.0	18639.0	19438.0	0.5625	0.33287671232876714	0.5308641975308642	0.04213537163704712	-1.0	150.25630711281775	50.17855551585514	6.0	0.44238683127572015	81.0	69.0	150.0	7164.0	6153.0	13317.0	113.0
14	184	large	iso	994.0	513.0	100.66904747999993	70.18376612	4.983860044265406E-5	1507.0	172.85281359999996	38.07886552931954	32.01562118716424	19.075098492445534	24.61885606004725	24.20743687382041	25.06785960467523	15.0	15.888078376026428	39.04344047215152	17.4928556845359	38.139321116305574	0.9656762585867383	1.18938393563284	0.8119129825584263	0.6971732411985274	0.5160965794768612	82.0	4.0	37.12142238654117	75.0	378.0	7704.0	43463.0	0.6153846153846154	0.30059721300597214	0.8344370860927153	-1.0	0.13888327224401792	165.44743494416224	55.16777050278786	9.0	0.5761589403973509	99.0	92.0	191.0	6248.0	6987.0	13235.0	89.0
14	185	medium	iso	1018.0	335.0	102.74011527999991	53.870057640000006	5.384517998075663E-5	1353.0	159.4386000399999	39.11521443121589	31.906112267087632	37.1753817272168	50.9061411137705	18.973665961010276	21.07474698160107	13.0	24.849665638654805	25.198933460450352	17.11724276862369	32.018061309204846	0.9003033809883884	1.2259473703276824	0.7343735977407799	0.5243332411413667	0.3290766208251473	94.0	3.0	35.510561809129406	66.0	259.0	6217.0	25818.0	0.8461538461538461	0.2402069475240207	0.796923076923077	-1.0	0.135725789768502	74.43165410307603	27.438223995581858	4.0	0.3507692307692308	118.0	25.0	143.0	10627.0	2117.0	12744.0	116.0
14	189	large	F	946.0	631.0	95.49747459999993	76.59797967999997	5.756795491711231E-5	1577.0	174.50966784000002	35.4682957019364	31.38470965295043	16.07357416474639	19.38033792738645	27.018512172212592	27.859197044260124	15.033296378372908	13.617795567595612	41.61262010837895	17.029386365926403	41.03755150685121	0.9698237938906878	1.130113870548491	0.8581646674418678	0.8020942962192219	0.6670190274841438	101.0	3.0	35.22782990761707	86.0	148.0	9239.0	17674.0	0.5625	0.1483830057070387	0.6324786324786325	-1.0	0.05062350843345709	114.20906871991164	45.28179635462463	4.0	0.7393162393162394	88.0	59.0	147.0	9292.0	4853.0	14145.0	155.0
15	197	large	iso	603.0	444.0	76.18376611999997	65.355339	6.878832725051828E-5	1047.0	143.53910511999993	28.442925306655784	25.709920264364882	20.376435213836373	23.565395870581995	21.633307652783937	25.049368269995888	12.206555615733702	13.113981630880849	32.5166313782285	13.038404810405298	32.801722579221135	0.863626875520701	1.106301575974896	0.7806432660639167	0.8578643762118073	0.736318407960199	133.0	3.0	27.784887978899608	100.0	338.0	8729.0	36277.0	0.5454545454545454	0.4183381088825215	0.771689497716895	-1.0	0.1926731354654925	111.80683412146476	42.548507344342674	7.0	0.4703196347031963	95.0	68.0	163.0	7168.0	5099.0	12267.0	108.0
15	198	large	iso	1041.0	552.0	101.7401152799999	71.18376611999997	5.3525256217656934E-5	1593.0	175.33809495999998	37.73592452822641	33.28663395418648	36.19320730556469	51.15184337928556	25.179356624028344	26.41527667222121	15.132745950421556	29.149941700174903	29.20090993092893	16.15549442140351	37.42877336004214	0.9532119211345387	1.1336659807706495	0.8408225502952459	0.6996627232443612	0.5302593659942363	154.0	3.0	35.84689665786984	33.0	433.0	3666.0	53050.0	0.6875	0.29252981795354677	0.9291845493562232	-1.0	0.21530496292538226	58.02612219537003	22.090722034374522	5.0	0.3927038626609442	119.0	92.0	211.0	10072.0	9602.0	19674.0	119.0
16	219	medium	iso	889.0	424.0	93.59797967999994	62.52691188000001	5.04049112560423E-5	1313.0	158.95331867999994	34.92849839314596	30.59411708155671	26.565051177078004	29.784546073930812	20.518284528683193	25.767277400752008	12.727922061357855	17.17795002941605	31.18246548697126	15.620499351813308	34.58137841912898	0.7962922977685013	1.1416736851740095	0.6974780168005129	0.6680369821418356	0.4769403824521935	88.0	3.0	33.60059523282288	49.0	307.0	5847.0	40981.0	0.6	0.27113480578827115	0.8623595505617978	-1.0	0.12050569639796627	105.87230990615944	42.818862824172385	9.0	0.4887640449438202	143.0	47.0	190.0	8456.0	2180.0	10636.0	75.0
17	227	large	iso	901.0	565.0	94.66904747999993	72.59797968	7.401615640598634E-5	1466.0	169.68124071999995	35.38361202590826	31.144823004794873	20.907980471009665	25.606660988309102	27.202941017470888	25.158861460750177	14.317821063276353	17.522235987270868	39.011298918377086	16.15549442140351	40.54284478565372	1.0812469022061924	1.1360993132136539	0.9517186478598407	0.766860780925648	0.6270810210876804	114.0	4.0	33.83784863137726	43.0	399.0	2924.0	33385.0	0.5333333333333333	0.3015006821282401	0.9027149321266968	-1.0	0.18390282261874621	79.36693582474166	29.751716727042563	4.0	0.3914027149321267	207.0	79.0	286.0	12422.0	3842.0	16264.0	89.0
17	229	large	F	933.0	517.0	96.49747459999995	71.25483391999997	7.899951177648856E-5	1450.0	170.1665220799999	37.16180835212409	30.870698080866262	25.201123645475075	37.30167679925353	25.709920264364882	25.621240766489713	14.560219778561036	21.581296378279163	34.20719535508371	16.0	35.612013906771395	1.0034611710917276	1.20378905118304	0.8335855606142643	0.7384113855348501	0.5541264737406216	143.0	4.0	34.36568055487916	48.0	347.0	3406.0	30206.0	0.6666666666666666	0.27241379310344827	0.8784810126582279	-1.0	0.10322423441012027	130.7656792451515	51.298389731009905	3.0	0.30632911392405066	96.0	120.0	216.0	10321.0	12605.0	22926.0	134.0
17	230	large	F	1181.0	609.0	110.39696951999987	75.18376611999997	3.348420309956624E-5	1790.0	188.40916276000002	41.10960958218893	35.4682957019364	47.254574965935035	54.55054705175826	25.709920264364882	28.411396487009846	14.317821063276353	34.225574368130076	28.250582109173507	18.110770276274835	42.013772139327976	0.9049157536525837	1.1590522963849246	0.7807376392549406	0.6810310685781953	0.5156646909398814	106.0	4.0	38.118237105091836	302.0	92.0	24245.0	8610.0	0.8666666666666667	0.2201117318435754	0.233502538071066	0.20670614299783285	-1.0	128.90196495677063	47.30512362387583	7.0	0.5025380710659898	137.0	68.0	205.0	6582.0	3188.0	9770.0	73.0
17	235	large	E	1039.0	648.0	102.08326103999991	78.84062035999996	4.87166094793445E-5	1687.0	183.33809496000003	39.01281840626232	33.0	45.0	56.52581607753068	28.30194339616981	28.09245979352782	15.264337522473747	34.80907187628399	26.0	15.556349186104045	41.73076995873898	1.0074569334327304	1.1822066183715854	0.852183465882164	0.7723168280165673	0.6236766121270453	75.0	4.0	34.40930106817051	65.0	90.0	8529.0	12154.0	0.5	0.09187907528156491	0.5806451612903226	-1.0	0.01664174640256952	147.4321088985913	51.35836278540102	6.0	1.0064516129032257	184.0	82.0	266.0	8193.0	2892.0	11085.0	97.0
18	252	large	iso	916.0	516.0	97.42640679999994	69.35533900000001	1.2190225634712362E-4	1432.0	169.19595935999996	37.33630940518894	30.265491900843113	34.47921568612564	50.960347133088185	23.345235059857504	25.866871207831572	12.727922061357855	26.515743408276215	28.679527259750895	16.55294535724685	34.13852689698512	0.9025148373101032	1.233626386364758	0.7315949523174742	0.7118741343132451	0.5633187772925764	81.0	3.0	35.11409973215888	50.0	347.0	3695.0	29735.0	0.7	0.2772346368715084	0.8740554156171285	-1.0	0.2225737239899008	85.11913529558879	32.014958301875645	2.0	0.25692695214105793	278.0	30.0	308.0	10134.0	862.0	10996.0	54.0
18	253	large	E	960.0	649.0	99.98275595999992	80.84062035999996	6.217140192792406E-5	1609.0	183.23758988000003	37.73592452822641	30.528675044947494	28.429048833086142	40.43235222956417	27.294688127912362	32.64210392127971	13.152946437965905	25.333949332152006	35.049015341302386	16.0312195418814	39.06245785970692	0.836180418815427	1.2360813062691929	0.6764768745991571	0.808545629531775	0.6760416666666667	78.0	4.0	35.22782990761707	90.0	71.0	11868.0	11114.0	0.2857142857142857	0.10006215040397763	0.4409937888198758	-1.0	0.047837975876056496	138.73706925333596	50.46483723146765	4.0	1.0124223602484472	98.0	70.0	168.0	6293.0	3234.0	9527.0	84.0
18	254	large	E	1337.0	867.0	117.22539663999986	92.66904747999993	2.658716159776315E-5	2204.0	212.30865768000007	42.80186911806539	37.8021163428716	49.41481324872723	59.505870487616136	33.24154027718932	32.18966498763678	15.132745950421556	42.3345998045494	29.045992823284124	18.027756377319946	49.13023734279531	1.0326774227055964	1.1322611869093568	0.9120487698818094	0.790520229712571	0.6484667165295438	103.0	3.0	39.56008088970496	884.0	161.0	78460.0	14744.0	0.5625	0.47413793103448276	0.15406698564593302	0.1235656637750229	-1.0	182.24801709188193	54.23538406167134	5.0	0.2755980861244019	135.0	137.0	272.0	6494.0	7309.0	13803.0	62.0
18	255	medium	iso	1266.0	574.0	112.49747459999992	71.35533899999997	6.424002172791399E-5	1840.0	186.26702716	42.2965719651132	37.21558813185679	55.20191442620323	67.56877896835249	25.96150997149434	27.163540881618594	16.492422502470642	38.324618868333424	20.260327401747308	18.35755975068582	41.4616824273816	0.9557483718576004	1.1365283766376126	0.8409366554358768	0.6342839184054005	0.45339652448657186	102.0	3.0	38.27531841800928	52.0	428.0	5608.0	55648.0	0.7647058823529411	0.2608695652173913	0.8916666666666667	-1.0	0.19933946000657105	78.87436696742623	24.93171219946131	8.0	0.5166666666666667	99.0	108.0	207.0	4728.0	6009.0	10737.0	65.0
18	258	large	F	1047.0	675.0	105.39696951999991	81.25483391999994	1.2624291204189404E-4	1722.0	189.48023056	37.12142238654117	33.13608305156178	5.548466293718064	13.183425487620127	29.410882339705484	27.745170101884863	12.649110640673518	9.697904251926577	47.531266672322225	19.4164878389476	42.52175759957424	1.0600361155366447	1.1202718899749844	0.9462311114137794	0.7709408941267631	0.6446991404011462	56.0	4.0	38.63935817272331	158.0	187.0	10436.0	15213.0	0.9230769230769231	0.20034843205574912	0.5420289855072464	-1.0	0.038349507897076786	84.87215729264295	35.16824515016381	2.0	0.3333333333333333	99.0	80.0	179.0	3214.0	2304.0	5518.0	39.0
19	271	large	F	1478.0	852.0	121.15432883999983	88.01219323999996	1.892398357304591E-4	2330.0	211.58073564000009	44.384682042344295	41.48493702538308	35.421577080539244	30.650667957052875	29.698484809834994	37.30695248030569	21.213203435596427	26.81105158903031	43.07587592350933	21.2602916254693	52.59106685074946	0.796057647043478	1.069898744577748	0.7440495197119373	0.7264469547450639	0.5764546684709067	72.0	4.0	43.41658669218482	143.0	100.0	19064.0	12883.0	0.0	0.10429184549356223	0.411522633744856	0.0020681509117279817	-1.0	124.27766932191822	44.3900732322455	4.0	0.7160493827160493	128.0	102.0	230.0	12340.0	10313.0	22653.0	127.0
19	274	large	iso	1085.0	556.0	105.22539663999989	70.59797967999998	6.025927245446105E-5	1641.0	178.65180344000004	38.600518131237564	34.20526275297414	38.659808254090095	50.6092744464458	24.73863375370596	27.939029638198974	14.317821063276353	29.14468650848474	29.381443646785474	18.0	37.71133194162494	0.8854507144329254	1.128496465880276	0.7846286995167819	0.670921487913529	0.5124423963133641	81.0	4.0	37.21558813185679	50.0	400.0	4333.0	41710.0	0.6666666666666666	0.2742230347349177	0.8888888888888888	-1.0	0.17965551700543744	74.48586639785049	24.169851558591787	3.0	0.26666666666666666	199.0	73.0	272.0	14277.0	4717.0	18994.0	98.0
19	276	large	F	1173.0	622.0	111.49747459999992	76.76955256	1.217045424782716E-4	1795.0	191.09545427999998	41.97618372363071	33.734255586866	34.93931020467704	51.37175097131265	27.018512172212592	28.816898610536906	14.212670403551895	30.993765621137094	31.807430794997558	17.46424919657298	39.67391008583361	0.9375926444191766	1.2443192533340977	0.7534984626388599	0.6885317612386537	0.5302642796248934	103.0	4.0	38.62641583165593	214.0	353.0	14508.0	21985.0	0.6666666666666666	0.3158774373259053	0.6225749559082893	-1.0	0.024620094732649908	133.58453122865964	55.446370214884205	3.0	0.14462081128747795	123.0	110.0	233.0	12125.0	11658.0	23783.0	121.0
[truncated: 67 more columns]
