# Supplementary material for: Exploiting Single-Cell Quantitative Data to Map Genetic Variants Having Probabilistic Effects
Source: PLoS Genet. 2016 Aug 1;12(8):e1006213. doi: 10.1371/journal.pgen.1006213 (PMC4968810; doi:10.1371/journal.pgen.1006213)
Supplement: S1 Dataset — (ZIP) [file pgen.1006213.s007.zip › data/2014-10-07_morpho/k_series/k8-4_A.xls]

image_number	cell_	Agroup	C11-1_A	C12-1_A	C13_A	C103_A	C104_A	C115_A	C126_A	C127_A	A7-1_A	A8-1_A	A101_A	A120_A	A121_A	A122_A	A123_A	D14-1_A	D15-1_A	D16-1_A	D17-1_A	D102_A	D105_A	D117_A	D127_A	D135_A	D147_A	D148_A	D154_A	D155_A	D173_A	D176_A	D179_A	D182_A	D188_A	D191_A	D194_A
2	1	A	831.0	106.0832610399999	7.831333859208671E-5	37.21558813185679	28.160255680657446	1.3215642838576647	97.0	3.0	340.0	22145.0	0.4091456077015644	54.80978258267437	22.02271554554524	3.0	0.2323529411764706	137.0	7948.0	86.0	0.0012065701326232138	19.1049731745428	0.5133594317212689	1.0	19.235384061671343	1.0	0.05555555555555555	0.07692307692307693	6.3401917459099195	83.6598082540901	9.055385138137417	17.029386365926403	5.0	3.4058772731852804	1.4142135623730951	58.01459854014598	1.4823855057876196
2	4	A	682.0	94.08326103999993	5.611232942815173E-5	30.4138126514911	26.832815729997478	1.1334558757279536	83.0	3.0	213.0	11047.0	0.312316715542522	40.979024048239026	18.867962264113206	1.0	0.3004694835680751	74.0	6583.0	130.0	3.6006849944197666E-4	18.973665961010276	0.6238502938920436	5.0990195135927845	20.248456731316587	6.0	0.3333333333333333	0.375	39.610688240026576	28.300755766006375	5.830951894845301	10.770329614269007	4.47213595499958	2.408318915758459	1.4142135623730951	88.95945945945945	1.4613398146741607
2	12	B	823.0	104.56854239999991	7.830745977462746E-5	32.55764119219941	30.59411708155671	1.064179793304981	33.0	3.0	188.0	16330.0	0.2284325637910085	63.819840991344876	26.0	4.0	0.5	74.0	7205.0	140.0	4.821987742736206E-4	17.46424919657298	0.5364101500313018	4.0	18.384776310850235	4.123105625617661	0.26666666666666666	0.26559258100921596	79.38034472384487	65.3441012559184	5.385164807134504	9.055385138137417	5.0990195135927845	1.775907135479261	1.0	97.36486486486487	1.4378903539208883
2	15	A	880.0	109.3969695199999	4.961249859762164E-5	38.58756276314948	28.30194339616981	1.3634244907850268	60.0	3.0	442.0	15499.0	0.5022727272727273	0.0	0.0	0.0	0.0	65.0	6865.0	132.0	4.931989143770561E-4	20.808652046684813	0.5392580032693008	2.23606797749979	20.0	2.0	0.125	0.13333333333333333	31.429565614838516	57.99461679191651	5.830951894845301	10.0	3.605551275463989	2.773500981126146	1.0	105.61538461538461	1.2498179169701384
2	21	B	1047.0	119.15432883999989	5.6518481787617644E-5	39.05124837953327	32.64965543462902	1.1960692344126416	41.0	4.0	96.0	6552.0	0.09169054441260745	12.806248474865697	6.4031242374328485	1.0	0.28125	113.0	8933.0	114.0	3.820816525924541E-4	22.67156809750927	0.5805593684782538	2.8284271247461903	23.430749027719962	5.0	0.14804664203952106	0.2777777777777778	4.0856167799748775	49.085616779974885	7.810249675906654	13.038404810405298	5.0	2.6076809620810595	3.605551275463989	79.05309734513274	1.4420687339079816
3	33	A	643.0	91.25483391999994	3.264383202057686E-5	28.284271247461902	27.16615541441225	1.0411584125907072	46.0	3.0	180.0	10141.0	0.27993779160186627	18.439088914585774	9.219544457292887	1.0	0.14444444444444443	66.0	5760.0	103.0	6.754639693849352E-4	16.1245154965971	0.5700877125495689	4.47213595499958	15.297058540778355	5.0990195135927845	0.31234752377721214	0.3561309707013459	71.56505117707799	86.82016988013577	5.0990195135927845	9.219544457292887	4.123105625617661	2.23606797749979	1.4142135623730951	87.27272727272727	1.1802083333333335
3	36	B	878.0	107.74011527999991	3.1582001342092605E-5	35.22782990761707	30.265491900843113	1.1639602628310732	46.0	3.0	154.0	6359.0	0.17539863325740318	51.10772935672255	25.553864678361276	1.0	0.22077922077922077	204.0	10394.0	73.0	0.008227025767679126	18.439088914585774	0.5234239225902138	2.23606797749979	19.313207915827967	5.0990195135927845	0.1514456332038457	0.3561309707013459	56.72511201516508	71.98023071822286	14.560219778561036	25.495097567963924	6.082762530298219	4.191368221424547	3.0	50.950980392156865	1.4327496632672696
3	39	B	813.0	105.25483391999992	6.824122709286941E-5	37.8549864614954	26.476404589747453	1.429763105982831	44.0	3.0	130.0	8381.0	0.15990159901599016	41.654961053775374	18.384776310850235	2.0	0.5769230769230769	109.0	7069.0	78.0	5.762470433794531E-4	19.697715603592208	0.5203466556150521	4.123105625617661	20.024984394500787	5.385164807134504	0.33333333333333337	0.4142434467026541	88.49256424122504	80.72739822279969	7.0710678118654755	12.041594578792296	5.0	2.4083189157584592	1.4142135623730951	64.85321100917432	1.2027160843117837
3	41	A	681.0	98.9116881599999	1.8384910240001672E-4	31.400636936215164	26.40075756488817	1.18938393563284	65.0	4.0	209.0	8002.0	0.3069016152716593	8.246211251235321	4.123105625617661	1.0	0.14832535885167464	225.0	8358.0	55.0	0.0012397349278293944	17.0	0.5413902920037097	3.1622776601683795	17.804493814764857	2.8284271247461903	0.2171861213815347	0.17374889710522776	55.30484646876603	8.13010235415598	10.816653826391969	21.400934559032695	7.810249675906654	2.7401088885866334	3.1622776601683795	37.14666666666667	1.4806173725771714
3	42	A	928.0	113.88225087999986	1.1339150587622277E-4	40.0	27.202941017470888	1.4704292441876154	44.0	4.0	330.0	12310.0	0.35560344827586204	35.49755918341006	16.278820596099706	1.0	0.11818181818181818	84.0	7452.0	109.0	4.663088667369572E-4	21.2602916254693	0.5315072906367325	2.0	21.2602916254693	2.0	0.13333333333333333	0.13333333333333333	53.13010235415598	53.13010235415598	6.708203932499369	11.180339887498949	3.605551275463989	3.1008683647302115	0.0	88.71428571428571	1.2286634460547505
4	44	A	1050.0	118.81118307999986	5.839096937469649E-5	38.62641583165593	33.24154027718932	1.1619923598474697	67.0	3.0	284.0	20270.0	0.2704761904761905	65.83446223747958	23.0	1.0	0.28169014084507044	108.0	5052.0	39.0	0.002602616678980317	21.470910553583888	0.555860803838486	3.1622776601683795	19.697715603592208	1.0	0.18864566947613626	0.0625	50.31454566994475	68.74949449286676	8.602325267042627	15.620499351813308	5.0	3.1240998703626617	2.23606797749979	46.77777777777778	0.833729216152019
4	45	A	643.0	91.84062035999993	6.403254546176411E-5	29.154759474226502	26.92582403567252	1.0827805840074194	44.0	3.0	240.0	14095.0	0.37325038880248834	52.86927295160187	18.867962264113206	5.0	0.4041666666666667	101.0	3103.0	44.0	0.0019420890120240846	15.524174696260024	0.5324747991827462	2.8284271247461903	16.278820596099706	4.242640687119285	0.19026059766179765	0.2853908964926964	64.6538240580533	64.6538240580533	6.708203932499369	12.529964086141668	5.385164807134504	2.326755918322392	1.4142135623730951	30.722772277227723	1.4321624234611667
4	51	B	1199.0	127.63961019999985	4.5412256182251483E-5	42.941821107167776	34.0	1.262994738446111	61.0	4.0	285.0	27217.0	0.237698081734779	92.95835760558306	33.13608305156178	3.0	0.3929824561403509	80.0	4241.0	72.0	8.632031870679361E-4	29.206163733020468	0.6801333287689894	8.94427190999916	29.832867780352597	9.848857801796104	0.42543562981151706	0.4777397765705165	35.67640822186198	38.278970424361795	5.830951894845301	10.295630140987	5.0	2.0591260281974	1.0	53.0125	1.3581702428672482
4	52	A	814.0	104.66904747999993	6.694130225899791E-5	37.21558813185679	27.16615541441225	1.3699247303912976	59.0	3.0	399.0	15839.0	0.49017199017199015	0.0	0.0	0.0	0.03508771929824561	66.0	5727.0	112.0	7.075047007942712E-4	23.0	0.6180205971355279	4.47213595499958	24.08318915758459	5.0	0.2701716134791496	0.2777777777777778	32.57405713457251	6.009005957494525	5.385164807134504	9.486832980505138	4.123105625617661	2.3008949665421112	2.23606797749979	86.77272727272727	1.2907281299109483
4	55	B	1030.0	117.15432883999989	6.069234140611836E-5	38.3275357934736	33.24154027718932	1.1530011989177993	36.0	3.0	181.0	18239.0	0.17572815533980582	45.170617754856394	20.12461179749811	2.0	0.48066298342541436	73.0	5351.0	91.0	6.344878794737058E-4	19.924858845171276	0.5198575497401029	1.4142135623730951	20.248456731316587	2.23606797749979	0.07402332101976053	0.11901388973144479	29.475889003245754	47.91083782616775	6.4031242374328485	11.180339887498949	4.47213595499958	2.5	1.0	73.3013698630137	1.2414501962250046
4	56	B	1306.0	132.71067799999986	4.468314737736892E-5	42.43819034784589	36.61966684720111	1.1588906727339465	48.0	4.0	195.0	22807.0	0.14931087289433384	59.139941812860044	22.80350850198276	2.0	0.49230769230769234	127.0	8806.0	88.0	2.849613174072116E-4	25.495097567963924	0.6007583584265163	5.385164807134504	26.1725046566048	6.324555320336759	0.26121886248440607	0.3174203325344759	34.5085229876684	37.874983651098205	6.708203932499369	13.038404810405298	5.830951894845301	2.23606797749979	1.0	69.33858267716535	1.2691346808993869
4	57	B	757.0	100.32590171999993	9.419332464878458E-5	32.64965543462902	28.178005607210743	1.158692914244931	53.0	4.0	111.0	11755.0	0.14663143989431968	0.0	0.0	0.0	0.24324324324324326	109.0	5023.0	74.0	8.050751509310202E-4	18.439088914585774	0.5647560033674606	4.0	18.439088914585774	4.0	0.26666666666666666	0.26666666666666666	60.25511870305779	60.25511870305779	6.4031242374328485	12.529964086141668	5.830951894845301	2.148871112659745	0.0	46.08256880733945	1.6058132590085608
4	60	A	849.0	105.74011527999991	3.676306162733885E-5	33.1058907144937	30.870698080866262	1.0724049915480471	32.0	3.0	238.0	9569.0	0.28032979976442873	49.826224047528	22.80350850198276	1.0	0.15126050420168066	116.0	6730.0	69.0	0.0012138343699763451	20.0	0.604122093330177	5.0990195135927845	20.0	5.0990195135927845	0.31323027878410764	0.31323027878410764	53.67317404787977	53.67317404787977	7.280109889280518	14.317821063276353	6.708203932499369	2.1343747458109497	0.0	58.01724137931034	1.1893016344725111
4	62	A	516.0	82.42640679999995	9.038351805346709E-5	26.30589287593181	24.331050121192877	1.0811655372416007	28.0	3.0	263.0	10781.0	0.5096899224806202	22.77032961426901	10.770329614269007	1.0	0.1482889733840304	53.0	4250.0	95.0	6.45570577466492E-4	14.035668847618199	0.5335560710223954	1.4142135623730951	13.152946437965905	0.0	0.125	0.0	53.7461622625552	-1.0	5.0	8.06225774829855	3.605551275463989	2.23606797749979	1.4142135623730951	80.18867924528301	1.1847058823529413
4	63	A	658.0	91.84062035999993	4.2211870840093694E-5	30.0	25.80697580112788	1.162476387438193	31.0	3.0	294.0	10725.0	0.44680851063829785	44.96783982574501	20.615528128088304	2.0	0.14965986394557823	73.0	4328.0	69.0	0.0017986625334960981	17.72004514666935	0.590668171555645	6.4031242374328485	17.46424919657298	7.0710678118654755	0.5	0.5555555555555556	75.52970589993411	81.86989764584402	7.810249675906654	12.806248474865697	4.242640687119285	3.0184617127124724	1.0	59.28767123287671	1.1638170055452866
4	66	B	702.0	96.91168815999991	6.387768281322457E-5	33.61547262794322	25.495097567963924	1.3185073145271278	35.0	3.0	110.0	4226.0	0.15669515669515668	16.1245154965971	8.06225774829855	1.0	0.14545454545454545	72.0	4968.0	87.0	4.1387178978749404E-4	18.24828759089466	0.5428538159456242	4.47213595499958	18.110770276274835	5.385164807134504	0.3701166050988026	0.4600856791042167	85.23635830927383	90.0	5.385164807134504	9.848857801796104	3.605551275463989	2.7315816776253388	1.0	69.0	1.2608695652173914
4	67	B	1064.0	119.15432883999989	4.7703181496550055E-5	39.45883931389772	33.37663853655727	1.1822292790413462	40.0	3.0	183.0	6878.0	0.17199248120300753	0.0	0.0	0.0	0.17486338797814208	83.0	6944.0	78.0	4.931931727746725E-4	24.351591323771842	0.6171390681325747	5.830951894845301	24.351591323771842	5.830951894845301	0.33333333333333337	0.33333333333333337	50.06361685303009	50.06361685303009	6.708203932499369	12.083045973594572	4.47213595499958	2.701851217221259	0.0	83.66265060240964	0.9323156682027649
5	68	B	780.0	101.49747459999992	8.57723602220435E-5	31.827660925679098	28.284271247461902	1.12527774349269	31.0	3.0	119.0	9092.0	0.15256410256410258	52.38571364685191	20.808652046684813	3.0	0.5714285714285714	242.0	8448.0	55.0	0.0024141324345403428	19.209372712298546	0.6035433378894677	3.1622776601683795	18.601075237738275	3.0	0.2	0.1875	24.07549825507884	42.51044707800085	11.045361017187261	21.095023109728988	9.055385138137417	2.329555594591527	1.0	34.90909090909091	1.5755208333333335
5	69	B	963.0	120.81118307999986	1.3909734786148398E-4	38.2099463490856	30.066592756745816	1.270843911653831	85.0	9.0	148.0	13990.0	0.1536863966770509	66.72602518104134	24.0	3.0	0.6216216216216216	94.0	6818.0	87.0	4.934558873775563E-4	23.345235059857504	0.6109727254410598	4.47213595499958	24.186773244895647	5.0990195135927845	0.23802777946288958	0.2626128657194451	20.556045219583467	5.3009265165256885	6.4031242374328485	12.206555615733702	5.0	2.4413111231467406	1.4142135623730951	72.53191489361703	1.1994719859196243
5	70	B	1257.0	129.63961019999985	5.924093199796066E-5	40.162171256046406	38.27531841800928	1.0492968554155602	54.0	4.0	118.0	17496.0	0.09387430389817025	88.98092782341402	29.966648127543394	3.0	1.0338983050847457	98.0	5635.0	61.0	2.1837478225697176E-4	24.596747752497688	0.6124357071156767	5.830951894845301	25.059928172283335	6.708203932499369	0.30903983234775434	0.3570416691943344	41.510675094203634	45.90938044919915	6.324555320336759	12.165525060596439	5.0990195135927845	2.385855756810896	1.0	57.5	1.0608695652173914
5	71	B	704.0	96.08326103999994	4.672049445036837E-5	31.89043743820395	27.65863337187866	1.1530011989177993	71.0	3.0	35.0	4023.0	0.04971590909090909	29.274240338439974	12.529964086141668	2.0	2.2	64.0	7710.0	150.0	9.086338854362725E-4	22.67156809750927	0.7109205742768926	7.0710678118654755	23.345235059857504	7.810249675906654	0.4343722427630694	0.4761993272323109	5.194428907734817	10.388857815469606	5.385164807134504	9.848857801796104	4.47213595499958	2.2022715545545237	1.0	120.46875	1.245136186770428
5	72	B	1011.0	117.63961019999988	6.29183292273826E-5	41.400483088968905	30.0	1.3800161029656302	54.0	3.0	175.0	17490.0	0.17309594460929772	56.538171975444925	22.67156809750927	3.0	0.5942857142857143	263.0	10370.0	55.0	0.00668604509412058	25.612496949731394	0.6186521276742253	4.242640687119285	29.68164415931166	8.54400374531753	0.22206996305928156	0.42195826865675334	8.13010235415598	16.313852426260553	15.652475842498529	27.730849247724095	14.317821063276353	1.9368065242029524	5.0	39.42965779467681	1.3948891031822566
5	73	A	752.0	99.1543288399999	4.779144777598312E-5	31.25699921617557	28.284271247461902	1.1051018052650172	60.0	4.0	410.0	16473.0	0.5452127659574468	47.56791200390789	22.847319317591726	1.0	0.06341463414634146	57.0	5697.0	89.0	4.284716365697626E-4	19.1049731745428	0.6112222431338172	3.0	19.1049731745428	3.0	0.2	0.2	7.594643368591445	7.594643368591445	5.385164807134504	9.219544457292887	3.1622776601683795	2.91547594742265	0.0	99.94736842105263	0.8904686677198526
5	75	B	1188.0	125.98275595999986	5.254493197029885E-5	41.677331968349414	35.84689665786984	1.1626482584009	73.0	4.0	226.0	13837.0	0.19023569023569023	31.138677793742133	15.297058540778355	2.0	0.22566371681415928	149.0	16482.0	148.0	0.0018373484941744676	27.730849247724095	0.6653700690049796	7.280109889280518	28.231188426986208	8.06225774829855	0.3486540305625663	0.40111231483078513	15.484169713915662	24.304549265936714	10.44030650891055	17.72004514666935	5.385164807134504	3.2905297760233916	1.4142135623730951	110.61744966442953	1.3379444242203615
5	80	A	1065.0	119.39696951999987	3.922186804513481E-5	38.0	34.0	1.1176470588235294	48.0	3.0	599.0	25365.0	0.5624413145539906	14.422205101855956	7.211102550927978	1.0	0.1636060100166945	109.0	7712.0	69.0	3.314724316936793E-4	20.615528128088304	0.542513898107587	5.0990195135927845	22.80350850198276	6.708203932499369	0.295378269592824	0.3570416691943344	78.69006752597979	63.43494882292201	7.280109889280518	13.0	5.385164807134504	2.4140393963016744	2.23606797749979	70.75229357798165	0.9752334024896266
5	84	A	973.0	114.91168815999991	8.249522140427048E-5	37.36308338453881	31.04834939252005	1.2033838872458729	54.0	3.0	311.0	9423.0	0.31963001027749227	0.0	0.0	0.0	0.022508038585209004	79.0	5682.0	76.0	3.7043298192040536E-4	21.93171219946131	0.5869888192508452	4.47213595499958	21.02379604162864	4.123105625617661	0.2857142857142857	0.26559258100921596	47.91083782616775	60.43964553531927	6.082762530298219	10.198039027185569	4.123105625617661	2.473387769603369	1.0	71.92405063291139	1.0566701865540302
5	86	A	489.0	80.42640679999997	1.067562120011057E-4	25.0	22.80350850198276	1.0963225241337866	22.0	3.0	265.0	6551.0	0.5419222903885481	0.0	0.0	0.0	0.0	94.0	5493.0	32.0	0.001939725665924562	13.601470508735444	0.5440588203494178	1.4142135623730951	14.7648230602334	3.1622776601683795	0.1174440439029407	0.25	6.3401917459099195	57.094757077012105	8.54400374531753	13.601470508735444	5.385164807134504	2.525729665824826	4.0	58.43617021276596	0.5476060440560714
6	87	A	1054.0	117.7401152799999	5.573768698095906E-5	39.05124837953327	32.01562118716424	1.2197560731756085	79.0	3.0	378.0	20964.0	0.3586337760910816	68.48153976469877	26.92582403567252	1.0	0.1931216931216931	210.0	10853.0	69.0	0.006732568426186908	20.12461179749811	0.5153385008824815	5.0990195135927845	22.561028345356956	3.0	0.295378269592824	0.16666666666666666	89.42127443439225	11.888658039627956	13.601470508735444	25.632011235952593	4.123105625617661	6.216675866050072	5.385164807134504	51.680952380952384	1.335114714825394
6	89	B	887.0	108.91168815999991	7.33246944131209E-5	34.48187929913333	30.364452901377952	1.135600216843312	57.0	3.0	88.0	8135.0	0.0992108229988726	47.351817271782856	18.681541692269406	3.0	0.9204545454545454	156.0	11883.0	125.0	0.002948897213655382	21.095023109728988	0.6117712705484469	5.830951894845301	21.0	7.0710678118654755	0.33333333333333337	0.41666666666666674	47.35329686610831	61.38954033403479	11.045361017187261	19.1049731745428	6.082762530298219	3.140838242390853	2.0	76.17307692307692	1.6409997475385005
6	90	A	797.0	103.1543288399999	5.663633933072983E-5	32.01562118716424	30.083217912982647	1.0642352583347692	64.0	3.0	422.0	24292.0	0.5294855708908407	64.06644565615761	24.351591323771842	3.0	0.24170616113744076	97.0	9389.0	143.0	0.0017033410178464354	17.88854381999832	0.5587442366156626	4.0	18.027756377319946	6.082762530298219	0.25	0.3736611319222725	75.96375653207352	85.42607874009913	7.615773105863909	14.317821063276353	5.385164807134504	2.658752624303619	2.23606797749979	96.79381443298969	1.4773671317499202
6	96	A	790.0	103.15432883999988	7.070264955692679E-5	33.1058907144937	29.068883707497267	1.1388772629736459	33.0	3.0	257.0	8468.0	0.32531645569620254	0.0	0.0	0.0	0.0	115.0	11155.0	162.0	0.003267082677735049	19.4164878389476	0.5864964639192474	4.123105625617661	19.209372712298546	5.0	0.2831760569774271	0.35714285714285715	50.94686305397351	64.98310652189998	8.602325267042627	15.0	6.4031242374328485	2.342606428329091	1.4142135623730951	97.0	1.6701030927835052
6	99	B	967.0	113.4974745999999	9.245282466259643E-5	37.69615364994153	31.016124838541646	1.2153727729100143	32.0	4.0	133.0	9204.0	0.1375387797311272	32.7522458442801	16.0	2.0	0.3609022556390977	99.0	4826.0	74.0	4.207814475004541E-4	24.73863375370596	0.6562641372760941	6.082762530298219	26.68332812825267	8.06225774829855	0.3736611319222725	0.5	30.712827715158852	28.37552185603505	6.4031242374328485	11.704699910719626	4.47213595499958	2.6172504656604803	2.0	48.74747474747475	1.5180273518441774
6	103	B	474.0	79.01219323999996	7.740269162964737E-5	26.30589287593181	21.095023109728988	1.2470189171681723	23.0	3.0	118.0	3921.0	0.2489451476793249	0.0	0.0	0.0	0.09322033898305085	58.0	4460.0	97.0	3.794144943123555E-4	15.811388300841896	0.6010587960429312	3.605551275463989	16.76305461424021	4.242640687119285	0.3333333333333333	0.37499999999999994	47.563770211465	36.2538377374448	5.0	9.433981132056603	3.605551275463989	2.6165155925684536	1.0	76.89655172413794	1.2614349775784752
7	104	B	648.0	92.66904747999993	6.674840553167956E-5	30.463092423455635	26.0	1.1716574009021399	57.0	4.0	121.0	9096.0	0.1867283950617284	47.14795054634873	20.12461179749811	2.0	0.49586776859504134	82.0	4763.0	70.0	4.934604084111882E-4	18.439088914585774	0.6052927476393778	4.47213595499958	20.396078054371138	6.324555320336759	0.3333333333333333	0.46499055497527714	49.763641690726175	41.633539336570195	5.830951894845301	10.0	5.0	2.0	2.0	58.08536585365854	1.2051228217509973
7	114	B	985.0	114.81118307999989	5.518974077099918E-5	37.589892258425	31.76476034853718	1.1833834679050579	78.0	4.0	132.0	12693.0	0.13401015228426397	47.902084965786756	21.540659228538015	2.0	0.5	73.0	7382.0	128.0	4.8467664623062025E-4	26.419689627245813	0.7028402594403388	8.06225774829855	25.553864678361276	7.211102550927978	0.4608885989624768	0.4191368221424546	1.8476102659946037	5.7927964950321496	6.324555320336759	10.44030650891055	4.123105625617661	2.5321462647095156	1.0	101.12328767123287	1.2657816309943106
7	116	B	1084.0	120.56854239999987	5.896450570152784E-5	41.23105625617661	32.69556544854363	1.2610595868441594	63.0	3.0	97.0	11568.0	0.08948339483394833	12.513233075965879	6.0	2.0	0.44329896907216493	111.0	5533.0	68.0	5.868387027372026E-4	26.476404589747453	0.6421471335889233	7.615773105863909	25.495097567963924	6.708203932499369	0.41424344670265417	0.375	46.03224469156573	49.39870535499553	7.211102550927978	12.806248474865697	5.656854249492381	2.263846284534354	1.0	49.846846846846844	1.3641785649737936
7	118	B	588.0	88.08326103999993	8.222112365694159E-5	28.284271247461902	25.317977802344327	1.117161546955891	37.0	4.0	45.0	2417.0	0.07653061224489796	0.0	0.0	0.0	0.2222222222222222	84.0	4504.0	56.0	5.17242509010984E-4	18.0	0.6363961030678927	4.47213595499958	19.026297590440446	5.830951894845301	0.35691530512412484	0.4472135954999579	34.69515353123397	39.0938588862295	5.830951894845301	10.0	5.0	2.0	1.4142135623730951	53.61904761904762	1.044404973357016
7	119	A	843.0	106.91168815999993	7.685308015035036E-5	37.48332962798263	26.30589287593181	1.424902389923341	67.0	3.0	564.0	14086.0	0.6690391459074733	0.0	0.0	0.0	0.0	77.0	5816.0	80.0	0.0010702544482521711	23.194827009486403	0.618803805310045	4.0	22.20360331117452	3.0	0.2222222222222222	0.16666666666666666	9.462322208025617	9.462322208025617	6.082762530298219	10.44030650891055	5.0990195135927845	2.047512562185564	1.0	75.53246753246754	1.0591471801925723
7	126	A	714.0	98.08326103999993	1.0602366142730205E-4	33.015148038438355	25.80697580112788	1.2793110007486985	49.0	4.0	183.0	5019.0	0.25630252100840334	0.0	0.0	0.0	0.0	82.0	4654.0	56.0	4.6591301885790415E-4	17.4928556845359	0.5298433211376061	1.0	17.029386365926403	1.0	0.06666666666666667	0.07692307692307693	32.73522627210758	57.264773727892404	6.082762530298219	10.44030650891055	4.123105625617661	2.5321462647095156	1.4142135623730951	56.75609756097561	0.9866781263429308
7	127	B	996.0	117.63961019999986	1.1578789589448399E-4	37.64306044943742	32.64965543462902	1.1529389804681454	52.0	4.0	208.0	6422.0	0.20883534136546184	0.0	0.0	0.0	0.0	157.0	6194.0	63.0	8.053146513112083E-4	20.615528128088304	0.5476581309263977	2.23606797749979	20.615528128088304	2.23606797749979	0.125	0.125	14.036243467926468	14.036243467926468	8.602325267042627	15.264337522473747	6.708203932499369	2.275473088783468	0.0	39.452229299363054	1.5968679367129481
7	128	B	970.0	114.32590171999988	6.304145538118057E-5	37.33630940518894	31.016124838541646	1.203770928816795	39.0	4.0	117.0	5914.0	0.12061855670103093	0.0	0.0	0.0	0.1452991452991453	101.0	6111.0	72.0	2.8317758566135363E-4	25.079872407968907	0.6717287489717274	8.06225774829855	25.019992006393608	8.602325267042627	0.5	0.5440588203494178	52.12501634890178	57.917812843933945	6.708203932499369	11.40175425099138	5.830951894845301	1.955384722187607	1.0	60.504950495049506	1.1899852724594993
8	132	A	475.0	78.42640679999997	5.8088509992356055E-5	23.600847442411894	23.600847442411894	1.0	45.0	3.0	144.0	7959.0	0.3031578947368421	39.68355676574165	15.556349186104045	1.0	0.4305555555555556	52.0	3999.0	91.0	5.615347977530226E-4	13.892443989449804	0.5886417436216461	2.0	14.317821063276353	3.1622776601683795	0.16666666666666666	0.25	34.99202019855866	53.42696902148067	5.385164807134504	8.54400374531753	3.1622776601683795	2.7018512172212588	1.4142135623730951	76.90384615384616	1.183295823955989
8	133	A	1169.0	125.98275595999988	1.531213905357703E-4	41.773197148410844	34.713109915419565	1.2033838872458726	111.0	3.0	528.0	21638.0	0.4516680923866553	56.53755758364179	26.0	3.0	0.10227272727272728	128.0	7831.0	82.0	3.9215034415432566E-4	26.68332812825267	0.6387667200442609	5.385164807134504	28.861739379323623	7.615773105863909	0.27883326429273	0.4053467022297068	11.017111618789214	12.41429264608559	7.280109889280518	12.36931687685298	6.324555320336759	1.9557607215607944	2.23606797749979	61.1796875	1.3403141361256545
8	134	B	879.0	108.91168815999988	5.685516764936069E-5	35.510561809129406	30.01666203960727	1.1830283381367617	70.0	3.0	94.0	14682.0	0.10693970420932879	74.09411061306913	27.85677655436824	4.0	0.8936170212765957	266.0	19529.0	113.0	0.0016980852138115633	20.248456731316587	0.5702094165716892	2.23606797749979	18.35755975068582	1.0	0.1315334104411641	0.0625	4.398705354995531	30.96375653207352	12.165525060596439	22.20360331117452	8.06225774829855	2.7540180436256017	3.1622776601683795	73.4172932330827	1.5391469097240003
8	136	B	1176.0	125.88225087999984	6.710291726916867E-5	42.43819034784589	33.83784863137726	1.2541633722095935	69.0	4.0	266.0	27394.0	0.2261904761904762	63.25241163751146	22.67156809750927	3.0	0.40601503759398494	95.0	16083.0	211.0	3.783494780742221E-4	25.495097567963924	0.6007583584265163	6.082762530298219	26.0	7.280109889280518	0.3007732496038529	0.3653782416152388	43.152389734005396	49.635463426902646	6.324555320336759	11.180339887498949	5.0990195135927845	2.1926450482675732	1.4142135623730951	169.29473684210527	1.2463470745507679
8	138	B	1048.0	119.63961019999984	1.0655448104298081E-4	41.048751503547585	30.23243291566195	1.3577720198059955	105.0	4.0	218.0	16666.0	0.20801526717557253	32.26272263227115	15.620499351813308	2.0	0.25229357798165136	169.0	12134.0	110.0	4.758558908511154E-4	24.413111231467404	0.5947345616433068	3.605551275463989	23.021728866442675	2.23606797749979	0.18569533817705186	0.1162476387438193	0.7848246029918826	6.3401917459099195	9.219544457292887	17.26267650163207	6.082762530298219	2.8379665350483	1.4142135623730951	71.79881656804734	1.5320586780946102
8	141	B	916.0	111.05382375999986	8.666308593957748E-5	38.28837943815329	28.319604517012593	1.3520096799075036	74.0	3.0	153.0	12153.0	0.16703056768558952	75.40703157676049	30.01666203960727	2.0	0.39869281045751637	122.0	12666.0	142.0	9.74338573215628E-4	21.93171219946131	0.5728033549940997	3.1622776601683795	23.345235059857504	4.47213595499958	0.18864566947613626	0.25	32.905242922987895	24.775140568831915	7.810249675906654	13.45362404707371	6.4031242374328485	2.1011030784665143	1.4142135623730951	103.81967213114754	1.3677561976946155
8	142	B	924.0	111.39696951999987	1.0223136391760973E-4	37.69615364994153	30.083217912982647	1.2530625466657095	74.0	3.0	130.0	12437.0	0.1406926406926407	22.659323809717034	10.04987562112089	1.0	0.49230769230769234	90.0	9226.0	122.0	3.4373727065631923E-4	21.02379604162864	0.5577172736736563	2.8284271247461903	20.591260281974	3.1622776601683795	0.15987215339548633	0.18864566947613626	23.749494492866745	50.31454566994475	5.830951894845301	11.661903789690601	4.47213595499958	2.6076809620810595	1.4142135623730951	102.5111111111111	1.1901148926945588
8	146	A	1157.0	125.39696951999987	5.6924363342511656E-5	41.23105625617661	33.24154027718932	1.2403473458920846	48.0	3.0	336.0	11757.0	0.2904062229904927	39.412938621007434	19.697715603592208	2.0	0.09523809523809523	132.0	16554.0	160.0	7.003444646092812E-4	21.095023109728988	0.5116294615074009	3.1622776601683795	21.470910553583888	5.0990195135927845	0.17541160386140586	0.295378269592824	85.60129464500447	87.27368900609373	9.055385138137417	14.560219778561036	6.324555320336759	2.3021728866442674	2.0	125.4090909090909	1.2758245741210583
9	148	B	716.0	97.49747459999995	1.031895134997515E-4	32.01562118716424	27.0	1.1857637476727498	63.0	4.0	129.0	13475.0	0.18016759776536312	53.57679037047755	21.470910553583888	1.0	0.5038759689922481	71.0	10676.0	207.0	6.356623683222656E-4	17.72004514666935	0.5534812222782577	6.082762530298219	17.08800749063506	6.0	0.4301162633521313	0.42857142857142855	80.53767779197439	90.0	5.385164807134504	10.44030650891055	4.123105625617661	2.5321462647095156	1.0	150.3661971830986	1.3766391907081303
9	151	A	629.0	90.66904747999995	4.54879499080868E-5	29.206163733020468	27.018512172212592	1.0809686168825308	47.0	3.0	182.0	12744.0	0.2893481717011129	59.88803834568236	21.633307652783937	1.0	0.5439560439560439	70.0	6644.0	137.0	2.2099388297907828E-4	16.401219466856727	0.5615670588162018	2.23606797749979	18.601075237738275	4.47213595499958	0.14285714285714285	0.2857142857142857	12.724355685422381	12.724355685422381	5.385164807134504	8.602325267042627	4.47213595499958	1.9235384061671343	2.23606797749979	94.91428571428571	1.4434075857916917
9	155	B	692.0	95.49747459999993	5.4323149335829626E-5	28.844410203711913	28.844410203711913	1.0	48.0	4.0	51.0	5298.0	0.07369942196531792	19.364087727857353	9.433981132056603	1.0	0.7647058823529411	146.0	11154.0	122.0	9.940717468857928E-4	16.401219466856727	0.5686099785374047	2.23606797749979	20.615528128088304	6.4031242374328485	0.15617376188860607	0.4505222492060775	29.744881296942225	17.65012421993012	9.219544457292887	16.492422502470642	5.0990195135927845	3.23443016025056	4.242640687119285	76.3972602739726	1.5969159046082122
9	158	A	725.0	98.08326103999991	4.318005927671528E-5	32.0	28.0	1.1428571428571428	75.0	3.0	302.0	18383.0	0.416551724137931	55.05825133702334	21.840329667841555	1.0	0.26158940397350994	143.0	6717.0	71.0	0.0013911795729898934	19.026297590440446	0.594571799701264	3.1622776601683795	19.1049731745428	3.605551275463989	0.2	0.23620751769642942	18.434948822922024	33.69006752597977	8.54400374531753	14.317821063276353	6.708203932499369	2.1343747458109497	1.0	46.97202797202797	1.5115378889385143
9	160	B	800.0	105.15432883999989	7.33421366332931E-5	32.984845004941285	29.120439557122072	1.1327042279097084	28.0	4.0	86.0	11280.0	0.1075	22.136075927005955	10.770329614269007	3.0	0.5813953488372093	90.0	4924.0	75.0	7.904320061864562E-4	17.72004514666935	0.5372177781649361	1.4142135623730951	17.46424919657298	1.0	0.09090909090909091	0.058823529411764705	30.963756532073532	14.036243467926454	6.4031242374328485	10.770329614269007	5.385164807134504	2.0	2.23606797749979	54.71111111111111	1.3708367181153533
9	161	B	1093.0	120.81118307999986	6.291635054401366E-5	37.589892258425	34.48187929913333	1.0901346742829585	46.0	4.0	203.0	13783.0	0.18572735590118938	82.70430720050274	29.546573405388315	2.0	0.6847290640394089	80.0	6865.0	110.0	4.629662747878563E-4	22.561028345356956	0.6001886940843881	7.211102550927978	21.840329667841555	5.830951894845301	0.4191368221424546	0.33333333333333337	63.04782106877106	60.32151007486479	6.4031242374328485	10.816653826391969	4.47213595499958	2.418677324489565	1.4142135623730951	85.8125	1.281864530225783
9	164	B	923.0	111.15432883999989	6.35168501953929E-5	35.510561809129406	31.400636936215164	1.1308866721800206	35.0	3.0	68.0	4693.0	0.07367280606717226	14.422205101855956	7.211102550927978	1.0	0.27941176470588236	105.0	5840.0	77.0	5.520604897539407E-4	20.8806130178211	0.5880113395573738	3.605551275463989	18.681541692269406	2.0	0.2166365803419133	0.125	46.301952672578864	79.99202019855866	6.708203932499369	12.649110640673518	6.324555320336759	2.0	2.23606797749979	55.61904761904762	1.384417808219178
10	170	B	741.0	98.91168815999988	5.716638883146071E-5	32.01562118716424	27.0	1.1857637476727498	36.0	3.0	82.0	8725.0	0.1106612685560054	42.448588670552894	17.88854381999832	4.0	0.7560975609756098	143.0	11440.0	112.0	0.002954367677024411	18.027756377319946	0.563092506371473	2.23606797749979	20.024984394500787	4.123105625617661	0.15617376188860607	0.26559258100921596	30.14138555207535	10.459909092929138	10.816653826391969	18.027756377319946	5.830951894845301	3.0917347120042113	2.8284271247461903	80.0	1.4
10	171	A	1042.0	118.32590171999989	6.936017837301377E-5	40.049968789001575	32.0624390837628	1.2491242068131947	25.0	4.0	341.0	16415.0	0.3272552783109405	53.25410782277739	26.627053911388696	1.0	0.11436950146627566	98.0	13559.0	154.0	3.663338817245252E-4	20.615528128088304	0.5147451733782547	4.0	22.80350850198276	5.385164807134504	0.26666666666666666	0.35355339059327373	87.13759477388825	65.33618528753644	6.708203932499369	11.661903789690601	4.47213595499958	2.6076809620810595	2.23606797749979	138.35714285714286	1.1130614352090862
10	173	B	1030.0	119.39696951999987	7.769866543150021E-5	38.01315561749642	33.015148038438355	1.1513852845136139	57.0	5.0	144.0	12939.0	0.13980582524271845	22.80350850198276	11.40175425099138	1.0	0.2569444444444444	81.0	13027.0	178.0	6.213000210757723E-4	20.09975124224178	0.5287577659822172	3.1622776601683795	20.024984394500787	2.23606797749979	0.18864566947613626	0.14285714285714285	71.56505117707799	63.43494882292201	5.830951894845301	10.295630140987	4.47213595499958	2.3021728866442674	1.0	160.82716049382717	1.1067782298303523
10	182	B	821.0	104.56854239999988	8.412090956046166E-5	32.64965543462902	30.479501308256342	1.0712004472915972	61.0	3.0	130.0	7515.0	0.15834348355663824	57.71869019999224	26.40075756488817	1.0	0.3230769230769231	71.0	7186.0	137.0	5.423570172537945E-4	19.209372712298546	0.588348405414552	2.8284271247461903	20.615528128088304	4.242640687119285	0.17374889710522776	0.2606233456578416	7.431407971172504	7.431407971172504	5.385164807134504	10.0	3.605551275463989	2.773500981126146	1.4142135623730951	101.21126760563381	1.3536042304480935
10	185	B	798.0	102.08326103999993	6.393141073085561E-5	32.01562118716424	28.861739379323623	1.1092755279364779	25.0	4.0	95.0	4354.0	0.11904761904761904	0.0	0.0	0.0	0.09473684210526316	126.0	8182.0	72.0	6.170951125518478E-4	22.090722034374522	0.689998232588758	6.324555320336759	24.020824298928627	8.54400374531753	0.4	0.5403702434442518	33.36636600105956	35.487462397721	7.280109889280518	13.152946437965905	6.082762530298219	2.1623310744832014	2.23606797749979	64.93650793650794	1.1087753605475434
10	190	B	969.0	114.56854239999988	5.899594386134653E-5	36.124783736376884	31.89043743820395	1.1327779308884705	38.0	3.0	119.0	7231.0	0.12280701754385964	19.697715603592208	9.848857801796104	1.0	0.4117647058823529	81.0	5694.0	92.0	3.6253175044093577E-4	22.02271554554524	0.6096289933874077	3.605551275463989	21.400934559032695	3.1622776601683795	0.1910938354123028	0.17541160386140586	9.019322431381681	24.274441134439456	6.708203932499369	11.661903789690601	4.47213595499958	2.6076809620810595	1.0	70.29629629629629	1.3087460484720759
11	193	B	1111.0	121.15432883999989	1.1973232826356676E-4	40.11234224026316	33.06055050963308	1.2132992833430087	67.0	3.0	251.0	21362.0	0.22592259225922592	44.23061198443382	19.924858845171276	4.0	0.3466135458167331	295.0	13786.0	79.0	0.0025365206052486385	21.095023109728988	0.5258985621775696	1.4142135623730951	24.331050121192877	4.47213595499958	0.07142857142857144	0.23802777946288958	39.28940686250036	20.85445803957836	12.529964086141668	22.80350850198276	10.63014581273465	2.145173632017796	5.830951894845301	46.73220338983051	1.6904830987958799
11	194	B	876.0	109.15432883999988	7.893899032222502E-5	35.4682957019364	30.479501308256342	1.163677034713448	64.0	3.0	93.0	11475.0	0.10616438356164383	18.576836401423247	9.055385138137417	3.0	0.6129032258064516	192.0	9665.0	73.0	0.0016940832999591672	21.633307652783937	0.6099336668043754	6.324555320336759	19.697715603592208	5.830951894845301	0.42543562981151706	0.39492189449597953	68.19859051364818	71.20011484134733	10.198039027185569	20.396078054371138	8.06225774829855	2.5298221281347035	4.242640687119285	50.338541666666664	1.450181065700983
11	204	B	1029.0	116.91168815999988	5.925082454642699E-5	37.48332962798263	33.37663853655727	1.1230408834289083	53.0	3.0	169.0	13061.0	0.16423712342079688	31.4084889114037	15.0	2.0	0.3727810650887574	79.0	8350.0	147.0	3.9156423021945294E-4	22.847319317591726	0.60953281216873	6.324555320336759	22.47220505424423	5.385164807134504	0.4	0.33333333333333337	62.10272896905238	58.73626830562256	5.830951894845301	10.816653826391969	4.47213595499958	2.418677324489565	1.0	105.69620253164557	1.3907784431137724
11	205	A	759.0	100.32590171999993	4.7152409679244615E-5	32.202484376209235	28.0178514522438	1.1493559536889582	55.0	3.0	240.0	11635.0	0.31620553359683795	47.016395164959235	20.615528128088304	1.0	0.175	100.0	5624.0	80.0	3.949519464553542E-4	16.64331697709324	0.5168333220088168	1.4142135623730951	17.804493814764857	2.23606797749979	0.1	0.1350858067395748	79.69515353123397	28.73979529168804	7.0710678118654755	11.40175425099138	5.0	2.2803508501982757	2.23606797749979	56.24	1.422475106685633
11	208	B	669.0	94.08326103999994	5.4341842240680296E-5	30.4138126514911	25.317977802344327	1.2012733753433864	38.0	3.0	116.0	5415.0	0.17339312406576982	17.08800749063506	8.54400374531753	1.0	0.22413793103448276	66.0	5019.0	96.0	9.628310612874659E-4	17.72004514666935	0.5826314954235304	3.605551275463989	18.681541692269406	4.242640687119285	0.27653315937748607	0.3	48.71528910542878	37.40535663140855	5.656854249492381	10.0	3.605551275463989	2.773500981126146	1.0	76.04545454545455	1.2624028690974298
12	213	B	904.0	110.56854239999987	4.485685932155298E-5	37.44329045369811	29.68164415931166	1.2614965078324842	56.0	4.0	60.0	5878.0	0.06637168141592921	73.3474814875629	27.073972741361768	2.0	1.3166666666666667	91.0	11016.0	165.0	4.7252784639112113E-4	18.867962264113206	0.5039076970931571	0.0	19.235384061671343	1.4142135623730951	0.0	0.09513029883089882	-1.0	81.2538377374448	6.4031242374328485	10.816653826391969	5.0	2.1633307652783937	1.4142135623730951	121.05494505494505	1.3630174291939
12	214	A	753.0	99.49747459999992	5.4015513905574125E-5	32.7566787083184	27.65863337187866	1.1843202181356896	51.0	3.0	189.0	15406.0	0.250996015936255	46.77200553031434	19.6468827043885	2.0	0.31216931216931215	81.0	3089.0	45.0	9.32353430268834E-4	18.24828759089466	0.5570860145311557	2.23606797749979	18.110770276274835	2.8284271247461903	0.1350858067395748	0.18181818181818182	37.18470645323313	55.61965527615513	5.830951894845301	10.44030650891055	5.0990195135927845	2.047512562185564	1.0	38.135802469135804	1.179993525412755
12	221	B	1207.0	127.74011527999986	1.7187530650738533E-4	40.607881008493905	35.510561809129406	1.1435437497937313	119.0	3.0	80.0	10889.0	0.06628003314001657	49.91118965504441	22.67156809750927	4.0	0.7625	114.0	12972.0	160.0	2.564455800570904E-4	26.076809620810597	0.6421612990679356	6.082762530298219	26.1725046566048	6.0	0.31622776601683794	0.3157894736842105	17.99308781797376	8.530765609948133	6.4031242374328485	11.661903789690601	5.830951894845301	2.0	1.0	113.78947368421052	1.4061054579093433
12	227	A	750.0	99.25483391999994	4.008392983968478E-5	33.37663853655727	27.294688127912362	1.222825422299855	46.0	4.0	270.0	13246.0	0.36	60.358221318638776	21.95449840010015	2.0	0.25925925925925924	72.0	7229.0	123.0	4.1084318614944784E-4	17.029386365926403	0.5102187371947057	1.0	17.029386365926403	1.0	0.07142857142857142	0.07142857142857142	83.29016319224307	83.29016319224307	5.385164807134504	9.486832980505138	4.123105625617661	2.3008949665421112	0.0	100.40277777777777	1.225065707566745
12	228	A	1478.0	142.3675322399999	1.0339047538301211E-4	42.5440947723653	42.5440947723653	1.0	33.0	4.0	840.0	35831.0	0.5683355886332883	14.963747535269398	6.4031242374328485	2.0	0.05476190476190476	155.0	12526.0	120.0	5.023649486289234E-4	26.870057685088806	0.6315813705488069	8.06225774829855	27.586228448267445	8.246211251235321	0.38005847503304596	0.39999999999999997	55.116443050038185	48.2052159310135	10.0	17.88854381999832	5.385164807134504	3.321819194149599	1.0	80.81290322580645	1.4849113843206132
12	230	B	1138.0	126.22539663999986	1.1195379633253009E-4	40.26164427839479	34.92849839314596	1.152687522527317	44.0	6.0	97.0	9595.0	0.0852372583479789	17.09083264970256	8.48528137423857	1.0	0.41237113402061853	132.0	14547.0	143.0	0.0010125996098806628	22.090722034374522	0.5486790822954255	3.605551275463989	22.090722034374522	3.605551275463989	0.19999999999999998	0.19999999999999998	70.34617594194668	70.34617594194668	9.433981132056603	15.264337522473747	5.830951894845301	2.6178122882419563	0.0	110.20454545454545	1.2975871313672922
12	232	A	995.0	118.22539663999984	9.93452700644059E-5	38.2099463490856	32.2490309931942	1.1848401385191818	47.0	4.0	500.0	14573.0	0.5025125628140703	0.0	0.0	0.0	0.0	90.0	9337.0	147.0	6.228901247093377E-4	24.73863375370596	0.6474396359443719	6.4031242374328485	25.0	7.0710678118654755	0.37600440202852353	0.4545454545454546	32.65080229659557	38.99099404250548	5.830951894845301	10.816653826391969	5.0	2.1633307652783937	1.0	103.74444444444444	1.416943343686409
12	233	B	884.0	108.56854239999988	4.447480586161747E-5	35.38361202590826	29.732137494637012	1.1900796581574618	44.0	3.0	161.0	12150.0	0.18212669683257918	20.538374965090895	9.219544457292887	2.0	0.2422360248447205	150.0	14447.0	150.0	0.0016480475982699192	18.384776310850235	0.5195844985353305	1.0	19.209372712298546	3.1622776601683795	0.06666666666666667	0.21271781490575853	47.290610042638534	65.72555886556054	10.0	19.209372712298546	5.0	3.841874542459709	2.23606797749979	96.31333333333333	1.5574167647262407
12	234	B	1098.0	122.56854239999988	1.2138434917459999E-4	41.048751503547585	33.06055050963308	1.2416233508146493	51.0	3.0	151.0	12429.0	0.13752276867030966	18.691680412292467	9.219544457292887	1.0	0.23178807947019867	104.0	13172.0	147.0	3.999347615853435E-4	24.0	0.5846706445609151	4.123105625617661	25.0	5.0990195135927845	0.20986055078837967	0.2626128657194451	16.898648694038226	14.17233770013196	7.0710678118654755	13.341664064126334	5.0990195135927845	2.616515592568454	1.0	126.65384615384616	1.160643789857273
12	236	B	701.0	96.08326103999995	5.712364155924757E-5	31.144823004794873	26.90724809414742	1.1574882312684056	30.0	3.0	114.0	7720.0	0.16262482168330955	38.37987593441602	17.26267650163207	3.0	0.39473684210526316	206.0	5933.0	41.0	0.001468571137131615	17.204650534085253	0.5524080368489019	2.23606797749979	20.0	4.123105625617661	0.1514456332038457	0.26559258100921596	69.07549825507884	28.474203610074383	11.180339887498949	19.235384061671343	8.06225774829855	2.3858557568108956	2.8284271247461903	28.800970873786408	1.423563121523681
13	243	B	662.0	93.25483391999994	8.481486641674318E-5	28.792360097775937	26.570660511172846	1.0836147669595522	56.0	3.0	59.0	7405.0	0.0891238670694864	36.682987783883334	17.46424919657298	3.0	0.8305084745762712	69.0	4538.0	82.0	4.3336597532459497E-4	16.492422502470642	0.5728055097416136	2.23606797749979	16.492422502470642	2.23606797749979	0.16666666666666666	0.16666666666666666	47.6025622024998	47.6025622024998	5.385164807134504	9.433981132056603	4.47213595499958	2.1095023109728985	0.0	65.76811594202898	1.246804759806082
13	244	B	740.0	99.49747459999992	5.0431464247360564E-5	32.0	27.0	1.1851851851851851	71.0	4.0	127.0	11378.0	0.17162162162162162	57.350487892324914	21.095023109728988	1.0	0.7795275590551181	77.0	8243.0	154.0	8.253375940915525E-4	19.1049731745428	0.5970304117044625	3.605551275463989	19.235384061671343	4.242640687119285	0.23620751769642942	0.2853908964926964	33.690067525979785	45.0	6.082762530298219	10.44030650891055	5.0990195135927845	2.047512562185564	1.0	107.05194805194805	1.4385539245420358
13	246	A	688.0	94.66904747999995	5.317582997702298E-5	31.78049716414141	25.96150997149434	1.2241390119078706	49.0	3.0	268.0	20734.0	0.38953488372093026	45.540656574852896	18.439088914585774	4.0	0.4216417910447761	78.0	8448.0	158.0	5.885912996265291E-4	18.027756377319946	0.567258475668563	3.1622776601683795	18.973665961010276	3.605551275463989	0.21271781490575853	0.22803508501982758	60.94539590092286	45.690277197865086	5.830951894845301	10.0	5.0	2.0	1.0	108.3076923076923	1.4588068181818181
13	251	B	1180.0	127.63961019999985	1.7117403918089812E-4	42.190046219457976	34.23448553724738	1.232384408801905	40.0	3.0	148.0	9491.0	0.12542372881355932	7.211102550927978	3.605551275463989	1.0	0.21621621621621623	321.0	20986.0	109.0	0.0019296969538345461	27.16615541441225	0.6438996362578827	6.082762530298219	26.019223662515376	5.0990195135927845	0.31622776601683794	0.25	4.021990177020115	16.75026450502571	13.0	23.769728648009426	10.44030650891055	2.276727089163765	2.23606797749979	65.37694704049844	1.667254360049557
13	255	A	766.0	100.08326103999993	3.846087945799891E-5	32.28002478313795	28.460498941515414	1.134204458237764	31.0	3.0	251.0	9091.0	0.3276762402088773	27.202941017470888	13.601470508735444	1.0	0.10358565737051793	94.0	6557.0	80.0	9.33323255269031E-4	19.026297590440446	0.589413970970034	5.656854249492381	17.11724276862369	3.605551275463989	0.3805211953235953	0.23620751769642942	59.036243467926475	70.3461759419467	6.4031242374328485	11.313708498984761	5.656854249492381	2.0	2.23606797749979	69.75531914893617	1.1468659447918257
14	257	A	966.0	113.15432883999989	4.827233274091006E-5	37.12142238654117	32.202484376209235	1.152750264633805	49.0	3.0	510.0	22045.0	0.5279503105590062	54.405882034941776	27.202941017470888	1.0	0.06666666666666667	142.0	19374.0	234.0	0.0037941153706610537	20.12461179749811	0.5421293286648018	2.23606797749979	20.12461179749811	1.0	0.1162476387438193	0.05555555555555555	1.3322198538696384	27.89727103094762	8.602325267042627	15.264337522473747	4.47213595499958	3.413209633175202	3.1622776601683795	136.43661971830986	1.7150820687519357
14	259	B	750.0	100.08326103999994	6.114778968527804E-5	33.24154027718932	27.16615541441225	1.2236380072961648	48.0	4.0	74.0	9828.0	0.09866666666666667	50.13667506836492	18.439088914585774	2.0	1.1891891891891893	126.0	8908.0	85.0	0.002027818762872431	23.0	0.6919053632356149	6.324555320336759	22.20360331117452	5.0990195135927845	0.42543562981151706	0.31323027878410764	25.55996517182381	4.184916125118406	8.246211251235321	14.317821063276353	7.0710678118654755	2.024845673131659	3.1622776601683795	70.6984126984127	1.202290076335878
14	261	A	791.0	102.3259017199999	3.7629548694379044E-5	32.38826948140329	29.427877939124322	1.100598199720787	123.0	3.0	302.0	17297.0	0.38179519595448796	65.21853086350663	23.40939982143925	2.0	0.22847682119205298	290.0	21371.0	86.0	0.0026122520035050125	20.09975124224178	0.6205873782105791	4.123105625617661	21.02379604162864	5.385164807134504	0.23608834134288123	0.31514293343362576	21.161259816828277	28.92642583525361	12.529964086141668	23.53720459187964	8.246211251235321	2.8543053136497876	1.4142135623730951	73.69310344827586	1.1670020120724345
14	267	B	925.0	110.56854239999988	4.473775189080148E-5	35.34119409414458	31.78049716414141	1.1120403155310228	50.0	4.0	102.0	9305.0	0.11027027027027027	65.5781278109908	25.495097567963924	1.0	0.7156862745098039	106.0	10948.0	138.0	2.3976626476813933E-4	22.360679774997898	0.6327086661370809	4.47213595499958	23.769728648009426	6.082762530298219	0.25	0.3523649724724399	0.0	17.10272896905238	6.4031242374328485	12.206555615733702	5.0	2.4413111231467406	2.23606797749979	103.28301886792453	1.3361344537815127
14	268	A	812.0	104.3259017199999	6.287309996056812E-5	34.17601498127012	27.85677655436824	1.2268474392422464	33.0	3.0	458.0	14809.0	0.5640394088669951	0.0	0.0	0.0	0.0	63.0	5595.0	128.0	3.7062028820197823E-4	18.681541692269406	0.5466272677638885	2.23606797749979	17.72004514666935	1.4142135623730951	0.15617376188860607	0.10511766624552735	47.12109639666147	65.55604521958347	5.385164807134504	8.94427190999916	4.47213595499958	2.0	1.0	88.80952380952381	1.4412868632707774
14	270	B	692.0	95.49747459999992	1.0066288887637194E-4	30.675723300355934	26.570660511172846	1.1544960761309238	41.0	3.0	82.0	8423.0	0.11849710982658959	16.1245154965971	8.06225774829855	1.0	0.35365853658536583	76.0	11193.0	182.0	5.42374150964443E-4	17.4928556845359	0.5702507977809582	4.0	17.4928556845359	4.0	0.3076923076923077	0.3076923076923077	70.3461759419467	70.3461759419467	5.385164807134504	10.770329614269007	4.47213595499958	2.408318915758459	0.0	147.27631578947367	1.2357723577235773
14	271	B	1102.0	122.46803731999984	9.86475358000069E-5	40.0	32.802438933713454	1.2194215216993847	29.0	3.0	175.0	13438.0	0.1588021778584392	0.0	0.0	0.0	0.11428571428571428	111.0	12038.0	158.0	5.457693872688722E-4	29.0	0.725	9.848857801796104	27.018512172212592	9.055385138137417	0.5242018079048992	0.47398052095690113	29.1676133795778	46.78991060824609	7.0	13.152946437965905	6.082762530298219	2.1623310744832014	3.0	108.45045045045045	1.4568865260009969
14	272	B	566.0	86.66904747999996	1.1367741383250417E-4	27.784887978899608	23.323807579381203	1.191267244181096	29.0	3.0	66.0	5927.0	0.1166077738515901	17.61577310586391	7.615773105863909	2.0	0.4696969696969697	73.0	7795.0	128.0	3.5956145863637556E-4	17.0	0.6118433881363904	3.1622776601683795	17.4928556845359	3.605551275463989	0.2171861213815347	0.25	11.82148834060726	3.4336303624505113	6.082762530298219	10.198039027185569	5.0990195135927845	2.0	1.0	106.78082191780823	1.1987171263630532
14	273	A	908.0	112.32590171999988	1.1109015365394342E-4	36.069377593742864	29.0	1.243771641163547	50.0	3.0	379.0	15055.0	0.41740088105726875	0.0	0.0	0.0	0.047493403693931395	107.0	9127.0	98.0	4.884776685185109E-4	22.67156809750927	0.6285544583791826	5.385164807134504	22.80350850198276	6.082762530298219	0.31514293343362576	0.3736611319222725	23.198590513648185	35.537677791974374	7.280109889280518	13.601470508735444	5.385164807134504	2.525729665824826	1.4142135623730951	85.29906542056075	1.1488988714802235
14	274	B	1090.0	120.56854239999986	7.585894122386433E-5	39.6232255123179	33.54101966249684	1.1813363431112902	57.0	3.0	95.0	7101.0	0.0871559633027523	63.812224534175265	31.906112267087632	1.0	0.29473684210526313	84.0	11216.0	180.0	2.4425611684550624E-4	21.840329667841555	0.5512001959823267	3.605551275463989	21.587033144922902	2.8284271247461903	0.19999999999999998	0.14804664203952106	45.0	33.690067525979785	5.830951894845301	10.63014581273465	4.242640687119285	2.505549396395485	1.0	133.52380952380952	1.348074179743224
14	278	B	935.0	112.81118307999989	4.234806748592728E-5	39.0	29.154759474226502	1.337688964111569	31.0	3.0	81.0	4370.0	0.08663101604278074	23.80133684432993	11.40175425099138	3.0	0.41975308641975306	194.0	11299.0	65.0	0.006457689928168336	25.632011235952593	0.6572310573321177	6.324555320336759	25.059928172283335	5.656854249492381	0.33333333333333337	0.2960932840790421	5.527540151656172	21.03751102542182	14.422205101855956	24.20743687382041	5.0	4.841487374764082	11.661903789690601	58.24226804123711	1.1160279670767326
14	279	B	1023.0	117.39696951999987	3.612507100927395E-5	37.12142238654117	32.64965543462902	1.1369621483713819	20.0	4.0	142.0	9203.0	0.13880742913000976	8.246211251235321	4.123105625617661	1.0	0.18309859154929578	141.0	12368.0	123.0	0.001953694237483338	25.059928172283335	0.6750799554860032	5.830951894845301	25.079872407968907	6.082762530298219	0.33333333333333337	0.3523649724724399	4.3987053549955135	17.10272896905238	10.44030650891055	18.027756377319946	5.385164807134504	3.347670317059931	2.23606797749979	87.71631205673759	1.4022477360931436
15	289	B	1034.0	117.63961019999986	4.360542963062732E-5	38.2099463490856	33.24154027718932	1.1494637742555402	61.0	3.0	82.0	15504.0	0.07930367504835589	76.2293252003763	28.844410203711913	3.0	1.4634146341463414	271.0	12714.0	72.0	0.003324977144057245	22.80350850198276	0.5967950934463552	4.123105625617661	23.021728866442675	5.0	0.2207047840876987	0.2631578947368421	28.842660135412082	42.87890360333856	13.341664064126334	23.345235059857504	6.082762530298219	3.837933002246096	1.4142135623730951	46.91512915129151	1.5346861727229826
15	290	A	802.0	102.32590171999993	3.84618919740118E-5	33.13608305156178	30.066592756745816	1.1020897286117426	54.0	3.0	306.0	20887.0	0.38154613466334164	87.00058524674074	26.30589287593181	2.0	0.5130718954248366	249.0	11437.0	55.0	0.0028919093706851534	17.029386365926403	0.5139227330951468	2.0	22.360679774997898	6.324555320336759	0.13333333333333333	0.3772913389522725	82.8749836510982	11.3099324740202	13.038404810405298	25.495097567963924	6.082762530298219	4.191368221424547	6.0	45.93172690763052	1.1974293958205824
15	294	A	939.0	112.32590171999989	6.303408964986001E-5	37.48332962798263	30.4138126514911	1.2324442863346476	44.0	3.0	373.0	14521.0	0.3972310969116081	65.44030650891055	29.0	2.0	0.08579088471849866	111.0	12639.0	167.0	0.0014239031296332185	22.02271554554524	0.5875335986455298	4.47213595499958	23.021728866442675	5.385164807134504	0.2630668208823282	0.3083536398570881	36.02737338510361	31.263731694377427	8.246211251235321	14.317821063276353	5.385164807134504	2.658752624303619	1.0	113.86486486486487	1.466650842629955
15	302	A	728.0	98.91168815999994	8.579666553096587E-5	32.64965543462902	27.018512172212592	1.2084179627110563	38.0	3.0	350.0	13133.0	0.4807692307692308	44.528566620597104	20.248456731316587	1.0	0.08	113.0	7894.0	104.0	9.206924320634541E-4	18.027756377319946	0.5521576303742327	5.385164807134504	17.4928556845359	5.830951894845301	0.35355339059327373	0.40430377003132	71.56505117707799	80.7273982227997	7.0	13.341664064126334	5.0990195135927845	2.616515592568454	1.0	69.85840707964601	1.4887256143906766
15	303	B	1061.0	120.22539663999986	4.697045784205469E-5	40.22437072223753	33.015148038438355	1.2183610588510987	45.0	3.0	145.0	10340.0	0.13666352497643733	40.260652867797035	19.6468827043885	1.0	0.38620689655172413	489.0	26013.0	88.0	0.0023771973199571443	24.698178070456937	0.6140103033806533	4.47213595499958	22.02271554554524	3.0	0.23802777946288958	0.17647058823529413	10.30484646876603	53.13010235415598	14.560219778561036	27.16615541441225	13.038404810405298	2.083549008444062	4.123105625617661	53.19631901840491	1.6542497981778341
15	305	A	727.0	98.08326103999993	4.042702308013616E-5	31.064449134018133	28.160255680657446	1.1031309334082327	50.0	4.0	256.0	11686.0	0.35213204951856947	25.612496949731394	12.806248474865697	1.0	0.0703125	72.0	4102.0	64.0	3.198866823682344E-4	16.1245154965971	0.5190665196422048	3.0	17.11724276862369	3.1622776601683795	0.23076923076923078	0.23249527748763857	86.42366562500266	75.14138555207535	6.324555320336759	10.44030650891055	4.123105625617661	2.5321462647095156	1.0	56.97222222222222	1.1233544612384203
15	309	A	710.0	96.66904747999992	1.087823222525694E-4	30.805843601498726	27.202941017470888	1.1324453330878415	31.0	3.0	185.0	7205.0	0.2605633802816901	25.667346861425926	12.083045973594572	1.0	0.20540540540540542	178.0	6162.0	45.0	0.0027066044352502087	18.384776310850235	0.5967950934463552	4.123105625617661	16.97056274847714	3.0	0.2831760569774271	0.21428571428571427	41.26860300083956	55.30484646876603	11.045361017187261	20.09975124224178	6.082762530298219	3.304378749314146	1.4142135623730951	34.61797752808989	1.299902629016553
16	311	B	644.0	92.66904747999993	6.827286808308094E-5	29.546573405388315	26.40075756488817	1.1191562716625958	89.0	4.0	132.0	12879.0	0.20496894409937888	49.406522967541875	19.313207915827967	2.0	0.5833333333333334	92.0	5859.0	95.0	8.4023735769408E-4	17.4928556845359	0.5920434645509784	3.605551275463989	18.601075237738275	5.385164807134504	0.2650854018430103	0.4142434467026541	31.534791905188285	43.42344994481627	6.324555320336759	11.704699910719626	5.385164807134504	2.17350820818199	2.0	63.68478260869565	1.4917221368834273
16	314	B	926.0	111.98275595999988	4.39324211958397E-5	36.05551275463989	32.01562118716424	1.126185012742946	61.0	4.0	78.0	10624.0	0.08423326133909287	75.67206181033978	26.92582403567252	3.0	0.8717948717948718	112.0	8829.0	117.0	4.27093795119201E-4	20.09975124224178	0.5574667979074904	3.605551275463989	20.396078054371138	5.385164807134504	0.2166365803419133	0.33333333333333337	59.48976259388445	71.37842063351242	6.708203932499369	13.0	5.385164807134504	2.4140393963016744	2.0	78.83035714285714	1.4841997961264017
16	316	A	889.0	108.32590171999989	5.785893120307969E-5	35.6931365951495	29.614185789921695	1.2052715832996697	69.0	3.0	324.0	18774.0	0.3644544431946007	54.63270705892148	23.769728648009426	1.0	0.2808641975308642	90.0	6939.0	113.0	4.827348132188572E-4	21.095023109728988	0.5910106289901036	4.123105625617661	23.08679276123039	6.082762530298219	0.23608834134288123	0.3333333333333333	24.04422326936782	19.470302009466934	7.211102550927978	12.529964086141668	4.47213595499958	2.80178514522438	2.0	77.1	1.4656290531776914
16	321	B	582.0	87.01219323999996	7.978115073675709E-5	27.018512172212592	25.495097567963924	1.059753236879663	51.0	3.0	97.0	5386.0	0.16666666666666666	14.560219778561036	7.280109889280518	1.0	0.23711340206185566	125.0	5730.0	72.0	0.0038461323448869076	13.601470508735444	0.5034130089044646	1.0	14.7648230602334	3.1622776601683795	0.08333333333333333	0.23249527748763857	50.71059313749964	57.72435568542237	8.54400374531753	16.1245154965971	6.082762530298219	2.6508540184301035	3.605551275463989	45.84	1.5706806282722512
16	324	B	799.0	103.49747459999995	4.36690739326591E-5	35.05709628591621	28.0178514522438	1.2512414217653607	42.0	3.0	112.0	6401.0	0.14017521902377972	30.68340654712445	14.866068747318506	2.0	0.32142857142857145	179.0	13191.0	164.0	0.0014254038460242337	20.0	0.5704979053851295	3.1622776601683795	23.53720459187964	7.211102550927978	0.18864566947613626	0.45607017003965516	21.614778942786245	30.51023740611555	12.529964086141668	20.615528128088304	6.324555320336759	3.259601202601324	5.830951894845301	73.6927374301676	2.2254567508149496
17	334	B	871.0	108.56854239999991	1.6187216301348915E-4	35.0	30.0	1.1666666666666667	44.0	4.0	118.0	9612.0	0.1354764638346728	18.60112615949154	8.94427190999916	1.0	0.4830508474576271	113.0	13025.0	147.0	0.001779668616612731	21.633307652783937	0.6180945043652554	4.123105625617661	23.600847442411894	5.830951894845301	0.25	0.33333333333333337	24.120983119442585	7.193470055295538	8.06225774829855	14.317821063276353	5.385164807134504	2.658752624303619	2.23606797749979	115.26548672566372	1.27531669865643
17	337	B	965.0	117.74011527999988	1.3480308785342282E-4	38.3275357934736	31.400636936215164	1.2205973997065476	38.0	6.0	107.0	12753.0	0.11088082901554404	22.997677687304893	11.180339887498949	2.0	0.48598130841121495	106.0	14930.0	183.0	4.2997433337013815E-4	23.194827009486403	0.6051739703400397	4.0	24.331050121192877	5.0990195135927845	0.21052631578947367	0.27653315937748607	6.009005957494509	5.300926516525706	7.280109889280518	12.649110640673518	5.0990195135927845	2.4806946917841692	1.4142135623730951	140.8490566037736	1.2992632283991963
17	342	B	1024.0	117.7401152799999	9.151965502192182E-5	39.84971769034255	31.622776601683793	1.2601587201618691	42.0	3.0	112.0	12443.0	0.109375	59.37333953071534	28.0178514522438	1.0	0.4642857142857143	104.0	16839.0	214.0	5.463464696613479E-4	22.825424421026653	0.572787606637382	5.0990195135927845	21.95449840010015	5.0	0.295378269592824	0.3125	61.16449915225692	72.47443162627712	6.4031242374328485	12.206555615733702	5.830951894845301	2.0934070175616757	1.0	161.91346153846155	1.321693687273591
17	343	B	922.0	110.5685423999999	2.9249671717790363E-5	35.22782990761707	31.622776601683793	1.1140017953306898	36.0	4.0	218.0	13020.0	0.23644251626898047	56.12235757415506	22.825424421026653	2.0	0.3532110091743119	76.0	8416.0	144.0	4.576498603835671E-4	19.924858845171276	0.565599950306989	6.4031242374328485	21.18962010041709	6.708203932499369	0.3904053750620288	0.4052574202187244	74.19748604606447	62.10272896905238	5.830951894845301	10.44030650891055	5.0990195135927845	2.047512562185564	1.4142135623730951	110.73684210526316	1.3003802281368821
17	344	B	778.0	100.91168815999993	4.107764042801999E-5	31.016124838541646	30.083217912982647	1.0310108755073173	27.0	4.0	76.0	2842.0	0.09768637532133675	41.036569057366385	20.518284528683193	1.0	0.27631578947368424	115.0	9820.0	103.0	2.528039452928547E-4	16.15549442140351	0.5208740455328632	1.0	16.76305461424021	1.0	0.06666666666666667	0.0625	66.80140948635182	23.198590513648185	7.0710678118654755	12.206555615733702	5.0	2.4413111231467406	1.4142135623730951	85.3913043478261	1.2062118126272912
17	346	B	908.0	110.32590171999989	5.5434670957559143E-5	36.68787265568828	30.675723300355934	1.1959904676563107	39.0	4.0	184.0	8870.0	0.2026431718061674	0.0	0.0	0.0	0.125	104.0	4914.0	59.0	4.7190838432549216E-4	19.1049731745428	0.5207435534308819	4.47213595499958	20.12461179749811	4.0	0.2857142857142857	0.25	78.95905981967627	74.47588900324574	7.280109889280518	12.165525060596439	5.0990195135927845	2.385855756810896	2.0	47.25	1.2486772486772486
18	350	B	1431.0	139.53910511999982	1.8839332059330543E-4	44.204072210600685	38.600518131237564	1.1451678462012258	89.0	3.0	98.0	20771.0	0.06848357791754019	90.2802920223571	34.828149534535996	1.0	0.8469387755102041	146.0	10669.0	95.0	8.548400840284137E-4	24.08318915758459	0.5448183380672594	2.0	23.430749027719962	1.0	0.09090909090909091	0.045454545454545456	52.125016348901795	52.125016348901795	8.246211251235321	14.142135623730951	8.06225774829855	1.7541160386140586	1.0	73.07534246575342	1.3000281188490017
18	355	B	1191.0	128.46803731999984	2.414104336353258E-4	44.64302857109943	33.24154027718932	1.342989169540195	114.0	4.0	213.0	28276.0	0.17884130982367757	64.83052606638118	31.04834939252005	3.0	0.4460093896713615	98.0	12357.0	167.0	3.7958766858616096E-4	28.635642126552707	0.641435920525575	6.0	27.294688127912362	5.385164807134504	0.2727272727272727	0.25	15.945395900922847	37.74680538727466	6.708203932499369	11.704699910719626	4.123105625617661	2.8388067087090953	2.23606797749979	126.09183673469387	1.3244314963178765
18	357	B	680.0	93.84062035999995	5.749636064288917E-5	30.01666203960727	27.0	1.1117282236891581	88.0	5.0	146.0	11593.0	0.21470588235294116	35.84683720978752	16.15549442140351	2.0	0.4520547945205479	89.0	9305.0	137.0	0.0013641784963700605	17.11724276862369	0.5702580368875568	3.605551275463989	17.26267650163207	4.47213595499958	0.25	0.3028912664076914	60.12400730831057	67.24902365721236	7.615773105863909	13.0	5.385164807134504	2.4140393963016744	1.0	104.5505617977528	1.310370768404084
19	368	B	678.0	94.42640679999994	1.0701808674437013E-4	30.265491900843113	26.1725046566048	1.1563850039551113	135.0	5.0	115.0	10733.0	0.1696165191740413	50.29020906539427	19.026297590440446	2.0	0.6869565217391305	73.0	10978.0	192.0	9.232334371084594E-4	20.024984394500787	0.6616441080854512	5.830951894845301	21.095023109728988	7.211102550927978	0.40430377003132	0.5	38.558399900664966	41.28471089457122	6.082762530298219	11.180339887498949	4.123105625617661	2.711630722733202	1.4142135623730951	150.3835616438356	1.2767352887593368
19	369	A	833.0	105.98275595999989	5.319507316994042E-5	33.421549934136806	30.0	1.1140516644712268	89.0	4.0	226.0	19564.0	0.27130852340936373	54.70427659288331	21.540659228538015	3.0	0.2920353982300885	108.0	8349.0	87.0	3.426016643331463E-4	21.400934559032695	0.640333395704481	5.0	23.021728866442675	6.708203932499369	0.29061909685954823	0.3946002313234923	0.6986943829834757	11.003540851749506	7.0710678118654755	12.649110640673518	5.385164807134504	2.3488808780588144	2.0	77.30555555555556	1.1254042400287458
19	370	A	762.0	101.1543288399999	6.05171325308414E-5	34.20526275297414	27.018512172212592	1.2659935726643314	86.0	3.0	230.0	16244.0	0.30183727034120733	37.387502125963685	16.0312195418814	1.0	0.3652173913043478	155.0	14725.0	98.0	0.0036728880610902045	17.88854381999832	0.5229763603684907	3.605551275463989	24.166091947189145	8.06225774829855	0.27653315937748607	0.5700877125495689	86.12147549715229	44.69360837772929	9.433981132056603	17.804493814764857	7.810249675906654	2.279631836827037	6.324555320336759	95.0	1.0315789473684212
19	371	A	612.0	89.25483391999994	6.390768662518075E-5	28.635642126552707	25.709920264364882	1.1137973915167294	74.0	4.0	231.0	15739.0	0.37745098039215685	27.01516460401394	13.416407864998739	1.0	0.16883116883116883	60.0	3834.0	80.0	9.486714905879179E-4	17.029386365926403	0.59469196781642	3.605551275463989	18.0	5.0	0.27653315937748607	0.3904344047215152	45.784824602991876	48.964654722856125	5.385164807134504	8.94427190999916	3.605551275463989	2.4806946917841692	1.4142135623730951	63.9	1.2519561815336464
19	372	B	1235.0	129.63961019999985	8.523118297034939E-5	44.598206241955516	33.97057550292606	1.3128481216962027	84.0	5.0	285.0	29390.0	0.23076923076923078	14.885661164744507	7.280109889280518	1.0	0.16140350877192983	121.0	16002.0	171.0	2.767723357784057E-4	25.0	0.5605606616635938	4.0	25.0	4.0	0.21052631578947367	0.21052631578947367	41.423665625002656	41.423665625002656	6.708203932499369	12.649110640673518	5.385164807134504	2.3488808780588144	0.0	132.2479338842975	1.2930258717660295
19	382	A	622.0	89.25483391999994	6.590896562226194E-5	27.730849247724095	26.832815729997478	1.0334677331951663	36.0	4.0	383.0	9290.0	0.6157556270096463	0.0	0.0	0.0	0.0	74.0	5390.0	101.0	5.808784113124571E-4	19.235384061671343	0.693645690034178	6.708203932499369	20.396078054371138	7.280109889280518	0.5	0.5352443241048769	51.34019174590991	40.72053646975478	6.082762530298219	11.0	5.0	2.2	1.4142135623730951	72.83783783783784	1.3866419294990724
19	384	B	855.0	106.32590171999992	4.0574418712528044E-5	35.12833614050059	30.14962686336267	1.1651333629998575	44.0	3.0	148.0	6429.0	0.17309941520467836	0.0	0.0	0.0	0.20945945945945946	166.0	16640.0	152.0	0.0011209866557338236	18.027756377319946	0.5131969901795367	1.0	18.0	1.4142135623730951	0.06666666666666667	0.08687444855261388	83.6598082540901	51.340191745909905	10.295630140987	18.867962264113206	5.830951894845301	3.2358288328176625	2.23606797749979	100.24096385542168	1.516346153846154
19	385	A	723.0	98.91168815999991	4.932919163992416E-5	34.058772731852805	26.248809496813376	1.29753590295162	27.0	3.0	368.0	8822.0	0.5089903181189488	0.0	0.0	0.0	0.035326086956521736	68.0	4149.0	82.0	5.008824991224439E-4	17.804493814764857	0.52275793831272	1.0	17.804493814764857	1.0	0.0625	0.0625	40.23635830927381	40.23635830927381	5.385164807134504	9.486832980505138	4.123105625617661	2.3008949665421112	0.0	61.01470588235294	1.343938298385153
19	387	A	851.0	105.74011527999991	5.001001761428139E-5	33.24154027718932	30.4138126514911	1.092975111608034	30.0	3.0	367.0	6645.0	0.4312573443008226	0.0	0.0	0.0	0.0	109.0	6895.0	82.0	2.3316856084127803E-4	18.867962264113206	0.567601925385527	4.47213595499958	17.88854381999832	5.656854249492381	0.2857142857142857	0.36363636363636365	71.56505117707799	90.0	6.708203932499369	11.661903789690601	5.830951894845301	2.0	2.0	63.25688073394495	1.296301667875272
19	388	B	814.0	103.49747459999989	8.422417485697974E-5	34.0147027033899	28.635642126552707	1.1878449434821439	17.0	3.0	139.0	6727.0	0.17076167076167076	0.0	0.0	0.0	0.06474820143884892	218.0	9268.0	72.0	0.004549709880315289	22.20360331117452	0.6527648794931761	6.324555320336759	21.02379604162864	3.605551275463989	0.4	0.2095684110712273	46.548157698977974	8.673174047879769	10.44030650891055	20.223748416156685	8.06225774829855	2.5084472671969196	4.123105625617661	42.51376146788991	1.6935692706085457
20	391	B	948.0	112.5685423999999	4.7182987729710485E-5	37.73592452822641	30.528675044947494	1.2360813062691929	62.0	3.0	166.0	14723.0	0.1751054852320675	37.11279179016529	15.620499351813308	3.0	0.41566265060240964	101.0	7585.0	107.0	4.4416490819522555E-4	25.238858928247925	0.6688284239430599	6.4031242374328485	28.0178514522438	9.219544457292887	0.3472581680740104	0.5	6.654425046006601	8.595911436920979	6.708203932499369	13.038404810405298	5.0	2.6076809620810595	2.8284271247461903	75.0990099009901	1.4247857613711272
20	392	B	547.0	84.42640679999997	8.640416869782544E-5	27.018512172212592	24.20743687382041	1.1161244502276189	38.0	2.0	101.0	8364.0	0.1846435100548446	58.39638637013543	20.615528128088304	4.0	0.9207920792079208	76.0	3979.0	71.0	7.740222834063093E-4	15.652475842498529	0.5793241220216576	3.605551275463989	17.46424919657298	5.385164807134504	0.27653315937748607	0.4142434467026541	72.34987578006988	60.46121774044191	6.4031242374328485	10.63014581273465	3.605551275463989	2.948271984113354	2.0	52.35526315789474	1.356119628047248
20	393	B	872.0	108.0832610399999	5.3327009390423944E-5	37.21558813185679	28.160255680657446	1.3215642838576647	56.0	3.0	125.0	12183.0	0.143348623853211	63.49977116179563	26.1725046566048	3.0	0.608	86.0	6354.0	108.0	4.164930494920746E-4	21.213203435596427	0.5700085501923798	5.385164807134504	22.20360331117452	5.830951894845301	0.3866323008783335	0.41972110157675935	74.2075964711427	65.04524942542099	5.830951894845301	9.486832980505138	5.385164807134504	1.7616606585441106	1.0	73.88372093023256	1.461756373937677
20	400	B	813.0	104.5685423999999	5.962886910391221E-5	34.20526275297414	29.206163733020468	1.1711658903802453	35.0	5.0	149.0	14389.0	0.18327183271832717	43.87141694903838	18.384776310850235	2.0	0.6308724832214765	98.0	7436.0	111.0	4.4773249551552494E-4	17.88854381999832	0.5229763603684907	2.8284271247461903	18.027756377319946	1.0	0.2	0.0625	80.53767779197437	35.537677791974374	6.082762530298219	11.180339887498949	4.47213595499958	2.5	2.23606797749979	75.87755102040816	1.4628832705755783
20	401	B	882.0	108.08326103999993	6.363000823790772E-5	33.61547262794322	31.38470965295043	1.0710780185529956	48.0	3.0	117.0	11320.0	0.1326530612244898	40.09950847584102	18.867962264113206	1.0	0.4444444444444444	208.0	6939.0	58.0	0.001976654444691643	17.72004514666935	0.5271395509679484	2.23606797749979	18.439088914585774	3.605551275463989	0.14285714285714285	0.22803508501982758	50.19442890773481	57.319445256636605	13.45362404707371	21.633307652783937	7.211102550927978	3.0000000000000004	1.4142135623730951	33.36057692307692	1.7385790459720423
20	403	A	813.0	106.08326103999993	9.182047185183347E-5	33.54101966249684	28.635642126552707	1.1713032141645454	55.0	4.0	512.0	26918.0	0.6297662976629766	62.8833270506824	21.400934559032695	2.0	0.19140625	80.0	10573.0	214.0	8.300964595895285E-4	19.6468827043885	0.5857568703063679	3.605551275463989	19.924858845171276	4.242640687119285	0.19999999999999998	0.25	23.070412249824642	34.38034472384487	6.4031242374328485	10.295630140987	5.0	2.0591260281974	1.0	132.1625	1.6192187647782088
20	406	B	765.0	100.91168815999993	3.9855822293604936E-5	32.01562118716424	28.861739379323623	1.1092755279364779	28.0	3.0	180.0	9843.0	0.23529411764705882	55.886110918834895	23.021728866442675	1.0	0.4444444444444444	85.0	5760.0	102.0	9.184288272235789E-4	19.4164878389476	0.6064691896945635	7.0	20.248456731316587	7.0710678118654755	0.5	0.5376033305704704	75.06858282186246	66.93848046770648	7.615773105863909	11.704699910719626	5.385164807134504	2.17350820818199	1.0	67.76470588235294	1.5052083333333333
20	410	B	1002.0	114.81118307999986	4.924011539349259E-5	38.2099463490856	32.55764119219941	1.1736091728365272	57.0	3.0	217.0	14734.0	0.21656686626746507	61.40202678328019	24.839484696748443	4.0	0.4423963133640553	106.0	9361.0	142.0	4.1363859496798685E-4	22.20360331117452	0.5810948570386012	4.0	22.02271554554524	3.1622776601683795	0.23529411764705882	0.17541160386140586	42.87890360333856	24.443954780416533	6.324555320336759	11.704699910719626	6.324555320336759	1.8506755523321747	1.4142135623730951	88.31132075471699	1.607947868817434
20	413	B	660.0	92.66904747999995	1.0532762400886206E-4	31.575306807693888	25.495097567963924	1.2384854273854633	25.0	3.0	116.0	6718.0	0.17575757575757575	59.94990433316123	25.495097567963924	4.0	0.45689655172413796	73.0	7412.0	164.0	4.971382715930934E-4	18.35755975068582	0.5813897506203383	6.0	17.4928556845359	6.082762530298219	0.5	0.5	78.69006752597979	88.1523897340054	5.656854249492381	9.486832980505138	4.123105625617661	2.3008949665421112	1.0	101.53424657534246	1.615218564490016
