# Supplementary material for: Exploiting Single-Cell Quantitative Data to Map Genetic Variants Having Probabilistic Effects
Source: PLoS Genet. 2016 Aug 1;12(8):e1006213. doi: 10.1371/journal.pgen.1006213 (PMC4968810; doi:10.1371/journal.pgen.1006213)
Supplement: S1 Dataset — (ZIP) [file pgen.1006213.s007.zip › data/2014-10-07_morpho/k_series/k8-4_A1B.xls]

image_number	cell_id	Cgroup	Agroup	Dgroup	C11-1_A1B	C11-2_A1B	C12-1_A1B	C12-2_A1B	C13_A1B	C101_A1B	C102_A1B	C103_A1B	C104_A1B	C105_A1B	C106_A1B	C107_A1B	C108_A1B	C109_A1B	C110_A1B	C111_A1B	C112_A1B	C113_A1B	C114_A1B	C115_A1B	C116_A1B	C117_A1B	C118_A1B	C126_A1B	C127_A1B	C128_A1B	A7-1_A1B	A7-2_A1B	A8-1_A1B	A8-2_A1B	A9_A1B	A101_A1B	A102_A1B	A103_A1B	A104_A1B	A120_A1B	A121_A1B	A122_A1B	A123_A1B	D14-3_A1B	D15-3_A1B	D16-3_A1B	D17-3_A1B	D104_A1B	D107_A1B
2	0	small	api	A1	870.0	100.0	92.42640679999994	26.970562720000004	5.117122613806298E-5	970.0	121.39696951999987	34.785054261852174	30.364452901377952	21.954401858417384	22.166345822082448	9.219544457292887	15.51749477273568	13.45362404707371	9.486832980505138	23.514337713214598	16.278820596099706	25.14421215625334	0.5941387184155316	1.145584752500962	0.518633577409658	0.29180581236227415	0.11494252873563218	71.0	8.0	33.83784863137726	76.0	49.0	10188.0	6368.0	0.5454545454545454	0.12886597938144329	0.392	0.032154077050661485	-1.0	27.932942320192993	9.87048159266775	2.0	0.592	117.0	12043.0	126.0	0.0018324834166499318	15.0	0.4312196809320517
2	2	medium	api	B	1243.0	535.0	112.74011527999987	70.76955255999998	1.2925324474791051E-4	1778.0	185.92388140000003	41.43669871020132	36.345563690772494	46.96071140238346	46.136671877598786	25.80697580112788	26.136266024181637	15.811388300841896	32.91768027997357	30.347582703196114	19.4164878389476	45.65592087255309	0.9874010226728985	1.1400758305124699	0.8660836378129837	0.6277229039924046	0.43041029766693484	87.0	3.0	38.41874542459709	169.0	384.0	12243.0	33034.0	0.6428571428571429	0.3110236220472441	0.6943942133815552	-1.0	0.2031797551806347	157.07742095318082	55.12186048887325	4.0	0.49005424954792043	239.0	13747.0	78.0	7.979856208288189E-4	27.65863337187866	0.6674912392349772
2	8	large	E	A1	827.0	441.0	91.01219323999995	62.94112544000001	5.9806417449090394E-5	1268.0	156.36753223999995	34.058772731852805	30.01666203960727	21.801409486351815	41.241444314527996	22.80350850198276	23.717495376715206	12.806248474865697	20.90503981472344	31.848977702402387	15.811388300841896	31.711129010569778	0.9614636005946159	1.134662231493693	0.8473566616639079	0.6915680547772727	0.5332527206771464	58.0	4.0	32.89376840679705	59.0	172.0	4426.0	13765.0	0.0	0.18217665615141956	0.7445887445887446	-1.0	0.20097155678183065	127.15836450145233	45.7423065858314	5.0	0.6147186147186147	120.0	9884.0	111.0	3.7904589703520675E-4	21.02379604162864	0.6172799063298762
2	11	small	api	A1	919.0	136.0	95.01219323999993	31.556349160000003	4.880935300818495E-5	1055.0	128.56854239999987	36.013886210738214	31.0	45.0	56.59912007263593	12.206555615733702	14.87590510551559	15.0	20.991902833707083	18.0	15.556349186104045	25.14483936102092	0.8205588519926653	1.161738264862523	0.7063198973563706	0.33212946763884243	0.14798694232861806	104.0	8.0	33.28663395418648	125.0	81.0	18020.0	11093.0	0.7692307692307693	0.195260663507109	0.3932038834951456	0.02126752602001392	-1.0	90.664321789473	35.595137654806265	3.0	0.7524271844660194	82.0	8158.0	141.0	8.962276316937223E-4	18.681541692269406	0.5187316243227079
2	17	medium	api	A1	887.0	330.0	95.84062035999993	54.11269832000001	6.111762102748922E-5	1217.0	152.36753223999995	35.05709628591621	30.066592756745816	39.3306169581366	45.81512885679132	19.849433241279208	20.0614207791305	12.041594578792296	24.50288503629131	26.674123220033348	16.278820596099706	34.16966563979727	0.9894330745471518	1.1659816783879082	0.8485837238155806	0.5646113111198569	0.37204058624577224	55.0	3.0	32.802438933713454	98.0	167.0	5390.0	11744.0	0.3	0.21774856203779785	0.630188679245283	-1.0	0.20923835951873607	58.112843769224256	21.97703116283529	2.0	0.3169811320754717	85.0	5066.0	87.0	6.63118810302391E-4	23.345235059857504	0.6659203851186097
2	19	large	N	A1	900.0	656.0	91.84062035999993	78.42640679999998	3.2756186669867765E-5	1556.0	173.09545427999998	35.38361202590826	32.55764119219941	63.236005943561366	63.79497142439354	28.160255680657446	29.47183536671435	15.811388300841896	38.2663024625238	18.858860086802302	14.560219778561036	42.64987269755055	0.9554971833366643	1.086799004173126	0.8791848167579427	0.8539402988849762	0.7288888888888889	107.0	3.0	30.805843601498726	-1.0	-1.0	-1.0	-1.0	-1.0	-1.0	-1.0	-1.0	-1.0	-1.0	-1.0	-1.0	-1.0	236.0	22839.0	196.0	0.001848922346842953	20.518284528683193	0.5798810057508963
2	20	large	iso	A1	908.0	479.0	95.66904747999993	65.355339	5.4389282911164565E-5	1387.0	163.43860003999998	39.45883931389772	28.442925306655784	8.823259026313195	22.217594269518315	23.323807579381203	25.20796307478469	13.892443989449804	11.252231634791642	38.92004736028177	16.76305461424021	29.757961394382914	0.9252555436623837	1.3872989113628251	0.6669475021453386	0.6831398526640797	0.5275330396475771	39.0	3.0	37.36308338453881	71.0	185.0	1658.0	5521.0	0.07692307692307693	0.18457101658255226	0.72265625	-1.0	0.18845779390214393	0.0	0.0	0.0	0.0546875	192.0	17227.0	158.0	0.0036579240156071574	23.345235059857504	0.591635118158053
2	22	small	api	A1	826.0	186.0	88.76955256	37.041630520000005	4.107222576753715E-5	1012.0	128.22539663999987	32.55764119219941	31.11269837220809	2.7048759857356686	12.254009914471595	13.892443989449804	17.215942986424142	13.892443989449804	3.6857707010037073	28.991378028648448	15.620499351813308	17.365554986812235	0.8069522535248214	1.0464422212019397	0.7711388523658372	0.417278553870859	0.22518159806295399	41.0	4.0	32.2490309931942	108.0	78.0	4235.0	3921.0	0.46153846153846156	0.18379446640316205	0.41935483870967744	-1.0	0.020738534413575455	32.791268859772316	15.680794948121505	2.0	0.24731182795698925	105.0	3718.0	53.0	7.346620546693302E-4	19.209372712298546	0.5900111927304175
3	26	small	E	A1	922.0	77.0	97.42640679999991	24.556349160000003	6.517767742189765E-5	999.0	123.98275595999988	35.510561809129406	30.59411708155671	31.263731694377427	32.92616906504979	7.615773105863909	-1.0	12.083045973594572	12.67228613331343	19.807729648956585	16.15549442140351	23.313591140399723	-1.0	1.1606990230986765	-1.0	0.25205023942235777	0.08351409978308026	56.0	4.0	34.48187929913333	64.0	22.0	10902.0	3484.0	0.8333333333333334	0.08608608608608609	0.2558139534883721	0.04652259593659409	-1.0	19.34261754766733	7.23606797749979	2.0	0.8255813953488372	226.0	20951.0	144.0	0.001910354417535241	21.095023109728988	0.5940492640785444
3	28	medium	E	A1	893.0	262.0	94.18376611999994	46.455844080000006	5.8888675708885705E-5	1155.0	143.05382375999994	36.138621999185304	29.832867780352597	39.0938588862295	49.11592665874494	15.811388300841896	20.593923216825104	13.601470508735444	21.61122801023256	22.123250264081697	15.652475842498529	28.584940423512787	0.7677696053525194	1.2113693616470076	0.6338030576476203	0.493246830040863	0.2933930571108623	66.0	3.0	33.24154027718932	103.0	167.0	8181.0	13769.0	0.6666666666666666	0.23376623376623376	0.6185185185185185	-1.0	0.07661678429508186	99.29817526023389	35.263529045083544	3.0	0.48518518518518516	77.0	6550.0	126.0	4.749172796070984E-4	21.02379604162864	0.5817542252192845
3	30	medium	api	B	1015.0	424.0	101.74011527999991	60.94112544000001	4.567385036475546E-5	1439.0	165.09545427999996	38.01315561749642	33.1058907144937	39.781982876424905	44.14490260373327	21.18962010041709	24.565617279966506	13.92838827718412	25.491174943497604	27.48755524652305	16.55294535724685	36.60025290072044	0.8625722634577323	1.1482293572863858	0.7512194824004955	0.5989881697330829	0.41773399014778323	50.0	3.0	35.84689665786984	470.0	339.0	16522.0	13765.0	0.6428571428571429	0.5621959694232106	0.41903584672435107	-1.0	0.02844305802032354	47.546774109552445	16.0	1.0	0.07292954264524104	208.0	12159.0	66.0	0.002674362604612584	23.259406699226016	0.6118778175974515
3	31	medium	iso	A1	885.0	236.0	94.42640679999994	46.041630520000005	7.574909748001116E-5	1121.0	143.2964644399999	35.35533905932738	30.265491900843113	54.46232220802562	58.32453126189079	15.620499351813308	19.24983045120482	12.806248474865697	24.183051916579924	16.9169561716503	14.142135623730951	28.416014778298678	0.8114616589173981	1.1681732837899943	0.6946415143862139	0.48759274105937955	0.26666666666666666	92.0	3.0	31.622776601683793	46.0	152.0	3211.0	11844.0	0.36363636363636365	0.17662801070472792	0.7676767676767676	-1.0	0.1302983995325396	50.465629279702824	17.748130154266303	1.0	0.5	81.0	10093.0	128.0	4.709610243455065E-4	23.194827009486403	0.6560487786742689
3	32	medium	iso	A1	962.0	261.0	100.08326103999993	46.455844080000006	1.0134781747215913E-4	1223.0	148.95331867999994	37.36308338453881	31.04834939252005	11.04094018032373	25.077183648250212	18.439088914585774	17.089595310047475	13.45362404707371	11.241042279015973	34.140301199244036	17.88854381999832	26.521977205911043	1.0789658022940363	1.2033838872458729	0.8966098131523214	0.4641719663933928	0.2713097713097713	65.0	5.0	36.24913792078372	100.0	168.0	5317.0	11775.0	0.5454545454545454	0.21913327882256745	0.6268656716417911	-1.0	0.12100751040833162	70.39187957172828	26.046408634817453	4.0	0.4701492537313433	80.0	13241.0	212.0	4.892221986346724E-4	22.847319317591726	0.6114944819314928
3	34	small	api	A1	889.0	217.0	94.49747459999992	40.384776280000004	4.0437067805675374E-5	1106.0	137.2964644399999	34.539832078341085	31.38470965295043	9.59313426273033	7.178031165614129	15.524174696260024	17.47726653400594	13.341664064126334	3.792722550094453	31.894512043252167	16.492422502470642	30.353237092687475	0.8882495821674553	1.1005305596349222	0.80711032909628	0.42736355072921745	0.2440944881889764	51.0	3.0	32.984845004941285	9.0	140.0	599.0	13195.0	0.5714285714285714	0.13471971066907776	0.9395973154362416	-1.0	0.16228544311490903	98.04833687659905	42.10728851790257	4.0	0.5906040268456376	144.0	10137.0	94.0	4.512478945018266E-4	23.40939982143925	0.6777508289080131
4	50	small	api	A1	896.0	100.0	94.91168815999993	26.142135600000003	5.937828254342977E-5	996.0	123.88225087999986	36.235341863986875	29.832867780352597	28.149246785927716	39.400660663479414	10.0	12.566990786872527	12.0	15.206148794407289	22.79365178723569	17.26267650163207	23.956521739130448	0.7957354445143698	1.2146114188811186	0.6551358172207776	0.2754364199689526	0.11160714285714286	81.0	3.0	34.48187929913333	76.0	41.0	9391.0	5889.0	0.6923076923076923	0.11746987951807229	0.3504273504273504	-1.0	0.001261752130102988	78.18628115135677	29.018512172212592	2.0	0.8034188034188035	76.0	3988.0	64.0	6.221310979008315E-4	22.80350850198276	0.6293167755275526
4	53	small	api	A1	909.0	128.0	89.25483391999992	30.970562720000004	4.42390441969076E-5	1037.0	122.22539663999986	35.608987629529715	33.421549934136806	19.37158112178247	22.097892115688722	8.06225774829855	22.12079080442583	21.095023109728988	7.357693027552668	20.25639149991998	13.038404810405298	19.558440093094625	0.3644651685185454	1.065449917783695	0.34207630263531374	0.3469903125668158	0.1408140814081408	93.0	14.0	31.622776601683793	242.0	81.0	13398.0	3897.0	0.8421052631578947	0.3114754098360656	0.25077399380804954	0.09432495158001047	-1.0	69.7580801684769	23.091053985755615	3.0	0.26625386996904027	324.0	11182.0	50.0	0.0033418124668716767	16.64331697709324	0.4673909056401064
4	54	small	api	A1	830.0	191.0	91.25483391999994	37.213203400000005	3.5846871225522E-5	1021.0	131.29646443999985	34.48187929913333	28.460498941515414	27.973679912416458	37.8959097931601	13.92838827718412	16.677202385393635	12.649110640673518	16.211413396312476	25.614449047363873	16.278820596099706	26.39311541337601	0.8351753462788816	1.211569739869687	0.6893332829265864	0.40779432498472984	0.23012048192771084	67.0	3.0	33.24154027718932	128.0	130.0	5369.0	7138.0	0.5384615384615384	0.25269343780607245	0.5038759689922481	-1.0	0.10461482119243061	22.624294860091698	9.219544457292887	3.0	0.23255813953488372	103.0	8203.0	108.0	3.1168922924723776E-4	22.47220505424423	0.6517105654043933
5	77	small	api	A1	827.0	124.0	89.66904747999995	29.970562720000004	5.836588597858656E-5	951.0	121.63961019999985	33.421549934136806	30.610455730027933	36.48601207024967	45.36186326970807	10.04987562112089	16.76870840868228	13.038404810405298	15.917873379553072	18.425076874851392	14.560219778561036	22.370434436972022	0.5993231783980094	1.091834444704176	0.5489139688759237	0.3342353193467872	0.14993954050785974	74.0	3.0	31.400636936215164	77.0	68.0	6582.0	6266.0	0.6428571428571429	0.15247108307045215	0.4689655172413793	-1.0	0.0016755599233732486	33.72813561671109	11.788289044567353	2.0	0.4482758620689655	72.0	11322.0	203.0	5.26496347235322E-4	20.808652046684813	0.6226118204479449
5	78	small	api	A1	1097.0	76.0	104.9827559599999	22.313708480000003	6.24567752340812E-5	1173.0	130.12489155999984	39.6232255123179	33.97057550292606	37.734553100160895	42.95459151111277	7.0	-1.0	15.132745950421556	17.010225474714815	19.1047690653371	18.027756377319946	24.96296296296296	-1.0	1.1663984176218902	-1.0	0.21254641560850127	0.06927985414767548	93.0	4.0	36.87817782917155	53.0	36.0	6691.0	5275.0	0.5	0.07587382779198636	0.4044943820224719	-1.0	0.00846266813667242	20.785156101356172	8.694323451653613	1.0	0.7078651685393258	115.0	6735.0	76.0	3.3909146097593063E-4	21.93171219946131	0.5535064830258019
5	79	medium	iso	A1	731.0	247.0	83.84062035999996	45.213203400000005	4.206483991970602E-5	978.0	131.88225087999987	32.01562118716424	26.92582403567252	49.39870535499554	47.45721896408118	17.0	17.790504994288142	12.649110640673518	22.520256464336995	21.020712281642272	13.416407864998739	30.56608478802991	0.9555659047035515	1.18903032065977	0.8036514192281711	0.5392756304266452	0.3378932968536252	28.0	3.0	28.844410203711913	311.0	168.0	10052.0	5624.0	0.5384615384615384	0.4897750511247444	0.35073068893528186	0.04312644932898703	-1.0	2.8284271247461903	1.4142135623730951	1.0	0.025052192066805846	99.0	8000.0	87.0	3.844754640786687E-4	19.1049731745428	0.5967391062898507
5	81	large	api	B	790.0	441.0	88.08326103999994	62.284271200000006	6.832406798809462E-5	1231.0	153.1959593599999	31.25699921617557	30.265491900843113	0.0	7.902739343165422	22.80350850198276	23.278742456323037	13.341664064126334	3.263269109570018	37.73274208598563	15.132745950421556	23.734263951043264	0.9795850675683215	1.0327603238229488	0.9485115229274209	0.7071067812954357	0.5582278481012658	72.0	3.0	31.575306807693888	17.0	129.0	1147.0	11104.0	0.0	0.11860276198212835	0.8835616438356164	-1.0	0.2955770172575692	113.38803786797683	47.53953406635121	3.0	0.4931506849315068	173.0	14116.0	124.0	0.003525346318930482	19.1049731745428	0.6112222431338172
5	83	small	E	A1	781.0	98.0	80.76955255999997	26.727922040000003	1.2291488521888632E-4	879.0	109.4974745999999	33.61547262794322	30.870698080866262	61.50436138175502	74.09116808869754	6.4031242374328485	21.134885638557787	21.93171219946131	16.361513225990066	6.284276419399848	11.40175425099138	17.013132031826412	0.30296469765377865	1.08891196888023	0.2782269883260893	0.33091581162524164	0.12548015364916773	85.0	4.0	27.294688127912362	120.0	1.0	9497.0	65.0	0.11764705882352941	0.13765642775881684	0.008264462809917356	0.1495107118195845	-1.0	17.88854381999832	8.94427190999916	1.0	0.2396694214876033	113.0	6115.0	76.0	5.559791567836133E-4	22.847319317591726	0.6796667585330824
6	94	small	E	A1	766.0	78.0	88.59797967999994	33.798989840000004	1.3615236873623605E-4	844.0	124.81118307999986	32.526911934581186	28.284271247461902	25.346175941946694	66.80140948635182	10.770329614269007	16.597037540098803	11.40175425099138	16.263455967290593	17.67766952966369	14.866068747318506	17.694112937727656	0.6489308461373096	1.15	0.5642876922933127	0.3814871395722105	0.10182767624020887	55.0	6.0	31.622776601683793	353.0	6.0	17365.0	257.0	0.0	0.4253554502369668	0.016713091922005572	0.501011332004161	-1.0	51.143274024280124	19.313207915827967	4.0	0.3426183844011142	108.0	5650.0	78.0	3.6620802879606127E-4	16.278820596099706	0.5004723666617973
6	97	small	api	A1	917.0	171.0	98.7401152799999	36.970562720000004	6.1015550177071827E-5	1088.0	138.12489155999992	36.05551275463989	31.016124838541646	3.179830119864235	1.2188752351312928	13.038404810405298	18.517471829328407	11.045361017187261	0.665640235470275	30.500264134366315	17.0	31.292171544972845	0.7041136571221761	1.1624763874381927	0.6057014703531884	0.37442292441285513	0.18647764449291168	35.0	3.0	36.05551275463989	21.0	91.0	1035.0	5786.0	0.0	0.10294117647058823	0.8125	-1.0	0.13713740609270517	33.7301630729621	16.18033988749895	3.0	0.4017857142857143	329.0	21650.0	116.0	0.002908133970646613	20.09975124224178	0.5574667979074904
6	98	medium	E	A1	1117.0	289.0	113.5685423999999	54.69848476000001	1.5087771687092273E-4	1406.0	170.26702715999994	42.720018726587654	30.675723300355934	27.284207293623062	40.08620123762526	18.35755975068582	19.792065978735618	10.295630140987	21.769653378480285	31.06691212033922	19.849433241279208	33.80699122403528	0.9275211476360772	1.3926328096098053	0.666019887823808	0.4816341180759933	0.25872873769024174	58.0	3.0	40.607881008493905	197.0	180.0	9633.0	8804.0	0.1	0.2681365576102418	0.47745358090185674	-1.0	0.019532425767943336	116.33988577133704	48.92838827718412	4.0	0.26525198938992045	91.0	8676.0	125.0	9.019936428242258E-4	27.51363298439521	0.6440454336053826
7	106	small	api	A1	1009.0	138.0	103.25483391999992	31.970562720000004	9.498993061878599E-5	1147.0	137.63961019999988	39.11521443121589	31.144823004794873	54.246112745563266	75.29644817623844	11.180339887498949	16.654022198479744	13.152946437965905	23.62252165649901	12.811117916405315	16.1245154965971	24.422302732976426	0.6713297096793556	1.2559138456235228	0.5345348425122751	0.3096277579098161	0.13676907829534193	117.0	5.0	33.83784863137726	104.0	116.0	11252.0	13672.0	0.8571428571428571	0.1918047079337402	0.5272727272727272	-1.0	0.02988013794307384	95.3059483437863	37.60232526704263	4.0	0.4909090909090909	152.0	8793.0	85.0	0.0022877627435774653	24.331050121192877	0.6220354528281836
7	107	small	api	A1	891.0	126.0	96.49747459999992	31.627416960000005	7.233014358184878E-5	1017.0	130.95331867999982	36.24913792078372	29.966648127543394	31.910960453232008	34.74880124918258	11.180339887498949	14.349574422197767	11.704699910719626	14.97966658370286	24.160192922429196	17.11724276862369	26.28105869658843	0.7791408691677826	1.2096493997760753	0.6441047044804995	0.32775383077227216	0.1414141414141414	68.0	4.0	34.36568055487916	69.0	79.0	4933.0	6086.0	0.75	0.1455260570304818	0.5337837837837838	-1.0	0.013462177344242899	26.944617575185305	8.261297173761164	2.0	0.39864864864864863	100.0	5684.0	63.0	4.945301530930836E-4	22.825424421026653	0.6296818553563318
7	111	large	iso	A1	784.0	430.0	87.42640679999995	63.11269832000001	6.81625781729801E-5	1214.0	152.9533186799999	31.953090617340916	29.732137494637012	23.838740183171723	31.98871292065366	22.80350850198276	22.795820888588025	12.806248474865697	18.151608773807766	32.96096690581931	14.866068747318506	34.26433919987047	1.000337237839879	1.0746987371192034	0.9308071213718413	0.7218951416404321	0.548469387755102	56.0	4.0	31.38470965295043	119.0	302.0	6107.0	19869.0	0.2727272727272727	0.3467874794069193	0.7173396674584323	-1.0	0.2044096365484225	47.6651747251351	17.029386365926403	2.0	0.1828978622327791	181.0	12098.0	92.0	5.971708213623344E-4	18.973665961010276	0.5937975198778825
7	120	medium	api	A1	1012.0	407.0	99.66904747999992	60.76955256000001	3.0114247995852942E-5	1419.0	162.85281359999996	37.05401462729781	34.0147027033899	60.27756123207574	64.28326431594404	22.825424421026653	21.77284552359368	14.7648230602334	35.002954822727794	18.49200345759053	16.64331697709324	38.85114891610443	1.048343653395803	1.0893528880852166	0.9623544995033735	0.6097133874204459	0.40217391304347827	80.0	4.0	33.12099032335839	40.0	219.0	2231.0	15331.0	0.07142857142857142	0.18252290345313602	0.8455598455598455	-1.0	0.27809471056610474	115.20993735538858	39.01204264421262	1.0	0.4092664092664093	98.0	15644.0	246.0	4.7934449154162715E-4	18.0	0.485777322135004
7	121	small	api	A1	1014.0	176.0	101.74011527999991	36.384776280000004	1.066447653447113E-4	1190.0	140.9533186799999	37.589892258425	32.64965543462902	47.792702365713296	64.63783305106881	13.601470508735444	15.37423871526531	12.806248474865697	24.102223910922188	17.33555813883679	15.811388300841896	26.673013595052627	0.8846922934291597	1.1513105347677344	0.7684219562949085	0.357624681079485	0.17357001972386588	58.0	3.0	34.52535300326414	10.0	103.0	654.0	9692.0	0.2727272727272727	0.0949579831932773	0.911504424778761	-1.0	0.09574362906841223	21.43397840021018	10.246211251235321	2.0	0.4247787610619469	105.0	7282.0	99.0	3.5857992828253427E-4	19.026297590440446	0.5061546188969481
7	122	large	iso	B	813.0	406.0	88.66904747999996	60.35533900000001	7.510250670293578E-5	1219.0	151.4386000399999	34.0147027033899	30.01666203960727	19.832129850218386	37.40917456833321	20.615528128088304	25.86469143325669	14.212670403551895	18.6095996639981	30.116606530305184	15.231546211727817	30.632932641032614	0.7970529314562385	1.1331940459771037	0.7033684427533102	0.6806810348742458	0.4993849938499385	97.0	3.0	31.38470965295043	156.0	282.0	6355.0	14146.0	0.4166666666666667	0.35931091058244463	0.6438356164383562	-1.0	0.13738060003430963	46.673094458043835	15.524174696260024	3.0	0.2054794520547945	162.0	7154.0	57.0	0.0027353104549625545	22.02271554554524	0.6474469507372898
7	130	small	api	A1	819.0	134.0	92.25483391999994	30.970562720000004	1.1826934612220204E-4	953.0	125.63961019999985	32.802438933713454	30.0	18.741340445192726	38.395164503246036	12.36931687685298	13.55789518404519	12.36931687685298	12.316157369163784	23.2	14.422205101855956	19.830174675589696	0.912333124643793	1.0934146311237818	0.8343889853624163	0.33570666602528987	0.16361416361416362	20.0	3.0	31.400636936215164	118.0	80.0	4880.0	3908.0	0.6153846153846154	0.20776495278069254	0.40404040404040403	-1.0	0.01605835971052126	31.50087316737283	12.36931687685298	2.0	0.3383838383838384	80.0	4222.0	70.0	6.173156916173153E-4	19.4164878389476	0.5919220786656769
8	139	medium	iso	A1	1070.0	271.0	107.63961019999991	48.798989840000004	5.9394855835978164E-5	1341.0	158.85281359999993	40.496913462633174	31.906112267087632	26.896236965493387	39.245434668897815	18.110770276274835	16.99425040460801	11.045361017187261	20.10029729181915	31.46732486852258	19.1049731745428	31.771911648464897	1.0656998599575818	1.2692525220130715	0.8396279238959878	0.4533553191927115	0.25327102803738316	78.0	3.0	39.6232255123179	16.0	141.0	959.0	11102.0	0.0	0.11707680835197613	0.8980891719745223	-1.0	0.18729056642645608	44.28773021189422	19.560219778561034	4.0	0.42038216560509556	157.0	9753.0	78.0	8.685937429548757E-4	29.154759474226502	0.7199254703973386
8	140	medium	api	B	1109.0	403.0	109.49747459999989	63.76955256000001	4.9551424533957224E-5	1512.0	175.68124072	41.6293165929973	33.1058907144937	20.191411811200467	30.680172530646146	20.808652046684813	25.72140308564756	12.206555615733702	16.81507306122222	37.57639420513701	20.518284528683193	32.95487880696689	0.8090014365622208	1.25745949420331	0.6433618261992453	0.5823837745386693	0.36339044183949504	89.0	3.0	41.048751503547585	121.0	278.0	5772.0	15331.0	0.8181818181818182	0.2638888888888889	0.6967418546365914	-1.0	0.174024407962194	58.57167445017291	24.563923496401376	2.0	0.18295739348370926	190.0	18150.0	153.0	0.0023361577742709466	28.635642126552707	0.6878720207328523
8	143	medium	E	A1	864.0	314.0	92.42640679999992	50.455844080000006	8.172224767694483E-5	1178.0	145.29646443999988	34.785054261852174	30.675723300355934	23.41603075823042	24.443954780416533	19.1049731745428	20.300585668394852	14.866068747318506	12.965338406690355	31.91448789696967	15.620499351813308	31.332156006250198	0.9411045319882838	1.1339603608123743	0.8299271866205908	0.5459029061811375	0.36342592592592593	66.0	5.0	33.12099032335839	207.0	198.0	12486.0	12828.0	0.5	0.3438030560271647	0.4888888888888889	-1.0	0.06342641892115647	120.67639896837528	43.9401038688259	3.0	0.4641975308641975	102.0	11933.0	142.0	2.1152182518985297E-4	19.72308292331602	0.5669987683459154
8	147	small	api	A1	1060.0	108.0	106.3259017199999	27.384776280000004	7.928498773744946E-5	1168.0	136.12489155999987	38.28837943815329	34.058772731852805	16.15733986458793	20.181790699981697	10.295630140987	13.663844659982205	13.892443989449804	8.331509577606345	26.19002179035577	17.4928556845359	24.14930893363863	0.7534943785726856	1.1241855289267317	0.6702580305334942	0.2575550814712623	0.1018867924528302	63.0	5.0	37.44329045369811	66.0	58.0	5369.0	5551.0	0.7692307692307693	0.10616438356164383	0.46774193548387094	-1.0	0.02444830076206593	23.00425455425561	7.123105625617661	2.0	0.3790322580645161	108.0	13472.0	179.0	5.365522291303378E-4	27.202941017470888	0.7104751210850131
9	153	large	iso	B	760.0	522.0	87.25483391999994	70.59797967999998	5.91236913554767E-5	1282.0	160.26702715999994	32.69556544854363	28.635642126552707	26.211378017831525	37.09541818800885	26.419689627245813	25.338868461725642	13.416407864998739	21.990749819927846	33.80402631524758	13.45362404707371	36.460185877139615	1.0426546736746651	1.1417786723289964	0.9131845767865514	0.8091010722079663	0.6868421052631579	62.0	4.0	30.610455730027933	13.0	274.0	836.0	23765.0	0.38461538461538464	0.22386895475819032	0.9547038327526133	-1.0	0.2998116210226986	74.72406328382164	31.663105190710443	4.0	0.4634146341463415	157.0	10633.0	63.0	0.003671771156699933	22.47220505424423	0.6873166053546633
9	159	medium	F	A1	912.0	370.0	95.49747459999995	58.11269832000001	5.7567097441059615E-5	1282.0	156.02438647999992	36.796738985948195	30.4138126514911	66.80140948635182	69.36245301531218	20.12461179749811	22.20771299399504	14.317821063276353	32.72029079695837	13.151918984428583	16.15549442140351	34.9639720118149	0.9061992021843851	1.2098693250858885	0.7490058499665276	0.6085260219017355	0.4057017543859649	63.0	3.0	31.953090617340916	139.0	290.0	5217.0	11422.0	0.5714285714285714	0.3346333853354134	0.675990675990676	-1.0	0.09571566210481088	36.67383312616321	15.033296378372908	1.0	0.08158508158508158	181.0	20607.0	131.0	0.003511235481044187	19.1049731745428	0.5192028886537619
10	167	small	api	A1	822.0	57.0	89.18376611999994	18.65685424	4.6464090351761244E-5	879.0	109.84062035999992	36.013886210738214	29.0	31.607502246248913	46.591140271194575	5.656854249492381	-1.0	14.142135623730951	12.967220401244985	17.0	15.264337522473747	17.849668476438797	-1.0	1.2418581451978694	-1.0	0.20919563112973427	0.06934306569343066	35.0	3.0	31.78049716414141	83.0	15.0	12733.0	1973.0	0.6363636363636364	0.11149032992036405	0.15306122448979592	0.03942479141036261	-1.0	69.20351585880204	28.160255680657446	2.0	0.8469387755102041	157.0	12083.0	115.0	0.0013962984532200494	21.213203435596427	0.5890284461794993
10	168	medium	iso	A1	988.0	330.0	102.15432883999992	54.69848476000001	5.448421512595134E-5	1318.0	159.68124071999992	37.73592452822641	31.064449134018133	38.345574953993406	52.23024263925157	20.248456731316587	19.951968757916514	11.704699910719626	27.241945516163454	25.624146643190088	18.110770276274835	34.46260516522095	1.0148600860896213	1.2147623917432504	0.8354391714689501	0.5354495045009005	0.3340080971659919	45.0	4.0	35.22782990761707	46.0	187.0	3546.0	16467.0	0.3333333333333333	0.17678300455235205	0.8025751072961373	-1.0	0.1879564102210776	96.08935300200729	40.36390205665211	4.0	0.51931330472103	117.0	16418.0	188.0	0.0017258275084805006	25.942243542145693	0.687468078932078
10	169	medium	iso	A1	908.0	298.0	94.66904747999993	50.11269832000001	5.3010396786810164E-5	1206.0	147.19595935999988	35.4682957019364	31.016124838541646	20.13031202604128	33.990042688283694	19.4164878389476	19.226519620134248	13.601470508735444	16.409020746046888	30.435781546344398	16.278820596099706	29.35167772017534	1.0098805307755447	1.143543749793731	0.8831149057110442	0.5293461765376584	0.32819383259911894	49.0	4.0	33.28663395418648	103.0	240.0	7748.0	20110.0	0.6666666666666666	0.28441127694859036	0.6997084548104956	-1.0	0.13847645860859129	65.76591155742389	25.091644114224952	6.0	0.35276967930029157	140.0	7177.0	65.0	0.001053990170211959	25.0	0.7048548430432512
10	175	medium	E	A1	861.0	302.0	92.01219323999993	50.455844080000006	4.367471055345738E-5	1163.0	144.4680373199999	35.35533905932738	30.265491900843113	36.0273733851036	48.73139699916044	18.439088914585774	19.57030600318919	14.212670403551895	23.19310242291876	25.24327053738443	15.652475842498529	30.85725083665375	0.9421972712936081	1.1681732837899943	0.8065560857861473	0.5483604107598385	0.3507549361207898	47.0	4.0	32.57299494980466	62.0	202.0	4533.0	14747.0	0.5833333333333334	0.22699914015477213	0.7651515151515151	-1.0	0.11848755961416192	96.90044406086598	41.7648230602334	3.0	0.5113636363636364	169.0	7144.0	63.0	0.001159119155021387	23.021728866442675	0.6511528238439882
10	178	medium	iso	A1	843.0	320.0	93.25483391999992	53.52691188000001	4.9666241426131835E-5	1163.0	149.1959593599999	35.608987629529715	28.42534080710379	0.0	0.5025816667210279	19.209372712298546	19.71040314472777	12.206555615733702	0.1684967868905191	37.00923085281335	17.804493814764857	19.209372712298663	0.9745804066639173	1.252719813323422	0.7779715753663937	0.573985386386714	0.37959667852906287	32.0	4.0	35.805027579936315	110.0	224.0	4585.0	11084.0	0.6363636363636364	0.2871883061049011	0.6706586826347305	-1.0	0.09151653039380446	34.06738751095088	12.806248474865697	2.0	0.1497005988023952	96.0	11436.0	146.0	3.574941727142209E-4	25.0	0.702069945377163
10	179	small	api	A1	976.0	226.0	100.91168815999988	44.213203400000005	7.860434943106184E-5	1202.0	147.53910511999993	37.21558813185679	31.38470965295043	42.01336300952483	62.30722479706332	15.264337522473747	19.073638011447816	13.038404810405298	25.20449217883153	19.9460185205553	17.26267650163207	28.465106552843686	0.8002845347758114	1.1857872366315871	0.6748972413037131	0.4381375855084105	0.23155737704918034	41.0	3.0	34.23448553724738	112.0	163.0	5024.0	9898.0	0.4166666666666667	0.22878535773710482	0.5927272727272728	-1.0	0.13716835295343585	58.99960327328666	24.810968034952428	3.0	0.32	97.0	10956.0	165.0	2.5534936808667E-4	20.615528128088304	0.5539487393037132
10	183	large	iso	A1	691.0	378.0	81.59797967999995	56.284271200000006	5.497608919319981E-5	1069.0	140.71067799999994	30.066592756745816	28.071337695236398	24.851585859712145	32.868678933367505	20.591260281974	21.67453470937601	13.038404810405298	17.028866694086126	29.85251394493414	13.92838827718412	31.37715852491276	0.9500208681788493	1.0710780185529956	0.8869763469353129	0.6897753035152112	0.5470332850940666	49.0	3.0	29.732137494637012	121.0	226.0	3790.0	8114.0	0.5833333333333334	0.3246024321796071	0.6512968299711815	-1.0	0.14344190975385332	31.622776601683793	15.811388300841896	1.0	0.069164265129683	145.0	12570.0	111.0	6.687529556738748E-4	17.029386365926403	0.5663889654442353
10	188	medium	iso	A1	1097.0	308.0	108.0832610399999	49.798989840000004	7.157769267309505E-5	1405.0	160.71067799999994	43.01162633521314	31.016124838541646	8.530765609948133	10.556438185758338	19.4164878389476	19.747841697106	13.341664064126334	6.602865880648935	38.72179410716062	20.223748416156685	36.041062393863506	0.9832207558050782	1.3867504905630728	0.7090105700311334	0.46074655187883523	0.28076572470373745	42.0	3.0	40.311288741492746	86.0	190.0	3948.0	10803.0	0.07142857142857142	0.19644128113879003	0.6884057971014492	-1.0	0.11215571812399147	65.28632985453235	23.469649979674802	3.0	0.5471014492753623	99.0	13092.0	179.0	8.047391972741168E-4	28.160255680657446	0.6547126458597302
11	196	medium	E	A1	1188.0	429.0	110.1543288399999	59.94112544000001	8.383793441064451E-5	1617.0	172.50966783999996	41.72529209005013	35.38361202590826	70.01689347810002	78.40932279276569	23.021728866442675	23.175019464757707	15.811388300841896	37.651024625771825	11.417715062673274	16.55294535724685	38.43478857511312	0.9933855245063271	1.179226475225266	0.8424043602960679	0.5441558772244439	0.3611111111111111	89.0	3.0	34.058772731852805	504.0	278.0	23129.0	13812.0	0.6428571428571429	0.4836116264687693	0.3554987212276215	0.016454946309344427	-1.0	94.04219548345912	44.655346767195525	4.0	0.1649616368286445	151.0	16358.0	157.0	0.0035127107857071084	26.90724809414742	0.6448666203720539
11	197	medium	iso	A1	1024.0	422.0	103.49747459999993	61.11269832000001	4.94896586035932E-5	1446.0	166.61017291999997	39.21734310225516	31.953090617340916	54.92001296240205	69.88653432735089	22.02271554554524	23.626667991012983	13.601470508735444	33.17409842394925	16.868477808762734	15.811388300841896	35.32867191708306	0.9321126260343672	1.2273411536902141	0.7594568333603162	0.5904752609297005	0.412109375	106.0	3.0	35.11409973215888	2.0	244.0	164.0	29609.0	0.0	0.17012448132780084	0.991869918699187	-1.0	0.2531062711798986	114.38179553608845	45.47477226826577	4.0	0.6951219512195121	105.0	9568.0	124.0	4.035975051783073E-4	25.96150997149434	0.661990535763792
11	198	medium	F	A1	853.0	307.0	93.91168815999991	51.041630520000005	4.330928014871243E-5	1160.0	146.95331867999994	34.9857113690718	29.68164415931166	12.528807709151508	12.528807709151508	18.973665961010276	19.43622221127474	12.649110640673518	7.545937746270389	33.9940737306986	15.811388300841896	34.78505426185218	0.976201329392286	1.1786985647186987	0.8282026962722742	0.5435066871872113	0.35990621336459555	78.0	3.0	34.17601498127012	134.0	154.0	8628.0	10698.0	0.6923076923076923	0.2482758620689655	0.5347222222222222	-1.0	0.03705918373543895	121.32300672199153	46.11556826595417	3.0	0.5347222222222222	83.0	13582.0	210.0	2.48726054092739E-4	21.633307652783937	0.6183469424008424
11	200	medium	iso	A1	768.0	215.0	86.01219323999996	40.213203400000005	3.493837749189235E-5	983.0	129.05382375999986	30.870698080866262	29.966648127543394	18.43494882292201	17.36892019799855	14.866068747318506	16.80098672596258	12.041594578792296	8.843337435547209	26.929938796133094	14.142135623730951	29.623626043926663	0.8848330749732667	1.0301685376847978	0.8589206936583812	0.46752910122629987	0.2799479166666667	56.0	3.0	30.0	94.0	143.0	6190.0	11878.0	0.8	0.24109867751780265	0.6033755274261603	-1.0	0.10206267539667395	59.74203944081113	20.53325295627765	3.0	0.47257383966244726	105.0	9103.0	131.0	2.243666103349174E-4	15.811388300841896	0.5121811064791514
11	206	small	E	A1	1012.0	54.0	100.84062035999993	20.727922040000003	6.578055549453212E-5	1066.0	123.98275595999986	36.40054944640259	33.24154027718932	57.00862685700369	74.05460409907715	5.0	-1.0	14.212670403551895	19.2579510656062	9.686675085298608	16.401219466856727	20.02857142857143	-1.0	1.0950319733343108	-1.0	0.20555131420256584	0.0533596837944664	65.0	6.0	34.66987164671943	124.0	13.0	9623.0	765.0	0.4166666666666667	0.12851782363977485	0.0948905109489051	0.11902228582693077	-1.0	47.568962633924585	22.847319317591726	2.0	0.3284671532846715	159.0	10475.0	101.0	3.185331061031351E-4	17.46424919657298	0.4797798237163407
12	210	medium	iso	A1	987.0	387.0	99.66904747999993	58.52691188000001	7.219909311073996E-5	1374.0	160.6101729199999	36.6742416417845	33.1058907144937	38.23382517744693	56.003540851749506	21.213203435596427	23.34047050003253	14.142135623730951	26.912621933413604	23.86282268654199	15.652475842498529	32.46113455958709	0.9088592895146163	1.1077859815965798	0.8204285887466607	0.5872125134108891	0.39209726443769	63.0	4.0	34.132096331752024	143.0	264.0	8862.0	20675.0	0.6	0.29621542940320233	0.6486486486486487	-1.0	0.10217323119771474	135.34159613648796	46.25660929434892	2.0	0.4520884520884521	140.0	12371.0	119.0	7.815389923442964E-4	22.20360331117452	0.6054277421206994
12	211	small	E	A1	894.0	86.0	93.32590171999992	24.485281360000002	8.851083259137185E-5	980.0	120.22539663999986	39.35733730830886	29.068883707497267	30.495226722803466	44.34893961977053	6.324555320336759	22.79813379337435	16.76305461424021	12.0943141115268	17.88854381999832	15.264337522473747	17.301657083220093	0.27741548398908056	1.353933563611803	0.20489593540249995	0.26236319080486054	0.09619686800894854	63.0	3.0	34.40930106817051	109.0	0.0	14411.0	0.0	0.0	0.11122448979591837	0.0	0.6465650991082902	-1.0	87.88938969978139	36.68465681336117	2.0	0.6055045871559633	81.0	10826.0	168.0	5.548046425952128E-4	23.706539182259394	0.6023410322845857
12	219	small	api	A1	920.0	206.0	97.08326103999994	39.55634916	6.700776864196513E-5	1126.0	139.0538237599999	38.01315561749642	30.0	6.709836807756915	16.438852936912497	15.524174696260024	16.65142868026302	13.0	7.3395643026169575	32.0	17.11724276862369	25.935597247045227	0.9323028668801775	1.2671051872498809	0.7357738538689461	0.407447676728763	0.22391304347826088	75.0	4.0	35.22782990761707	106.0	116.0	6579.0	9194.0	0.5384615384615384	0.19715808170515098	0.5225225225225225	-1.0	0.12325041629197714	102.70591983728035	41.856063187854886	1.0	0.5585585585585585	286.0	15934.0	85.0	0.003843111801618025	24.08318915758459	0.6335488008393535
12	220	small	api	A1	980.0	207.0	99.98275595999988	40.384776280000004	4.8235819610483345E-5	1187.0	143.19595935999988	37.20215047547655	32.202484376209235	36.3921376262939	38.814745084417666	15.524174696260024	16.032758694977925	13.341664064126334	19.676281898879214	25.960729931061643	16.76305461424021	31.39142507641529	0.9682784473718045	1.1552571547231618	0.8381497084117486	0.40391741448052054	0.21122448979591837	66.0	3.0	34.20526275297414	56.0	115.0	4258.0	11020.0	0.35714285714285715	0.14406065711878685	0.672514619883041	-1.0	0.13090770735538584	82.74982092598704	38.63158946545471	3.0	0.47368421052631576	106.0	10012.0	97.0	2.6456120983022705E-4	26.40075756488817	0.7096567598233711
12	222	large	iso	A1	751.0	457.0	86.01219323999996	65.355339	4.719193127568451E-5	1208.0	153.7817457999999	32.449961479175904	28.0178514522438	4.434470506101235	1.930587441167006	24.698178070456937	24.010037570662423	12.206555615733702	2.496150883013531	39.617598868777854	14.7648230602334	74.09453421137025	1.0286605340691073	1.1581887902606165	0.8881630894024085	0.7598380710702132	0.6085219707057257	50.0	3.0	31.38470965295043	37.0	285.0	2479.0	19096.0	0.36363636363636365	0.26655629139072845	0.8850931677018633	-1.0	0.2097687223573502	97.60271181354157	35.07238106231933	6.0	0.4161490683229814	186.0	7226.0	61.0	0.001506609555092208	19.235384061671343	0.5927706285264854
12	224	small	api	A1	856.0	50.0	94.01219323999995	17.24264068	8.434656938384474E-5	906.0	113.25483391999991	35.35533905932738	29.274562336608895	37.763077974031994	46.789910608246075	6.4031242374328485	-1.0	12.727922061357855	13.85929291125633	16.25985025930669	14.7648230602334	19.01533864449755	-1.0	1.2077153759909247	-1.0	0.18340855676009982	0.05841121495327103	68.0	9.0	31.38470965295043	84.0	5.0	10288.0	487.0	0.4	0.09823399558498896	0.056179775280898875	0.06154187709139031	-1.0	23.832411135864177	9.433981132056603	4.0	0.5955056179775281	72.0	7158.0	136.0	5.049181620108621E-4	20.223748416156685	0.5720139858430037
12	225	medium	iso	A1	895.0	315.0	94.91168815999994	50.870057640000006	8.506678919345595E-5	1210.0	148.6101729199999	34.17601498127012	31.622776601683793	31.175700495738596	38.99099404250546	18.973665961010276	20.447065153050243	13.92838827718412	20.36515961212672	29.40918223956593	16.278820596099706	32.36684193348813	0.9279407982998397	1.0807404868885035	0.8586157449985237	0.5359725301086673	0.35195530726256985	59.0	4.0	32.984845004941285	52.0	198.0	2923.0	12112.0	0.35714285714285715	0.2066115702479339	0.792	-1.0	0.19046996498406513	65.43490419646317	27.36646825342673	1.0	0.424	104.0	14443.0	149.0	3.996759493468124E-4	24.166091947189145	0.7071067811865476
12	226	small	api	A1	1030.0	192.0	102.32590171999992	38.870057640000006	5.412369322049107E-5	1222.0	143.1959593599999	38.07886552931954	32.7566787083184	2.6476296652922287	3.366460663429798	15.652475842498529	15.385806085723132	13.892443989449804	0.4201805851511122	33.519881846909236	18.35755975068582	7.155417527999332	1.0173321927554284	1.162476387438193	0.8751422426715901	0.37986528324336016	0.18640776699029127	70.0	3.0	37.12142238654117	255.0	91.0	12479.0	4477.0	0.6153846153846154	0.28314238952536824	0.2630057803468208	0.04804843340870441	-1.0	20.511794235148926	9.571155468592364	1.0	0.11271676300578035	100.0	10476.0	146.0	5.808487875415563E-4	23.021728866442675	0.6045802191432583
12	235	small	api	A1	1515.0	298.0	132.36753223999983	48.455844080000006	1.3695421914350687E-4	1813.0	183.23758988000003	53.150729063673246	34.713109915419565	7.6482509310859825	16.808691626206866	18.867962264113206	19.30827335717075	15.264337522473747	9.689424944351051	43.70106866530413	26.248809496813376	33.50689850351138	0.9771957292652468	1.5311428216364933	0.6382133106438855	0.3660704650151153	0.1966996699669967	50.0	3.0	51.088159097779204	222.0	229.0	12362.0	15642.0	0.7857142857142857	0.24875896304467732	0.5077605321507761	-1.0	0.08072911642061219	65.79789842534846	23.92838827718412	2.0	0.31929046563192903	111.0	11884.0	138.0	3.7766862232761935E-4	36.76955262170047	0.6917977094472488
12	237	small	api	A1	892.0	68.0	93.66904747999992	22.970562720000004	3.156797433949758E-5	960.0	119.05382375999983	37.8021163428716	28.600699292150182	43.84848110603623	53.42157546228423	7.280109889280518	-1.0	14.866068747318506	16.16311622497869	16.013594469199003	15.132745950421556	20.12736263506967	-1.0	1.3217200026031133	-1.0	0.24523109114464567	0.07623318385650224	53.0	4.0	32.55764119219941	54.0	30.0	5096.0	3771.0	0.4666666666666667	0.0875	0.35714285714285715	-1.0	0.02092602721192076	18.390287378253124	7.3005630797457695	1.0	0.5238095238095238	73.0	10216.0	166.0	8.21224920963542E-4	19.235384061671343	0.5088441051078504
13	238	large	iso	B	860.0	458.0	93.42640679999995	64.2842712	5.525048287682382E-5	1318.0	160.12489155999992	34.713109915419565	29.614185789921695	32.502467276559514	40.49138234996136	22.80350850198276	24.009456221197986	12.806248474865697	22.671549795381903	31.23503062220931	16.278820596099706	34.91509959350278	0.9497719686733057	1.1721784337299976	0.810262278628544	0.6880738904752574	0.5325581395348837	58.0	3.0	33.015148038438355	38.0	324.0	2476.0	26179.0	0.6363636363636364	0.2746585735963581	0.8950276243093923	-1.0	0.18909626585521308	121.00342436715789	48.41553644531901	4.0	0.4005524861878453	341.0	23325.0	118.0	0.008034345773804229	29.732137494637012	0.8565103376528646
13	240	medium	iso	A1	865.0	297.0	93.66904747999995	50.455844080000006	7.663166664725352E-5	1162.0	146.9533186799999	35.22782990761707	29.410882339705484	37.874983651098205	42.87890360333853	18.439088914585774	20.53514634594005	13.152946437965905	22.340291810874003	26.010780335115257	15.811388300841896	32.83159044293893	0.8979282934709311	1.1977821508625244	0.7496591035559612	0.5386608003115784	0.34335260115606936	69.0	3.0	33.1058907144937	15.0	159.0	913.0	12539.0	0.35714285714285715	0.14974182444061962	0.9137931034482759	-1.0	0.2363406289201295	46.890034459577144	15.231546211727817	2.0	0.6724137931034483	190.0	10550.0	75.0	0.004028000208208179	19.1049731745428	0.5423261445466404
13	241	medium	E	A1	1085.0	441.0	105.32590171999992	60.52691188000001	6.500791683400644E-5	1526.0	168.26702715999994	39.01281840626232	35.014282800023196	31.0852744400363	50.282875548676174	21.2602916254693	24.825247465173142	14.866068747318506	25.24811178066254	28.788252090068006	17.0	32.82349098916499	0.8563979736876722	1.1141972728407985	0.7686232901146566	0.5746631255140424	0.4064516129032258	44.0	3.0	37.16180835212409	299.0	240.0	18712.0	15682.0	0.5833333333333334	0.3532110091743119	0.4452690166975881	0.09776441095502891	-1.0	120.2062537256945	49.820115001929096	6.0	0.3339517625231911	130.0	14143.0	137.0	3.5213567167740483E-4	24.020824298928627	0.6157161999624414
13	254	small	api	A1	882.0	69.0	91.59797967999994	22.142135600000003	5.607826629358286E-5	951.0	115.74011527999987	35.608987629529715	30.610455730027933	76.81703484145916	83.15722658736905	5.656854249492381	-1.0	16.278820596099706	18.085321792915718	3.920229122308807	12.806248474865697	18.21507068336546	-1.0	1.1632949193434703	-1.0	0.24173170278814188	0.0782312925170068	71.0	4.0	29.154759474226502	97.0	13.0	8974.0	970.0	0.6923076923076923	0.1156677181913775	0.11818181818181818	0.044550454177445235	-1.0	29.884376438862525	14.866068747318506	2.0	0.4636363636363636	83.0	7265.0	112.0	6.715815594743006E-4	19.849433241279208	0.5574276204589015
14	258	small	api	A1	1119.0	199.0	108.66904747999993	39.62741696	7.383628790740308E-5	1318.0	150.71067799999992	42.01190307520001	33.015148038438355	29.357753542791272	54.49402988575889	15.0	16.906258379042043	12.806248474865697	22.08897793415615	24.83708384543069	18.35755975068582	27.13450292397661	0.8872454013003167	1.2725038526644514	0.6972437839323979	0.3646614917398006	0.1778373547810545	35.0	3.0	38.91015291668744	60.0	130.0	5807.0	13845.0	0.5454545454545454	0.1441578148710167	0.6842105263157895	-1.0	0.07073917763782792	54.74047464702422	19.277623427599178	5.0	0.6947368421052632	96.0	11157.0	114.0	5.203818043455757E-4	30.14962686336267	0.71764487339209
14	275	small	api	A1	1082.0	254.0	106.6396101999999	44.627416960000005	8.701165217504643E-5	1336.0	153.6812407199999	41.036569057366385	31.11269837220809	36.68487424320813	59.41460632315282	17.72004514666935	17.841399790830682	13.341664064126334	26.074304567328994	22.627416997969522	18.110770276274835	30.288256081367734	0.9931981433304521	1.3189652844133555	0.7530131043382261	0.4184881853591026	0.23475046210720887	29.0	4.0	36.87817782917155	88.0	161.0	5480.0	10349.0	0.6428571428571429	0.18637724550898205	0.6465863453815262	-1.0	0.06040048365691765	54.475838663380046	20.109472622270772	4.0	0.41767068273092367	91.0	6564.0	76.0	1.8659158553429583E-4	26.90724809414742	0.6556895157714789
14	276	small	api	A1	904.0	162.0	95.08326103999994	33.970562720000004	4.515533754982643E-5	1066.0	131.88225087999984	36.796738985948195	30.4138126514911	54.188836077358765	63.834912863656015	13.92838827718412	14.435132659997603	13.0	24.92068659535783	14.368471490488227	15.297058540778355	27.76593923951704	0.9648950657573265	1.2098693250858885	0.7975200674575568	0.3572717463456492	0.17920353982300885	44.0	3.0	31.25699921617557	89.0	90.0	6340.0	6760.0	0.6923076923076923	0.16791744840525327	0.5027932960893855	-1.0	0.03414138227609144	38.65825113306767	15.012970301388293	3.0	0.44692737430167595	389.0	16303.0	63.0	5.402415321883687E-4	18.384776310850235	0.4996305873156571
14	277	medium	iso	A1	907.0	299.0	93.08326103999995	49.870057640000006	3.439057319076946E-5	1206.0	144.9533186799999	35.0	31.400636936215164	47.632434868986486	54.22392228210535	16.76305461424021	21.233639283959285	15.811388300841896	24.8	19.139739146719386	14.317821063276353	30.567923120085087	0.7894574448622038	1.1146270717723434	0.7082704743631476	0.5357575259269196	0.3296582138919515	33.0	4.0	32.2490309931942	55.0	171.0	2140.0	8403.0	0.375	0.18739635157545606	0.7566371681415929	-1.0	0.15415097541352613	45.042536311561896	17.510540765404876	4.0	0.3141592920353982	85.0	13071.0	177.0	7.286358172859648E-4	18.384776310850235	0.5252793231671495
14	281	medium	iso	A1	673.0	277.0	83.01219323999995	49.455844080000006	7.065846956645771E-5	950.0	135.29646443999988	29.546573405388315	26.40075756488817	10.491477012331586	10.546034013090207	19.4164878389476	17.470338351895712	10.0	6.193611607315076	32.91572212896388	14.422205101855956	33.84016451930871	1.1113973552115384	1.1191562716625958	0.9930671733273397	0.5957660212279441	0.4115898959881129	18.0	3.0	28.844410203711913	57.0	186.0	1984.0	7709.0	0.6666666666666666	0.2557894736842105	0.7654320987654321	-1.0	0.14337268000066905	40.64031280870186	18.64331697709324	2.0	0.1522633744855967	172.0	7688.0	67.0	5.107129302688185E-4	18.35755975068582	0.6213092631356707
15	284	medium	iso	A1	1037.0	328.0	105.66904747999992	54.455844080000006	8.238132844164185E-5	1365.0	162.95331868	39.05124837953327	31.04834939252005	33.11134196037203	46.20992381864933	19.72308292331602	19.862956507676213	10.816653826391969	24.378221939223394	29.953283127638635	18.384776310850235	33.77045853056988	0.9929580682359076	1.257756020645053	0.7894679508086623	0.5153433799079803	0.3162970106075217	94.0	3.0	38.27531841800928	107.0	213.0	7691.0	19440.0	0.3	0.23443223443223443	0.665625	-1.0	0.14278979899131572	105.41561960734256	44.42851394220811	5.0	0.465625	211.0	14552.0	83.0	0.004146309088652313	22.20360331117452	0.5685760182461007
15	285	medium	iso	A1	769.0	352.0	87.84062035999995	54.69848476000001	9.591089537292781E-5	1121.0	144.9533186799999	35.22782990761707	26.627053911388696	17.592424562181606	33.606301826138235	21.540659228538015	20.441403370669587	13.601470508735444	16.407482422725764	32.48575688766039	15.0	29.64405008117852	1.053775948643805	1.323008922611214	0.7964995024855722	0.6227014852106862	0.4577373211963589	90.0	4.0	32.202484376209235	36.0	227.0	2521.0	19912.0	0.5714285714285714	0.23461195361284568	0.8631178707224335	-1.0	0.174915050754817	106.8335890220948	43.75588637471773	4.0	0.5133079847908745	78.0	7914.0	141.0	9.957868490093683E-4	19.849433241279208	0.563458870254943
15	286	small	api	A1	931.0	195.0	99.3259017199999	41.627416960000005	3.202659136042422E-5	1126.0	143.78174579999992	36.87817782917155	30.479501308256342	28.84266013541206	38.08877288097531	15.297058540778355	15.174676809744977	10.44030650891055	17.67983231222048	26.804900504677533	17.08800749063506	28.660006231573245	1.0080648657343916	1.2099337668356773	0.8331570647629493	0.41909931084590457	0.20945220193340494	94.0	3.0	35.84689665786984	11.0	150.0	612.0	11505.0	0.0	0.14298401420959148	0.9316770186335404	-1.0	0.13417180764404876	86.37960605161886	37.413111231467404	6.0	0.7142857142857143	130.0	11147.0	145.0	7.390969931828504E-4	23.021728866442675	0.6242642728467978
15	287	medium	iso	A1	897.0	370.0	94.59797967999994	56.69848476000001	8.271868780208947E-5	1267.0	154.12489155999992	36.124783736376884	30.066592756745816	14.174194516397108	26.66592392411235	21.095023109728988	21.358931773274055	15.652475842498529	13.619458696013355	34.98899953550509	16.76305461424021	30.347226228031165	0.9876441075636896	1.2014924347645557	0.8220144205545732	0.5993625334472898	0.4124860646599777	97.0	4.0	35.73513677041127	93.0	225.0	4045.0	13114.0	0.4	0.2509865824782952	0.7075471698113207	-1.0	0.12069686372724378	36.17340644382772	15.132745950421556	5.0	0.2358490566037736	187.0	16183.0	139.0	0.0015495008482216577	19.0	0.5259547057403532
15	291	small	api	A1	745.0	75.0	84.84062035999996	22.313708480000003	8.127290451584694E-5	820.0	109.9827559599999	30.805843601498726	28.635642126552707	3.7152891054287807	0.9022211615301536	8.246211251235321	12.363354414043439	13.152946437965905	1.8178369248513473	23.32757187870391	15.132745950421556	115.44695751729479	0.6669881793462552	1.075786722901306	0.6200003821830449	0.263007370588727	0.10067114093959731	60.0	4.0	30.4138126514911	75.0	38.0	8473.0	5071.0	0.5714285714285714	0.1378048780487805	0.336283185840708	0.002787432215462509	-1.0	15.49847350245616	6.433978400210179	1.0	0.39823008849557523	166.0	18955.0	166.0	0.003644961191005681	19.697715603592208	0.639414906418401
15	293	medium	iso	A1	888.0	325.0	93.32590171999993	51.455844080000006	4.0886278085715176E-5	1213.0	147.19595935999988	34.713109915419565	31.144823004794873	42.638625341824394	45.49074414060112	19.026297590440446	21.109116030163676	14.035668847618199	23.85265975930904	25.846992287484408	16.1245154965971	33.447504044341166	0.9013308545584284	1.1145707878986932	0.808679775519429	0.5513565165904303	0.36599099099099097	81.0	3.0	32.38826948140329	5.0	203.0	368.0	21444.0	0.0	0.17147568013190437	0.9759615384615384	-1.0	0.1861887521708384	57.78687056710875	18.789957018275935	7.0	0.5961538461538461	84.0	11763.0	163.0	4.3016702187363763E-4	18.439088914585774	0.5311851620184318
15	298	medium	iso	A1	921.0	342.0	96.74011527999993	53.870057640000006	1.1777218063385524E-4	1263.0	153.4386000399999	36.6742416417845	29.966648127543394	21.834662982045288	34.39712240404265	20.223748416156685	20.435007719897257	12.36931687685298	18.159884708868752	33.13683918780689	17.029386365926403	32.14562397412972	0.9896618926385394	1.2238352946813535	0.8086561132363933	0.5568533537931096	0.3713355048859935	36.0	4.0	34.713109915419565	145.0	240.0	7174.0	13156.0	0.6153846153846154	0.30482977038796516	0.6233766233766234	-1.0	0.095157253248081	101.18639984081975	34.957104881108876	7.0	0.4103896103896104	82.0	10130.0	127.0	5.4287249982874E-4	22.47220505424423	0.6127517311398393
15	299	small	E	A1	842.0	71.0	89.84062035999995	21.485281360000002	4.646988959616664E-5	913.0	113.7401152799999	35.0	30.805843601498726	9.462322208025626	13.324531261890797	7.810249675906654	-1.0	14.212670403551895	3.6	22.625577439667662	15.556349186104045	15.620499351813296	-1.0	1.136148078032092	-1.0	0.2391488535353655	0.08432304038004751	76.0	3.0	31.89043743820395	104.0	0.0	8927.0	0.0	0.0	0.11391018619934283	0.0	0.659042825311628	-1.0	6.324555320336759	3.1622776601683795	1.0	0.3173076923076923	99.0	11478.0	165.0	4.64337281778919E-4	21.400934559032695	0.6114552731152199
15	308	medium	iso	A1	891.0	247.0	95.66904747999993	45.455844080000006	4.9935696071243385E-5	1138.0	143.5391051199999	34.23448553724738	30.265491900843113	18.307056670343087	19.85521436932106	17.88854381999832	16.846910576668265	12.083045973594572	11.27518039025383	32.710520722526944	16.55294535724685	33.19700920441994	1.061829332956313	1.1311392410011913	0.9387255737113931	0.47513637145287524	0.2772166105499439	58.0	4.0	33.61547262794322	26.0	137.0	923.0	6863.0	0.5833333333333334	0.14323374340949033	0.8404907975460123	-1.0	0.1555677561132644	21.143294199000906	9.055385138137417	1.0	0.38650306748466257	82.0	9901.0	172.0	3.9099883774816526E-4	24.08318915758459	0.7034774666434493
15	310	large	iso	B	870.0	532.0	95.66904747999993	70.59797968	5.964680618638773E-5	1402.0	168.26702715999997	37.05401462729781	28.071337695236398	17.37621509971923	29.377134231931382	26.076809620810597	24.85238996201474	13.038404810405298	17.94677328998765	39.328371593326125	17.08800749063506	36.584553581938906	1.0492676825314307	1.3199946162019112	0.7949030016126452	0.7379396109777181	0.6114942528735632	43.0	3.0	34.92849839314596	38.0	233.0	1089.0	7418.0	0.4166666666666667	0.19329529243937232	0.8597785977859779	-1.0	0.2078408302008865	24.36315586287509	12.083045973594572	1.0	0.11808118081180811	250.0	13697.0	116.0	0.008993581178330776	30.265491900843113	0.8167938671494567
16	317	small	api	A1	1081.0	134.0	107.91168815999991	30.899494920000002	7.190187187303244E-5	1215.0	141.6396101999999	41.78516483155236	31.016124838541646	30.912508084637665	48.97938245267821	11.704699910719626	13.788708725854024	13.601470508735444	19.528461914402477	22.955801335802132	18.601075237738275	25.88356403020925	0.84886120545669	1.347207784630424	0.6300892966481454	0.28634057576956384	0.12395929694727105	99.0	5.0	38.2099463490856	71.0	96.0	5456.0	8676.0	0.42857142857142855	0.1374485596707819	0.5748502994011976	-1.0	0.042150957341860855	37.926183172890596	13.958968935504718	4.0	0.6167664670658682	86.0	14297.0	248.0	4.4072374672061976E-4	25.079872407968907	0.6002099670797725
16	318	medium	E	A1	999.0	388.0	100.25483391999992	56.870057640000006	1.4577802158927773E-4	1387.0	159.53910511999993	39.05124837953327	31.04834939252005	4.500882294406807	14.43400933916925	21.470910553583888	22.00888571166103	16.1245154965971	6.785954636443487	38.64939758404985	17.72004514666935	27.223881802391034	0.9755564563728865	1.257756020645053	0.7756325077041272	0.5672550182007229	0.3883883883883884	98.0	5.0	37.33630940518894	202.0	21.0	21344.0	2002.0	0.0	0.16077865897620763	0.09417040358744394	0.12365923339707141	-1.0	98.39743076979262	42.05044320439677	4.0	0.4663677130044843	107.0	12407.0	213.0	0.006667383356519846	24.73863375370596	0.6334914959254276
16	320	small	api	A1	1059.0	174.0	103.66904747999992	37.213203400000005	6.537134911521424E-5	1233.0	143.29646443999985	39.45883931389772	32.38826948140329	54.462322208025626	64.15110876839242	13.601470508735444	15.6420468713716	13.601470508735444	26.76206442869363	16.827079949823446	17.88854381999832	29.737376515993013	0.8695454386873842	1.2183065024994377	0.7137329045715944	0.3589615637896091	0.1643059490084986	55.0	5.0	36.05551275463989	67.0	82.0	4590.0	6450.0	0.6428571428571429	0.12084347120843471	0.5503355704697986	-1.0	0.020005382259642965	37.31001646519481	16.195036913004508	2.0	0.40268456375838924	126.0	10268.0	116.0	5.767627429436835E-4	25.709920264364882	0.6515630137987775
16	322	small	api	A1	917.0	210.0	95.49747459999993	40.384776280000004	5.2749642287897014E-5	1127.0	138.7106779999999	36.61966684720111	30.23243291566195	47.72631099390626	58.19061071220685	15.231546211727817	16.31399836227322	13.416407864998739	24.986573575830732	19.052386607681928	16.492422502470642	29.402668320107495	0.933648874634644	1.211270920516299	0.7708010312314607	0.4228884213865906	0.22900763358778625	64.0	3.0	33.015148038438355	21.0	127.0	1134.0	10111.0	0.23076923076923078	0.1313220940550133	0.8581081081081081	-1.0	0.1164757666181068	61.22444921357225	26.56482200550765	2.0	0.4797297297297297	139.0	6954.0	83.0	0.001275671568593671	23.021728866442675	0.6286711717641489
16	323	small	E	A1	947.0	110.0	93.49747459999993	28.31370848	5.060608895209704E-5	1057.0	124.22539663999989	36.61966684720111	33.015148038438355	49.63546342690262	53.42696902148067	6.324555320336759	21.77907061506507	18.973665961010276	16.794254370640328	12.20651803622996	14.560219778561036	20.91183613982315	0.2903960151523602	1.1091777266776495	0.26181197852051297	0.3028285908376826	0.11615628299894404	44.0	3.0	31.400636936215164	533.0	26.0	16189.0	1025.0	0.21052631578947367	0.5288552507095553	0.046511627906976744	0.21998335930011523	-1.0	38.345231917943266	19.172615958971633	1.0	0.03756708407871199	94.0	12243.0	198.0	0.002132549421692881	24.08318915758459	0.6576572435263786
16	325	small	E	A1	1192.0	26.0	112.7401152799999	17.899494920000002	5.667087372863204E-5	1218.0	133.0538237599999	41.0	36.0	47.290610042638534	56.309932474020215	3.605551275463989	-1.0	14.422205101855956	16.0	14.0	17.69180601295413	19.22960680247461	-1.0	1.1388888888888888	-1.0	0.15876775427757056	0.02181208053691275	46.0	6.0	37.20215047547655	755.0	17.0	19473.0	460.0	0.46153846153846156	0.6338259441707718	0.022020725388601035	0.25224329148985786	-1.0	0.0	0.0	0.0	0.0	103.0	10737.0	154.0	4.7985966528602794E-4	27.073972741361768	0.6603407985697992
16	327	small	api	A1	841.0	80.0	93.49747459999993	23.727922040000003	6.204897865742723E-5	921.0	119.63961019999986	35.510561809129406	29.68164415931166	33.69006752597977	46.383686967368504	8.246211251235321	11.83016414711163	11.180339887498949	14.418245556125502	18.024607974156343	15.0	19.915378116190965	0.6970496054569673	1.196381225330104	0.5826316818576271	0.25378142181393226	0.09512485136741974	60.0	4.0	32.14031735997639	107.0	67.0	5014.0	2556.0	1.0	0.18892508143322476	0.3850574712643678	0.04122930082492191	-1.0	12.165525060596439	6.082762530298219	1.0	0.12643678160919541	107.0	14111.0	211.0	0.001640888259008801	21.633307652783937	0.6092076990801715
16	328	small	api	A1	998.0	176.0	104.8111830799999	39.213203400000005	5.0523868082298546E-5	1174.0	146.85281359999988	40.311288741492746	30.4138126514911	31.450823014127735	41.9194692252793	14.035668847618199	14.704085515337516	11.045361017187261	19.20057691440947	26.073679386629664	18.681541692269406	28.739702878456324	0.9545421123250334	1.3254270092150515	0.7201770491234635	0.37413186501357865	0.17635270541082165	48.0	3.0	38.07886552931954	433.0	164.0	9211.0	4038.0	1.0	0.5085178875638842	0.2747068676716918	0.07961899426446982	-1.0	0.0	0.0	0.0	0.0	99.0	14732.0	210.0	4.930153137620339E-4	26.627053911388696	0.6605359129583284
17	332	small	api	A1	761.0	173.0	87.18376611999997	36.970562720000004	6.803678409713375E-5	934.0	126.56854239999987	31.240998703626616	30.0	15.030430523433274	22.702842123212825	13.601470508735444	16.317949472425365	11.40175425099138	8.96258159530272	26.8	14.317821063276353	23.22202281979222	0.8335281667417637	1.0413666234542205	0.8004175935435157	0.42405328841969986	0.22733245729303547	44.0	4.0	29.546573405388315	442.0	141.0	23152.0	9105.0	0.6666666666666666	0.6241970021413277	0.241852487135506	0.0032964325815692972	-1.0	40.655072848457465	16.8434307463434	1.0	0.09948542024013722	87.0	14077.0	141.0	1.0649852183245088E-4	19.313207915827967	0.6182007207594804
17	333	medium	iso	A1	969.0	321.0	101.0832610399999	51.870057640000006	7.563675887904285E-5	1290.0	154.95331867999994	37.05401462729781	32.01562118716424	32.357847672110154	48.246133686992806	19.209372712298546	20.844614090120928	12.806248474865697	23.533212494540194	27.26793882575062	17.204650534085253	31.545335226222843	0.9215508921991803	1.157372971484107	0.7962436612092898	0.5131419100089617	0.33126934984520123	61.0	3.0	34.9857113690718	66.0	204.0	3954.0	14393.0	0.45454545454545453	0.20930232558139536	0.7555555555555555	-1.0	0.144426069785203	104.3686643659052	42.45906043549196	4.0	0.674074074074074	157.0	19902.0	188.0	7.541172424921384E-4	24.186773244895647	0.6527436632217761
17	338	small	api	A1	1313.0	91.0	118.63961019999986	24.313708480000003	6.531780045531874E-5	1404.0	145.78174579999987	43.9089968002003	36.71511950137164	7.234928643944897	9.512537602278996	8.54400374531753	-1.0	13.0	4.008290164333637	28.92541313832098	20.615528128088304	24.253946115740053	-1.0	1.195937733460459	-1.0	0.20493752836015328	0.06930693069306931	58.0	3.0	42.95346318982906	100.0	47.0	8538.0	3493.0	0.8461538461538461	0.1047008547008547	0.3197278911564626	0.048048143790759425	-1.0	31.053236961960653	9.571155468592364	1.0	0.40816326530612246	120.0	16648.0	196.0	3.408074006745822E-4	22.47220505424423	0.5117904459648625
17	340	small	api	A1	771.0	82.0	86.84062035999995	23.31370848	5.0533445894056946E-5	853.0	112.56854239999988	32.89376840679705	28.792360097775937	25.48412699041728	25.8768466840383	9.055385138137417	13.502479054559023	13.341664064126334	11.157128470697339	20.352621251262605	14.142135623730951	25.564048813049478	0.6706461162833596	1.1424477984817203	0.5870256104258144	0.26846547598753256	0.10635538261997406	50.0	4.0	30.14962686336267	314.0	58.0	19696.0	3749.0	0.7857142857142857	0.4361078546307151	0.15591397849462366	0.15852563715744641	-1.0	57.02776889594716	23.08679276123039	1.0	0.20161290322580644	150.0	8861.0	71.0	9.071396103111082E-4	17.72004514666935	0.5387052321742419
18	349	medium	iso	A1	797.0	204.0	89.08326103999995	40.627416960000005	6.968771289859511E-5	1001.0	132.12489155999987	33.24154027718932	29.0	36.86989764584402	51.91122711902469	14.142135623730951	16.888364475642902	13.038404810405298	19.734344273154928	19.93103448275862	14.142135623730951	25.07362424099325	0.8373892951047642	1.1462600095582525	0.7305404429379672	0.45606117788792644	0.2559598494353827	92.0	3.0	31.016124838541646	101.0	105.0	6535.0	8991.0	0.2857142857142857	0.2057942057942058	0.5097087378640777	-1.0	0.06971672004907414	87.18182412605711	30.2602916254693	3.0	0.5048543689320388	92.0	13372.0	177.0	4.0791344550286066E-4	19.1049731745428	0.5747318871277701
18	354	small	api	A1	1172.0	159.0	112.15432883999988	36.213203400000005	1.0151764102698813E-4	1331.0	151.19595935999993	40.496913462633174	36.05551275463989	63.80459388476902	79.7146220250525	13.0	15.003747181027364	13.0	28.150293504513304	10.261953630166738	17.11724276862369	28.61003861003861	0.866450216945727	1.1231822922119372	0.7714243920631838	0.32288725521831624	0.1356655290102389	63.0	5.0	35.22782990761707	159.0	87.0	14244.0	8640.0	0.6923076923076923	0.18482344102178813	0.35365853658536583	0.008968407255963717	-1.0	101.4022177240684	36.249615366684274	6.0	0.4024390243902439	97.0	15758.0	213.0	2.956823675706932E-4	25.0	0.6173309979059936
18	359	small	api	A1	1016.0	106.0	103.4974745999999	29.142135600000003	1.1951016016312919E-4	1122.0	135.05382375999986	39.824615503479755	30.4138126514911	48.914799804384984	67.21495451925466	10.04987562112089	14.751583928529728	13.152946437965905	22.57397814478455	13.973913920955368	16.278820596099706	24.48465632354385	0.6812743411020642	1.3094252917194606	0.520285002443671	0.2815733979271416	0.10433070866141732	97.0	9.0	34.438350715445125	120.0	105.0	6827.0	6959.0	0.7857142857142857	0.20053475935828877	0.4666666666666667	-1.0	0.02163540659329317	31.45584412271571	15.556349186104045	1.0	0.2222222222222222	126.0	14154.0	134.0	4.710164488691001E-4	20.591260281974	0.5170485646038391
18	360	large	iso	B	764.0	641.0	85.42640679999997	77.59797967999997	5.121538315934037E-5	1405.0	165.43860003999995	32.7566787083184	28.635642126552707	10.619655276155129	16.424704058301074	28.071337695236398	27.60692661555411	14.035668847618199	11.631215832124242	41.62644562786686	15.0	41.13530639186564	1.01682226660539	1.143912839933993	0.8888983767889724	0.9083605712420061	0.8390052356020943	79.0	4.0	30.265491900843113	111.0	283.0	5508.0	15672.0	0.8	0.2804270462633452	0.7182741116751269	-1.0	0.20379526204139772	115.49464136259807	50.81136785998093	2.0	0.1446700507614213	137.0	14490.0	119.0	0.004604736292442385	33.13608305156178	1.0115825034223338
18	362	small	api	A1	940.0	66.0	99.25483391999992	23.55634916	7.664579728746205E-5	1006.0	125.63961019999988	36.87817782917155	30.805843601498726	19.238644516908444	19.65382405805331	8.06225774829855	-1.0	11.40175425099138	8.351822626018263	24.15126200159647	17.11724276862369	24.831753864759538	-1.0	1.1971163103411133	-1.0	0.23733200922976283	0.07021276595744681	61.0	5.0	35.6931365951495	95.0	59.0	8479.0	6026.0	1.0	0.15308151093439365	0.38311688311688313	0.02271726666341133	-1.0	65.43324990277743	20.64959762404444	2.0	0.5454545454545454	69.0	11885.0	234.0	7.735182454383667E-4	23.769728648009426	0.644547264729739
18	365	small	api	A1	963.0	105.0	98.25483391999992	27.727922040000003	5.861744781626614E-5	1068.0	127.98275595999988	38.948684188300895	31.144823004794873	2.642545294064732	3.122130462115706	9.899494936611665	14.270330132739689	14.142135623730951	0.2824228912797032	27.61293585992123	17.029386365926403	5.185449728701351	0.6937116972437631	1.2505668817673032	0.5547177902739665	0.2822041515288332	0.10903426791277258	98.0	7.0	37.53664875824692	72.0	72.0	3923.0	5401.0	0.6363636363636364	0.1348314606741573	0.5	-1.0	0.07571269844422684	27.684044039412527	11.467927337432723	2.0	0.375	104.0	12816.0	144.0	0.0013879668654311645	21.400934559032695	0.5494648922045213
18	367	small	api	A1	809.0	115.0	89.01219323999992	27.899494920000002	1.0509885621781123E-4	924.0	118.91168815999987	33.734255586866	29.832867780352597	3.416588191771325	6.265539306703715	10.04987562112089	14.2091369051182	13.152946437965905	0.8893037500931283	25.84397871758635	16.278820596099706	8.148547800908828	0.7072826230213094	1.1307748163950495	0.6254849442757769	0.3134345296354595	0.14215080346106304	43.0	4.0	32.57299494980466	86.0	97.0	3532.0	4603.0	0.7142857142857143	0.19805194805194806	0.5300546448087432	-1.0	0.03863365339031196	22.64911064067352	11.32455532033676	1.0	0.20218579234972678	84.0	11670.0	186.0	6.420180994109901E-4	19.6468827043885	0.5824015488884172
19	377	medium	iso	A1	1281.0	420.0	117.63961019999988	60.52691188000001	6.707421343874152E-5	1701.0	180.16652207999996	45.967379738244816	34.655446902326915	46.277082915254965	62.55354482633987	22.135943621178654	22.771382428127907	14.866068747318506	33.24096367252157	23.66150412981521	19.026297590440446	37.4570563157929	0.9720948515552424	1.3264113969673947	0.732875828553468	0.5145113263899617	0.32786885245901637	64.0	3.0	40.52159917870962	70.0	289.0	3899.0	21109.0	0.3333333333333333	0.21105232216343328	0.8050139275766016	-1.0	0.20954845345531378	67.00735308003777	23.88862379394718	5.0	0.40947075208913647	110.0	12764.0	147.0	2.4018040543239306E-4	29.0	0.630882163941836
19	379	small	api	A1	999.0	116.0	103.5685423999999	32.798989840000004	5.11911229603713E-5	1115.0	139.1959593599999	37.12142238654117	32.64965543462902	26.17792342292705	32.449757282677865	11.045361017187261	12.335231469474333	10.04987562112089	13.954206673605462	25.972709013663604	18.027756377319946	26.006804576831833	0.8954320025952427	1.1369621483713819	0.7875653590384569	0.31668872690439676	0.11611611611611612	76.0	3.0	37.21558813185679	160.0	103.0	8221.0	5119.0	1.0	0.2358744394618834	0.3916349809885932	0.04747943024348668	-1.0	36.97616592977262	15.273360299226528	3.0	0.35361216730038025	74.0	10851.0	152.0	3.2691810894233913E-4	25.80697580112788	0.6952043898642343
19	380	large	F	A1	1006.0	647.0	99.91168815999993	77.18376611999996	4.874097403744672E-5	1653.0	179.9238814	38.07886552931954	32.01562118716424	1.8806782381866345	5.541204778039857	28.284271247461902	28.744583804418085	15.132745950421556	4.438157430658622	45.19668669056259	17.26267650163207	45.96194077712556	0.983986111606687	1.18938393563284	0.8273073833666115	0.772519887727218	0.643141153081511	71.0	5.0	37.656340767525464	183.0	108.0	14095.0	10147.0	0.8125	0.17604355716878403	0.3711340206185567	0.010632453345418362	-1.0	107.2718423187093	44.34628628234458	1.0	0.36082474226804123	92.0	11276.0	172.0	5.552412021611927E-4	22.02271554554524	0.5783448440339808
20	394	medium	iso	A1	1022.0	345.0	104.22539663999989	56.11269832000001	1.0068849544512325E-4	1367.0	162.75230851999993	42.80186911806539	29.206163733020468	42.58666356715011	64.48330140821942	19.4164878389476	23.280159551631428	13.341664064126334	29.204332094749862	21.091438287855343	17.26267650163207	32.36081306491267	0.8340358576961269	1.4655080862151584	0.5691103758083789	0.538378361982313	0.337573385518591	130.0	4.0	36.76955262170047	108.0	181.0	9677.0	19266.0	0.5714285714285714	0.21141185076810534	0.6262975778546713	-1.0	0.11485352173494166	128.31168455473966	47.653996143565195	9.0	0.671280276816609	207.0	4658.0	41.0	0.0015917610723694636	27.018512172212592	0.6312460817466704
20	399	large	iso	B	807.0	435.0	89.66904747999993	62.94112544000001	3.897808143418198E-5	1242.0	154.6101729199999	31.622776601683793	31.622776601683793	29.291362170984257	26.565051177077976	21.213203435596427	25.328184088070554	12.727922061357855	16.76007159889241	31.939004367700633	14.866068747318506	37.47665940288704	0.8375335303089391	1.0	0.8375335303089391	0.7019269994368859	0.5390334572490706	43.0	3.0	31.400636936215164	18.0	244.0	956.0	16241.0	0.0	0.2109500805152979	0.9312977099236641	-1.0	0.24619427522448448	61.93808405095477	23.126775890912732	4.0	0.40458015267175573	250.0	7643.0	54.0	0.004271314864601169	18.35755975068582	0.5805170109479997
20	404	small	api	A1	954.0	72.0	99.66904747999993	22.485281360000002	8.154516798290897E-5	1026.0	124.56854239999988	37.21558813185679	31.38470965295043	46.936800386221044	53.8983130644626	7.615773105863909	-1.0	13.0	17.680763170225102	15.102895812688837	15.524174696260024	21.882876435189743	-1.0	1.1857872366315871	-1.0	0.2255994406338839	0.07547169811320754	54.0	4.0	33.06055050963308	86.0	48.0	3864.0	2478.0	0.6153846153846154	0.13060428849902533	0.3582089552238806	-1.0	0.006145038954790847	12.0	6.0	1.0	0.21641791044776118	96.0	10765.0	166.0	3.670084011125788E-4	21.470910553583888	0.576933259189975
20	411	medium	E	A1	932.0	287.0	95.91168815999993	50.69848476000001	7.866484128445462E-5	1219.0	148.61017291999988	35.35533905932738	31.400636936215164	7.891702428235709	15.499275376500842	17.46424919657298	19.99501660217073	13.416407864998739	7.7781745930520225	34.075741908468785	16.76305461424021	29.10708199428829	0.8734300923099508	1.1259433727776125	0.7757318115877075	0.5285954791602121	0.30793991416309013	72.0	3.0	34.539832078341085	274.0	198.0	7255.0	5686.0	0.6153846153846154	0.38720262510254305	0.4194915254237288	-1.0	0.021389359472444133	0.0	0.0	0.0	0.0	141.0	16300.0	183.0	0.0010167042685309512	18.110770276274835	0.5122499389946279
[truncated: 27 more columns]
