# Supplementary material for: Exploiting Single-Cell Quantitative Data to Map Genetic Variants Having Probabilistic Effects
Source: PLoS Genet. 2016 Aug 1;12(8):e1006213. doi: 10.1371/journal.pgen.1006213 (PMC4968810; doi:10.1371/journal.pgen.1006213)
Supplement: S1 Dataset — (ZIP) [file pgen.1006213.s007.zip › data/2014-10-07_morpho/k_series/k8-4_C.xls]

image_number	cell_id	Cgroup	Agroup	C11-1_C	C11-2_C	C12-1_C	C12-2_C	C13_C	C101_C	C102_C	C103_C	C104_C	C105_C	C106_C	C107_C	C108_C	C109_C	C110_C	C111_C	C112_C	C113_C	C114_C	C115_C	C116_C	C117_C	C118_C	C126_C	C127_C	C128_C	A7-1_C	A7-2_C	A8-1_C	A8-2_C	A9_C	A101_C	A102_C	A103_C	A104_C	A120_C	A121_C	A122_C	A123_C	D14-1_C	D14-2_C	D14-3_C	D15-1_C	D15-2_C	D15-3_C	D16-1_C
2	3	large	E	1227.0	698.0	110.81118307999988	81.01219323999996	3.814336986814294E-5	1925.0	194.65180344000004	39.92492955535426	38.07886552931954	57.24633285968042	49.497151614667786	28.460498941515414	31.659684123513998	15.811388300841896	36.167878467962076	29.93786669201674	18.439088914585774	47.565926471699356	0.8989508180335093	1.0484800164178554	0.8573847893685047	0.7310831902364349	0.5688671556642216	128.0	4.0	37.33630940518894	113.0	88.0	14450.0	14641.0	0.375	0.10441558441558442	0.43781094527363185	2.3832306029485058E-4	-1.0	163.8699569599098	57.45938140716629	7.0	1.3532338308457712	87.0	84.0	171.0	6484.0	8456.0	14940.0	111.0
2	5	large	E	885.0	727.0	94.18376611999993	87.84062035999993	6.328829551770402E-5	1612.0	184.85281360000002	35.510561809129406	30.4138126514911	35.53767779197438	59.50016676655257	31.016124838541646	29.075734170381306	14.422205101855956	36.43986279223906	29.920615689575026	16.97056274847714	42.29174451114109	1.0667357411094014	1.167580080013034	0.9136296168203667	0.9326513897106411	0.8214689265536723	103.0	4.0	34.20526275297414	86.0	13.0	10582.0	1269.0	0.38461538461538464	0.06141439205955335	0.13131313131313133	0.046422953798035994	-1.0	140.71085958444618	54.33276033726224	3.0	1.4646464646464648	92.0	54.0	146.0	9361.0	5330.0	14691.0	145.0
2	6	large	E	887.0	650.0	94.49747459999993	78.59797967999995	4.8078978763795336E-5	1537.0	175.92388139999997	35.73513677041127	29.410882339705484	26.565051177077976	39.375656089112596	30.083217912982647	26.17792814257188	13.601470508735444	26.388593558729706	37.43512307053843	16.1245154965971	41.596003653874824	1.1491825384018755	1.215031101673814	0.9458050389152786	0.8317468801436098	0.7328072153325818	82.0	3.0	34.36568055487916	198.0	204.0	13247.0	14642.0	0.2857142857142857	0.2615484710474951	0.5074626865671642	-1.0	0.0072238181367111345	134.4165080720122	55.75475859224761	4.0	0.3308457711442786	133.0	104.0	237.0	9403.0	8989.0	18392.0	97.0
2	7	large	api	861.0	508.0	91.84062035999992	70.59797968	3.8108421331203774E-5	1369.0	164.85281359999993	34.36568055487916	30.4138126514911	44.000756329742714	58.135548200015315	25.079872407968907	24.65545336810927	14.317821063276353	31.368504350685644	23.837853159276808	14.212670403551895	36.934566196435085	1.0172140026598986	1.1299366162563087	0.9002398789678299	0.7687010323239073	0.5900116144018583	107.0	3.0	31.89043743820395	18.0	303.0	1322.0	28684.0	0.07142857142857142	0.23447772096420746	0.9439252336448598	-1.0	0.29933310143114494	82.25502430848044	30.594117081556707	2.0	0.3925233644859813	75.0	63.0	138.0	4941.0	4644.0	9585.0	89.0
3	38	large	api	866.0	663.0	92.25483391999994	80.42640679999997	5.6744672500216536E-5	1529.0	175.09545427999996	35.11409973215888	29.732137494637012	7.51644171626949	12.636136549292846	29.68164415931166	27.34962564115688	14.422205101855956	9.056191171797666	45.741749991749245	17.0	41.39808264325047	1.0852669264564068	1.1810149787748239	0.9189273175707344	0.8717852862836742	0.7655889145496536	60.0	3.0	34.438350715445125	63.0	243.0	3861.0	15599.0	0.5384615384615384	0.2001308044473512	0.7941176470588235	-1.0	0.3081294793488944	138.3539074287977	54.8626149339016	1.0	0.41830065359477125	108.0	99.0	207.0	12983.0	14506.0	27489.0	124.0
3	40	large	E	770.0	599.0	86.84062035999995	76.59797967999997	5.729446285355629E-5	1369.0	165.43860003999998	32.2490309931942	28.653097563788805	18.434948822922024	33.83049807691711	28.071337695236398	25.565456061599743	13.038404810405298	20.465731207219395	37.762060370303885	15.297058540778355	36.76008507709528	1.0980182644737007	1.1254989420044366	0.9755835598727488	0.8820524238825235	0.7779220779220779	38.0	3.0	32.28002478313795	55.0	60.0	5375.0	5959.0	0.21428571428571427	0.08400292184075968	0.5217391304347826	0.008800851799894236	-1.0	76.24745234817685	32.990825587732544	4.0	0.6956521739130435	109.0	61.0	170.0	15260.0	7485.0	22745.0	202.0
4	47	large	E	1048.0	840.0	100.91168815999991	89.08326103999994	3.884128306509566E-5	1888.0	192.40916276000002	39.66106403010388	32.449961479175904	51.34019174590992	66.86857918537254	31.064449134018133	33.26363246991299	16.64331697709324	40.77046442255434	21.633307652783934	15.811388300841896	44.33469924952102	0.9338862543685202	1.222222222222222	0.7640887535742439	0.8827843698220024	0.8015267175572519	63.0	3.0	34.92849839314596	198.0	121.0	12540.0	7639.0	0.3333333333333333	0.16896186440677965	0.3793103448275862	0.023222858047741775	-1.0	140.63110044258025	50.67302120949783	3.0	0.3887147335423197	204.0	81.0	285.0	10407.0	3885.0	14292.0	79.0
4	48	large	api	1015.0	567.0	101.91168815999991	72.94112543999998	3.1810131893514795E-5	1582.0	177.68124072000003	40.311288741492746	31.25699921617557	2.6978056333162783	4.922418187136003	26.019223662515376	25.999649683953823	13.0	4.093146241443879	44.82196100497642	19.026297590440446	47.70191004794475	1.000752855473035	1.2896723854614798	0.7759744775142552	0.7157287525792276	0.5586206896551724	72.0	4.0	38.47076812334269	113.0	400.0	7254.0	25624.0	0.5714285714285714	0.3242730720606827	0.7797270955165692	-1.0	0.2192469208971195	91.18732826254323	37.01518103841451	4.0	0.29239766081871343	117.0	78.0	195.0	6233.0	4773.0	11006.0	64.0
4	59	medium	iso	1019.0	436.0	101.5685423999999	60.870057640000006	4.144061889725445E-5	1455.0	164.85281359999996	37.16180835212409	33.1058907144937	19.20030493209534	16.040777500032384	22.20360331117452	23.45073991985862	14.142135623730951	12.028478155973549	37.93886746113511	18.027756377319946	43.53074859690794	0.946818880216739	1.1225134726810029	0.8434810835324442	0.599300297136095	0.4278704612365064	60.0	4.0	36.87817782917155	114.0	213.0	6649.0	12059.0	0.7333333333333333	0.22474226804123712	0.6513761467889908	-1.0	0.0665997654441029	61.365063056911666	23.439088914585774	3.0	0.308868501529052	265.0	43.0	308.0	10125.0	1392.0	11517.0	40.0
4	61	large	E	1138.0	931.0	112.56854239999986	98.25483391999991	2.27692927537868E-4	2069.0	213.2375898800001	40.496913462633174	34.17601498127012	82.15237249531512	88.80074660640062	30.675723300355934	38.21710924549522	17.72004514666935	47.50979359884526	1.4044937663535668	17.0	47.520202600551386	0.8026699011509297	1.1849513023922529	0.6773864035850673	0.8728445072235388	0.8181019332161688	96.0	4.0	34.66987164671943	143.0	55.0	13073.0	4042.0	0.0	0.09569840502658289	0.2777777777777778	0.13892030575662317	-1.0	90.53208785304102	44.92485884517127	3.0	0.40404040404040403	123.0	70.0	193.0	8151.0	3894.0	12045.0	88.0
5	76	large	E	998.0	844.0	102.63961019999988	91.49747459999995	9.849221008435667E-5	1842.0	196.55129836000003	39.59797974644666	31.11269837220809	38.290163192243085	50.19442890773479	33.13608305156178	33.79487573987344	14.142135623730951	36.062445840513924	34.64823227814083	17.11724276862369	46.94278432304586	0.9805061366882207	1.2727272727272727	0.7703976788264592	0.891444096696307	0.845691382765531	78.0	4.0	37.36308338453881	121.0	38.0	17424.0	3894.0	0.0	0.08631921824104234	0.2389937106918239	0.42400501058196255	-1.0	101.38297028467194	45.70001688166275	2.0	0.6792452830188679	55.0	101.0	156.0	4685.0	11814.0	16499.0	96.0
5	82	large	iso	1192.0	722.0	113.7401152799999	86.42640679999997	4.9582569302092624E-5	1914.0	202.99494920000006	41.048751503547585	36.05551275463989	6.188615963241595	1.2340181595024617	29.410882339705484	32.100599554354154	13.038404810405298	2.8502693922344613	49.923017660270624	20.615528128088304	132.3489705286745	0.9162097514691486	1.1384875256909257	0.8047604657882561	0.7598586179312341	0.6057046979865772	75.0	5.0	41.617304093369626	82.0	160.0	5790.0	12128.0	0.0	0.12643678160919541	0.6611570247933884	0.0037314243850957224	-1.0	126.09731182467934	50.959717935027356	4.0	0.30991735537190085	225.0	80.0	305.0	10304.0	4657.0	14961.0	67.0
5	85	large	api	664.0	470.0	80.18376611999997	64.94112544000001	8.358179773475138E-5	1134.0	147.53910511999993	29.732137494637012	27.51363298439521	16.3735493270503	27.081880530875083	23.345235059857504	23.933591073602827	12.727922061357855	14.462465070920718	34.16488111668626	13.601470508735444	31.767250239679512	0.9754171443835589	1.0806329179247272	0.9026350467435074	0.8099036573414573	0.7078313253012049	35.0	3.0	28.844410203711913	73.0	309.0	2045.0	9683.0	0.6	0.3368606701940035	0.8089005235602095	-1.0	0.2780010320623392	28.284271247461902	14.142135623730951	1.0	0.041884816753926704	70.0	74.0	144.0	2115.0	3431.0	5546.0	29.0
6	88	large	F	1037.0	695.0	102.7401152799999	80.18376611999999	4.921985661936913E-5	1732.0	185.33809495999998	37.69615364994153	34.539832078341085	27.590697253043146	35.8376529542783	28.861739379323623	29.072123895721084	15.297058540778355	25.25456599207905	38.766835836461624	18.110770276274835	43.13402808338475	0.9927633592525923	1.0913820763355615	0.9096386872926366	0.7804523666483477	0.6702025072324012	69.0	3.0	36.49657518178932	203.0	104.0	27041.0	14193.0	0.5625	0.17725173210161663	0.33876221498371334	0.08510282317687089	-1.0	70.72912205951297	25.03093275813478	7.0	0.5374592833876222	112.0	103.0	215.0	10651.0	12527.0	23178.0	139.0
6	95	large	F	950.0	742.0	98.08326103999993	85.84062035999993	7.814964806299231E-5	1692.0	186.75230852000004	37.0	30.675723300355934	5.906141113770502	0.48969559312922684	31.622776601683793	28.365902330015217	13.341664064126334	2.1621621621621623	49.77877734287302	18.439088914585774	252.98221281346898	1.1148165228018265	1.2061655282817956	0.9242649509225344	0.8751811415098928	0.7810526315789473	43.0	4.0	37.36308338453881	106.0	189.0	5776.0	10128.0	0.5714285714285714	0.1743498817966903	0.6406779661016949	-1.0	0.04283017175748413	68.36738717799292	24.609796870835666	3.0	0.2847457627118644	170.0	102.0	272.0	11771.0	9081.0	20852.0	108.0
7	112	large	F	1028.0	727.0	103.98275595999988	86.08326103999995	5.001853275982583E-5	1755.0	192.89444412000003	37.8021163428716	32.802438933713454	48.667788055531446	46.93850176938699	30.4138126514911	29.959589515711592	12.165525060596439	35.341936622866655	32.37564140111866	17.26267650163207	48.37244488380013	1.0151611935651288	1.1524178558570415	0.8808967931255836	0.8278609298748967	0.7071984435797666	68.0	4.0	36.124783736376884	193.0	98.0	21823.0	12458.0	0.7692307692307693	0.1658119658119658	0.33676975945017185	0.026879491537449663	-1.0	63.45062707825216	26.41132491364493	4.0	0.39862542955326463	138.0	126.0	264.0	8974.0	6520.0	15494.0	89.0
7	113	large	E	956.0	729.0	97.56854239999991	84.42640679999998	3.3183457850113465E-5	1685.0	184.40916276000004	37.64306044943742	30.610455730027933	42.23614262908745	58.63629427759528	30.675723300355934	28.978966569431044	13.601470508735444	36.84610080689465	28.06230680052721	16.0312195418814	43.15134707666702	1.058551319518576	1.2297451818892953	0.8607891578743908	0.8653035571022332	0.7625523012552301	60.0	3.0	34.36568055487916	108.0	141.0	9251.0	10685.0	0.6428571428571429	0.14777448071216617	0.5662650602409639	0.009438544423364047	-1.0	152.76935068670838	55.75592587415111	6.0	0.6305220883534136	135.0	123.0	258.0	6965.0	7276.0	14241.0	83.0
7	115	large	iso	864.0	483.0	95.84062035999992	66.94112544000001	1.0644309830751577E-4	1347.0	165.19595935999993	40.607881008493905	25.495097567963924	2.190573864038214	9.926245506651696	26.0	22.722463885907537	14.035668847618199	6.107188896365366	42.949433595262306	18.110770276274835	35.42857142857146	1.1442421090665784	1.5927721359074174	0.718396613847525	0.6984629814430812	0.5590277777777778	56.0	4.0	37.656340767525464	94.0	223.0	4976.0	13056.0	0.6	0.23533778767631774	0.7034700315457413	-1.0	0.13791557356080802	66.58138205275193	25.430894986986193	5.0	0.38485804416403785	60.0	65.0	125.0	4789.0	6109.0	10898.0	82.0
7	117	large	E	1137.0	766.0	110.9116881599999	83.59797967999995	3.8272751338697954E-4	1903.0	196.50966784000002	42.04759208325728	35.05709628591621	32.81136679806812	50.40379136024973	30.0	32.882273529287424	18.788294228055936	32.4394319013365	33.85905068460743	17.204650534085253	42.098765432098766	0.9123456738257392	1.1994031604993316	0.7606663913124211	0.7537346249693945	0.673702726473175	77.0	5.0	37.013511046643494	138.0	25.0	14331.0	1902.0	0.0	0.08565423016290068	0.15337423312883436	0.0874743032735143	-1.0	109.91478989343705	44.345060774845436	2.0	0.9754601226993865	83.0	52.0	135.0	7436.0	3685.0	11121.0	104.0
7	123	medium	iso	1226.0	460.0	112.98275595999988	64.76955256	6.53338855404246E-5	1686.0	180.16652208000002	40.607881008493905	36.40054944640259	79.69515353123396	84.73443703143303	23.345235059857504	24.682752163107295	14.142135623730951	40.92801591031951	6.675723407906286	18.439088914585774	41.101462573605055	0.9458116706592815	1.1155842872175963	0.8478173110686702	0.5732693631843326	0.37520391517128876	41.0	4.0	36.89173349139343	23.0	345.0	872.0	18223.0	0.0	0.21826809015421114	0.9375	-1.0	0.20931771680359454	53.93436115005633	15.297058540778355	2.0	0.38858695652173914	80.0	77.0	157.0	4156.0	4788.0	8944.0	64.0
8	144	large	F	1130.0	656.0	109.7401152799999	79.18376611999996	9.40585479490459E-5	1786.0	191.33809496000003	44.14748010928823	30.805843601498726	62.57125877832243	81.144501734712	27.073972741361768	28.86404025847796	15.033296378372908	41.31606142603475	12.205476495430476	16.492422502470642	41.814501507403776	0.9379827806126202	1.433087847889367	0.6545186898305425	0.7215571618269584	0.5805309734513274	71.0	4.0	35.84689665786984	69.0	84.0	6636.0	7530.0	0.25	0.0856662933930571	0.5490196078431373	0.02360392221805502	-1.0	126.09685257695168	43.49967699653219	2.0	0.6405228758169934	99.0	107.0	206.0	5923.0	4285.0	10208.0	88.0
8	145	large	E	950.0	680.0	97.32590171999995	81.18376611999997	7.392505450769044E-5	1630.0	181.33809495999998	36.796738985948195	30.4138126514911	34.05009012745133	49.11175059476219	30.01666203960727	28.466361535376397	14.035668847618199	32.42135126309912	34.26074895443646	17.46424919657298	42.88608121347482	1.054460788826287	1.2098693250858885	0.871549321040461	0.8341434775868832	0.7157894736842105	51.0	3.0	35.84689665786984	144.0	118.0	10348.0	8393.0	0.6666666666666666	0.1607361963190184	0.45038167938931295	0.0022326203800688603	-1.0	73.16840894963742	31.408796101531532	4.0	0.31679389312977096	72.0	67.0	139.0	5866.0	5776.0	11642.0	99.0
9	150	large	iso	885.0	565.0	94.25483391999994	72.35533899999997	4.1184919235563066E-5	1450.0	169.43860003999998	38.8329756778952	28.635642126552707	9.91275144672386	21.801409486351815	25.238858928247925	27.037655575190243	13.601470508735444	12.154618381940672	39.39146868140421	16.15549442140351	32.72731157728852	0.9334706871333588	1.356106334416259	0.6883462332142078	0.767656532729266	0.6384180790960452	87.0	4.0	35.84689665786984	435.0	354.0	19650.0	16539.0	0.6666666666666666	0.5441379310344827	0.44866920152091255	-1.0	0.00772347998803247	126.09568148689243	54.0562777504597	3.0	0.10646387832699619	79.0	59.0	138.0	8371.0	3988.0	12359.0	146.0
9	156	large	api	795.0	406.0	88.84062035999995	62.94112544000001	6.332996907971493E-5	1201.0	154.61017291999994	34.438350715445125	27.730849247724095	22.472659443899126	34.434126728868506	24.186773244895647	20.643341016769156	13.892443989449804	19.455054788657876	34.79879001827536	16.278820596099706	34.40581332076451	1.1716501328563076	1.2418786892461118	0.9434497451337724	0.7084723765429596	0.5106918238993711	63.0	4.0	31.89043743820395	46.0	249.0	2386.0	14394.0	0.5384615384615384	0.2456286427976686	0.8440677966101695	-1.0	0.24786954854421786	53.69396201294173	21.933783581091998	3.0	0.31186440677966104	101.0	78.0	179.0	7892.0	5455.0	13347.0	91.0
9	163	large	E	845.0	600.0	92.25483391999994	76.18376611999997	4.5040280360048297E-5	1445.0	170.8528136	33.24154027718932	31.04834939252005	33.69006752597977	43.183069455292866	28.178005607210743	26.374222507003797	12.206555615733702	28.36811989266021	33.045234934362625	14.866068747318506	41.453758639001144	1.068391896660762	1.0706379220660807	0.9979021615440405	0.8257970112012102	0.7100591715976331	45.0	4.0	31.622776601683793	151.0	48.0	7916.0	2330.0	0.5454545454545454	0.13771626297577855	0.24120603015075376	0.021071173030451192	-1.0	35.88307897750842	17.911115550094653	1.0	0.1457286432160804	41.0	70.0	111.0	2079.0	6106.0	8185.0	54.0
10	166	large	iso	782.0	420.0	86.42640679999997	59.69848476000001	4.561998768876289E-5	1202.0	148.95331867999988	34.0	29.068883707497267	28.072486935852965	38.856784803415565	21.37755832643195	23.80359797746295	13.341664064126334	20.470588235294116	29.96331089849718	15.0	32.628904814027706	0.898080968544001	1.1696355574614283	0.7678297421918259	0.6907435698229216	0.5370843989769821	50.0	4.0	31.575306807693888	152.0	258.0	11289.0	19924.0	0.5714285714285714	0.3410981697171381	0.6292682926829268	-1.0	0.09299156273526366	107.74868260750019	40.47220505424423	6.0	0.36341463414634145	119.0	53.0	172.0	7148.0	3189.0	10337.0	60.0
10	174	large	E	785.0	549.0	87.84062035999996	72.18376611999997	9.870139732010806E-5	1334.0	162.85281359999993	33.1058907144937	28.635642126552707	38.418055344821994	56.23694425934477	26.30589287593181	26.295495900623713	14.142135623730951	31.595585481168253	26.749880327974843	15.652475842498529	38.00547506660867	1.0003953899689662	1.1561078521719583	0.8653132042045575	0.8217583826726973	0.6993630573248407	61.0	5.0	31.38470965295043	514.0	326.0	9062.0	5339.0	0.0	0.6296851574212894	0.3880952380952381	0.11023332568440408	-1.0	0.0	0.0	0.0	0.0	175.0	92.0	267.0	14993.0	8379.0	23372.0	102.0
10	176	large	E	836.0	662.0	89.66904747999993	79.59797967999995	7.164284283972479E-5	1498.0	171.68124071999998	33.52610922848042	29.120439557122072	20.930359011258677	30.924459021422813	29.832867780352597	27.328553867191637	14.317821063276353	21.058214515397843	41.07080862065802	16.0312195418814	40.97666274888897	1.09163726428157	1.1512913176573547	0.9481850922864868	0.8876862408709509	0.7918660287081339	41.0	4.0	32.2490309931942	106.0	70.0	10869.0	8243.0	0.6	0.11748998664886515	0.3977272727272727	-1.0	0.008092759090652074	107.68764647097936	47.0517742421169	3.0	0.5568181818181818	63.0	73.0	136.0	5312.0	7264.0	12576.0	77.0
10	177	large	iso	974.0	569.0	103.1543288399999	74.18376611999997	1.1790560005599048E-4	1543.0	179.33809496	40.85339643163099	28.792360097775937	22.83365417791754	27.88116766444835	27.16615541441225	25.5138057936389	14.317821063276353	18.84788211645049	41.33040834300768	18.0	40.304315354715676	1.064762961438913	1.418897106485783	0.7504159086461437	0.7191532042738076	0.5841889117043121	151.0	3.0	40.607881008493905	113.0	362.0	6009.0	19296.0	0.6666666666666666	0.30784186649384315	0.7621052631578947	-1.0	0.15715891430631335	68.99082276475193	27.626375574392615	3.0	0.22736842105263158	167.0	27.0	194.0	9706.0	1090.0	10796.0	86.0
10	186	large	api	1059.0	583.0	104.9116881599999	72.18376611999997	9.174618505769748E-5	1642.0	179.9238814	41.182520563948	30.886890422961002	1.1573330681295104	8.017093073655332	27.85677655436824	26.13087839444205	14.7648230602334	4.273657794371962	47.49587866927022	19.235384061671343	30.64245420980505	1.0660482259292623	1.3333333333333333	0.7995361694469467	0.6880431283301165	0.550519357884797	146.0	3.0	39.44616584663204	42.0	84.0	2236.0	4770.0	0.0	0.07673568818514007	0.6666666666666666	-1.0	0.05637774513874721	125.3750421662213	58.00394057856641	2.0	0.5476190476190477	113.0	78.0	191.0	11820.0	7527.0	19347.0	155.0
10	189	large	E	1068.0	710.0	102.91168815999993	82.18376611999997	8.003449830369872E-5	1778.0	187.09545428	39.293765408777	33.95585369269929	2.610461799790585	6.890249534492515	29.274562336608895	29.671961146502934	17.11724276862369	2.7485276322201533	45.971454999396	16.76305461424021	22.91052704604175	0.9866069247013396	1.1572015171341543	0.8525800477212495	0.7985853462264303	0.6647940074906367	25.0	4.0	37.33630940518894	308.0	253.0	9489.0	8572.0	0.6666666666666666	0.3155230596175478	0.45098039215686275	0.02723359102119457	-1.0	60.0385254393388	29.819376417038427	1.0	0.0677361853832442	80.0	85.0	165.0	4136.0	6008.0	10144.0	66.0
11	195	large	E	861.0	640.0	90.42640679999995	77.18376611999997	5.1595192906222256E-5	1501.0	170.02438647999995	36.235341863986875	29.832867780352597	22.833654177917538	36.06488425598047	27.892651361962706	27.42177425742223	16.76305461424021	22.409061381231794	36.20168225031551	15.652475842498529	38.06526538809026	1.0171716498035508	1.2146114188811186	0.8374461444966109	0.8535533905567064	0.743321718931475	80.0	5.0	33.83784863137726	247.0	110.0	14824.0	6157.0	0.5882352941176471	0.23784143904063956	0.3081232492997199	0.05661121290471745	-1.0	24.40519012289985	8.122417494872465	2.0	0.12605042016806722	66.0	88.0	154.0	7151.0	9425.0	16576.0	154.0
11	201	large	F	1058.0	666.0	99.91168815999993	76.59797967999997	8.778036783950201E-5	1724.0	178.50966784000002	37.48332962798263	33.94112549695428	55.61965527615513	75.32975052320766	28.653097563788805	29.232783560987986	18.384776310850235	41.671858276803455	16.970562748477143	16.278820596099706	43.07616784854486	0.9801700034487038	1.1043631900582145	0.8875431672048358	0.7666568455668062	0.6294896030245747	101.0	4.0	33.734255586866	177.0	149.0	19806.0	14377.0	0.6666666666666666	0.18909512761020883	0.4570552147239264	-1.0	0.0056444873887748735	78.80000834495641	26.762723133566453	5.0	0.37116564417177916	97.0	47.0	144.0	8622.0	3504.0	12126.0	97.0
11	202	large	E	858.0	628.0	95.84062035999995	82.59797967999997	5.01563672140475E-5	1486.0	180.85281359999996	35.11409973215888	30.083217912982647	10.40771131249005	13.706961004079801	28.844410203711913	26.463643204713062	9.433981132056603	10.337727658372808	44.9752418080282	17.4928556845359	43.627170433114294	1.0899636902062997	1.1672321702328632	0.9338019616001944	0.8618264298555508	0.7319347319347319	59.0	4.0	34.88552708502482	255.0	205.0	14304.0	11514.0	0.7777777777777778	0.30955585464333785	0.44565217391304346	0.029026025810286567	-1.0	90.61793151318653	34.44148917724517	6.0	0.3065217391304348	71.0	85.0	156.0	6047.0	9272.0	15319.0	101.0
11	203	large	E	1153.0	758.0	108.4974745999999	87.08326103999995	8.129387276272714E-5	1911.0	198.40916276000004	41.012193308819754	34.0147027033899	61.76255446183275	72.3715749897277	30.675723300355934	30.54343943331485	15.524174696260024	44.93785509402783	17.19844518710725	17.4928556845359	47.15209177861217	1.0043310075582645	1.205719587392792	0.832972291451279	0.8026293824907149	0.6574154379878577	85.0	3.0	35.0	291.0	126.0	15998.0	7435.0	0.8125	0.21821036106750394	0.302158273381295	0.034138985495838624	-1.0	86.75045077471573	32.01172508848188	2.0	0.22302158273381295	165.0	98.0	263.0	11674.0	7132.0	18806.0	100.0
11	207	large	api	919.0	534.0	94.84062035999995	68.94112544	3.992249529829307E-5	1453.0	166.61017291999997	36.22154055254967	32.2490309931942	28.14160123226172	31.90015691773372	25.495097567963924	25.694348722409913	13.892443989449804	21.092421480295688	35.59796882710283	16.15549442140351	39.914456028533685	0.9922453315863886	1.1231822922119374	0.8834232327793485	0.7269155893151101	0.5810663764961915	55.0	3.0	33.24154027718932	22.0	403.0	669.0	16781.0	0.46153846153846156	0.2924982794218858	0.9482352941176471	-1.0	0.23807453082004518	22.80350850198276	11.40175425099138	1.0	0.08470588235294117	64.0	88.0	152.0	3176.0	6428.0	9604.0	54.0
11	209	large	E	949.0	581.0	98.08326103999993	72.94112544	1.12973912835245E-4	1530.0	173.43860003999998	38.3275357934736	30.083217912982647	4.735583035029396	19.522712663306102	26.076809620810597	31.11810934194192	15.033296378372908	10.123270175539657	41.584647081924075	17.26267650163207	30.29282075710931	0.8379946652370519	1.274050399273711	0.6577405930838855	0.743665378440603	0.6122233930453108	52.0	3.0	35.6931365951495	158.0	112.0	9620.0	5658.0	0.25	0.17647058823529413	0.4148148148148148	0.07277200161128816	-1.0	52.20680596309066	24.389825851048457	2.0	0.34444444444444444	80.0	112.0	192.0	7184.0	7765.0	14949.0	114.0
12	216	large	E	1154.0	728.0	108.15432883999989	83.01219323999996	3.095208999033173E-5	1882.0	193.58073564000006	40.80441152620633	35.73513677041127	42.33699923393286	51.44953470384229	30.083217912982647	30.38878278484115	15.231546211727817	35.36382332271215	31.789440384641512	17.4928556845359	45.21883692545204	0.9899448137155751	1.1418568729249252	0.8669605072129403	0.7675346343538925	0.6308492201039861	69.0	4.0	37.44329045369811	574.0	346.0	35695.0	22625.0	0.7333333333333333	0.48884165781083955	0.3760869565217391	0.03048356275228074	-1.0	127.45701746690813	51.48415247201534	4.0	0.16304347826086957	121.0	119.0	240.0	8689.0	9283.0	17972.0	86.0
12	223	large	F	987.0	634.0	99.91168815999991	77.01219323999999	2.976331852909976E-5	1621.0	179.33809496	39.11521443121589	31.38470965295043	19.95379922035721	32.75366714031959	28.635642126552707	27.33224496150196	14.7648230602334	21.24493019107216	39.06360815687029	17.204650534085253	39.267687470569804	1.047687160966346	1.2463143633874187	0.8406283292112481	0.7708026423962693	0.6423505572441742	49.0	3.0	36.124783736376884	116.0	252.0	8279.0	19888.0	0.6428571428571429	0.2270203578038248	0.6847826086956522	-1.0	0.07478614702894007	92.93124860314826	35.514204657771046	5.0	0.3804347826086957	99.0	55.0	154.0	8565.0	3962.0	12527.0	84.0
13	239	large	iso	899.0	596.0	94.08326103999991	74.18376611999999	4.083769583456594E-5	1495.0	170.26702716	34.713109915419565	30.59411708155671	27.276763383113682	36.25719878510405	26.40075756488817	27.71195608819298	14.317821063276353	23.24770099729758	36.28148500056405	16.492422502470642	39.30887703849586	0.9526847358182895	1.1346334925398431	0.8396409431610671	0.788490591205809	0.6629588431590656	65.0	3.0	33.734255586866	60.0	410.0	4641.0	33055.0	0.5	0.31438127090301005	0.8723404255319149	-1.0	0.27783814784580063	106.77998504464577	36.68826326996584	3.0	0.33617021276595743	113.0	126.0	239.0	9670.0	10135.0	19805.0	105.0
13	245	large	F	809.0	666.0	89.42640679999997	80.01219323999995	6.170177349967017E-5	1475.0	172.26702715999997	34.17601498127012	28.231188426986208	40.209869277636756	56.58341860468707	27.202941017470888	29.99993750509392	13.601470508735444	32.303356626132036	25.432864856431742	14.866068747318506	38.70109134444312	0.9067665895254579	1.2105765603760856	0.7490369623906775	0.8947266931896897	0.823238566131026	227.0	4.0	31.78049716414141	161.0	320.0	8464.0	18505.0	0.5833333333333334	0.32610169491525426	0.6652806652806653	-1.0	0.06219748246142668	120.03602936636301	48.36522706625111	3.0	0.27442827442827444	65.0	89.0	154.0	5876.0	9473.0	15349.0	107.0
13	247	large	E	880.0	481.0	91.91168815999994	65.355339	4.2199784351481185E-5	1361.0	159.68124071999992	35.35533905932738	30.01666203960727	22.98871680208063	26.25024236968889	23.021728866442675	25.11491875776501	15.0	17.67766952966369	35.21377555589887	16.0312195418814	39.96827928201853	0.916655518120075	1.1778571185788638	0.7782399950395172	0.7110666805099845	0.5465909090909091	65.0	3.0	33.24154027718932	152.0	283.0	12127.0	24033.0	0.375	0.319617927994122	0.6505747126436782	-1.0	0.14924718865843767	131.18431143006904	40.822417206594245	5.0	0.5172413793103449	153.0	79.0	232.0	4683.0	2982.0	7665.0	41.0
13	249	large	F	943.0	587.0	99.98275595999988	75.59797968000001	1.6798449274845872E-4	1530.0	177.58073563999994	38.897300677553446	29.698484809834994	15.642246457208728	9.133884167033244	28.0178514522438	26.15664897035074	13.601470508735444	8.71525771955758	45.254833995939045	18.35755975068582	54.90203261451236	1.0711559987673795	1.3097402418547681	0.8178385030381893	0.7561101807420122	0.6224814422057264	44.0	3.0	37.73592452822641	182.0	376.0	11280.0	23638.0	0.6666666666666666	0.36470588235294116	0.6738351254480287	-1.0	0.06712084055846755	72.22335133785236	31.151256656754196	4.0	0.27060931899641577	103.0	56.0	159.0	9328.0	4927.0	14255.0	123.0
13	250	large	E	852.0	599.0	93.84062035999992	74.76955256	6.674109279747105E-5	1451.0	171.43860003999998	34.0147027033899	29.966648127543394	22.472659443899133	36.219561730817546	26.419689627245813	29.018257104804462	13.038404810405298	22.225683011030906	36.57399370577679	16.278820596099706	37.6144733676042	0.9104506012137988	1.1350853308190247	0.8020988171495971	0.7967717207448357	0.7030516431924883	66.0	4.0	33.421549934136806	102.0	96.0	8918.0	8469.0	0.5833333333333334	0.13645761543762921	0.48484848484848486	-1.0	0.012631271335766381	105.58162777095129	42.31845080189777	4.0	0.4595959595959596	103.0	68.0	171.0	5294.0	3800.0	9094.0	50.0
13	253	large	E	902.0	683.0	96.3259017199999	82.25483391999998	6.728048330509159E-5	1585.0	180.9949492	36.235341863986875	30.610455730027933	18.434948822922024	29.151603009415226	30.083217912982647	27.754831743083095	13.416407864998739	20.918803604647415	41.97912018472348	17.4928556845359	42.94365193604679	1.0838912010511401	1.183757020266807	0.9156365558928992	0.8539222831165215	0.7572062084257206	45.0	3.0	35.0	127.0	90.0	10921.0	6461.0	0.6923076923076923	0.13690851735015772	0.4147465437788018	0.036426417229232004	-1.0	130.50801294207602	55.01112724964296	7.0	0.6129032258064516	120.0	106.0	226.0	9684.0	7276.0	16960.0	125.0
14	260	large	F	1012.0	741.0	104.01219323999993	88.59797967999995	1.1808876164647893E-4	1753.0	195.43860004000004	38.600518131237564	31.32091952673165	16.982954613945537	24.790705844057015	33.301651610693426	29.22130916142517	14.866068747318506	19.611135721709285	48.27444477514603	19.4164878389476	46.77059419164178	1.1396358536411737	1.2324196963084992	0.9247140864875468	0.851803783000394	0.7322134387351779	71.0	5.0	39.11521443121589	209.0	360.0	13739.0	22346.0	0.75	0.32458642327438675	0.632688927943761	-1.0	0.023836829189150387	91.85285147638224	39.14863986525421	2.0	0.2056239015817223	239.0	71.0	310.0	24906.0	6740.0	31646.0	167.0
14	262	large	iso	749.0	594.0	85.01219323999997	76.01219323999996	6.0535904940996875E-5	1343.0	163.4386000399999	32.0	29.0	15.945395900922856	20.32313682966294	28.792360097775937	26.175500087538	13.92838827718412	14.0	41.0	14.560219778561036	40.30930413688631	1.0999736395288129	1.103448275862069	0.9968511108229867	0.8941328336913753	0.7930574098798397	59.0	3.0	30.364452901377952	436.0	322.0	17692.0	13344.0	0.6428571428571429	0.5644080416976918	0.42480211081794195	-1.0	0.09445409533688608	66.36804726820569	30.0167561483987	1.0	0.06728232189973615	73.0	98.0	171.0	5748.0	8694.0	14442.0	92.0
14	264	large	E	1113.0	559.0	106.49747459999992	69.2842712	1.1919704419764824E-4	1672.0	178.61017292	40.496913462633174	33.28663395418648	72.71081401525308	74.53878225955808	24.08318915758459	28.84912431217236	17.69180601295413	38.126362430674156	11.175656887145639	15.620499351813308	39.557919212032566	0.8347979265153338	1.2166118544269284	0.6861661946476398	0.6505719638914336	0.5022461814914645	59.0	5.0	33.83784863137726	389.0	16.0	23513.0	880.0	0.0	0.24222488038277512	0.03950617283950617	0.2306646126471736	-1.0	103.63762322670416	49.3635619155466	2.0	0.2074074074074074	80.0	150.0	230.0	5400.0	14004.0	19404.0	59.0
14	265	large	E	820.0	745.0	89.59797967999994	88.01219323999995	1.2295829576373113E-4	1565.0	180.02438648000003	35.4682957019364	28.231188426986208	67.38013505195957	65.33229499614048	34.655446902326915	28.532967098887273	16.401219466856727	42.8833686507514	18.915250464254246	12.727922061357855	47.18973566556781	1.21457564445439	1.2563514920268903	0.9667482803676997	0.9823010915462196	0.9085365853658537	97.0	11.0	28.600699292150182	131.0	58.0	14746.0	5956.0	0.0	0.1207667731629393	0.30687830687830686	-1.0	0.04934309783398276	119.47402048654361	47.893853726717445	8.0	0.8253968253968254	92.0	99.0	191.0	7495.0	8980.0	16475.0	84.0
14	266	large	E	978.0	624.0	95.91168815999994	74.52691188	4.498305202209704E-5	1602.0	172.85281359999993	36.87817782917155	32.984845004941285	16.105142084148838	23.838740183171723	25.495097567963924	28.86574832693404	16.278820596099706	14.75127113166862	38.32062875574061	16.0312195418814	36.49824493940099	0.8832300926068481	1.118033988749895	0.7899850107369387	0.7770368065639107	0.6380368098159509	40.0	3.0	35.12833614050059	153.0	140.0	9801.0	9305.0	0.23529411764705882	0.182896379525593	0.4778156996587031	0.02992525272406887	-1.0	145.0465252560657	51.64058824842546	3.0	0.6109215017064846	125.0	63.0	188.0	14499.0	4650.0	19149.0	175.0
15	282	large	E	925.0	634.0	96.08326103999993	77.76955255999998	3.588499520046116E-5	1559.0	176.26702716	36.069377593742864	31.827660925679098	16.927513064147046	20.482296889770147	27.730849247724095	27.72281029755231	14.317821063276353	14.610731738587619	41.75613165866488	17.0	41.75473586728742	1.0002899760192239	1.1332713917610413	0.8826570433979	0.8093975133465146	0.6854054054054054	75.0	3.0	34.48187929913333	196.0	76.0	18796.0	6587.0	0.07142857142857142	0.17447081462475947	0.27941176470588236	0.07923059223622358	-1.0	162.3867532195099	53.180610987714914	4.0	0.7941176470588235	197.0	85.0	282.0	13793.0	6089.0	19882.0	105.0
15	283	large	F	947.0	618.0	97.49747459999992	76.01219323999996	5.563586886065054E-5	1565.0	175.9238814	35.77708763999664	31.304951684997057	53.13010235415598	59.03624346792648	26.076809620810597	28.694062765933808	14.422205101855956	34.88266044899672	22.807893370497855	15.652475842498529	40.679823008464524	0.9087876413154546	1.1428571428571428	0.7951891861510229	0.7796324320383989	0.6525871172122492	56.0	4.0	33.61547262794322	95.0	67.0	13709.0	8358.0	0.5384615384615384	0.10351437699680512	0.41358024691358025	0.04318742592944274	-1.0	108.92839034838158	34.9690335625792	7.0	1.0432098765432098	159.0	152.0	311.0	12048.0	9323.0	21371.0	132.0
15	292	large	F	788.0	617.0	90.42640679999994	77.35533899999997	6.497856241018498E-5	1405.0	170.61017291999997	34.0147027033899	28.0	23.198590513648185	32.00538320808349	28.844410203711913	26.072676172183517	11.661903789690601	22.37267826904037	38.0	15.652475842498529	42.21268493273995	1.1063079989650433	1.2148108108353537	0.91068336657648	0.8554507664015687	0.7829949238578681	67.0	3.0	32.69556544854363	41.0	78.0	3616.0	7790.0	0.45454545454545453	0.08469750889679716	0.6554621848739496	-1.0	0.021220680510694097	95.33278276122314	34.896217097642506	2.0	0.957983193277311	66.0	101.0	167.0	7454.0	9843.0	17297.0	138.0
15	297	large	E	774.0	623.0	92.08326103999994	83.25483391999997	6.126406046151968E-5	1397.0	178.16652208000002	33.52610922848042	27.51363298439521	46.080924186660695	57.223814045	30.083217912982647	26.914611261257843	8.246211251235321	36.568514158467075	28.713038385300152	15.652475842498529	43.49295419966595	1.1177281225044422	1.2185271660596506	0.917277967727907	0.9041256030651976	0.8049095607235142	73.0	3.0	30.610455730027933	376.0	197.0	11848.0	6914.0	0.0	0.4101646385110952	0.343804537521815	0.05757797901073957	-1.0	64.45148836355546	31.676919600124876	1.0	0.07329842931937172	83.0	83.0	166.0	6068.0	8772.0	14840.0	87.0
15	300	large	iso	968.0	495.0	100.49747459999992	69.35533899999999	4.1731546242242096E-5	1463.0	172.26702715999997	36.49657518178932	31.400636936215164	16.17215901578254	13.861027563021139	26.076809620810597	23.494454845777046	12.041594578792296	11.014732149458938	42.38767521511398	17.11724276862369	45.97753275248187	1.1099133728356207	1.1622877349884861	0.9549385573156854	0.6901202172099162	0.5113636363636364	91.0	3.0	35.35533905932738	21.0	301.0	912.0	15754.0	0.15384615384615385	0.22009569377990432	0.9347826086956522	-1.0	0.26366535154390464	67.14792349562188	24.135943621178654	3.0	0.4906832298136646	114.0	76.0	190.0	9608.0	5727.0	15335.0	105.0
15	307	large	api	1061.0	552.0	104.6396101999999	72.18376611999997	1.1436395476661996E-4	1613.0	179.23758988	41.012193308819754	30.4138126514911	34.99202019855866	47.20259816176582	26.019223662515376	25.609693309373544	15.0	28.99137802864845	31.498845967706455	17.26267650163207	39.51067296900483	1.0159912244240714	1.3484726094283035	0.7534385328411005	0.6898321389197993	0.5202639019792649	63.0	3.0	39.0	92.0	373.0	2597.0	12359.0	0.625	0.2882827030378177	0.8021505376344086	-1.0	0.25387590362953744	32.161109825657796	14.866068747318506	2.0	0.08602150537634409	71.0	94.0	165.0	6836.0	12618.0	19454.0	95.0
16	312	large	api	916.0	478.0	97.25483391999992	67.18376612	4.718395674969094E-5	1394.0	166.85281359999996	35.4682957019364	31.016124838541646	44.181544538311385	46.96477938591951	23.259406699226016	25.231312769311636	12.529964086141668	27.799475009625827	28.63026908173075	16.15549442140351	38.03279437054205	0.921846869874959	1.143543749793731	0.806131702474207	0.6908013042854421	0.5218340611353712	93.0	4.0	33.52610922848042	71.0	277.0	4619.0	21219.0	0.5	0.24964131994261118	0.7959770114942529	-1.0	0.20538412456170765	111.20123135332304	48.633379580332104	3.0	0.3275862068965517	84.0	78.0	162.0	7310.0	8218.0	15528.0	107.0
16	313	large	api	805.0	560.0	88.84062035999995	73.76955255999998	4.7103590619824355E-5	1365.0	164.61017291999994	31.240998703626616	31.240998703626616	15.499275376500833	22.641617331017017	25.942243542145693	26.735606590482984	13.416407864998739	14.212093672551454	39.17928525946617	15.811388300841896	36.91780811766886	0.9703256013417065	1.0	0.9703256013417065	0.8303583682899895	0.6956521739130435	78.0	3.0	30.805843601498726	36.0	150.0	2233.0	11751.0	0.46153846153846156	0.13626373626373625	0.8064516129032258	-1.0	0.32167492608378584	139.98816856956316	49.26792786914532	3.0	0.7365591397849462	72.0	106.0	178.0	6033.0	8582.0	14615.0	105.0
16	315	large	E	944.0	733.0	93.66904747999992	76.76955255999998	2.808476787238416E-4	1677.0	172.85281359999996	40.8166632639171	29.154759474226502	32.31961650818018	61.32685351056501	25.019992006393608	35.99032715674066	23.021728866442675	30.698246740509084	23.66680474966622	14.317821063276353	34.988895071441064	0.6951865676971928	1.4	0.49656183406942345	0.8195829318793031	0.7764830508474576	90.0	4.0	33.83784863137726	91.0	146.0	6494.0	8360.0	0.0	0.1413237924865832	0.6160337552742616	-1.0	0.05058594719548486	68.71272435054209	30.44538934669665	3.0	0.2911392405063291	124.0	107.0	231.0	9606.0	10486.0	20092.0	114.0
16	319	large	F	850.0	599.0	91.08326103999995	75.01219323999999	4.554928900537216E-5	1449.0	168.50966783999993	35.90264614203248	28.635642126552707	23.148462985306644	33.91251258503429	27.85677655436824	26.484772725242365	14.317821063276353	21.920389847773134	38.343823237749845	16.278820596099706	39.28903790015736	1.0518034964226153	1.2537747881945125	0.8389094327995348	0.8235562976501003	0.7047058823529412	78.0	3.0	33.24154027718932	19.0	93.0	1120.0	6546.0	0.14285714285714285	0.07729468599033816	0.8303571428571429	-1.0	0.09511970034493392	81.75030676373575	36.44333366442559	1.0	0.8214285714285714	329.0	178.0	507.0	19303.0	11773.0	31076.0	75.0
17	331	large	E	965.0	702.0	97.08326103999993	82.01219323999996	2.705343482840516E-5	1667.0	181.92388140000003	35.4400902933387	33.52610922848042	36.04336439208808	38.55588615611725	29.154759474226502	29.3733006193838	14.317821063276353	26.918667308793886	34.36127920926107	14.866068747318506	43.18888282362124	0.9925598710206547	1.0570892688982934	0.9389555832452148	0.8447614177917815	0.7274611398963731	64.0	3.0	33.52610922848042	136.0	395.0	7819.0	19538.0	0.14285714285714285	0.31853629274145173	0.743879472693032	-1.0	0.05671082238291515	135.81752113032357	54.24578121895624	3.0	0.3370998116760829	311.0	259.0	570.0	14109.0	10458.0	24567.0	80.0
17	335	large	F	887.0	646.0	95.84062035999993	80.59797967999995	5.337281505037168E-5	1533.0	178.8528136	36.138621999185304	30.083217912982647	22.29715787678719	29.11042615810321	27.586228448267445	31.502171880201843	12.041594578792296	19.978625638140727	40.620654463718004	17.204650534085253	41.06650915391563	0.8756929062914722	1.2012884427363537	0.7289614010576644	0.8409584514087551	0.7282976324689966	47.0	3.0	35.510561809129406	15.0	97.0	1330.0	10247.0	0.0	0.0730593607305936	0.8660714285714286	-1.0	0.047282459068222586	97.19224383189848	32.95468586762456	4.0	0.9196428571428571	103.0	66.0	169.0	10024.0	5692.0	15716.0	130.0
17	336	large	F	892.0	600.0	94.42640679999994	73.76955255999998	7.144728486618962E-5	1492.0	170.61017291999997	36.124783736376884	30.066592756745816	32.905242922987895	37.23483398157467	26.076809620810597	27.787934999843024	14.422205101855956	24.415371076999552	34.52336646183867	15.652475842498529	40.35043172904376	0.9384220029648804	1.2014924347645557	0.7810469511185674	0.7812385863230795	0.672645739910314	62.0	4.0	33.83784863137726	97.0	88.0	12416.0	13163.0	0.7692307692307693	0.1239946380697051	0.4756756756756757	-1.0	0.012529174804497284	125.97818275307957	50.963764182640205	7.0	0.7351351351351352	176.0	49.0	225.0	7586.0	1924.0	9510.0	55.0
17	339	large	api	881.0	557.0	92.59797967999994	73.42640679999998	5.3273824360277655E-5	1438.0	168.85281359999993	35.014282800023196	31.016124838541646	42.98540121212943	48.273154083233464	24.758836806279895	26.85031609096013	13.45362404707371	28.331295707685975	28.59802778771979	15.620499351813308	37.96099862724829	0.9221059715798137	1.1289057863383793	0.8168139296820122	0.7929590586505983	0.6322360953461975	50.0	4.0	32.449961479175904	64.0	236.0	3190.0	14137.0	0.09090909090909091	0.2086230876216968	0.7866666666666666	-1.0	0.2686610660353943	67.24714120443502	25.38339725108696	2.0	0.3233333333333333	207.0	70.0	277.0	15965.0	6964.0	22929.0	81.0
17	341	large	E	874.0	698.0	94.01219323999995	84.25483391999995	5.5512002931093546E-5	1572.0	180.26702716	37.21558813185679	28.160255680657446	26.72622031461308	45.462339520108856	30.610455730027933	28.399958772960343	14.212670403551895	29.315672672820043	35.83064058232455	16.64331697709324	41.12808768652768	1.0778345128857092	1.3215642838576647	0.8155747897026205	0.8962117680300169	0.7986270022883295	35.0	3.0	34.9857113690718	164.0	225.0	9562.0	11850.0	0.5	0.2474554707379135	0.5784061696658098	-1.0	0.061363617953622156	148.416152308935	57.146010626785525	5.0	0.455012853470437	51.0	69.0	120.0	3920.0	8414.0	12334.0	72.0
17	345	large	E	1182.0	914.0	116.22539663999986	103.4974745999999	7.295124706616649E-5	2096.0	221.72287124000016	42.42640687119285	33.94112549695428	51.00900595749452	62.927919762007235	35.73513677041127	32.83544215540751	9.848857801796104	46.66904755831214	28.284271247461902	19.1049731745428	52.41153392993654	1.0883099000549388	1.2500000000000002	0.8706479200439509	0.890489321542831	0.7732656514382402	67.0	5.0	37.8549864614954	659.0	440.0	27363.0	19582.0	0.0	0.5243320610687023	0.40036396724294815	-1.0	0.0933431454662657	111.07790641387837	48.50603597458776	1.0	0.09008189262966333	99.0	77.0	176.0	7693.0	6713.0	14406.0	72.0
17	347	large	F	897.0	618.0	92.25483391999995	74.18376611999997	3.770027348850057E-5	1515.0	168.85281359999996	35.11409973215888	31.622776601683793	2.121096396661443	2.238434896843046	26.248809496813376	28.47835297910109	14.866068747318506	1.6232795496618457	42.05829288023945	15.811388300841896	41.56061503662118	0.9217109400981205	1.110405331399305	0.8300671061589766	0.8041179303875767	0.6889632107023411	38.0	4.0	34.48187929913333	117.0	163.0	6678.0	8784.0	0.4	0.1848184818481848	0.5821428571428572	0.008221750974724709	-1.0	52.531868248708406	23.0	3.0	0.3535714285714286	116.0	40.0	156.0	9412.0	2353.0	11765.0	116.0
18	353	large	E	891.0	555.0	93.91168815999993	71.76955255999998	3.0239708418595866E-5	1446.0	168.50966784	36.24913792078372	30.870698080866262	55.75096699318805	63.26543517694493	25.019992006393608	26.696518359065994	13.0	35.42153203218135	20.4400949517593	16.278820596099706	39.661320661986906	0.9372005618813943	1.1742247559750203	0.7981441007034361	0.7642238571808465	0.622895622895623	75.0	3.0	31.78049716414141	144.0	138.0	9037.0	8324.0	0.5714285714285714	0.1950207468879668	0.48936170212765956	-1.0	0.010498011584555232	127.38912395013561	51.42276772468058	3.0	0.45390070921985815	79.0	89.0	168.0	8827.0	10315.0	19142.0	144.0
18	358	large	E	813.0	635.0	91.42640679999994	81.01219323999996	1.0039105076827433E-4	1448.0	174.8528136	35.17101079013795	27.202941017470888	21.454633616046777	22.40835401121899	31.400636936215164	24.396940744373563	12.806248474865697	17.827181702034352	44.55400609888475	15.811388300841896	46.765319142534246	1.287072722159101	1.2929120703364252	0.9954835689825335	0.886091842340675	0.7810578105781057	90.0	4.0	34.88552708502482	111.0	131.0	11808.0	13437.0	0.36363636363636365	0.1671270718232044	0.5413223140495868	-1.0	0.00560598537462204	106.73604750000442	43.143027668809694	3.0	0.5495867768595041	71.0	115.0	186.0	6101.0	12693.0	18794.0	96.0
18	364	large	F	843.0	567.0	90.01219323999995	73.01219323999997	7.270134590408128E-5	1410.0	165.43860003999995	34.713109915419565	29.614185789921695	51.98433951598088	69.62020373850436	26.30589287593181	26.161451499190463	14.142135623730951	35.69256695867621	17.59291995045519	14.317821063276353	38.07593606691532	1.005521153011935	1.1721784337299976	0.857822601131006	0.811136698395152	0.6725978647686833	70.0	3.0	31.064449134018133	76.0	127.0	4987.0	6631.0	0.6666666666666666	0.14397163120567377	0.625615763546798	-1.0	0.034843597860409095	59.45965078677031	26.08297035496084	1.0	0.3054187192118227	81.0	97.0	178.0	3524.0	5777.0	9301.0	53.0
19	373	large	F	906.0	756.0	100.32590171999992	91.25483391999995	1.3000062057159787E-4	1662.0	194.40916276000002	38.0	29.0	5.710593137499643	3.468229258917148	33.06055050963308	28.245931947625888	10.770329614269007	4.0	53.0	20.09975124224178	66.12110101926615	1.1704535212693477	1.3103448275862069	0.8932408451792391	0.9095839893339164	0.8344370860927153	70.0	3.0	38.118237105091836	131.0	166.0	12994.0	14385.0	0.45454545454545453	0.17870036101083034	0.5589225589225589	-1.0	0.013568745440166894	136.03488784074847	50.46981826652996	2.0	0.5353535353535354	91.0	108.0	199.0	12191.0	11860.0	24051.0	200.0
19	376	medium	E	1071.0	419.0	105.08326103999993	62.284271200000006	3.3391432227598845E-5	1490.0	169.78174579999995	39.0	33.61547262794322	23.32812106806034	24.227745317954174	21.93171219946131	23.227842454893867	12.806248474865697	16.846153846153847	35.84658806785096	17.69180601295413	41.0516664246327	0.9441992833406928	1.1601800287520228	0.8138385939605811	0.5927135357580072	0.3912231559290383	60.0	4.0	37.44329045369811	439.0	89.0	18117.0	3066.0	0.6363636363636364	0.35436241610738256	0.16856060606060605	0.1399656223103455	-1.0	0.0	0.0	0.0	0.49053030303030304	82.0	46.0	128.0	13298.0	5432.0	18730.0	216.0
20	389	large	E	951.0	649.0	96.49747459999992	77.18376611999996	4.935818182934154E-5	1600.0	176.50966784	38.01315561749642	31.064449134018133	56.309932474020215	71.38983527217266	27.202941017470888	28.874915367143338	15.0	39.06542290102574	18.50990492441495	16.15549442140351	41.22078307239211	0.9420959567010546	1.2236867762727808	0.7698832535974429	0.7998527053681053	0.6824395373291272	53.0	3.0	33.24154027718932	355.0	197.0	26515.0	14425.0	0.6153846153846154	0.345	0.35688405797101447	0.03824095280098235	-1.0	142.28119303457723	51.052151756583385	1.0	0.3786231884057971	80.0	67.0	147.0	6590.0	5811.0	12401.0	116.0
20	390	large	E	967.0	758.0	101.74011527999991	86.66904747999996	4.441069377294851E-5	1725.0	190.40916276000004	36.40054944640259	31.622776601683793	28.72032679786949	35.39479584498707	32.01562118716424	29.249937269398888	13.601470508735444	26.373228278148293	43.3232039443068	18.110770276274835	45.53332791063357	1.0945534991166903	1.151086443322134	0.9508873164709639	0.8518670068485501	0.7838676318510859	47.0	4.0	36.013886210738214	100.0	154.0	11297.0	13234.0	0.0	0.1472463768115942	0.6062992125984252	0.30296320212171757	-1.0	154.62192560786008	58.55168734408793	2.0	0.610236220472441	78.0	75.0	153.0	4567.0	5005.0	9572.0	80.0
20	395	large	E	1049.0	594.0	101.56854239999994	73.18376611999997	3.4369738083383165E-5	1643.0	177.58073563999994	39.20459156782532	32.802438933713454	42.510447078000844	52.253194612725345	26.0	28.547856997249202	15.0	31.0677895443144	27.98572392300088	16.278820596099706	39.29032258064515	0.9107513745254256	1.1951730676810104	0.7620246800679277	0.7205357524161932	0.5662535748331744	54.0	3.0	35.4682957019364	136.0	55.0	11421.0	3804.0	0.125	0.1162507608034084	0.2879581151832461	0.1166377289499791	-1.0	146.65812576290068	52.41864837185965	1.0	0.8167539267015707	93.0	95.0	188.0	7549.0	7477.0	15026.0	110.0
20	408	large	E	778.0	589.0	85.66904747999996	74.59797967999997	3.6453922990205775E-5	1367.0	163.09545427999996	31.906112267087632	29.68164415931166	34.26733544334422	44.308532784490936	25.709920264364882	27.709555260318314	14.317821063276353	26.985425011750937	30.018552719576267	13.92838827718412	38.632183852736766	0.927835904359785	1.0749442347545333	0.8631479423410826	0.8707693370515808	0.7570694087403599	55.0	3.0	30.364452901377952	126.0	111.0	7631.0	7153.0	0.4666666666666667	0.1733723482077542	0.46835443037974683	0.017287430103690975	-1.0	54.846939117396374	22.172083865260387	4.0	0.2911392405063291	83.0	82.0	165.0	5413.0	4775.0	10188.0	104.0
20	409	large	api	762.0	505.0	86.08326103999995	67.355339	5.351490000379089E-5	1267.0	156.26702715999994	32.64965543462902	28.178005607210743	47.88037755284761	60.26418018954132	24.020824298928627	25.087324131070407	13.038404810405298	31.24075848341613	21.293203229630283	13.601470508735444	35.97832714376975	0.9574884979135367	1.158692914244931	0.8263522510081887	0.7824440917578886	0.6627296587926509	35.0	4.0	29.546573405388315	56.0	193.0	2334.0	7933.0	0.42857142857142855	0.19652722967640096	0.7751004016064257	-1.0	0.26403652283991685	73.49464628260068	32.92122380305434	2.0	0.1646586345381526	65.0	62.0	127.0	6566.0	6499.0	13065.0	154.0
[truncated: 67 more columns]
