# Supplementary material for: Exploiting Single-Cell Quantitative Data to Map Genetic Variants Having Probabilistic Effects
Source: PLoS Genet. 2016 Aug 1;12(8):e1006213. doi: 10.1371/journal.pgen.1006213 (PMC4968810; doi:10.1371/journal.pgen.1006213)
Supplement: S1 Dataset — (ZIP) [file pgen.1006213.s007.zip › data/2014-10-07_morpho/k_series/k9-1_A.xls]

image_number	cell_	Agroup	C11-1_A	C12-1_A	C13_A	C103_A	C104_A	C115_A	C126_A	C127_A	A7-1_A	A8-1_A	A101_A	A120_A	A121_A	A122_A	A123_A	D14-1_A	D15-1_A	D16-1_A	D17-1_A	D102_A	D105_A	D117_A	D127_A	D135_A	D147_A	D148_A	D154_A	D155_A	D173_A	D176_A	D179_A	D182_A	D188_A	D191_A	D194_A
1	1	A	828.0	104.56854239999988	4.1251043158534684E-5	32.64965543462902	29.832867780352597	1.0944189366914134	96.0	3.0	510.0	34564.0	0.6159420289855072	75.18773318290629	25.0	4.0	0.28431372549019607	151.0	8942.0	88.0	0.0035241011673709352	21.2602916254693	0.6511643489787068	5.0	21.2602916254693	5.385164807134504	0.29061909685954823	0.33333333333333337	5.640549432156831	25.688143435647337	11.180339887498949	18.681541692269406	6.324555320336759	2.9538110975483858	2.8284271247461903	59.21854304635762	1.4860210243793335
1	3	A	894.0	110.2253966399999	3.073253333732319E-4	35.4682957019364	30.479501308256342	1.163677034713448	88.0	5.0	350.0	18386.0	0.39149888143176736	0.0	0.0	0.0	0.06285714285714286	194.0	8536.0	51.0	0.001799919544322007	21.2602916254693	0.5994167806689564	4.123105625617661	29.0	11.313708498984761	0.25	0.6666666666666667	33.254366574712066	2.290610042638548	10.0	17.88854381999832	7.615773105863909	2.348880878058814	8.06225774829855	44.0	1.1590909090909092
1	15	A	914.0	110.56854239999986	6.0161533251100214E-5	35.90264614203248	30.805843601498726	1.1654492117296145	69.0	4.0	550.0	26420.0	0.6017505470459519	58.334572081411714	24.041630560342615	2.0	0.19272727272727272	204.0	11869.0	34.0	0.001434489164997804	23.40939982143925	0.6520243585620573	6.4031242374328485	27.018512172212592	11.180339887498949	0.3904053750620288	0.6576670522058206	26.131000544938587	39.0938588862295	12.083045973594572	21.02379604162864	7.615773105863909	2.7605596633966116	10.295630140987	58.181372549019606	0.584379475945741
2	20	B	1399.0	138.1248915599999	1.3782377052014088E-4	44.82186966202994	37.8021163428716	1.18569736295947	53.0	4.0	213.0	20988.0	0.1522516082916369	51.59614682579781	23.345235059857504	2.0	0.431924882629108	438.0	9194.0	34.0	0.00410485518922266	28.30194339616981	0.6314315669911759	6.082762530298219	27.459060435491963	5.0990195135927845	0.3007732496038529	0.25	30.010137640318206	28.16252737432361	17.11724276862369	29.410882339705484	9.486832980505138	3.100179206289712	1.0	20.990867579908677	1.6197520121818576
2	25	B	792.0	103.15432883999993	7.032581134271196E-5	33.28663395418648	28.30194339616981	1.176125380799513	60.0	4.0	118.0	16937.0	0.14898989898989898	58.982651892282426	24.758836806279895	3.0	1.347457627118644	108.0	14021.0	184.0	0.001586062087877016	17.88854381999832	0.5374092149004591	2.23606797749979	19.235384061671343	3.0	0.15617376188860607	0.2	59.300277449185586	32.73522627210761	9.055385138137417	14.560219778561036	5.0990195135927845	2.8554940297339364	1.4142135623730951	129.82407407407408	1.417302617502318
2	26	B	1089.0	121.15432883999989	6.257663990980508E-5	39.81205847478876	32.7566787083184	1.2153875192688166	70.0	3.0	156.0	19138.0	0.14325068870523416	71.41038372738352	31.304951684997057	2.0	0.6538461538461539	99.0	4252.0	61.0	0.001478224207035487	22.135943621178654	0.5560110295526763	3.605551275463989	21.18962010041709	3.1622776601683795	0.19999999999999998	0.18864566947613626	45.0	60.255118703057775	6.708203932499369	12.083045973594572	6.324555320336759	1.9104973174542799	1.0	42.94949494949495	1.4202728127939794
2	31	B	768.0	101.49747459999992	8.161336021590142E-5	32.2490309931942	28.160255680657446	1.1451966686277364	55.0	4.0	72.0	10405.0	0.09375	65.96316299454985	24.73863375370596	3.0	1.2083333333333333	99.0	7657.0	108.0	7.639978004896823E-4	17.26267650163207	0.5352928745448248	1.4142135623730951	18.439088914585774	2.8284271247461903	0.09090909090909091	0.18181818181818182	37.874983651098205	37.874983651098205	7.280109889280518	11.40175425099138	5.0990195135927845	2.23606797749979	1.4142135623730951	77.34343434343434	1.396369335248792
3	32	B	1450.0	140.1248915599999	5.96089875989647E-5	46.22769732530488	38.41874542459709	1.2032588991234527	43.0	3.0	234.0	18782.0	0.16137931034482758	106.73415277472019	38.27531841800928	1.0	0.5256410256410257	640.0	14952.0	26.0	0.003781049121186492	23.430749027719962	0.5068552055023959	1.0	27.202941017470888	10.63014581273465	0.047619047619047616	0.5765005994588996	52.125016348901795	79.06090881680785	24.20743687382041	44.294469180700204	11.180339887498949	3.961817764612603	10.0	23.3625	1.1128945960406633
3	36	A	1372.0	135.63961019999988	6.937391763161894E-5	43.289721643826724	39.20459156782532	1.1042002967671272	30.0	3.0	779.0	34067.0	0.5677842565597667	97.41095744129022	34.438350715445125	2.0	0.14634146341463414	123.0	5213.0	54.0	6.418732871344956E-4	22.847319317591726	0.5277769976340293	6.0	25.495097567963924	8.246211251235321	0.3157894736842105	0.41972110157675935	81.86989764584402	67.83365417791755	8.06225774829855	14.142135623730951	5.0990195135927845	2.773500981126146	2.8284271247461903	42.38211382113821	1.2741223863418376
3	38	B	944.0	112.56854239999988	6.277027463578845E-5	36.124783736376884	31.89043743820395	1.1327779308884705	38.0	3.0	134.0	11551.0	0.1419491525423729	22.91921861898052	11.180339887498949	2.0	0.3805970149253731	155.0	9500.0	68.0	0.004322622771110236	19.72308292331602	0.5459709618539612	4.47213595499958	22.825424421026653	8.54400374531753	0.2701716134791496	0.5288605549575789	67.16634582208246	69.954750574579	12.649110640673518	24.596747752497688	4.47213595499958	5.5	6.082762530298219	61.29032258064516	1.1094736842105264
3	41	B	1069.0	119.39696951999987	7.757423573102328E-5	38.07886552931954	33.734255586866	1.1287892638171944	29.0	3.0	81.0	10276.0	0.07577174929840973	76.82222978728686	31.016124838541646	2.0	1.345679012345679	278.0	11143.0	67.0	0.002725856434310512	20.396078054371138	0.5356272507295888	2.0	20.0	4.47213595499958	0.1	0.25	14.743562836470744	78.17851165939274	14.422205101855956	27.730849247724095	6.708203932499369	4.133870932780665	4.0	40.08273381294964	1.6715426725298392
3	45	A	847.0	105.74011527999988	3.390419624863514E-5	34.655446902326915	29.698484809834994	1.1669095956993187	49.0	4.0	590.0	41756.0	0.6965761511216056	76.36935417937758	25.079872407968907	2.0	0.22542372881355932	311.0	8567.0	43.0	0.004339378267196921	18.601075237738275	0.5367431933618874	3.605551275463989	24.758836806279895	7.211102550927978	0.23620751769642942	0.39999999999999997	80.98067756861832	13.600542516658749	13.416407864998739	25.238858928247925	7.211102550927978	3.5	6.708203932499369	27.54662379421222	1.5609898447531223
3	46	A	810.0	103.74011527999993	3.434301259928453E-5	33.015148038438355	29.017236257093817	1.1377771385917972	34.0	4.0	482.0	28259.0	0.5950617283950618	70.44070270363699	22.47220505424423	4.0	0.21161825726141079	241.0	6716.0	43.0	0.00513379088762662	20.024984394500787	0.60653928830446	3.605551275463989	18.0	1.4142135623730951	0.25	0.09513029883089882	37.05652818940959	48.36646066342979	13.416407864998739	25.079872407968907	8.94427190999916	2.8040149785619906	2.23606797749979	27.86721991701245	1.5430315664085765
3	48	A	849.0	105.74011527999991	3.8525864651014444E-5	34.713109915419565	29.068883707497267	1.194167284327694	30.0	3.0	393.0	20198.0	0.4628975265017668	35.8113883008419	15.811388300841896	2.0	0.22391857506361323	162.0	8769.0	74.0	0.002151441271841782	24.08318915758459	0.6937779189552485	6.708203932499369	21.93171219946131	4.47213595499958	0.3946002313234923	0.2630668208823282	20.725558865560544	20.725558865560544	8.602325267042627	15.620499351813308	7.0710678118654755	2.209072203437452	2.23606797749979	54.129629629629626	1.3670886075949369
4	52	A	833.0	105.74011527999991	5.3746193203035855E-5	36.235341863986875	27.018512172212592	1.341130171529334	68.0	3.0	501.0	32307.0	0.6014405762304922	70.27562329518577	22.090722034374522	2.0	0.15568862275449102	249.0	5718.0	37.0	0.0038182696689327026	21.93171219946131	0.6052574936862545	5.0990195135927845	22.67156809750927	5.0	0.31323027878410764	0.2688016652852352	40.53284093861072	14.972875766786927	13.92838827718412	25.059928172283335	8.06225774829855	3.1083015396737914	2.23606797749979	22.96385542168675	1.611227701993704
4	53	A	702.0	96.9116881599999	7.372055982866459E-5	31.827660925679098	26.1725046566048	1.2160724142863866	85.0	3.0	451.0	28780.0	0.6424501424501424	66.06001183601686	22.80350850198276	3.0	0.3148558758314856	67.0	2845.0	51.0	5.755548124585567E-4	20.0	0.6283842236066949	5.0	20.808652046684813	6.0	0.3333333333333333	0.4	47.48955292199915	47.48955292199915	5.830951894845301	9.486832980505138	4.123105625617661	2.3008949665421112	1.0	42.46268656716418	1.201054481546573
4	56	B	959.0	113.3969695199999	5.106743177228448E-5	37.44329045369811	30.23243291566195	1.2385139680339974	78.0	3.0	92.0	9981.0	0.09593326381647549	16.82842712474619	8.0	2.0	0.42391304347826086	164.0	3961.0	37.0	0.0037569333078530404	19.72308292331602	0.5267454511698252	2.0	18.867962264113206	1.0	0.1111111111111111	0.0625	33.690067525979785	56.309932474020215	11.313708498984761	21.470910553583888	5.385164807134504	3.987047996216992	2.23606797749979	24.152439024390244	1.5319363797020955
4	57	A	928.0	111.3969695199999	4.391060099635851E-5	37.21558813185679	29.154759474226502	1.2764841419719566	113.0	4.0	503.0	31341.0	0.5420258620689655	56.0577220481607	21.93171219946131	4.0	0.21669980119284293	192.0	6921.0	48.0	0.0012416412782558042	27.730849247724095	0.7451406961371195	9.486832980505138	26.40075756488817	8.246211251235321	0.5262348115842176	0.47217668268576246	13.570434385161484	17.96913974015702	10.44030650891055	20.024984394500787	7.0	2.8607120563572552	1.4142135623730951	36.046875	1.3315994798439532
4	60	B	986.0	115.98275595999988	5.027009161941619E-5	39.92492955535426	29.154759474226502	1.369413786131518	83.0	4.0	126.0	10648.0	0.12778904665314403	74.21167676797018	29.614185789921695	1.0	0.4603174603174603	223.0	5259.0	16.0	0.0045836305542007565	23.021728866442675	0.5766254098087763	6.082762530298219	25.019992006393608	9.219544457292887	0.3736611319222725	0.6486848843683046	57.70402361405685	72.23235953291308	14.142135623730951	26.570660511172846	6.324555320336759	4.201190307520001	7.0710678118654755	23.582959641255606	0.6784559802243773
4	62	B	1007.0	115.9827559599999	4.6554959338288085E-5	37.36308338453881	33.24154027718932	1.1239877295992127	103.0	3.0	118.0	14390.0	0.11717974180734857	63.20147456462391	24.698178070456937	4.0	0.6779661016949152	83.0	4191.0	51.0	2.5909934793489926E-4	20.591260281974	0.5511124462092669	5.0	19.72308292331602	5.0990195135927845	0.29411764705882354	0.295378269592824	74.47588900324574	85.78582147726596	6.324555320336759	11.180339887498949	5.0990195135927845	2.1926450482675732	1.0	50.493975903614455	1.0100214745884037
4	69	A	897.0	108.91168815999988	4.592317973378259E-5	35.6931365951495	29.614185789921695	1.2052715832996697	123.0	3.0	659.0	36199.0	0.7346711259754738	85.47892136487555	28.071337695236398	5.0	0.2943854324734446	195.0	8356.0	45.0	0.004049496792632692	21.02379604162864	0.5890150893739515	5.0	30.265491900843113	12.041594578792296	0.3333333333333333	0.6679474875720742	62.5924245621816	4.698680517299439	12.529964086141668	24.413111231467404	5.830951894845301	4.186814035123351	10.295630140987	42.85128205128205	1.0501436093824796
4	70	B	1009.0	116.81118307999986	3.4675454116281175E-5	38.91015291668744	32.202484376209235	1.208296616562719	87.0	3.0	107.0	11624.0	0.10604558969276512	68.049564460411	27.459060435491963	3.0	0.7476635514018691	93.0	5130.0	60.0	7.681326076041443E-4	22.847319317591726	0.58718143222185	3.0	23.706539182259394	3.605551275463989	0.15789473684210525	0.18569533817705186	26.565051177077976	7.125016348901795	6.4031242374328485	12.206555615733702	5.0	2.4413111231467406	2.0	55.16129032258065	1.087719298245614
5	73	B	661.0	93.49747459999993	1.038848391516379E-4	30.675723300355934	26.248809496813376	1.1686519841625576	86.0	3.0	136.0	6479.0	0.20574886535552195	14.422205101855956	7.211102550927978	1.0	0.22058823529411764	186.0	9688.0	63.0	0.0039011106771353415	15.524174696260024	0.5060736317203609	1.0	15.524174696260024	1.0	0.07142857142857142	0.07142857142857142	70.3461759419467	70.3461759419467	10.816653826391969	20.518284528683193	7.0710678118654755	2.9017236257093817	0.0	52.086021505376344	1.2095375722543353
5	77	A	619.0	90.42640679999992	7.382553892241087E-5	30.14962686336267	25.179356624028344	1.197394648066236	131.0	4.0	253.0	23120.0	0.4087237479806139	52.65071982469935	18.35755975068582	1.0	0.43873517786561267	78.0	6813.0	97.0	4.2826829035203537E-4	15.297058540778355	0.507371404963127	1.0	15.297058540778355	1.0	0.08333333333333333	0.08333333333333333	82.40535663140855	82.40535663140855	6.324555320336759	10.44030650891055	4.123105625617661	2.5321462647095156	0.0	87.34615384615384	1.1105239982386614
5	86	A	779.0	101.49747459999995	3.303482525578114E-5	33.52610922848042	28.160255680657446	1.1905470464711954	129.0	3.0	495.0	30283.0	0.6354300385109114	69.59536711542937	26.40075756488817	2.0	0.16565656565656567	82.0	4323.0	66.0	4.947029462709004E-4	17.08800749063506	0.509692531697618	1.0	16.76305461424021	0.0	0.07692307692307693	0.0	72.64597536373867	-1.0	6.082762530298219	10.770329614269007	5.385164807134504	2.0	1.0	52.71951219512195	1.251908396946565
6	93	A	733.0	98.0832610399999	5.925417024499252E-5	32.55764119219941	26.30589287593181	1.2376558114089922	90.0	4.0	521.0	14470.0	0.7107776261937244	0.0	0.0	0.0	0.030710172744721688	97.0	3366.0	48.0	0.0048298330988107065	21.02379604162864	0.6457407622842712	6.708203932499369	20.591260281974	7.280109889280518	0.42857142857142855	0.5	52.81529354676688	63.43494882292202	10.04987562112089	15.297058540778355	4.123105625617661	3.710081654405054	1.4142135623730951	34.70103092783505	1.3832442067736186
6	95	B	842.0	107.1543288399999	1.1628936994314811E-4	35.608987629529715	28.600699292150182	1.24503905536684	92.0	4.0	129.0	10999.0	0.15320665083135393	60.053015277537284	27.018512172212592	2.0	0.4883720930232558	97.0	6609.0	79.0	6.637919754405241E-4	20.615528128088304	0.5789417082723329	5.830951894845301	18.788294228055936	4.242640687119285	0.40430377003132	0.2853908964926964	69.12098311944258	83.15722658736905	6.4031242374328485	12.206555615733702	5.0	2.4413111231467406	2.0	68.1340206185567	1.1594794976547131
6	96	A	633.0	91.84062035999993	1.0204072378930596E-4	29.732137494637012	25.632011235952593	1.159961160321801	57.0	3.0	411.0	20460.0	0.6492890995260664	42.04033467512782	19.313207915827967	2.0	0.1630170316301703	131.0	4675.0	52.0	0.001391680484364738	16.64331697709324	0.5597753266173785	4.0	16.64331697709324	4.0	0.3333333333333333	0.3333333333333333	70.3461759419467	70.3461759419467	7.615773105863909	14.866068747318506	6.324555320336759	2.3505318547086316	0.0	35.68702290076336	1.4571122994652406
6	98	A	847.0	105.7401152799999	3.618386067865289E-5	34.0	29.5296461204668	1.1513852845136139	77.0	4.0	474.0	28804.0	0.5596221959858324	61.50095189493234	23.430749027719962	5.0	0.35232067510548526	150.0	9863.0	108.0	0.005880898974017777	19.235384061671343	0.5657465900491572	2.23606797749979	23.323807579381203	6.4031242374328485	0.1350858067395748	0.3904053750620288	1.5074357587749603	10.58732131823714	13.601470508735444	22.847319317591726	4.47213595499958	5.10881590977792	4.242640687119285	65.75333333333333	1.6425022812531684
6	102	B	1342.0	136.2253966399999	1.4321186636150437E-4	44.41846462902562	37.21558813185679	1.1935446101684235	74.0	5.0	292.0	20792.0	0.21758569299552907	78.26459372720032	36.235341863986875	2.0	0.2876712328767123	273.0	7867.0	43.0	0.0026980764995114107	27.730849247724095	0.6243090453334386	6.082762530298219	28.460498941515414	8.246211251235321	0.3007732496038529	0.39999999999999997	20.606260613836838	44.10482628978892	12.529964086141668	22.80350850198276	11.40175425099138	2.0	3.605551275463989	28.816849816849818	1.4921825346383628
6	106	A	942.0	113.1543288399999	4.813146146263684E-5	36.6742416417845	31.575306807693888	1.1614848864381633	124.0	4.0	604.0	30853.0	0.6411889596602972	77.2704289822747	29.410882339705484	2.0	0.5215231788079471	152.0	10166.0	109.0	0.0030548587070320446	20.024984394500787	0.546023134986532	2.8284271247461903	19.0	3.1622776601683795	0.17374889710522776	0.21271781490575853	57.52880770915151	84.0938588862295	13.0	25.079872407968907	5.385164807134504	4.657215388235098	1.4142135623730951	66.88157894736842	1.6297462128664173
6	115	A	897.0	109.98275595999988	5.68684342499655E-5	36.89173349139343	29.68164415931166	1.2429140816250854	92.0	4.0	262.0	25256.0	0.29208472686733555	46.154343917363576	18.384776310850235	4.0	0.3893129770992366	109.0	10707.0	122.0	0.001605059028670939	24.186773244895647	0.6556149835176014	5.385164807134504	24.186773244895647	5.385164807134504	0.31514293343362576	0.31514293343362576	11.88865803962797	11.88865803962797	8.54400374531753	16.15549442140351	4.47213595499958	3.612478373637688	0.0	98.22935779816514	1.2419912206967405
7	123	B	888.0	112.56854239999991	2.0315473649832748E-4	36.124783736376884	30.066592756745816	1.2014924347645557	107.0	5.0	161.0	11553.0	0.18130630630630631	18.110770276274835	9.055385138137417	1.0	0.15527950310559005	118.0	3715.0	36.0	0.0014283277910617244	20.024984394500787	0.5543281460349908	3.605551275463989	21.095023109728988	5.0	0.23620751769642942	0.3333333333333333	62.65012421993012	59.470294100065885	9.219544457292887	15.556349186104045	5.656854249492381	2.7499999999999996	1.4142135623730951	31.483050847457626	1.1434724091520863
7	129	B	869.0	107.98275595999989	1.2816951027116476E-4	36.89173349139343	28.30194339616981	1.3035053096878888	102.0	3.0	95.0	12103.0	0.1093210586881473	36.64263501834467	16.1245154965971	1.0	0.49473684210526314	226.0	8142.0	64.0	0.00390087422894828	20.808652046684813	0.5640464699643165	2.8284271247461903	18.601075237738275	1.4142135623730951	0.16666666666666669	0.09513029883089882	12.994616791916513	77.00538320808349	14.422205101855956	27.459060435491963	5.830951894845301	4.709190014029514	3.1622776601683795	36.02654867256637	1.7764676983542127
7	130	A	613.0	89.84062035999995	1.1217883474626635E-4	30.364452901377952	24.041630560342615	1.262994738446111	107.0	3.0	168.0	13626.0	0.2740619902120718	53.799714569163044	22.02271554554524	2.0	0.5178571428571429	117.0	3150.0	35.0	0.004080800118460863	16.492422502470642	0.5431490090085638	2.23606797749979	18.788294228055936	4.242640687119285	0.16666666666666666	0.2727272727272727	46.21887523513129	25.346175941946697	8.06225774829855	15.033296378372908	5.0	3.006659275674582	4.123105625617661	26.923076923076923	1.3
7	138	A	727.0	98.32590171999989	5.220800575380471E-5	32.449961479175904	26.627053911388696	1.2186838839612175	92.0	4.0	444.0	14448.0	0.6107290233837689	37.94733192202055	18.973665961010276	1.0	0.05405405405405406	169.0	4459.0	32.0	7.131264917362082E-4	21.93171219946131	0.6758625033664688	6.0	21.587033144922902	8.06225774829855	0.42857142857142855	0.6434382168114535	34.695153531233956	64.44003482817618	10.04987562112089	18.110770276274835	5.0990195135927845	3.551814270958522	4.123105625617661	26.384615384615383	1.2128279883381925
9	158	A	836.0	106.3259017199999	7.139974899427483E-5	36.05551275463989	27.784887978899608	1.2976662991055123	78.0	3.0	437.0	34443.0	0.5227272727272727	64.9629702397755	25.019992006393608	6.0	0.2700228832951945	165.0	9928.0	75.0	0.003770449658482371	19.4164878389476	0.5385164807134505	1.4142135623730951	19.209372712298546	2.0	0.07993607669774316	0.14285714285714285	11.30993247402023	56.309932474020215	11.704699910719626	17.804493814764857	7.810249675906654	2.279631836827037	1.4142135623730951	60.16969696969697	1.2464746172441579
9	166	A	794.0	102.6690474799999	5.929076955007337E-5	35.05709628591621	28.0178514522438	1.2512414217653607	153.0	3.0	263.0	32553.0	0.33123425692695213	72.21884310010967	24.08318915758459	4.0	0.5019011406844106	109.0	9326.0	92.0	0.0032903247929080208	22.02271554554524	0.6281956544813044	5.0	23.021728866442675	6.0	0.29411764705882354	0.35294117647058826	3.1798301198642207	3.1798301198642207	8.06225774829855	14.317821063276353	6.708203932499369	2.1343747458109497	1.0	85.55963302752293	1.0752734291228823
9	168	B	842.0	105.49747459999992	5.3538292959050954E-5	33.734255586866	29.614185789921695	1.1391248716466973	107.0	3.0	83.0	8893.0	0.09857482185273159	86.85626401110267	27.073972741361768	3.0	1.5421686746987953	175.0	8516.0	63.0	0.004065217855957092	23.345235059857504	0.6920335028512286	6.0	24.020824298928627	7.615773105863909	0.375	0.5	13.240519915187207	36.43911042883539	12.165525060596439	19.6468827043885	8.246211251235321	2.382534488362192	3.1622776601683795	48.66285714285714	1.2946218882104275
9	169	B	664.0	94.08326103999993	1.0951170909371398E-4	29.832867780352597	26.68332812825267	1.118033988749895	108.0	3.0	39.0	8017.0	0.058734939759036146	68.68595874299314	21.587033144922902	5.0	3.1794871794871793	214.0	6003.0	35.0	0.003759025140992477	17.0	0.5698412946808923	4.242640687119285	17.72004514666935	8.54400374531753	0.3333333333333333	0.6754628043053147	59.931417178137536	84.37537195855407	12.165525060596439	20.223748416156685	8.06225774829855	2.5084472671969196	5.0	28.05140186915888	1.2477094785940361
9	171	A	906.0	110.56854239999988	4.216628015434957E-5	35.11409973215888	30.675723300355934	1.144686936583218	89.0	4.0	553.0	24717.0	0.6103752759381899	65.53617516320331	26.419689627245813	2.0	0.09764918625678119	164.0	6713.0	63.0	0.006287250297032646	20.615528128088304	0.5871011441369175	3.605551275463989	19.924858845171276	2.0	0.2166365803419133	0.1111111111111111	14.25003269780359	19.44003482817619	11.40175425099138	21.18962010041709	3.1622776601683795	6.700746227100382	5.385164807134504	40.93292682926829	1.5391032325338896
10	176	B	1008.0	116.56854239999988	5.749727533777756E-5	38.27531841800928	31.38470965295043	1.219553051191317	40.0	3.0	159.0	23441.0	0.15773809523809523	57.68642399370724	27.018512172212592	3.0	0.5911949685534591	280.0	6645.0	38.0	0.003845129576731566	21.02379604162864	0.5492781487021291	3.605551275463989	26.832815729997478	8.06225774829855	0.2095684110712273	0.4219978575547771	68.19859051364818	27.383506638766598	16.55294535724685	31.622776601683793	5.830951894845301	5.423261445466404	5.830951894845301	23.732142857142858	1.601203912716328
10	178	B	810.0	104.56854239999991	7.459453883464065E-5	34.17601498127012	29.732137494637012	1.1494637742555402	36.0	4.0	96.0	11700.0	0.11851851851851852	18.06737753561682	8.94427190999916	2.0	0.5	225.0	7474.0	49.0	0.005430366523827283	18.110770276274835	0.5299263324351974	4.47213595499958	19.235384061671343	3.1622776601683795	0.2857142857142857	0.2	83.99099404250548	51.00900595749452	13.416407864998739	24.596747752497688	6.708203932499369	3.6666666666666665	3.1622776601683795	33.217777777777776	1.4751137275889752
10	184	A	721.0	98.91168815999993	1.2287596445929782E-4	32.202484376209235	25.80697580112788	1.2478209234730187	37.0	5.0	200.0	17921.0	0.27739251040221913	75.2484713470988	24.08318915758459	4.0	0.59	128.0	7859.0	93.0	0.0038701222834981166	17.69180601295413	0.5493925812141564	3.1622776601683795	18.384776310850235	3.0	0.23249527748763857	0.21428571428571427	73.73979529168804	55.30484646876604	11.40175425099138	19.235384061671343	5.0990195135927845	3.7723691800736088	1.0	61.3984375	1.5146965262756076
10	185	A	614.0	90.66904747999996	9.26056123522258E-5	29.732137494637012	25.632011235952593	1.159961160321801	63.0	3.0	398.0	26411.0	0.6482084690553745	50.900353956704066	18.867962264113206	3.0	0.3015075376884422	128.0	2735.0	31.0	0.004029447139762033	15.811388300841896	0.5317945372643963	4.123105625617661	17.0	5.830951894845301	0.3090398323477543	0.41972110157675935	84.38241940987317	78.69006752597979	10.44030650891055	18.439088914585774	5.0990195135927845	3.616202853397895	2.23606797749979	21.3671875	1.4508226691042048
10	188	A	687.0	95.25483391999994	6.282719236626663E-5	31.575306807693888	26.68332812825267	1.183334652106666	72.0	3.0	462.0	25413.0	0.6724890829694323	66.1484051195921	24.331050121192877	5.0	0.21645021645021645	129.0	19720.0	220.0	0.00755715689321485	17.029386365926403	0.5393260774833354	2.23606797749979	16.15549442140351	3.0	0.17845765256206242	0.25	74.05460409907714	79.38034472384487	11.180339887498949	19.1049731745428	7.0710678118654755	2.7018512172212588	1.4142135623730951	152.86821705426357	1.4391480730223123
10	189	A	1101.0	121.15432883999989	5.921652412642683E-5	39.01281840626232	34.0147027033899	1.1469398614609767	63.0	3.0	775.0	25211.0	0.703905540417802	0.0	0.0	0.0	0.012903225806451613	205.0	9155.0	54.0	9.51871245748329E-4	25.019992006393608	0.6413274669326995	5.0	27.294688127912362	7.615773105863909	0.2631578947368421	0.4053467022297068	0.0	23.19859051364819	10.770329614269007	18.24828759089466	7.0710678118654755	2.580697580112788	3.605551275463989	44.65853658536585	1.209175314036046
11	198	B	717.0	97.25483391999992	7.35819347712679E-5	32.57299494980466	27.202941017470888	1.197407108624207	80.0	4.0	96.0	12688.0	0.13389121338912133	63.655173375289436	22.847319317591726	4.0	0.90625	127.0	5084.0	60.0	0.003848386117347066	19.697715603592208	0.6047253448430703	3.605551275463989	21.95449840010015	6.708203932499369	0.22803508501982758	0.45433689961153706	38.955907837758886	46.08092418666068	8.602325267042627	17.0	4.47213595499958	3.801315561749642	3.1622776601683795	40.031496062992126	1.4988198269079465
11	199	B	995.0	115.39696951999989	1.0565545259286823E-4	37.013511046643494	32.64965543462902	1.133657018854357	74.0	4.0	178.0	21954.0	0.17889447236180905	51.7808172627833	23.430749027719962	3.0	0.4606741573033708	156.0	5426.0	49.0	0.0012849485269256626	21.633307652783937	0.5844705633443471	4.123105625617661	20.615528128088304	2.8284271247461903	0.2207047840876987	0.15987215339548633	24.62356478616362	6.3401917459099195	9.486832980505138	16.76305461424021	7.280109889280518	2.3025826353147094	2.23606797749979	34.782051282051285	1.4087725764835974
11	201	B	1301.0	132.46803731999987	8.22903672382375E-5	42.5205832509386	36.87817782917155	1.1530011989177993	97.0	3.0	277.0	31823.0	0.212913143735588	88.36945776959686	31.76476034853718	1.0	0.555956678700361	392.0	20313.0	60.0	0.008478076567690318	21.95449840010015	0.5163263699967128	4.242640687119285	36.87817782917155	15.620499351813308	0.23980823009322946	0.7092903379471306	86.18592516570965	1.3803540734444653	18.439088914585774	31.38470965295043	15.264337522473747	2.0560806917917396	15.811388300841896	51.81887755102041	1.157879190666076
11	204	B	858.0	108.0832610399999	5.1879056948242484E-5	36.124783736376884	28.071337695236398	1.2868921363340347	151.0	5.0	194.0	15775.0	0.2261072261072261	17.3095465903965	8.0	2.0	0.4381443298969072	153.0	8028.0	65.0	0.002994719676081514	23.021728866442675	0.6372835069254764	5.385164807134504	26.476404589747453	8.94427190999916	0.31514293343362576	0.47605555892577917	24.981239606216036	23.385221057213755	9.433981132056603	17.0	6.708203932499369	2.5342103744997617	6.708203932499369	52.470588235294116	1.2387892376681615
11	205	A	739.0	98.66904747999995	4.712373747206474E-5	33.52610922848042	27.202941017470888	1.2324442863346476	119.0	3.0	466.0	9879.0	0.6305818673883626	0.0	0.0	0.0	0.0	130.0	3767.0	49.0	0.0015987632358586492	18.788294228055936	0.5604078331909532	3.1622776601683795	18.788294228055936	3.1622776601683795	0.21271781490575853	0.21271781490575853	54.21102654081666	54.21102654081666	9.219544457292887	15.652475842498529	5.385164807134504	2.906591794880899	0.0	28.976923076923075	1.6910007963897
11	206	B	654.0	94.08326103999994	1.234548200440608E-4	31.04834939252005	25.709920264364882	1.2076408278696402	143.0	4.0	57.0	8692.0	0.0871559633027523	63.75878830645033	23.08679276123039	2.0	1.3859649122807018	130.0	7585.0	67.0	0.0024251025205957043	17.0	0.5475331324407062	4.0	17.204650534085253	6.082762530298219	0.3333333333333333	0.5	75.06858282186245	84.53090502988806	11.661903789690601	19.697715603592208	5.385164807134504	3.6577739603244463	2.23606797749979	58.34615384615385	1.1483190507580752
11	209	A	748.0	100.3259017199999	6.493447912723481E-5	31.76476034853718	27.784887978899608	1.1432387408817328	98.0	3.0	445.0	19260.0	0.5949197860962567	25.11747166498945	11.661903789690601	3.0	0.09662921348314607	80.0	6258.0	107.0	6.538762943989607E-4	20.248456731316587	0.6374503225946442	4.242640687119285	19.4164878389476	3.605551275463989	0.2606233456578416	0.22803508501982758	18.434948822922024	29.744881296942225	6.324555320336759	11.180339887498949	4.47213595499958	2.5	1.0	78.225	1.3678491530840524
11	211	B	961.0	112.56854239999988	3.129302729070175E-5	35.4682957019364	32.64965543462902	1.086329862590766	60.0	4.0	135.0	18128.0	0.1404786680541103	14.282170362793455	7.0710678118654755	2.0	0.45185185185185184	80.0	4229.0	63.0	8.36530267136146E-4	21.470910553583888	0.6053550115296823	5.385164807134504	22.360679774997898	6.324555320336759	0.33333333333333337	0.3772913389522725	62.40270413135629	59.03624346792648	6.324555320336759	10.44030650891055	5.0990195135927845	2.047512562185564	1.0	52.8625	1.1917711042799717
12	212	A	783.0	102.32590171999992	5.340302837269648E-5	33.83784863137726	27.459060435491963	1.232301764689678	67.0	3.0	541.0	37030.0	0.6909323116219668	83.67356308122964	25.80697580112788	3.0	0.3567467652495379	90.0	8029.0	132.0	0.0031793992433170755	23.769728648009426	0.7024598078604843	8.06225774829855	22.47220505424423	7.280109889280518	0.5	0.46895310261062645	42.6626941408762	51.48307369289722	7.615773105863909	13.038404810405298	5.0	2.6076809620810595	1.4142135623730951	89.21111111111111	1.4796363183459957
12	214	B	911.0	110.56854239999988	6.331894805695779E-5	36.68787265568828	30.364452901377952	1.2082507389429489	62.0	4.0	188.0	24918.0	0.20636663007683864	58.62696312379133	22.847319317591726	3.0	0.5797872340425532	109.0	9069.0	130.0	0.002914431410517994	24.186773244895647	0.6592579916498812	7.615773105863909	24.186773244895647	7.615773105863909	0.46008567910421677	0.46008567910421677	42.638625341824365	42.638625341824365	8.94427190999916	14.866068747318506	5.385164807134504	2.760559663396612	0.0	83.20183486238533	1.5624655419561142
12	217	A	634.0	91.25483391999994	7.480462598263388E-5	29.966648127543394	25.495097567963924	1.175388642763942	61.0	4.0	230.0	24615.0	0.3627760252365931	63.232638143988154	21.213203435596427	4.0	0.508695652173913	141.0	12290.0	139.0	0.004788510531343558	15.652475842498529	0.5223298840724129	0.0	19.924858845171276	5.0990195135927845	0.0	0.38218767082460553	-1.0	37.874983651098205	9.219544457292887	18.439088914585774	7.280109889280518	2.532803652007522	5.0990195135927845	87.16312056737588	1.5947111472742068
12	218	A	866.0	107.74011527999991	3.434754587544462E-5	34.92849839314596	30.463092423455635	1.1465841322876367	73.0	3.0	246.0	19826.0	0.2840646651270208	80.5312602726775	27.784887978899608	4.0	0.44308943089430897	209.0	17042.0	123.0	0.0015103341089564896	18.384776310850235	0.5263546146162954	1.0	17.88854381999832	1.0	0.058823529411764705	0.0625	23.62937773065682	66.37062226934319	11.180339887498949	21.2602916254693	5.656854249492381	3.758324094593227	1.4142135623730951	81.54066985645933	1.5084497124750615
12	221	A	858.0	106.9116881599999	6.195304701617361E-5	34.17601498127012	30.083217912982647	1.1360491779877444	48.0	3.0	576.0	27649.0	0.6713286713286714	45.318740175345965	20.396078054371138	2.0	0.13194444444444445	193.0	14407.0	128.0	0.0040394540888417044	20.396078054371138	0.5967950934463552	4.47213595499958	18.867962264113206	4.0	0.2701716134791496	0.26666666666666666	47.12109639666147	69.44395478041653	12.529964086141668	21.400934559032695	6.4031242374328485	3.342264458016013	4.47213595499958	74.64766839378238	1.7147220101339626
12	222	A	772.0	100.3259017199999	5.168481882637544E-5	31.622776601683793	28.844410203711913	1.0963225241337866	96.0	3.0	505.0	40241.0	0.6541450777202072	68.38542411335008	22.20360331117452	7.0	0.299009900990099	148.0	18119.0	199.0	5.773507093187695E-4	19.72308292331602	0.6236986451805071	4.123105625617661	18.867962264113206	3.1622776601683795	0.26559258100921596	0.2	20.658910063307495	16.260204708311953	8.54400374531753	15.811388300841896	7.280109889280518	2.171861213815347	1.0	122.42567567567568	1.6254760196478835
12	224	A	713.0	96.66904747999995	6.680797978004704E-5	30.675723300355934	27.51363298439521	1.1149281273670457	67.0	3.0	437.0	43486.0	0.6129032258064516	73.41429292109527	22.67156809750927	4.0	0.482837528604119	94.0	11942.0	189.0	1.8681909239502743E-4	16.278820596099706	0.5306743849756534	2.8284271247461903	17.26267650163207	3.605551275463989	0.2	0.25	64.6538240580533	53.34389158403309	5.830951894845301	11.180339887498949	5.385164807134504	2.0761369963434992	1.0	127.04255319148936	1.4876905041031654
12	225	A	650.0	92.66904747999993	9.076056858505247E-5	29.120439557122072	25.709920264364882	1.1326538261374666	66.0	3.0	189.0	13910.0	0.2907692307692308	54.974435421511345	22.360679774997898	2.0	0.3439153439153439	62.0	6577.0	141.0	5.018078144277511E-4	19.026297590440446	0.6533657417196207	5.830951894845301	19.0	6.4031242374328485	0.41972110157675935	0.4707670566443892	46.909152432996365	54.60520415501293	5.385164807134504	8.94427190999916	4.47213595499958	2.0	1.0	106.08064516129032	1.3291774365212103
13	234	B	785.0	102.91168815999993	6.320556591464403E-5	33.24154027718932	28.792360097775937	1.1545264147956062	86.0	5.0	49.0	5943.0	0.062420382165605096	45.23054879906206	21.18962010041709	1.0	1.0408163265306123	163.0	7039.0	60.0	0.004878331866944192	19.697715603592208	0.5925632638963176	2.8284271247461903	18.027756377319946	1.0	0.18181818181818182	0.0625	23.19859051364819	21.801409486351815	9.055385138137417	17.26267650163207	7.0710678118654755	2.4413111231467406	2.23606797749979	43.1840490797546	1.3894019036795
13	243	B	781.0	101.49747459999993	8.259788385014358E-5	34.132096331752024	27.459060435491963	1.2430176339039951	106.0	3.0	121.0	17280.0	0.15492957746478872	71.9141573133055	26.90724809414742	3.0	1.0578512396694215	141.0	12324.0	98.0	0.0021080673745955745	18.35755975068582	0.5378386247436069	2.0	17.4928556845359	1.0	0.125	0.0625	32.73522627210758	32.73522627210758	9.219544457292887	15.264337522473747	5.830951894845301	2.6178122882419563	1.0	87.40425531914893	1.1212268743914313
13	246	A	725.0	97.49747459999993	6.284257778809586E-5	31.144823004794873	27.586228448267445	1.1289989518937276	163.0	3.0	335.0	34706.0	0.46206896551724136	58.11224722987632	19.313207915827967	2.0	0.2835820895522388	148.0	9722.0	81.0	0.0027283953668544715	18.439088914585774	0.5920434645509786	2.8284271247461903	20.0	4.47213595499958	0.17374889710522776	0.3028912664076914	5.194428907734803	13.240519915187207	10.198039027185569	18.110770276274835	6.082762530298219	2.9773922927395486	2.0	65.6891891891892	1.2330796132483028
13	251	B	1165.0	126.22539663999984	8.738765865645964E-5	41.97618372363071	33.734255586866	1.2443192533340977	145.0	3.0	98.0	18183.0	0.08412017167381974	86.20761651327174	33.015148038438355	4.0	1.4285714285714286	382.0	21207.0	97.0	0.005895483124002428	25.495097567963924	0.6073705445883907	4.0	27.202941017470888	5.830951894845301	0.2	0.30903983234775434	11.30993247402023	19.653824058053303	18.384776310850235	30.870698080866262	12.083045973594572	2.5548771516990736	3.1622776601683795	55.51570680628272	1.7472532654312256
13	252	A	759.0	100.3259017199999	5.783082973958474E-5	33.13608305156178	27.16615541441225	1.2197560731756087	89.0	3.0	422.0	35886.0	0.5559947299077734	59.91546846820657	20.615528128088304	2.0	0.3080568720379147	84.0	5738.0	69.0	3.1548665101389527E-4	17.029386365926403	0.5139227330951468	0.0	17.0	1.0	0.0	0.07142857142857142	-1.0	86.63353933657021	6.4031242374328485	10.816653826391969	3.605551275463989	3.0000000000000004	1.0	68.30952380952381	1.0101080515859184
13	253	B	842.0	105.74011527999991	8.231051154924463E-5	34.132096331752024	29.154759474226502	1.1707212457686575	142.0	3.0	99.0	13936.0	0.11757719714964371	73.80656791441619	27.16615541441225	3.0	1.1717171717171717	293.0	8533.0	22.0	0.0030377057772881413	18.681541692269406	0.5473306271812713	4.123105625617661	24.166091947189145	10.295630140987	0.26559258100921596	0.6973080611251327	69.25391972431659	54.235559093165925	13.341664064126334	26.1725046566048	10.04987562112089	2.6042615494265897	6.4031242374328485	29.12286689419795	0.7554201335989688
13	255	B	948.0	112.32590171999988	4.507833072559173E-5	36.40054944640259	31.32091952673165	1.1621801018752211	135.0	4.0	136.0	16255.0	0.14345991561181434	46.564018260451356	20.248456731316587	2.0	0.5808823529411765	287.0	8906.0	50.0	0.004124717047739376	20.223748416156685	0.5555890975199377	2.8284271247461903	20.615528128088304	2.0	0.19026059766179765	0.11764705882352941	61.38954033403478	16.38954033403479	15.132745950421556	28.460498941515414	7.280109889280518	3.9093501848676246	2.0	31.031358885017422	1.6112732988996181
13	256	A	735.0	98.66904747999992	8.559100587353029E-5	31.76476034853718	27.784887978899608	1.1432387408817328	91.0	4.0	277.0	20358.0	0.3768707482993197	64.63977122167017	25.495097567963924	1.0	0.4043321299638989	109.0	4786.0	49.0	0.003872053319575416	17.029386365926403	0.5361093922659056	4.123105625617661	16.492422502470642	4.47213595499958	0.2831760569774271	0.31234752377721214	74.29136217098427	86.82016988013578	8.94427190999916	15.033296378372908	5.0	3.006659275674582	1.0	43.908256880733944	1.1159632260760552
14	260	A	1047.0	118.81118307999986	3.3664034980840674E-5	38.897300677553446	33.24154027718932	1.1701413458342411	63.0	4.0	439.0	32761.0	0.4192932187201528	65.5590205231568	23.0	1.0	0.22779043280182232	94.0	12216.0	188.0	4.2640359905686775E-4	22.80350850198276	0.5862491253831922	5.0	21.400934559032695	4.123105625617661	0.2777777777777778	0.23608834134288123	45.0	59.03624346792647	6.4031242374328485	11.313708498984761	5.0	2.262741699796952	1.4142135623730951	129.95744680851064	1.446627373935822
14	269	B	715.0	97.7401152799999	1.1512629289623721E-4	32.38826948140329	27.294688127912362	1.1866143818760868	44.0	3.0	119.0	13897.0	0.16643356643356644	57.96882200956793	23.08679276123039	2.0	0.773109243697479	183.0	8140.0	75.0	0.005800230468895912	18.24828759089466	0.5634227417235882	2.23606797749979	19.6468827043885	3.605551275463989	0.1514456332038457	0.22803508501982758	15.945395900922847	23.070412249824642	11.704699910719626	21.840329667841555	3.1622776601683795	6.906518659932803	5.830951894845301	44.48087431693989	1.6861179361179361
14	271	A	834.0	105.9827559599999	7.11338359433981E-5	34.438350715445125	28.178005607210743	1.2221713344620941	67.0	3.0	311.0	25770.0	0.37290167865707435	72.98705190922809	27.0	4.0	0.33762057877813506	274.0	10253.0	54.0	0.0037016878787556337	20.248456731316587	0.5879624404381082	4.123105625617661	27.51363298439521	11.045361017187261	0.23608834134288123	0.6098780365878043	42.10873040377942	22.878058028118147	12.806248474865697	23.021728866442675	7.211102550927978	3.1925393799149435	7.280109889280518	37.41970802919708	1.4430898273675996
14	274	A	664.0	93.84062035999995	7.482753959383258E-5	31.400636936215164	25.317977802344327	1.2402505911553336	62.0	3.0	356.0	25696.0	0.536144578313253	48.48443198367499	18.110770276274835	3.0	0.398876404494382	123.0	5648.0	78.0	0.005453219517813911	18.24828759089466	0.5811438674942431	2.23606797749979	21.213203435596427	5.0990195135927845	0.1350858067395748	0.31323027878410764	19.44003482817618	4.184916125118406	8.246211251235321	15.811388300841896	3.1622776601683795	5.0	3.0	45.91869918699187	1.6986543909348442
14	275	A	719.0	97.49747459999993	9.967073262232053E-5	32.01562118716424	27.018512172212592	1.1849513023922527	53.0	3.0	270.0	17738.0	0.37552155771905427	45.33657198737646	20.0	2.0	0.3333333333333333	135.0	6187.0	69.0	8.371443773576171E-4	17.46424919657298	0.5454914991177736	4.123105625617661	18.24828759089466	3.605551275463989	0.2831760569774271	0.23620751769642942	75.96375653207352	56.309932474020215	10.198039027185569	18.973665961010276	4.123105625617661	4.6017899330842225	1.4142135623730951	45.82962962962963	1.5055762081784387
14	278	A	713.0	96.66904747999993	1.2051513340373066E-4	31.575306807693888	27.459060435491963	1.149904851328471	60.0	3.0	446.0	20431.0	0.6255259467040674	60.57763989537318	25.495097567963924	4.0	0.1412556053811659	107.0	11124.0	151.0	0.0017697726445042553	20.396078054371138	0.6459502730596197	5.0990195135927845	20.396078054371138	5.0990195135927845	0.295378269592824	0.295378269592824	0.0	0.0	7.810249675906654	12.727922061357855	6.4031242374328485	1.9877674693472378	0.0	103.96261682242991	1.452445163610212
15	284	B	834.0	104.08326103999994	5.576039763595473E-5	33.54101966249684	29.966648127543394	1.1192783230123131	146.0	3.0	100.0	14597.0	0.11990407673860912	67.33201963622209	25.059928172283335	2.0	0.77	97.0	7231.0	106.0	3.813175444521983E-4	20.591260281974	0.6139127697718048	4.242640687119285	21.095023109728988	5.0	0.25	0.29061909685954823	19.983106521899977	28.113208876055957	6.4031242374328485	12.206555615733702	5.0	2.4413111231467406	1.0	74.54639175257732	1.4219333425528973
15	291	B	1012.0	116.91168815999988	6.0066597730886506E-5	39.45883931389772	32.38826948140329	1.2183065024994377	30.0	2.0	120.0	14411.0	0.11857707509881422	63.25317098395322	24.020824298928627	3.0	0.8416666666666667	122.0	8912.0	94.0	6.657074282936539E-4	24.351591323771842	0.6171390681325747	6.4031242374328485	25.0	6.4031242374328485	0.37600440202852353	0.3472581680740104	42.36756513101352	29.68718163919371	7.615773105863909	14.317821063276353	5.0990195135927845	2.8079557305298435	1.4142135623730951	73.04918032786885	1.2868043087971275
15	292	A	663.0	94.08326103999993	6.38143376982795E-5	31.064449134018133	26.019223662515376	1.193903766574372	49.0	4.0	238.0	11223.0	0.358974358974359	36.63708117733241	17.804493814764857	1.0	0.22268907563025211	119.0	9748.0	114.0	0.00236462721902854	21.213203435596427	0.6828771804089782	5.385164807134504	22.02271554554524	6.0	0.362245385694578	0.4	17.987334652061463	3.8140748342903548	9.055385138137417	15.231546211727817	5.385164807134504	2.8284271247461903	2.23606797749979	81.91596638655462	1.3916700861715225
15	294	B	841.0	105.74011527999991	6.024227487021747E-5	34.40930106817051	30.0	1.1469767022723503	32.0	4.0	108.0	11451.0	0.12841854934601665	29.353716353015542	13.601470508735444	2.0	0.7037037037037037	206.0	10997.0	69.0	0.0040582345021099725	17.69180601295413	0.5141576685299054	3.605551275463989	21.02379604162864	5.0990195135927845	0.25	0.31323027878410764	88.1523897340054	46.8476102659946	13.601470508735444	24.698178070456937	7.211102550927978	3.4250210555220284	3.605551275463989	53.383495145631066	1.2925343275438756
15	297	A	763.0	100.9116881599999	1.0345087640992889E-4	32.55764119219941	28.284271247461902	1.1510864433221337	43.0	3.0	475.0	30200.0	0.6225425950196593	69.71334614525269	26.0	2.0	0.23578947368421052	106.0	3218.0	39.0	6.106343844876601E-4	20.615528128088304	0.6332009130018806	4.47213595499958	22.02271554554524	5.830951894845301	0.2701716134791496	0.3616202853397895	15.945395900922847	11.546690545927333	7.0710678118654755	12.165525060596439	5.0990195135927845	2.385855756810896	1.4142135623730951	30.358490566037737	1.2846488502175264
