# Supplementary material for: Exploiting Single-Cell Quantitative Data to Map Genetic Variants Having Probabilistic Effects
Source: PLoS Genet. 2016 Aug 1;12(8):e1006213. doi: 10.1371/journal.pgen.1006213 (PMC4968810; doi:10.1371/journal.pgen.1006213)
Supplement: S1 Dataset — (ZIP) [file pgen.1006213.s007.zip › data/2014-10-07_morpho/k_series/k9-1_A1B.xls]

image_number	cell_id	Cgroup	Agroup	Dgroup	C11-1_A1B	C11-2_A1B	C12-1_A1B	C12-2_A1B	C13_A1B	C101_A1B	C102_A1B	C103_A1B	C104_A1B	C105_A1B	C106_A1B	C107_A1B	C108_A1B	C109_A1B	C110_A1B	C111_A1B	C112_A1B	C113_A1B	C114_A1B	C115_A1B	C116_A1B	C117_A1B	C118_A1B	C126_A1B	C127_A1B	C128_A1B	A7-1_A1B	A7-2_A1B	A8-1_A1B	A8-2_A1B	A9_A1B	A101_A1B	A102_A1B	A103_A1B	A104_A1B	A120_A1B	A121_A1B	A122_A1B	A123_A1B	D14-3_A1B	D15-3_A1B	D16-3_A1B	D17-3_A1B	D104_A1B	D107_A1B
1	5	small	api	A1	1227.0	140.0	113.66904747999988	31.970562720000004	5.7781959658087664E-5	1367.0	147.63961019999994	44.384682042344295	33.95585369269929	37.354986728329266	49.341352241505774	12.206555615733702	14.95187977757612	14.422205101855956	21.83185629392468	23.560002562150416	19.697715603592208	28.778959590379475	0.8163893635661998	1.307129028297329	0.6245667764181105	0.2812600565305629	0.11409942950285248	99.0	12.0	40.52159917870962	114.0	71.0	17888.0	13571.0	0.5384615384615384	0.13533284564740308	0.3837837837837838	-1.0	0.019288345157475146	101.63059994688483	36.01612483854164	5.0	1.027027027027027	150.0	3785.0	30.0	5.118458884850333E-4	28.442925306655784	0.6408275107056167
1	8	medium	iso	B	792.0	264.0	88.66904747999995	48.041630520000005	3.7797292196602496E-5	1056.0	139.53910511999985	33.61547262794322	29.154759474226502	39.382419409873165	45.9032370081226	18.681541692269406	17.592207129831966	12.083045973594572	22.90611851638609	24.009801919951236	15.297058540778355	31.8953150843624	1.0619214265951997	1.153001198917799	0.9210063507235844	0.5418083523547065	0.3333333333333333	106.0	3.0	30.265491900843113	31.0	183.0	3345.0	25233.0	0.6666666666666666	0.20265151515151514	0.8551401869158879	-1.0	0.16704145346298305	37.70720425888882	13.940767888219415	2.0	0.7149532710280374	201.0	15064.0	112.0	0.0033789830035453575	22.47220505424423	0.6685077822039596
1	10	small	api	A1	1034.0	174.0	106.15432883999988	40.213203400000005	3.093915548024884E-5	1208.0	148.36753223999986	38.27531841800928	32.89376840679705	18.434948822922024	31.949971446333166	14.317821063276353	15.269090299738064	10.198039027185569	14.500205953580304	29.458467270042835	19.0	27.401347207304738	0.9376996783837195	1.1636039369116553	0.8058581177307522	0.3788183095256622	0.16827852998065765	114.0	3.0	37.21558813185679	87.0	132.0	9663.0	19444.0	0.8181818181818182	0.18129139072847683	0.6027397260273972	-1.0	0.09450705344725902	112.20892140291242	41.97853619132698	3.0	0.8767123287671232	256.0	9864.0	62.0	0.005733655388694694	24.698178070456937	0.6452768805402274
1	16	small	api	A1	969.0	182.0	100.3969695199999	38.384776280000004	5.722421863712227E-5	1151.0	141.19595935999988	36.796738985948195	31.144823004794873	27.36077472981725	38.71178505825932	14.035668847618199	15.563484556578212	12.041594578792296	18.099429959114847	26.296505196831962	17.46424919657298	28.940419357627622	0.9018333135226936	1.1814720854340122	0.7633132637166	0.3823300291185925	0.18782249742002063	94.0	4.0	35.11409973215888	57.0	95.0	7888.0	16447.0	0.6923076923076923	0.13205907906168549	0.625	-1.0	0.12113833606022471	37.627603799332746	15.04987562112089	3.0	0.8486842105263158	279.0	7022.0	33.0	0.004554442225135311	21.633307652783937	0.5879137186870061
2	17	small	api	A1	1125.0	209.0	111.49747459999992	43.870057640000006	4.992695299248115E-5	1334.0	157.7817457999999	40.85339643163099	34.17601498127012	46.78991060824606	69.2672869124447	14.866068747318506	16.821883943077314	9.899494936611665	26.754201497766733	17.673213226615715	17.88854381999832	28.606713276090012	0.8837338788938868	1.1953820963040995	0.7392898736113153	0.39346234340629666	0.18577777777777776	57.0	3.0	37.69615364994153	322.0	171.0	17044.0	11966.0	1.0	0.3695652173913043	0.34685598377281945	0.0019185021413627332	-1.0	76.77294380829203	32.83936937193721	4.0	0.2434077079107505	250.0	13012.0	78.0	0.0034765692543392976	20.8806130178211	0.5111108216611865
3	34	small	api	A1	918.0	224.0	97.98275595999989	42.627416960000005	4.326128888714487E-5	1142.0	143.43860003999984	36.05551275463989	31.622776601683793	33.690067525979785	44.30972280213492	16.278820596099706	16.74889563303906	12.165525060596439	20.801257358446094	25.42471238775377	17.0	29.77833035871898	0.9719339682305932	1.140175425099138	0.852442481073545	0.4350501937034927	0.2440087145969499	42.0	4.0	34.20526275297414	90.0	144.0	6179.0	11908.0	0.5384615384615384	0.20490367775831875	0.6153846153846154	-1.0	0.12637394749691971	41.45149501944079	17.041594578792296	1.0	0.2948717948717949	113.0	8416.0	111.0	9.649643532475679E-4	20.248456731316587	0.5615911461059686
3	40	small	api	A1	1008.0	83.0	101.66904747999992	23.899494920000002	6.805694328411934E-5	1091.0	127.98275595999986	37.57658845611187	32.202484376209235	48.83050137613189	57.206506853558565	9.433981132056603	-1.0	12.206555615733702	21.076953298329038	16.613625015691362	17.46424919657298	25.072862606002786	-1.0	1.166884766315513	-1.0	0.23507149434739666	0.08234126984126984	51.0	17.0	34.20526275297414	85.0	61.0	12770.0	8646.0	0.7272727272727273	0.13382218148487626	0.4178082191780822	0.020055095574636656	-1.0	71.58506000481984	34.48879799460685	3.0	0.6438356164383562	184.0	12101.0	97.0	0.0032654417052518617	19.235384061671343	0.5118980953829162
3	43	medium	E	B	800.0	362.0	88.84062035999995	55.11269832000001	6.708766581738524E-5	1162.0	146.3675322399999	34.438350715445125	28.178005607210743	34.15969454566944	48.65464615210682	20.615528128088304	21.561936548739034	13.0	24.042963231356296	24.877559106618047	15.132745950421556	32.025623433503036	0.9561074480248354	1.2221713344620941	0.7823023017027644	0.6203547217103206	0.4525	55.0	3.0	30.265491900843113	138.0	238.0	12799.0	24851.0	0.5384615384615384	0.32358003442340794	0.6329787234042553	-1.0	0.1469827784979168	109.57359232616541	42.2970201532019	3.0	0.5	255.0	9369.0	37.0	0.00884828885597728	22.135943621178654	0.6427701432069739
5	74	small	api	A1	1195.0	54.0	114.22539663999987	19.0710678	4.657748554572357E-5	1249.0	136.12489155999987	41.10960958218893	34.713109915419565	33.289963837536106	30.51023740611555	6.324555320336759	-1.0	13.341664064126334	13.54914351318298	21.51924739155055	18.681541692269406	26.68770691990587	-1.0	1.18426754855312	-1.0	0.16695996127818763	0.045188284518828455	66.0	7.0	39.395431207184416	453.0	20.0	27075.0	1331.0	0.42857142857142855	0.3787029623698959	0.042283298097251586	0.13782490183699334	-1.0	65.1467479836029	26.30589287593181	2.0	0.18181818181818182	138.0	9727.0	86.0	8.529055677885872E-4	18.601075237738275	0.452475112918546
5	78	small	api	A1	825.0	152.0	93.08326103999994	34.55634916	5.0658201080730146E-5	977.0	129.63961019999985	33.83784863137726	29.68164415931166	34.06618321424422	51.441600099335034	13.038404810405298	14.211738700971587	11.045361017187261	18.825073867412502	20.71987645627318	15.231546211727817	24.07380830211065	0.9174391033177332	1.1400260864848932	0.8047527281998651	0.3712412819867836	0.18424242424242424	135.0	4.0	32.2490309931942	51.0	87.0	5358.0	12674.0	0.5	0.14124872057318322	0.6304347826086957	-1.0	0.1053396982329672	97.87280871373676	38.33124318421705	5.0	1.2608695652173914	285.0	23585.0	111.0	0.0030493149169409954	18.601075237738275	0.5497121120309586
5	85	medium	iso	B	1217.0	488.0	113.49747459999992	66.94112544000001	5.289875372169107E-5	1705.0	182.85281359999996	41.23105625617661	34.92849839314596	59.03624346792647	67.16634582208245	25.0	23.6874931295025	13.601470508735444	38.80570000581327	19.697382700397068	18.384776310850235	42.10526315789474	1.0554092770949572	1.1804417067144062	0.8940799626883236	0.5898027746953944	0.4009860312243221	77.0	3.0	37.21558813185679	42.0	355.0	4338.0	45758.0	0.5833333333333334	0.23284457478005866	0.8942065491183879	-1.0	0.19661659809000062	154.84945575507058	54.62713940775933	6.0	0.5994962216624685	302.0	10111.0	32.0	0.0070309132620030666	24.186773244895647	0.5866154166562821
6	89	small	api	A1	1068.0	89.0	107.81118307999989	25.142135600000003	7.843520599274154E-5	1157.0	135.78174579999987	41.036569057366385	31.827660925679098	34.05243937422165	49.36525773502794	9.055385138137417	-1.0	13.152946437965905	17.642800473594573	21.270805969086624	19.235384061671343	23.248577446849254	-1.0	1.2893366293297848	-1.0	0.2332052657407869	0.08333333333333333	79.0	5.0	37.94733192202055	95.0	44.0	8918.0	4397.0	0.7142857142857143	0.12013828867761452	0.31654676258992803	0.03228641650342201	-1.0	70.50804635111848	29.154759474226502	2.0	0.6474820143884892	137.0	10205.0	111.0	0.0013687712779348192	28.284271247461902	0.6892455167955776
6	92	small	api	A1	801.0	152.0	91.25483391999994	36.384776280000004	5.489733838362857E-5	953.0	129.63961019999988	33.61547262794322	29.154759474226502	38.99099404250548	43.78848736820946	13.92838827718412	13.47977593611473	11.180339887498949	19.395830224264586	21.883219464184126	15.811388300841896	28.02873196519767	1.0332804004454907	1.153001198917799	0.8961659375682544	0.39871615252620285	0.18976279650436953	73.0	3.0	30.805843601498726	113.0	98.0	6824.0	6968.0	0.7272727272727273	0.22140608604407136	0.46445497630331756	-1.0	0.037765976211304016	23.17631784703607	11.408488911403701	2.0	0.3127962085308057	190.0	16893.0	133.0	0.004489145837023369	18.439088914585774	0.5485298130021854
6	100	large	E	A1	1107.0	868.0	104.7401152799999	92.08326103999993	2.9125322005983546E-5	1975.0	199.23758988000006	38.28837943815329	35.4682957019364	61.157339864587925	67.67134362198085	28.460498941515414	43.79879482871862	15.811388300841896	41.76201822756284	17.93150720702031	16.492422502470642	45.147160523296776	0.6498009603418134	1.0795099871703995	0.6019406657321116	0.8791594394739338	0.7841011743450768	98.0	4.0	36.05551275463989	714.0	151.0	58835.0	11829.0	0.25	0.4379746835443038	0.1745664739884393	0.19892980774963254	-1.0	180.89952216584447	54.46049894151541	7.0	0.40115606936416187	107.0	16413.0	216.0	0.0011161603479576915	23.323807579381203	0.6091615242440813
6	105	large	iso	B	1039.0	515.0	104.15432883999989	69.76955255999998	3.8588627652407116E-5	1554.0	176.75230852	38.41874542459709	32.802438933713454	21.982438203118647	30.784146526326452	25.632011235952593	25.309896262741695	13.0	19.990241521741577	38.655662237870494	18.35755975068582	39.05830283573728	1.0127268389355304	1.1712161251860864	0.8646797266171734	0.6698670457295998	0.4956689124157844	79.0	3.0	36.89173349139343	50.0	394.0	4462.0	38011.0	0.7692307692307693	0.2857142857142857	0.8873873873873874	-1.0	0.16052222684048212	122.32268710412635	51.0293407795794	9.0	0.35585585585585583	388.0	29192.0	129.0	0.00989895337947425	31.144823004794873	0.8106673620022692
6	108	medium	F	A1	947.0	300.0	100.08326103999993	50.455844080000006	5.9651531553961155E-5	1247.0	152.95331867999994	38.3275357934736	30.083217912982647	35.2996080560542	58.00291091164912	19.1049731745428	18.475095124019457	12.041594578792296	26.038720709248913	23.734163082728852	17.08800749063506	30.703322428653323	1.0340933589946413	1.274050399273711	0.8116581256001643	0.5041386896839273	0.3167898627243928	116.0	4.0	34.52535300326414	126.0	165.0	6898.0	11814.0	0.8	0.23336006415396954	0.5670103092783505	-1.0	0.035714289542552055	98.1388959736722	41.017851452243804	3.0	0.5189003436426117	138.0	7490.0	76.0	0.0025363234622245686	23.40939982143925	0.6107723686589158
7	117	small	api	A1	985.0	195.0	102.74011527999993	39.798989840000004	7.313092565454153E-5	1180.0	144.95331867999988	38.01315561749642	32.202484376209235	23.72503002829328	24.052529413048838	15.297058540778355	16.016902848166122	11.180339887498949	13.679474685881067	31.177718721035752	18.439088914585774	33.563166418585425	0.9550572096108964	1.180441706714406	0.8090676601635537	0.38737536678380136	0.19796954314720813	99.0	5.0	37.69615364994153	227.0	127.0	14071.0	8278.0	0.6666666666666666	0.3	0.3587570621468927	0.036875257683178675	-1.0	36.812310605916096	15.045361017187261	4.0	0.2231638418079096	136.0	8243.0	80.0	5.857306239642261E-4	23.600847442411894	0.6208599906804123
7	118	small	E	A1	870.0	200.0	95.49747459999995	43.455844080000006	4.1712304465899334E-5	1070.0	140.95331867999988	36.40054944640259	29.120439557122072	32.87813563301558	37.74680538727467	16.15549442140351	16.370788437102917	11.180339887498949	18.955757824919086	26.785309969994362	16.76305461424021	30.9646976410234	0.9868488914552545	1.25	0.7894791131642036	0.45504704979915805	0.22988505747126436	99.0	4.0	33.54101966249684	595.0	86.0	17090.0	2032.0	0.7272727272727273	0.6364485981308411	0.1262848751835536	0.19744651589031967	-1.0	0.0	0.0	0.0	0.0	145.0	5203.0	53.0	0.002065533940191983	22.360679774997898	0.6142951168339512
7	122	small	api	A1	1202.0	262.0	113.32590171999989	46.870057640000006	5.475191531839122E-5	1464.0	162.61017291999997	42.44997055358225	33.97057550292606	87.21129232015579	73.47420361007437	17.88854381999832	18.8850421410232	13.038404810405298	34.13429929641547	4.945456399039495	17.029386365926403	35.60508241095819	0.9472334605565836	1.2496099911503062	0.7580232770743331	0.4135864522464093	0.21797004991680533	89.0	3.0	34.20526275297414	89.0	219.0	8339.0	24350.0	0.6666666666666666	0.2103825136612022	0.711038961038961	-1.0	0.14360922925997605	117.53219966040014	42.20616373302047	3.0	0.6883116883116883	321.0	10470.0	63.0	0.005037077480444703	19.849433241279208	0.4675959248599329
7	124	large	iso	A1	1085.0	753.0	113.15432883999988	90.49747459999995	1.3157094546647588E-4	1838.0	206.0660170000001	41.23105625617661	32.01562118716424	74.29136217098424	71.41700039673364	29.68164415931166	32.578253985864684	10.44030650891055	43.65641250653993	13.36847401766468	16.1245154965971	46.05772369548361	0.9110876283360726	1.2878418324335694	0.7074530469432232	0.7997703271959069	0.6940092165898617	169.0	3.0	34.40930106817051	21.0	102.0	1676.0	11734.0	0.0	0.06692056583242655	0.8292682926829268	-1.0	0.16605289416885238	87.67581254075523	41.1245154965971	2.0	0.4796747967479675	260.0	24088.0	150.0	0.0010957440384880154	21.18962010041709	0.5139237755337104
7	131	small	api	A1	1107.0	240.0	108.25483391999994	44.455844080000006	3.661008331728383E-5	1347.0	154.71067799999994	42.01190307520001	33.0	47.72631099390625	66.34703405350288	16.55294535724685	17.16665152407641	13.416407864998739	27.944461308943236	19.0	16.97056274847714	30.507312165475355	0.964250094669375	1.273087971975758	0.7574104193074067	0.41065920541573936	0.21680216802168023	111.0	3.0	37.21558813185679	52.0	171.0	5361.0	24022.0	0.5384615384615384	0.16555308092056423	0.7668161434977578	-1.0	0.14306938251925497	109.80864712332688	42.38042321107556	5.0	0.6636771300448431	155.0	7038.0	69.0	0.0016042610017845173	26.076809620810597	0.6207005089518062
7	134	small	api	A1	749.0	119.0	86.42640679999997	31.798989840000004	6.207628363037706E-5	868.0	121.05382375999984	33.28663395418648	26.92582403567252	36.54930110639796	42.19754848013321	12.165525060596439	11.976662556909591	11.40175425099138	17.123990391594123	21.76349363435048	15.033296378372908	25.493931193161657	1.0157692097267856	1.236234549779679	0.8216638257746602	0.36793141144449404	0.1588785046728972	98.0	3.0	30.4138126514911	84.0	80.0	8321.0	8550.0	0.8333333333333334	0.1889400921658986	0.4878048780487805	-1.0	0.021456555185137477	69.86553479701449	32.757652885471444	4.0	0.6829268292682927	155.0	11650.0	119.0	0.003561002441902499	18.35755975068582	0.5514994329541386
7	137	medium	F	B	979.0	246.0	99.32590171999993	45.455844080000006	4.586437829675606E-5	1225.0	147.19595935999993	36.138621999185304	32.28002478313795	19.95035672294415	40.98582430458896	17.88854381999832	17.34060400864086	13.0	18.263009586112023	28.28374532342125	17.11724276862369	27.845374814148336	1.0315986577563514	1.11953513796752	0.9214526840391857	0.4576434071360378	0.2512768130745659	89.0	3.0	34.713109915419565	239.0	174.0	9228.0	7651.0	0.6153846153846154	0.33714285714285713	0.4213075060532688	-1.0	0.012301019832341827	0.0	0.0	0.0	0.05084745762711865	200.0	5597.0	40.0	0.0036897904267914686	25.079872407968907	0.6939908336442463
7	139	small	api	A1	952.0	236.0	98.56854239999991	44.213203400000005	4.904523017563353E-5	1188.0	145.1959593599999	37.48332962798263	31.11269837220809	36.501441120506314	53.20594053556249	16.1245154965971	17.417087945215158	13.038404810405298	22.703425988194457	23.33452377915607	16.278820596099706	28.351162577694485	0.9257871090343115	1.2047598436998703	0.7684412074950794	0.44855287826595724	0.24789915966386555	76.0	3.0	34.20526275297414	130.0	178.0	7249.0	13188.0	0.7142857142857143	0.25925925925925924	0.577922077922078	-1.0	0.1237971219644415	94.07966828139357	40.618540213478404	5.0	0.4642857142857143	250.0	6675.0	43.0	0.0019899976369280653	22.02271554554524	0.5875335986455298
7	140	medium	iso	A1	822.0	207.0	90.42640679999994	40.213203400000005	7.158697686449849E-5	1029.0	133.05382375999986	34.48187929913333	28.653097563788805	25.057615418303023	30.716336443499678	16.1245154965971	15.93673816001608	13.0	14.674374201313261	27.780591547839087	15.0	28.72889028619061	1.0117826706252937	1.203425885189838	0.8407519591168566	0.4447064173294126	0.2518248175182482	127.0	3.0	32.01562118716424	71.0	145.0	4974.0	12913.0	0.5384615384615384	0.2099125364431487	0.6712962962962963	-1.0	0.1543347823251755	52.71546274997615	17.806248474865697	3.0	0.4444444444444444	217.0	5611.0	39.0	0.0015224745177136022	21.95449840010015	0.6366966895754999
8	144	medium	iso	B	886.0	394.0	94.25483391999992	59.11269832000001	4.962834496453424E-5	1280.0	155.7817457999999	34.52535300326414	30.59411708155671	29.797591290823846	33.14440993256406	21.93171219946131	21.488367018696277	12.727922061357855	19.753599620995086	32.35916229780037	15.620499351813308	36.1290524638469	1.0206318693449015	1.128496465880276	0.9044174263751588	0.6271582672372296	0.44469525959367945	132.0	3.0	32.802438933713454	69.0	282.0	6258.0	31555.0	0.6	0.27421875	0.8034188034188035	-1.0	0.18069184160801763	104.66604641316633	47.807238970758746	2.0	0.3162393162393162	384.0	11198.0	26.0	0.005737132109170474	21.18962010041709	0.6137408674261421
8	149	medium	iso	B	979.0	421.0	100.66904747999993	60.69848476000001	3.7909841740996965E-5	1400.0	163.78174579999995	37.48332962798263	31.400636936215164	29.184599972472654	37.63658372517793	21.93171219946131	23.00881225835001	13.45362404707371	22.089819880405418	32.35603156916289	17.804493814764857	36.174218528195155	0.9531874984769014	1.1937123983861657	0.7985068260709691	0.602950820330937	0.43003064351378956	171.0	3.0	36.05551275463989	34.0	311.0	3149.0	37339.0	0.45454545454545453	0.24642857142857144	0.9014492753623189	-1.0	0.18343601787128985	58.10953166876842	22.562194540203436	5.0	0.48985507246376814	257.0	27002.0	108.0	0.006093488777818625	31.04834939252005	0.8283242097399309
8	152	small	api	A1	964.0	95.0	97.59797967999994	25.313708480000003	3.395011592640381E-5	1059.0	124.91168815999987	37.0	32.01562118716424	42.51044707800085	49.39870535499554	9.219544457292887	13.788557180041169	13.601470508735444	18.0	18.05368687432286	16.278820596099706	23.70740003303885	0.6686373590007015	1.155685837975685	0.5785632539824974	0.25936713611283246	0.09854771784232365	75.0	4.0	33.60059523282288	67.0	63.0	8515.0	8835.0	0.5833333333333334	0.12275731822474033	0.4846153846153846	-1.0	0.02513216100143078	46.804311746725965	19.385164807134505	3.0	0.7230769230769231	115.0	18471.0	188.0	0.0019031335744161932	16.278820596099706	0.43996812421891096
9	161	small	api	A1	927.0	146.0	96.18376611999994	33.384776280000004	5.329733201507519E-5	1073.0	131.9827559599999	37.33630940518894	31.144823004794873	53.9726266148964	59.03624346792648	12.806248474865697	14.029676871955182	13.038404810405298	22.92674379543883	17.43467926969445	15.556349186104045	26.73694803532936	0.9127971079978988	1.1987966475019256	0.7614278117143571	0.3470936689913845	0.1574973031283711	107.0	4.0	32.64965543462902	155.0	105.0	8609.0	6973.0	0.6666666666666666	0.2423112767940354	0.40384615384615385	-1.0	0.002582347993109941	18.439088914585774	9.219544457292887	1.0	0.15384615384615385	175.0	8508.0	73.0	0.00700575543902085	20.0	0.5356715840055801
9	173	small	api	A1	1062.0	73.0	104.3259017199999	23.556349160000003	4.340689580295337E-5	1135.0	129.88225087999984	41.14608122288197	32.69556544854363	28.712636605376503	39.97853895779815	8.246211251235321	-1.0	14.317821063276353	13.853081096894696	22.204846132500162	17.029386365926403	21.56119455598226	-1.0	1.2584606095171462	-1.0	0.2257957877346974	0.0687382297551789	91.0	5.0	36.49657518178932	57.0	40.0	10531.0	8360.0	0.5333333333333333	0.08546255506607929	0.41237113402061853	-1.0	0.0036985217689586157	62.374812728027415	20.837143215238065	4.0	1.3402061855670102	220.0	10454.0	79.0	0.007582038303224398	19.313207915827967	0.46938146578798845
10	180	small	api	A1	819.0	39.0	95.66904747999992	15.313708480000003	2.0452801030721595E-4	858.0	113.39696951999989	36.40054944640259	27.202941017470888	26.825879934530917	64.1252260207871	5.0990195135927845	-1.0	11.40175425099138	12.609699770489652	16.615850459320054	16.55294535724685	14.014670399635257	-1.0	1.3381108102621921	-1.0	0.16006962422408783	0.047619047619047616	50.0	7.0	33.28663395418648	108.0	19.0	10766.0	2019.0	0.5833333333333334	0.14801864801864803	0.14960629921259844	0.058497878870482196	-1.0	65.89759972035274	31.095857721684755	2.0	0.7480314960629921	93.0	5072.0	69.0	3.5764719991325696E-4	24.20743687382041	0.6650294361480522
10	186	medium	iso	A1	731.0	196.0	85.76955255999997	39.79898984	6.127514894967758E-5	927.0	127.98275595999986	34.132096331752024	26.076809620810597	35.01059257376329	52.768762063077176	14.866068747318506	16.283559576828484	12.727922061357855	19.453830012260383	21.55171618661111	14.7648230602334	24.43334071341458	0.9129495720624212	1.3089061441209782	0.6974904779559504	0.4640223558605913	0.26812585499316005	165.0	3.0	30.083217912982647	45.0	116.0	4475.0	15138.0	0.5	0.17367853290183388	0.7204968944099379	-1.0	0.1637422406268466	68.54694691093732	25.07831165468934	6.0	0.9440993788819876	147.0	9320.0	94.0	0.002152865015736595	21.213203435596427	0.6215030928487814
10	190	small	api	A1	916.0	76.0	97.59797967999992	22.727922040000003	4.970851361434589E-5	992.0	123.15432883999986	37.48332962798263	30.4138126514911	40.58012886114528	54.21102654081665	8.48528137423857	-1.0	11.313708498984761	16.94086428026261	16.9330956924518	15.264337522473747	20.884316560625944	-1.0	1.2324442863346476	-1.0	0.23287287415701985	0.08296943231441048	47.0	4.0	34.0147027033899	75.0	34.0	11841.0	5932.0	0.4444444444444444	0.10987903225806452	0.3119266055045872	0.016294689426957623	-1.0	66.38322846605807	25.495474676725806	4.0	1.7431192660550459	202.0	5702.0	43.0	0.002644059346786436	22.360679774997898	0.5965499862718936
10	192	small	api	A1	882.0	62.0	93.25483391999994	20.313708480000003	5.8257848934595155E-5	944.0	115.98275595999986	34.655446902326915	31.144823004794873	30.068582821862464	35.70075831793662	7.0710678118654755	-1.0	14.317821063276353	11.28249770092408	19.585919621572035	15.524174696260024	19.334178422653142	-1.0	1.1127193401289057	-1.0	0.2178300858637143	0.07029478458049887	60.0	7.0	32.64965543462902	87.0	17.0	14909.0	2805.0	0.5333333333333333	0.11016949152542373	0.16346153846153846	0.05164738095455365	-1.0	65.22122494418204	27.730849247724095	2.0	1.0673076923076923	114.0	7848.0	59.0	0.0028373273661122162	15.811388300841896	0.45624540192497853
11	197	small	api	A1	995.0	133.0	101.25483391999994	31.556349160000003	4.924226955041758E-5	1128.0	134.81118307999986	37.94733192202055	32.57299494980466	38.99099404250546	42.87890360333853	12.083045973594572	14.66971215096144	13.0	18.973665961010276	22.472603490345914	17.08800749063506	27.88395224675671	0.8236730107074842	1.164993639071194	0.7070193201777205	0.3116527669674738	0.13366834170854272	135.0	4.0	34.785054261852174	75.0	84.0	5021.0	6585.0	0.6153846153846154	0.14095744680851063	0.5283018867924528	-1.0	0.04547785095791281	44.41661637443917	19.212003926898035	4.0	0.4025157232704403	99.0	15990.0	236.0	3.481053613038952E-4	23.194827009486403	0.6112373606964082
11	207	large	iso	B	1076.0	534.0	104.66904747999992	70.42640679999998	8.451318717363522E-5	1610.0	177.92388140000003	38.8329756778952	34.52535300326414	16.18382889622498	19.075098492445548	23.323807579381203	31.268713517438183	14.422205101855956	12.360628862990513	37.943131236808746	17.0	37.82239066926681	0.7459151642543208	1.124766940810824	0.6631730869655575	0.6728484542047353	0.4962825278810409	117.0	5.0	37.16180835212409	93.0	452.0	11182.0	59733.0	0.8461538461538461	0.3385093167701863	0.8293577981651377	-1.0	0.13877640576913403	89.10951785886796	34.47220505424423	3.0	0.5027522935779817	494.0	12852.0	21.0	0.014356719451947667	35.4400902933387	0.9126287562225672
12	223	small	api	A1	989.0	109.0	99.42640679999994	26.970562720000004	4.653850041717283E-5	1098.0	128.81118307999986	38.01315561749642	32.01562118716424	37.56859202882748	54.63753811293094	10.0	13.969535796219068	13.45362404707371	18.993424467704095	18.928259940899057	16.401219466856727	23.290322580645164	0.7158433999436513	1.187331502808283	0.6029010417482688	0.27126156509157906	0.1102123356926188	54.0	7.0	34.48187929913333	122.0	71.0	15809.0	12305.0	0.5454545454545454	0.17577413479052822	0.36787564766839376	-1.0	0.0458781702466676	47.92163129553702	19.40312423743285	5.0	0.7512953367875648	138.0	17228.0	205.0	0.0017401019058773458	26.076809620810597	0.6859943405700354
13	237	medium	iso	B	1262.0	523.0	113.39696951999987	69.59797968	3.221990239591438E-5	1785.0	185.82337632000002	42.190046219457976	37.21558813185679	85.13548556223947	79.94105665450466	24.698178070456937	26.64795899617417	15.231546211727817	42.14264167314397	5.723408138689889	17.88854381999832	42.80054640279964	0.9268318850986988	1.1336659807706495	0.8175528778491281	0.6137551997606512	0.4144215530903328	69.0	3.0	35.84689665786984	70.0	370.0	5463.0	32808.0	0.6666666666666666	0.24649859943977592	0.8409090909090909	-1.0	0.1249937125995583	137.91748158698113	52.31312832657457	5.0	0.32272727272727275	355.0	12495.0	32.0	0.009904749123686099	25.079872407968907	0.5944499865563577
13	245	small	api	A1	829.0	154.0	91.66904747999993	35.798989840000004	9.167464464955996E-5	983.0	129.88225087999984	34.20526275297414	29.206163733020468	23.542017646624572	39.13039955698529	13.341664064126334	15.27545562631149	13.152946437965905	14.47145731856598	24.20721894401579	14.7648230602334	22.930985110217136	0.8734053104868269	1.1711658903802453	0.7457571277142099	0.39052429172246517	0.18576598311218334	94.0	3.0	31.76476034853718	80.0	93.0	7173.0	9522.0	0.35714285714285715	0.17599186164801628	0.5375722543352601	-1.0	0.08023296306199634	71.8792328702854	32.2125208583616	3.0	0.6011560693641619	111.0	8377.0	95.0	0.0011664926092271883	22.80350850198276	0.6666666666666665
13	247	medium	iso	B	964.0	415.0	99.42640679999994	61.11269832000001	4.329577926461029E-5	1379.0	162.9533186799999	38.27531841800928	30.675723300355934	43.451842301022026	59.32767421766488	22.02271554554524	23.008557138764186	12.806248474865697	31.090531684253264	23.24313572067352	16.55294535724685	36.147629654067366	0.9571532631414759	1.2477397205354621	0.7671097163843735	0.614652588652133	0.43049792531120334	125.0	3.0	33.95585369269929	129.0	218.0	15821.0	30734.0	0.6363636363636364	0.2516316171138506	0.6282420749279539	-1.0	0.17366238123458935	131.69197682901404	48.2957274821911	6.0	0.6570605187319885	199.0	19126.0	107.0	0.003604643526440832	19.0	0.4964034470595059
13	248	medium	iso	A1	832.0	345.0	91.66904747999993	55.455844080000006	4.5385709607271035E-5	1177.0	149.53910511999993	34.48187929913333	28.653097563788805	32.47119229084849	37.62756356252435	20.615528128088304	21.932496786108203	11.704699910719626	21.75055464621531	29.45580309846255	15.652475842498529	35.62591266374708	0.9399535460616572	1.203425885189838	0.7810647565665262	0.6049571322544743	0.41466346153846156	112.0	4.0	32.7566787083184	101.0	233.0	7869.0	23860.0	0.6666666666666666	0.28377230246389124	0.6976047904191617	-1.0	0.13811842630869062	75.43732832498056	30.805913260699313	5.0	0.32335329341317365	137.0	17650.0	146.0	0.0015859291785133745	20.248456731316587	0.5872202195147035
13	257	small	api	A1	1116.0	65.0	110.08326103999993	20.313708480000003	7.164037227680727E-5	1181.0	132.8111830799999	41.43669871020132	33.37663853655727	37.487855896947224	42.01571785640664	7.211102550927978	-1.0	11.661903789690601	15.97617620626283	19.384816097982544	18.35755975068582	23.868749443571602	-1.0	1.2414880745050434	-1.0	0.1845304026069758	0.05824372759856631	126.0	10.0	38.27531841800928	155.0	38.0	13481.0	3813.0	0.7272727272727273	0.1634208298052498	0.19689119170984457	0.03893162528221854	-1.0	18.61427157873053	9.307135789365265	1.0	0.19689119170984457	90.0	13649.0	159.0	3.665403455247235E-4	29.154759474226502	0.7035975447302919
13	259	medium	iso	A1	928.0	394.0	95.74011527999993	60.11269832000001	4.626647105366635E-5	1322.0	158.26702715999994	36.359317925395686	30.01666203960727	33.69006752597977	44.30853278449092	22.561028345356956	21.40356304357716	13.341664064126334	23.955344866126808	30.84953279542323	17.0	34.29433802583929	1.0540781597635507	1.2113045040590864	0.8702008093186564	0.6278736780731402	0.4245689655172414	87.0	3.0	34.23448553724738	89.0	286.0	6723.0	28815.0	0.5714285714285714	0.283661119515885	0.7626666666666667	-1.0	0.16891399965461545	123.56985845277654	49.51063358194726	2.0	0.5226666666666666	188.0	13448.0	103.0	0.004091625324283193	22.825424421026653	0.6277737241347948
14	265	medium	iso	A1	790.0	293.0	89.08326103999993	50.455844080000006	8.506662900053212E-5	1083.0	141.5391051199999	34.655446902326915	28.284271247461902	26.76399405643862	46.843648176275906	19.026297590440446	19.147698142464293	13.038404810405298	21.035654281262545	25.45584412271571	14.560219778561036	28.836114227507466	0.9936597834830802	1.2252550754842846	0.8109819770306473	0.5663897290125521	0.37088607594936707	47.0	3.0	30.675723300355934	28.0	227.0	2744.0	22474.0	0.6428571428571429	0.23545706371191136	0.8901960784313725	-1.0	0.12758596373327838	98.35573969683357	40.192674122704894	6.0	0.4980392156862745	190.0	6402.0	54.0	0.0036110854500763932	18.35755975068582	0.5297164339685146
14	277	small	api	B	1324.0	173.0	118.81118307999986	34.970562720000004	1.3020194156230974E-4	1497.0	156.61017291999994	43.266615305567875	36.89173349139343	78.69006752597979	90.0	14.422205101855956	15.042389176499617	13.038404810405298	32.449961479175904	2.846166066565989	18.384776310850235	32.449961479175904	0.9587709061794146	1.172799736170209	0.8175060725288804	0.29433729901042277	0.13066465256797583	52.0	4.0	36.345563690772494	99.0	105.0	11697.0	15317.0	0.5833333333333334	0.13627254509018036	0.5147058823529411	-1.0	0.060286844940142456	90.55008223818939	41.46857545048708	7.0	0.8774509803921569	313.0	6435.0	25.0	0.005176508043097909	29.068883707497267	0.6718548123582124
14	280	medium	E	B	1199.0	571.0	111.22539663999987	73.35533899999999	8.949922213851057E-5	1770.0	186.99494920000006	40.80441152620633	35.4400902933387	66.96056402009647	68.81165425097274	28.071337695236398	24.442003587541574	14.035668847618199	42.64244808144085	16.81711290989639	18.110770276274835	45.734201863025596	1.1484875859172505	1.151363080298808	0.9975025303218763	0.659519688991779	0.4762301918265221	52.0	5.0	37.16180835212409	786.0	366.0	18109.0	7756.0	0.2	0.6508474576271186	0.3177083333333333	0.1589226316806261	-1.0	0.0	0.0	0.0	0.0	524.0	32190.0	132.0	0.009179127973361735	28.0178514522438	0.6866378022447289
14	281	medium	iso	A1	970.0	367.0	100.3969695199999	56.455844080000006	5.16008392834791E-5	1337.0	159.68124071999995	38.18376618407357	31.11269837220809	34.99202019855866	50.19442890773479	22.090722034374522	20.185238575565183	12.041594578792296	26.870057685088803	28.284271247461902	17.26267650163207	34.97697655442633	1.09439984826912	1.2272727272727273	0.8917332097007644	0.5623261772732446	0.3783505154639175	65.0	3.0	35.17101079013795	57.0	255.0	4594.0	27729.0	0.46153846153846156	0.23335826477187735	0.8173076923076923	-1.0	0.2230909785944943	132.85516600434056	51.35231055346416	2.0	0.6282051282051282	179.0	18932.0	159.0	6.540939219851218E-4	24.413111231467404	0.6393583889493358
[truncated: 27 more columns]
