# Supplementary material for: Exploiting Single-Cell Quantitative Data to Map Genetic Variants Having Probabilistic Effects
Source: PLoS Genet. 2016 Aug 1;12(8):e1006213. doi: 10.1371/journal.pgen.1006213 (PMC4968810; doi:10.1371/journal.pgen.1006213)
Supplement: S1 Dataset — (ZIP) [file pgen.1006213.s007.zip › data/2014-10-07_morpho/k_series/k9-1_C.xls]

image_number	cell_id	Cgroup	Agroup	C11-1_C	C11-2_C	C12-1_C	C12-2_C	C13_C	C101_C	C102_C	C103_C	C104_C	C105_C	C106_C	C107_C	C108_C	C109_C	C110_C	C111_C	C112_C	C113_C	C114_C	C115_C	C116_C	C117_C	C118_C	C126_C	C127_C	C128_C	A7-1_C	A7-2_C	A8-1_C	A8-2_C	A9_C	A101_C	A102_C	A103_C	A104_C	A120_C	A121_C	A122_C	A123_C	D14-1_C	D14-2_C	D14-3_C	D15-1_C	D15-2_C	D15-3_C	D16-1_C
1	4	large	iso	826.0	555.0	90.08326103999994	72.18376611999999	5.546873874490817E-5	1381.0	165.09545427999996	34.132096331752024	28.844410203711913	38.558399900664966	56.451011362836724	26.40075756488817	26.056012862346133	13.92838827718412	31.34879233903405	25.238858928247925	15.132745950421556	37.61492755583268	1.0132309077510562	1.1833175333000794	0.8562629042817617	0.8013005444812662	0.6719128329297821	94.0	3.0	31.064449134018133	248.0	402.0	11358.0	22214.0	0.7857142857142857	0.4706734250543085	0.6184615384615385	-1.0	0.1198363621297428	61.88860886597708	26.48378540061556	4.0	0.18923076923076923	213.0	135.0	348.0	8385.0	5392.0	13777.0	49.0
1	7	medium	iso	1042.0	338.0	104.39696951999989	56.11269832000001	5.5798657218812985E-5	1380.0	162.50966783999996	39.66106403010388	32.449961479175904	58.85793767576139	76.53479190518829	20.248456731316587	20.944445018204867	12.649110640673518	34.668762264076825	13.035454611292884	17.029386365926403	35.64869142837428	0.9667697909262657	1.222222222222222	0.7909934653033084	0.5374935553972205	0.32437619961612285	117.0	3.0	33.95585369269929	57.0	246.0	5199.0	26957.0	0.5384615384615384	0.21956521739130436	0.8118811881188119	-1.0	0.13048185830921433	111.22876635272391	48.2958117813799	6.0	0.4752475247524752	261.0	38.0	299.0	8362.0	983.0	9345.0	36.0
1	11	medium	iso	1164.0	344.0	110.63961019999988	55.69848476000001	4.84692878299559E-5	1508.0	168.75230851999996	39.698866482558415	34.713109915419565	46.072829275791534	60.39554925399509	20.396078054371138	22.215818930807824	13.152946437965905	31.43666584405641	23.218893437201796	19.026297590440446	36.15668382365793	0.9180880577887157	1.1436274819308014	0.8027859353630568	0.5034226409449161	0.29553264604810997	76.0	4.0	38.2099463490856	54.0	265.0	4307.0	29853.0	0.6428571428571429	0.21153846153846154	0.8307210031347962	-1.0	0.15663570168161034	94.46309336781025	38.96462755671487	7.0	0.5235109717868338	322.0	69.0	391.0	9850.0	2384.0	12234.0	41.0
1	14	medium	iso	1577.0	401.0	134.4680373199999	60.52691188000001	2.2059299894685563E-4	1978.0	196.9949492000001	51.62363799656123	37.73592452822641	21.691154754873224	37.09458582546852	24.698178070456937	20.127259129129857	13.892443989449804	23.01271367351397	40.385919228242315	22.20360331117452	38.15531280585545	1.2271009138403581	1.368023670864267	0.8969880711677459	0.45012118185350825	0.25428027901078	142.0	3.0	48.91829923454004	141.0	292.0	10551.0	27034.0	0.6923076923076923	0.21890798786653184	0.674364896073903	-1.0	0.16775799999983193	130.29410734472452	59.23374239071424	3.0	0.4457274826789838	209.0	33.0	242.0	7571.0	1030.0	8601.0	55.0
2	19	medium	iso	886.0	405.0	93.08326103999993	59.94112544000001	3.5799498217917816E-5	1291.0	155.43860003999993	34.785054261852174	31.32091952673165	27.681061568485262	31.23921488820875	22.561028345356956	21.85130453487117	14.317821063276353	18.02498266295976	33.90705049682876	16.1245154965971	34.75617880230667	1.0324796997521672	1.110601310161535	0.9296582763818231	0.6439517134476196	0.45711060948081267	53.0	3.0	32.38826948140329	8.0	259.0	851.0	37185.0	0.06666666666666667	0.20681642137877615	0.9700374531835206	-1.0	0.1487895267295197	80.31779421667812	34.99831912579708	5.0	0.49063670411985016	46.0	101.0	147.0	2530.0	7787.0	10317.0	61.0
2	29	large	E	1169.0	706.0	111.88225087999987	84.01219323999996	5.9759517438979876E-5	1875.0	198.30865768000012	40.607881008493905	34.828149534535996	59.1391083116505	75.19985807114354	30.463092423455635	29.17706815240381	12.649110640673518	45.26214996580461	18.51950243180191	19.1049731745428	46.81535440995941	1.0440765420409752	1.165950001685466	0.8954728251912056	0.7508983112085209	0.6039349871685201	55.0	3.0	37.12142238654117	342.0	106.0	26834.0	9068.0	0.8461538461538461	0.23893333333333333	0.23660714285714285	0.08088898331799003	-1.0	152.42951113132852	56.627812423727235	6.0	0.5267857142857143	71.0	255.0	326.0	2623.0	11619.0	14242.0	44.0
3	42	large	E	734.0	395.0	84.66904747999995	58.69848476000001	8.0418176762854E-5	1129.0	145.7817457999999	31.827660925679098	27.586228448267445	36.86989764584402	48.921398887678095	22.090722034374522	21.845374082985693	13.038404810405298	25.2296265778088	26.4624793261961	14.142135623730951	33.469527912458	1.0112311169612755	1.15375180718762	0.8764719679410494	0.6932696954440811	0.5381471389645777	50.0	4.0	29.614185789921695	195.0	275.0	5568.0	9577.0	0.5714285714285714	0.4162976085031001	0.5851063829787234	-1.0	0.09866662062165871	0.0	0.0	0.0	0.0	145.0	24.0	169.0	10898.0	1664.0	12562.0	117.0
4	65	medium	iso	892.0	383.0	95.32590171999992	57.94112544000001	4.731503685787966E-5	1275.0	155.68124071999992	35.805027579936315	30.0	48.621484704117336	60.137468397131855	21.93171219946131	22.00019544081449	13.92838827718412	30.358865038526343	20.2	15.524174696260024	35.007006109859674	0.9968871530465528	1.1935009193312105	0.8352629955284558	0.6078214251798011	0.42937219730941706	105.0	3.0	31.78049716414141	42.0	240.0	4403.0	30063.0	0.6428571428571429	0.2211764705882353	0.851063829787234	-1.0	0.16686427679695354	117.46199077965397	44.67312768016552	5.0	0.5531914893617021	183.0	73.0	256.0	5169.0	1771.0	6940.0	21.0
4	67	large	iso	901.0	530.0	94.91168815999993	70.18376611999999	5.223578638530366E-5	1431.0	167.92388139999997	34.36568055487916	31.400636936215164	20.015959602882678	30.985751072073015	26.0	25.50958311894481	12.649110640673518	19.321601937713606	37.83362746472983	17.26267650163207	37.530434782608694	1.019224809702632	1.0944262253242494	0.931286902779274	0.7394638898602859	0.5882352941176471	88.0	3.0	33.54101966249684	16.0	354.0	1494.0	42775.0	0.5384615384615384	0.2585604472396925	0.9567567567567568	-1.0	0.25790869201888306	131.38000383871017	49.77028760231481	2.0	0.4648648648648649	154.0	71.0	225.0	3929.0	1664.0	5593.0	32.0
4	71	medium	iso	903.0	313.0	95.08326103999991	51.284271200000006	4.753547124858378E-5	1216.0	149.19595935999988	34.36568055487916	31.25699921617557	24.063861444018258	29.616391631165833	19.313207915827967	19.90843052747862	13.0	16.32442573352008	32.24877708280959	16.76305461424021	33.03265134383991	0.9701019821311831	1.0994555272949824	0.8823476330306411	0.5393617198133916	0.34662236987818384	73.0	3.0	33.37663853655727	50.0	210.0	4679.0	21805.0	0.5384615384615384	0.2138157894736842	0.8076923076923077	-1.0	0.1328309013692208	49.11372532394951	18.789957018275935	3.0	0.3730769230769231	120.0	55.0	175.0	2818.0	1270.0	4088.0	26.0
6	90	medium	iso	1032.0	382.0	103.1543288399999	57.870057640000006	6.277938170766636E-5	1414.0	163.43860003999993	38.2099463490856	32.55764119219941	61.157339864587925	73.68614757373945	22.360679774997898	20.99248296463398	13.0	35.90688108968866	14.005928663814087	16.492422502470642	37.41323494060624	1.0651755589212062	1.1736091728365272	0.9076067089240237	0.5610046450863037	0.3701550387596899	63.0	3.0	33.54101966249684	48.0	276.0	2699.0	19625.0	0.6153846153846154	0.22913719943422914	0.8518518518518519	-1.0	0.14146444781636272	105.54383766611801	46.663398503872656	5.0	0.3271604938271605	191.0	44.0	235.0	6582.0	1628.0	8210.0	37.0
6	94	medium	iso	880.0	418.0	95.91168815999991	61.94112544000001	4.9653117781769764E-5	1298.0	160.26702715999994	34.17601498127012	30.675723300355934	37.91006985584479	43.75463573323165	22.847319317591726	22.39689734549568	12.649110640673518	26.100175824737118	30.25193541204071	16.76305461424021	37.74038672461448	1.020110909343728	1.1141062476878443	0.9156316208268384	0.6458141507911924	0.475	59.0	3.0	33.54101966249684	50.0	256.0	4055.0	24773.0	0.7692307692307693	0.2357473035439137	0.8366013071895425	-1.0	0.12143051297439149	121.56290024389565	47.26549190084312	5.0	0.5784313725490197	213.0	99.0	312.0	23357.0	13625.0	36982.0	117.0
6	113	large	E	870.0	666.0	97.74011527999991	82.01219323999996	5.416662656190561E-5	1536.0	182.16652208000002	35.34119409414458	29.966648127543394	33.69006752597977	48.624960405543476	25.0	33.47494884932985	12.36931687685298	27.588201954996773	29.332609915490693	16.1245154965971	36.76470588235294	0.746827130715705	1.1793509218557299	0.6332526789740911	0.839084269596536	0.7655172413793103	185.0	3.0	33.83784863137726	248.0	218.0	21805.0	22043.0	0.3076923076923077	0.3033854166666667	0.4678111587982833	-1.0	0.08308486821893471	151.97254672407323	49.17326159319035	7.0	0.6866952789699571	285.0	87.0	372.0	5911.0	2224.0	8135.0	31.0
6	114	medium	iso	1070.0	333.0	104.3969695199999	55.284271200000006	6.181349258031684E-5	1403.0	161.68124072	38.948684188300895	33.12099032335839	52.64040676102675	66.51310709143517	20.09975124224178	21.39157250318324	14.142135623730951	32.24755922248248	18.990978043201846	18.24828759089466	35.16056763266808	0.9396107387267005	1.1759516792235694	0.7990215544801001	0.5295581993824916	0.31121495327102805	82.0	3.0	35.73513677041127	60.0	245.0	7005.0	39166.0	0.5333333333333333	0.21739130434782608	0.8032786885245902	-1.0	0.15125765308971326	113.85075338639928	44.41749809790043	8.0	0.9311475409836065	262.0	42.0	304.0	17949.0	2546.0	20495.0	112.0
7	133	large	F	804.0	507.0	87.66904747999995	67.76955256	4.59474081673697E-5	1311.0	157.43860003999993	34.0147027033899	29.068883707497267	49.26789330029081	61.12152947416243	25.079872407968907	24.742341718085424	15.033296378372908	31.956769091257403	22.807893370497855	13.601470508735444	36.49507537812878	1.0136418247605385	1.1701413458342413	0.8662558829915304	0.7730157279906611	0.6305970149253731	78.0	3.0	29.5296461204668	522.0	324.0	12510.0	7433.0	0.8125	0.6453089244851259	0.3829787234042553	0.0477075706993939	-1.0	6.324555320336759	3.1622776601683795	1.0	0.028368794326241134	38.0	112.0	150.0	732.0	2259.0	2991.0	23.0
8	143	large	E	878.0	547.0	95.25483391999992	70.94112544	5.170799121950177E-5	1425.0	168.61017291999997	35.510561809129406	29.427877939124322	26.07535558394875	43.40252380275439	25.0	27.394245460521482	12.806248474865697	24.7531989137389	33.09786733568948	17.204650534085253	36.02459016393441	0.9126004231811427	1.2066980120886721	0.7562790474822476	0.7447509225576954	0.623006833712984	134.0	4.0	33.83784863137726	118.0	237.0	12306.0	23423.0	0.6363636363636364	0.24912280701754386	0.6676056338028169	-1.0	0.03463888854733043	163.6126367846416	52.436036226836464	5.0	0.7577464788732394	109.0	127.0	236.0	11496.0	14481.0	25977.0	143.0
8	146	medium	iso	816.0	258.0	90.84062035999995	46.041630520000005	4.811123796651921E-5	1074.0	139.29646443999988	33.015148038438355	30.01666203960727	28.300755766006375	32.69946112100192	17.4928556845359	18.476228297070833	11.661903789690601	16.35612838601533	27.951142565183684	14.7648230602334	30.276096377081355	0.9467763335284813	1.099894052006001	0.8607886657826165	0.506839675219497	0.3161764705882353	131.0	3.0	32.31098884280702	18.0	174.0	1419.0	19401.0	0.45454545454545453	0.1787709497206704	0.90625	-1.0	0.18810916953707107	60.427780869711334	26.96693170394987	4.0	0.5572916666666666	128.0	21.0	149.0	5771.0	948.0	6719.0	62.0
8	147	large	E	872.0	771.0	90.74011527999994	85.84062035999996	4.4002312792919946E-5	1643.0	178.9949492	35.35533905932738	29.5296461204668	66.01312984412192	65.07427954260231	30.066592756745816	31.44477295728878	15.524174696260024	39.82425391642636	18.218978913774244	14.035668847618199	43.91469149532999	0.9561714055809868	1.1972828565264393	0.798617803945706	0.9460051940105935	0.8841743119266054	145.0	3.0	30.14962686336267	553.0	287.0	45370.0	19752.0	0.5	0.5112598904443092	0.3416666666666667	0.06521625004036313	-1.0	158.3087746874709	50.108573486618326	2.0	0.3523809523809524	235.0	49.0	284.0	19693.0	3182.0	22875.0	105.0
9	154	large	E	951.0	644.0	100.91168815999991	80.18376611999997	4.1477797167829044E-5	1595.0	183.09545427999996	38.600518131237564	30.364452901377952	23.41366375089831	32.62784474948177	29.068883707497267	27.109473254878644	12.041594578792296	22.849434222652036	40.96895814459238	17.804493814764857	42.37810814878113	1.07227770286042	1.2712403630854108	0.8434893463089143	0.7945934468251595	0.6771819137749737	110.0	3.0	36.235341863986875	197.0	42.0	10769.0	1859.0	0.2	0.14984326018808777	0.17573221757322174	0.08755219826541943	-1.0	16.0	8.0	1.0	0.14644351464435146	175.0	164.0	339.0	12411.0	11169.0	23580.0	84.0
9	164	large	E	840.0	593.0	91.42640679999994	76.01219323999997	5.691275380115915E-5	1433.0	169.43860003999993	33.734255586866	29.832867780352597	30.963756532073532	43.19937839883985	28.0178514522438	25.648454111210295	13.038404810405298	27.06447746116754	34.59271859474593	15.556349186104045	39.53678265208438	1.092379732936727	1.1307748163950495	0.9660453320133824	0.8314030475492779	0.705952380952381	165.0	3.0	32.449961479175904	146.0	84.0	12651.0	7082.0	0.5833333333333334	0.16050244242847173	0.3652173913043478	0.039851262782930164	-1.0	128.2154221529828	54.04564842976891	1.0	0.47391304347826085	176.0	161.0	337.0	18181.0	16940.0	35121.0	174.0
9	172	large	F	891.0	570.0	94.25483391999994	73.18376612	4.1262967477747166E-5	1461.0	170.26702716	35.0	31.0	32.73522627210761	46.548157698977974	26.1725046566048	26.333451157317157	13.45362404707371	28.0	32.0	16.64331697709324	38.57000686236497	0.9938881349143773	1.1290322580645162	0.8803009194955913	0.776445759610756	0.6397306397306397	117.0	3.0	34.0	145.0	282.0	15266.0	28371.0	0.6363636363636364	0.2922655715263518	0.6604215456674473	-1.0	0.04679499807156108	127.46414266042814	51.40093455903269	7.0	0.4426229508196721	236.0	75.0	311.0	15892.0	5071.0	20963.0	110.0
10	181	large	E	1015.0	955.0	102.9116881599999	96.25483391999992	1.5153562235611988E-4	1970.0	201.58073564000006	39.20459156782532	30.610455730027933	82.9476939921588	85.13274941766348	33.97057550292606	36.70321101688387	16.97056274847714	49.330956468558334	1.110731584654162	15.264337522473747	49.509489843752064	0.9255477807459198	1.2807581799367593	0.7226561541786296	0.9353148863941444	0.9408866995073891	49.0	4.0	31.76476034853718	161.0	149.0	20663.0	16262.0	0.46153846153846156	0.15736040609137056	0.4806451612903226	0.09071804755400059	-1.0	181.2485493776149	57.2697510108157	6.0	0.8580645161290322	331.0	79.0	410.0	18568.0	3970.0	22538.0	91.0
10	187	large	F	796.0	540.0	87.84062035999995	71.18376612	5.136505240219596E-5	1336.0	161.43860003999995	33.61547262794322	29.154759474226502	23.57470620191262	33.05582281155367	26.832815729997478	24.557329668327206	13.0	21.62694566417232	35.50020712449933	14.422205101855956	39.64930291810604	1.0926601585922868	1.153001198917799	0.947666107908519	0.810374127917874	0.678391959798995	57.0	3.0	30.886890422961002	51.0	47.0	7666.0	5547.0	0.46153846153846156	0.07335329341317365	0.47959183673469385	0.024818734185695576	-1.0	121.63761626413935	48.847319317591726	2.0	1.6122448979591837	185.0	140.0	325.0	9330.0	7471.0	16801.0	42.0
12	216	large	F	747.0	508.0	84.59797967999995	69.355339	8.267629787296504E-5	1255.0	156.36753223999995	33.734255586866	27.459060435491963	34.99202019855866	45.55267526494816	26.076809620810597	23.797009604156344	13.038404810405298	25.730521836027847	29.826220817861955	14.142135623730951	36.04246934850892	1.0958019538831496	1.22852912852266	0.8919625334410113	0.8198226395280749	0.6800535475234271	56.0	4.0	29.68164415931166	88.0	133.0	10146.0	13651.0	0.5833333333333334	0.17609561752988048	0.6018099547511312	-1.0	0.04770674322462397	117.29807208538861	45.32463143733702	7.0	0.7601809954751131	73.0	70.0	143.0	6996.0	5416.0	12412.0	137.0
12	220	large	iso	796.0	415.0	88.66904747999995	60.52691188000001	4.2055779513693005E-5	1211.0	152.02438647999992	32.55764119219941	29.068883707497267	32.55813574386161	36.70525505443658	21.37755832643195	23.243487579103302	12.165525060596439	21.13175201908792	29.20648789072802	15.524174696260024	35.355192616791285	0.9197224923187135	1.1200169060431566	0.8211684014377499	0.6826160153987485	0.5213567839195979	61.0	3.0	31.622776601683793	65.0	291.0	6886.0	36051.0	0.6153846153846154	0.2939719240297275	0.8174157303370787	-1.0	0.18952151604835688	119.6140614330514	46.545031991507685	5.0	0.46629213483146065	130.0	122.0	252.0	7734.0	6313.0	14047.0	85.0
14	261	large	E	810.0	621.0	91.32590171999992	79.25483391999997	5.8894064549535E-5	1431.0	172.99494919999995	35.35533905932738	29.0	48.81407483429035	63.43494882292201	28.460498941515414	26.536447585414198	11.704699910719626	36.76955262170047	23.862068965517242	15.033296378372908	41.10960958218893	1.072505988222733	1.2191496227354268	0.8797164582771498	0.8678242692088695	0.7666666666666667	39.0	3.0	31.400636936215164	86.0	218.0	8129.0	19326.0	0.8333333333333334	0.2124388539482879	0.7171052631578947	-1.0	0.03263651653969693	128.81759831904503	47.299662099062914	2.0	0.506578947368421	230.0	289.0	519.0	10999.0	16777.0	27776.0	70.0
15	285	medium	iso	935.0	451.0	96.91168815999991	64.94112544000001	6.5548024337162E-5	1386.0	164.26702715999994	38.62641583165593	30.083217912982647	46.948085006514944	63.985852802140585	24.08318915758459	23.078990303186366	15.0	33.44861210087095	21.24107872529935	16.15549442140351	37.21947415263073	1.0435113859491323	1.2839855079129152	0.8127127444338003	0.6701062242645394	0.4823529411764706	42.0	4.0	32.7566787083184	63.0	331.0	3848.0	24529.0	0.4375	0.2842712842712843	0.8401015228426396	-1.0	0.22913404563567427	107.07944306596768	46.49046058030937	1.0	0.29441624365482233	181.0	127.0	308.0	8577.0	7097.0	15674.0	67.0
15	296	medium	iso	824.0	392.0	90.32590171999993	59.11269832000001	4.164416390963765E-5	1216.0	152.2670271599999	34.713109915419565	30.479501308256342	38.895315123071114	44.099030557715366	22.02271554554524	24.04723923488128	13.038404810405298	24.14073536026688	28.248493677512066	15.033296378372908	34.68991659241899	0.915810556481702	1.138900192767144	0.8041183611152006	0.6544379540571063	0.47572815533980584	53.0	3.0	31.144823004794873	18.0	298.0	2219.0	53737.0	0.35714285714285715	0.2598684210526316	0.9430379746835443	-1.0	0.20474922689747077	94.98910884877547	39.110770276274835	7.0	0.870253164556962	248.0	67.0	315.0	12735.0	3182.0	15917.0	68.0
15	298	medium	iso	1328.0	650.0	115.3969695199999	76.42640679999997	1.1521966227825971E-4	1978.0	194.65180344000004	44.598206241955516	37.53664875824692	1.285724332358825	4.195111708292096	27.586228448267445	28.57693425868225	16.97056274847714	1.8162165437900437	45.5554786207255	17.69180601295413	24.827605603440666	0.9653319771306885	1.1881243456012347	0.8124839632355105	0.6622912812866737	0.4894578313253012	48.0	4.0	41.10960958218893	75.0	472.0	8311.0	55774.0	0.6153846153846154	0.27654196157735084	0.8628884826325411	-1.0	0.1526614741477463	159.22887987221694	60.91407865570259	12.0	0.40585009140767825	126.0	121.0	247.0	5809.0	8557.0	14366.0	61.0
[truncated: 67 more columns]
