# Supplementary material for: Exploiting Single-Cell Quantitative Data to Map Genetic Variants Having Probabilistic Effects
Source: PLoS Genet. 2016 Aug 1;12(8):e1006213. doi: 10.1371/journal.pgen.1006213 (PMC4968810; doi:10.1371/journal.pgen.1006213)
Supplement: S1 Dataset — (ZIP) [file pgen.1006213.s007.zip › data/2014-10-07_morpho/k_series/K9-2_A.xls]

image_number	cell_	Agroup	C11-1_A	C12-1_A	C13_A	C103_A	C104_A	C115_A	C126_A	C127_A	A7-1_A	A8-1_A	A101_A	A120_A	A121_A	A122_A	A123_A	D14-1_A	D15-1_A	D16-1_A	D17-1_A	D102_A	D105_A	D117_A	D127_A	D135_A	D147_A	D148_A	D154_A	D155_A	D173_A	D176_A	D179_A	D182_A	D188_A	D191_A	D194_A
1	9	A	758.0	100.91168815999994	8.598287886972024E-5	31.76476034853718	27.730849247724095	1.145466554766409	167.0	3.0	255.0	15152.0	0.33641160949868076	64.00068938021604	23.323807579381203	4.0	0.3764705882352941	74.0	4454.0	87.0	7.308689549084569E-4	16.401219466856727	0.5163338015742981	2.23606797749979	18.027756377319946	2.23606797749979	0.16666666666666666	0.15617376188860607	86.82016988013578	33.6900675259798	5.830951894845301	9.486832980505138	4.123105625617661	2.3008949665421112	2.0	60.189189189189186	1.4454422990570275
1	11	B	752.0	100.08326103999991	9.562120215802257E-5	33.1058907144937	28.231188426986208	1.1726708140578226	120.0	3.0	73.0	4005.0	0.09707446808510638	8.537319187990756	4.123105625617661	1.0	0.3561643835616438	134.0	10595.0	118.0	0.0032102401278872802	20.248456731316587	0.6116270033614245	4.0	18.027756377319946	2.23606797749979	0.23529411764705882	0.1514456332038457	25.01689347810003	51.581944655178006	9.486832980505138	16.55294535724685	4.47213595499958	3.701351104664349	2.23606797749979	79.06716417910448	1.492402076451156
1	18	B	893.0	109.15432883999989	6.710717957416941E-5	35.35533905932738	29.698484809834994	1.1904761904761907	119.0	3.0	143.0	5875.0	0.1601343784994401	16.97056274847714	8.48528137423857	1.0	0.2867132867132867	306.0	8769.0	24.0	0.006319967585103472	17.804493814764857	0.5035871324805669	1.4142135623730951	30.4138126514911	12.727922061357855	0.1	0.7194246902796884	87.70938995736148	2.2906100426385265	14.212670403551895	25.079872407968907	9.848857801796104	2.5464752271471696	12.806248474865697	28.65686274509804	0.8374957235716729
2	20	B	1596.0	147.2964644399999	8.405400190726301E-5	45.18849411078001	43.382023926967726	1.0416409844513808	64.0	4.0	193.0	13884.0	0.12092731829573934	14.422205101855956	7.211102550927978	1.0	0.14507772020725387	158.0	4742.0	44.0	5.214232847410898E-4	28.792360097775937	0.6371613098500516	6.0	29.546573405388315	6.324555320336759	0.2857142857142857	0.31234752377721214	24.22774531795417	5.79279649503216	8.54400374531753	15.524174696260024	7.280109889280518	2.132409391116245	2.0	30.0126582278481	1.4660480809784902
2	26	A	965.0	113.98275595999988	3.6733365821155346E-5	38.07886552931954	31.38470965295043	1.2132935416765853	149.0	3.0	484.0	28293.0	0.5015544041450777	60.83739634602663	22.80350850198276	3.0	0.2128099173553719	118.0	2783.0	32.0	0.002800263521956544	21.540659228538015	0.565685424949238	3.0	22.47220505424423	4.0	0.15789473684210525	0.21052631578947367	25.201123645475093	25.201123645475093	7.280109889280518	13.038404810405298	5.830951894845301	2.23606797749979	1.0	23.584745762711865	1.356809198706432
2	27	B	971.0	115.98275595999988	1.3237960092284053E-4	38.8329756778952	30.528675044947494	1.2720164114794124	114.0	6.0	122.0	11748.0	0.12564366632337795	64.94799082069642	27.294688127912362	2.0	0.5327868852459017	86.0	5476.0	86.0	5.321905572038319E-4	24.186773244895647	0.6228410989030497	5.0990195135927845	24.186773244895647	5.0990195135927845	0.295378269592824	0.295378269592824	23.198590513648185	23.198590513648185	6.082762530298219	11.704699910719626	5.385164807134504	2.17350820818199	0.0	63.674418604651166	1.3506208911614317
3	49	A	1494.0	143.4386000399998	1.0125667822875488E-4	48.27007354458868	38.28837943815329	1.2606977430987563	143.0	3.0	672.0	33454.0	0.4497991967871486	54.400372676543036	25.553864678361276	4.0	0.10863095238095238	130.0	3817.0	30.0	0.0030385452349849075	31.76476034853718	0.658063226673873	10.04987562112089	36.40054944640259	16.278820596099706	0.4353084347860404	0.7280109889280518	47.34413247406982	52.25319461272531	10.04987562112089	16.278820596099706	5.0990195135927845	3.1925393799149435	6.324555320336759	29.361538461538462	1.021744825779408
3	51	A	895.0	109.98275595999989	5.554814807387321E-5	37.0	30.01666203960727	1.2326487186076236	138.0	3.0	652.0	24181.0	0.7284916201117319	68.1734688346144	30.083217912982647	2.0	0.0598159509202454	82.0	6873.0	125.0	4.5870334590147893E-4	23.021728866442675	0.6222088882822344	5.0990195135927845	25.0	7.0	0.2626128657194451	0.35	11.30993247402023	0.0	5.830951894845301	10.295630140987	4.47213595499958	2.3021728866442674	2.23606797749979	83.8170731707317	1.4913429361268733
3	53	B	1205.0	126.46803731999985	4.466151687692328E-5	40.607881008493905	35.608987629529715	1.1403829120606261	105.0	4.0	138.0	13678.0	0.11452282157676348	71.87692716454788	32.2490309931942	1.0	0.427536231884058	179.0	8452.0	70.0	0.0025520511911850652	25.059928172283335	0.6171198188608161	6.0	27.202941017470888	7.211102550927978	0.3157894736842105	0.3561309707013459	39.0938588862295	5.403791360249706	10.44030650891055	20.615528128088304	7.280109889280518	2.831760569774271	4.0	47.21787709497207	1.4824893516327495
3	54	A	1130.0	124.22539663999987	5.165782357046883E-5	44.294469180700204	31.76476034853718	1.3944531202087296	154.0	3.0	529.0	26661.0	0.46814159292035395	90.83715777224573	36.069377593742864	3.0	0.15122873345935728	312.0	6702.0	23.0	0.004047544209901092	27.294688127912362	0.6162098481542496	5.0	37.64306044943742	16.64331697709324	0.24028466566610635	0.8219548382347786	10.304846468766016	30.699722550814414	15.620499351813308	29.832867780352597	7.810249675906654	3.8197073100469665	12.083045973594572	21.48076923076923	1.070725156669651
3	57	B	755.0	100.32590171999993	7.808302589610787E-5	32.57299494980466	28.460498941515414	1.1444983806060525	97.0	3.0	54.0	3234.0	0.07152317880794702	14.142135623730951	7.0710678118654755	1.0	0.4444444444444444	145.0	3423.0	39.0	0.009209460719655617	19.924858845171276	0.6116987055036143	3.1622776601683795	20.615528128088304	4.0	0.21271781490575853	0.26666666666666666	1.0809241866606847	17.35402463626133	12.649110640673518	19.849433241279208	6.4031242374328485	3.099960660647321	1.4142135623730951	23.606896551724137	1.652059596844873
3	61	B	778.0	101.7401152799999	5.389917368268343E-5	33.52610922848042	27.85677655436824	1.203517182364848	98.0	3.0	63.0	4499.0	0.08097686375321336	71.59334052157584	25.019992006393608	1.0	0.873015873015873	129.0	2860.0	31.0	0.006641330535215001	20.396078054371138	0.6083640041667786	4.123105625617661	19.924858845171276	3.1622776601683795	0.25	0.18864566947613626	31.390268104187783	1.0809241866606953	9.219544457292887	14.866068747318506	6.324555320336759	2.3505318547086316	2.23606797749979	22.170542635658915	1.3982517482517482
4	65	A	989.0	115.15432883999986	8.792838055789789E-5	37.69615364994153	31.953090617340916	1.1797341953984213	71.0	3.0	638.0	9472.0	0.6450960566228514	0.0	0.0	0.0	0.0	108.0	2464.0	31.0	7.893292167546063E-4	23.08679276123039	0.6124442556028844	7.0710678118654755	22.090722034374522	6.4031242374328485	0.41666666666666674	0.3904053750620288	67.38013505195957	73.72032679786949	6.708203932499369	12.083045973594572	5.385164807134504	2.243765308275509	1.0	22.814814814814813	1.3587662337662338
4	75	B	1377.0	137.53910511999985	1.199156983242152E-4	44.64302857109943	38.600518131237564	1.1565396199946847	73.0	3.0	136.0	9644.0	0.09876543209876543	26.604665209617277	13.0	1.0	0.27941176470588236	298.0	7814.0	42.0	0.005033283080023741	25.179356624028344	0.5640154225631706	4.242640687119285	38.600518131237564	15.811388300841896	0.23076923076923075	0.7461855486748754	60.94539590092285	2.489552921999163	17.204650534085253	31.400636936215164	6.4031242374328485	4.903955596027036	14.422205101855956	26.221476510067113	1.6017404658305605
4	81	B	822.0	104.32590171999989	3.2046862174390825E-5	33.54101966249684	28.635642126552707	1.1713032141645454	80.0	3.0	130.0	5674.0	0.15815085158150852	28.071337695236398	14.035668847618199	1.0	0.18461538461538463	96.0	4081.0	56.0	0.001446341034226518	19.6468827043885	0.5857568703063679	4.47213595499958	19.924858845171276	4.123105625617661	0.2857142857142857	0.25	51.581944655178006	39.053136946026484	6.708203932499369	12.165525060596439	4.123105625617661	2.95057322446693	1.0	42.510416666666664	1.3173241852487136
5	92	B	927.0	111.15432883999989	4.075648505202619E-5	37.69615364994153	30.083217912982647	1.2530625466657095	111.0	3.0	206.0	14405.0	0.2222222222222222	25.83993836203527	11.313708498984761	2.0	0.34951456310679613	105.0	13568.0	185.0	0.00250825964173023	23.194827009486403	0.6153101779263992	7.211102550927978	22.090722034374522	7.0710678118654755	0.47241503539285884	0.4756514941544941	54.940573033113026	66.25050550713324	8.54400374531753	15.264337522473747	4.47213595499958	3.413209633175202	1.4142135623730951	129.21904761904761	1.4316774764150944
5	105	N	832.0	104.3259017199999	5.8847183378757526E-5	34.713109915419565	29.614185789921695	1.1721784337299976	54.0	3.0	-1.0	-1.0	-1.0	-1.0	-1.0	-1.0	-1.0	74.0	2868.0	48.0	3.9131282943303766E-4	21.93171219946131	0.6317991171894178	6.708203932499369	19.697715603592208	5.0990195135927845	0.42857142857142855	0.3333333333333333	53.42696902148067	68.68208772453845	5.385164807134504	9.848857801796104	4.47213595499958	2.2022715545545237	2.23606797749979	38.75675675675676	1.2384937238493723
6	107	A	981.0	115.05382375999986	6.706697996403952E-5	37.8021163428716	31.400636936215164	1.2038646356014977	138.0	3.0	252.0	18786.0	0.25688073394495414	67.39406492310209	26.248809496813376	3.0	0.25396825396825395	124.0	3558.0	35.0	0.001496550178273795	26.248809496813376	0.6943740731003584	7.810249675906654	24.08318915758459	5.830951894845301	0.4235702594681104	0.31763218935607507	13.94059117029002	22.782405730481685	7.280109889280518	14.035668847618199	6.0	2.3392781412696997	2.23606797749979	28.693548387096776	1.219786396852164
6	110	A	800.0	103.15432883999989	5.6873303740129344E-5	32.69556544854363	29.546573405388315	1.1065772331684678	118.0	3.0	348.0	18595.0	0.435	51.66715991576022	21.37755832643195	2.0	0.16379310344827586	227.0	6893.0	52.0	0.00445470020238014	17.46424919657298	0.5341473364043287	1.4142135623730951	19.4164878389476	5.0990195135927845	0.08333333333333334	0.3333333333333333	23.198590513648185	56.88865803962797	12.529964086141668	23.430749027719962	6.4031242374328485	3.6592682195268256	4.0	30.365638766519822	1.7124619178877123
6	115	B	857.0	106.81118307999988	5.595958351179761E-5	35.22782990761707	29.410882339705484	1.1977821508625244	134.0	3.0	99.0	6521.0	0.11551925320886815	22.513288354619984	11.045361017187261	1.0	0.35353535353535354	139.0	4525.0	41.0	0.001719247377444161	21.400934559032695	0.607500791708016	3.605551275463989	28.653097563788805	10.770329614269007	0.2166365803419133	0.6302858668672515	22.61986494804043	11.88865803962797	10.44030650891055	18.973665961010276	5.385164807134504	3.523321317088221	8.06225774829855	32.55395683453237	1.2594475138121548
6	119	B	1007.0	115.3969695199999	5.484590015288804E-5	38.01315561749642	32.64965543462902	1.1642743272928615	114.0	3.0	146.0	12650.0	0.14498510427010924	41.97397764839735	20.396078054371138	3.0	0.4520547945205479	106.0	3657.0	50.0	8.731013080087702E-4	20.591260281974	0.5416877380339454	2.23606797749979	20.615528128088304	2.0	0.125	0.1111111111111111	38.23382517744693	25.201123645475093	6.708203932499369	12.649110640673518	5.385164807134504	2.3488808780588144	2.23606797749979	34.5	1.4492753623188406
7	133	A	1392.0	136.7106779999999	5.224281078528579E-5	43.08131845707603	39.0	1.1046491912070777	139.0	3.0	644.0	23205.0	0.46264367816091956	6.324555320336759	3.1622776601683795	1.0	0.04503105590062112	317.0	7918.0	49.0	0.005322207626889607	28.231188426986208	0.6553000102611596	6.708203932499369	28.160255680657446	7.0	0.31243220522753506	0.3181818181818182	4.763641690726175	21.801409486351815	15.231546211727817	28.442925306655784	11.180339887498949	2.544012578585255	3.1622776601683795	24.977917981072554	1.9617327607981814
7	136	B	972.0	114.81118307999986	7.361431079272206E-5	37.57658845611187	31.304951684997057	1.2003400878628574	142.0	3.0	205.0	5258.0	0.2109053497942387	0.0	0.0	0.0	0.0	89.0	14531.0	226.0	0.0017479918199576033	21.93171219946131	0.5836536285106556	7.0710678118654755	22.02271554554524	6.0	0.4130961923860138	0.35294117647058826	72.9289787086809	64.79887635452492	7.211102550927978	12.529964086141668	5.830951894845301	2.148871112659745	1.4142135623730951	163.26966292134833	1.384213061730094
7	143	A	1003.0	115.74011527999988	4.3830180920059315E-5	38.8329756778952	30.805843601498726	1.260571733734503	127.0	3.0	388.0	15428.0	0.386839481555334	10.0	5.0	1.0	0.059278350515463915	127.0	5116.0	58.0	0.005287055412582181	24.186773244895647	0.6228410989030497	5.0990195135927845	23.0	5.656854249492381	0.27653315937748607	0.33333333333333337	23.198590513648185	56.88865803962797	10.0	18.788294228055936	5.385164807134504	3.4888986504487987	3.1622776601683795	40.28346456692913	1.439796716184519
7	152	A	897.0	108.9116881599999	4.072913137115871E-5	36.013886210738214	31.0	1.161738264862523	127.0	2.0	247.0	11309.0	0.2753623188405797	65.32382592195742	26.570660511172846	3.0	0.22267206477732793	115.0	2376.0	26.0	7.321484118082337E-4	19.235384061671343	0.5341102026344481	2.23606797749979	19.6468827043885	4.123105625617661	0.14285714285714285	0.26559258100921596	63.43494882292201	75.96375653207352	8.06225774829855	14.317821063276353	5.0990195135927845	2.8079557305298435	2.0	20.660869565217393	1.2584175084175084
7	154	A	853.0	106.5685423999999	3.758068643120486E-5	33.60059523282288	30.610455730027933	1.0976835996551895	119.0	3.0	610.0	11821.0	0.7151230949589683	0.0	0.0	0.0	0.0	129.0	5183.0	70.0	0.008669218101595396	18.788294228055936	0.559165517690071	3.605551275463989	19.849433241279208	3.1622776601683795	0.23620751769642942	0.2	69.22774531795417	36.0273733851036	10.198039027185569	17.26267650163207	6.082762530298219	2.8379665350483	5.385164807134504	40.17829457364341	1.742234227281497
8	163	A	796.0	103.25483391999991	5.8950915584397927E-5	32.69556544854363	29.546573405388315	1.1065772331684678	133.0	4.0	492.0	19520.0	0.6180904522613065	66.51051958467654	26.476404589747453	1.0	0.13211382113821138	112.0	8217.0	107.0	5.889965315323896E-4	18.110770276274835	0.5539213048563913	5.0	18.439088914585774	5.0990195135927845	0.35179877236514595	0.38218767082460553	78.146995832256	76.2930389959202	8.06225774829855	14.142135623730951	5.0990195135927845	2.773500981126146	2.23606797749979	73.36607142857143	1.458439819885603
8	169	B	1048.0	117.74011527999988	9.558316572162514E-5	37.33630940518894	33.24154027718932	1.1231822922119372	173.0	3.0	127.0	7681.0	0.12118320610687022	0.0	0.0	0.0	0.12598425196850394	80.0	5194.0	83.0	0.0011097428852432708	25.709920264364882	0.688603685633475	7.615773105863909	26.248809496813376	8.602325267042627	0.4360778994930029	0.47717115136217914	13.736268305622572	26.075355583948763	6.4031242374328485	10.816653826391969	4.47213595499958	2.418677324489565	2.0	64.925	1.2783981517135157
8	173	B	1160.0	125.98275595999986	5.5768381042525195E-5	41.97618372363071	33.734255586866	1.2443192533340977	110.0	4.0	111.0	8203.0	0.09568965517241379	10.770329614269007	5.385164807134504	1.0	0.25225225225225223	171.0	9308.0	62.0	0.003955386005680792	22.825424421026653	0.543770833749638	7.0710678118654755	23.769728648009426	5.0990195135927845	0.43852900965351466	0.295378269592824	84.09385888622948	64.6538240580533	10.770329614269007	18.601075237738275	6.4031242374328485	2.904999895050584	2.8284271247461903	54.432748538011694	1.1390201976794156
9	179	A	909.0	110.81118307999989	4.2089744645015615E-5	36.796738985948195	30.479501308256342	1.2072618450611141	137.0	3.0	531.0	25809.0	0.5841584158415841	61.25302853896887	26.92582403567252	2.0	0.07156308851224105	126.0	6070.0	71.0	0.003277288973502309	23.345235059857504	0.6344376078753201	5.830951894845301	25.495097567963924	7.810249675906654	0.30903983234775434	0.4065853577252028	16.326853510565012	2.9038188650962695	7.810249675906654	14.422205101855956	5.830951894845301	2.473387769603369	3.0	48.17460317460318	1.473805601317957
9	181	B	912.0	110.32590171999988	3.9553317212958346E-5	36.05551275463989	30.675723300355934	1.1753761240316551	126.0	4.0	74.0	4571.0	0.08114035087719298	6.324555320336759	3.1622776601683795	1.0	0.32432432432432434	65.0	8523.0	189.0	3.882330678587699E-4	20.024984394500787	0.5553931386518369	7.615773105863909	20.024984394500787	7.615773105863909	0.5319086662842529	0.5319086662842529	86.241444314528	86.241444314528	5.385164807134504	8.94427190999916	4.47213595499958	2.0	0.0	131.12307692307692	1.4413938753959874
9	185	B	1037.0	118.81118307999986	1.3632794901163365E-4	39.293765408777	32.01562118716424	1.2273310325314168	144.0	4.0	163.0	11683.0	0.15718418514946964	65.42708750749735	27.459060435491963	1.0	0.38650306748466257	256.0	5098.0	25.0	0.005969699278487164	22.360679774997898	0.5690643170074818	3.1622776601683795	30.463092423455635	11.40175425099138	0.17541160386140586	0.6695340634119861	33.17851165939275	23.13142081462746	15.811388300841896	31.064449134018133	7.211102550927978	4.307864007567127	13.416407864998739	19.9140625	1.2553942722636329
9	189	B	1278.0	131.53910511999985	7.207841023948835E-5	43.829214001622255	35.22782990761707	1.2441644607846072	116.0	3.0	148.0	9226.0	0.11580594679186229	57.201398584300364	28.600699292150182	1.0	0.16891891891891891	224.0	6179.0	28.0	0.0028220958778846085	24.08318915758459	0.5494780069907984	5.385164807134504	27.586228448267445	7.0710678118654755	0.33333333333333337	0.3676073110469039	75.96375653207353	46.03224469156572	14.212670403551895	24.596747752497688	6.708203932499369	3.6666666666666665	3.605551275463989	27.584821428571427	1.0150509791228355
9	191	A	818.0	105.1543288399999	4.7758304522626393E-5	33.28663395418648	28.844410203711913	1.1540063991290384	119.0	3.0	601.0	16399.0	0.7347188264058679	0.0	0.0	0.0	0.018302828618968387	226.0	17125.0	117.0	0.0058357779985892064	17.0	0.5107155029071933	1.4142135623730951	17.4928556845359	1.0	0.09090909090909091	0.0625	77.7352262721076	32.73522627210758	13.416407864998739	25.0	5.385164807134504	4.642383454426297	1.0	75.77433628318585	1.5440583941605839
9	196	A	895.0	108.3259017199999	3.2306163346884784E-5	34.48187929913333	31.622776601683793	1.0904127658827183	118.0	3.0	435.0	9158.0	0.4860335195530726	0.0	0.0	0.0	0.0	286.0	10993.0	59.0	0.00485243926857893	17.46424919657298	0.5064761420069098	2.0	17.72004514666935	0.0	0.13333333333333333	0.0	73.61045966596521	-1.0	13.92838827718412	26.248809496813376	7.280109889280518	3.6055512754639896	2.0	38.43706293706294	1.5349768034203584
9	200	B	1115.0	123.05382375999984	8.549046800564991E-5	40.70626487409524	34.0	1.1972430845322128	124.0	3.0	87.0	3010.0	0.07802690582959641	0.0	0.0	0.0	0.09195402298850575	255.0	5482.0	37.0	0.0041407957516431705	24.186773244895647	0.5941781521764649	4.242640687119285	27.784887978899608	7.810249675906654	0.22206996305928156	0.4065853577252028	15.945395900922847	10.750966993188058	12.36931687685298	23.259406699226016	9.848857801796104	2.3616349395342344	3.605551275463989	21.498039215686273	1.7210871944545787
10	205	B	925.0	110.56854239999987	2.9577942513555183E-5	36.40054944640259	32.202484376209235	1.1303646333975037	88.0	4.0	187.0	10999.0	0.20216216216216215	76.2215748284091	29.068883707497267	4.0	0.5026737967914439	188.0	4754.0	42.0	0.004294090106927133	23.853720883753127	0.65531211057339	6.324555320336759	26.92582403567252	9.486832980505138	0.33333333333333337	0.5	19.72227776444703	19.72227776444703	10.770329614269007	20.615528128088304	6.324555320336759	3.259601202601324	3.1622776601683795	25.28723404255319	1.6609171224232226
10	214	B	1229.0	131.63961019999988	7.467484169981364E-5	46.238512086787566	31.953090617340916	1.447074796004051	141.0	4.0	117.0	4884.0	0.0951993490642799	0.0	0.0	0.0	0.17094017094017094	138.0	3538.0	31.0	6.324220860236732E-4	24.73863375370596	0.5350222712026866	2.8284271247461903	24.041630560342615	1.4142135623730951	0.19026059766179765	0.09513029883089882	68.19859051364818	68.19859051364818	8.06225774829855	15.0	6.4031242374328485	2.342606428329091	1.4142135623730951	25.63768115942029	1.2091577162238554
11	228	B	743.0	99.4974745999999	5.367764282861713E-5	34.132096331752024	25.553864678361276	1.3356921452532657	143.0	3.0	163.0	12565.0	0.2193808882907133	64.48216619415412	23.08679276123039	3.0	0.6012269938650306	83.0	1775.0	28.0	6.343531085314832E-4	21.095023109728988	0.6180406531345966	3.605551275463989	21.095023109728988	3.605551275463989	0.2095684110712273	0.2095684110712273	0.954841253872182	0.954841253872182	6.708203932499369	11.704699910719626	4.123105625617661	2.8388067087090953	0.0	21.3855421686747	1.3092957746478873
11	230	B	938.0	112.5685423999999	5.700330615209238E-5	37.33630940518894	31.016124838541646	1.203770928816795	163.0	3.0	111.0	10203.0	0.11833688699360341	45.697082222712595	21.0	3.0	0.4594594594594595	129.0	8780.0	89.0	0.0018842085291733712	24.166091947189145	0.6472544376287652	5.0	25.942243542145693	7.0710678118654755	0.2808279781508652	0.3996803834887158	17.42986281766784	25.55996517182382	9.433981132056603	18.35755975068582	4.47213595499958	4.104875150354758	2.23606797749979	68.06201550387597	1.307630979498861
11	233	B	874.0	107.98275595999988	7.724219817420939E-5	34.88552708502482	30.01666203960727	1.1622054124137133	126.0	3.0	111.0	6057.0	0.12700228832951946	65.80286765636724	25.632011235952593	1.0	0.43243243243243246	207.0	10373.0	74.0	0.004889984033722851	19.235384061671343	0.5513857943091949	2.23606797749979	18.027756377319946	2.23606797749979	0.125	0.1350858067395748	0.0	90.0	14.317821063276353	24.596747752497688	5.385164807134504	4.567501391955699	3.1622776601683795	50.111111111111114	1.4767184035476717
11	236	B	1075.0	120.81118307999988	6.414675805736091E-5	39.56008088970496	32.89376840679705	1.202661865933561	160.0	3.0	78.0	7319.0	0.07255813953488371	8.0	4.0	1.0	0.46153846153846156	300.0	7924.0	39.0	0.004491280110713011	20.12461179749811	0.5087100770497994	2.0	21.18962010041709	1.0	0.125	0.05555555555555555	68.74949449286676	21.250505507133255	13.601470508735444	25.632011235952593	11.704699910719626	2.1898905082118154	2.23606797749979	26.413333333333334	1.4765270065623421
11	240	B	964.0	113.7401152799999	4.260540827014813E-5	36.138621999185304	31.78049716414141	1.1371320534268186	127.0	3.0	96.0	10021.0	0.0995850622406639	50.160577428974335	22.47220505424423	3.0	0.5833333333333334	115.0	18081.0	232.0	5.104536179632755E-4	19.6468827043885	0.5436533441931297	2.23606797749979	18.681541692269406	1.4142135623730951	0.125	0.07993607669774316	11.04094018032373	29.475889003245754	7.211102550927978	12.36931687685298	5.0990195135927845	2.42582262018792	1.0	157.22608695652173	1.4755821027598033
11	243	B	959.0	113.39696951999987	3.2968250985832466E-5	36.6742416417845	31.575306807693888	1.1614848864381633	138.0	3.0	87.0	7860.0	0.09071949947862357	78.02908209227218	28.160255680657446	2.0	1.1379310344827587	107.0	2633.0	30.0	0.0010958131397201443	20.09975124224178	0.5480618096637421	2.8284271247461903	21.213203435596427	3.1622776601683795	0.15987215339548633	0.17541160386140586	57.52880770915151	30.963756532073518	7.211102550927978	13.601470508735444	6.4031242374328485	2.124192816566147	1.4142135623730951	24.60747663551402	1.2191416635017092
11	246	A	881.0	110.56854239999988	6.053260081646498E-5	36.359317925395686	29.154759474226502	1.247114316190404	128.0	4.0	346.0	13335.0	0.3927355278093076	27.777601085436988	13.45362404707371	1.0	0.10115606936416185	82.0	1845.0	26.0	9.690875984200802E-4	23.430749027719962	0.6444221279342103	5.385164807134504	23.430749027719962	5.385164807134504	0.31514293343362576	0.31514293343362576	37.23483398157467	37.23483398157467	6.4031242374328485	11.40175425099138	5.0	2.2803508501982757	0.0	22.5	1.1555555555555554
12	259	B	883.0	107.74011527999988	5.590596665279505E-5	34.92849839314596	30.870698080866262	1.131445045448931	127.0	3.0	119.0	9097.0	0.1347678369195923	12.0	6.0	1.0	0.17647058823529413	205.0	7802.0	60.0	0.006773260133424139	19.313207915827967	0.5529355341430254	2.0	18.681541692269406	2.8284271247461903	0.11764705882352941	0.17374889710522776	23.629377730656813	68.62937773065681	14.142135623730951	27.018512172212592	5.0	5.403702434442518	2.0	38.05853658536585	1.576518841322738
12	265	B	1168.0	126.56854239999987	8.300025627684275E-5	40.85339643163099	34.17601498127012	1.1953820963040995	105.0	4.0	188.0	12195.0	0.16095890410958905	21.72666268377442	10.770329614269007	2.0	0.26063829787234044	346.0	5911.0	30.0	0.007645462067990895	23.259406699226016	0.5693383838514166	2.8284271247461903	25.019992006393608	8.48528137423857	0.14285714285714288	0.5	22.166345822082462	67.83365417791755	15.811388300841896	29.120439557122072	10.44030650891055	2.78923224450053	8.94427190999916	17.083815028901736	1.7560480460159025
12	272	A	1033.0	118.32590171999989	9.158278911376223E-5	38.600518131237564	32.57299494980466	1.1850466372748771	177.0	3.0	654.0	21080.0	0.633107454017425	33.1058907144937	16.55294535724685	1.0	0.0382262996941896	197.0	10395.0	85.0	0.002994720760321636	22.80350850198276	0.590756539185648	8.0	31.76476034853718	13.45362404707371	0.5333333333333333	0.7041948671773347	71.56505117707799	23.55226367289464	16.15549442140351	28.160255680657446	7.280109889280518	3.868108601234381	10.04987562112089	52.766497461928935	1.6108706108706108
13	278	B	1300.0	131.39696951999986	8.552608057930407E-5	42.1070065428546	36.05551275463989	1.1678382395889226	93.0	3.0	274.0	15025.0	0.21076923076923076	10.0	5.0	1.0	0.11678832116788321	137.0	19577.0	194.0	0.0031515472777866762	26.476404589747453	0.6287885737686191	7.810249675906654	23.53720459187964	6.324555320336759	0.3934746942630246	0.33333333333333337	55.634760938740314	77.0053832080835	9.486832980505138	17.72004514666935	6.324555320336759	2.80178514522438	3.0	142.8978102189781	1.3576135260765185
13	279	B	981.0	113.98275595999989	3.219525181005344E-5	36.89173349139343	31.906112267087632	1.156259126231705	119.0	4.0	62.0	7836.0	0.06320081549439348	33.51667768025446	14.035668847618199	1.0	0.8064516129032258	227.0	5518.0	37.0	0.005494712515259499	21.470910553583888	0.5819978765322289	3.0	25.0	10.04987562112089	0.16666666666666666	0.6232668276601431	32.005383208083515	63.70520992941614	13.892443989449804	25.942243542145693	6.708203932499369	3.8672413366061797	10.770329614269007	24.308370044052865	1.5221094599492568
13	284	A	874.0	108.3259017199999	3.568775805213937E-5	36.05551275463989	29.154759474226502	1.2366938848016846	88.0	3.0	472.0	28554.0	0.540045766590389	65.93732827631831	23.706539182259394	1.0	0.1504237288135593	167.0	5156.0	37.0	0.003806342998728783	23.021728866442675	0.6385078759829887	5.0	23.194827009486403	5.385164807134504	0.2631578947368421	0.2929143502255349	3.1798301198642207	18.621579366487577	9.433981132056603	16.64331697709324	8.06225774829855	2.064349403937827	2.0	30.87425149700599	1.1984096198603569
13	286	B	1354.0	134.46803731999987	4.5967494287066405E-5	45.18849411078001	36.24913792078372	1.2466087941051653	78.0	3.0	171.0	9957.0	0.12629246676514033	18.691680412292467	9.219544457292887	1.0	0.27485380116959063	443.0	9786.0	26.0	0.00474924710109281	24.351591323771842	0.5388891974154679	3.1622776601683795	28.178005607210743	6.4031242374328485	0.14285714285714288	0.29075089419334005	42.66269414087617	14.432062936135907	19.924858845171276	35.90264614203248	5.0990195135927845	7.041088202609244	5.385164807134504	22.090293453724605	1.1769875332107091
13	287	N	1052.0	119.98275595999988	8.811765725606898E-5	40.024992192379	31.78049716414141	1.259419951351171	99.0	4.0	-1.0	-1.0	-1.0	-1.0	-1.0	-1.0	-1.0	83.0	9200.0	144.0	6.535868675191541E-4	23.345235059857504	0.5832664488140131	4.0	22.561028345356956	3.1622776601683795	0.2	0.15871016626723794	14.036243467926454	4.398705354995542	7.211102550927978	11.40175425099138	3.605551275463989	3.1622776601683795	1.4142135623730951	110.8433734939759	1.2991304347826087
13	288	B	1048.0	117.7401152799999	6.863679101665223E-5	39.01281840626232	33.015148038438355	1.1816641973206083	94.0	3.0	122.0	7497.0	0.11641221374045801	0.0	0.0	0.0	0.1557377049180328	111.0	10323.0	105.0	0.0029064851907662304	24.08318915758459	0.6173147734878537	5.385164807134504	23.345235059857504	5.656854249492381	0.2929143502255349	0.3076923076923077	24.663814712463562	47.86240522611175	7.280109889280518	13.416407864998739	6.708203932499369	2.0	2.23606797749979	93.0	1.1290322580645162
13	291	A	847.0	106.32590171999992	5.766324861461342E-5	35.77708763999664	29.068883707497267	1.2307692307692308	94.0	3.0	550.0	19631.0	0.6493506493506493	33.14851044140992	16.0	2.0	0.06909090909090909	205.0	5072.0	20.0	0.0064702301737035945	19.4164878389476	0.5427073336523103	3.0	26.68332812825267	10.198039027185569	0.1875	0.6264605575682153	63.43494882292201	37.874983651098205	12.041594578792296	23.345235059857504	6.082762530298219	3.837933002246096	10.04987562112089	24.741463414634147	0.8083596214511041
13	297	B	775.0	100.91168815999991	6.204916478645601E-5	33.015148038438355	29.017236257093817	1.1377771385917972	79.0	3.0	59.0	4042.0	0.07612903225806451	10.0	5.0	1.0	0.4067796610169492	106.0	3894.0	53.0	0.0011803603976819987	18.027756377319946	0.5460449959615772	6.0	18.681541692269406	6.324555320336759	0.42857142857142855	0.45407660918649984	86.42366562500266	75.14138555207535	7.211102550927978	13.892443989449804	5.830951894845301	2.382534488362192	2.0	36.735849056603776	1.4427324088341036
13	298	A	794.0	102.91168815999991	4.4264986093772685E-5	34.0147027033899	28.231188426986208	1.2048625863328952	74.0	3.0	507.0	14853.0	0.6385390428211587	0.0	0.0	0.0	0.023668639053254437	191.0	14322.0	33.0	0.00430004190616842	20.12461179749811	0.5916445007027062	2.8284271247461903	29.154759474226502	11.704699910719626	0.17374889710522776	0.74027022093287	19.98310652189997	5.033786956200046	10.44030650891055	20.223748416156685	6.082762530298219	3.3247637591344827	9.219544457292887	74.98429319371728	0.4400921658986175
14	301	A	756.0	99.4974745999999	4.162883121463562E-5	32.89376840679705	27.85677655436824	1.180817469767117	79.0	3.0	350.0	12118.0	0.46296296296296297	33.674487989658	16.492422502470642	1.0	0.1	307.0	5141.0	32.0	0.008575157017296813	17.08800749063506	0.5194907217472856	1.0	21.095023109728988	5.830951894845301	0.058823529411764705	0.40430377003132	21.80140948635181	52.76516601842533	13.601470508735444	25.0	6.324555320336759	3.952847075210474	6.708203932499369	16.745928338762216	1.9109122738766775
14	304	B	868.0	108.32590171999989	7.07316044098705E-5	35.05709628591621	29.017236257093817	1.2081473223469321	175.0	3.0	75.0	6008.0	0.08640552995391705	13.416407864998739	6.708203932499369	1.0	0.3466666666666667	176.0	4493.0	46.0	0.0011865935326947268	19.4164878389476	0.5538532821027723	5.385164807134504	20.223748416156685	5.0	0.35355339059327373	0.31622776601683794	71.37842063351242	56.309932474020215	8.94427190999916	16.64331697709324	7.211102550927978	2.3080127982580767	1.4142135623730951	25.52840909090909	1.8019140885822391
14	312	A	705.0	95.49747459999993	6.921378132017726E-5	31.016124838541646	27.018512172212592	1.1479582828561683	112.0	3.0	391.0	12636.0	0.5546099290780142	4.47213595499958	2.23606797749979	1.0	0.05370843989769821	151.0	2835.0	25.0	0.0037126896109897617	20.09975124224178	0.6480419893482365	4.47213595499958	23.345235059857504	8.06225774829855	0.31234752377721214	0.5803340113821	26.56505117707799	29.744881296942225	9.219544457292887	18.027756377319946	6.4031242374328485	2.815462531857365	3.605551275463989	18.774834437086092	1.3315696649029982
