# Supplementary material for: Exploiting Single-Cell Quantitative Data to Map Genetic Variants Having Probabilistic Effects
Source: PLoS Genet. 2016 Aug 1;12(8):e1006213. doi: 10.1371/journal.pgen.1006213 (PMC4968810; doi:10.1371/journal.pgen.1006213)
Supplement: S1 Dataset — (ZIP) [file pgen.1006213.s007.zip › data/2014-10-07_morpho/k_series/K9-2_A1B.xls]

image_number	cell_id	Cgroup	Agroup	Dgroup	C11-1_A1B	C11-2_A1B	C12-1_A1B	C12-2_A1B	C13_A1B	C101_A1B	C102_A1B	C103_A1B	C104_A1B	C105_A1B	C106_A1B	C107_A1B	C108_A1B	C109_A1B	C110_A1B	C111_A1B	C112_A1B	C113_A1B	C114_A1B	C115_A1B	C116_A1B	C117_A1B	C118_A1B	C126_A1B	C127_A1B	C128_A1B	A7-1_A1B	A7-2_A1B	A8-1_A1B	A8-2_A1B	A9_A1B	A101_A1B	A102_A1B	A103_A1B	A104_A1B	A120_A1B	A121_A1B	A122_A1B	A123_A1B	D14-3_A1B	D15-3_A1B	D16-3_A1B	D17-3_A1B	D104_A1B	D107_A1B
1	0	medium	iso	A1	915.0	249.0	98.56854239999991	47.041630520000005	4.299979748122136E-5	1164.0	148.02438647999992	36.40054944640259	30.0	23.770286476777983	36.425753212732104	17.72004514666935	17.765273866108334	11.704699910719626	17.939289651698786	29.6	17.0	30.211982978525022	0.997454093881138	1.2133516482134197	0.8220651410906504	0.4772479066303008	0.2721311475409836	119.0	4.0	34.9857113690718	71.0	174.0	3587.0	11903.0	0.3333333333333333	0.2104810996563574	0.710204081632653	-1.0	0.12361745308772137	45.713291557658195	19.12116734070352	4.0	0.35918367346938773	182.0	5357.0	43.0	0.004581296861043856	20.615528128088304	0.5663521139548542
1	13	small	api	A1	1071.0	73.0	104.0832610399999	23.142135600000003	6.963040354960523E-5	1144.0	129.63961019999985	39.395431207184416	34.0147027033899	52.03497591043114	68.96248897457818	7.0710678118654755	-1.0	14.142135623730951	20.002319453132298	13.082577962842267	17.0	21.4307747528846	-1.0	1.1581883149388301	-1.0	0.22234253009334828	0.06816059757236227	128.0	3.0	35.11409973215888	66.0	26.0	8743.0	3189.0	0.45454545454545453	0.08041958041958042	0.2826086956521739	0.031027043020717526	-1.0	31.900071755438432	14.604709264427392	3.0	0.6630434782608695	290.0	8958.0	30.0	0.004933479187079247	17.46424919657298	0.44330646121695655
1	14	medium	iso	A1	862.0	326.0	91.84062035999993	55.11269832000001	4.732835895680716E-5	1188.0	148.95331867999988	34.92849839314596	29.832867780352597	29.03316909090654	41.541887116620074	20.808652046684813	18.86205666565682	13.601470508735444	21.014358869318965	29.296546561829402	14.866068747318506	31.6878643200553	1.1032016505693287	1.1708059262123387	0.9422583417717095	0.6000906581855329	0.37819025522041766	133.0	4.0	32.449961479175904	81.0	254.0	3818.0	13523.0	0.5	0.281986531986532	0.7582089552238805	-1.0	0.16102514770784326	56.038409554765444	22.804493814764857	1.0	0.42686567164179107	119.0	2729.0	29.0	0.0012807256409755317	21.93171219946131	0.6279030937031345
2	21	small	api	A1	1079.0	223.0	104.91168815999991	41.213203400000005	3.463968753366876E-5	1302.0	148.12489155999992	39.05124837953327	34.0147027033899	17.543257715400117	16.71815061163214	14.866068747318506	17.968000869898457	14.866068747318506	9.423514363061145	30.810206078783587	17.08800749063506	32.75876226954017	0.827363536709497	1.1480696662282286	0.7206562119419525	0.3928371006397886	0.20667284522706209	57.0	3.0	37.36308338453881	37.0	148.0	2139.0	11205.0	0.2	0.14208909370199693	0.8	-1.0	0.13664767955775306	44.177744120138215	17.083045973594572	1.0	0.5243243243243243	266.0	5966.0	32.0	0.004311996368488512	21.02379604162864	0.53836424990314
2	25	large	iso	A1	957.0	500.0	96.91168815999993	66.94112544000001	3.7162732950207974E-5	1457.0	166.26702715999997	36.71511950137164	31.38470965295043	39.9774088189464	43.393997010717726	24.73863375370596	24.75321814150139	13.92838827718412	27.454629419423302	30.078341027802242	16.278820596099706	39.96240837137119	0.9994108084164226	1.1698409801258143	0.854313385661133	0.6907435698517715	0.522466039707419	76.0	4.0	34.52535300326414	58.0	377.0	2516.0	18538.0	0.7142857142857143	0.29855868222374743	0.8666666666666667	-1.0	0.17640374147091806	55.142091501432944	20.223748416156685	3.0	0.271264367816092	264.0	5025.0	30.0	0.007583623506595019	18.601075237738275	0.506632566919559
2	28	medium	E	A1	1513.0	658.0	126.29646443999987	79.18376611999997	4.630803331560391E-5	2171.0	207.48023056000008	46.861498055439924	39.824615503479755	28.495638618244982	47.40021446085663	30.265491900843113	26.928750423524	16.1245154965971	32.00921998322399	39.623734719099026	20.396078054371138	43.48490215638379	1.1239100004582556	1.176696810829104	0.955139837309787	0.6269674014320338	0.43489755452742895	127.0	3.0	44.27188724235731	183.0	323.0	10120.0	18997.0	0.5294117647058824	0.23307231690465224	0.6383399209486166	-1.0	0.06499580884280019	162.07514067557267	66.05957856672953	6.0	0.2826086956521739	153.0	12496.0	111.0	0.0012306697444830884	30.01666203960727	0.6405399589252521
2	37	small	api	A1	1065.0	184.0	108.3259017199999	38.627416960000005	6.96977327549584E-5	1249.0	148.95331867999988	41.30375285612676	31.400636936215164	21.23470413425389	38.56045971442282	15.264337522473747	14.490177677355042	12.206555615733702	17.092877793918817	27.96121625760336	18.681541692269406	27.421430765563535	1.0534265253578323	1.31537945997809	0.8008537136313343	0.35658523350993104	0.1727699530516432	70.0	3.0	37.656340767525464	51.0	110.0	2757.0	7003.0	0.2727272727272727	0.1289031224979984	0.6832298136645962	-1.0	0.09980189390969305	40.60328743388684	15.0	2.0	0.4720496894409938	100.0	3506.0	47.0	3.0801129334922866E-4	28.071337695236398	0.6796316497684171
3	46	small	api	A1	1408.0	278.0	122.39696951999986	47.284271200000006	6.525579107492041E-5	1686.0	172.50966784	44.82186966202994	39.05124837953327	71.47784305642732	81.36919821145156	17.69180601295413	19.40629385644858	13.45362404707371	34.98292266304776	7.810249675906655	18.867962264113206	35.38361202590827	0.9116529999918178	1.147770468857048	0.794281630977702	0.38631897003196375	0.19744318181818182	132.0	4.0	39.0	181.0	204.0	10222.0	14096.0	0.5454545454545454	0.22835112692763937	0.5298701298701298	-1.0	0.09286815797101543	115.03016447299072	48.404540279735045	6.0	0.412987012987013	138.0	8345.0	89.0	0.0011230301212595821	31.064449134018133	0.6930645546081233
3	48	medium	iso	B	1233.0	558.0	113.15432883999989	71.76955255999998	2.9923837650087573E-5	1791.0	187.33809496000003	40.19950248448356	38.118237105091836	62.02052561151986	73.09072818945923	26.0	26.11232271297006	14.317821063276353	40.79652479860955	16.370116967362218	18.027756377319946	42.64	0.9956984786759598	1.0546002527255833	0.9441477717292466	0.6342625447540947	0.45255474452554745	158.0	3.0	37.8021163428716	2.0	417.0	144.0	47149.0	0.07142857142857142	0.23394751535455052	0.9952267303102625	-1.0	0.21918489551625728	136.459064467176	55.27538590020256	4.0	0.4200477326968974	686.0	15753.0	33.0	0.008386070266887933	25.179356624028344	0.626359906661711
3	50	medium	iso	A1	1025.0	468.0	102.4974745999999	66.18376612	8.229969422037486E-5	1493.0	171.09545427999996	38.58756276314948	32.2490309931942	15.285226834555033	30.171137569688426	25.059928172283335	22.638401406881325	13.416407864998739	17.233532060103695	38.20269825347621	17.69180601295413	34.289819412692204	1.1069654487470102	1.1965495264429173	0.9251313249337692	0.6457111882832678	0.45658536585365855	155.0	3.0	37.20215047547655	127.0	332.0	8498.0	27128.0	0.5384615384615384	0.3074346952444742	0.7233115468409586	-1.0	0.1792938039599778	99.29277150071945	38.210532795561015	3.0	0.39869281045751637	117.0	7858.0	88.0	8.958617417581151E-4	24.20743687382041	0.6273378036961208
3	52	medium	iso	B	1352.0	640.0	118.15432883999989	77.59797967999997	1.1513501110028404E-4	1992.0	198.16652208	43.46262762420146	37.69615364994153	69.09201952899035	84.58256338416469	27.294688127912362	28.467905410977373	16.1245154965971	44.29092545081409	9.284766908852593	17.69180601295413	44.48964830332879	0.9587880714746013	1.152972476391338	0.8315793231036095	0.6567510512888631	0.47337278106508873	79.0	3.0	37.8021163428716	53.0	510.0	2557.0	32633.0	0.5333333333333333	0.28263052208835343	0.9058614564831261	-1.0	0.22002917791671933	68.10975376453243	22.360679774997898	2.0	0.1811722912966252	603.0	10901.0	44.0	0.010464863202223455	25.317977802344327	0.5825229441085706
3	55	medium	iso	A1	1015.0	276.0	100.91168815999993	48.284271200000006	3.21350281446971E-5	1291.0	151.19595935999988	37.36308338453881	33.24154027718932	49.45899552514572	61.23536908805853	17.46424919657298	18.80571797531859	13.601470508735444	27.88849060651106	19.734344273154928	16.55294535724685	31.814244165785045	0.9286669734967731	1.1239877295992127	0.8262251882659908	0.4784804622775031	0.27192118226600986	95.0	4.0	34.66987164671943	75.0	194.0	5452.0	17793.0	0.42857142857142855	0.20836560805577073	0.7211895910780669	-1.0	0.1284765340211507	55.3198802829953	19.477501758302665	4.0	0.4200743494423792	97.0	5023.0	68.0	0.001976091077766377	19.72308292331602	0.5278762119369842
3	56	small	api	A1	1027.0	180.0	103.56854239999991	37.213203400000005	8.630792905239197E-5	1207.0	143.19595935999988	39.824615503479755	30.886890422961002	44.50178838738634	63.487658816803645	12.206555615733702	20.80829861751242	13.601470508735444	22.74974883111769	17.58027410866648	16.492422502470642	25.423308937597092	0.5866195905829885	1.2893695337447935	0.45496622591913893	0.3593099075998972	0.17526777020447906	94.0	3.0	36.124783736376884	71.0	131.0	3844.0	9345.0	0.5833333333333334	0.16735708367854185	0.6485148514851485	-1.0	0.09118304242342759	39.53460542247214	15.242465569268587	2.0	0.4306930693069307	93.0	15309.0	220.0	9.40208930131481E-4	28.0178514522438	0.7035309970486893
3	60	small	api	A1	1309.0	220.0	118.15432883999989	42.455844080000006	5.991450237067734E-5	1529.0	162.6101729199999	42.01190307520001	38.01315561749642	29.291362170984257	18.71795216786424	16.76305461424021	16.52406400863369	13.92838827718412	14.305469545719664	34.11976666843797	20.12461179749811	44.57785762459454	1.0144631856595114	1.1051937781209376	0.9179052630791251	0.3593253374363634	0.16806722689075632	83.0	4.0	41.10960958218893	35.0	129.0	3519.0	17152.0	0.42857142857142855	0.10725964682799215	0.7865853658536586	-1.0	0.14145452830575567	47.74110575319574	21.58240855572283	5.0	0.7378048780487805	131.0	6206.0	71.0	9.172430164315839E-4	27.16615541441225	0.6466299649836302
3	63	medium	api	A1	1023.0	290.0	101.42640679999994	49.041630520000005	4.193832567066013E-5	1313.0	153.2964644399999	38.63935817272331	32.55764119219941	47.42633583160236	57.728085393756714	17.69180601295413	19.230681839963868	13.45362404707371	26.837919909654442	21.316040554138105	17.204650534085253	31.741181376182418	0.9199780933501925	1.1867984521550976	0.7751763508619445	0.48351935227976583	0.28347996089931576	78.0	3.0	34.88552708502482	63.0	186.0	3492.0	10742.0	0.2727272727272727	0.18964204112718963	0.7469879518072289	-1.0	0.1301245468500628	47.277805496932686	20.0	2.0	0.3534136546184739	86.0	7890.0	125.0	7.947923654185389E-4	28.0178514522438	0.7251117196874778
4	71	small	api	A1	1288.0	151.0	117.39696951999986	34.798989840000004	5.728457270831936E-5	1439.0	154.61017291999988	43.382023926967726	36.24913792078372	41.30861401354872	43.0771229314837	13.601470508735444	13.813786545177223	13.0	21.87542014170689	26.06958549097459	19.6468827043885	32.029269262506034	0.9846301348477182	1.1967739487149105	0.8227369386716755	0.29642153440827634	0.1172360248447205	76.0	3.0	40.44749683231337	48.0	106.0	4124.0	12825.0	0.5384615384615384	0.10701876302988186	0.6883116883116883	-1.0	0.1316481121823551	36.418020715204875	13.342650082910549	2.0	0.577922077922078	249.0	16811.0	120.0	0.0018055404584780069	29.068883707497267	0.6700674859345848
4	72	large	api	A1	1029.0	565.0	104.91168815999993	72.76955256	7.98355038286284E-5	1594.0	179.68124071999995	40.52159917870962	32.28002478313795	23.07572627128161	42.92013346874279	26.92582403567252	25.68042960694569	13.892443989449804	25.467899118409452	36.98881918528475	18.439088914585774	37.398991123572074	1.0484958564863724	1.2553149959127916	0.8352452252225089	0.6936267429899685	0.5490767735665695	78.0	4.0	38.01315561749642	75.0	422.0	3436.0	18980.0	0.6923076923076923	0.31179422835633624	0.8490945674044266	-1.0	0.20906731310106788	68.84980558414334	30.596747752497688	1.0	0.10663983903420524	109.0	4359.0	58.0	0.0014319089103814408	29.120439557122072	0.7186399388803537
4	73	small	api	A1	1013.0	161.0	102.5685423999999	35.1421356	2.8623986530949786E-5	1174.0	140.12489155999987	36.87817782917155	34.058772731852805	33.00916502096075	30.963756532073518	12.649110640673518	14.675640317510984	11.40175425099138	16.161319107489884	25.60280157084107	17.72004514666935	31.411958091005904	0.8619120097663194	1.0827805840074194	0.7960172379304629	0.3426209905855115	0.15893385982230998	100.0	3.0	36.138621999185304	20.0	102.0	1603.0	10008.0	0.3333333333333333	0.10391822827938671	0.8360655737704918	-1.0	0.11659259259236399	41.70660087784339	17.269106839051044	2.0	0.4672131147540984	114.0	10809.0	134.0	7.890120400030325E-4	19.72308292331602	0.534817176018783
4	74	small	api	A1	1108.0	178.0	108.3259017199999	38.213203400000005	4.175000443576917E-5	1286.0	148.9533186799999	39.05124837953327	33.95585369269929	31.328692867804136	47.01459878787057	14.422205101855956	14.74143503591005	12.529964086141668	19.8201090136123	25.003052719082127	18.027756377319946	27.09414259426338	0.9783447179140666	1.1500593898462201	0.8506906048085793	0.3527614614164325	0.16064981949458484	125.0	3.0	37.94733192202055	43.0	138.0	2170.0	8717.0	0.6666666666666666	0.14074650077760498	0.7624309392265194	-1.0	0.11887132144172771	36.47950072926347	14.36931687685298	2.0	0.4143646408839779	108.0	8922.0	117.0	9.337014113875672E-4	26.476404589747453	0.6779912471024542
4	77	small	api	A1	991.0	235.0	100.66904747999993	43.798989840000004	4.711292547997706E-5	1226.0	146.4680373199999	36.71511950137164	33.12099032335839	29.67848992513521	45.71082927907119	15.524174696260024	17.536291191546354	12.36931687685298	19.773869998513213	25.6332915082327	17.4928556845359	27.62389909187445	0.8852598606336839	1.1085151483371711	0.7985996961445394	0.4350790132260029	0.23713420787083753	103.0	3.0	35.510561809129406	34.0	162.0	1337.0	8278.0	0.38461538461538464	0.1598694942903752	0.826530612244898	-1.0	0.15653253138728027	40.27841108603383	17.625082392965485	2.0	0.33163265306122447	144.0	6123.0	57.0	0.0033880952958280338	23.600847442411894	0.6428100401942091
4	79	small	api	A1	1274.0	217.0	116.6396101999999	40.970562720000004	9.755320978770566E-5	1491.0	160.02438647999992	43.60045871318328	35.0	44.81027956917467	68.2145770588564	15.264337522473747	18.016817162470677	13.601470508735444	28.210712370970775	19.4	19.235384061671343	30.380477593273	0.8472271980574688	1.2457273918052365	0.6801064210603219	0.3512577129651625	0.17032967032967034	88.0	4.0	39.45883931389772	43.0	126.0	1966.0	8089.0	0.5	0.11334674714956405	0.7455621301775148	-1.0	0.10722843297595282	29.60402735590115	10.816653826391969	4.0	0.3668639053254438	106.0	7311.0	107.0	0.001640547286845606	28.30194339616981	0.6491203127551564
5	85	small	api	A1	1317.0	100.0	118.39696951999987	27.313708480000003	8.282369819050853E-5	1417.0	148.1248915599999	41.340053217188775	38.58756276314948	52.56142842766697	57.84770485871766	9.0	-1.0	14.0	22.907566060080615	16.481994571768343	19.1049731745428	27.05714285714286	-1.0	1.0713310262929558	-1.0	0.23069601013213528	0.07593014426727411	71.0	4.0	39.05124837953327	289.0	60.0	13446.0	2935.0	0.7333333333333333	0.24629498941425548	0.17191977077363896	0.0880782834142518	-1.0	23.05604794581065	10.44766094595442	2.0	0.14326647564469913	163.0	7712.0	66.0	0.0019518366853044165	26.832815729997478	0.6490755004359952
5	88	small	api	A1	858.0	187.0	93.66904747999993	37.798989840000004	3.8429805395218034E-5	1045.0	133.88225087999984	35.77708763999664	29.966648127543394	28.73979529168804	38.65980825409008	14.317821063276353	16.37677487342385	12.083045973594572	16.54690303349844	24.560638108988794	15.811388300841896	26.48796896706126	0.8742759898660659	1.193896877879801	0.7322876925674365	0.4035376771400476	0.21794871794871795	77.0	3.0	33.28663395418648	10.0	129.0	742.0	15473.0	0.16666666666666666	0.13301435406698564	0.9280575539568345	-1.0	0.16216427200891184	78.97925532580385	36.30144766321732	3.0	0.7266187050359713	122.0	6050.0	69.0	9.977885659732367E-4	21.02379604162864	0.5876329636771579
5	99	small	api	A1	1112.0	244.0	106.3259017199999	44.870057640000006	4.563949216845782E-5	1356.0	153.1959593599999	39.11521443121589	34.66987164671943	55.634760938740314	62.21607358779072	16.1245154965971	17.80904735486248	13.892443989449804	28.914580079545868	16.181196334284195	17.46424919657298	32.68248571084466	0.9054114560594143	1.1282191878237626	0.8025137897236749	0.422004957532939	0.21942446043165467	56.0	3.0	36.40054944640259	119.0	178.0	4786.0	9334.0	0.46153846153846156	0.21902654867256638	0.5993265993265994	-1.0	0.13373510527863933	24.839534795462757	10.04987562112089	1.0	0.2222222222222222	128.0	8504.0	91.0	0.001293204759852714	24.186773244895647	0.6183469424008423
5	102	small	api	A1	938.0	153.0	97.74011527999993	33.55634916	3.770912606600117E-5	1091.0	133.29646443999988	38.01315561749642	30.0	51.677402178041234	59.40117980365713	12.041594578792296	15.005522287283693	13.152946437965905	22.308066410821432	16.2	15.033296378372908	25.916934524913366	0.8024775378193165	1.2671051872498809	0.6333156441108176	0.34332217701881995	0.1631130063965885	63.0	3.0	32.7566787083184	53.0	93.0	2988.0	6356.0	0.35714285714285715	0.13382218148487626	0.636986301369863	-1.0	0.06885963761928716	36.990626322298105	14.0	5.0	0.5136986301369864	134.0	5156.0	66.0	0.004297754600129701	21.213203435596427	0.5580489988532434
5	106	small	api	A1	920.0	125.0	98.49747459999992	31.384776280000004	3.462470861883469E-5	1045.0	131.88225087999984	35.34119409414458	32.202484376209235	31.675468738109203	38.32011393677743	11.180339887498949	13.12013348318448	11.661903789690601	15.336210727803333	22.824325956136732	15.811388300841896	24.733649873569114	0.8521513825928919	1.0974679369848304	0.7764704132806667	0.31863533971255775	0.1358695652173913	60.0	3.0	34.40930106817051	91.0	78.0	3246.0	3726.0	0.6363636363636364	0.16172248803827752	0.46153846153846156	-1.0	0.046342113177097286	21.39919369631827	10.44766094595442	0.0	0.3136094674556213	97.0	6590.0	94.0	3.3296879647595735E-4	21.633307652783937	0.6121272415175184
6	118	medium	iso	A1	1556.0	433.0	129.39696951999986	60.69848476000001	4.218948314588817E-5	1989.0	192.50966784000005	47.042533945356304	40.01249804748511	50.74415832376717	65.3143280959775	23.769728648009426	22.030279463204693	16.15549442140351	37.09409025514991	21.443300015454234	20.0	40.824976861000444	1.0789572001440104	1.1756960010226867	0.9177178447536375	0.4690873749606503	0.2782776349614396	119.0	4.0	42.80186911806539	77.0	314.0	4894.0	26396.0	0.5	0.19658119658119658	0.80306905370844	-1.0	0.2221174376977294	84.75312662030909	30.64113590309489	1.0	0.49104859335038364	188.0	3679.0	26.0	0.0030763694691231095	33.734255586866	0.7171011584123222
6	121	small	N	A1	882.0	208.0	94.91168815999991	40.1421356	4.877006377799136E-5	1090.0	137.0538237599999	36.61966684720111	30.23243291566195	26.565051177078004	40.0765626233038	15.524174696260024	16.376369176690133	12.36931687685298	17.285793522951753	26.097800405314306	16.1245154965971	26.84918738451528	0.9479619400835743	1.211270920516299	0.7826175994380428	0.42294196192495626	0.23582766439909297	113.0	3.0	34.48187929913333	-1.0	-1.0	-1.0	-1.0	-1.0	-1.0	-1.0	-1.0	-1.0	-1.0	-1.0	-1.0	-1.0	125.0	4486.0	53.0	0.0018416114990091382	16.278820596099706	0.44453764869092244
6	125	small	api	A1	1036.0	60.0	104.84062035999995	20.727922040000003	3.8162325706394606E-5	1096.0	127.98275595999988	37.94733192202055	32.57299494980466	19.722277764447043	26.56505117707799	7.0710678118654755	-1.0	10.63014581273465	9.1706052144883	23.148009606175982	17.804493814764857	20.506096654409873	-1.0	1.164993639071194	-1.0	0.19770888391183508	0.05791505791505792	116.0	4.0	37.44329045369811	124.0	51.0	9780.0	5041.0	0.8888888888888888	0.15967153284671534	0.2914285714285714	0.02187356405229982	-1.0	41.441936133415666	16.035668847618197	2.0	0.5028571428571429	123.0	7336.0	83.0	7.613434369738701E-4	20.615528128088304	0.5432668671002208
6	126	small	api	A1	831.0	58.0	89.42640679999995	20.899494920000002	4.896881314959189E-5	889.0	112.3259017199999	33.0	30.0	36.86989764584402	38.65980825409008	6.4031242374328485	-1.0	14.212670403551895	13.0	17.0	15.0	20.810153771656765	-1.0	1.1	-1.0	0.23370607930989812	0.06979542719614922	93.0	6.0	31.76476034853718	79.0	43.0	5736.0	3259.0	0.5833333333333334	0.1372328458942632	0.3524590163934426	0.03293540424262825	-1.0	16.152993742766874	7.385164807134504	1.0	0.36885245901639346	81.0	2510.0	42.0	4.253245035071147E-4	19.313207915827967	0.5852487247220596
7	130	small	api	A1	1074.0	185.0	105.91168815999991	36.798989840000004	4.77399255209611E-5	1259.0	145.53910511999993	40.024992192379	31.78049716414141	33.254366574712066	48.70462744207714	14.7648230602334	16.425397839097737	12.529964086141668	20.687074616285773	23.662310759835975	17.69180601295413	27.53439976097579	0.8989020055933358	1.259419951351171	0.7137428660145864	0.34744975251841964	0.17225325884543763	119.0	3.0	36.40054944640259	3.0	103.0	204.0	11390.0	0.0	0.08419380460683082	0.9716981132075472	-1.0	0.18793846052287613	31.202114110656183	13.118913473092721	2.0	0.4716981132075472	108.0	7206.0	104.0	0.0011291040511837757	27.073972741361768	0.6764266838886933
7	139	small	api	A1	1306.0	208.0	119.15432883999989	41.455844080000006	7.453672498382268E-5	1514.0	162.61017291999994	43.657759905886145	36.05551275463989	17.292449399877682	13.594836334074955	14.422205101855956	18.216702414124786	13.601470508735444	9.459944827455917	33.392951812758795	20.615528128088304	40.2457480207197	0.7917022946300825	1.2108483993274493	0.653840972222306	0.3479172303984591	0.15926493108728942	115.0	3.0	43.04648650006177	42.0	152.0	2818.0	14721.0	0.3333333333333333	0.12813738441215325	0.7835051546391752	-1.0	0.13308307510311745	49.36848223734482	18.206555615733702	3.0	0.4484536082474227	135.0	2749.0	28.0	9.150797960808244E-4	26.832815729997478	0.6146173277749817
7	153	small	api	A1	1177.0	216.0	112.32590171999986	41.041630520000005	6.941824227969199E-5	1393.0	155.78174579999995	40.44749683231337	35.510561809129406	51.24015556730961	71.96571443287014	15.652475842498529	16.881102209332163	12.529964086141668	28.67915423318063	15.403867810938769	17.69180601295413	30.160916905811117	0.9272188301688957	1.139027229411919	0.8140444813137784	0.3653799336710996	0.18351741716227699	124.0	3.0	37.21558813185679	38.0	118.0	2003.0	7751.0	0.5833333333333334	0.11198851399856424	0.7564102564102564	-1.0	0.09502975170676786	43.59152197181783	19.597835210686398	2.0	0.4807692307692308	89.0	4865.0	77.0	7.607324564210542E-4	29.274562336608895	0.7237669727245406
8	161	small	api	A1	1108.0	133.0	110.15432883999992	34.213203400000005	4.18949426574072E-5	1241.0	146.3675322399999	42.15447781671598	32.31098884280702	34.5085229876684	47.71068842319238	11.704699910719626	14.164266136624713	11.40175425099138	18.550816912026956	22.65483125760033	18.027756377319946	25.07691871282945	0.8263541363752438	1.3046483356420178	0.6333922435646957	0.31059336260579434	0.12003610108303249	122.0	3.0	38.41874542459709	127.0	109.0	6025.0	5634.0	0.75	0.19016921837228043	0.461864406779661	-1.0	0.014997403694036845	40.92626088519079	15.889957217937987	1.0	0.3432203389830508	104.0	3267.0	43.0	3.522049490388539E-4	29.732137494637012	0.705313860698495
8	167	large	iso	A1	786.0	509.0	88.84062035999995	68.76955256000001	1.0275462394740374E-4	1295.0	160.02438647999992	33.13608305156178	29.154759474226502	35.71307248750301	39.8055710922652	24.041630560342615	27.2621068205412	12.727922061357855	23.810901209182372	31.0755436278226	14.212670403551895	37.19381669041239	0.8818698686276129	1.1365582721015026	0.7759125865117593	0.7740778067660046	0.6475826972010178	120.0	3.0	31.064449134018133	64.0	340.0	2487.0	14858.0	0.4	0.311969111969112	0.8415841584158416	-1.0	0.21422374105405426	59.706378401910854	23.88731374164872	2.0	0.15346534653465346	111.0	5884.0	63.0	5.683888793094771E-4	24.041630560342615	0.7255423196197438
8	172	medium	iso	A1	917.0	259.0	97.42640679999994	49.69848476000001	3.319194978769389E-5	1176.0	149.53910511999993	36.05551275463989	31.622776601683793	28.049518093822968	36.869897645844034	18.027756377319946	17.962900470012464	11.40175425099138	18.47151653430013	28.460498941515414	16.278820596099706	30.785860890500203	1.003610547607039	1.140175425099138	0.8802246790398724	0.5101130832221151	0.2824427480916031	132.0	3.0	34.40930106817051	0.0	181.0	0.0	10152.0	0.0	0.15391156462585034	1.0	-1.0	0.18490102875091852	28.27897050407145	11.704699910719626	2.0	0.3259668508287293	109.0	6110.0	65.0	0.0014052676998734107	24.596747752497688	0.6821910402406466
9	176	medium	iso	A1	1041.0	276.0	104.74011527999991	49.455844080000006	5.877351292961231E-5	1317.0	156.6101729199999	38.948684188300895	33.12099032335839	32.96940390346214	51.34019174590992	18.24828759089466	19.387302155829648	12.165525060596439	23.877571717284	25.81444551182445	17.88854381999832	30.57821163879645	0.9412494551444078	1.1759516792235694	0.8004150780803124	0.47217671994909083	0.26512968299711814	134.0	3.0	36.359317925395686	341.0	209.0	9923.0	8074.0	0.7692307692307693	0.4176157934700076	0.38	-1.0	0.018805486562075126	14.422205101855956	7.211102550927978	1.0	0.05272727272727273	143.0	3310.0	35.0	0.0011793896492266216	22.20360331117452	0.5700732585426818
9	183	medium	F	B	1073.0	487.0	103.84062035999995	67.76955256000001	2.9315852719994357E-5	1560.0	174.02438647999998	39.11521443121589	34.132096331752024	36.99879681986183	51.91122711902468	25.238858928247925	23.70106482135464	13.601470508735444	30.37181355835587	29.29793676545238	17.69180601295413	38.589143380641616	1.0648829121596146	1.1459950789728737	0.929221190996773	0.6526304670085086	0.4538676607642125	170.0	3.0	36.89173349139343	65.0	360.0	2422.0	15793.0	0.5833333333333334	0.2724358974358974	0.8470588235294118	-1.0	0.14234367561833805	10.0	5.0	1.0	0.047058823529411764	314.0	9288.0	30.0	0.011277029590473789	31.400636936215164	0.8027729719194865
9	188	small	N	A1	945.0	78.0	100.91168815999991	24.142135600000003	5.738960903100528E-5	1023.0	127.05382375999984	38.8329756778952	29.614185789921695	28.34770026964585	46.10595875228854	9.433981132056603	-1.0	12.206555615733702	14.884257255851077	21.374891225792968	17.029386365926403	20.654701114881497	-1.0	1.3112964156222335	-1.0	0.23924023113875162	0.08253968253968254	132.0	3.0	35.510561809129406	-1.0	-1.0	-1.0	-1.0	-1.0	-1.0	-1.0	-1.0	-1.0	-1.0	-1.0	-1.0	-1.0	94.0	5358.0	67.0	0.0017382938417774205	22.47220505424423	0.5786887216844427
9	192	small	api	A1	824.0	49.0	89.59797967999997	18.313708480000003	7.077748248525574E-5	873.0	110.32590171999989	34.713109915419565	29.614185789921695	21.317912275461538	22.94356647296064	5.0990195135927845	-1.0	13.92838827718412	7.461158064808022	18.87608877601622	15.297058540778355	19.139797884355534	-1.0	1.1721784337299976	-1.0	0.20439867668230452	0.05946601941747573	137.0	4.0	32.7566787083184	62.0	11.0	7320.0	1206.0	0.5	0.0836197021764032	0.1506849315068493	0.05784398896397099	-1.0	19.62258114559346	9.055385138137417	1.0	0.7397260273972602	170.0	10860.0	96.0	0.005800356192184396	21.213203435596427	0.6111006327950329
9	194	small	api	A1	976.0	117.0	100.08326103999993	28.970562720000004	2.7846230985552375E-5	1093.0	131.0538237599999	37.64306044943742	32.28002478313795	36.02737338510361	51.207767221662024	10.770329614269007	13.772004519433773	12.529964086141668	18.38320242132018	19.516713640476876	17.204650534085253	23.58565852238656	0.7820451699003524	1.1661410021314778	0.67062659530102	0.289464615950328	0.11987704918032786	115.0	5.0	35.0	91.0	101.0	4737.0	7035.0	0.75	0.1756633119853614	0.5260416666666666	-1.0	0.08663117895003433	26.416298576693585	11.194173437483137	1.0	0.2604166666666667	97.0	16690.0	235.0	8.012712084042909E-4	26.92582403567252	0.7152931699546478
9	197	medium	iso	A1	1071.0	274.0	103.39696951999989	46.627416960000005	6.350862748039703E-5	1345.0	152.8528135999999	38.27531841800928	34.40930106817051	55.4914770123316	74.07913665142641	16.76305461424021	20.704011302294557	14.560219778561036	29.914839309638644	15.112193036696507	17.0	31.108099729829885	0.8096525049898141	1.1123538470653487	0.7278731557641195	0.4509553536864632	0.25583566760037346	114.0	3.0	35.12833614050059	61.0	195.0	1992.0	8686.0	0.6666666666666666	0.19033457249070632	0.76171875	-1.0	0.12340030916875758	32.4499741678482	12.165525060596439	3.0	0.19921875	174.0	16569.0	138.0	0.003685654834649418	17.204650534085253	0.44949725424074155
9	198	medium	api	A1	1254.0	399.0	112.81118307999986	60.52691188	4.2385366541451564E-5	1653.0	176.16652207999996	43.08131845707603	35.84689665786984	65.01876039378395	70.68814343564733	23.021728866442675	22.714068770343722	15.033296378372908	38.06754432629563	16.207818644531034	18.027756377319946	40.33721724462179	1.0135449134723342	1.2018144518409222	0.8433455862673316	0.5365329059360847	0.3181818181818182	81.0	3.0	37.107950630558946	47.0	206.0	1663.0	10242.0	0.1875	0.1530550514216576	0.8142292490118577	-1.0	0.25146077277277473	33.51262511336841	15.264337522473747	2.0	0.13043478260869565	150.0	12528.0	135.0	0.0022928626746177667	29.410882339705484	0.6826829677696366
10	202	small	api	A1	950.0	153.0	98.08326103999991	32.970562720000004	5.923037197830018E-5	1103.0	133.88225087999987	36.68787265568828	31.622776601683793	44.731007706303515	54.117862753795805	12.649110640673518	14.659394587214678	12.649110640673518	21.832827635368734	19.606121493043954	16.1245154965971	26.946642614839057	0.8628671917805906	1.1601724009818541	0.743740491542762	0.3361487206930659	0.16105263157894736	78.0	3.0	33.83784863137726	83.0	109.0	3908.0	5252.0	0.6923076923076923	0.17407071622846781	0.5677083333333334	-1.0	0.04790218484768204	39.61312211034125	14.371630891611245	1.0	0.3697916666666667	99.0	2240.0	33.0	0.0010779342155069445	23.08679276123039	0.6292758639318623
10	203	small	api	B	1249.0	277.0	115.08326103999991	48.455844080000006	5.318156210834893E-5	1526.0	165.53910511999996	43.104524124504614	35.05709628591621	48.073332511073346	60.30084557244999	18.027756377319946	20.095273629233702	14.422205101855956	29.13847271279752	22.392042786366332	19.1049731745428	33.54498075542793	0.8971142523331445	1.2295520362826333	0.7296269095250618	0.4210503216723936	0.22177742193755004	105.0	3.0	39.35733730830886	69.0	143.0	3815.0	10192.0	0.07692307692307693	0.13892529488859764	0.6745283018867925	-1.0	0.17702357779164016	52.61716809358565	22.2043933720295	1.0	0.35377358490566035	27.0	563.0	27.0	0.002992493078170811	42.44997055358225	0.9848147361740561
11	227	small	api	A1	761.0	100.0	87.42640679999997	26.55634916	7.437604513342367E-5	861.0	115.98275595999989	33.54101966249684	27.459060435491963	25.953375702364184	32.10625595511783	10.770329614269007	12.112724710409077	12.083045973594572	12.253652516698848	22.724739670751966	14.560219778561036	23.055236830544608	0.8891748035034197	1.2214918912208554	0.7279416342377093	0.3037566123557077	0.1314060446780552	154.0	3.0	30.59411708155671	66.0	71.0	5031.0	6837.0	0.5833333333333334	0.15911730545876887	0.5182481751824818	-1.0	0.06321497726416465	70.95768501245881	35.0030828319308	1.0	0.4233576642335766	123.0	8876.0	106.0	0.0030603671753456387	17.26267650163207	0.5146735750831676
11	232	medium	iso	A1	1351.0	501.0	121.1543288399999	68.35533899999999	5.012307605180858E-5	1852.0	191.92388140000003	47.53945729601885	34.92849839314596	28.013371742382752	39.24443877479527	26.40075756488817	24.569654730446942	14.317821063276353	26.840861729964626	40.139143235402166	21.587033144922902	42.42741392039963	1.074527007177358	1.3610507030942833	0.7894834518173882	0.5642005502772595	0.37083641746854185	131.0	3.0	44.553338819890925	60.0	354.0	4084.0	33950.0	0.5	0.22354211663066956	0.855072463768116	-1.0	0.17994351104533285	150.09845705026746	62.241188661277846	6.0	0.45169082125603865	145.0	3047.0	30.0	0.0032915252144874742	36.87817782917155	0.7757383009136681
11	235	medium	api	B	1317.0	516.0	117.22539663999987	68.18376612	2.5675521583893498E-5	1833.0	187.82337632000002	43.829214001622255	37.12142238654117	38.2789704243618	53.7600413813945	25.317977802344327	24.73910066951856	14.142135623730951	32.558192805994246	30.57533701649073	19.697715603592208	40.367323266978055	1.0233992795679516	1.1806986689581453	0.8667743146276302	0.5816467086001244	0.3917995444191344	129.0	3.0	41.182520563948	40.0	309.0	2317.0	25530.0	0.4666666666666667	0.19039825422804146	0.8853868194842407	-1.0	0.22307128299625018	134.40684921580225	58.27298090491738	5.0	0.3524355300859599	212.0	24790.0	133.0	0.006766160905504089	33.83784863137726	0.7720386824670143
11	237	small	api	A1	1116.0	101.0	108.08326103999993	26.313708480000003	5.6322782465681136E-5	1217.0	136.81118307999986	39.20459156782532	35.22782990761707	17.620371773162304	20.709037591649036	8.94427190999916	15.6453677047952	11.704699910719626	8.442888620006624	25.15056994210212	17.46424919657298	23.8754355016913	0.571688187760381	1.1128869325938349	0.5136983560656357	0.24345775864647265	0.09050179211469533	140.0	9.0	37.69615364994153	178.0	84.0	7132.0	4742.0	0.8333333333333334	0.2152834839769926	0.32061068702290074	-1.0	0.0086337059643848	23.875260192432428	11.403124237432849	2.0	0.17938931297709923	122.0	3922.0	40.0	9.289866007072994E-4	23.194827009486403	0.5916354713033686
11	247	small	api	A1	1288.0	238.0	117.88225087999984	44.798989840000004	5.973669780997694E-5	1526.0	165.09545427999996	42.720018726587654	36.89173349139343	49.108112177135865	68.04559814158262	16.278820596099706	17.365900046931543	13.152946437965905	29.073020963518832	18.703377008862212	18.24828759089466	31.346194078071065	0.9374014909740358	1.1579835015493083	0.8095119573982291	0.38003167996515325	0.18478260869565216	120.0	3.0	39.56008088970496	26.0	155.0	1801.0	12295.0	0.35714285714285715	0.11861074705111402	0.856353591160221	-1.0	0.09563237565221151	36.69860831066316	16.37820360123074	2.0	0.35911602209944754	153.0	3341.0	28.0	9.087575788581253E-4	21.95449840010015	0.5139159357726669
11	248	small	api	A1	1109.0	222.0	108.81118307999989	43.213203400000005	5.390752528800191E-5	1331.0	154.85281359999993	40.70626487409524	34.0	32.234434218941374	38.443751660408395	16.278820596099706	18.78405783099382	12.165525060596439	19.84952445278754	28.11764705882353	18.027756377319946	31.92545398458389	0.8666296038143336	1.1972430845322128	0.7238543408692508	0.3971393580770912	0.20018034265103696	116.0	4.0	38.2099463490856	31.0	134.0	2229.0	12822.0	0.5384615384615384	0.12396694214876033	0.8121212121212121	-1.0	0.1380817837968112	37.20838026437435	16.408165747715724	2.0	0.40606060606060607	156.0	15231.0	108.0	0.002732711156407693	26.68332812825267	0.6555091264399814
11	250	medium	E	A1	937.0	425.0	97.08326103999993	61.94112544000001	3.741196222278337E-5	1362.0	161.43860003999995	36.71511950137164	30.528675044947494	20.40588814793491	22.76726280611053	22.80350850198276	22.23154020341469	12.806248474865697	14.762310660047053	37.53847811320797	17.029386365926403	38.14660990146498	1.025727785539583	1.2026437258517055	0.8528941393787827	0.6380206513095932	0.4535752401280683	113.0	3.0	35.0	90.0	283.0	2745.0	10329.0	0.5454545454545454	0.27386196769456683	0.7587131367292225	-1.0	0.1448918279741175	0.0	0.0	0.0	0.0	194.0	4778.0	26.0	0.0010389389031852227	26.832815729997478	0.7308383057011439
12	256	small	api	A1	925.0	193.0	97.25483391999994	38.213203400000005	2.6861067403976937E-5	1118.0	137.8822508799999	36.359317925395686	31.906112267087632	25.259390519808903	35.29714276714762	15.231546211727817	15.662556341722988	11.704699910719626	15.869384601326255	26.922741097670215	16.64331697709324	27.464381763021727	0.9724814953196997	1.1395721804345842	0.8533741978053876	0.3929182937213537	0.20864864864864865	123.0	4.0	34.40930106817051	75.0	133.0	4888.0	11126.0	0.5833333333333334	0.18604651162790697	0.6394230769230769	-1.0	0.1241041594035329	41.35478312614983	15.812106891197692	2.0	0.41346153846153844	220.0	17455.0	122.0	0.002315398591004659	20.0	0.550065324136092
12	258	small	api	A1	1126.0	68.0	108.81118307999989	20.899494920000002	4.9549265359071315E-5	1194.0	132.12489155999987	38.600518131237564	35.805027579936315	43.57973445360096	36.57303097851934	7.0	-1.0	14.035668847618199	15.802896684600615	18.963817259576253	17.11724276862369	26.521739130434774	-1.0	1.078075363719807	-1.0	0.19207120379009504	0.06039076376554174	112.0	6.0	36.05551275463989	128.0	31.0	12331.0	3438.0	0.5333333333333333	0.13316582914572864	0.1949685534591195	0.027885778466306497	-1.0	19.703682166727397	9.851841083363698	1.0	0.25157232704402516	197.0	4965.0	30.0	0.0014121160394748185	27.80287754891569	0.7202721335083878
12	266	small	api	A1	1091.0	204.0	107.08326103999993	42.213203400000005	2.54194990592141E-5	1295.0	151.2964644399999	39.45883931389772	34.36568055487916	32.16014334060492	38.49104355949743	16.1245154965971	15.141558691163993	11.661903789690601	19.31126240025052	27.003684635840703	17.46424919657298	31.02747678890654	1.0649178083631983	1.1482047984146626	0.9274632973434186	0.394209169481976	0.18698441796516957	81.0	3.0	37.64306044943742	80.0	148.0	3647.0	8367.0	0.45454545454545453	0.17606177606177606	0.6491228070175439	-1.0	0.1316179027549917	21.456201271488595	10.0	3.0	0.2543859649122807	270.0	7708.0	39.0	0.008356213160161812	21.37755832643195	0.5417685542236059
12	268	small	api	A1	1250.0	246.0	116.5685423999999	47.041630520000005	3.242143653899632E-5	1496.0	166.02438647999995	42.2965719651132	35.22782990761707	52.51214410305275	56.64597424848321	17.88854381999832	16.742256272116943	11.704699910719626	29.26951151079382	20.466773056721927	18.35755975068582	35.04116653347772	1.0684667304842559	1.2006578911057961	0.8899010604096449	0.4035533905758098	0.1968	96.0	4.0	38.01315561749642	28.0	186.0	1406.0	13337.0	0.5833333333333334	0.14304812834224598	0.8691588785046729	-1.0	0.1578448500460801	44.47688424235693	18.137424323998083	6.0	0.5327102803738317	148.0	9972.0	97.0	0.0017631853461336875	24.020824298928627	0.5679142110793597
12	273	small	api	A1	1129.0	134.0	109.63961019999991	30.970562720000004	4.4113611521752774E-5	1263.0	143.4386000399999	39.6232255123179	34.713109915419565	56.91514707126501	69.51964268819076	11.180339887498949	15.019975440165263	13.416407864998739	24.278689772515808	13.885243966167824	16.492422502470642	25.91683607656383	0.744364724964952	1.1414484501348945	0.6521229450852416	0.2824760382083156	0.11868910540301152	102.0	3.0	36.124783736376884	55.0	83.0	2996.0	4855.0	0.46153846153846156	0.10926365795724466	0.6014492753623188	-1.0	0.07153791303528269	26.644737376087637	12.207876542506616	2.0	0.2826086956521739	90.0	6323.0	113.0	8.79773848558532E-4	21.02379604162864	0.53059274629454
13	277	small	api	A1	1014.0	85.0	102.7401152799999	24.142135600000003	3.789414326588269E-5	1099.0	129.29646443999982	37.107950630558946	33.24154027718932	22.23394780451119	40.60129464500446	8.94427190999916	-1.0	11.704699910719626	12.36931687685298	22.923125512414718	17.11724276862369	19.006577808748215	-1.0	1.116312611302876	-1.0	0.2349825628889447	0.08382642998027613	82.0	3.0	36.345563690772494	77.0	64.0	5886.0	6499.0	0.5	0.12829845313921748	0.45390070921985815	-1.0	0.0690149971200257	30.645081783865614	14.328973781533541	2.0	0.2907801418439716	102.0	15564.0	191.0	7.693797526463313E-4	23.021728866442675	0.6203988222266292
13	289	small	api	A1	1391.0	266.0	123.71067799999985	46.627416960000005	3.005200227162801E-5	1657.0	172.75230852	49.39635614091387	34.9857113690718	38.01566048401913	61.606980578617	17.029386365926403	18.60389503672271	13.0	27.451417593065255	23.66680474966622	20.248456731316587	31.20519988134622	0.9153667192978489	1.4119008648937013	0.6483222314385115	0.37690697128019995	0.19122933141624732	96.0	3.0	43.41658669218482	36.0	172.0	2571.0	18296.0	0.42857142857142855	0.1255280627640314	0.8269230769230769	-1.0	0.11040530485085395	43.904739763469905	19.759340172029418	5.0	0.40865384615384615	122.0	11592.0	146.0	0.0012391613753999849	34.66987164671943	0.7018710357463628
13	293	small	api	A1	974.0	215.0	99.42640679999992	43.041630520000005	3.4065282677537214E-5	1189.0	144.4680373199999	37.8549864614954	31.575306807693888	28.347700269645856	30.30997835062007	16.278820596099706	15.740466498160965	12.727922061357855	16.325458222752378	28.819989162488906	17.029386365926403	32.34826729385728	1.0342019150449981	1.1988794500730349	0.8626404556204507	0.43289938664463573	0.22073921971252566	89.0	3.0	35.805027579936315	141.0	150.0	5887.0	8375.0	0.5	0.2447434819175778	0.5154639175257731	-1.0	0.1077144786015424	39.204557560846	15.692241746310048	2.0	0.31958762886597936	250.0	6286.0	26.0	0.005877989157814889	22.47220505424423	0.5936392310456133
13	296	medium	iso	A1	1028.0	358.0	103.32590171999992	55.11269832000001	5.383798434044596E-5	1386.0	160.85281359999996	39.0	32.69556544854363	53.7073702715204	78.11134196037202	19.4164878389476	22.438147032850942	13.601470508735444	31.307692307692307	12.937534316869929	16.1245154965971	31.993969839885317	0.865333835745018	1.1928223129029012	0.7254507451651421	0.5333870539968616	0.34824902723735407	83.0	3.0	34.539832078341085	40.0	244.0	2193.0	16642.0	0.4166666666666667	0.2049062049062049	0.8591549295774648	-1.0	0.16617988131547365	37.75764016754848	14.0	2.0	0.31338028169014087	251.0	11768.0	78.0	0.0054974974063459366	21.095023109728988	0.5408980284545895
14	303	medium	iso	A1	867.0	289.0	93.32590171999993	49.870057640000006	4.0988416208015014E-5	1156.0	146.0243864799999	35.608987629529715	30.0	34.58089221237171	44.16623254486359	19.1049731745428	18.315541335221056	12.041594578792296	22.410072656439045	27.4	16.0312195418814	32.16406876220496	1.0431017475745397	1.1869662543176571	0.8787964643309765	0.5343645946183528	0.3333333333333333	155.0	3.0	32.55764119219941	30.0	196.0	1919.0	14489.0	0.46153846153846156	0.19550173010380623	0.8672566371681416	-1.0	0.1444028250596786	46.950728254383534	19.604881905421138	5.0	0.4557522123893805	130.0	17148.0	233.0	8.301424751971899E-4	24.413111231467404	0.685588466750517
14	308	large	iso	B	813.0	402.0	89.91168815999994	59.11269832000001	6.979020313845401E-5	1215.0	151.43860003999993	36.124783736376884	28.319604517012593	42.70938995736148	54.43780540185695	22.561028345356956	21.753051883644968	13.341664064126334	27.986326710710372	23.37603265618745	15.0	34.403016074141604	1.0371431312734314	1.2756104596967603	0.8130563083654726	0.6574528799282201	0.4944649446494465	77.0	4.0	30.59411708155671	10.0	253.0	383.0	14271.0	0.0	0.21646090534979423	0.9619771863117871	-1.0	0.22718305711666967	36.49237772755585	13.892443989449804	2.0	0.34220532319391633	317.0	10257.0	51.0	0.00913198063765148	21.633307652783937	0.5988494716163424
14	311	large	E	A1	915.0	553.0	96.74011527999993	72.355339	6.135263858960172E-5	1468.0	171.92388139999994	37.64306044943742	29.068883707497267	31.949971446333162	44.009393595022125	26.076809620810597	25.600907101583815	12.041594578792296	27.096627846454606	32.16497783018928	17.11724276862369	39.00050705751732	1.0185892834710275	1.2949606468627055	0.7865793342359542	0.7479352158158815	0.6043715846994535	146.0	4.0	34.48187929913333	105.0	98.0	6747.0	5949.0	0.9230769230769231	0.138283378746594	0.4827586206896552	0.006932967003444779	-1.0	67.49582143950153	27.616327673029275	2.0	0.35960591133004927	79.0	4750.0	92.0	0.0021458103926722018	24.758836806279895	0.6577264576969304
15	340	small	api	A1	1103.0	100.0	107.56854239999988	26.142135600000003	3.813606290717731E-5	1203.0	136.12489155999984	39.81205847478876	33.54101966249684	46.597476197245626	52.193470055295535	9.219544457292887	15.491145417381496	12.165525060596439	20.54653869550613	19.23018460649819	18.027756377319946	26.005473676088215	0.5951493068387507	1.1869662543176571	0.5014037296122458	0.24302770137749893	0.09066183136899365	107.0	4.0	36.71511950137164	97.0	67.0	5078.0	3995.0	0.6923076923076923	0.13632585203657524	0.40853658536585363	-1.0	0.0043602650803896996	20.65247584249853	9.47213595499958	1.0	0.4268292682926829	90.0	6204.0	102.0	0.0010949242395793762	25.495097567963924	0.6403863187357884
[truncated: 27 more columns]
