# Supplementary material for: Exploiting Single-Cell Quantitative Data to Map Genetic Variants Having Probabilistic Effects
Source: PLoS Genet. 2016 Aug 1;12(8):e1006213. doi: 10.1371/journal.pgen.1006213 (PMC4968810; doi:10.1371/journal.pgen.1006213)
Supplement: S1 Dataset — (ZIP) [file pgen.1006213.s007.zip › data/2014-10-07_morpho/k_series/K9-2_C.xls]

image_number	cell_id	Cgroup	Agroup	C11-1_C	C11-2_C	C12-1_C	C12-2_C	C13_C	C101_C	C102_C	C103_C	C104_C	C105_C	C106_C	C107_C	C108_C	C109_C	C110_C	C111_C	C112_C	C113_C	C114_C	C115_C	C116_C	C117_C	C118_C	C126_C	C127_C	C128_C	A7-1_C	A7-2_C	A8-1_C	A8-2_C	A9_C	A101_C	A102_C	A103_C	A104_C	A120_C	A121_C	A122_C	A123_C	D14-1_C	D14-2_C	D14-3_C	D15-1_C	D15-2_C	D15-3_C	D16-1_C
1	1	large	iso	1322.0	680.0	118.15432883999986	81.84062035999996	4.90455182412058E-5	2002.0	202.40916276000007	43.41658669218482	35.90264614203248	47.24974870345763	58.08214746361001	30.364452901377952	27.275336366643703	14.560219778561036	39.45496711072286	27.685981586641034	18.35755975068582	46.482848811492794	1.1132567713633066	1.2092865389483232	0.9205897324644575	0.6926586707696968	0.5143721633888049	124.0	4.0	40.80441152620633	118.0	461.0	5817.0	24237.0	0.6666666666666666	0.2892107892107892	0.7962003454231433	-1.0	0.1418028741419156	73.34299491701323	29.154759474226502	2.0	0.12435233160621761	46.0	77.0	123.0	3812.0	9139.0	12951.0	102.0
1	3	medium	iso	824.0	392.0	90.01219323999995	59.94112544000001	3.605795400435954E-5	1216.0	152.36753223999992	34.0	30.0	31.607502246248913	37.40535663140855	21.400934559032695	21.608098024177725	12.806248474865697	21.0	30.0	15.264337522473747	34.57074044151436	0.9904126931989465	1.1333333333333333	0.8738935528226	0.6659222854416923	0.47572815533980584	147.0	4.0	32.202484376209235	30.0	293.0	2402.0	28507.0	0.45454545454545453	0.265625	0.9071207430340558	-1.0	0.22526133298089515	60.988578049988625	21.190034037488324	2.0	0.3931888544891641	216.0	77.0	293.0	4128.0	1375.0	5503.0	20.0
1	8	large	F	1046.0	701.0	107.3259017199999	84.84062035999995	6.745332687829897E-5	1747.0	194.16652208000005	39.6232255123179	32.38826948140329	45.489695593129234	58.37675282985145	30.083217912982647	28.433750987439435	12.649110640673518	38.03324894717393	27.726087697140287	17.204650534085253	44.6654279752363	1.0580108803186699	1.223381988193867	0.8648246341117529	0.7904952951743066	0.6701720841300192	124.0	4.0	36.124783736376884	109.0	107.0	9263.0	8796.0	0.7692307692307693	0.12364052661705781	0.49537037037037035	0.02548139976470964	-1.0	145.7043253426869	53.1261299341266	6.0	0.6203703703703703	102.0	158.0	260.0	3435.0	6129.0	9564.0	37.0
1	12	large	F	1210.0	759.0	113.91168815999991	85.42640679999995	6.299385069845536E-5	1969.0	201.3380949600001	41.593268686170845	34.52535300326414	55.7842978675626	60.129118591372304	29.832867780352597	30.290665026381745	14.212670403551895	40.46327814961013	25.256801861448263	18.384776310850235	46.66237590551433	0.9848865237646507	1.2047166811658228	0.8175254308021708	0.7499353945137777	0.6272727272727273	99.0	3.0	38.948684188300895	197.0	297.0	11922.0	18595.0	0.8333333333333334	0.25088877602844084	0.6012145748987854	-1.0	0.032057402785315485	140.4890514061506	56.78487668644778	1.0	0.22874493927125505	237.0	184.0	421.0	13187.0	9925.0	23112.0	44.0
2	33	large	iso	877.0	548.0	94.08326103999995	71.59797967999998	9.049464094492062E-5	1425.0	167.68124071999995	35.84689665786984	30.083217912982647	25.10941787003958	39.45847162120157	25.942243542145693	25.882593226196303	14.866068747318506	23.432990811370168	33.73974163721258	16.278820596099706	36.8722243238619	1.0023046499022756	1.191591164268362	0.8411481051201747	0.7610065689534268	0.6248574686431014	81.0	4.0	33.60059523282288	66.0	244.0	3283.0	11954.0	0.5333333333333333	0.21754385964912282	0.7870967741935484	-1.0	0.17083884210266626	73.34348458146896	27.70211364676871	6.0	0.2967741935483871	77.0	114.0	191.0	2551.0	4730.0	7281.0	44.0
2	40	large	iso	727.0	434.0	83.84062035999995	61.69848476000001	3.597943115488989E-5	1161.0	147.53910511999993	31.76476034853718	28.178005607210743	26.565051177078004	41.838303368140856	23.40939982143925	23.22862595472445	13.0	22.85551636574628	29.66852983328486	14.422205101855956	34.26456506121954	1.0077823745178536	1.1272891627365065	0.8939874593236141	0.7359020543392368	0.5969738651994498	128.0	3.0	29.68164415931166	50.0	298.0	1697.0	12872.0	0.38461538461538464	0.2997416020671835	0.8563218390804598	-1.0	0.18732168443235162	12.165525060596439	6.082762530298219	1.0	0.06609195402298851	152.0	89.0	241.0	15595.0	10282.0	25877.0	164.0
3	58	large	F	1130.0	630.0	108.74011527999991	77.59797967999998	4.143857162038417E-5	1760.0	188.75230851999999	39.319206502675	34.36568055487916	55.82137565258665	71.66475370900554	27.730849247724095	27.676823150726527	14.317821063276353	41.17580551606133	17.72116804227046	17.69180601295413	43.378014427116234	1.0019520338986647	1.1441416514329017	0.8757237643117342	0.7136095035414427	0.5575221238938053	101.0	3.0	36.235341863986875	513.0	427.0	10174.0	11210.0	0.5714285714285714	0.5340909090909091	0.4542553191489362	-1.0	0.030449047650153844	0.0	0.0	0.0	0.007446808510638298	65.0	126.0	191.0	4393.0	11152.0	15545.0	84.0
4	67	large	E	936.0	576.0	97.84062035999995	75.42640679999998	3.971492548911988E-5	1512.0	175.68124072	38.118237105091836	31.064449134018133	17.54325771540013	25.742448705528005	27.784887978899608	25.273583253777616	12.529964086141668	17.288312630595676	41.23684905769661	17.08800749063506	39.804872126293134	1.0993648071152171	1.2270694690461845	0.8959271132137011	0.7709109623638124	0.6153846153846154	98.0	4.0	35.73513677041127	425.0	1.0	16923.0	27.0	0.25	0.28174603174603174	0.002347417840375587	0.10502443357651219	-1.0	35.617554377304245	17.204650534085253	2.0	0.07042253521126761	184.0	85.0	269.0	5234.0	2311.0	7545.0	23.0
4	69	medium	iso	1004.0	393.0	99.49747459999992	58.94112544000001	3.055544817930547E-5	1397.0	160.85281359999993	36.49657518178932	33.37663853655727	14.167055522631216	14.765423109928548	21.93171219946131	21.735473644393032	14.7648230602334	9.863939238321437	37.57118916054113	17.46424919657298	38.70302152846115	1.0090284922371084	1.0934766585860585	0.92277094743097	0.5923881553472118	0.39143426294820716	87.0	3.0	35.4682957019364	84.0	279.0	3743.0	14630.0	0.5	0.25984251968503935	0.768595041322314	-1.0	0.13591056509356217	52.32561248930217	23.858708272165245	2.0	0.1790633608815427	172.0	63.0	235.0	5956.0	1756.0	7712.0	55.0
4	76	medium	F	1240.0	324.0	114.98275595999988	54.284271200000006	4.980222829215636E-5	1564.0	171.68124071999998	40.19950248448356	37.21558813185679	20.45415597397036	17.5992511771276	19.4164878389476	21.193003342180056	13.92838827718412	12.736476034687861	36.86627214217149	19.6468827043885	42.12390582008975	0.9161744338662614	1.0801791534787681	0.8481689643015959	0.4721079325919478	0.26129032258064516	79.0	3.0	41.0	142.0	171.0	4051.0	6291.0	0.0	0.20012787723785166	0.5463258785942492	-1.0	0.0926713811785795	20.591260281974	10.295630140987	1.0	0.07987220447284345	139.0	87.0	226.0	3031.0	2368.0	5399.0	30.0
4	78	large	iso	1014.0	630.0	101.32590171999993	77.01219323999999	4.721658213134861E-5	1644.0	180.75230851999999	37.21558813185679	33.61547262794322	51.15916302914309	62.02841541861858	26.92582403567252	28.257016584070087	14.422205101855956	37.02749490664163	22.846622104655218	16.15549442140351	41.925181379838115	0.9528898408493688	1.1070969771497705	0.8607103627927798	0.7600444894417273	0.621301775147929	94.0	4.0	34.0147027033899	50.0	450.0	2238.0	19137.0	0.6153846153846154	0.30413625304136255	0.9	-1.0	0.13774370200692743	71.23366947494378	26.452870593055714	3.0	0.322	94.0	92.0	186.0	10363.0	11493.0	21856.0	157.0
5	93	large	E	1209.0	681.0	113.98275595999988	81.42640679999997	5.9964214127448056E-5	1890.0	197.82337632000002	43.41658669218482	34.48187929913333	6.508035093926786	8.15417115320778	31.016124838541646	27.210778468327856	13.0	6.541278843809278	50.200280123464935	19.313207915827967	46.118217037412705	1.1398470232905333	1.259113121867347	0.9052776938739752	0.7143747851523703	0.5632754342431762	94.0	3.0	42.04759208325728	834.0	175.0	29539.0	5887.0	0.8461538461538461	0.5338624338624338	0.1734390485629336	0.1396962378386405	-1.0	2.8284271247461903	1.4142135623730951	1.0	0.018830525272547076	228.0	106.0	334.0	4661.0	2739.0	7400.0	36.0
5	94	large	E	1011.0	627.0	101.25483391999994	77.01219323999995	4.665726959449397E-5	1638.0	180.26702716000003	37.64306044943742	32.57299494980466	39.15348872741106	58.97803578780284	26.90724809414742	33.69313502712552	14.866068747318506	34.90683234337387	26.432939351349496	17.46424919657298	40.73286174620934	0.7985973425294218	1.1556524202777727	0.6910359278592355	0.7605779423908415	0.6201780415430267	74.0	4.0	35.73513677041127	183.0	1.0	7834.0	28.0	0.25	0.11233211233211234	0.005434782608695652	0.09765344253133075	-1.0	14.142135623730951	7.0710678118654755	1.0	0.13043478260869565	101.0	181.0	282.0	2130.0	3614.0	5744.0	30.0
5	101	small	api	1586.0	378.0	130.71067799999986	58.455844080000006	3.9865938356988335E-5	1964.0	191.58073564	49.25444142409901	40.19950248448356	80.14443908318572	85.52149556078975	22.360679774997898	20.1119914757923	15.132745950421556	40.64608068056315	1.0945409092309881	19.026297590440446	40.770565491389604	1.1118083359329294	1.2252500249999494	0.9074134366436559	0.4472155219025034	0.23833543505674654	77.0	3.0	39.6232255123179	29.0	278.0	2027.0	25684.0	0.375	0.15631364562118127	0.9055374592833876	-1.0	0.23484042649715978	69.41997108311155	24.935925069388098	4.0	0.4723127035830619	430.0	60.0	490.0	9491.0	1515.0	11006.0	33.0
7	128	large	iso	662.0	342.0	79.18376611999997	54.69848476000001	8.553436978482471E-5	1004.0	136.71067799999986	30.01666203960727	26.419689627245813	23.902050411010862	44.01788283677581	20.615528128088304	19.723129083151107	12.36931687685298	20.38867610237475	26.94959744211894	13.038404810405298	29.341170266023354	1.045246321776576	1.1361474136566696	0.9199918155096352	0.6907790250479693	0.5166163141993958	126.0	3.0	27.65863337187866	38.0	215.0	2131.0	15900.0	0.5384615384615384	0.25199203187250996	0.849802371541502	-1.0	0.2290868468866977	49.50107821079672	18.87938495459303	4.0	0.3794466403162055	166.0	31.0	197.0	4445.0	696.0	5141.0	36.0
7	145	large	E	1115.0	644.0	108.56854239999988	78.42640679999998	5.337999461041282E-5	1759.0	189.82337632000002	41.036569057366385	32.55764119219941	46.20489610898227	70.49949761539517	28.178005607210743	28.822998099398447	13.416407864998739	39.57445852088064	22.237483229389035	18.027756377319946	41.982643216614896	0.9776222969601082	1.2604281991779696	0.7756271222729683	0.7223676864984794	0.5775784753363229	111.0	3.0	36.49657518178932	98.0	80.0	7092.0	6100.0	0.5384615384615384	0.10119386014781126	0.449438202247191	-1.0	0.0045280485447214075	146.6171661238262	58.72918358291248	3.0	0.6348314606741573	81.0	98.0	179.0	4665.0	6163.0	10828.0	70.0
8	162	large	F	1078.0	717.0	105.08326103999993	82.59797967999997	8.814136528029461E-5	1795.0	189.68124072	39.319206502675	32.38826948140329	24.7174409110834	48.478538334251766	30.23243291566195	32.68896673901115	14.422205101855956	30.087077162137465	37.51358190648713	18.027756377319946	40.18535745980684	0.924851285665828	1.2139952869433583	0.7618244449650643	0.7860241380266935	0.6651205936920223	114.0	4.0	37.73592452822641	198.0	222.0	11401.0	12378.0	0.23076923076923078	0.233983286908078	0.5285714285714286	-1.0	0.010851880165126612	104.6858027491405	41.800768995609616	1.0	0.2261904761904762	262.0	88.0	350.0	5474.0	2030.0	7504.0	40.0
8	175	medium	iso	830.0	262.0	93.66904747999995	46.627416960000005	3.852762851860284E-5	1092.0	142.71067799999992	34.132096331752024	29.068883707497267	33.09573428450826	37.66693888819056	17.69180601295413	18.802998160182582	11.313708498984761	19.219446518136763	26.420003180305205	15.620499351813308	31.452099578585123	0.9409034592376059	1.1741798094210574	0.801328256275782	0.4977889517874708	0.3156626506024096	105.0	3.0	32.7566787083184	6.0	148.0	301.0	9684.0	0.0	0.14102564102564102	0.961038961038961	-1.0	0.21245856602196317	42.023885846120905	17.038404810405297	2.0	0.2922077922077922	195.0	29.0	224.0	4064.0	662.0	4726.0	21.0
9	190	small	api	1477.0	298.0	127.81118307999984	51.284271200000006	9.073675056178389E-5	1775.0	181.9238814	46.0	40.01249804748511	5.440332031005482	8.972626614896399	19.235384061671343	18.742178261135443	11.180339887498949	5.0	39.362701077319834	21.095023109728988	32.05897343611889	1.0263152870314243	1.1496407933693413	0.8927269221401952	0.40125026593252056	0.2017603249830738	116.0	3.0	44.91102314577124	99.0	216.0	3400.0	8826.0	0.75	0.17746478873239438	0.6857142857142857	-1.0	0.0855397111586021	21.540659228538015	10.770329614269007	1.0	0.11428571428571428	339.0	23.0	362.0	6160.0	450.0	6610.0	30.0
10	215	large	E	1273.0	711.0	112.98275595999988	80.01219323999999	7.583494302488871E-5	1984.0	194.9949492	41.182520563948	38.07886552931954	76.46950689767712	83.11174172300531	29.154759474226502	29.595572971644103	17.08800749063506	47.107364324327314	7.904647258155298	18.681541692269406	47.449860218120314	0.9851054244552065	1.0815059742848363	0.9108645239862163	0.7081805764087336	0.558523173605656	87.0	4.0	37.69615364994153	116.0	112.0	6805.0	6426.0	0.5294117647058824	0.11491935483870967	0.49122807017543857	0.015882263662045773	-1.0	48.885394567276386	21.478665613297288	1.0	0.25877192982456143	95.0	86.0	181.0	6015.0	5106.0	11121.0	78.0
11	231	large	F	922.0	604.0	97.08326103999993	76.18376611999997	3.16693909996042E-5	1526.0	175.68124072	36.49657518178932	30.4138126514911	22.702842123212832	31.26373169437744	26.92582403567252	27.15766520788614	12.529964086141668	20.714272400475018	38.633762016758965	17.46424919657298	39.91357445287925	0.9914631405005208	1.2	0.826219283750434	0.7847260722794529	0.6550976138828634	112.0	3.0	34.713109915419565	67.0	52.0	6743.0	4478.0	0.5	0.0779816513761468	0.4369747899159664	0.016771516751762822	-1.0	73.56191284116613	30.77032961426901	2.0	0.5126050420168067	113.0	123.0	236.0	2672.0	2860.0	5532.0	27.0
11	241	large	E	995.0	601.0	100.25483391999994	74.59797968	4.1301155681662484E-5	1596.0	176.8528136	39.11521443121589	32.14031735997639	29.528671834479873	47.9070541783153	27.80287754891569	26.455714784376834	14.212670403551895	28.991276578430604	34.34938079904544	17.204650534085253	39.06872755944287	1.0509214275826109	1.2170139452302104	0.8635245567246302	0.7440836193447463	0.6040201005025125	183.0	3.0	36.76955262170047	80.0	52.0	8557.0	4599.0	0.4166666666666667	0.08270676691729323	0.3939393939393939	0.029608797909921256	-1.0	100.19393578725054	45.00729353759648	1.0	1.0227272727272727	218.0	79.0	297.0	15186.0	4370.0	19556.0	100.0
11	242	large	iso	885.0	529.0	93.66904747999993	69.52691188	5.5581886794790976E-5	1414.0	166.02438647999995	34.92849839314596	31.04834939252005	26.565051177077997	43.06941255883302	25.238858928247925	25.141199769296616	13.601470508735444	24.22090954147663	33.109650597002705	15.620499351813308	35.46856254700622	1.0038844271493588	1.124971184508787	0.8923645698424709	0.7422613312561471	0.5977401129943503	136.0	3.0	33.61547262794322	33.0	396.0	2040.0	29992.0	0.5	0.3033946251768034	0.9230769230769231	-1.0	0.21097457006504403	68.78652452750808	24.439671288674308	2.0	0.2913752913752914	97.0	108.0	205.0	5471.0	7970.0	13441.0	65.0
11	244	medium	iso	1139.0	358.0	107.39696951999989	56.11269832000001	2.4086609684045494E-5	1497.0	165.9238814	41.10960958218893	33.97057550292606	33.28996383753608	42.93618027154304	19.1049731745428	22.775252675304838	15.033296378372908	23.25490340862285	29.496114951414132	18.681541692269406	34.138980102547514	0.8388479129919065	1.2101534629181643	0.693174823438598	0.522479345281251	0.31431079894644426	79.0	3.0	38.27531841800928	51.0	260.0	2897.0	20649.0	0.625	0.20774883099532399	0.8360128617363344	-1.0	0.15980349867341573	49.835981699980216	20.24762112221476	3.0	0.4340836012861736	312.0	34.0	346.0	6391.0	699.0	7090.0	26.0
11	245	large	F	936.0	524.0	96.66904747999992	68.94112544	4.919100694798717E-5	1460.0	168.02438647999998	36.6742416417845	31.575306807693888	30.343248884239586	42.126561502406474	25.0	25.14103744140128	13.601470508735444	24.785788589131677	32.303724116196356	15.620499351813308	36.95121951219512	0.994390150297894	1.1614848864381633	0.8561369690718181	0.7131664916245646	0.5598290598290598	146.0	4.0	33.60059523282288	275.0	223.0	12968.0	10371.0	0.5833333333333334	0.3410958904109589	0.44779116465863456	0.023482527351974074	-1.0	113.75152562641523	50.87126425972875	2.0	0.19076305220883535	100.0	77.0	177.0	8550.0	7513.0	16063.0	99.0
12	262	large	iso	745.0	407.0	85.42640679999995	61.52691188000001	1.6065490491495803E-4	1152.0	148.95331867999988	31.400636936215164	28.600699292150182	26.565051177077976	47.53968045034071	22.360679774997898	22.802960841924847	13.341664064126334	24.07594475028262	27.866451510811366	14.142135623730951	32.63450561756449	0.9806042263549485	1.0978975239543691	0.893165532264835	0.7202329371531057	0.5463087248322148	115.0	3.0	29.614185789921695	119.0	289.0	5863.0	14966.0	0.5	0.3541666666666667	0.7083333333333334	-1.0	0.16421754895031254	79.06511844965394	29.429510628311327	3.0	0.3382352941176471	191.0	61.0	252.0	4364.0	1362.0	5726.0	38.0
12	264	large	F	1158.0	652.0	111.22539663999987	80.01219323999999	3.36748090158747E-5	1810.0	194.06601700000004	42.01190307520001	32.802438933713454	35.382030117016235	47.8209885935155	29.068883707497267	26.5308253738506	14.035668847618199	32.276566895167825	34.20477368366774	18.681541692269406	43.55514509101248	1.09566450714904	1.2807554694361862	0.8554829811746759	0.7193698171198545	0.5630397236614854	95.0	3.0	39.395431207184416	94.0	132.0	8130.0	10668.0	0.6	0.12486187845303867	0.584070796460177	0.01278270747461815	-1.0	154.7538246184842	60.53469568335572	4.0	0.5	158.0	99.0	257.0	17504.0	13303.0	30807.0	142.0
13	282	large	iso	1022.0	521.0	102.42640679999994	70.355339	4.823946368172956E-5	1543.0	175.19595935999996	39.0	32.0	33.69006752597977	45.0	25.45584412271571	24.73075651090229	13.45362404707371	28.0	33.0	18.027756377319946	39.59797974644666	1.0293192653242846	1.21875	0.844569653599413	0.6868867238248179	0.5097847358121331	114.0	3.0	36.71511950137164	86.0	372.0	3092.0	14869.0	0.5454545454545454	0.2968243681140635	0.8122270742358079	-1.0	0.16916767499393062	65.14775043499165	24.863484975469312	2.0	0.17248908296943233	85.0	89.0	174.0	3462.0	3991.0	7453.0	51.0
13	294	large	iso	896.0	528.0	94.32590171999993	69.18376612	3.3240917890483476E-5	1424.0	165.9238813999999	35.84689665786984	31.38470965295043	34.07719528013074	34.29864927610085	25.495097567963924	26.303711416241768	13.416407864998739	23.2098194703095	34.60283724173012	15.652475842498529	41.18819645931259	0.9692585644861299	1.1421771000675778	0.8486061963847664	0.7334545958051621	0.5892857142857143	81.0	3.0	33.28663395418648	49.0	363.0	1848.0	16405.0	0.46153846153846156	0.2893258426966292	0.8810679611650486	-1.0	0.23341149088409338	60.23351785700454	22.615528128088304	2.0	0.1529126213592233	237.0	182.0	419.0	4558.0	3935.0	8493.0	20.0
14	299	medium	F	1217.0	313.0	110.56854239999988	50.627416960000005	1.048809328114033E-4	1530.0	164.02438647999998	41.23105625617661	36.138621999185304	79.14358665193775	82.30394827798342	18.110770276274835	20.413413957873995	15.297058540778355	35.652736880340946	6.419724581784832	18.027756377319946	35.97680041368108	0.8871994813630393	1.1409139025031476	0.7776217639355057	0.4578826478226239	0.257189811010682	112.0	4.0	36.40054944640259	87.0	217.0	3737.0	11073.0	0.4375	0.19869281045751633	0.7138157894736842	-1.0	0.10878244543160016	49.014992576036704	19.416939576305886	4.0	0.33223684210526316	194.0	30.0	224.0	3766.0	627.0	4393.0	30.0
15	326	large	E	914.0	733.0	102.49747459999992	90.01219323999993	7.616673731535802E-5	1647.0	195.33809496	36.124783736376884	31.144823004794873	73.57964996494857	57.82878287145542	30.4138126514911	29.975039624195293	9.219544457292887	41.854921846284945	22.60407772719133	17.46424919657298	49.446972826940375	1.014637946531408	1.1598969026350006	0.874765631519836	0.8781893757995087	0.8019693654266958	125.0	4.0	33.015148038438355	197.0	367.0	10936.0	20055.0	0.0	0.3424408014571949	0.650709219858156	0.005508846524143344	-1.0	128.1526779279252	56.472397441060835	4.0	0.18617021276595744	163.0	87.0	250.0	5535.0	2638.0	8173.0	61.0
15	338	large	E	1048.0	582.0	101.91168815999991	74.59797967999998	6.49236994263119E-5	1630.0	179.33809495999998	38.58756276314948	32.7566787083184	57.02227668618352	66.75608055632075	25.80697580112788	26.976187875552483	15.0	37.732364931595455	19.782225352274303	16.55294535724685	41.065526520701845	0.9566576241306424	1.178005960456252	0.8120991372234827	0.7319864975927217	0.5553435114503816	95.0	3.0	35.17101079013795	122.0	414.0	5100.0	19439.0	0.5384615384615384	0.32883435582822085	0.7723880597014925	-1.0	0.23621711347626909	114.01447116952338	47.61847661894036	1.0	0.19402985074626866	80.0	106.0	186.0	9534.0	14393.0	23927.0	165.0
[truncated: 67 more columns]
