# Supplementary material for: Exploiting Single-Cell Quantitative Data to Map Genetic Variants Having Probabilistic Effects
Source: PLoS Genet. 2016 Aug 1;12(8):e1006213. doi: 10.1371/journal.pgen.1006213 (PMC4968810; doi:10.1371/journal.pgen.1006213)
Supplement: S1 Dataset — (ZIP) [file pgen.1006213.s007.zip › data/2014-10-07_morpho/k_series/k9-3_A.xls]

image_number	cell_	Agroup	C11-1_A	C12-1_A	C13_A	C103_A	C104_A	C115_A	C126_A	C127_A	A7-1_A	A8-1_A	A101_A	A120_A	A121_A	A122_A	A123_A	D14-1_A	D15-1_A	D16-1_A	D17-1_A	D102_A	D105_A	D117_A	D127_A	D135_A	D147_A	D148_A	D154_A	D155_A	D173_A	D176_A	D179_A	D182_A	D188_A	D191_A	D194_A
1	2	A	890.0	109.3969695199999	7.221163464136678E-5	35.38361202590826	30.4138126514911	1.163405996852996	87.0	3.0	230.0	16283.0	0.25842696629213485	55.78544234043794	21.840329667841555	1.0	0.3391304347826087	92.0	9791.0	143.0	4.353334964939259E-4	22.627416997969522	0.6394886135819453	5.0	23.345235059857504	5.830951894845301	0.2602896031476768	0.2956409967709525	10.4207123967945	16.326853510565	6.082762530298219	11.045361017187261	5.0	2.209072203437452	1.0	106.42391304347827	1.3436829741599428
1	5	A	1033.0	118.3259017199999	9.223134800746714E-5	38.48376280978771	32.202484376209235	1.1950557093731253	104.0	5.0	625.0	29434.0	0.6050338818973863	78.66741689312227	30.886890422961002	1.0	0.1376	185.0	21193.0	126.0	0.006566879251913389	24.596747752497688	0.6391461218091156	5.0	21.095023109728988	7.211102550927978	0.2688016652852352	0.4332731606838266	12.907408671265841	80.2724214485984	11.704699910719626	22.561028345356956	6.082762530298219	3.709010212544144	8.54400374531753	114.55675675675676	1.0998914735997736
1	7	A	789.0	102.3259017199999	5.2497994351612804E-5	34.0147027033899	29.017236257093817	1.1722240671722952	145.0	3.0	438.0	30415.0	0.5551330798479087	74.24537246060153	26.570660511172846	2.0	0.21232876712328766	181.0	16266.0	130.0	0.0038923515500675415	21.095023109728988	0.6201736729460423	4.123105625617661	18.027756377319946	1.4142135623730951	0.25	0.09090909090909091	10.669782804496677	41.63353933657021	10.44030650891055	20.248456731316587	5.385164807134504	3.760044020285236	5.385164807134504	89.86740331491713	1.4465756793311202
2	15	A	819.0	105.15432883999989	4.005143295940819E-5	33.60059523282288	28.600699292150182	1.1748172619697095	117.0	4.0	555.0	46012.0	0.6776556776556777	84.34742869046478	22.20360331117452	2.0	0.3621621621621622	166.0	19918.0	202.0	0.0035775687843888977	20.615528128088304	0.6135465156268999	3.605551275463989	20.808652046684813	3.605551275463989	0.22803508501982758	0.2166365803419133	18.741340445192726	3.8785245028477107	12.083045973594572	21.840329667841555	6.324555320336759	3.4532593299664014	1.4142135623730951	119.98795180722891	1.683502359674666
2	20	B	1447.0	139.0538237599999	6.0253588787657024E-5	45.0	38.0	1.1842105263157894	98.0	3.0	114.0	22474.0	0.07878369039391846	102.70540619866753	34.058772731852805	1.0	1.8421052631578947	301.0	29749.0	174.0	0.0065242347468778255	26.1725046566048	0.5816112145912178	4.242640687119285	28.0178514522438	5.0990195135927845	0.20677365503867326	0.23852207234014097	45.0	11.309932474020215	21.587033144922902	30.463092423455635	12.083045973594572	2.521143467469006	2.8284271247461903	98.83388704318936	1.7605297657064103
2	22	A	649.0	92.66904747999993	5.1795549601775116E-5	30.083217912982647	25.632011235952593	1.1736581119622247	77.0	3.0	240.0	12161.0	0.3697996918335901	48.93678958616435	20.518284528683193	1.0	0.21666666666666667	169.0	8155.0	80.0	0.0017803348739059038	16.15549442140351	0.5370268057138755	1.0	16.76305461424021	2.23606797749979	0.06666666666666667	0.16666666666666666	19.653824058053306	46.21887523513129	10.44030650891055	19.697715603592208	6.708203932499369	2.936362072739365	1.4142135623730951	48.25443786982248	1.6578786020846108
3	26	A	903.0	110.56854239999988	5.982358072942713E-5	36.76955262170047	30.463092423455635	1.207019698150837	60.0	3.0	461.0	28228.0	0.5105204872646734	56.951972318306275	24.08318915758459	1.0	0.19088937093275488	134.0	20215.0	229.0	0.0019384584545030163	20.591260281974	0.5600084530215784	3.1622776601683795	21.95449840010015	4.47213595499958	0.2	0.3028912664076914	49.18491612511842	41.05481377096244	9.219544457292887	15.524174696260024	6.324555320336759	2.4545875417267156	1.4142135623730951	150.8582089552239	1.5179816967598316
3	28	B	971.0	113.49747459999989	5.286350316702242E-5	38.118237105091836	31.064449134018133	1.2270694690461845	70.0	4.0	154.0	15059.0	0.15859938208032956	73.0889523259632	29.274562336608895	2.0	0.8181818181818182	98.0	8847.0	124.0	4.628501975226732E-4	26.076809620810597	0.68410324299408	7.0710678118654755	24.08318915758459	5.0990195135927845	0.3874921291460643	0.27653315937748607	2.1210963966614713	5.300926516525692	6.324555320336759	11.180339887498949	5.385164807134504	2.0761369963434992	2.0	90.27551020408163	1.3735729625861874
3	30	A	956.0	113.15432883999989	4.7010152775563446E-5	36.235341863986875	32.01562118716424	1.131801930443705	64.0	3.0	383.0	31512.0	0.4006276150627615	70.24458955334597	27.16615541441225	3.0	0.26109660574412535	97.0	16907.0	222.0	5.983380003503232E-4	21.633307652783937	0.5970223141259936	4.123105625617661	24.186773244895647	7.0710678118654755	0.23608834134288123	0.4130961923860138	24.120983119442585	30.027124233213087	7.0710678118654755	13.341664064126334	4.123105625617661	3.235828832817663	3.0	174.29896907216494	1.2736736263086297
4	34	A	1100.0	121.05382375999986	3.288567614376737E-5	41.182520563948	32.2490309931942	1.2770157519659775	138.0	3.0	547.0	36988.0	0.49727272727272726	101.95431360369511	34.20526275297414	4.0	0.39488117001828155	288.0	20390.0	67.0	0.00419025297354056	21.470910553583888	0.5213597968158352	1.0	34.20526275297414	14.212670403551895	0.05	0.7398820678018508	29.054604099077146	21.65598903842249	17.029386365926403	33.97057550292606	7.0710678118654755	4.804164859785725	14.866068747318506	70.79861111111111	0.9463462481608631
5	44	B	1340.0	135.0538237599999	6.896170962633335E-5	43.0	38.01315561749642	1.1311873297940114	59.0	3.0	224.0	25833.0	0.16716417910447762	73.85162174228444	30.01666203960727	4.0	0.5357142857142857	203.0	36626.0	188.0	0.0046263939298160275	29.017236257093817	0.6748194478393911	8.06225774829855	30.01666203960727	9.055385138137417	0.38005847503304596	0.42926642417192185	7.125016348901795	6.340191745909905	11.40175425099138	21.540659228538015	6.324555320336759	3.40587727318528	2.23606797749979	180.42364532019704	1.041992027521433
6	54	A	724.0	98.91168815999993	7.819846330590884E-5	31.906112267087632	26.92582403567252	1.1849632614703642	57.0	3.0	271.0	12632.0	0.3743093922651934	24.18536337391621	12.0	1.0	0.13284132841328414	187.0	36562.0	242.0	0.001519104575625365	17.804493814764857	0.5580276802677357	3.0	18.439088914585774	4.0	0.2	0.26666666666666666	60.25511870305779	60.25511870305779	9.433981132056603	18.601075237738275	7.810249675906654	2.3816236368370602	1.0	195.51871657754012	1.2377331655817514
6	56	A	609.0	89.25483391999994	7.473635482702898E-5	28.231188426986208	26.0	1.0858149394994696	56.0	3.0	463.0	31180.0	0.7602627257799671	69.10737367938114	22.80350850198276	5.0	0.21814254859611232	127.0	21394.0	217.0	0.004487080104730458	15.132745950421556	0.5360293630414849	4.47213595499958	19.1049731745428	7.211102550927978	0.3333333333333333	0.5301708036860207	88.21008939175394	58.46520809481171	11.661903789690601	22.135943621178654	4.123105625617661	5.368754921931592	4.0	168.45669291338584	1.2881649060484248
8	61	A	838.0	105.1543288399999	3.722635996994077E-5	33.97057550292606	29.0	1.1713991552733125	168.0	3.0	559.0	45822.0	0.6670644391408115	75.77377680184256	27.018512172212592	4.0	0.23076923076923078	105.0	7938.0	110.0	0.0034569089383728385	25.612496949731394	0.753961231758504	8.602325267042627	26.40075756488817	9.433981132056603	0.5244930283645093	0.5668329903853248	4.698680517299437	8.230975101190324	8.54400374531753	13.038404810405298	5.0	2.6076809620810595	1.0	75.6	1.4550264550264551
8	65	B	965.0	113.15432883999989	5.44920150819905E-5	36.40054944640259	31.38470965295043	1.159817944754529	117.0	3.0	160.0	20272.0	0.16580310880829016	68.82328431716157	23.08679276123039	4.0	0.74375	114.0	14340.0	181.0	5.064115610566377E-4	22.135943621178654	0.6081211398682971	4.123105625617661	23.40939982143925	5.385164807134504	0.23608834134288123	0.2929143502255349	5.403791360249727	2.3613746581756203	6.708203932499369	13.038404810405298	5.830951894845301	2.23606797749979	1.4142135623730951	125.78947368421052	1.4389121338912134
8	66	B	842.0	105.39696951999987	9.566173889636051E-5	33.97057550292606	29.0	1.1713991552733125	91.0	3.0	88.0	13133.0	0.10451306413301663	72.44702245819543	26.419689627245813	3.0	1.3068181818181819	176.0	14104.0	140.0	0.003070983227280542	17.804493814764857	0.5241151658802856	1.0	17.804493814764857	1.0	0.0625	0.0625	40.23635830927381	40.23635830927381	10.44030650891055	16.64331697709324	8.602325267042627	1.9347462994520093	0.0	80.13636363636364	1.7470221213840045
9	77	B	1062.0	120.46803731999987	1.5598198617948882E-4	38.600518131237564	33.60059523282288	1.1488045930070454	123.0	4.0	95.0	18471.0	0.08945386064030132	82.3690052408638	30.083217912982647	2.0	1.0842105263157895	121.0	15270.0	179.0	0.0036492091863682976	21.93171219946131	0.5681714459089868	4.0	22.67156809750927	5.0	0.23529411764705882	0.29411764705882354	55.4914770123316	55.4914770123316	10.44030650891055	16.55294535724685	5.385164807134504	3.0738047859402142	1.0	126.19834710743801	1.4184020956123118
9	79	A	1033.0	119.15432883999988	7.37497558580133E-5	39.05124837953327	32.64965543462902	1.1960692344126416	78.0	4.0	396.0	25761.0	0.38334946757018395	62.197768730172726	21.633307652783937	1.0	0.3383838383838384	149.0	21000.0	193.0	0.0026855895242333095	24.758836806279895	0.6340088430887649	5.830951894845301	29.732137494637012	10.63014581273465	0.2956409967709525	0.518081606572636	20.37643521383639	10.154266580200257	9.486832980505138	16.492422502470642	7.280109889280518	2.2654084558194167	5.0	140.93959731543623	1.3693809523809526
10	85	B	936.0	111.74011527999988	5.260596303817221E-5	35.35533905932738	31.76476034853718	1.1130365433704759	106.0	5.0	106.0	13056.0	0.11324786324786325	46.72141279853138	16.55294535724685	1.0	0.8301886792452831	174.0	13392.0	102.0	0.0018132529602571145	21.840329667841555	0.61773780845922	5.385164807134504	21.470910553583888	3.605551275463989	0.35355339059327373	0.19999999999999998	48.36646066342979	7.125016348901795	12.041594578792296	19.924858845171276	5.385164807134504	3.699953401384103	4.47213595499958	76.96551724137932	1.325268817204301
11	91	A	853.0	106.32590171999988	4.879192650342988E-5	34.828149534535996	29.068883707497267	1.1981247675346176	73.0	4.0	280.0	20025.0	0.32825322391559203	70.89240000502532	24.331050121192877	2.0	0.36428571428571427	142.0	27623.0	255.0	0.001046250209698051	19.4164878389476	0.557494098837895	2.0	18.35755975068582	2.8284271247461903	0.13333333333333333	0.2102353324910547	40.23635830927381	85.23635830927381	10.770329614269007	18.35755975068582	5.830951894845301	3.148295523911685	2.0	194.5281690140845	1.310864134959997
12	94	B	1047.0	118.32590171999988	1.3514254759387561E-4	38.58756276314948	32.7566787083184	1.178005960456252	77.0	4.0	132.0	14030.0	0.12607449856733524	72.43553233185936	31.11269837220809	3.0	0.553030303030303	337.0	63896.0	222.0	0.00395815565344307	22.847319317591726	0.5920902405220202	5.0990195135927845	24.351591323771842	7.280109889280518	0.295378269592824	0.41084036914256306	41.775477393480095	46.41094082038274	14.560219778561036	25.298221281347036	10.44030650891055	2.4231301312615305	2.23606797749979	189.60237388724036	1.170871416051083
12	98	B	950.0	112.56854239999988	5.421894658845883E-5	36.89173349139343	31.064449134018133	1.1875869207348648	107.0	3.0	84.0	14810.0	0.08842105263157894	75.89775807898828	27.784887978899608	3.0	1.5952380952380953	204.0	34996.0	255.0	0.002349180403639708	20.615528128088304	0.5588115866904914	4.47213595499958	20.615528128088304	6.708203932499369	0.2857142857142857	0.45433689961153706	60.255118703057775	82.8749836510982	12.165525060596439	21.18962010041709	7.280109889280518	2.9106181668517683	4.123105625617661	171.54901960784315	1.4864555949251341
13	101	B	1291.0	133.29646443999985	9.266250113093039E-5	43.41658669218482	36.40054944640259	1.1927453665531307	37.0	5.0	153.0	15749.0	0.1185127807900852	82.5227686291016	28.319604517012593	2.0	0.8300653594771242	292.0	8674.0	47.0	0.004663697738098963	23.259406699226016	0.5357262850746581	5.0	27.018512172212592	5.656854249492381	0.2688016652852352	0.2579303520876644	74.27525427725257	7.5946433685914485	14.142135623730951	25.96150997149434	6.324555320336759	4.104875150354759	7.0	29.705479452054796	1.5821996771962186
13	105	A	711.0	97.4974745999999	9.705595130830325E-5	31.89043743820395	26.248809496813376	1.2149289072357918	72.0	4.0	212.0	16336.0	0.2981715893108298	73.50084655781406	26.1725046566048	3.0	0.7452830188679245	173.0	11603.0	78.0	0.004975031144725105	18.384776310850235	0.5764980912060407	3.1622776601683795	19.849433241279208	4.242640687119285	0.21271781490575853	0.25	31.759480084812793	5.194428907734817	11.40175425099138	21.587033144922902	6.082762530298219	3.5488863879525074	2.0	67.0693641618497	1.162975092648453
13	117	B	653.0	92.66904747999995	5.7265492996405575E-5	29.546573405388315	26.40075756488817	1.1191562716625958	46.0	3.0	82.0	12044.0	0.12557427258805512	53.52816206330331	22.360679774997898	4.0	0.8658536585365854	168.0	15201.0	51.0	0.004524942564149083	16.278820596099706	0.5509546021716003	5.385164807134504	19.0	8.48528137423857	0.4142434467026541	0.6666666666666666	87.0262689175199	69.77514056883192	12.041594578792296	21.470910553583888	6.708203932499369	3.2006943691087475	4.123105625617661	90.48214285714286	0.5636471284783896
14	121	B	902.0	108.5685423999999	5.632381139805828E-5	35.84689665786984	30.886890422961002	1.1605861311056946	57.0	3.0	132.0	18946.0	0.14634146341463414	65.74286821434104	24.515301344262525	2.0	0.7272727272727273	258.0	20218.0	126.0	0.004140055521812138	18.788294228055936	0.524126102389707	2.23606797749979	18.788294228055936	2.23606797749979	0.14285714285714285	0.14285714285714285	57.52880770915151	57.52880770915151	13.601470508735444	27.018512172212592	7.810249675906654	3.4593659989590724	0.0	78.36434108527132	1.6078741715303195
14	122	B	712.0	96.91168815999994	7.829108047937972E-5	31.953090617340916	27.85677655436824	1.1470491050885905	40.0	3.0	106.0	12079.0	0.14887640449438203	72.14180704111709	26.248809496813376	4.0	1.1415094339622642	160.0	11291.0	116.0	0.005950691297881953	16.15549442140351	0.5056003694564661	0.0	17.204650534085253	4.123105625617661	0.0	0.3090398323477543	-1.0	85.60129464500447	11.40175425099138	17.204650534085253	8.602325267042627	2.0	4.123105625617661	70.56875	1.6437870870604907
14	126	B	642.0	91.84062035999995	8.999063952422294E-5	29.5296461204668	25.059928172283335	1.1783611635857376	72.0	3.0	79.0	13619.0	0.12305295950155763	65.62061659091252	22.825424421026653	5.0	1.860759493670886	90.0	6526.0	101.0	2.882251699399684E-4	17.4928556845359	0.5923828417439693	2.8284271247461903	19.235384061671343	4.47213595499958	0.19026059766179765	0.2857142857142857	16.699244233993625	1.7357045889283782	6.082762530298219	10.770329614269007	5.385164807134504	2.0	2.0	72.5111111111111	1.3928899785473492
14	131	A	969.0	115.39696951999989	5.181497566088707E-5	38.948684188300895	29.5296461204668	1.318968877222874	76.0	4.0	568.0	50143.0	0.586171310629515	87.31304816558185	31.38470965295043	5.0	0.176056338028169	109.0	9538.0	123.0	3.9791631700831755E-4	24.596747752497688	0.6315167833034491	5.0990195135927845	25.553864678361276	5.830951894845301	0.27653315937748607	0.2956409967709525	19.155612445439658	0.49821161261363756	7.0	12.041594578792296	5.0	2.4083189157584592	2.0	87.5045871559633	1.405640595512686
15	142	A	838.0	105.7401152799999	3.8032161649530124E-5	32.69556544854363	30.463092423455635	1.0732845173449648	83.0	3.0	549.0	34577.0	0.6551312649164678	72.2285301675138	25.0	6.0	0.36429872495446264	272.0	9981.0	48.0	0.0051096669647964854	16.55294535724685	0.5062749375996546	0.0	25.079872407968907	10.770329614269007	0.0	0.6666666666666667	-1.0	43.60281897270363	14.142135623730951	24.186773244895647	9.055385138137417	2.670982280260094	10.770329614269007	36.69485294117647	1.3080853621881574
15	145	B	699.0	96.08326103999993	9.698895541926108E-5	31.304951684997057	26.832815729997478	1.1666666666666667	61.0	3.0	73.0	9715.0	0.1044349070100143	62.07515050900311	20.396078054371138	2.0	1.0547945205479452	194.0	13453.0	121.0	0.0023965494776858488	16.401219466856727	0.5239177377397786	3.1622776601683795	16.55294535724685	1.0	0.23249527748763857	0.07142857142857142	81.86989764584402	26.565051177077976	11.180339887498949	20.0	6.4031242374328485	3.1234752377721215	3.0	69.34536082474227	1.7448896156991005
15	158	B	801.0	104.32590171999988	1.1541463762248761E-4	34.785054261852174	28.460498941515414	1.2222222222222223	67.0	3.0	70.0	11984.0	0.08739076154806492	32.04631765340645	14.0	4.0	0.9714285714285714	311.0	8454.0	57.0	0.0035614340320354373	18.681541692269406	0.5370565631906157	2.23606797749979	22.47220505424423	6.708203932499369	0.1514456332038457	0.45433689961153706	47.12109639666147	42.87890360333854	14.0	25.079872407968907	11.045361017187261	2.2706249591066405	7.0710678118654755	27.183279742765272	2.096877217885025
16	161	B	1205.0	127.74011527999988	7.471258537616997E-5	43.01162633521314	34.0147027033899	1.2645010221102595	70.0	4.0	160.0	15162.0	0.13278008298755187	47.90922098964427	17.804493814764857	1.0	0.55	396.0	18588.0	95.0	0.004684065633749757	22.02271554554524	0.5120177361792871	2.0	36.49657518178932	16.15549442140351	0.125	0.7836565874532181	87.39743779750019	19.19884728385199	18.439088914585774	34.713109915419565	8.246211251235321	4.209582905145606	15.524174696260024	46.93939393939394	2.0238863783085863
16	163	A	1043.0	117.74011527999988	6.941165040222161E-5	38.118237105091836	33.06055050963308	1.1529825280430543	101.0	3.0	569.0	39144.0	0.5455417066155321	100.62113892264145	31.32091952673165	6.0	0.2759226713532513	236.0	21024.0	130.0	0.0065471207616432546	24.73863375370596	0.6489973207706757	7.0710678118654755	33.015148038438355	14.0	0.35714285714285715	0.7368421052631579	41.98721249581665	3.0127875041833363	19.1049731745428	30.675723300355934	7.280109889280518	4.213634652070831	10.295630140987	89.08474576271186	1.4592846270928463
16	166	B	975.0	114.5685423999999	6.725081989791713E-5	38.0	32.0	1.1875	62.0	4.0	222.0	18564.0	0.2276923076923077	63.91559336208397	30.01666203960727	2.0	0.2927927927927928	212.0	6422.0	46.0	0.005643571560576859	19.924858845171276	0.524338390662402	6.0	23.345235059857504	5.656854249492381	0.4	0.31974430679097265	90.0	45.0	14.035668847618199	24.186773244895647	7.0710678118654755	3.4205262752974135	4.47213595499958	30.29245283018868	1.5185300529430084
16	169	A	999.0	114.56854239999986	3.628642706820959E-5	36.0	34.0	1.0588235294117647	110.0	4.0	679.0	51073.0	0.6796796796796797	94.67524515686284	28.635642126552707	5.0	0.2709867452135493	191.0	13102.0	93.0	0.0015496657198816252	23.08679276123039	0.6412997989230664	5.385164807134504	22.090722034374522	4.47213595499958	0.31514293343362576	0.2630668208823282	21.801409486351815	26.56505117707799	10.816653826391969	18.867962264113206	7.211102550927978	2.6165155925684536	1.0	68.59685863874346	1.3557472141657763
16	178	B	1000.0	115.39696951999989	4.324447462161796E-5	38.05259518088089	32.0624390837628	1.186827835570116	85.0	3.0	187.0	18111.0	0.187	56.804302467566586	25.96150997149434	3.0	0.45989304812834225	304.0	11230.0	61.0	0.0065509214656853405	20.09975124224178	0.5282097356750238	1.4142135623730951	25.019992006393608	6.0	0.08333333333333334	0.3	41.987212495816664	3.0127875041833363	15.620499351813308	27.202941017470888	10.0	2.720294101747089	5.0990195135927845	36.94078947368421	1.6512911843276936
17	185	A	938.0	110.91168815999991	3.5873799597368576E-5	36.05551275463989	32.0624390837628	1.1245405460403444	99.0	3.0	342.0	34720.0	0.3646055437100213	74.96087015882856	27.80287754891569	4.0	0.28654970760233917	239.0	9292.0	55.0	0.0019574660293974356	24.020824298928627	0.666217797605373	6.324555320336759	23.021728866442675	5.385164807134504	0.3508232077228117	0.2929143502255349	21.614778942786245	24.981239606216036	11.704699910719626	23.08679276123039	6.324555320336759	3.6503424496887957	1.0	38.87866108786611	1.4146577701248386
17	186	B	1043.0	118.6690474799999	2.2570455540191035E-4	38.3275357934736	33.24154027718932	1.1530011989177993	80.0	3.0	87.0	8308.0	0.08341323106423777	27.099641991712105	13.416407864998739	2.0	0.4482758620689655	295.0	24904.0	85.0	0.004770444587486793	20.024984394500787	0.5224699156868476	4.123105625617661	26.92582403567252	12.206555615733702	0.25	0.6562284953812116	84.9363831469699	63.980606416337736	14.142135623730951	26.0	7.615773105863909	3.4139672543527864	8.48528137423857	84.42033898305085	1.006866366848699
17	198	B	1274.0	133.0538237599999	7.332055991552109E-5	46.238512086787566	33.24154027718932	1.3909858478644834	89.0	3.0	148.0	15922.0	0.11616954474097331	14.422205101855956	7.211102550927978	1.0	0.27702702702702703	441.0	23003.0	39.0	0.005369826310286348	27.730849247724095	0.5997348962197262	4.242640687119285	36.61966684720111	14.422205101855956	0.1934477640657483	0.6666666666666666	24.145541960421667	35.45547443444187	20.223748416156685	35.22782990761707	11.045361017187261	3.189377862145058	10.295630140987	52.1609977324263	0.7476850845541886
17	200	A	753.0	99.4974745999999	5.26691067245465E-5	32.01562118716424	27.892651361962706	1.147815629704677	126.0	4.0	493.0	26431.0	0.6547144754316069	69.62760199022175	24.020824298928627	3.0	0.2332657200811359	199.0	19614.0	143.0	0.005979041332005562	17.029386365926403	0.5319086662842529	3.1622776601683795	22.825424421026653	8.602325267042627	0.25	0.5734883511361751	86.49646835521553	39.53090502988809	13.416407864998739	24.331050121192877	5.0990195135927845	4.771711513621792	7.211102550927978	98.56281407035176	1.4508514326501478
18	203	B	1112.0	121.98275595999986	1.0115713412574163E-4	40.024992192379	34.92849839314596	1.14591219301409	104.0	3.0	108.0	21221.0	0.09712230215827339	81.78239256619187	32.01562118716424	5.0	1.2407407407407407	296.0	19928.0	118.0	0.007327958872680552	20.615528128088304	0.5150663872462572	3.1622776601683795	25.317977802344327	6.0	0.2	0.3157894736842105	85.60129464500446	14.036243467926454	18.24828759089466	29.154759474226502	8.06225774829855	3.616202853397895	5.830951894845301	67.32432432432432	1.7527097551184263
18	208	B	1172.0	124.81118307999986	5.693155672309118E-5	40.607881008493905	35.608987629529715	1.1403829120606261	103.0	4.0	92.0	16004.0	0.07849829351535836	92.47795320851864	32.14031735997639	4.0	1.9130434782608696	279.0	20990.0	135.0	0.004367434013856426	25.612496949731394	0.6307272458854492	5.0	27.586228448267445	7.211102550927978	0.2602896031476768	0.3561309707013459	2.223961240385478	17.21607358779071	14.317821063276353	27.65863337187866	10.198039027185569	2.7121521400484214	3.0	75.23297491039426	1.7944259171033827
18	212	B	1008.0	117.39696951999987	1.0756893283890723E-4	38.07886552931954	31.38470965295043	1.2132935416765853	169.0	3.0	116.0	15952.0	0.11507936507936507	75.94242259676636	28.0178514522438	2.0	0.6637931034482759	160.0	8895.0	91.0	0.00543792482154072	27.85677655436824	0.7315547920648893	9.219544457292887	25.298221281347036	7.0	0.5	0.3888888888888889	8.72169779798173	21.25050550713324	10.44030650891055	18.24828759089466	7.0710678118654755	2.580697580112788	2.8284271247461903	55.59375	1.636874648679033
18	215	A	823.0	104.32590171999992	4.826848131431928E-5	34.20526275297414	28.861739379323623	1.1851421116177976	118.0	3.0	493.0	39710.0	0.5990279465370595	70.59386338913929	25.942243542145693	2.0	0.27586206896551724	223.0	12490.0	95.0	0.007581017124828523	18.24828759089466	0.5334935656738369	2.8284271247461903	26.68332812825267	9.219544457292887	0.18181818181818182	0.5279095799378564	58.24051991518719	0.7117122060356849	14.560219778561036	26.0	5.385164807134504	4.828078792603349	11.0	56.00896860986547	1.6961569255404323
19	226	B	763.0	100.3259017199999	5.528657232336371E-5	33.0	28.0	1.1785714285714286	68.0	4.0	112.0	13046.0	0.14678899082568808	85.83029586521852	25.079872407968907	2.0	1.4375	257.0	25770.0	87.0	0.004675497834016615	18.027756377319946	0.5462956477975741	1.4142135623730951	21.93171219946131	9.486832980505138	0.09513029883089882	0.6381534447172755	45.0	71.56505117707799	13.416407864998739	24.413111231467404	10.0	2.4413111231467406	10.198039027185569	100.27237354085604	0.8676367869615832
19	229	A	834.0	104.32590171999988	3.984625011249125E-5	34.132096331752024	29.154759474226502	1.1707212457686575	97.0	4.0	400.0	31048.0	0.47961630695443647	58.09435994326785	23.323807579381203	2.0	0.1975	227.0	20279.0	65.0	0.005948182439930783	19.4164878389476	0.5688630329126619	3.605551275463989	30.4138126514911	13.341664064126334	0.22803508501982758	0.7639414620093933	49.600095666263286	6.284779984159584	17.46424919657298	27.65863337187866	6.082762530298219	4.5470513165870114	16.15549442140351	89.33480176211454	0.7275999802751615
19	231	A	1174.0	126.81118307999986	4.159859623589706E-5	42.01190307520001	34.0147027033899	1.235110106401521	115.0	3.0	310.0	28977.0	0.26405451448040884	97.78566316769223	32.01562118716424	4.0	0.3903225806451613	102.0	11718.0	152.0	7.445196071496535E-4	22.20360331117452	0.5285074392233733	4.123105625617661	21.587033144922902	5.0	0.23608834134288123	0.29411764705882354	75.96375653207352	90.0	6.082762530298219	11.180339887498949	6.082762530298219	1.8380365552345195	1.4142135623730951	114.88235294117646	1.3230926779313876
19	232	A	1059.0	119.98275595999988	3.7111834252296115E-5	39.05124837953327	32.01562118716424	1.2197560731756085	87.0	4.0	435.0	33701.0	0.41076487252124644	58.550392435146115	27.073972741361768	3.0	0.12413793103448276	138.0	8561.0	74.0	0.0015201051800883612	25.317977802344327	0.6483269768044972	6.708203932499369	26.30589287593181	7.615773105863909	0.34874291623145787	0.4053467022297068	23.702645950966257	20.336185287536438	8.54400374531753	14.212670403551895	6.4031242374328485	2.2196462034055524	1.0	62.03623188405797	1.192851302417942
19	240	B	549.0	84.42640679999995	1.747064174536681E-4	27.16615541441225	24.08318915758459	1.1280132060855705	95.0	3.0	39.0	5225.0	0.07103825136612021	57.7160946677764	21.213203435596427	1.0	1.7692307692307692	79.0	7708.0	118.0	7.796174160636702E-4	14.317821063276353	0.5270462766947299	1.0	14.0	1.4142135623730951	0.08333333333333333	0.11111111111111112	81.86989764584402	53.13010235415598	6.4031242374328485	11.313708498984761	4.242640687119285	2.666666666666667	1.0	97.56962025316456	1.2093928386092372
20	242	A	518.0	82.42640679999997	1.7672454321993077E-4	27.51363298439521	22.47220505424423	1.2243405984406868	22.0	3.0	214.0	14026.0	0.41312741312741313	51.179761165393806	21.840329667841555	1.0	0.4532710280373832	110.0	7105.0	70.0	0.0015047862007329066	17.08800749063506	0.6210741962112671	3.605551275463989	18.788294228055936	5.656854249492381	0.2650854018430103	0.4204706649821094	16.587338556927413	27.89727103094763	8.602325267042627	15.620499351813308	5.0	3.1240998703626617	2.23606797749979	64.5909090909091	1.083743842364532
20	246	A	849.0	106.32590171999992	4.813275934783722E-5	36.124783736376884	29.068883707497267	1.2427303401079624	69.0	4.0	438.0	30750.0	0.5159010600706714	62.26716525563919	23.769728648009426	5.0	0.2191780821917808	137.0	15660.0	157.0	0.00487686820826229	24.186773244895647	0.6695340634119862	6.324555320336759	25.317977802344327	7.615773105863909	0.3508232077228117	0.4360778994930029	15.255118703057775	20.01876039378395	10.816653826391969	17.804493814764857	7.211102550927978	2.469039053185236	1.4142135623730951	114.30656934306569	1.3734993614303959
20	254	B	1177.0	125.98275595999988	1.267485468443805E-4	41.0	34.0147027033899	1.205361115677602	69.0	3.0	182.0	18108.0	0.1546304163126593	78.16638666036135	29.068883707497267	2.0	0.4725274725274725	187.0	8987.0	28.0	0.0035608071590197744	25.179356624028344	0.6141306493665449	5.830951894845301	34.23448553724738	14.560219778561036	0.2956409967709525	0.7307564832304776	30.96375653207352	15.945395900922856	12.0	21.213203435596427	6.082762530298219	3.487429162314579	9.055385138137417	48.05882352941177	0.5826193390452876
21	260	B	617.0	90.66904747999993	6.139449498989083E-5	28.635642126552707	25.079872407968907	1.1417778232976172	56.0	3.0	124.0	13604.0	0.20097244732576985	57.83432301084725	21.95449840010015	3.0	0.6693548387096774	135.0	6445.0	69.0	0.0044598629424536605	18.384776310850235	0.6420242378222332	4.123105625617661	20.248456731316587	6.082762530298219	0.26559258100921596	0.40196026221723297	10.738897100905433	15.312818360806318	9.219544457292887	17.029386365926403	7.810249675906654	2.1803894974650144	2.0	47.74074074074074	1.4453064391000776
21	261	B	1136.0	122.81118307999986	3.0977825333567485E-5	39.81205847478876	34.713109915419565	1.1468882670493388	54.0	4.0	228.0	21252.0	0.2007042253521127	89.57838101717891	31.575306807693888	1.0	0.6052631578947368	225.0	6024.0	43.0	0.005148040975680858	22.561028345356956	0.5666883152913047	3.1622776601683795	28.284271247461902	9.0	0.15871016626723794	0.45	6.54629078329404	11.888658039627956	15.524174696260024	28.792360097775937	6.324555320336759	4.552471856036015	6.082762530298219	26.773333333333333	1.6060756972111554
21	262	B	1075.0	123.88225087999983	9.599885548751092E-5	39.96248240537617	33.12099032335839	1.2065606135331302	42.0	4.0	215.0	10820.0	0.2	18.110770276274835	9.055385138137417	1.0	0.16279069767441862	150.0	11669.0	95.0	9.298126436324825E-4	20.615528128088304	0.5158720601729908	2.8284271247461903	20.518284528683193	3.605551275463989	0.17374889710522776	0.22803508501982758	75.46554491945989	86.7754773934801	8.48528137423857	15.811388300841896	5.830951894845301	2.711630722733202	1.0	77.79333333333334	1.221184334561659
21	271	A	1093.0	123.49747459999989	1.2820398593978881E-4	41.19465984809196	32.14031735997639	1.2817129148634585	67.0	4.0	474.0	33925.0	0.43366880146386094	77.97479080289675	31.144823004794873	2.0	0.13291139240506328	305.0	17820.0	110.0	0.005463561091118556	26.019223662515376	0.6316164220911883	5.0990195135927845	27.459060435491963	9.219544457292887	0.27653315937748607	0.590220853357203	17.020525611519844	55.10929849249516	14.142135623730951	24.331050121192877	11.180339887498949	2.1762352813976706	6.082762530298219	58.42622950819672	1.8827160493827162
21	272	B	1165.0	125.39696951999987	9.660434977023242E-5	38.600518131237564	35.73513677041127	1.0801838643919457	77.0	4.0	261.0	24773.0	0.2240343347639485	79.06333430311008	28.319604517012593	2.0	0.4099616858237548	363.0	26531.0	121.0	0.00591683068872582	23.08679276123039	0.5980954111221463	3.1622776601683795	23.769728648009426	4.0	0.17541160386140586	0.2222222222222222	2.91083782616775	15.524110996754246	18.384776310850235	30.4138126514911	8.94427190999916	3.400367627183861	1.4142135623730951	73.08815426997245	1.6555350344879576
21	280	A	843.0	104.91168815999988	3.842803599787078E-5	34.17601498127012	29.732137494637012	1.1494637742555402	94.0	3.0	549.0	41815.0	0.6512455516014235	76.41644719890391	25.45584412271571	6.0	0.4080145719489982	222.0	8541.0	61.0	0.003166409609655378	20.396078054371138	0.5967950934463552	4.47213595499958	23.345235059857504	7.280109889280518	0.2857142857142857	0.46895310261062645	47.12109639666147	36.501441120506314	12.041594578792296	20.808652046684813	8.602325267042627	2.4189566658688517	3.0	38.472972972972975	1.585528626624517
