# Supplementary material for: Exploiting Single-Cell Quantitative Data to Map Genetic Variants Having Probabilistic Effects
Source: PLoS Genet. 2016 Aug 1;12(8):e1006213. doi: 10.1371/journal.pgen.1006213 (PMC4968810; doi:10.1371/journal.pgen.1006213)
Supplement: S1 Dataset — (ZIP) [file pgen.1006213.s007.zip › data/2014-10-07_morpho/k_series/k9-3_A1B.xls]

image_number	cell_id	Cgroup	Agroup	Dgroup	C11-1_A1B	C11-2_A1B	C12-1_A1B	C12-2_A1B	C13_A1B	C101_A1B	C102_A1B	C103_A1B	C104_A1B	C105_A1B	C106_A1B	C107_A1B	C108_A1B	C109_A1B	C110_A1B	C111_A1B	C112_A1B	C113_A1B	C114_A1B	C115_A1B	C116_A1B	C117_A1B	C118_A1B	C126_A1B	C127_A1B	C128_A1B	A7-1_A1B	A7-2_A1B	A8-1_A1B	A8-2_A1B	A9_A1B	A101_A1B	A102_A1B	A103_A1B	A104_A1B	A120_A1B	A121_A1B	A122_A1B	A123_A1B	D14-3_A1B	D15-3_A1B	D16-3_A1B	D17-3_A1B	D104_A1B	D107_A1B
1	9	medium	iso	A1	953.0	308.0	100.56854239999991	50.627416960000005	6.610815048465821E-5	1261.0	154.02438647999992	36.796738985948195	31.827660925679098	33.89145783724753	45.810189342417544	19.026297590440446	19.175117548887545	11.045361017187261	24.43151281267905	26.36071818030085	17.11724276862369	34.07299110319912	0.9922389024177986	1.156124512947163	0.858245709096167	0.5034120586001458	0.323189926547744	121.0	3.0	34.20526275297414	69.0	221.0	6714.0	28375.0	0.5	0.22997620935765264	0.7620689655172413	-1.0	0.18846002760392394	120.40762332230938	44.20162965791882	5.0	0.6241379310344828	292.0	20403.0	72.0	0.0065786509194056125	21.02379604162864	0.5713494353305908
1	12	small	api	A1	1213.0	137.0	110.08326103999987	31.79898984	4.728529176802154E-5	1350.0	143.8822508799999	41.048751503547585	36.05551275463989	44.258691170549696	53.51723010830693	10.816653826391969	16.298018252075682	16.401219466856727	22.071316832174546	20.246557162220864	19.1049731745428	27.450667693868688	0.6636790841128419	1.1384875256909257	0.5829480509328094	0.2888630799958362	0.11294311624072548	113.0	7.0	38.8329756778952	86.0	67.0	16287.0	13117.0	0.5714285714285714	0.11333333333333333	0.43790849673202614	0.004547289826625238	-1.0	80.30565908854682	36.25586288800076	4.0	1.4183006535947713	481.0	16653.0	62.0	0.0011520724901189815	23.08679276123039	0.5624237501897018
3	31	small	api	A1	987.0	160.0	102.08326103999993	34.79898984	5.557970130899217E-5	1147.0	139.29646443999988	38.3275357934736	31.04834939252005	35.29960805605418	53.78381556240063	12.806248474865697	15.757527720119477	13.601470508735444	20.429176668679258	21.51483132178775	17.08800749063506	25.32144584802991	0.812706707697202	1.2344468077490522	0.6583570086580962	0.34088830514891655	0.16210739614994935	54.0	3.0	35.6931365951495	73.0	106.0	8571.0	16561.0	0.5	0.15605928509154315	0.5921787709497207	-1.0	0.051884144229860193	92.52099219909468	31.466883134176165	3.0	0.6759776536312849	190.0	7772.0	65.0	0.0019450596458495271	17.0	0.44354534274271695
3	32	small	api	A1	922.0	132.0	98.01219323999993	31.384776280000004	1.0329347785924394E-4	1054.0	131.39696951999989	38.01315561749642	29.068883707497267	21.866370659778568	41.63353933657021	10.770329614269007	15.918494949896468	13.92838827718412	13.416407864998739	24.149534156997728	17.029386365926403	20.194368026754386	0.6765922059948926	1.3076923076923075	0.5173940398784473	0.3202129780235497	0.14316702819956617	43.0	5.0	37.013511046643494	100.0	68.0	12566.0	9468.0	0.6428571428571429	0.15939278937381404	0.40476190476190477	0.006950186609092232	-1.0	77.55631122878579	34.75037428025886	5.0	0.7023809523809523	103.0	14275.0	186.0	4.962525942336582E-4	24.20743687382041	0.6368173460105581
4	33	small	api	A1	878.0	217.0	96.66904747999993	41.627416960000005	8.499565632885037E-5	1095.0	140.7106779999999	35.510561809129406	30.265491900843113	27.89727103094763	46.597476197245626	15.0	16.967900674701724	12.206555615733702	18.44521648293399	24.912861237156882	15.811388300841896	25.387596899224803	0.8840221479115702	1.1733019878041426	0.7534480952904842	0.4306178455788797	0.24715261958997722	117.0	3.0	33.61547262794322	68.0	178.0	5171.0	17932.0	0.7272727272727273	0.22465753424657534	0.7235772357723578	-1.0	0.14473659887124024	53.692867606353154	22.4723859424619	3.0	0.46747967479674796	129.0	19895.0	234.0	0.0011175141008604864	24.08318915758459	0.6781979200169412
4	37	small	api	A1	1151.0	261.0	109.66904747999992	47.284271200000006	5.876855420161216E-5	1412.0	158.95331868	40.607881008493905	34.52535300326414	43.312007802682814	59.51770927376482	17.08800749063506	17.951016060389694	13.92838827718412	27.11296360846076	21.954880517176356	17.804493814764857	31.46136496185486	0.9519242494769459	1.1761756933999983	0.8093384813328325	0.4311542070119933	0.22675933970460468	120.0	3.0	38.28837943815329	199.0	202.0	14018.0	18215.0	0.5714285714285714	0.2839943342776204	0.5037406483790524	-1.0	0.09219157046413443	111.72460418194544	42.496423538352836	4.0	0.42643391521197005	320.0	19125.0	56.0	0.002231700808476913	26.248809496813376	0.6463969270231791
4	38	small	api	A1	1090.0	255.0	106.49747459999992	44.627416960000005	2.9212061951703727E-5	1345.0	153.53910511999993	39.81205847478876	33.54101966249684	71.56505117707799	79.74004444357857	17.204650534085253	17.587934761648448	12.806248474865697	31.12122425884119	8.049844718999243	15.556349186104045	31.626946604943075	0.9782075478015207	1.1869662543176571	0.8241241435830508	0.41904671568615803	0.23394495412844038	148.0	3.0	34.48187929913333	222.0	198.0	17769.0	19117.0	0.5454545454545454	0.31226765799256506	0.4714285714285714	-1.0	0.03799788413761019	81.92127456982504	34.71389911764749	6.0	0.29523809523809524	179.0	15236.0	127.0	0.0033698293514741596	25.0	0.6279504491291604
5	41	small	api	A1	1100.0	110.0	105.84062035999992	27.556349160000003	4.9907475137758E-5	1210.0	135.3969695199999	40.11234224026316	35.05709628591621	39.648041851889104	45.109552026176516	9.219544457292887	17.006397812169514	15.0	17.101968164587028	19.02610514459407	16.278820596099706	24.13972327367527	0.5421221212816464	1.1442003614080793	0.4737999913009103	0.26035702612353834	0.1	69.0	4.0	37.20215047547655	66.0	60.0	10755.0	7843.0	0.6923076923076923	0.10413223140495868	0.47619047619047616	-1.0	0.002512755594850584	95.28481754011821	37.087729851472744	3.0	1.007936507936508	108.0	21281.0	255.0	6.225312041098067E-4	24.186773244895647	0.602975839705963
5	45	small	api	A1	759.0	50.0	86.59797967999994	18.899494920000002	9.307414941814726E-5	809.0	108.3259017199999	33.61547262794322	28.653097563788805	28.072486935852965	39.84144821939395	6.082762530298219	-1.0	13.152946437965905	10.292879229441024	17.20581863452848	14.0	16.065922408268587	-1.0	1.1731880838749442	-1.0	0.218244062850405	0.06587615283267458	70.0	5.0	30.364452901377952	79.0	20.0	12076.0	2901.0	0.5	0.12237330037082818	0.20202020202020202	0.04244681867819146	-1.0	79.0074475305175	27.68874043304858	4.0	1.2828282828282829	152.0	31193.0	255.0	0.003071378135028046	21.470910553583888	0.6387210672663863
5	47	small	api	A1	994.0	200.0	99.25483391999994	38.213203400000005	3.96142652071904E-5	1194.0	139.88225087999987	36.013886210738214	33.015148038438355	42.51044707800085	52.30173340869422	14.212670403551895	17.42762255862081	14.866068747318506	22.074818456080862	19.839377949703785	16.278820596099706	27.898945606972244	0.8155254886743806	1.090829160263299	0.747619809207826	0.38500093034058275	0.2012072434607646	90.0	3.0	34.66987164671943	163.0	132.0	19724.0	16384.0	0.5833333333333334	0.24706867671691793	0.44745762711864406	-1.0	0.01072642033330811	131.35893026030254	42.29303825970704	5.0	0.6305084745762712	208.0	31290.0	219.0	0.001730794421595348	25.079872407968907	0.6963945035315537
6	52	small	api	A1	1066.0	144.0	104.1543288399999	34.384776280000004	3.0905163223758135E-5	1210.0	140.95331867999988	38.948684188300895	33.12099032335839	41.13779094613483	47.63243486898648	12.649110640673518	14.736860106439304	13.92838827718412	20.6938954883128	21.76867276494202	17.46424919657298	28.00874499006279	0.8583314593009173	1.1759516792235694	0.7299036809638614	0.33013295427040107	0.1350844277673546	66.0	3.0	36.49657518178932	83.0	116.0	11921.0	18714.0	0.7142857142857143	0.16446280991735537	0.5829145728643216	-1.0	0.06544965943650034	59.41834720064813	26.004352223199614	6.0	0.7437185929648241	121.0	23340.0	252.0	5.921757328670742E-4	19.313207915827967	0.4958629108612896
6	53	medium	E	A1	1184.0	345.0	112.3969695199999	55.69848476000001	5.8584225485341736E-5	1529.0	170.50966784	41.78516483155236	34.539832078341085	35.36246188706906	36.98290692634464	21.840329667841555	19.257746987815732	12.529964086141668	23.979802497832452	32.831659326771835	18.439088914585774	39.86158529540483	1.1341061694111885	1.2097674573743689	0.9374579903749497	0.4955514814844632	0.29138513513513514	82.0	3.0	40.049968789001575	213.0	262.0	13515.0	19628.0	0.6666666666666666	0.3106605624591236	0.5515789473684211	-1.0	0.09833907475055627	119.59894185735556	43.12579747347142	4.0	0.5157894736842106	226.0	29864.0	189.0	0.004091988576327776	26.570660511172846	0.6358874164619568
6	55	medium	E	A1	1112.0	382.0	107.66904747999992	60.52691188000001	4.665712499809232E-5	1494.0	170.61017291999994	39.293765408777	33.95585369269929	17.26182037161277	18.946504689509055	21.633307652783937	20.775856902092237	13.038404810405298	12.622867644270332	38.3439041698998	18.867962264113206	38.87724853543779	1.0412714986790919	1.1572015171341543	0.8998186428737436	0.562157029310055	0.3435251798561151	76.0	3.0	39.11521443121589	517.0	297.0	25321.0	17859.0	0.6666666666666666	0.5448460508701473	0.36486486486486486	0.009345458298280535	-1.0	124.19964737758124	51.032254580811724	4.0	0.25675675675675674	272.0	31010.0	38.0	0.005979089154474237	23.345235059857504	0.5941205892841949
8	59	small	api	A1	977.0	128.0	99.42640679999994	30.384776280000004	6.910006733625117E-5	1105.0	132.2253966399999	36.87817782917155	31.78049716414141	39.902600262021	48.41658819177135	10.295630140987	16.55950794221122	14.7648230602334	18.22215845676712	20.075205139328926	16.401219466856727	24.361491037828394	0.6217352699679437	1.160402797939296	0.5357926325859036	0.3056006674476345	0.13101330603889458	84.0	4.0	35.4682957019364	95.0	111.0	12713.0	15044.0	0.7142857142857143	0.18642533936651584	0.5388349514563107	-1.0	0.004418413123682585	85.78931725741197	38.07364986578433	4.0	0.7233009708737864	86.0	14471.0	224.0	2.499825510099818E-4	19.313207915827967	0.523702879390932
8	64	small	api	A1	1145.0	53.0	109.3259017199999	19.313708480000003	9.205852401284458E-5	1198.0	131.0538237599999	38.897300677553446	35.73513677041127	89.82845626253845	81.49318246786859	6.082762530298219	-1.0	13.601470508735444	22.932182554116114	0.5876569085189012	16.76305461424021	23.187282807803474	-1.0	1.0884889269476772	-1.0	0.17666178075041464	0.0462882096069869	133.0	7.0	35.84689665786984	165.0	44.0	23365.0	6119.0	0.7142857142857143	0.17445742904841402	0.21052631578947367	0.07687369984942717	-1.0	71.83035801544041	33.87677651726624	4.0	0.69377990430622	225.0	25863.0	189.0	0.0038109859234320945	22.20360331117452	0.5708263279047433
9	70	small	api	A1	960.0	135.0	100.4974745999999	33.213203400000005	7.116875432479906E-5	1095.0	136.1248915599999	37.05401462729781	31.064449134018133	74.74488129694222	77.83893935585934	11.40175425099138	14.915113046299082	12.36931687685298	26.36691354032772	6.3416543827995575	15.811388300841896	26.97218862764789	0.7644430327546542	1.1928109353376755	0.6408752721052531	0.330487940440247	0.140625	129.0	4.0	32.7566787083184	75.0	116.0	8865.0	15356.0	0.6923076923076923	0.17442922374429223	0.6073298429319371	-1.0	0.0935281572115662	64.31034180896305	26.009427328027463	6.0	0.6649214659685864	228.0	17888.0	118.0	0.005909039644190168	21.0	0.5667402091575047
9	76	medium	iso	A1	918.0	256.0	96.25483391999994	46.870057640000006	5.118042888703033E-5	1174.0	145.5391051199999	36.05551275463989	32.01562118716424	29.555396152243368	41.820169880135765	16.97056274847714	17.379179589667945	12.727922061357855	19.525446907128064	26.143487740152658	16.64331697709324	29.28253964443114	0.9764881397834376	1.126185012742946	0.8670761275761383	0.48693718259339586	0.2788671023965142	155.0	3.0	34.88552708502482	269.0	200.0	19718.0	21023.0	0.7	0.39948892674616693	0.42643923240938164	-1.0	0.06205535292492497	89.6824906768067	38.12547544654452	4.0	0.27505330490405117	219.0	37561.0	255.0	0.003229216991680934	21.587033144922902	0.5987165760704629
11	88	medium	iso	A1	873.0	319.0	96.84062035999995	55.11269832000001	7.070435217471271E-5	1192.0	154.36753223999995	36.6742416417845	28.635642126552707	27.89727103094763	31.228400282917583	20.248456731316587	19.05418795599389	11.661903789690601	18.759760780332886	30.730933013861442	15.811388300841896	36.184255145833276	1.062677495261456	1.2807200718498264	0.8297500122150522	0.5691072415182951	0.3654066437571592	88.0	4.0	34.20526275297414	50.0	230.0	3773.0	21803.0	0.45454545454545453	0.2348993288590604	0.8214285714285714	-1.0	0.17386746769152495	110.00632329005498	45.91787931370213	6.0	0.55	218.0	45425.0	255.0	9.575383220671217E-4	24.08318915758459	0.6566785863717931
11	92	small	api	A1	762.0	171.0	86.84062035999995	38.455844080000006	6.778640732936985E-5	933.0	127.29646443999984	33.12099032335839	27.784887978899608	23.38522105721377	30.856981069560018	13.892443989449804	14.874675780277434	12.083045973594572	13.526165601517372	25.913367026953004	15.0	26.372097064718275	0.9339661714085905	1.1920505257574234	0.7834954569691186	0.4428324431651956	0.22440944881889763	178.0	3.0	31.38470965295043	27.0	128.0	3746.0	22806.0	0.5	0.16613076098606644	0.8258064516129032	-1.0	0.13329433103110122	94.25493967055155	36.577305415396886	7.0	0.9161290322580645	397.0	70700.0	250.0	0.0019382937708903817	15.811388300841896	0.47738271550687916
12	96	small	api	A1	1017.0	228.0	101.7401152799999	43.213203400000005	4.5951100228855185E-5	1245.0	147.78174579999987	38.2099463490856	32.55764119219941	24.740961344701873	36.501441120506314	16.278820596099706	16.62717885165981	12.165525060596439	17.377674229995097	29.670454143079844	18.384776310850235	29.213883448135697	0.9790488657956952	1.1736091728365272	0.8342205296754847	0.4247410500870041	0.22418879056047197	79.0	4.0	36.6742416417845	36.0	171.0	4460.0	29280.0	0.46153846153846156	0.16626506024096385	0.8260869565217391	-1.0	0.1797423911225178	119.37609044920444	46.78049716414141	10.0	0.7922705314009661	156.0	35115.0	255.0	4.8597591270158974E-4	21.95449840010015	0.5745754835540496
13	103	medium	iso	A1	816.0	340.0	89.84062035999995	55.284271200000006	5.8069725371839934E-5	1156.0	147.5391051199999	34.48187929913333	29.120439557122072	23.98418370262624	30.894642235664747	20.615528128088304	20.809014720694215	13.92838827718412	16.994433363576228	31.730290272147165	15.132745950421556	33.09780680290343	0.990701789815474	1.184112596634895	0.8366618112423841	0.615359410681612	0.4166666666666667	66.0	5.0	32.14031735997639	141.0	232.0	10471.0	17799.0	0.6428571428571429	0.3226643598615917	0.6219839142091153	-1.0	0.060727080178751384	93.35400395246327	37.12624265161038	5.0	0.5227882037533512	132.0	5108.0	40.0	9.700166142362496E-4	21.587033144922902	0.6260399254244089
13	104	medium	iso	A1	1313.0	356.0	125.39696951999984	71.66904747999997	1.242395310287739E-4	1669.0	199.48023056000002	43.9089968002003	36.71511950137164	65.28617579005517	64.44892754570732	23.021728866442675	20.52052490686723	6.4031242374328485	39.672962876529525	19.1201883456698	20.808652046684813	43.97352158480608	1.121887913244286	1.195937733460459	0.9380822110178688	0.5715373166858655	0.27113480578827115	56.0	4.0	39.56008088970496	114.0	256.0	11484.0	31029.0	0.6666666666666666	0.22168963451168364	0.6918918918918919	-1.0	0.12937565100954482	150.03364364633296	53.393315267377346	7.0	0.5864864864864865	154.0	5396.0	33.0	0.0013986055356001981	28.160255680657446	0.6413322492607936
13	109	small	api	A1	1950.0	157.0	154.53910511999987	32.55634916	8.456192096082689E-4	2107.0	189.92388139999997	56.08029957123981	42.04759208325728	2.295706171728824	12.528807709151522	12.165525060596439	-1.0	15.132745950421556	2.853051806485968	43.9026329104598	32.01562118716424	13.151918984428569	-1.0	1.3337339141845925	-1.0	0.21066738502672153	0.08051282051282051	118.0	4.0	58.42088667591412	229.0	105.0	47710.0	23639.0	0.75	0.15851922164214524	0.3143712574850299	0.027231262409415688	-1.0	65.53603486453535	22.96787229743	5.0	1.029940119760479	141.0	8379.0	65.0	3.6153649630061213E-4	41.773197148410844	0.7448818474185502
13	113	small	api	A1	1107.0	258.0	107.1543288399999	46.627416960000005	9.907055993604027E-5	1365.0	155.78174579999995	41.23105625617661	32.69556544854363	44.78621077012288	63.98651570221821	18.027756377319946	17.64194054556477	14.035668847618199	29.15278212936722	20.797927507024944	18.384776310850235	32.43916641547691	1.0218692399942462	1.2610595868441594	0.8103258962976567	0.435142634597832	0.23306233062330622	72.0	3.0	37.21558813185679	105.0	198.0	11551.0	22464.0	0.6666666666666666	0.22197802197802197	0.6534653465346535	-1.0	0.06842802861204723	97.97772563510553	42.382048812014744	5.0	0.49504950495049505	257.0	8459.0	45.0	0.005265804284427722	28.178005607210743	0.6834170202222153
13	115	small	E	A1	890.0	195.0	92.84062035999995	45.627416960000005	1.0761138284903733E-4	1085.0	141.2964644399999	35.22782990761707	29.410882339705484	35.537677791974374	8.117101269851531	17.69180601295413	35.666068707134215	16.278820596099706	6.301835809420622	30.19290580076124	15.0	44.63160153267973	0.4960402605127958	1.1977821508625244	0.4141322862054645	0.4914596303113289	0.21910112359550563	86.0	7.0	33.52610922848042	117.0	0.0	19776.0	0.0	0.0	0.10783410138248847	0.0	0.5070455451034671	-1.0	75.08708629332943	24.08318915758459	3.0	1.2991452991452992	383.0	9012.0	22.0	0.001373395029754618	18.867962264113206	0.535598199309845
14	130	small	api	A1	936.0	70.0	98.15432883999992	21.313708480000003	6.54737915605924E-5	1006.0	121.88225087999984	38.28837943815329	29.832867780352597	45.27154194568453	63.2726382669853	8.246211251235321	-1.0	13.341664064126334	18.125603908648287	14.581233128599301	15.033296378372908	20.29386740552239	-1.0	1.2834293947217956	-1.0	0.217144864947762	0.07478632478632478	55.0	3.0	33.24154027718932	92.0	27.0	15827.0	4457.0	0.42857142857142855	0.11829025844930417	0.226890756302521	0.02113573795696074	-1.0	68.61142335136364	26.832815729997478	3.0	1.1008403361344539	123.0	9871.0	113.0	0.00199247623500371	24.041630560342615	0.6279093268801501
14	133	medium	iso	A1	899.0	246.0	95.66904747999992	44.627416960000005	8.496452979138189E-5	1145.0	142.71067799999992	37.0	29.732137494637012	28.049518093822968	47.445977853291936	17.46424919657298	16.85856480412864	13.416407864998739	20.81081081081081	26.36877352465545	16.278820596099706	28.250991347397477	1.0359273994839708	1.244444668893178	0.8324415101599779	0.46647707001922	0.27363737486095663	60.0	3.0	34.058772731852805	35.0	149.0	2776.0	15307.0	0.46153846153846156	0.16069868995633188	0.8097826086956522	-1.0	0.16416592339921474	43.87572809594294	17.7648230602334	3.0	0.5597826086956522	281.0	11925.0	60.0	0.003714805145711364	20.12461179749811	0.5439084269594083
15	144	small	api	B	1061.0	222.0	104.98275595999989	44.041630520000005	7.544339106505674E-5	1283.0	151.43860003999993	39.66106403010388	32.449961479175904	43.854237161824905	63.434948822922024	16.1245154965971	17.21645863643269	13.152946437965905	26.07090922258577	20.246557162220864	17.46424919657298	29.148162628463986	0.9365756243548907	1.222222222222222	0.7662891471994562	0.41951299637038075	0.20923656927426956	60.0	4.0	36.24913792078372	73.0	154.0	9112.0	23872.0	0.5	0.17692907248636008	0.6784140969162996	-1.0	0.11676853521729987	110.54222153699959	46.653877438348516	5.0	0.8061674008810573	177.0	9616.0	81.0	0.0012548008851854793	27.65863337187866	0.6973749708501257
15	147	small	api	A1	1131.0	70.0	109.56854239999988	24.142135600000003	5.3411060911509744E-5	1201.0	136.1248915599999	39.96248240537617	34.9857113690718	57.094757077012105	65.42358667939608	8.06225774829855	-1.0	12.165525060596439	22.22084181338387	12.519396715403145	18.0	24.434419387334856	-1.0	1.1422515318840696	-1.0	0.2203382017428392	0.0618921308576481	171.0	4.0	35.6931365951495	186.0	39.0	20357.0	4726.0	0.6153846153846154	0.18734388009991673	0.17333333333333334	0.09502859909381563	-1.0	97.65573923657344	34.2490309931942	4.0	0.7288888888888889	243.0	9807.0	52.0	9.45434736105319E-4	24.698178070456937	0.6180341306108221
16	165	small	api	A1	863.0	68.0	95.25483391999992	23.313708480000003	5.836534759941937E-5	931.0	121.39696951999984	36.22154055254967	30.14962686336267	13.465208094811715	26.896236965493358	8.54400374531753	-1.0	11.40175425099138	7.619775299164411	23.88089256503974	16.1245154965971	16.843893097911714	-1.0	1.20139266454954	-1.0	0.244750922557695	0.07879490150637311	90.0	9.0	33.24154027718932	158.0	62.0	17612.0	8671.0	0.8333333333333334	0.23630504833512353	0.2818181818181818	0.0100412713713016	-1.0	61.6955504305252	27.468340685475166	2.0	0.5954545454545455	109.0	8317.0	109.0	6.743207261605546E-4	23.769728648009426	0.6562318522461699
16	176	small	api	A1	1044.0	248.0	104.66904747999993	44.870057640000006	5.36682658000497E-5	1292.0	152.36753223999995	38.3275357934736	32.2490309931942	24.95475057457901	28.041820152244526	17.204650534085253	18.498305092285364	12.806248474865697	15.550177898509371	31.132718381891326	17.4928556845359	33.07732812359617	0.9300663194954211	1.1884864324004714	0.7825636827985485	0.42868506707843823	0.23754789272030652	94.0	3.0	37.589892258425	29.0	169.0	2066.0	15517.0	0.5454545454545454	0.15325077399380804	0.8535353535353535	-1.0	0.14118124492569184	109.8485714549905	44.74093890893538	4.0	0.5959595959595959	146.0	6415.0	64.0	0.0025836036805982885	25.709920264364882	0.6707950232673909
17	181	large	iso	B	871.0	473.0	93.91168815999994	66.355339	4.416058266414168E-5	1344.0	163.09545427999993	35.22782990761707	30.0	37.266401900977144	48.6285321554364	24.73863375370596	23.813016079285713	12.36931687685298	28.755674211455357	27.8	16.0312195418814	38.31840365826322	1.0388702410202215	1.174260996920569	0.8847013089463058	0.7065716770733433	0.5430539609644087	69.0	3.0	32.55764119219941	87.0	339.0	6454.0	26453.0	0.7692307692307693	0.3169642857142857	0.795774647887324	-1.0	0.1838338542814222	95.52450189899626	35.488085938630434	2.0	0.38967136150234744	288.0	18442.0	88.0	0.007171482507583757	30.463092423455635	0.8647450752244268
17	188	small	api	A1	906.0	177.0	95.01219323999995	38.384776280000004	4.5368294429003215E-5	1083.0	136.22539663999987	35.12833614050059	31.144823004794873	18.67670173219011	19.876048115044142	14.317821063276353	15.77358315130096	13.416407864998739	11.016747233690218	29.667852016938625	16.55294535724685	32.403489774783345	0.9077088525757993	1.1279028985039485	0.8047757070043752	0.40399842347645215	0.19536423841059603	104.0	5.0	33.61547262794322	122.0	131.0	11018.0	17083.0	0.6153846153846154	0.23361034164358263	0.5177865612648221	-1.0	0.10871899538341621	94.6987776423391	38.84441020371192	4.0	0.5691699604743083	222.0	14601.0	102.0	0.0019281454043966388	21.213203435596427	0.6038772616713559
17	190	small	api	A1	778.0	125.0	87.76955255999995	29.970562720000004	5.97626376138332E-5	903.0	119.74011527999987	33.06055050963308	29.068883707497267	36.22923671726784	48.65678708998465	11.40175425099138	13.21437628060142	12.806248474865697	17.846042818557653	20.227814934921174	15.620499351813308	23.770441724681678	0.8628295432852965	1.1373175125093058	0.7586531762635077	0.34146878781809775	0.16066838046272494	101.0	5.0	30.886890422961002	89.0	81.0	10396.0	11469.0	0.6363636363636364	0.18826135105204872	0.4764705882352941	-1.0	0.04577422441191536	78.8419954582418	29.75231494352475	6.0	0.6705882352941176	93.0	8311.0	117.0	3.9081622199398374E-4	18.788294228055936	0.5682994970873658
18	205	small	api	A1	1051.0	121.0	103.91168815999991	29.79898984	5.570057986293823E-5	1172.0	136.12489155999987	39.59797974644666	32.55764119219941	68.19859051364818	78.69006752597979	10.816653826391969	15.147255203892984	13.601470508735444	24.748737341529164	6.695816773490068	15.231546211727817	25.23885892824793	0.7140999264085806	1.2162422797365942	0.5871362460473218	0.28677226178941934	0.11512844909609896	81.0	3.0	32.7566787083184	79.0	84.0	10321.0	12258.0	0.5833333333333334	0.13907849829351535	0.5153374233128835	-1.0	0.046463651706917054	80.90312387330727	30.64185157864794	6.0	0.9263803680981595	221.0	20735.0	186.0	0.003300670916340062	24.758836806279895	0.6252550500004141
18	213	small	api	A1	1039.0	101.0	105.5685423999999	27.556349160000003	6.101035120126566E-5	1140.0	135.53910511999987	38.2099463490856	32.55764119219941	46.05873372320278	59.57814783733217	10.44030650891055	12.602711493593965	10.44030650891055	21.983804748788977	17.937417411551376	18.027756377319946	25.493771707804836	0.8284174809696645	1.1736091728365272	0.7058716821098461	0.2610280348059445	0.09720885466794996	168.0	5.0	36.6742416417845	127.0	53.0	7451.0	2693.0	0.9090909090909091	0.15789473684210525	0.29444444444444445	0.06197330085051677	-1.0	0.0	0.0	0.0	0.06666666666666667	167.0	11979.0	117.0	0.0034411526831127667	24.758836806279895	0.6479683739956991
19	222	small	api	A1	923.0	49.0	94.66904747999993	21.727922040000003	6.766752015857954E-5	972.0	118.81118307999985	36.6742416417845	31.304951684997057	53.488943880504706	78.16988667383197	4.123105625617661	-1.0	15.033296378372908	16.442057776948737	10.285912696499032	15.297058540778355	16.798869542212493	-1.0	1.1715156762040517	-1.0	0.22951453107828415	0.05308775731310943	100.0	5.0	33.1058907144937	79.0	15.0	14473.0	2373.0	0.375	0.09670781893004116	0.1595744680851064	0.07646994240627446	-1.0	63.99890915596403	30.0178514522438	3.0	1.0212765957446808	284.0	16324.0	33.0	0.005383348266777659	20.0	0.5453418831492118
19	235	small	api	A1	1153.0	75.0	109.39696951999989	22.313708480000003	6.584477214661024E-5	1228.0	134.12489155999987	41.14608122288197	34.438350715445125	64.6538240580533	80.00310041105118	7.280109889280518	-1.0	14.317821063276353	22.237840708173064	8.885442933327328	17.0	22.58067982607347	-1.0	1.1947750216861726	-1.0	0.20397007867681952	0.06504770164787511	100.0	5.0	34.92849839314596	114.0	37.0	12916.0	4110.0	0.6	0.12296416938110749	0.24503311258278146	0.043677379010028196	-1.0	79.31528483139482	34.08321791298265	3.0	0.5629139072847682	132.0	10317.0	111.0	0.0022193648633589483	25.298221281347036	0.6148391421362943
19	239	small	api	B	1650.0	352.0	124.15432883999989	49.455844080000006	1.4175185688580975E-4	2002.0	176.02438648	50.92150822589606	41.43669871020132	17.829734225677196	16.32261838679798	18.027756377319946	27.3597794042417	26.019223662515376	11.606097709797366	37.213389290116744	21.02379604162864	41.29613960851197	0.6589145369543816	1.22889877357338	0.5361829233813915	0.39834168121302255	0.21333333333333335	177.0	4.0	46.57252408878007	15.0	215.0	1309.0	25578.0	0.18518518518518517	0.11488511488511488	0.9347826086956522	-1.0	0.16169622131035408	82.91119196569753	31.25018587841179	2.0	0.6739130434782609	981.0	43448.0	38.0	0.0030217060021825834	26.0	0.5105897469623206
20	248	medium	iso	A1	881.0	379.0	97.08326103999993	58.94112544000001	5.578498123896281E-5	1260.0	158.02438647999992	36.124783736376884	29.068883707497267	31.228400282917583	45.76389846093	22.02271554554524	21.28613609503449	12.806248474865697	24.166234637438333	28.759274295228064	16.401219466856727	33.72952749344034	1.034603717989127	1.2427303401079624	0.8325247115953133	0.6071193407452112	0.4301929625425653	56.0	4.0	34.48187929913333	54.0	277.0	5202.0	35004.0	0.0	0.2626984126984127	0.8368580060422961	-1.0	0.22324134141474772	123.60379223749388	47.98840182123528	4.0	0.5045317220543807	126.0	11895.0	127.0	0.0010754160913651997	22.090722034374522	0.611511537220073
20	252	medium	iso	A1	841.0	245.0	94.91168815999994	47.284271200000006	5.92306958164891E-5	1086.0	144.6101729199999	35.22782990761707	29.154759474226502	20.376435213836373	30.149179482313798	17.46424919657298	17.1138411425686	11.704699910719626	14.505577020783502	30.149451268053053	16.492422502470642	28.881007571031695	1.0204751260155607	1.208304597359457	0.8445512234627216	0.49819228923933234	0.291319857312723	50.0	3.0	33.734255586866	89.0	173.0	7429.0	15533.0	0.5	0.24125230202578268	0.6603053435114504	-1.0	0.10320967887000329	52.53104598208112	22.56120852141922	4.0	0.37786259541984735	175.0	9825.0	55.0	0.003313469685729826	22.090722034374522	0.627081545820624
21	269	medium	api	A1	1123.0	374.0	108.39696951999989	59.94112544000001	4.008126734303161E-5	1497.0	170.75230851999996	43.04648650006177	32.7566787083184	52.806400829235756	67.02967831650524	22.20360331117452	20.337640414991426	14.142135623730951	33.42897683410085	18.438987828354442	16.1245154965971	36.30793768725014	1.0917492323646178	1.3141285440861965	0.8307781132048888	0.5529778711105066	0.3330365093499555	59.0	4.0	36.05551275463989	120.0	227.0	10933.0	26615.0	0.4666666666666667	0.23179692718770875	0.654178674351585	-1.0	0.2252227723467108	137.24542300641764	49.32852686370016	3.0	0.6772334293948127	353.0	24078.0	123.0	0.004793076863802369	22.20360331117452	0.515805240252132
[truncated: 27 more columns]
