# Supplementary material for: Exploiting Single-Cell Quantitative Data to Map Genetic Variants Having Probabilistic Effects
Source: PLoS Genet. 2016 Aug 1;12(8):e1006213. doi: 10.1371/journal.pgen.1006213 (PMC4968810; doi:10.1371/journal.pgen.1006213)
Supplement: S1 Dataset — (ZIP) [file pgen.1006213.s007.zip › data/2014-10-07_morpho/k_series/k9-3_C.xls]

image_number	cell_id	Cgroup	Agroup	C11-1_C	C11-2_C	C12-1_C	C12-2_C	C13_C	C101_C	C102_C	C103_C	C104_C	C105_C	C106_C	C107_C	C108_C	C109_C	C110_C	C111_C	C112_C	C113_C	C114_C	C115_C	C116_C	C117_C	C118_C	C126_C	C127_C	C128_C	A7-1_C	A7-2_C	A8-1_C	A8-2_C	A9_C	A101_C	A102_C	A103_C	A104_C	A120_C	A121_C	A122_C	A123_C	D14-1_C	D14-2_C	D14-3_C	D15-1_C	D15-2_C	D15-3_C	D16-1_C
1	8	large	F	894.0	560.0	94.42640679999992	73.59797967999998	3.9159530554615265E-5	1454.0	170.85281359999993	35.510561809129406	30.59411708155671	41.61548204769025	56.275736250379566	26.1725046566048	26.38490062595779	12.727922061357855	31.765197240838994	25.102865297687554	15.264337522473747	38.19221895556303	0.9919500940191516	1.1606990230986765	0.8546143955312189	0.779421585276292	0.6263982102908278	95.0	3.0	31.76476034853718	105.0	66.0	10631.0	5570.0	0.7	0.11760660247592847	0.38596491228070173	0.01767108932883576	-1.0	152.45632683205648	50.425667750559874	4.0	1.5555555555555556	240.0	103.0	343.0	6662.0	3151.0	9813.0	34.0
2	16	medium	iso	1198.0	372.0	111.74011527999993	56.69848476000001	6.55147453518541E-5	1570.0	170.85281359999993	41.10960958218893	35.73513677041127	62.52556837372286	78.36636600105956	21.95449840010015	21.42806146568811	13.892443989449804	38.26355968803739	12.508697052759468	18.384776310850235	39.06609274135467	1.0245676416065448	1.1503974322613402	0.8906205915224868	0.5074138738618996	0.3105175292153589	151.0	3.0	36.05551275463989	118.0	312.0	15536.0	47607.0	0.8461538461538461	0.27388535031847133	0.7255813953488373	-1.0	0.12864604870516308	138.59375907186399	50.115482657571874	14.0	0.8209302325581396	264.0	23.0	287.0	27574.0	2120.0	29694.0	191.0
2	19	large	iso	734.0	472.0	84.84062035999996	66.11269832	1.01492045272287E-4	1206.0	152.9533186799999	32.89376840679705	26.570660511172846	15.255118703057775	32.588361410773416	22.80350850198276	27.81338107936245	14.212670403551895	16.112474358227765	33.909582323748914	14.422205101855956	29.915493826858572	0.8198754562386872	1.2379733049152228	0.6622723228226902	0.7792576013643854	0.6430517711171662	114.0	4.0	32.2490309931942	54.0	107.0	5917.0	12316.0	0.5833333333333334	0.13349917081260365	0.6645962732919255	-1.0	0.14480992863321515	118.14022516529147	42.526591425298776	4.0	1.2919254658385093	242.0	136.0	378.0	22562.0	14990.0	37552.0	144.0
3	27	medium	iso	1237.0	456.0	114.7401152799999	65.11269832	4.591557792129385E-5	1693.0	182.26702716	42.2965719651132	35.22782990761707	66.08257848821422	72.34501979402225	24.166091947189145	22.517505132003997	13.92838827718412	39.483105188227526	14.619123611944234	18.35755975068582	41.434675104523485	1.0732135645365979	1.2006578911057961	0.893854587961086	0.5674798056556394	0.36863379143088115	77.0	3.0	37.8021163428716	115.0	337.0	10667.0	38658.0	0.5714285714285714	0.2669816893089191	0.745575221238938	-1.0	0.1736998488485697	145.50289206355876	50.76216473761034	2.0	0.5907079646017699	264.0	33.0	297.0	29839.0	2874.0	32713.0	161.0
4	39	medium	iso	1055.0	512.0	104.6690474799999	68.76955256000001	8.761859509613914E-5	1567.0	176.26702716	40.80441152620633	31.32091952673165	38.08161359330633	63.838433557980764	23.345235059857504	26.691741012256088	12.727922061357855	31.24662143898683	23.562526616440323	17.08800749063506	34.813069826103295	0.874623916406878	1.3027845970927114	0.6713495986663375	0.6570189966918392	0.48530805687203793	112.0	3.0	36.68787265568828	254.0	386.0	12608.0	22780.0	0.7	0.408423739629866	0.603125	-1.0	0.052620944892087344	122.15759440353133	49.778202652678566	2.0	0.234375	272.0	33.0	305.0	13016.0	1471.0	14487.0	21.0
6	50	large	E	800.0	539.0	91.25483391999994	75.01219323999996	8.1735287359266E-5	1339.0	169.09545427999996	33.54101966249684	28.442925306655784	33.20657031508952	52.292058964582694	26.90724809414742	25.102973773830932	11.313708498984761	29.605540022097216	28.759348455926368	15.231546211727817	37.42142487043192	1.0718749235278804	1.1792394523726462	0.9089544293750121	0.8220078873384465	0.67375	65.0	3.0	31.953090617340916	150.0	154.0	10731.0	12987.0	0.8888888888888888	0.2270351008215086	0.506578947368421	-1.0	0.026774854468953713	84.111861965061	30.805913260699313	4.0	0.3848684210526316	162.0	89.0	251.0	25444.0	14410.0	39854.0	191.0
8	62	large	iso	868.0	501.0	94.25483391999994	69.52691188	4.360739047339875E-5	1369.0	166.61017291999994	33.61547262794322	31.016124838541646	11.065775800577143	14.118921303056368	25.0	24.252021695689304	12.206555615733702	9.102950994823564	38.72179410716062	15.811388300841896	37.31707317073176	1.0308418949024627	1.08380633631483	0.9511310834438765	0.7376482349861431	0.5771889400921659	107.0	3.0	33.28663395418648	44.0	355.0	3511.0	36928.0	0.5454545454545454	0.2914536157779401	0.8897243107769424	-1.0	0.2691498683486687	118.20884467064667	48.12700305670495	3.0	0.531328320802005	336.0	30.0	366.0	14710.0	1275.0	15985.0	68.0
8	67	large	iso	914.0	516.0	97.25483391999994	70.76955256	6.158571622279158E-5	1430.0	170.85281359999996	37.0	30.0	32.73522627210758	45.0	25.45584412271571	25.37076942212089	12.727922061357855	27.0	32.0	16.64331697709324	38.18376618407357	1.0033532566229797	1.2333333333333334	0.8135296675321456	0.7276713116204974	0.5645514223194749	70.0	3.0	34.88552708502482	79.0	361.0	4207.0	22404.0	0.6	0.3076923076923077	0.8204545454545454	-1.0	0.15898067535634114	61.55291372511826	21.02379604162864	4.0	0.275	387.0	52.0	439.0	18653.0	2063.0	20716.0	34.0
9	69	large	F	1199.0	697.0	112.98275595999988	82.42640679999997	1.935165476952188E-4	1896.0	197.82337632000002	42.941821107167776	33.54101966249684	51.38791833171683	71.36135957376365	29.0	28.926312465264008	14.142135623730951	41.12541001912055	21.46625258399798	17.46424919657298	43.40169491525424	1.0025474223451218	1.2802777476434992	0.7830702550211682	0.7295485589781683	0.5813177648040033	110.0	3.0	38.07886552931954	137.0	112.0	25122.0	19696.0	0.7272727272727273	0.13132911392405064	0.4497991967871486	0.006603641655401507	-1.0	147.02950836274326	59.6422978420775	11.0	1.0602409638554218	209.0	126.0	335.0	24687.0	18612.0	43299.0	113.0
9	78	large	F	1060.0	650.0	104.25483391999994	78.18376611999996	3.126864195233955E-5	1710.0	184.85281360000002	38.8329756778952	32.7566787083184	49.457250068455465	64.19441757293879	27.80287754891569	27.67714190600969	14.212670403551895	37.493907551071224	22.95715040881215	16.401219466856727	41.647108756400456	1.0045429417290626	1.1854979567276385	0.8473594880770011	0.7499294102755404	0.6132075471698113	153.0	4.0	35.84689665786984	121.0	109.0	14283.0	13121.0	0.6666666666666666	0.13450292397660818	0.47391304347826085	0.006266662988168783	-1.0	166.60123896933072	57.3929941138728	4.0	1.1782608695652175	58.0	155.0	213.0	8174.0	25606.0	33780.0	177.0
10	81	large	F	1001.0	600.0	103.15432883999992	76.59797967999997	4.8512625956382145E-5	1601.0	182.16652208	37.57658845611187	32.202484376209235	29.261198562550543	37.3244447282478	28.178005607210743	26.18412968652684	12.529964086141668	25.49459755025154	37.88527573671675	17.204650534085253	42.047553538485815	1.0761482602077799	1.166884766315513	0.9222403884881988	0.7425571039176568	0.5994005994005994	130.0	3.0	36.40054944640259	91.0	85.0	9563.0	10680.0	0.75	0.1099312929419113	0.48295454545454547	-1.0	0.010677465685802356	168.6328265915337	58.07064704046739	2.0	1.6590909090909092	111.0	114.0	225.0	15174.0	17791.0	32965.0	191.0
10	82	large	F	966.0	633.0	100.42640679999994	80.25483391999997	7.511583693013292E-5	1599.0	183.09545428	38.3275357934736	31.25699921617557	26.565051177077976	40.11510071092269	29.68164415931166	26.22738165171884	12.206555615733702	26.664902369591573	37.9115087729458	17.08800749063506	41.38422964640725	1.1317044359769874	1.2262065058900156	0.9229313582507574	0.7991407487059471	0.65527950310559	128.0	3.0	36.40054944640259	146.0	140.0	15767.0	16887.0	0.8181818181818182	0.17886178861788618	0.48951048951048953	-1.0	0.025727052454640503	152.8372392076759	58.24674356240417	6.0	0.6818181818181818	321.0	200.0	521.0	9703.0	6861.0	16564.0	43.0
12	97	large	F	1191.0	700.0	112.63961019999986	82.42640679999995	5.240359679650354E-5	1891.0	197.48023056000005	40.718546143004666	35.34119409414458	54.637538112930955	61.50906199537259	30.066592756745816	27.882870958592058	13.038404810405298	41.77457598869176	25.352850206848316	18.439088914585774	47.53092405132401	1.0783176811812791	1.152155358263659	0.9359134368878378	0.7317710586324458	0.5877413937867338	87.0	4.0	39.0	122.0	114.0	21807.0	19430.0	0.7857142857142857	0.12480169222633528	0.4830508474576271	0.0050214475491617274	-1.0	157.3743992313301	57.879816342860494	7.0	1.0635593220338984	263.0	165.0	428.0	43048.0	28368.0	71416.0	64.0
12	100	medium	iso	1271.0	487.0	115.88225087999986	68.355339	3.754975458785578E-5	1758.0	186.65180344000004	43.829214001622255	35.22782990761707	48.1533410882272	55.22216863363612	25.0	23.567758810699264	14.0	34.58880188779767	26.342809149289806	19.1049731745428	42.11111111111111	1.0607712087010381	1.2441644607846072	0.8525972587515354	0.589868927130043	0.3831628638867034	167.0	4.0	39.6232255123179	82.0	366.0	8948.0	49738.0	0.6	0.25483503981797495	0.8169642857142857	-1.0	0.21686696000944114	149.80712333871648	56.02271554554524	6.0	0.7075892857142857	438.0	27.0	465.0	58312.0	3555.0	61867.0	212.0
13	107	medium	F	1020.0	338.0	103.32590171999992	55.45584408	8.653311849461295E-5	1358.0	161.19595935999993	36.87817782917155	34.058772731852805	57.95531928126579	74.29136217098424	21.633307652783937	19.011288293680217	12.206555615733702	35.03426893771297	14.974115597624937	16.76305461424021	36.39353318671465	1.1379190783180821	1.0827805840074194	1.0509230541487848	0.5367080582589862	0.33137254901960783	62.0	3.0	33.83784863137726	424.0	228.0	28896.0	17001.0	0.7272727272727273	0.4801178203240059	0.3496932515337423	0.043605750671394404	-1.0	109.782546097981	47.60107523773827	5.0	0.2898773006134969	309.0	32.0	341.0	15672.0	1506.0	17178.0	79.0
13	111	large	F	932.0	535.0	100.5685423999999	72.18376612	1.1562922673882701E-4	1467.0	174.75230851999999	38.897300677553446	29.0	28.61045966596521	54.78778893856517	26.30589287593181	24.958329750469172	12.36931687685298	29.89924698479489	30.03448275862069	17.72004514666935	36.595398821421895	1.0539925202902372	1.3412862302604636	0.7858073068308193	0.7177569088442916	0.5740343347639485	92.0	4.0	36.6742416417845	133.0	262.0	13315.0	28038.0	0.7692307692307693	0.26925698704839807	0.6632911392405063	-1.0	0.049809382902050864	95.37867570429847	39.02082429892863	3.0	0.44050632911392407	268.0	119.0	387.0	20783.0	8991.0	29774.0	127.0
13	114	large	F	942.0	517.0	97.42640679999994	67.69848476	4.984672105407611E-5	1459.0	167.53910511999996	39.05124837953327	29.017236257093817	53.056834133846564	66.37062226934319	24.596747752497688	25.668229413035306	15.652475842498529	35.00528297365376	19.33333674611595	15.620499351813308	38.20881156552766	0.9582565028815943	1.3457948935431936	0.7120375530321024	0.6948679211681656	0.5488322717622081	44.0	4.0	33.28663395418648	83.0	45.0	15101.0	8147.0	0.5333333333333333	0.08773132282385196	0.3515625	0.008317077952407364	-1.0	133.4207723937733	51.08257871834435	7.0	1.0625	150.0	104.0	254.0	8929.0	7241.0	16170.0	83.0
14	135	medium	api	1156.0	371.0	110.22539663999987	59.11269832000001	3.8804030225352064E-5	1527.0	171.33809496	40.0	35.0	76.7594800848128	87.39743779750019	22.02271554554524	20.489954955369846	13.152946437965905	39.0	5.0	17.46424919657298	39.040268467102926	1.0748054641171234	1.1428571428571428	0.940454781102483	0.5362892774436023	0.3209342560553633	86.0	3.0	34.92849839314596	53.0	207.0	5651.0	30851.0	0.0	0.17026850032743943	0.7961538461538461	-1.0	0.20034656041659435	135.0919624809399	49.42839331353511	6.0	1.0384615384615385	229.0	27.0	256.0	14177.0	1354.0	15531.0	99.0
15	141	large	F	1119.0	739.0	106.05382375999987	83.59797967999997	7.09750903406093E-5	1858.0	192.0660170000001	40.45985664828782	33.421549934136806	44.56594936786059	59.175460800757506	31.400636936215164	30.36743512946003	16.278820596099706	39.14991626810501	28.84366529678414	18.110770276274835	45.589925670911846	1.0340233477852334	1.2105918704554774	0.8541469449949212	0.7882599298746875	0.6604110813226095	64.0	4.0	36.68787265568828	228.0	206.0	22730.0	21771.0	0.5882352941176471	0.23358449946178686	0.47465437788018433	0.007467505623117236	-1.0	190.48634354647487	61.539832078341085	6.0	0.7304147465437788	248.0	215.0	463.0	14974.0	14988.0	29962.0	81.0
15	143	small	api	1400.0	320.0	121.63961019999982	51.87005764	1.4737673991096654E-4	1720.0	175.92388139999997	43.965895873961216	38.600518131237564	71.32829310517089	72.80145877993414	19.0	19.96106681720151	14.0	37.43810895423702	11.735593767416521	21.02379604162864	39.19047619047619	0.9518529332123017	1.1389975576100286	0.8356935683071923	0.42642406987917225	0.22857142857142856	57.0	4.0	40.52159917870962	102.0	240.0	8852.0	27264.0	0.6	0.19883720930232557	0.7017543859649122	-1.0	0.13314737840433716	137.79987039213705	52.4690553556105	5.0	0.4824561403508772	207.0	42.0	249.0	10604.0	2113.0	12717.0	48.0
15	150	large	F	1133.0	669.0	108.56854239999988	79.01219323999997	5.3706890216493813E-5	1802.0	189.58073564000003	40.70626487409524	34.0	32.06739160326049	37.94876803965107	28.442925306655784	28.279580822909814	15.132745950421556	26.801771259890106	38.64705882352941	19.026297590440446	43.583190322417785	1.005776057458873	1.1972430845322128	0.8400767316621003	0.7277632313501526	0.5904677846425419	58.0	3.0	38.63935817272331	86.0	88.0	13891.0	14764.0	0.75	0.09655937846836848	0.5057471264367817	-1.0	0.0021270717715116305	174.13129036707767	60.24782191401068	5.0	1.6379310344827587	136.0	143.0	279.0	6390.0	7392.0	13782.0	69.0
15	153	large	iso	809.0	487.0	88.84062035999995	66.69848476	2.8633048835488047E-5	1296.0	157.53910511999993	33.52610922848042	29.120439557122072	41.03847311748979	47.18263030186705	23.259406699226016	25.516791556340213	13.416407864998739	27.083369376743967	26.647949406045672	15.264337522473747	36.92227497010004	0.91153335825431	1.1512913176573547	0.7917486601993111	0.7507656350183555	0.6019777503090235	72.0	4.0	31.400636936215164	44.0	380.0	2829.0	27007.0	0.5384615384615384	0.3271604938271605	0.8962264150943396	-1.0	0.2040479787606664	65.59920944580223	23.07688385606278	3.0	0.375	76.0	82.0	158.0	3558.0	3984.0	7542.0	57.0
15	154	medium	E	1425.0	629.0	131.29646443999985	84.25483391999994	5.3800557035902966E-5	2054.0	217.96551192000007	43.965895873961216	39.84971769034255	51.34019174590991	63.835118261682595	24.758836806279895	31.01094805156442	8.48528137423857	37.2788946391218	23.68900094438499	20.248456731316587	41.53503943243884	0.7983901932024576	1.1032925305921604	0.7236432506018552	0.6417144153832329	0.4414035087719298	102.0	4.0	41.677331968349414	184.0	64.0	27210.0	9577.0	0.0	0.12074001947419669	0.25806451612903225	0.31655587703850524	-1.0	131.44238481038911	49.24154027718932	4.0	0.842741935483871	90.0	211.0	301.0	5267.0	18443.0	23710.0	67.0
15	156	large	F	1041.0	607.0	105.0832610399999	76.59797967999998	5.0384061656197696E-5	1648.0	184.50966784	38.05259518088089	34.058772731852805	44.277822538455176	44.84961772192839	28.319604517012593	25.84435160708791	12.041594578792296	32.32368237049966	32.94305431477486	17.69180601295413	45.83304415253355	1.0957753921458737	1.1172626647610513	0.9807679310399466	0.7289265571121074	0.5830931796349664	93.0	3.0	35.805027579936315	87.0	79.0	13666.0	11458.0	0.4	0.10072815533980582	0.4759036144578313	0.006156492379777067	-1.0	142.42271766762934	56.899190935502155	6.0	0.927710843373494	247.0	159.0	406.0	10779.0	5872.0	16651.0	66.0
15	157	large	E	1307.0	1183.0	114.9827559599999	110.1543288399999	2.920662275097114E-5	2490.0	227.13708480000008	41.10960958218893	38.897300677553446	9.132894111623195	15.255118703057775	36.05551275463989	40.304099795974665	16.1245154965971	12.33288287465668	52.54863356571002	18.35755975068582	46.87216658103186	0.8945867278306239	1.0568756408825084	0.8464446461114662	0.9580073805007795	0.9051262433052792	76.0	3.0	40.24922359499622	947.0	844.0	84133.0	66730.0	0.7333333333333333	0.7192771084337349	0.4712451144611949	0.0629568175004938	-1.0	229.3806138652689	67.4499614791759	4.0	0.2400893355667225	162.0	356.0	518.0	3894.0	7682.0	11576.0	36.0
16	173	large	F	906.0	525.0	96.32590171999993	69.35533899999999	5.119870733147506E-5	1431.0	168.5096678399999	35.73513677041127	30.675723300355934	22.806495491605972	24.50986441718524	26.1725046566048	24.964673069800202	13.038404810405298	16.56632808777093	39.51007081831179	17.029386365926403	39.93330607399497	1.0483816304514604	1.1649321654298739	0.8999507967612819	0.7200071607074289	0.5794701986754967	57.0	3.0	34.0147027033899	100.0	89.0	15815.0	12529.0	0.7142857142857143	0.1320754716981132	0.4708994708994709	0.03620261576696897	-1.0	58.02705883917312	21.36931687685298	7.0	0.7301587301587301	166.0	82.0	248.0	8876.0	4222.0	13098.0	82.0
16	175	large	iso	827.0	452.0	92.42640679999995	64.76955256000001	9.0747202700733E-5	1279.0	160.02438647999992	35.34119409414458	27.730849247724095	30.75439407955862	49.5587896665611	24.166091947189145	23.033932740508376	12.083045973594572	26.541265060294332	29.281468906569526	16.1245154965971	34.87352960994372	1.0491517978903233	1.2744360541733166	0.823228277679944	0.7007689122888204	0.5465538089480049	80.0	3.0	32.38826948140329	29.0	346.0	2424.0	39496.0	0.5833333333333334	0.29319781078967944	0.9226666666666666	-1.0	0.24572639758724157	85.77405921247154	33.42499316657816	5.0	0.4106666666666667	138.0	113.0	251.0	10152.0	7412.0	17564.0	105.0
17	184	medium	iso	953.0	390.0	99.84062035999993	59.11269832000001	8.382308947962708E-5	1343.0	160.95331867999994	39.293765408777	30.083217912982647	32.09758747273207	56.16722846147337	22.67156809750927	24.03853701077018	13.45362404707371	27.739769621481173	26.62614093734707	16.76305461424021	33.394607062547436	0.9431342717467183	1.3061689584683516	0.7220614650440496	0.5920706232278468	0.4092339979013641	95.0	3.0	34.713109915419565	176.0	291.0	13408.0	27441.0	0.5454545454545454	0.347728965003723	0.6231263383297645	-1.0	0.12943040859273192	116.96403837497414	49.836643620575984	7.0	0.37901498929336186	282.0	27.0	309.0	31100.0	2442.0	33542.0	137.0
17	192	large	E	991.0	723.0	108.5685423999999	89.25483391999992	8.475045098357927E-5	1714.0	200.65180344000007	37.656340767525464	31.575306807693888	2.9160314247315853	1.5507759770693212	31.400636936215164	30.79099306053272	13.341664064126334	0.13277976293203617	50.894200641889746	19.4164878389476	4.906349521283635	1.0197994223337952	1.1925882778231571	0.8551144106457635	0.822105850801217	0.7295660948536832	131.0	4.0	38.62641583165593	192.0	346.0	11142.0	25641.0	0.0	0.31388564760793464	0.6431226765799256	-1.0	0.2974820378370392	148.60898879456153	59.82307985859254	2.0	0.4721189591078067	281.0	64.0	345.0	26646.0	5023.0	31669.0	108.0
17	194	large	iso	943.0	737.0	96.08326103999991	83.25483391999995	6.8701788326686E-5	1680.0	181.33809496000003	37.21558813185679	30.066592756745816	76.6863676878566	87.74320607354893	27.294688127912362	37.25440365942274	17.11724276862369	41.6760846155306	6.25278698923475	14.866068747318506	41.708434764918294	0.7326566914730019	1.237772049295709	0.5919156858404444	0.8664863475578808	0.7815482502651113	100.0	4.0	30.083217912982647	109.0	270.0	13427.0	25783.0	0.3333333333333333	0.2255952380952381	0.712401055408971	0.016806226886066696	-1.0	114.96212414486308	40.80468517458283	6.0	0.41688654353562005	96.0	49.0	145.0	10733.0	4092.0	14825.0	136.0
18	204	medium	iso	1133.0	332.0	107.49747459999992	52.627416960000005	6.821702003447038E-5	1465.0	162.95331867999997	41.6293165929973	32.69556544854363	37.874983651098205	48.0647234757393	19.697715603592208	19.874120417166324	14.7648230602334	26.111406310783646	27.8019354468907	18.439088914585774	35.10068337886023	0.9911238932908072	1.2732404539237479	0.7784263296351122	0.48956886806715777	0.29302736098852605	114.0	5.0	38.8329756778952	115.0	272.0	8262.0	25000.0	0.5714285714285714	0.2641638225255973	0.7028423772609819	-1.0	0.12012215937168959	83.80017897014959	33.967705148325464	6.0	0.4444444444444444	429.0	37.0	466.0	11201.0	1099.0	12300.0	34.0
19	225	large	E	1231.0	1038.0	115.39696951999989	104.6690474799999	8.671995784362681E-5	2269.0	222.89444412000014	43.18564576337837	35.12833614050059	64.476575498932	70.87059088952822	36.24913792078372	35.27263740072175	13.92838827718412	49.97030753746409	19.357592038525446	17.4928556845359	52.89089900814825	1.0276843636320199	1.2293678126584606	0.8359453965283928	0.9070346293787145	0.843216896831844	93.0	4.0	36.61966684720111	564.0	454.0	32498.0	28530.0	0.07142857142857142	0.4486557955046276	0.44597249508840864	-1.0	0.17667172221403635	153.67949425312378	62.61547262794322	3.0	0.16011787819253437	207.0	389.0	596.0	16345.0	28283.0	44628.0	88.0
19	234	large	iso	860.0	459.0	94.25483391999994	65.355339	8.827399981076417E-5	1319.0	162.02438647999995	35.510561809129406	29.614185789921695	29.797591290823846	47.24855389280174	23.853720883753127	22.72648000887456	13.038404810405298	25.260090359071434	30.45837580673816	15.620499351813308	34.39998011692373	1.0496003285347482	1.199106470832447	0.8753187094437842	0.6933897847135482	0.5337209302325582	93.0	3.0	33.61547262794322	71.0	329.0	4456.0	25635.0	0.5	0.3032600454890068	0.8225	-1.0	0.1742594958915217	119.66505577899449	49.89625136068768	6.0	0.37	206.0	32.0	238.0	18364.0	2905.0	21269.0	114.0
19	236	large	F	1195.0	649.0	111.9827559599999	80.18376611999994	1.0788069984474508E-4	1844.0	194.99494920000004	41.340053217188775	35.510561809129406	41.044866011438614	44.2772704735562	29.832867780352597	26.88405875262437	14.560219778561036	33.45423850168056	37.087557416830634	19.924858845171276	47.91969354265694	1.1096861547157708	1.1641621847436012	0.953205806938465	0.7160367275533162	0.5430962343096234	93.0	3.0	39.44616584663204	180.0	214.0	17034.0	20163.0	0.6666666666666666	0.21366594360086769	0.5431472081218274	-1.0	1.9473483485083747E-5	161.896488048766	59.55982408473469	4.0	0.6954314720812182	133.0	126.0	259.0	15676.0	16438.0	32114.0	158.0
19	238	large	F	866.0	477.0	94.32590171999992	66.76955256	7.477117053950344E-5	1343.0	163.09545427999993	36.40054944640259	29.206163733020468	26.825879934530924	45.690277197865086	24.186773244895647	24.116144318704347	13.152946437965905	25.329287992138255	31.602918083913117	16.55294535724685	35.39715068538696	1.0029286989353652	1.2463310751506935	0.8047048805343326	0.7078602095763782	0.5508083140877598	98.0	4.0	34.438350715445125	53.0	56.0	8171.0	8647.0	0.6428571428571429	0.08116157855547282	0.5137614678899083	0.002701408474232771	-1.0	132.1072531436647	51.780787707321565	3.0	1.614678899082569	195.0	91.0	286.0	11367.0	8036.0	19403.0	44.0
20	241	large	E	921.0	717.0	95.84062035999995	83.01219323999996	9.045920915813037E-5	1638.0	181.68124072	35.4682957019364	31.016124838541646	77.83253258192727	76.19022088441471	29.410882339705484	31.850729636158704	15.231546211727817	42.93975703819486	9.962559849386038	15.264337522473747	44.217940575884946	0.923397444130028	1.143543749793731	0.8074876403255998	0.8661483296767759	0.7785016286644951	61.0	4.0	31.906112267087632	288.0	205.0	22626.0	14294.0	0.0	0.30097680097680096	0.4158215010141988	0.15781925640551223	-1.0	133.5618330258732	53.6226306447167	1.0	0.36105476673427994	303.0	250.0	553.0	18251.0	15857.0	34108.0	103.0
20	243	medium	iso	826.0	366.0	94.25483391999994	59.52691188000001	6.389675512911844E-5	1192.0	155.78174579999995	34.0147027033899	29.0	25.167870149781606	36.902277286089	20.808652046684813	21.593790662808598	10.295630140987	19.432773108851098	32.0	16.15549442140351	32.36357412437332	0.9636405377645878	1.1729207828755137	0.8215734189670867	0.6315528806779743	0.4430992736077482	36.0	3.0	33.52610922848042	41.0	260.0	3204.0	25746.0	0.8	0.2525167785234899	0.8637873754152824	-1.0	0.16236108673697927	98.86698763346212	43.027907788502446	3.0	0.3488372093023256	183.0	113.0	296.0	6974.0	4303.0	11277.0	47.0
20	244	medium	F	862.0	246.0	93.84062035999995	44.627416960000005	7.036536269148612E-5	1108.0	141.2964644399999	34.785054261852174	29.732137494637012	30.425783801961245	49.39870535499551	17.4928556845359	17.07574767595156	11.661903789690601	22.76839915321233	24.82162609846393	16.492422502470642	29.98775260206155	1.0244269250459686	1.1699479819816718	0.8756174982333677	0.4755660905564801	0.2853828306264501	39.0	3.0	32.984845004941285	21.0	166.0	1335.0	13825.0	0.7272727272727273	0.16877256317689532	0.8877005347593583	-1.0	0.11982888026138382	54.16791263997007	19.759340172029418	2.0	0.5508021390374331	310.0	23.0	333.0	12129.0	813.0	12942.0	61.0
20	247	medium	iso	1196.0	417.0	112.56854239999988	61.52691188000001	3.330344984480399E-5	1613.0	176.50966784000002	41.23105625617661	35.17101079013795	25.924901507554438	34.890701507504815	22.47220505424423	22.22114604004337	13.0	21.3431350031973	35.11414577673433	19.4164878389476	37.31234046742439	1.0112982027906412	1.1723022833264125	0.8626599275411103	0.5465728752298392	0.3486622073578595	63.0	3.0	40.11234224026316	98.0	316.0	7683.0	28964.0	0.6923076923076923	0.25666460012399256	0.7632850241545893	-1.0	0.10797739353750163	134.84802129761954	52.68225298969752	6.0	0.45410628019323673	287.0	73.0	360.0	13762.0	3550.0	17312.0	73.0
20	250	medium	iso	1105.0	487.0	107.49747459999992	66.76955256	5.0401054614637446E-5	1592.0	176.26702716	39.20459156782532	33.13608305156178	26.294790070583872	32.43414960681412	24.20743687382041	24.76095979783431	15.0	21.34954010557566	36.57644140117748	18.867962264113206	39.806728218836305	0.9776453365082272	1.1831389819617655	0.8263148720594018	0.6211267084036227	0.4407239819004525	67.0	3.0	38.47076812334269	38.0	358.0	4268.0	52887.0	0.46153846153846156	0.24874371859296482	0.9040404040404041	-1.0	0.19456792414700652	155.57394754925602	51.14482300479487	9.0	0.7904040404040404	313.0	117.0	430.0	14139.0	4925.0	19064.0	24.0
21	270	large	F	1043.0	674.0	102.5685423999999	79.59797967999995	2.988235444859105E-5	1717.0	184.9949492	38.8329756778952	32.449961479175904	34.508522987668414	42.36183628964662	29.274562336608895	27.673961214614327	14.142135623730951	29.923022372489534	37.16491314709035	18.0	44.40867028086101	1.0578378031819062	1.1967032904743342	0.8839599686925017	0.7760467080596831	0.6462128475551294	60.0	3.0	37.107950630558946	457.0	390.0	27574.0	28855.0	0.7333333333333333	0.49330227140361094	0.4604486422668241	-1.0	0.031642958751659206	145.68650702453922	52.20574493895874	6.0	0.4592680047225502	484.0	214.0	698.0	10407.0	4739.0	15146.0	29.0
21	274	medium	iso	831.0	391.0	91.32590171999993	58.11269832000001	5.17207296880957E-5	1222.0	151.4386000399999	35.22782990761707	28.844410203711913	21.501434324047906	29.151956656504442	21.095023109728988	22.272025675321764	13.038404810405298	15.782976171341737	34.11406206785159	16.492422502470642	32.40009074311966	0.9471533221651707	1.2213052601465115	0.775525458763313	0.6363221958450546	0.470517448856799	80.0	3.0	34.20526275297414	66.0	305.0	5623.0	33213.0	0.6428571428571429	0.30360065466448444	0.8221024258760108	-1.0	0.2057818768491874	129.56257239442232	48.41088233970548	4.0	0.5714285714285714	195.0	52.0	247.0	15569.0	5191.0	20760.0	114.0
21	275	large	F	838.0	526.0	93.42640679999994	69.52691188	8.1793299651016E-5	1364.0	164.95331867999997	36.124783736376884	29.154759474226502	17.216073587790703	43.42344994481627	25.612496949731394	24.818786989568594	12.806248474865697	23.418825318754674	34.196817877416265	16.492422502470642	34.06945348973704	1.0319802075942068	1.23906985987355	0.832866847152204	0.7441890816676474	0.6276849642004774	71.0	3.0	34.20526275297414	79.0	59.0	12183.0	8882.0	0.6363636363636364	0.10117302052785923	0.427536231884058	0.01906758237265743	-1.0	73.87692427140493	26.645456432603805	5.0	1.3623188405797102	100.0	106.0	206.0	7244.0	6649.0	13893.0	95.0
[truncated: 67 more columns]
