# Supplementary material for: Exploiting Single-Cell Quantitative Data to Map Genetic Variants Having Probabilistic Effects
Source: PLoS Genet. 2016 Aug 1;12(8):e1006213. doi: 10.1371/journal.pgen.1006213 (PMC4968810; doi:10.1371/journal.pgen.1006213)
Supplement: S1 Dataset — (ZIP) [file pgen.1006213.s007.zip › data/2014-10-07_morpho/k_series/ky-1_A.xls]

image_number	cell_	Agroup	C11-1_A	C12-1_A	C13_A	C103_A	C104_A	C115_A	C126_A	C127_A	A7-1_A	A8-1_A	A101_A	A120_A	A121_A	A122_A	A123_A	D14-1_A	D15-1_A	D16-1_A	D17-1_A	D102_A	D105_A	D117_A	D127_A	D135_A	D147_A	D148_A	D154_A	D155_A	D173_A	D176_A	D179_A	D182_A	D188_A	D191_A	D194_A
1	7	B	784.0	101.25483391999991	1.293693317760039E-4	32.526911934581186	29.698484809834994	1.0952380952380953	74.0	4.0	47.0	5375.0	0.05994897959183673	55.39424990881489	24.08318915758459	2.0	1.3404255319148937	129.0	8337.0	94.0	0.002042274361987229	20.0	0.6148754619013457	5.0	17.4928556845359	5.0	0.3125	0.30485538042484617	42.51044707800085	79.38034472384487	7.615773105863909	14.422205101855956	5.0	2.884441020371191	3.1622776601683795	64.62790697674419	1.4544800287873336
1	11	B	736.0	98.66904747999992	9.46917685587161E-5	31.622776601683793	28.844410203711913	1.0963225241337866	113.0	3.0	43.0	6586.0	0.058423913043478264	63.99769067440879	23.323807579381203	3.0	1.813953488372093	210.0	18254.0	140.0	0.004734745398262051	17.204650534085253	0.5440588203494178	1.4142135623730951	18.867962264113206	3.1622776601683795	0.09090909090909091	0.21271781490575853	10.304846468766016	16.26020470831196	13.0	22.47220505424423	7.211102550927978	3.1163341383007155	2.0	86.92380952380952	1.6106058945984443
1	12	A	894.0	112.81118307999985	2.519530501503071E-4	41.773197148410844	26.1725046566048	1.5960718202745303	72.0	3.0	231.0	18252.0	0.25838926174496646	73.95867841816643	29.732137494637012	2.0	0.43722943722943725	187.0	13900.0	111.0	0.003328799362911148	24.758836806279895	0.5926967169478858	4.47213595499958	22.67156809750927	3.0	0.25	0.2	22.249023657212355	48.81407483429035	10.816653826391969	17.204650534085253	8.602325267042627	2.0	2.23606797749979	74.33155080213903	1.4933093525179857
1	15	A	934.0	112.22539663999987	6.289206207247979E-5	37.53664875824692	29.732137494637012	1.2624941198734083	77.0	3.0	509.0	30542.0	0.5449678800856531	71.34350475795023	27.018512172212592	1.0	0.17288801571709234	213.0	10463.0	66.0	0.0037415893695052294	21.400934559032695	0.5701343957705026	5.0990195135927845	21.633307652783937	6.324555320336759	0.3333333333333333	0.42543562981151706	60.70863782901576	67.83365417791755	13.601470508735444	24.596747752497688	6.708203932499369	3.6666666666666665	1.4142135623730951	49.12206572769953	1.3435917041001626
1	25	B	775.0	100.08326103999993	7.085735871603614E-5	32.55764119219941	29.732137494637012	1.0950319733343106	57.0	3.0	102.0	8884.0	0.13161290322580646	33.8340583000289	15.264337522473747	1.0	0.43137254901960786	160.0	12323.0	108.0	0.004045150017621196	16.64331697709324	0.5111954173473987	2.8284271247461903	16.278820596099706	0.0	0.2	0.0	87.51044707800085	-1.0	12.529964086141668	24.20743687382041	6.4031242374328485	3.780566482265491	2.8284271247461903	77.01875	1.4022559441694393
2	28	B	1141.0	123.88225087999984	3.48545449823071E-5	40.8166632639171	33.61547262794322	1.2142225015152044	108.0	3.0	83.0	13853.0	0.07274320771253287	60.927511477319	29.732137494637012	2.0	1.036144578313253	96.0	10574.0	136.0	5.831455696469429E-4	27.784887978899608	0.680724139532055	7.211102550927978	27.459060435491963	7.0710678118654755	0.3561309707013459	0.35714285714285715	4.635463426902639	15.945395900922854	7.211102550927978	13.038404810405298	5.0	2.6076809620810595	1.4142135623730951	110.14583333333333	1.234726688102894
2	31	A	676.0	93.84062035999995	7.512239077169924E-5	29.206163733020468	27.80287754891569	1.050472695915589	104.0	3.0	187.0	15318.0	0.27662721893491127	48.74087923378723	20.248456731316587	2.0	0.2994652406417112	69.0	6374.0	127.0	9.994659511471879E-4	15.811388300841896	0.5413716243385143	4.47213595499958	16.64331697709324	5.385164807134504	0.3028912664076914	0.362245385694578	79.69515353123397	74.9315118405078	5.656854249492381	9.899494936611665	3.605551275463989	2.7456258919345764	1.0	92.3768115942029	1.3748038908064009
2	32	B	914.0	111.1543288399999	5.38235026651647E-5	36.61966684720111	30.0	1.2206555615733703	99.0	4.0	109.0	14055.0	0.11925601750547046	101.2209998718222	29.410882339705484	3.0	1.311926605504587	255.0	10032.0	25.0	0.006582559593735762	18.601075237738275	0.5079531530243832	1.0	19.849433241279208	2.0	0.058823529411764705	0.13333333333333333	56.309932474020215	56.309932474020215	14.7648230602334	24.698178070456937	10.770329614269007	2.293168264575274	3.0	39.34117647058824	0.6354665071770335
2	37	B	610.0	89.25483391999994	1.1781967222037622E-4	30.083217912982647	25.0	1.2033287165193058	106.0	4.0	72.0	6502.0	0.1180327868852459	41.21451253827475	19.0	1.0	0.5972222222222222	106.0	3961.0	53.0	9.34820769511502E-4	15.652475842498529	0.5203059023730164	3.1622776601683795	16.1245154965971	4.123105625617661	0.25	0.33333333333333337	87.51044707800084	88.09084756700364	7.0	13.038404810405298	5.0	2.6076809620810595	1.0	37.367924528301884	1.418328704872507
2	39	B	966.0	113.98275595999989	4.118813380964943E-5	36.235341863986875	32.64965543462902	1.109823101702776	81.0	3.0	101.0	14345.0	0.10455486542443064	74.25317885937457	27.018512172212592	1.0	0.8217821782178217	100.0	8534.0	112.0	0.0011472203477398031	22.20360331117452	0.6127609722717134	4.47213595499958	21.633307652783937	4.123105625617661	0.25	0.25	11.592175410291077	24.1209831194426	7.615773105863909	14.317821063276353	5.385164807134504	2.658752624303619	1.0	85.34	1.3123974689477385
2	41	B	780.0	102.91168815999991	1.9119742194852044E-4	33.61547262794322	27.85677655436824	1.2067251414511546	85.0	3.0	46.0	6539.0	0.05897435897435897	74.19456956993147	26.92582403567252	3.0	1.9782608695652173	184.0	10592.0	90.0	0.003164508944835777	17.26267650163207	0.5135336543589836	3.1622776601683795	19.924858845171276	3.0	0.23249527748763857	0.2	87.87890360333854	20.556045219583467	10.770329614269007	19.72308292331602	8.06225774829855	2.4463473556744524	3.605551275463989	57.56521739130435	1.563444108761329
2	42	B	1056.0	119.05382375999987	5.25398613819565E-5	40.80441152620633	32.202484376209235	1.2671199852006476	102.0	3.0	84.0	13255.0	0.07954545454545454	83.23266163432731	32.449961479175904	1.0	1.25	230.0	16036.0	106.0	0.004179671862247532	24.08318915758459	0.5902104271769081	6.0	21.470910553583888	2.8284271247461903	0.35294117647058826	0.2	54.78240703180728	80.21759296819272	12.649110640673518	21.95449840010015	8.06225774829855	2.723120382095624	4.47213595499958	69.72173913043478	1.5203292591668744
3	43	A	809.0	104.3259017199999	1.4389733037957196E-4	34.20526275297414	28.600699292150182	1.1959589660229812	77.0	3.0	493.0	25538.0	0.6093943139678616	70.2051807318478	26.0	2.0	0.18255578093306288	150.0	7966.0	67.0	0.00115398396802286	19.209372712298546	0.5615911461059685	2.8284271247461903	21.02379604162864	6.082762530298219	0.15384615384615385	0.4301162633521313	7.431407971172504	47.03091423685311	9.899494936611665	19.1049731745428	4.242640687119285	4.503085362035432	5.0	53.10666666666667	1.2616118503640472
3	46	B	865.0	108.56854239999988	6.772729450375776E-5	33.61547262794322	30.886890422961002	1.0883411106659613	144.0	3.0	84.0	13522.0	0.09710982658959537	48.641823003713235	16.64331697709324	5.0	1.3571428571428572	205.0	20947.0	140.0	0.0025041687750770587	17.4928556845359	0.5203810720779448	0.0	18.027756377319946	3.605551275463989	0.0	0.23620751769642942	-1.0	86.05481377096243	12.041594578792296	21.095023109728988	6.082762530298219	3.468000436422555	3.605551275463989	102.18048780487806	1.3701246001814102
3	47	A	994.0	114.56854239999988	3.82254623460082E-5	36.71511950137164	34.0	1.0798564559226953	74.0	3.0	442.0	28344.0	0.44466800804828976	64.82916388926053	26.30589287593181	2.0	0.251131221719457	177.0	14365.0	114.0	0.00552060783471357	19.209372712298546	0.523200604360852	3.1622776601683795	20.396078054371138	6.4031242374328485	0.2	0.4099180245918029	79.07719528013074	80.69794528870118	11.40175425099138	19.209372712298546	7.810249675906654	2.4595081475508174	3.605551275463989	81.15819209039547	1.4046641141663767
3	48	B	844.0	106.56854239999991	5.775129034710317E-5	34.058772731852805	29.832867780352597	1.1416526558094866	121.0	3.0	64.0	9305.0	0.07582938388625593	69.292747724032	25.632011235952593	2.0	1.421875	129.0	7399.0	84.0	0.002505614244824266	17.204650534085253	0.5051459331649651	1.4142135623730951	17.804493814764857	1.0	0.09090909090909091	0.058823529411764705	85.23635830927381	40.23635830927381	8.94427190999916	15.811388300841896	7.211102550927978	2.1926450482675732	1.0	57.35658914728682	1.4645222327341534
3	53	B	1054.0	118.56854239999988	6.920265231426278E-5	39.44616584663204	32.2490309931942	1.2231736778372262	79.0	3.0	160.0	17557.0	0.15180265654648956	54.801141124527184	23.53720459187964	2.0	0.475	101.0	9222.0	105.0	5.347101238196459E-4	24.166091947189145	0.6126347498803226	5.0	26.40075756488817	7.0710678118654755	0.2777777777777778	0.3874921291460643	30.465544919459887	22.335442565303907	7.0710678118654755	11.40175425099138	5.0990195135927845	2.23606797749979	2.23606797749979	91.3069306930693	1.149967469095641
3	54	B	716.0	98.08326103999993	1.1511987557339906E-4	31.906112267087632	26.076809620810597	1.2235435519544906	146.0	3.0	59.0	7351.0	0.0824022346368715	65.62576488038846	24.08318915758459	2.0	1.5254237288135593	109.0	8766.0	113.0	5.531492125615937E-4	17.0	0.5328132696861393	1.4142135623730951	17.0	1.4142135623730951	0.11111111111111112	0.11111111111111112	77.73522627210761	77.73522627210761	6.324555320336759	12.649110640673518	5.385164807134504	2.3488808780588144	0.0	80.42201834862385	1.4050878393794206
3	55	B	1001.0	118.22539663999987	1.9431779047902366E-4	37.73592452822641	32.7566787083184	1.1520070415027626	90.0	4.0	92.0	11114.0	0.0919080919080919	12.12899020449196	5.656854249492381	2.0	0.4673913043478261	170.0	8747.0	68.0	0.002897219133344109	20.248456731316587	0.5365830302149023	4.242640687119285	21.18962010041709	5.0	0.2727272727272727	0.31622776601683794	77.00538320808349	68.8752808539275	11.704699910719626	19.235384061671343	7.0710678118654755	2.7202941017470885	1.0	51.45294117647059	1.3215959757631188
3	56	B	667.0	94.08326103999993	1.003154156728602E-4	29.732137494637012	26.248809496813376	1.1327042279097082	82.0	3.0	104.0	15948.0	0.15592203898050974	62.006429125406754	19.1049731745428	3.0	1.1346153846153846	123.0	6954.0	66.0	0.0033321462794023387	18.027756377319946	0.6063390625908324	5.0990195135927845	18.867962264113206	5.385164807134504	0.38218767082460553	0.3866323008783335	59.03624346792648	48.54476645559488	9.486832980505138	18.110770276274835	5.0990195135927845	3.551814270958522	1.0	56.53658536585366	1.167385677308024
4	60	B	699.0	96.08326103999993	1.0559639528062904E-4	31.38470965295043	27.294688127912362	1.1498467945803525	70.0	3.0	117.0	12386.0	0.16738197424892703	20.094804649725315	9.219544457292887	2.0	0.37606837606837606	107.0	5640.0	73.0	0.001228065389439699	19.849433241279208	0.6324555320336759	5.0990195135927845	19.849433241279208	5.0990195135927845	0.38218767082460553	0.38218767082460553	48.945186229037574	48.945186229037574	7.615773105863909	13.92838827718412	5.385164807134504	2.58643677139299	0.0	52.71028037383178	1.3849290780141843
4	63	B	741.0	99.49747459999995	1.1931913031188886E-4	31.78049716414141	27.313000567495326	1.1635666716883082	86.0	4.0	101.0	7743.0	0.13630229419703105	58.943426085586154	26.0	2.0	0.7920792079207921	159.0	11733.0	103.0	0.0030879812147836887	16.401219466856727	0.5160781274801001	4.123105625617661	17.69180601295413	6.082762530298219	0.26559258100921596	0.40196026221723297	79.01934998982647	74.4454287299256	11.180339887498949	21.540659228538015	5.385164807134504	4.0	2.0	73.79245283018868	1.3958066990539504
4	66	B	820.0	104.08326103999993	1.4883634363403665E-4	33.301651610693426	29.068883707497267	1.145611642531167	107.0	3.0	66.0	7241.0	0.08048780487804878	70.52653567988564	29.0	2.0	0.7272727272727273	115.0	5591.0	68.0	0.0019375762951269122	18.788294228055936	0.564185057476935	5.0	18.027756377319946	4.47213595499958	0.36760731104690386	0.31234752377721214	79.38034472384487	74.05460409907714	8.54400374531753	16.278820596099706	5.0990195135927845	3.1925393799149435	2.23606797749979	48.61739130434783	1.3986764442854587
4	67	B	830.0	105.49747459999992	8.269728158411274E-5	34.539832078341085	29.154759474226502	1.1847064664990674	84.0	3.0	204.0	13021.0	0.2457831325301205	64.42280938958238	24.020824298928627	1.0	0.35784313725490197	91.0	10250.0	154.0	9.536981437937792E-4	19.697715603592208	0.5702898485121491	2.23606797749979	19.313207915827967	2.0	0.1350858067395748	0.125	6.0090059574945265	20.556045219583467	6.708203932499369	11.704699910719626	5.385164807134504	2.17350820818199	1.0	112.63736263736264	1.3672195121951218
4	68	B	822.0	105.74011527999991	9.868876123141055E-5	34.058772731852805	29.732137494637012	1.1455204906810423	116.0	4.0	61.0	9248.0	0.07420924574209246	43.19980997613813	20.09975124224178	4.0	0.8852459016393442	66.0	7705.0	161.0	1.759256762419484E-4	21.400934559032695	0.6283530744787491	6.0	22.20360331117452	7.0	0.4	0.4666666666666667	49.76364169072619	49.76364169072619	5.385164807134504	9.486832980505138	4.123105625617661	2.3008949665421112	1.0	116.74242424242425	1.3791044776119403
4	71	B	681.0	94.91168815999994	1.0418849321371236E-4	30.463092423455635	26.0	1.1716574009021399	133.0	3.0	77.0	11328.0	0.1130690161527166	61.626123865386305	24.351591323771842	2.0	1.0649350649350648	98.0	7028.0	103.0	9.231368505050673E-4	17.08800749063506	0.5609413270688771	2.0	16.76305461424021	2.23606797749979	0.125	0.1514456332038457	23.198590513648185	49.76364169072616	7.0710678118654755	12.36931687685298	5.0990195135927845	2.42582262018792	1.0	71.71428571428571	1.4362549800796813
4	74	B	841.0	105.4974745999999	1.4279217697135216E-4	35.22782990761707	29.410882339705484	1.1977821508625244	114.0	3.0	92.0	12844.0	0.10939357907253269	69.53788378204707	26.92582403567252	2.0	1.0217391304347827	109.0	10176.0	124.0	0.0010804409817351333	20.615528128088304	0.585205735980653	3.605551275463989	20.615528128088304	3.605551275463989	0.2166365803419133	0.2166365803419133	22.61986494804043	22.61986494804043	7.0	12.649110640673518	5.385164807134504	2.3488808780588144	0.0	93.35779816513761	1.3282232704402517
4	75	B	902.0	110.5685423999999	8.013475682890067E-5	35.73513677041127	30.675723300355934	1.1649321654298739	155.0	3.0	129.0	18283.0	0.14301552106430154	82.21192639054115	29.274562336608895	5.0	0.8682170542635659	91.0	3352.0	52.0	0.0013769499703130462	19.026297590440446	0.5324254867885168	4.47213595499958	21.0	6.4031242374328485	0.2857142857142857	0.3904053750620288	79.82448915695679	67.72973207994468	7.0710678118654755	13.152946437965905	4.123105625617661	3.1900580854014704	2.23606797749979	36.83516483516483	1.4116945107398569
4	78	B	787.0	103.1543288399999	8.420657285133503E-5	32.38826948140329	29.427877939124322	1.100598199720787	96.0	3.0	71.0	7672.0	0.09021601016518424	42.02163754304935	18.973665961010276	3.0	0.8028169014084507	132.0	8027.0	73.0	4.275128251603449E-4	20.615528128088304	0.6365121835214239	5.0	23.769728648009426	8.06225774829855	0.31622776601683794	0.5	26.25024236968889	19.125226020787096	7.615773105863909	14.866068747318506	5.385164807134504	2.760559663396612	3.1622776601683795	60.81060606060606	1.2004484863585398
4	79	A	1010.0	118.22539663999989	1.7879058283421566E-4	40.496913462633174	30.528675044947494	1.3265205058198366	97.0	3.0	282.0	17093.0	0.27920792079207923	80.18014519014743	30.805843601498726	2.0	0.14184397163120568	130.0	13447.0	163.0	0.00198171038217829	26.419689627245813	0.6523877344781713	6.324555320336759	27.202941017470888	7.0710678118654755	0.3174203325344759	0.3446227583977888	14.4702941000659	12.094757077012098	8.48528137423857	16.278820596099706	4.242640687119285	3.8369548110737797	3.1622776601683795	103.43846153846154	1.5758161671748345
5	80	B	664.0	93.25483391999995	7.417008803082662E-5	31.04834939252005	25.96150997149434	1.195937733460459	44.0	3.0	47.0	7461.0	0.07078313253012049	49.76536497562407	20.396078054371138	1.0	2.297872340425532	194.0	16402.0	85.0	0.0028538461288183975	15.811388300841896	0.5092505273291941	1.0	19.1049731745428	4.47213595499958	0.08333333333333333	0.3028912664076914	75.06858282186245	41.49646835521554	12.165525060596439	22.135943621178654	6.324555320336759	3.4999999999999996	5.0	84.54639175257732	1.005365199365931
5	82	B	819.0	104.08326103999993	7.3709043798162E-5	33.12099032335839	29.5296461204668	1.1216182607891956	73.0	3.0	202.0	15042.0	0.24664224664224665	64.68490431619718	24.596747752497688	1.0	0.47029702970297027	94.0	4598.0	61.0	8.916026406963943E-4	21.2602916254693	0.6418978242469882	6.082762530298219	21.93171219946131	7.0710678118654755	0.3976426261351493	0.46726931351599776	52.465190856121424	53.79741070999106	6.708203932499369	12.083045973594572	5.385164807134504	2.243765308275509	1.0	48.91489361702128	1.247063940843845
5	84	A	793.0	102.08326103999993	8.185550302021724E-5	32.55764119219941	29.732137494637012	1.0950319733343106	78.0	3.0	203.0	20788.0	0.25598991172761665	65.31774077390475	25.553864678361276	3.0	0.32019704433497537	102.0	7039.0	102.0	5.488963150184426E-4	19.697715603592208	0.605010525403531	6.708203932499369	18.384776310850235	6.4031242374328485	0.4685212856658182	0.4505222492060775	69.07549825507884	81.17025533209093	7.0710678118654755	12.36931687685298	6.082762530298219	2.033503168213695	1.4142135623730951	69.00980392156863	1.4780508594970876
5	90	A	889.0	107.7401152799999	4.068076058639662E-5	35.38361202590826	29.732137494637012	1.1900796581574618	96.0	3.0	620.0	28722.0	0.6974128233970753	73.63731007917546	26.076809620810597	1.0	0.1532258064516129	204.0	5943.0	45.0	0.004274095149247577	19.849433241279208	0.5609781507536663	3.0	18.384776310850235	1.0	0.1875	0.0625	47.29061004263852	47.29061004263852	10.770329614269007	21.02379604162864	6.708203932499369	3.1340424729448424	4.0	29.13235294117647	1.5446744068652196
5	91	B	754.0	98.9116881599999	5.106055263423478E-5	31.04834939252005	29.120439557122072	1.0662046955581226	64.0	3.0	67.0	10756.0	0.08885941644562334	75.461937560237	25.059928172283335	2.0	2.074626865671642	250.0	10710.0	61.0	0.004300980038683527	16.492422502470642	0.5311851620184319	1.0	17.11724276862369	2.8284271247461903	0.06666666666666667	0.18181818181818182	14.931417178137536	59.931417178137536	13.601470508735444	24.166091947189145	9.848857801796104	2.453694878484493	3.605551275463989	42.84	1.4239028944911296
5	93	B	714.0	97.4974745999999	7.736654802947979E-5	31.304951684997057	26.832815729997478	1.1666666666666667	98.0	3.0	73.0	12903.0	0.10224089635854341	58.21677827740922	23.706539182259394	4.0	1.1095890410958904	84.0	5942.0	73.0	8.376280091018126E-4	18.601075237738275	0.5941895526595835	4.123105625617661	18.601075237738275	4.123105625617661	0.28797018815893544	0.28797018815893544	49.39870535499554	49.39870535499554	5.830951894845301	10.816653826391969	5.0	2.1633307652783937	0.0	70.73809523809524	1.0319757657354425
5	95	B	966.0	114.81118307999986	6.115993309154029E-5	36.24913792078372	31.78049716414141	1.140609529598057	78.0	3.0	123.0	16067.0	0.12732919254658384	60.03125963509905	29.410882339705484	2.0	0.2764227642276423	194.0	12234.0	84.0	0.00406271900723682	23.40939982143925	0.6457919046956782	5.0	22.135943621178654	4.123105625617661	0.2777777777777778	0.23608834134288123	23.629377730656813	37.665621198583295	10.816653826391969	17.26267650163207	7.0710678118654755	2.4413111231467406	1.4142135623730951	63.06185567010309	1.3320255026974006
5	101	B	707.0	96.32590171999993	9.406781824679773E-5	31.0	27.0	1.1481481481481481	67.0	4.0	54.0	7743.0	0.07637906647807638	59.19203984193591	23.769728648009426	1.0	1.8888888888888888	95.0	6704.0	85.0	0.0014090759350219946	16.0	0.5161290322580645	1.0	16.0	1.0	0.058823529411764705	0.058823529411764705	-0.0	-0.0	7.0710678118654755	13.601470508735444	5.0990195135927845	2.667467828369185	0.0	70.56842105263158	1.2045047732696899
5	106	A	935.0	110.91168815999988	5.0556205133894885E-5	35.77708763999664	31.304951684997057	1.1428571428571428	52.0	4.0	375.0	18648.0	0.40106951871657753	35.363862103693506	15.231546211727817	1.0	0.10133333333333333	167.0	7838.0	57.0	0.0030048358771383493	20.615528128088304	0.5762215285808054	5.0	19.1049731745428	6.708203932499369	0.3333333333333333	0.45433689961153706	63.43494882292201	90.0	11.40175425099138	18.439088914585774	6.082762530298219	3.0313675443913413	3.1622776601683795	46.93413173652694	1.2144679765246238
6	107	B	880.0	108.91168815999988	7.038477740268039E-5	33.54101966249684	31.304951684997057	1.0714285714285714	43.0	5.0	140.0	14171.0	0.1590909090909091	21.66452420822624	10.44030650891055	2.0	0.36428571428571427	125.0	3265.0	39.0	5.162380338100721E-4	18.35755975068582	0.5473166867139678	1.4142135623730951	17.4928556845359	1.0	0.08333333333333334	0.06666666666666667	19.98310652189997	64.98310652189998	7.0710678118654755	13.601470508735444	5.385164807134504	2.525729665824826	1.0	26.12	1.4931087289433385
6	108	B	807.0	103.98275595999989	7.14937194545504E-5	32.55764119219941	30.4138126514911	1.0704886482097538	42.0	3.0	81.0	10022.0	0.10037174721189591	60.26260507738856	26.0	3.0	0.8024691358024691	87.0	2639.0	42.0	9.800597179088783E-4	19.0	0.5835803609922536	4.242640687119285	18.110770276274835	5.385164807134504	0.2606233456578416	0.33333333333333337	55.61965527615513	78.81824578980331	6.082762530298219	11.045361017187261	6.082762530298219	1.815846165647657	2.23606797749979	30.333333333333332	1.3846153846153846
6	122	B	715.0	96.91168815999991	1.0718182229687475E-4	31.016124838541646	27.85677655436824	1.1134139938268626	71.0	2.0	109.0	12667.0	0.15244755244755245	71.0914633542379	23.600847442411894	1.0	0.7798165137614679	175.0	3919.0	32.0	0.007512969319151334	18.384776310850235	0.5927489783638191	2.8284271247461903	17.46424919657298	2.23606797749979	0.19026059766179765	0.14285714285714285	21.80140948635181	49.76364169072616	13.152946437965905	24.041630560342615	8.246211251235321	2.91547594742265	3.0	22.394285714285715	1.4289359530492471
6	124	B	1238.0	130.46803731999984	8.23182167421532E-5	41.593268686170845	36.6742416417845	1.1341275735823777	77.0	5.0	144.0	22033.0	0.11631663974151858	72.0248423422427	30.01666203960727	4.0	0.8958333333333334	337.0	27036.0	92.0	0.00474217998213023	21.095023109728988	0.5071739677132606	1.4142135623730951	25.495097567963924	5.385164807134504	0.08687444855261388	0.26121886248440607	72.75854060106002	5.957131114708204	15.811388300841896	29.732137494637012	7.615773105863909	3.904020915715594	5.0	80.22551928783383	1.1467672732652758
6	126	B	996.0	115.39696951999989	5.018224663514574E-5	36.345563690772494	33.37663853655727	1.0889521918441059	62.0	4.0	193.0	29710.0	0.19377510040160642	81.98368671004113	30.675723300355934	6.0	0.8238341968911918	146.0	14617.0	129.0	0.004997864856649016	21.095023109728988	0.580401594241463	3.0	21.213203435596427	3.1622776601683795	0.15789473684210525	0.17541160386140586	6.3401917459099195	12.094757077012105	11.40175425099138	21.540659228538015	6.324555320336759	3.40587727318528	1.0	100.11643835616438	1.28849969213929
7	136	B	974.0	115.63961019999986	5.779858764359771E-5	38.897300677553446	29.698484809834994	1.3097402418547681	140.0	3.0	221.0	25403.0	0.2268993839835729	66.58221692821265	26.476404589747453	2.0	0.4434389140271493	169.0	11626.0	76.0	0.002022607164245925	20.615528128088304	0.52999894000318	2.23606797749979	22.80350850198276	4.0	0.1350858067395748	0.2222222222222222	69.44395478041653	42.87890360333856	10.04987562112089	17.26267650163207	8.06225774829855	2.141171498179299	2.23606797749979	68.79289940828403	1.1047651814897643
7	139	B	975.0	113.15432883999989	3.3764370714443834E-5	36.76955262170047	32.526911934581186	1.1304347826086956	76.0	3.0	112.0	10456.0	0.11487179487179487	79.61301142384883	29.698484809834994	1.0	0.9464285714285714	92.0	7527.0	99.0	5.436099995484277E-4	25.612496949731394	0.6965680875490321	7.615773105863909	26.40075756488817	8.54400374531753	0.41424344670265417	0.4739360554076727	21.801409486351815	24.443954780416533	6.708203932499369	11.704699910719626	5.385164807134504	2.17350820818199	1.0	81.81521739130434	1.2100438421681945
7	146	B	890.0	109.15432883999989	7.359847744909883E-5	33.37663853655727	31.400636936215164	1.0629287107887655	110.0	3.0	185.0	18633.0	0.20786516853932585	76.22884501456437	28.160255680657446	4.0	0.6108108108108108	78.0	9123.0	149.0	6.306027602124311E-4	17.26267650163207	0.5172083606539448	1.4142135623730951	17.26267650163207	1.4142135623730951	0.08333333333333334	0.08333333333333334	37.874983651098205	37.874983651098205	6.324555320336759	12.083045973594572	4.47213595499958	2.701851217221259	0.0	116.96153846153847	1.273923051627754
7	148	B	822.0	104.32590171999992	6.284671673260378E-5	33.60059523282288	29.410882339705484	1.14245451206546	133.0	3.0	91.0	12541.0	0.11070559610705596	61.73061141352588	24.698178070456937	2.0	0.7582417582417582	215.0	7270.0	59.0	0.005754936590336897	17.88854381999832	0.5323877061119388	3.605551275463989	18.601075237738275	2.23606797749979	0.25	0.125	71.25865955480728	11.003540851749506	12.165525060596439	21.02379604162864	5.0	4.2047592083257275	3.1622776601683795	33.81395348837209	1.7448418156808803
8	152	B	1431.0	138.71067799999986	2.588265253753299E-5	43.08131845707603	40.311288741492746	1.0687159801153188	72.0	4.0	271.0	21845.0	0.1893780573025856	91.74030533052138	35.4682957019364	3.0	0.28044280442804426	657.0	33438.0	47.0	0.0050388094508015645	21.93171219946131	0.5090770892100928	1.0	36.359317925395686	15.556349186104045	0.047619047619047616	0.7093084682410771	68.19859051364818	23.198590513648185	19.4164878389476	35.90264614203248	13.341664064126334	2.691017100225835	14.866068747318506	50.89497716894977	0.9234703032478019
8	153	A	797.0	103.15432883999992	1.0322937942805013E-4	34.713109915419565	27.586228448267445	1.2583492513489907	96.0	3.0	440.0	22351.0	0.5520702634880803	60.36879752936253	21.095023109728988	2.0	0.18636363636363637	99.0	7880.0	97.0	0.0013041777189090388	19.235384061671343	0.5541244823220804	5.0	20.248456731316587	4.123105625617661	0.36760731104690386	0.28797018815893544	77.10625595511783	54.27260177720029	7.0710678118654755	12.529964086141668	5.830951894845301	2.148871112659745	2.0	79.5959595959596	1.2186548223350253
8	156	B	869.0	107.1543288399999	7.994554410319994E-5	33.97057550292606	30.4138126514911	1.1169456421722446	112.0	4.0	141.0	14916.0	0.1622554660529344	62.53558630358212	24.186773244895647	2.0	0.6312056737588653	263.0	14550.0	75.0	0.0064406861731014075	18.601075237738275	0.5475643247826658	2.0	18.35755975068582	5.0	0.13333333333333333	0.35179877236514595	40.23635830927381	86.63353933657021	13.45362404707371	23.021728866442675	10.816653826391969	2.128359586609962	4.123105625617661	55.32319391634981	1.3556701030927836
8	161	B	781.0	101.49747459999992	9.802980049571235E-5	32.69556544854363	28.635642126552707	1.1417786723289964	99.0	4.0	128.0	20738.0	0.16389244558258642	70.05324900228925	26.076809620810597	5.0	0.9453125	215.0	19013.0	153.0	0.002529145328113664	18.439088914585774	0.563962991972268	3.605551275463989	18.973665961010276	3.0	0.25	0.2	58.70696100407981	25.016893478100023	10.816653826391969	21.02379604162864	6.708203932499369	3.1340424729448424	2.0	88.43255813953489	1.7301320149371482
9	175	A	725.0	98.91168815999993	9.988971007958704E-5	30.870698080866262	27.730849247724095	1.1132258448017007	106.0	3.0	439.0	23654.0	0.6055172413793104	62.169739865612335	24.758836806279895	2.0	0.23917995444191345	161.0	6307.0	55.0	0.0044473114264488665	15.811388300841896	0.5121811064791514	2.23606797749979	17.029386365926403	6.708203932499369	0.14285714285714285	0.42857142857142855	86.6335393365702	86.6335393365702	9.219544457292887	17.46424919657298	4.123105625617661	4.235702594681103	4.47213595499958	39.17391304347826	1.4039955604883463
9	177	A	898.0	109.7401152799999	6.74801135303227E-5	36.40054944640259	29.154759474226502	1.2485285456935957	139.0	3.0	344.0	22742.0	0.3830734966592428	73.69088084960988	27.018512172212592	1.0	0.4069767441860465	159.0	12921.0	37.0	0.004301023340064032	19.209372712298546	0.5277220537723772	6.324555320336759	29.154759474226502	12.649110640673518	0.42543562981151706	0.754582677904545	88.99491399474583	37.874983651098205	15.132745950421556	26.076809620810597	5.0	5.215361924162119	10.198039027185569	81.26415094339623	0.4553053169259345
9	178	A	968.0	112.56854239999987	3.5564506935859596E-5	35.84689665786984	32.69556544854363	1.0963840559443996	126.0	3.0	419.0	19072.0	0.43285123966942146	44.8100689297912	21.37755832643195	1.0	0.1360381861575179	92.0	5960.0	86.0	0.0010213082923647319	19.79898987322333	0.5523208902067301	7.280109889280518	20.518284528683193	7.0710678118654755	0.46895310261062645	0.43852900965351466	82.31601817026605	74.50072462349917	7.0710678118654755	11.661903789690601	5.0	2.3323807579381204	1.0	64.78260869565217	1.32751677852349
9	181	A	796.0	102.9116881599999	5.637282749043959E-5	35.22782990761707	28.160255680657446	1.2509769196383453	164.0	4.0	203.0	23261.0	0.2550251256281407	90.37100227452572	27.51363298439521	3.0	0.6206896551724138	75.0	5135.0	91.0	8.203503346376759E-4	20.024984394500787	0.5684421790106045	3.1622776601683795	21.02379604162864	5.0	0.17845765256206245	0.3333333333333333	24.77514056883192	43.210089391753925	6.082762530298219	9.486832980505138	5.385164807134504	1.7616606585441106	2.23606797749979	68.46666666666667	1.3291139240506329
10	187	B	991.0	115.74011527999987	7.585859742145372E-5	39.20459156782532	31.144823004794873	1.258783572531127	87.0	4.0	132.0	11228.0	0.13319878910191726	25.929445377948685	12.165525060596439	1.0	0.36363636363636365	140.0	12813.0	141.0	0.003672654251689529	24.186773244895647	0.6169372585619641	5.0990195135927845	24.08318915758459	5.0	0.2626128657194451	0.2631578947368421	5.3009265165256885	6.009005957494537	11.180339887498949	21.213203435596427	5.0990195135927845	4.160251471689219	1.0	91.52142857142857	1.5406228049637087
10	189	B	892.0	109.15432883999989	7.324325247115615E-5	36.235341863986875	30.4138126514911	1.191410701420572	124.0	4.0	211.0	17958.0	0.2365470852017937	65.69561362705198	23.769728648009426	2.0	0.4881516587677725	73.0	5808.0	90.0	3.0347726835774696E-4	25.079872407968907	0.6921384239207351	7.0710678118654755	25.079872407968907	7.0710678118654755	0.3874921291460643	0.3874921291460643	18.434948822922024	18.434948822922024	6.082762530298219	10.198039027185569	4.123105625617661	2.473387769603369	0.0	79.56164383561644	1.131198347107438
10	200	B	1079.0	119.74011527999988	5.1672958238318686E-5	39.0	33.24154027718932	1.1732308333125643	95.0	3.0	233.0	13876.0	0.2159406858202039	39.00697160930447	16.1245154965971	1.0	0.2317596566523605	177.0	13974.0	122.0	0.0024443019255640263	20.223748416156685	0.5185576516963253	4.47213595499958	21.213203435596427	7.615773105863909	0.25	0.4360778994930029	87.39743779750019	89.23610153907	11.180339887498949	21.470910553583888	3.605551275463989	5.954959148603663	3.1622776601683795	78.94915254237289	1.545298411335337
10	203	A	878.0	108.3259017199999	7.490625702922067E-5	35.22782990761707	30.14962686336267	1.1684333629490238	143.0	4.0	248.0	14380.0	0.2824601366742597	63.34017505824832	23.0	2.0	0.4032258064516129	165.0	8469.0	63.0	0.0028821269843559245	18.439088914585774	0.5234239225902138	2.0	22.02271554554524	4.123105625617661	0.13333333333333333	0.23608834134288123	83.29016319224307	20.746080275683425	12.206555615733702	22.80350850198276	6.4031242374328485	3.5613097070134594	5.0	51.32727272727273	1.2274176408076514
10	206	B	754.0	100.9116881599999	1.6269281080709416E-4	33.52610922848042	27.202941017470888	1.2324442863346476	116.0	3.0	89.0	11984.0	0.11803713527851459	66.8860526984561	22.80350850198276	3.0	0.8764044943820225	165.0	10115.0	62.0	0.003694575494904342	18.788294228055936	0.5604078331909532	3.1622776601683795	19.924858845171276	3.1622776601683795	0.21271781490575853	0.18864566947613626	54.21102654081666	1.0809241866606847	12.206555615733702	21.213203435596427	7.0710678118654755	3.0	2.8284271247461903	61.303030303030305	1.0113692535837864
11	217	A	828.0	105.4974745999999	1.070195946316138E-4	32.202484376209235	29.966648127543394	1.0746108219761423	99.0	3.0	353.0	22248.0	0.42632850241545894	60.31765771125765	26.1725046566048	1.0	0.21246458923512748	239.0	11605.0	81.0	0.004415655807287378	17.72004514666935	0.5502695052857687	3.605551275463989	17.69180601295413	5.385164807134504	0.22803508501982758	0.35355339059327373	58.7069610040798	86.7845160082518	13.45362404707371	24.698178070456937	8.06225774829855	3.0634319618061348	3.1622776601683795	48.55648535564853	1.6681602757432141
11	224	B	713.0	97.49747459999993	1.2291473626602122E-4	31.827660925679098	26.870057685088806	1.184502887887042	72.0	3.0	126.0	13214.0	0.1767180925666199	56.73716159215008	23.600847442411894	4.0	0.6031746031746031	182.0	11272.0	19.0	0.003860978107261524	20.615528128088304	0.6477236318505375	4.47213595499958	27.018512172212592	10.816653826391969	0.3028912664076914	0.7086225530892883	18.43494882292201	11.309932474020215	11.40175425099138	20.248456731316587	8.602325267042627	2.3538352832219465	6.4031242374328485	61.934065934065934	0.306777856635912
11	225	B	743.0	99.84062035999992	1.2797526166191832E-4	32.7566787083184	27.459060435491963	1.1929278784054478	93.0	4.0	152.0	12621.0	0.20457604306864063	66.03797916871726	25.317977802344327	4.0	0.5526315789473685	96.0	5714.0	70.0	0.003167639048533413	18.027756377319946	0.550353609956857	3.605551275463989	17.11724276862369	2.23606797749979	0.25	0.16666666666666666	70.34617594194668	77.47119229084848	7.810249675906654	13.0	4.47213595499958	2.9068883707497264	1.4142135623730951	59.520833333333336	1.1760588029401469
11	227	B	695.0	96.08326103999993	1.0251823404723742E-4	31.240998703626616	26.248809496813376	1.1901872619182707	114.0	3.0	57.0	9469.0	0.08201438848920864	62.21200535992071	24.839484696748443	2.0	1.1578947368421053	173.0	10885.0	70.0	0.005447680632828539	16.1245154965971	0.5161331636534808	2.8284271247461903	17.0	3.605551275463989	0.22222222222222224	0.27653315937748607	84.8055710922652	73.49563861824498	11.40175425099138	21.18962010041709	5.385164807134504	3.9348136703902075	1.0	62.91907514450867	1.112540192926045
12	230	A	860.0	106.32590171999988	4.538175877807725E-5	34.40930106817051	30.23243291566195	1.1381585188383805	57.0	3.0	637.0	23121.0	0.7406976744186047	26.832815729997478	13.416407864998739	1.0	0.03924646781789639	261.0	9992.0	24.0	0.006682696049381125	18.601075237738275	0.5405827686208003	1.4142135623730951	29.154759474226502	12.083045973594572	0.08333333333333334	0.6918731997918145	9.462322208025618	11.093723011557842	13.152946437965905	22.847319317591726	7.615773105863909	3.0	10.770329614269007	38.28352490421456	0.6269015212169736
12	231	B	697.0	95.74011527999991	7.445440249565996E-5	30.59411708155671	27.65863337187866	1.1061326375099445	79.0	3.0	70.0	9694.0	0.10043041606886657	67.01180638737281	23.0	3.0	0.9857142857142858	101.0	4027.0	49.0	7.201782184563581E-4	16.64331697709324	0.5440038335712083	6.082762530298219	18.027756377319946	7.0	0.40196026221723297	0.4666666666666667	88.1523897340054	78.69006752597979	6.324555320336759	12.36931687685298	5.0990195135927845	2.42582262018792	1.4142135623730951	39.87128712871287	1.2289545567419915
12	232	B	719.0	97.49747459999992	9.690575301057263E-5	31.89043743820395	27.65863337187866	1.1530011989177993	89.0	3.0	126.0	14867.0	0.17524339360222532	48.8738048835275	21.95449840010015	3.0	0.6349206349206349	206.0	10387.0	57.0	0.0021730536817802923	18.439088914585774	0.5782011911977164	3.0	19.72308292331602	5.0	0.23076923076923078	0.35714285714285715	47.48955292199915	42.51044707800085	10.44030650891055	18.681541692269406	8.246211251235321	2.265469695488437	5.830951894845301	50.422330097087375	1.130451525945894
12	233	A	827.0	104.9116881599999	4.2832023420917135E-5	35.17101079013795	28.160255680657446	1.2489592136159477	74.0	3.0	249.0	17717.0	0.3010882708585248	65.68815094670344	27.294688127912362	1.0	0.27309236947791166	177.0	13025.0	98.0	0.0015572532818388307	19.4164878389476	0.552059420606474	2.0	20.615528128088304	3.1622776601683795	0.1111111111111111	0.16666666666666669	13.240519915187178	5.194428907734817	10.770329614269007	20.615528128088304	6.708203932499369	3.073181485764296	1.4142135623730951	73.58757062146893	1.331746641074856
12	234	B	661.0	93.25483391999994	5.433497090569575E-5	31.575306807693888	25.495097567963924	1.2384854273854633	87.0	3.0	31.0	3819.0	0.046898638426626324	63.32712866017464	24.041630560342615	2.0	3.3225806451612905	121.0	9748.0	120.0	0.0018680355372685056	16.278820596099706	0.5155554210524118	0.0	18.681541692269406	2.8284271247461903	0.0	0.18181818181818182	-1.0	34.38034472384487	7.810249675906654	15.0	5.0	3.0	2.8284271247461903	80.56198347107438	1.4895363151415675
12	236	B	722.0	97.25483391999991	8.627999572509473E-5	31.304951684997057	28.635642126552707	1.0932163332202425	81.0	3.0	132.0	13422.0	0.18282548476454294	67.88825109818512	24.041630560342615	3.0	0.7575757575757576	105.0	10979.0	139.0	0.0019526962386859493	18.867962264113206	0.6027149459922567	3.605551275463989	19.849433241279208	6.082762530298219	0.22803508501982758	0.4301162633521313	29.744881296942225	53.9726266148964	7.280109889280518	13.92838827718412	5.385164807134504	2.58643677139299	3.1622776601683795	104.56190476190476	1.329356043355497
12	237	B	874.0	106.91168815999991	4.071312469154896E-5	34.9857113690718	30.528675044947494	1.1459950789728737	87.0	3.0	125.0	15215.0	0.14302059496567507	56.87236798309149	25.317977802344327	2.0	0.6	74.0	10228.0	141.0	4.8350247871961687E-4	22.67156809750927	0.6480236419474801	6.324555320336759	21.93171219946131	6.082762530298219	0.3772913389522725	0.3736611319222725	40.60129464500447	49.57392125990087	5.656854249492381	10.0	4.242640687119285	2.3570226039551585	1.0	138.21621621621622	1.0201407899882675
12	241	B	873.0	107.98275595999988	6.803576254540474E-5	34.713109915419565	30.479501308256342	1.138900192767144	85.0	3.0	87.0	11473.0	0.09965635738831616	68.21807412820326	28.844410203711913	2.0	0.735632183908046	160.0	14060.0	134.0	0.0024435252360000175	21.095023109728988	0.6076961459554673	5.0	19.235384061671343	4.47213595499958	0.3125	0.3028912664076914	42.70938995736145	69.27444113443946	11.180339887498949	18.601075237738275	5.0	3.720215047547655	2.23606797749979	87.875	1.5248933143669985
12	245	B	793.0	103.7401152799999	8.744157882193193E-5	33.24154027718932	28.284271247461902	1.1752659273543158	97.0	3.0	107.0	11143.0	0.13493064312736444	61.73382889218399	25.179356624028344	4.0	0.7383177570093458	150.0	7176.0	75.0	0.0033586897638513925	17.029386365926403	0.512292337356345	3.0	17.26267650163207	1.4142135623730951	0.21428571428571427	0.09513029883089882	83.29016319224307	38.290163192243085	11.180339887498949	18.867962264113206	5.830951894845301	3.2358288328176625	2.23606797749979	47.84	1.567725752508361
12	247	A	869.0	107.1543288399999	6.004776078189255E-5	35.4682957019364	29.832867780352597	1.1888999731127154	74.0	3.0	333.0	25240.0	0.383199079401611	63.66225765770069	25.079872407968907	4.0	0.27927927927927926	88.0	8373.0	115.0	0.0015719324548494017	21.2602916254693	0.5994167806689564	5.0	21.2602916254693	5.0	0.3125	0.3125	47.29061004263852	47.29061004263852	6.4031242374328485	11.313708498984761	5.656854249492381	2.0	0.0	95.14772727272727	1.2086468410366655
12	248	A	812.0	104.32590171999992	2.3241545954343258E-4	35.510561809129406	28.284271247461902	1.255487952948972	95.0	3.0	505.0	30782.0	0.6219211822660099	71.31492935120372	25.079872407968907	2.0	0.22376237623762377	155.0	7011.0	56.0	0.004391582012759877	21.37755832643195	0.602005635431428	3.1622776601683795	22.0	5.0	0.18864566947613626	0.30485538042484617	8.426969021480671	46.87787744728536	10.198039027185569	18.973665961010276	7.615773105863909	2.491364395612199	4.123105625617661	45.23225806451613	1.238054485808016
12	249	B	1144.0	123.63961019999986	3.893431162656446E-5	41.0	33.95585369269929	1.2074501313102088	73.0	3.0	134.0	19076.0	0.11713286713286714	86.89347016261925	32.64965543462902	2.0	0.746268656716418	255.0	16238.0	91.0	0.00251617424948862	22.561028345356956	0.5502689840330964	2.23606797749979	25.298221281347036	5.656854249492381	0.1111111111111111	0.2960932840790421	15.255118703057775	33.69006752597977	12.806248474865697	21.400934559032695	8.602325267042627	2.48780810939855	3.605551275463989	63.67843137254902	1.42905530237714
12	253	B	649.0	94.08326103999995	1.087997179717551E-4	30.59411708155671	24.515301344262525	1.247960065916826	115.0	3.0	82.0	8880.0	0.1263482280431433	57.55985939791187	24.020824298928627	1.0	0.7439024390243902	148.0	6207.0	54.0	0.0014434805556188812	20.615528128088304	0.6738396167188666	6.4031242374328485	17.88854381999832	5.0990195135927845	0.4707670566443892	0.38767127484640956	40.03025927188969	67.38013505195957	8.94427190999916	16.492422502470642	6.082762530298219	2.7113375576182603	3.0	41.939189189189186	1.2875785403576607
13	257	A	957.0	112.9116881599999	5.1594203819403366E-5	36.124783736376884	32.55764119219941	1.109563912296943	121.0	4.0	332.0	28376.0	0.34691745036572624	73.96627051981893	26.570660511172846	2.0	0.3704819277108434	272.0	16755.0	98.0	0.004142580061988902	19.849433241279208	0.5494685694489363	3.0	20.615528128088304	4.123105625617661	0.1875	0.25	47.29061004263855	61.326853510565	13.341664064126334	25.298221281347036	8.54400374531753	2.9609328407904214	7.0710678118654755	61.599264705882355	1.5909280811698001
13	260	B	833.0	104.91168815999991	6.636378823937026E-5	34.20526275297414	29.206163733020468	1.1711658903802453	78.0	3.0	131.0	12448.0	0.15726290516206481	36.00988224987975	16.0312195418814	1.0	0.366412213740458	124.0	14068.0	158.0	6.950874894642969E-4	21.93171219946131	0.6411794687223781	5.830951894845301	23.345235059857504	7.211102550927978	0.33333333333333337	0.39999999999999997	21.467651439098987	18.74134044519272	8.246211251235321	14.560219778561036	5.385164807134504	2.703764935712091	1.4142135623730951	113.45161290322581	1.3926642024452658
13	261	A	849.0	106.0832610399999	8.437499691290845E-5	36.24913792078372	29.154759474226502	1.2433351732100144	108.0	5.0	550.0	28169.0	0.6478209658421673	79.57240197726821	29.5296461204668	4.0	0.3109090909090909	148.0	14294.0	123.0	0.005721765557610411	19.849433241279208	0.5475835945300753	6.082762530298219	26.30589287593181	9.848857801796104	0.4301162633521313	0.5949912592132307	74.26119856255053	49.16361262005324	11.40175425099138	19.924858845171276	4.123105625617661	4.832488093774323	8.246211251235321	96.58108108108108	1.2735413460193088
13	262	B	847.0	105.74011527999988	1.0563939469088136E-4	34.48187929913333	29.120439557122072	1.184112596634895	97.0	3.0	211.0	24297.0	0.24911452184179456	65.80130589332015	23.323807579381203	2.0	0.43601895734597157	161.0	18649.0	165.0	0.002579599790546757	20.591260281974	0.5971617759966912	5.385164807134504	20.248456731316587	6.082762530298219	0.362245385694578	0.4301162633521313	51.80905017961341	64.14813745793961	10.63014581273465	17.029386365926403	7.0710678118654755	2.4083189157584592	1.4142135623730951	115.83229813664596	1.4244731620998445
13	267	B	859.0	106.91168815999993	8.177789419508133E-5	35.608987629529715	30.0	1.1869662543176571	160.0	4.0	93.0	14980.0	0.10826542491268917	72.69107912692868	27.018512172212592	3.0	1.10752688172043	209.0	16061.0	69.0	0.0015775981295007354	19.209372712298546	0.5394529300341202	1.4142135623730951	23.323807579381203	6.082762530298219	0.07993607669774316	0.3736611319222725	6.842773412630947	28.69490437934344	10.295630140987	18.027756377319946	10.0	1.8027756377319946	5.0	76.8468899521531	0.897889297054978
13	271	A	586.0	87.25483391999994	5.251194927322429E-5	28.460498941515414	25.298221281347036	1.125	75.0	3.0	304.0	20743.0	0.5187713310580204	55.66944288837502	20.518284528683193	3.0	0.35526315789473684	92.0	9334.0	36.0	0.0022195302235062963	16.1245154965971	0.5665577237325315	3.1622776601683795	21.02379604162864	7.211102550927978	0.25	0.5530663187549721	55.61965527615514	17.744671625056938	6.708203932499369	13.416407864998739	3.605551275463989	3.721042037676254	5.0990195135927845	101.45652173913044	0.35483179772873363
13	272	B	805.0	103.15432883999989	7.338422045580082E-5	32.55764119219941	30.59411708155671	1.064179793304981	77.0	3.0	30.0	2525.0	0.037267080745341616	39.395431207184416	19.697715603592208	1.0	0.5666666666666667	98.0	5383.0	72.0	2.251581245404269E-4	18.027756377319946	0.5537181355029882	4.47213595499958	18.110770276274835	5.385164807134504	0.2857142857142857	0.33333333333333337	74.05460409907714	78.81824578980331	5.830951894845301	11.180339887498949	5.385164807134504	2.0761369963434992	1.0	54.92857142857143	1.3107932379713914
13	273	A	823.0	104.9116881599999	1.3853287139215295E-4	34.655446902326915	27.586228448267445	1.2562589687574146	127.0	4.0	357.0	20910.0	0.43377885783718106	67.72267333988295	27.202941017470888	2.0	0.28851540616246496	124.0	11452.0	69.0	0.0031326927711637534	23.600847442411894	0.681014084421668	7.0710678118654755	29.0	11.313708498984761	0.46726931351599776	0.694995588420911	36.869897645844034	0.0	9.219544457292887	16.64331697709324	3.605551275463989	4.616025596516153	7.0710678118654755	92.35483870967742	0.7471184072651065
13	274	A	829.0	104.91168815999993	6.935869738306783E-5	33.97057550292606	29.732137494637012	1.142554096860798	112.0	3.0	320.0	16092.0	0.38600723763570566	62.15862047340479	27.65863337187866	1.0	0.159375	211.0	11210.0	70.0	0.0015681155422608414	19.72308292331602	0.580593134832737	4.47213595499958	24.413111231467404	9.219544457292887	0.3028912664076914	0.6027004755663158	69.07549825507884	34.960745212847655	12.529964086141668	23.853720883753127	5.830951894845301	4.0908793819479765	9.219544457292887	53.127962085308056	1.3175735950044603
13	275	B	892.0	108.32590171999988	6.508557144051198E-5	34.058772731852805	31.240998703626616	1.0901947487325072	63.0	3.0	148.0	17979.0	0.16591928251121077	30.657605827030594	15.132745950421556	1.0	0.30405405405405406	177.0	11577.0	43.0	0.002440483243905192	18.384776310850235	0.5397956190493097	2.0	24.08318915758459	7.615773105863909	0.125	0.46008567910421677	49.76364169072619	26.565051177077997	10.816653826391969	20.248456731316587	5.385164807134504	3.760044020285236	5.830951894845301	65.40677966101696	0.6574242031614407
13	276	A	1470.0	141.5391051199999	4.4618797339252984E-5	46.22769732530488	38.41874542459709	1.2032588991234527	69.0	3.0	472.0	26427.0	0.32108843537414966	103.84511029877184	39.6232255123179	2.0	0.13771186440677965	663.0	38384.0	70.0	0.004648951686202863	23.853720883753127	0.5160049551223415	2.23606797749979	39.698866482558415	16.278820596099706	0.1162476387438193	0.6973080611251327	66.37062226934319	2.7048759857356615	20.0	38.897300677553446	11.313708498984761	3.4380681348687663	17.204650534085253	57.89441930618401	1.2090975406419342
14	281	B	793.0	102.08326103999993	7.080851315473438E-5	31.622776601683793	29.68164415931166	1.0653984136442511	75.0	3.0	90.0	12001.0	0.11349306431273644	70.54459599891356	24.08318915758459	5.0	1.2222222222222223	118.0	6634.0	78.0	6.631165356153765E-4	16.76305461424021	0.5300943312279429	5.0	18.601075237738275	6.324555320336759	0.30485538042484617	0.4	87.82525588538995	73.73979529168804	7.211102550927978	14.212670403551895	5.656854249492381	2.5124689052802225	2.23606797749979	56.220338983050844	1.387398251432017
14	286	B	1022.0	116.56854239999987	4.960778166592288E-5	38.62641583165593	31.38470965295043	1.2307399449854308	93.0	4.0	121.0	20440.0	0.11839530332681017	81.28875303164078	29.832867780352597	4.0	0.9917355371900827	128.0	9553.0	110.0	3.8768193787454296E-4	21.213203435596427	0.5491890194536594	5.0	22.20360331117452	5.656854249492381	0.31622776601683794	0.36363636363636365	74.38060786128922	66.25050550713324	7.280109889280518	13.152946437965905	6.082762530298219	2.1623310744832014	1.0	74.6328125	1.473882549984298
14	288	A	1095.0	120.81118307999986	3.906844266561271E-5	38.28837943815329	34.058772731852805	1.1241855289267317	65.0	4.0	539.0	31348.0	0.4922374429223744	84.3520191726515	29.832867780352597	1.0	0.22263450834879406	590.0	24669.0	45.0	0.0035285626670920863	19.209372712298546	0.5017024223583866	1.0	28.0178514522438	10.04987562112089	0.05555555555555555	0.554911550851388	40.914383220025115	43.37502364247524	16.76305461424021	30.4138126514911	11.180339887498949	2.7202941017470885	10.198039027185569	41.81186440677966	1.0762495439620576
15	296	N	967.0	114.56854239999987	6.718022512366486E-5	37.8021163428716	31.240998703626616	1.210016257850404	47.0	3.0	-1.0	-1.0	-1.0	-1.0	-1.0	-1.0	-1.0	220.0	13133.0	81.0	0.0034986571406981502	19.1049731745428	0.5053942747876192	1.4142135623730951	21.470910553583888	4.123105625617661	0.09090909090909091	0.25	83.6598082540901	52.69605172201656	11.661903789690601	22.02271554554524	7.810249675906654	2.8197197861012975	3.0	59.695454545454545	1.3568872306403716
15	302	B	719.0	97.25483391999995	1.0332400126502746E-4	30.4138126514911	27.586228448267445	1.1024998472888832	36.0	4.0	95.0	11939.0	0.13212795549374132	41.023291304331366	19.026297590440446	2.0	0.5684210526315789	96.0	8092.0	108.0	6.365288695715514E-4	17.88854381999832	0.5881716976750462	5.830951894845301	18.35755975068582	5.385164807134504	0.4472135954999579	0.3866323008783335	78.69006752597979	69.52772048025808	6.324555320336759	11.180339887498949	5.385164807134504	2.0761369963434992	1.0	84.29166666666667	1.2812654473554126
15	304	B	762.0	100.08326103999993	9.425418003207902E-5	31.400636936215164	29.206163733020468	1.075137331395346	59.0	4.0	84.0	11817.0	0.11023622047244094	32.066456258210124	13.416407864998739	4.0	0.9047619047619048	192.0	12479.0	55.0	0.002253750613615935	18.439088914585774	0.5872202195147035	4.123105625617661	23.021728866442675	9.0	0.3090398323477543	0.6428571428571429	66.46765143909899	52.43140797117252	10.295630140987	18.973665961010276	5.0990195135927845	3.721042037676254	5.0990195135927845	64.99479166666667	0.8462216523759916
15	309	B	678.0	93.49747459999995	1.3016702766639347E-4	31.32091952673165	27.202941017470888	1.1513799006738286	54.0	3.0	111.0	12353.0	0.16371681415929204	33.65777950072806	15.297058540778355	1.0	0.6486486486486487	272.0	5415.0	27.0	0.005610530470094681	17.26267650163207	0.5511548435510902	2.23606797749979	20.024984394500787	7.0710678118654755	0.17845765256206242	0.5872202195147035	41.49646835521554	59.93141717813755	11.704699910719626	22.360679774997898	8.94427190999916	2.5	5.0	19.908088235294116	1.3562326869806096
15	310	B	785.0	102.56854239999993	7.116283508911137E-5	34.058772731852805	28.42534080710379	1.1981834435329324	60.0	3.0	75.0	7638.0	0.09554140127388536	67.0006295233123	24.596747752497688	2.0	0.9333333333333333	184.0	5915.0	18.0	0.00307763966212685	20.615528128088304	0.6052927476393779	5.0	27.018512172212592	10.0	0.3333333333333333	0.6097107608496923	49.76364169072619	3.366460663429791	11.045361017187261	20.396078054371138	7.0710678118654755	2.884441020371191	8.06225774829855	32.14673913043478	0.5599323753169907
