# Supplementary material for: Exploiting Single-Cell Quantitative Data to Map Genetic Variants Having Probabilistic Effects
Source: PLoS Genet. 2016 Aug 1;12(8):e1006213. doi: 10.1371/journal.pgen.1006213 (PMC4968810; doi:10.1371/journal.pgen.1006213)
Supplement: S1 Dataset — (ZIP) [file pgen.1006213.s007.zip › data/2014-10-07_morpho/k_series/ky-1_A1B.xls]

image_number	cell_id	Cgroup	Agroup	Dgroup	C11-1_A1B	C11-2_A1B	C12-1_A1B	C12-2_A1B	C13_A1B	C101_A1B	C102_A1B	C103_A1B	C104_A1B	C105_A1B	C106_A1B	C107_A1B	C108_A1B	C109_A1B	C110_A1B	C111_A1B	C112_A1B	C113_A1B	C114_A1B	C115_A1B	C116_A1B	C117_A1B	C118_A1B	C126_A1B	C127_A1B	C128_A1B	A7-1_A1B	A7-2_A1B	A8-1_A1B	A8-2_A1B	A9_A1B	A101_A1B	A102_A1B	A103_A1B	A104_A1B	A120_A1B	A121_A1B	A122_A1B	A123_A1B	D14-3_A1B	D15-3_A1B	D16-3_A1B	D17-3_A1B	D104_A1B	D107_A1B
1	0	medium	iso	A1	847.0	273.0	92.32590171999993	48.455844080000006	7.525053948536988E-5	1120.0	143.1959593599999	35.4682957019364	29.068883707497267	19.72227776444705	34.085886994189224	18.110770276274835	18.01500133888078	13.038404810405298	16.77554526442938	29.92890985268949	15.811388300841896	29.933078651065358	1.0053160660714113	1.2201464651629754	0.8239306466680054	0.5248347774273981	0.32231404958677684	83.0	3.0	33.95585369269929	45.0	186.0	3695.0	21240.0	0.35714285714285715	0.20625	0.8051948051948052	-1.0	0.16723593029364414	109.831950702651	43.446551187323685	4.0	0.6493506493506493	184.0	11754.0	99.0	0.004693400788106414	18.867962264113206	0.5319669832087
1	4	small	api	A1	829.0	175.0	90.84062035999995	35.55634916	6.10170119566685E-5	1004.0	128.81118307999986	33.015148038438355	30.23243291566195	8.13010235415598	8.569141879837645	13.416407864998739	15.801966905099857	13.92838827718412	4.452501616193063	28.115501070363955	15.652475842498529	29.881999335679005	0.849034044025797	1.0920440353093388	0.7774723514563171	0.3914146448922382	0.21109770808202655	81.0	7.0	32.64965543462902	66.0	91.0	7257.0	11982.0	0.42857142857142855	0.15637450199203187	0.5796178343949044	-1.0	0.1128196458688373	85.25196097193762	38.653097563788805	4.0	0.8152866242038217	83.0	9805.0	153.0	4.167537997278578E-4	17.72004514666935	0.5367246915276144
1	5	medium	iso	A1	949.0	363.0	98.08326103999993	55.284271200000006	4.371963131124696E-5	1312.0	155.78174579999992	35.34119409414458	33.1058907144937	21.370622269343187	23.699239948145788	21.2602916254693	20.351749993828044	13.45362404707371	13.864839956870172	35.40155466914837	16.97056274847714	34.49517515390715	1.0446419414505772	1.0675198078471357	0.9785691410797367	0.5636463410148465	0.38250790305584825	79.0	3.0	34.40930106817051	28.0	280.0	2243.0	31363.0	0.6363636363636364	0.2347560975609756	0.9090909090909091	-1.0	0.12101197023844745	61.88433440617059	23.624013169112324	4.0	0.5324675324675324	182.0	17196.0	128.0	0.003839009400733662	20.12461179749811	0.5694377995233727
1	9	small	api	A1	1250.0	68.0	112.98275595999988	21.727922040000003	3.0204638548702308E-5	1318.0	137.5391051199999	43.657759905886145	35.4682957019364	45.818455461688615	53.95937290717234	7.280109889280518	-1.0	15.524174696260024	18.80536247782399	17.4522059137509	18.384776310850235	23.25669345953037	-1.0	1.230895340243333	-1.0	0.19231184312491456	0.0544	77.0	7.0	38.948684188300895	110.0	47.0	14653.0	6549.0	0.625	0.11911987860394538	0.29936305732484075	0.0058358218359465825	-1.0	101.45062969061273	38.24154027718932	5.0	0.6815286624203821	115.0	17321.0	215.0	3.684472200670227E-4	27.65863337187866	0.6335330404377801
1	18	small	E	A1	822.0	170.0	90.18376611999996	35.798989840000004	9.264468095522361E-5	992.0	128.81118307999986	35.4400902933387	28.160255680657446	31.320957512172328	48.86073262488327	13.038404810405298	16.187820908178075	13.038404810405298	17.88934494106428	21.94582346865864	15.524174696260024	23.753875430451036	0.8054453335234457	1.2585145069432584	0.6399968606478369	0.39695603078236164	0.20681265206812652	92.0	4.0	32.55764119219941	146.0	49.0	10269.0	3465.0	0.5	0.19657258064516128	0.2512820512820513	0.07429634702830311	-1.0	43.64114236047118	19.219544457292887	2.0	0.4205128205128205	190.0	12499.0	83.0	0.004536114666515495	20.396078054371138	0.5755086368446632
2	29	small	api	A1	1121.0	83.0	107.6396101999999	25.142135600000003	5.085950875223203E-5	1204.0	135.19595935999985	39.66106403010388	34.40930106817051	50.754565331102185	63.434948822922024	8.06225774829855	-1.0	15.0	20.801257358446094	15.925926507903242	18.110770276274835	23.256512735476583	-1.0	1.1526262608917504	-1.0	0.23357698484121814	0.07404103479036575	95.0	8.0	36.68787265568828	166.0	51.0	16375.0	5782.0	0.625	0.18023255813953487	0.2350230414746544	0.04681837830789948	-1.0	77.77099677048275	31.099019513592786	3.0	0.6175115207373272	222.0	20305.0	136.0	0.004746969684285818	26.40075756488817	0.6656593364426442
2	35	small	api	A1	1043.0	181.0	102.91168815999991	38.798989840000004	4.3049416149117845E-5	1224.0	144.1248915599999	37.20215047547655	33.60059523282288	28.729268784455186	34.0923382045019	14.866068747318506	15.187991766068468	13.601470508735444	16.28938091628525	27.20189906359621	16.55294535724685	29.060766647983918	0.9788041089494682	1.1071872452764013	0.8840456870555051	0.37701247092242857	0.17353787152444872	103.0	3.0	36.24913792078372	64.0	140.0	6021.0	16744.0	0.5714285714285714	0.16666666666666666	0.6862745098039216	-1.0	0.0874161515314467	108.91449403418643	44.416902289429736	5.0	0.5931372549019608	104.0	8221.0	103.0	1.946278309469224E-4	26.627053911388696	0.7157396433021016
2	36	small	api	A1	1001.0	110.0	101.08326103999993	28.142135600000003	4.674914010347988E-5	1111.0	131.63961019999988	36.05551275463989	33.28663395418648	32.680554743363395	45.0	10.198039027185569	14.294023817817026	13.341664064126334	16.641005886756876	21.630303652539947	17.46424919657298	23.533936216582088	0.7134477427184676	1.0831829017095667	0.6586586084330234	0.27840549771008877	0.10989010989010989	183.0	11.0	35.35533905932738	117.0	69.0	8254.0	4929.0	0.6428571428571429	0.16741674167416742	0.3709677419354839	0.036630002579293275	-1.0	88.61484982826562	38.202484376209235	4.0	0.489247311827957	110.0	16161.0	220.0	0.0035292776610967073	22.67156809750927	0.6287961636211018
2	40	medium	iso	A1	928.0	394.0	97.01219323999995	59.94112544000001	4.6633436730698195E-5	1322.0	159.78174579999998	38.05259518088089	30.066592756745816	31.68236602705062	47.51475264747285	22.02271554554524	21.22772776586992	12.806248474865697	24.544975068330636	28.669693535746564	15.811388300841896	33.283521552652516	1.0374504416319823	1.2656104896469627	0.8197233272943046	0.6178720781181675	0.4245689655172414	136.0	4.0	34.438350715445125	125.0	253.0	9061.0	23538.0	0.5454545454545454	0.2859304084720121	0.6693121693121693	-1.0	0.1218521014532826	120.22642052798778	46.87513153627846	5.0	0.47883597883597884	90.0	7159.0	92.0	5.99691792657637E-4	25.317977802344327	0.6653416851596252
3	44	medium	iso	A1	822.0	298.0	92.08326103999994	50.041630520000005	9.977983547746867E-5	1120.0	144.12489155999992	34.92849839314596	28.635642126552707	26.56505117707799	42.40813329476501	19.697715603592208	18.296803389812617	12.529964086141668	20.269981034710938	28.915014244860537	15.620499351813308	30.055997084791564	1.0765659543873984	1.2197560731756083	0.8826075787305429	0.5434389481304586	0.36253041362530414	106.0	4.0	32.202484376209235	122.0	201.0	3839.0	7695.0	0.5833333333333334	0.2883928571428571	0.6222910216718266	-1.0	0.16639201598334635	32.47213595499958	16.23606797749979	1.0	0.07430340557275542	146.0	14899.0	145.0	6.242915404214022E-4	18.027756377319946	0.5161331636534808
3	45	small	api	A1	839.0	139.0	92.25483391999994	32.384776280000004	5.169415398751089E-5	978.0	127.05382375999986	33.28663395418648	30.528675044947494	17.459202635627207	24.793581437043912	13.038404810405298	14.755751892354018	11.661903789690601	10.154225881331254	26.532432174256947	15.620499351813308	24.214180362181267	0.8836150746856487	1.0903399477762605	0.8104032843039224	0.35103609105277794	0.16567342073897498	106.0	3.0	32.7566787083184	36.0	105.0	3908.0	13722.0	0.6363636363636364	0.1441717791411043	0.7446808510638298	-1.0	0.07995702915347137	55.954780177229125	24.66581466035285	3.0	0.5957446808510638	208.0	13540.0	85.0	0.002586019992660767	21.095023109728988	0.6337385491955354
3	49	small	api	A1	885.0	213.0	94.08326103999994	41.627416960000005	3.8562710269036824E-5	1098.0	138.12489155999987	35.0	30.805843601498726	25.277722235552957	37.184706453233126	14.560219778561036	17.788744662079182	12.36931687685298	16.2	25.5795624425511	15.652475842498529	26.804040955987357	0.8185074357494999	1.136148078032092	0.7204232014960817	0.44245295602904233	0.24067796610169492	127.0	4.0	33.24154027718932	63.0	145.0	6342.0	20291.0	0.5384615384615384	0.1894353369763206	0.6971153846153846	-1.0	0.16158144922063114	100.55649254005391	38.600562189567995	2.0	0.9230769230769231	94.0	16032.0	232.0	4.7678164862985313E-4	20.248456731316587	0.578527335180474
3	50	small	api	A1	1021.0	212.0	103.5685423999999	41.627416960000005	4.332060519667414E-5	1233.0	148.02438647999992	38.2099463490856	32.55764119219941	26.565051177077986	32.1896792185239	15.524174696260024	16.569268942675677	11.180339887498949	15.912087246742498	28.31900488604515	17.08800749063506	29.869298149766127	0.9369257478992379	1.1736091728365272	0.7983285829598257	0.40193108829539775	0.20763956904995104	127.0	4.0	36.24913792078372	149.0	157.0	10587.0	16854.0	0.8333333333333334	0.24817518248175183	0.5130718954248366	-1.0	0.08218054083460886	98.40628763601299	38.4339811320566	2.0	0.6013071895424836	272.0	10351.0	60.0	0.0077391297929573916	18.384776310850235	0.48115158662844343
3	57	small	api	A1	799.0	127.0	82.01219323999996	29.142135600000003	2.7232946773000252E-5	926.0	113.15432883999988	33.97057550292606	30.479501308256342	0.0	7.076378177636798	8.602325267042627	20.299289723430622	20.0	1.2363640997598737	20.932101006100694	12.727922061357855	10.036046144883073	0.4237746928215583	1.114538428938273	0.38022438869627206	0.355339059336197	0.15894868585732166	164.0	3.0	29.832867780352597	175.0	82.0	13453.0	6869.0	0.8235294117647058	0.2775377969762419	0.31906614785992216	0.09783536955718354	-1.0	99.18496967135513	32.65193373424623	5.0	0.5136186770428015	97.0	7489.0	96.0	3.8822830166164804E-4	21.2602916254693	0.625844317051327
5	88	medium	iso	A1	849.0	214.0	92.42640679999992	41.041630520000005	6.144390976498302E-5	1063.0	135.8822508799999	34.0147027033899	31.0	28.241041582819093	43.315315682103716	15.556349186104045	17.69660406655959	12.041594578792296	18.785993973609457	24.0	15.264337522473747	27.384317162315384	0.8790584412463699	1.0972484743029	0.801148018733724	0.4440465873439109	0.25206124852767964	76.0	4.0	32.202484376209235	83.0	157.0	7779.0	17902.0	0.5	0.2257761053621825	0.6541666666666667	-1.0	0.12416250174791955	90.89796814242962	35.0	6.0	0.575	206.0	8292.0	54.0	0.0036432010299327295	18.681541692269406	0.5492196082139388
5	99	small	api	A1	1147.0	232.0	106.66904747999993	43.284271200000006	3.3952002399425476E-5	1379.0	152.36753223999992	40.162171256046406	35.11409973215888	44.09061955080085	48.63096866665148	16.1245154965971	17.12226905052711	15.264337522473747	25.32233612362008	22.555042163722486	17.88854381999832	33.74204168732357	0.941727725981546	1.1437619521045077	0.8233598995392168	0.40578098541768315	0.2022667829119442	56.0	3.0	37.16180835212409	90.0	149.0	8778.0	16964.0	0.5	0.17331399564902103	0.6234309623430963	-1.0	0.11727422596087106	109.96857373323766	45.624065636091416	2.0	0.5481171548117155	224.0	10833.0	72.0	0.005907919890757768	21.93171219946131	0.5460788476708538
6	112	small	api	A1	987.0	180.0	100.25483391999991	36.384776280000004	6.281899128704401E-5	1167.0	139.05382375999991	37.48332962798263	32.38826948140329	33.53782046310447	44.761600074079745	13.601470508735444	16.43696574584355	13.038404810405298	18.43486176009679	23.650538057916993	16.278820596099706	26.179989196479635	0.8274927817608232	1.1573118980470636	0.7150127663572782	0.3629229121164758	0.182370820668693	61.0	3.0	34.828149534535996	56.0	135.0	7166.0	21651.0	0.75	0.1636675235646958	0.7068062827225131	-1.0	0.08424483880706586	46.39591957015911	18.472822062856856	4.0	0.8010471204188482	115.0	9382.0	97.0	7.998291208120443E-4	20.615528128088304	0.5499919119431185
6	115	medium	iso	A1	975.0	341.0	97.49747459999992	53.870057640000006	3.571574198807624E-5	1316.0	153.7817457999999	36.235341863986875	32.01562118716424	30.041363926279132	41.62671272162419	19.235384061671343	22.158162976610953	15.297058540778355	20.946400970880457	28.57979842561491	16.15549442140351	31.532735427232282	0.8680947099258748	1.131801930443705	0.7670023230880619	0.5525277230103768	0.34974358974358977	72.0	3.0	34.92849839314596	52.0	266.0	6210.0	40782.0	0.5	0.24164133738601823	0.8364779874213837	-1.0	0.1455282902739185	138.07762707618994	46.51959348479024	6.0	0.7767295597484277	176.0	16512.0	157.0	0.0033735127448539515	24.839484696748443	0.6855043562162607
6	116	medium	iso	B	1073.0	322.0	105.08326103999991	52.455844080000006	5.5663877273788165E-5	1395.0	160.36753223999995	41.43669871020132	32.38826948140329	49.13467137373641	61.44949023840509	20.248456731316587	20.848417563918172	14.866068747318506	30.263028644491826	21.39663560592229	16.64331697709324	34.452598020449116	0.9712227160281017	1.2793736551436765	0.7591392179472628	0.49918363363345475	0.3000931966449208	74.0	4.0	35.608987629529715	122.0	228.0	10297.0	18674.0	0.6666666666666666	0.25089605734767023	0.6514285714285715	-1.0	0.046353262002053364	88.99583139829801	37.68161180108197	3.0	0.32	241.0	6344.0	45.0	0.0017554601238778539	27.892651361962706	0.6731388414177841
6	130	small	E	A1	792.0	58.0	89.42640679999995	19.485281360000002	5.667004300159103E-5	850.0	110.91168815999991	33.06055050963308	30.066592756745816	37.266401900977144	42.12803751300723	6.4031242374328485	-1.0	12.727922061357855	12.97619045620548	16.164119557277065	14.422205101855956	19.34464998492037	-1.0	1.0995775536360213	-1.0	0.21789180687510315	0.07323232323232323	58.0	4.0	30.23243291566195	76.0	9.0	13012.0	1186.0	0.5	0.1	0.10588235294117647	0.06079726800166287	-1.0	56.9316399191829	24.698178070456937	3.0	0.9647058823529412	83.0	6561.0	99.0	6.567726914673923E-4	18.24828759089466	0.5519656300211192
7	133	small	api	A1	833.0	171.0	93.08326103999994	35.798989840000004	6.97894814380548E-5	1004.0	131.29646443999985	34.48187929913333	29.410882339705484	23.41603075823042	39.451533706281936	14.422205101855956	14.310880561373924	11.40175425099138	15.109385294237569	26.248787475436572	15.620499351813308	23.7783824622372	1.0077790140169645	1.1724190692702159	0.8595723495390319	0.3845910579413025	0.20528211284513806	153.0	3.0	33.28663395418648	41.0	99.0	5004.0	17330.0	0.6	0.1394422310756972	0.7071428571428572	-1.0	0.08865640384958964	57.010165798255045	22.637994114660827	5.0	0.7428571428571429	107.0	14091.0	133.0	0.0010038874958527865	25.298221281347036	0.7336671259093144
7	145	small	api	A1	944.0	135.0	96.66904747999993	30.727922040000003	7.463166022537043E-5	1079.0	130.22539663999987	36.76955262170047	32.31098884280702	25.10941787003958	29.744881296942232	11.40175425099138	15.040906965571478	13.038404810405298	12.564743573391729	24.51178463937085	16.278820596099706	25.32505030749046	0.7580496493389599	1.1379890847842622	0.6661308614244481	0.31786722680139545	0.1430084745762712	105.0	4.0	34.40930106817051	124.0	94.0	12773.0	13821.0	0.5833333333333334	0.2020389249304912	0.43119266055045874	-1.0	0.0701236048670194	18.1318726378628	8.94427190999916	2.0	0.3165137614678899	134.0	12597.0	137.0	3.8213788181311174E-4	19.209372712298546	0.5224260656617741
7	147	small	api	A1	985.0	187.0	102.08326103999991	38.627416960000005	8.158778031116875E-5	1172.0	142.7106779999999	37.8549864614954	30.805843601498726	35.600894882371165	49.498775506612844	14.7648230602334	15.98152607949563	13.0	20.525697474237212	23.696802770383634	16.278820596099706	26.993570630120825	0.9238681579462386	1.2288248603473961	0.7518306210740687	0.3783912912506232	0.18984771573604062	122.0	3.0	35.0	43.0	150.0	4241.0	20279.0	0.3076923076923077	0.16467576791808874	0.7772020725388601	-1.0	0.10454657081878194	95.80248352188525	41.2616420577357	4.0	0.6994818652849741	88.0	13941.0	228.0	4.009423969939831E-4	18.110770276274835	0.4784249571637384
7	149	small	api	A1	1025.0	238.0	104.91168815999994	45.213203400000005	9.142278356589834E-5	1263.0	152.1248915599999	39.56008088970496	31.32091952673165	25.857731808533742	40.165593693736724	18.027756377319946	15.918881390086973	12.206555615733702	18.781559170000506	30.267310612988386	18.439088914585774	29.11874562684505	1.132476330186505	1.2630561773878122	0.8966159625050363	0.43096440628279403	0.23219512195121952	75.0	3.0	37.73592452822641	63.0	138.0	3893.0	11540.0	0.36363636363636365	0.15914489311163896	0.6865671641791045	-1.0	0.13656092442381612	50.7066335118449	22.925961088543424	3.0	0.4079601990049751	328.0	18570.0	87.0	0.005784416648227785	23.08679276123039	0.5835881080627024
8	154	medium	iso	A1	956.0	391.0	101.1543288399999	60.355339	9.193005834213627E-5	1347.0	163.92388139999994	37.64306044943742	30.364452901377952	19.133643205905486	38.62883198416898	23.021728866442675	21.269454587285487	12.206555615733702	20.614689420439973	34.052976464235144	16.401219466856727	33.02192532413958	1.0823845422065814	1.2397081736232818	0.8730962376759264	0.5966659033986237	0.4089958158995816	117.0	3.0	35.510561809129406	22.0	234.0	1585.0	23569.0	0.45454545454545453	0.1900519673348181	0.9140625	-1.0	0.25846819214316313	111.93717926041376	49.31734043881386	5.0	0.578125	131.0	8233.0	78.0	6.926906534374072E-4	27.202941017470888	0.7226548716465332
8	157	small	api	A1	938.0	51.0	98.8406203599999	19.899494920000002	6.818722187533988E-5	989.0	121.15432883999986	34.66987164671943	33.28663395418648	23.574706201912612	30.203237754942656	6.708203932499369	-1.0	11.180339887498949	10.008690067730154	20.909293530788617	16.64331697709324	19.895271492113515	-1.0	1.041555349046009	-1.0	0.20132911800352465	0.054371002132196165	116.0	4.0	33.83784863137726	134.0	49.0	16083.0	6415.0	0.9090909090909091	0.18503538928210314	0.2677595628415301	0.0257351117079688	-1.0	0.0	0.0	0.0	0.3114754098360656	95.0	8622.0	121.0	3.408502960652875E-4	20.518284528683193	0.5918188777207284
9	168	medium	iso	A1	1058.0	322.0	103.66904747999993	52.455844080000006	5.0963464268060214E-5	1380.0	158.95331867999994	39.20459156782532	34.132096331752024	41.77895978449952	49.635463426902646	19.4164878389476	20.370970185853906	13.601470508735444	25.558230807391652	24.87394831386907	16.278820596099706	33.543656576940506	0.9531449735482347	1.1486136446695339	0.8298220885426298	0.5059933061516737	0.30434782608695654	120.0	4.0	35.0	41.0	230.0	4741.0	31995.0	0.6666666666666666	0.1963768115942029	0.8487084870848709	-1.0	0.13582844602316155	106.5276622482012	44.96368370636483	6.0	0.5867158671586716	250.0	30105.0	190.0	0.0017327630343681967	25.179356624028344	0.6422552975833755
9	170	small	api	A1	1067.0	196.0	106.08326103999993	38.627416960000005	4.2326078877449725E-5	1263.0	147.5391051199999	39.81205847478876	32.55764119219941	48.87852450284771	59.31848640419733	14.866068747318506	15.55073888651841	11.40175425099138	25.29384409092258	18.736001063435513	16.401219466856727	29.41086685373229	0.9559718580450558	1.222817655608523	0.7817779320248086	0.3641235816217517	0.1836925960637301	98.0	4.0	35.35533905932738	70.0	125.0	6495.0	12822.0	0.5	0.1543942992874109	0.6410256410256411	-1.0	0.0809635633055643	90.91729788864797	39.20463179990707	1.0	0.676923076923077	90.0	13649.0	167.0	5.825428753744955E-4	23.021728866442675	0.5782601992564974
9	174	medium	iso	B	898.0	439.0	97.42640679999994	63.11269832000001	5.5804436861967265E-5	1337.0	162.95331867999994	36.013886210738214	30.01666203960727	29.55539615224336	45.144564317733796	23.345235059857504	22.427318026591507	12.727922061357855	25.656770130086436	30.349810341933654	16.64331697709324	36.19294831427573	1.0409285244083866	1.1997965051283035	0.8675875616899484	0.6477986861360882	0.4888641425389755	144.0	4.0	34.539832078341085	73.0	301.0	5272.0	26310.0	0.6	0.27973074046372476	0.8048128342245989	-1.0	0.17239673502579508	121.8191021655192	51.51761769874223	1.0	0.4358288770053476	363.0	28683.0	89.0	0.006319069460229241	23.53720459187964	0.6535591425526741
9	180	small	api	A1	1184.0	167.0	112.3259017199999	38.627416960000005	4.277646280797131E-5	1351.0	153.78174579999995	40.19950248448356	35.22782990761707	41.41050325916182	51.81821457165188	13.038404810405298	16.360494137021355	13.038404810405298	22.885855374829752	22.652544936566017	19.1049731745428	29.114884528089497	0.7969444383040568	1.1411291183676204	0.6983823525983475	0.3438869963963289	0.14104729729729729	133.0	4.0	38.41874542459709	99.0	136.0	9803.0	16108.0	0.5833333333333334	0.17394522575869725	0.5787234042553191	-1.0	0.08148709561666921	48.06677191491249	17.055385138137417	4.0	0.451063829787234	192.0	16067.0	125.0	0.0010087453697865045	17.11724276862369	0.4258073287158393
9	184	medium	iso	A1	996.0	256.0	101.32590171999992	45.627416960000005	4.2806589406222894E-5	1252.0	149.7817457999999	37.53664875824692	32.55764119219941	29.63838368815135	38.393839040468066	17.029386365926403	18.21013186841783	12.041594578792296	18.54187901755845	28.44186390941194	17.46424919657298	29.855045115075	0.9351599696793401	1.152929001725114	0.8111167021387019	0.45030358660004866	0.2570281124497992	128.0	4.0	35.77708763999664	46.0	144.0	4980.0	20333.0	0.6923076923076923	0.15175718849840256	0.7578947368421053	-1.0	0.06351880152738142	90.92715100001728	40.704699910719626	5.0	0.6105263157894737	176.0	12195.0	108.0	0.001021090289222818	20.248456731316587	0.5394316594889931
10	190	small	api	A1	835.0	170.0	90.84062035999995	36.213203400000005	6.106252256164683E-5	1005.0	129.05382375999986	34.66987164671943	29.410882339705484	19.440034828176195	31.993148363188723	14.317821063276353	15.526125293708509	13.416407864998739	12.835351815965183	27.09881297658413	15.0	24.225971000600683	0.922176060828146	1.178811000848967	0.782293395772524	0.3986454876297371	0.20359281437125748	101.0	5.0	32.449961479175904	34.0	94.0	3325.0	11999.0	0.46153846153846156	0.12736318407960198	0.734375	-1.0	0.08202611893910412	74.92096594926527	37.06225774829855	3.0	0.484375	156.0	8082.0	76.0	0.0016673938860781573	20.591260281974	0.5939237529286443
10	194	medium	iso	A1	903.0	338.0	98.08326103999993	55.041630520000005	5.34237285988046E-5	1241.0	155.53910511999993	35.17101079013795	30.083217912982647	30.594544551448536	38.788968944933856	19.697715603592208	20.67905504918211	11.180339887498949	20.784162399022506	29.45163654243384	16.76305461424021	33.17748872402282	0.9525442800333027	1.169123957811695	0.8147504579550532	0.5611725174752616	0.3743078626799557	115.0	4.0	34.52535300326414	74.0	252.0	5489.0	23155.0	0.8181818181818182	0.2626913779210314	0.7730061349693251	-1.0	0.1497358693833959	55.943483192730774	17.92710072040178	1.0	0.4815950920245399	142.0	22093.0	243.0	0.0018798677947000873	16.0312195418814	0.45580775706271703
10	196	small	api	A1	1022.0	55.0	102.15432883999989	19.313708480000003	5.304649430951885E-5	1077.0	123.88225087999983	38.28837943815329	33.301651610693426	44.728458054315475	59.198554023863174	6.324555320336759	-1.0	14.560219778561036	15.931726778494891	14.1134141181478	15.033296378372908	18.547974737526072	-1.0	1.1497441594115587	-1.0	0.1890640240048003	0.053816046966731895	90.0	4.0	34.132096331752024	71.0	23.0	6939.0	2061.0	0.6	0.0872794800371402	0.24468085106382978	0.03431658019814544	-1.0	51.6108288798745	23.68056218885157	2.0	0.5212765957446809	162.0	12388.0	107.0	0.004383124728151295	20.615528128088304	0.5384278057886542
10	201	small	api	A1	805.0	144.0	90.42640679999995	33.38477628	5.34156201556816E-5	949.0	126.22539663999989	34.0147027033899	30.01666203960727	33.69006752597977	46.684684317896284	12.727922061357855	14.40922346633484	12.041594578792296	17.110248032301573	20.921713386096965	14.422205101855956	23.516351237175467	0.8833176951620527	1.1331940459771037	0.7794937665776442	0.3691927774354517	0.17888198757763976	161.0	3.0	30.886890422961002	54.0	92.0	4716.0	11009.0	0.6	0.15384615384615385	0.6301369863013698	-1.0	0.09863542051079635	100.73993315440543	36.08960214238169	5.0	1.2054794520547945	154.0	9064.0	86.0	0.0017325229643685761	20.09975124224178	0.5909136239558737
10	204	large	iso	B	770.0	434.0	86.01219323999996	63.35533900000001	7.72096302409144E-5	1204.0	151.78174579999992	31.76476034853718	29.154759474226502	24.145541960421653	30.857653357967312	23.323807579381203	22.567897294687928	13.038404810405298	16.968489423054056	34.12821844335926	14.212670403551895	33.08297969812229	1.0334949364055819	1.0895222914329985	0.9485762196258266	0.7365855539018695	0.5636363636363636	155.0	3.0	30.23243291566195	73.0	275.0	5259.0	22702.0	0.6666666666666666	0.28903654485049834	0.7902298850574713	-1.0	0.1241543265295987	110.40104788736713	47.658633371878665	6.0	0.5	163.0	13694.0	112.0	0.0020334990354361378	19.849433241279208	0.6248884935218253
10	207	small	api	A1	929.0	133.0	96.01219323999993	31.142135600000003	8.352715087286856E-5	1062.0	129.15432883999986	36.013886210738214	31.064449134018133	31.515323411369735	53.41683953024675	12.206555615733702	15.050636039628131	14.212670403551895	18.93713985792094	21.213960600329482	15.811388300841896	23.583203767508174	0.8110325426509549	1.159328016903414	0.6995712437082626	0.3243560484255846	0.14316469321851452	103.0	4.0	34.132096331752024	30.0	103.0	2815.0	12072.0	0.5833333333333334	0.12523540489642185	0.7744360902255639	-1.0	0.09829140003158862	61.30920880986493	27.8572116611455	4.0	0.48120300751879697	159.0	9928.0	91.0	0.0014673423092477526	19.1049731745428	0.5304890747626757
10	208	small	api	A1	998.0	87.0	100.32590171999992	26.384776280000004	1.1822834301492754E-4	1085.0	128.71067799999983	39.96248240537617	31.38470965295043	34.517561602440104	51.958378584584366	9.055385138137417	-1.0	15.0	15.789809892168043	18.862688441164117	16.55294535724685	20.048940428648105	-1.0	1.2733105657907324	-1.0	0.2629906716775635	0.0871743486973948	74.0	4.0	35.35533905932738	56.0	40.0	8168.0	5244.0	0.5	0.08847926267281106	0.4166666666666667	7.599581988194791E-4	-1.0	28.37520145572728	14.123105625617661	2.0	0.6354166666666666	189.0	15398.0	100.0	0.004656206604241979	17.69180601295413	0.44271038604383706
11	212	small	api	A1	736.0	167.0	85.84062035999995	38.041630520000005	6.387034440024367E-5	903.0	125.88225087999986	31.304951684997057	27.730849247724095	21.161259816828277	30.963756532073518	13.038404810405298	15.673858732352183	12.206555615733702	12.074767078498864	25.062340997618005	14.866068747318506	23.469128658729538	0.8318567260972511	1.1288854302782052	0.7368832157681815	0.44316583874231485	0.2269021739130435	88.0	3.0	30.479501308256342	93.0	141.0	7430.0	13605.0	0.8181818181818182	0.2591362126245847	0.6025641025641025	-1.0	0.07699351704917277	80.41519535689694	34.22993930315246	2.0	0.452991452991453	113.0	13691.0	154.0	9.04483754530114E-4	18.384776310850235	0.5872801368884133
11	213	small	api	A1	817.0	115.0	93.08326103999993	33.798989840000004	5.7029104879763124E-5	932.0	129.29646443999982	33.83784863137726	29.410882339705484	27.51989243095018	45.53545898556453	11.180339887498949	12.13281522154311	10.198039027185569	14.658142289225433	22.2026660899742	16.1245154965971	20.538698459998074	0.9214959334126396	1.150521369625666	0.8009376946318327	0.36310491770884384	0.14075887392900857	117.0	3.0	32.64965543462902	61.0	93.0	7886.0	14354.0	0.6363636363636364	0.16523605150214593	0.6038961038961039	-1.0	0.08784632348750482	51.466804628410706	23.86671060304863	4.0	0.7402597402597403	214.0	20727.0	154.0	0.0028027185657515984	20.248456731316587	0.5983966933565787
11	221	small	api	A1	809.0	144.0	93.66904747999993	34.627416960000005	8.824436017549866E-5	953.0	130.71067799999986	35.0	28.0	23.198590513648185	45.0	12.727922061357855	13.805809390207651	9.899494936611665	15.0	23.0	15.231546211727817	21.213203435596427	0.9219250897658827	1.25	0.7375400718127062	0.3696783290915134	0.17799752781211373	120.0	4.0	33.24154027718932	60.0	111.0	5636.0	12216.0	0.875	0.1794333683105981	0.6491228070175439	-1.0	0.055383883376505134	79.97692066700814	35.97630455742226	4.0	0.47368421052631576	124.0	18246.0	169.0	5.726086805735648E-4	23.021728866442675	0.6577636818983622
11	223	small	api	A1	1163.0	179.0	113.63961019999988	37.970562720000004	5.801144523605143E-5	1342.0	154.0243864799999	40.36087214122113	34.713109915419565	31.136407949490035	33.85711014166071	14.142135623730951	16.882046419629045	11.180339887498949	17.244424192934257	29.066828136645924	19.4164878389476	30.952598723637525	0.8377026855753487	1.1626982497264766	0.7204815916532232	0.33413140588192586	0.15391229578675839	101.0	3.0	39.56008088970496	120.0	164.0	11323.0	16480.0	0.9166666666666666	0.21162444113263784	0.5774647887323944	-1.0	0.036121617019031174	75.09003657543727	26.712400141828788	7.0	0.39436619718309857	159.0	17568.0	162.0	0.0017433170135545753	24.413111231467404	0.6048707556676891
11	228	small	api	A1	810.0	141.0	89.01219323999996	31.970562720000004	1.0973529108148401E-4	951.0	123.39696951999984	32.69556544854363	29.546573405388315	36.59108826739928	51.31618848819683	11.40175425099138	18.699853413784812	12.36931687685298	17.18887538080591	19.596180987078846	15.264337522473747	22.01988278026514	0.6097242581905185	1.1065772331684678	0.5510001831907314	0.3591705985021521	0.17407407407407408	135.0	5.0	31.76476034853718	143.0	95.0	14704.0	12148.0	0.6923076923076923	0.2502628811777077	0.39915966386554624	-1.0	0.043134905034897975	88.72670243174811	35.26472342344791	2.0	0.6176470588235294	277.0	17119.0	100.0	9.626858757793745E-4	14.212670403551895	0.43469718931516366
12	239	medium	iso	A1	934.0	270.0	97.91168815999993	46.798989840000004	5.535878976314921E-5	1204.0	146.71067799999992	38.07886552931954	29.154759474226502	34.030242033199414	50.060508358050875	17.26267650163207	19.161471827763698	13.341664064126334	21.560516275566442	26.067784941661344	17.0	28.120351999682395	0.9009055596981647	1.3060943124220306	0.6897706782196448	0.47797143241493917	0.2890792291220557	74.0	3.0	35.22782990761707	37.0	200.0	2238.0	15213.0	0.5714285714285714	0.19684385382059802	0.8438818565400844	-1.0	0.12419304684138895	28.7716705885154	11.40175425099138	1.0	0.2320675105485232	103.0	8102.0	111.0	5.343284364037764E-4	24.20743687382041	0.6357184369156543
12	243	small	api	A1	864.0	87.0	94.66904747999993	23.727922040000003	9.506391098713204E-5	951.0	120.81118307999986	35.35533905932738	29.154759474226502	16.52579638992563	31.515323411369735	8.06225774829855	14.017589012312484	12.529964086141668	10.12576910659136	22.466314653668658	16.278820596099706	19.37106224087839	0.5751529554202929	1.212678125181665	0.4742832772168066	0.2506407603289009	0.10069444444444445	107.0	8.0	33.60059523282288	90.0	63.0	17115.0	11133.0	0.8333333333333334	0.1608832807570978	0.4117647058823529	0.036921302653675776	-1.0	38.52939976896735	19.1049731745428	1.0	0.9477124183006536	190.0	15836.0	123.0	0.004654871689708486	18.788294228055936	0.5314132102234569
12	246	medium	iso	A1	1003.0	388.0	102.42640679999991	58.284271200000006	1.0501194772522981E-4	1391.0	163.53910511999993	39.11521443121589	31.064449134018133	38.44581940960725	53.212780189285894	21.2602916254693	21.734939641454133	12.727922061357855	27.5340430996206	26.30016056216872	16.64331697709324	34.380381502448095	0.9781619814080571	1.2591633047302777	0.7768348853031314	0.56903559366099	0.386839481555334	92.0	3.0	35.84689665786984	58.0	285.0	9310.0	55605.0	0.7	0.24658519051042416	0.8309037900874635	-1.0	0.13667882649364013	137.46572344267827	47.4431990174175	12.0	0.9591836734693877	181.0	19210.0	177.0	0.0017091517322615807	29.017236257093817	0.7418401427434491
12	250	small	api	A1	790.0	188.0	86.59797967999994	38.213203400000005	7.76462572741919E-5	978.0	127.63961019999984	31.78049716414141	29.832867780352597	23.070412249824642	20.965711840557418	14.422205101855956	15.92384934972563	15.264337522473747	9.722944181900687	27.452942373155928	14.422205101855956	27.173544978496892	0.9056984140649668	1.0652846852715745	0.850193780673826	0.4412713038018537	0.2379746835443038	75.0	15.0	30.463092423455635	71.0	111.0	8939.0	14739.0	0.5	0.18609406952965235	0.6098901098901099	-1.0	0.06455760570139915	92.99160352915858	38.84441020371192	4.0	0.7087912087912088	93.0	5230.0	71.0	0.0011384873194834576	19.697715603592208	0.6198051434455704
12	254	small	E	A1	732.0	45.0	86.35533899999996	17.313708480000003	7.162524361175461E-5	777.0	106.08326103999991	32.89376840679705	27.51363298439521	41.59355624500529	41.338064424480194	5.385164807134504	-1.0	10.816653826391969	12.312362481287254	15.192468411462611	13.92838827718412	18.64095510161944	-1.0	1.1955443479766292	-1.0	0.20049378162941392	0.06147540983606557	94.0	4.0	29.732137494637012	248.0	7.0	13433.0	359.0	0.2	0.3281853281853282	0.027450980392156862	0.557176168829391	-1.0	19.27935940109173	8.06225774829855	3.0	0.28627450980392155	117.0	10886.0	120.0	0.0011742255880472846	15.652475842498529	0.4758492748208246
13	259	medium	F	A1	879.0	376.0	94.66904747999993	57.284271200000006	8.954410763242741E-5	1255.0	154.3675322399999	35.510561809129406	30.4138126514911	27.407575437818394	42.86706481718983	21.400934559032695	21.333185293900573	12.206555615733702	21.317601339818367	29.427418727658953	15.0	31.33560437367071	1.0031757688408347	1.167580080013034	0.8591922609964672	0.6051003229128512	0.42775881683731515	114.0	4.0	33.1058907144937	77.0	264.0	6190.0	25333.0	0.7272727272727273	0.27171314741035857	0.7741935483870968	-1.0	0.11379591972373758	98.56547791493932	41.970562748477136	4.0	0.2844574780058651	137.0	13982.0	126.0	4.0472298156564543E-4	20.615528128088304	0.580546380507792
13	266	medium	iso	A1	911.0	298.0	96.49747459999992	50.284271200000006	7.540486509565467E-5	1209.0	149.1959593599999	36.013886210738214	31.016124838541646	40.04972776570827	55.337302533749806	18.601075237738275	18.916426795575582	12.806248474865697	25.129195852519725	22.697870983714466	15.0	30.55167529973346	0.9833292216735634	1.1611342937975986	0.8468695024565099	0.5210941675773145	0.32711306256860595	145.0	4.0	33.12099032335839	42.0	248.0	4416.0	36483.0	0.5454545454545454	0.23986765922249792	0.8551724137931035	-1.0	0.18605134109542107	95.4956736265205	28.773445789779213	10.0	0.7965517241379311	105.0	16464.0	190.0	9.952984719015527E-4	20.8806130178211	0.5797933856856347
14	295	small	api	A1	902.0	121.0	94.6690474799999	30.142135600000003	3.8421262990307744E-5	1023.0	127.63961019999982	35.77708763999664	30.870698080866262	33.690067525979785	43.451842301022026	11.704699910719626	13.186990430368697	12.649110640673518	16.994116628998402	20.95838579047269	16.1245154965971	24.70992203374143	0.8875944797657954	1.1589335474785187	0.7658717634819759	0.3183948333943883	0.13414634146341464	76.0	4.0	33.28663395418648	55.0	99.0	7260.0	14222.0	0.8461538461538461	0.15053763440860216	0.6428571428571429	-1.0	0.04930134784370124	77.99735788463381	33.17005278603411	3.0	0.6948051948051948	157.0	7181.0	64.0	5.936775840491141E-4	20.591260281974	0.5755432216610669
15	301	medium	iso	A1	913.0	250.0	96.08326103999993	45.627416960000005	7.020628978375259E-5	1163.0	144.12489155999987	35.22782990761707	31.064449134018133	31.2930389959202	38.05368667622872	16.76305461424021	18.27901685782151	13.601470508735444	18.422934415828752	27.42685042713311	16.55294535724685	29.88797374901621	0.9170654387283075	1.1340239691886147	0.8086825884151819	0.47487373415651546	0.2738225629791895	54.0	4.0	33.61547262794322	65.0	190.0	6602.0	23492.0	0.6428571428571429	0.21926053310404128	0.7450980392156863	-1.0	0.09320479070975095	53.700856786830464	21.663728257033995	3.0	0.5333333333333333	221.0	13196.0	92.0	0.006113269774693844	22.20360331117452	0.6302858668672516
[truncated: 27 more columns]
