# Supplementary material for: Exploiting Single-Cell Quantitative Data to Map Genetic Variants Having Probabilistic Effects
Source: PLoS Genet. 2016 Aug 1;12(8):e1006213. doi: 10.1371/journal.pgen.1006213 (PMC4968810; doi:10.1371/journal.pgen.1006213)
Supplement: S1 Dataset — (ZIP) [file pgen.1006213.s007.zip › data/2014-10-07_morpho/k_series/ky-1_C.xls]

image_number	cell_id	Cgroup	Agroup	C11-1_C	C11-2_C	C12-1_C	C12-2_C	C13_C	C101_C	C102_C	C103_C	C104_C	C105_C	C106_C	C107_C	C108_C	C109_C	C110_C	C111_C	C112_C	C113_C	C114_C	C115_C	C116_C	C117_C	C118_C	C126_C	C127_C	C128_C	A7-1_C	A7-2_C	A8-1_C	A8-2_C	A9_C	A101_C	A102_C	A103_C	A104_C	A120_C	A121_C	A122_C	A123_C	D14-1_C	D14-2_C	D14-3_C	D15-1_C	D15-2_C	D15-3_C	D16-1_C
1	13	large	E	913.0	533.0	96.42640679999994	70.76955256	1.0869036255317612E-4	1446.0	169.19595936	37.107950630558946	29.832867780352597	34.33021719550334	50.9061411137705	25.0	25.832483930071124	13.601470508735444	28.376668129250955	28.72670526714851	16.15549442140351	36.56249999999999	0.9677737560071781	1.2438613311924906	0.7780399082584011	0.733922946094887	0.583789704271632	103.0	3.0	33.95585369269929	104.0	80.0	14069.0	11125.0	0.4166666666666667	0.1272475795297372	0.43478260869565216	-1.0	0.04192990454411878	146.82088044538446	49.93171219946131	10.0	0.9565217391304348	222.0	123.0	345.0	23514.0	17254.0	40768.0	140.0
1	14	large	F	924.0	764.0	99.91168815999991	87.84062035999995	7.786682593102259E-5	1688.0	190.16652208000002	35.35533905932738	31.400636936215164	31.35708522400992	36.308692464115154	31.76476034853718	29.537783974085713	13.416407864998739	27.294321753800734	38.53425019555816	16.55294535724685	46.09472742306524	1.0753941587630695	1.1259433727776125	0.955105012173177	0.8791826259539405	0.8268398268398268	86.0	4.0	34.17601498127012	120.0	101.0	15596.0	11374.0	0.6153846153846154	0.13092417061611375	0.45701357466063347	0.03213285747879915	-1.0	147.18595868333833	53.54349762472574	4.0	0.9230769230769231	258.0	177.0	435.0	18512.0	12707.0	31219.0	42.0
1	20	medium	iso	994.0	478.0	101.84062035999992	67.355339	5.682362132212336E-5	1472.0	172.02438647999998	37.8549864614954	32.55764119219941	41.633539336570195	58.93617331630918	23.345235059857504	26.94072156027002	12.727922061357855	30.881004308086617	24.878952231775024	16.1245154965971	36.05096404884203	0.8665408239950467	1.1627066665555978	0.7452789675336491	0.6613798969596149	0.48088531187122735	127.0	3.0	34.92849839314596	28.0	375.0	2212.0	40314.0	0.5	0.27377717391304346	0.9305210918114144	-1.0	0.20439395630819604	127.3834652593617	50.88102002893142	3.0	0.3523573200992556	287.0	49.0	336.0	29160.0	4623.0	33783.0	57.0
1	21	medium	iso	977.0	429.0	101.32590171999993	62.69848476000001	6.224907950719844E-5	1406.0	166.8528136	37.20215047547655	32.202484376209235	36.3921376262939	48.30583023154969	21.095023109728988	24.85616491080557	12.041594578792296	25.697439201268484	27.886047222599707	16.76305461424021	34.41440630187869	0.8486837444725222	1.1552571547231618	0.7346275597625666	0.6187804272717806	0.4390992835209826	115.0	4.0	35.4682957019364	153.0	319.0	14438.0	31658.0	0.8461538461538461	0.3357041251778094	0.6758474576271186	-1.0	0.11032282216383645	134.62507213505376	47.232432915661946	2.0	0.4597457627118644	341.0	41.0	382.0	25607.0	2438.0	28045.0	130.0
1	24	large	F	812.0	605.0	88.66904747999995	76.59797967999997	6.606753031783605E-5	1417.0	167.68124072	34.40930106817051	29.410882339705484	29.687181639193696	45.71615994547041	26.30589287593181	30.28200214841777	15.132745950421556	25.9232234398717	30.294908860898946	14.317821063276353	36.21119821810366	0.8686972792288203	1.1699513353843527	0.7425071906460414	0.863863793025151	0.7450738916256158	105.0	3.0	31.304951684997057	70.0	38.0	8469.0	3783.0	0.25	0.07621736062103035	0.35185185185185186	0.03926875850848737	-1.0	110.5932902123031	46.21320343559643	3.0	1.3333333333333333	150.0	126.0	276.0	10864.0	10489.0	21353.0	111.0
2	34	medium	iso	946.0	346.0	99.25483391999994	54.455844080000006	7.817542027288315E-5	1292.0	156.12489155999995	39.319206502675	29.274562336608895	30.727486615599673	58.211900647081336	20.615528128088304	20.52760054941019	13.45362404707371	25.814356145029187	24.6630501832341	16.55294535724685	30.36975478956404	1.0042833831682603	1.3431185085047341	0.7477250717707018	0.5486467704322772	0.3657505285412262	159.0	3.0	35.4400902933387	29.0	251.0	2032.0	23812.0	0.36363636363636365	0.21671826625386997	0.8964285714285715	-1.0	0.21504901528746068	94.06907361387698	37.52545005562979	2.0	0.5142857142857142	182.0	30.0	212.0	13021.0	2400.0	15421.0	106.0
3	52	large	iso	809.0	400.0	89.25483391999994	59.52691188000001	7.069315034886572E-5	1209.0	151.19595935999993	33.83784863137726	28.844410203711913	26.16156644201924	41.80406198640409	20.615528128088304	23.58266075926687	14.317821063276353	20.98242142207673	28.289710007486686	14.7648230602334	31.477473055790735	0.8741816005637691	1.1731163297290357	0.7451789549001385	0.6669320782486091	0.49443757725587145	165.0	4.0	32.202484376209235	36.0	300.0	3126.0	34419.0	0.5333333333333333	0.27791563275434245	0.8928571428571429	-1.0	0.17883566613819618	66.326334302015	27.514589357825084	4.0	0.3273809523809524	176.0	31.0	207.0	11959.0	1778.0	13737.0	111.0
4	58	large	F	883.0	664.0	93.42640679999994	79.42640679999997	7.975442737158098E-5	1547.0	174.85281359999993	35.05709628591621	31.016124838541646	31.328692867804165	41.729512076816434	28.284271247461902	29.29390254799412	14.142135623730951	27.09865050579365	33.40198059535254	15.811388300841896	40.71220861377092	0.9655344214080704	1.13028614852469	0.8542389223015231	0.8501494333398683	0.7519818799546999	91.0	3.0	33.54101966249684	113.0	133.0	10839.0	14620.0	0.7272727272727273	0.15901745313510018	0.540650406504065	-1.0	0.020459374066259067	80.65338593222704	33.978381263572786	3.0	0.4268292682926829	181.0	166.0	347.0	11422.0	12500.0	23922.0	84.0
5	83	large	iso	1067.0	565.0	104.49747459999992	71.94112544	5.137116611598947E-5	1632.0	178.85281359999996	39.20459156782532	33.13608305156178	46.24536426676832	60.318335793454565	25.80697580112788	26.823051203442265	14.422205101855956	34.638799836764335	24.53518717752252	17.029386365926403	39.870162841788016	0.9621193206318008	1.1831389819617655	0.8131921399770875	0.6884484597869894	0.5295220243673852	74.0	4.0	35.0	72.0	451.0	7163.0	51884.0	0.6153846153846154	0.32046568627450983	0.8623326959847036	-1.0	0.15630214708765514	127.91607048593919	51.36544514742095	9.0	0.4187380497131931	259.0	158.0	417.0	15021.0	12435.0	27456.0	29.0
5	102	large	iso	793.0	450.0	86.25483391999997	62.52691188	6.886979121512427E-5	1243.0	151.1959593599999	32.55764119219941	29.732137494637012	27.835728863945842	36.70525505443655	21.37755832643195	25.01789865384367	14.317821063276353	19.718873250369832	30.203008450434428	14.866068747318506	32.99132799415701	0.8544905638246947	1.0950319733343106	0.780333894016646	0.7249090751017242	0.5674653215636822	81.0	4.0	31.04834939252005	38.0	349.0	2731.0	31113.0	0.8666666666666667	0.31134352373290425	0.9018087855297158	-1.0	0.15890933753621464	81.60035554745376	30.038404810405297	2.0	0.4418604651162791	169.0	97.0	266.0	14761.0	10444.0	25205.0	54.0
6	111	large	E	1121.0	688.0	108.08326103999987	81.76955255999997	2.9901614488793186E-5	1809.0	192.26702716000003	42.7551166528639	32.55764119219941	44.47436539354237	57.18147889485897	29.0	28.68649713346649	13.45362404707371	37.00141933524655	28.68758195614552	18.027756377319946	44.028790786948186	1.0109285865428224	1.313212968976012	0.7698131304102958	0.7565422413535281	0.6137377341659233	67.0	4.0	37.33630940518894	292.0	109.0	35417.0	13355.0	0.5454545454545454	0.2216694306246545	0.2718204488778055	0.07320908741985312	-1.0	224.33430959764354	59.744548175351696	8.0	0.8503740648379052	227.0	155.0	382.0	16656.0	13850.0	30506.0	114.0
6	117	large	E	978.0	655.0	100.08326103999993	80.42640679999997	7.418014458571358E-5	1633.0	182.50966783999996	37.013511046643494	32.01562118716424	25.059699431669607	43.45184230102204	26.870057685088806	31.278713531495292	13.45362404707371	26.557869605000405	35.32650493920269	17.0	38.61588699479868	0.8590525201118868	1.1561078521719583	0.7430556919910204	0.8035949864568884	0.6697341513292433	61.0	4.0	35.84689665786984	225.0	279.0	19825.0	26876.0	0.7272727272727273	0.3086344151867728	0.5535714285714286	-1.0	0.04574530475300993	181.55558957789904	56.672289304909285	7.0	0.6071428571428571	152.0	195.0	347.0	11429.0	16902.0	28331.0	44.0
6	120	large	F	786.0	614.0	87.59797967999995	76.18376611999997	5.751565579850373E-5	1400.0	165.78174579999998	33.12099032335839	28.653097563788805	65.77225468204583	69.25111834000808	26.248809496813376	28.1737753517841	13.45362404707371	36.62330105946556	14.588300586679319	13.601470508735444	39.16335291467973	0.9316752607367962	1.1559305324537064	0.8059958921226165	0.8696977532849878	0.7811704834605598	64.0	3.0	28.653097563788805	72.0	112.0	9123.0	11978.0	0.6363636363636364	0.13142857142857142	0.6086956521739131	-1.0	0.01564107180780954	122.94060010581055	44.34760362100984	4.0	0.7880434782608695	103.0	109.0	212.0	2874.0	3010.0	5884.0	37.0
6	128	large	iso	994.0	619.0	99.91168815999991	75.76955255999998	4.354663336087859E-5	1613.0	177.68124072	38.07886552931954	32.69556544854363	36.2926297284796	42.17784470018819	26.40075756488817	28.63105557032163	15.231546211727817	27.705657333401458	33.00141732364693	16.1245154965971	41.26340626808448	0.9221021383596718	1.1646492423949102	0.7917423588096962	0.758365251907881	0.6227364185110664	67.0	4.0	34.713109915419565	41.0	486.0	3294.0	40966.0	0.6	0.3267203967761934	0.9222011385199241	-1.0	0.17825577277753546	107.34616788010639	40.61677549799334	4.0	0.3548387096774194	111.0	146.0	257.0	4258.0	5082.0	9340.0	33.0
7	132	large	E	876.0	636.0	94.08326103999994	79.01219323999999	9.846043840523952E-5	1512.0	175.92388139999997	35.4400902933387	29.410882339705484	33.804888573700026	35.563417134139115	29.206163733020468	26.598829083947205	12.806248474865697	25.677135483231066	37.843135311089256	15.620499351813308	44.14885215456584	1.098024414565182	1.2049992204923965	0.9112241700177187	0.83981137948022	0.726027397260274	130.0	3.0	33.015148038438355	637.0	359.0	32876.0	17333.0	0.6363636363636364	0.6587301587301587	0.3604417670682731	0.07051569018448657	-1.0	125.6955015996998	50.107296747147565	2.0	0.19879518072289157	202.0	105.0	307.0	13580.0	7505.0	21085.0	65.0
7	138	large	F	994.0	654.0	100.08326103999994	78.01219323999999	8.67276263202867E-5	1648.0	180.50966784	37.33630940518894	31.953090617340916	36.0273733851036	43.98255896185833	27.730849247724095	28.64619366486457	14.317821063276353	28.256676056294353	34.5506484246272	17.204650534085253	40.68991092677179	0.9680465604663152	1.1684725541048777	0.8284718002708235	0.7794729351276946	0.6579476861167002	117.0	3.0	35.608987629529715	68.0	61.0	9233.0	10279.0	0.42857142857142855	0.07827669902912622	0.4728682170542636	-1.0	0.014399487099160953	142.35211279714866	55.27502788639026	4.0	1.573643410852713	209.0	162.0	371.0	16741.0	14473.0	31214.0	107.0
7	141	large	F	819.0	540.0	91.59797967999994	73.59797967999998	1.1914646038465144E-4	1359.0	167.19595935999996	35.90264614203248	27.892651361962706	32.894343973240495	43.4542284321015	25.553864678361276	25.39998398129637	12.206555615733702	25.680558373121762	30.940049004336522	14.866068747318506	37.33861051259761	1.006058298980748	1.2871722259789555	0.7816034860568818	0.8034891155581875	0.6593406593406593	103.0	3.0	32.55764119219941	115.0	102.0	13117.0	12852.0	0.5454545454545454	0.15967623252391464	0.4700460829493088	-1.0	0.004624908021437398	128.38125242767921	47.72151479486035	3.0	0.9308755760368663	166.0	67.0	233.0	12894.0	5305.0	18199.0	121.0
7	144	large	E	1115.0	689.0	106.32590171999993	81.42640679999995	3.433786483887973E-5	1804.0	190.16652208	38.05259518088089	36.05551275463989	46.750854186542824	54.98182928773316	28.30194339616981	29.876189979353935	14.7648230602334	35.58233002411101	28.012359909374073	17.029386365926403	43.447654601376335	0.9473076525396306	1.055389100685692	0.8975908998152053	0.7658191041203615	0.6179372197309417	89.0	3.0	35.805027579936315	553.0	179.0	38004.0	15504.0	0.6428571428571429	0.4057649667405765	0.24453551912568305	-1.0	0.11181144275379042	159.671252173951	58.13940888431258	7.0	0.24316939890710382	141.0	120.0	261.0	16757.0	15319.0	32076.0	53.0
8	155	large	E	889.0	827.0	106.15432883999989	101.32590171999993	1.7951793043086698E-4	1716.0	209.4802305600001	36.71511950137164	30.01666203960727	19.895431334765647	48.3281613512778	33.83784863137726	31.177147066352518	5.0990195135927845	31.485666278624343	39.74459246753771	18.24828759089466	42.15145799339669	1.085341405977979	1.2231579731592304	0.8873272543649515	0.954515023807672	0.9302587176602924	104.0	3.0	35.90264614203248	123.0	176.0	11991.0	19551.0	0.0	0.17424242424242425	0.5886287625418061	-1.0	0.03895187821669585	165.78234043060831	58.59221861232004	6.0	0.8862876254180602	208.0	114.0	322.0	8926.0	4553.0	13479.0	67.0
8	160	large	E	830.0	643.0	91.25483391999994	79.42640679999997	6.639592835617459E-5	1473.0	173.09545427999998	34.132096331752024	30.14962686336267	42.65586752593015	52.90485629528267	28.319604517012593	27.361083853001954	13.45362404707371	32.022644884639455	26.368485540564713	14.212670403551895	40.14698798585572	1.0350322622144763	1.1320901743307736	0.9142666244111938	0.8703802679607137	0.7746987951807229	170.0	3.0	30.528675044947494	124.0	336.0	9084.0	28472.0	0.6363636363636364	0.3122878479293958	0.7304347826086957	-1.0	0.13013169125247043	143.69881880598575	52.698038585434816	3.0	0.6108695652173913	45.0	266.0	311.0	3474.0	27317.0	30791.0	67.0
8	164	large	F	964.0	897.0	108.7401152799999	103.32590171999992	7.005739482920153E-5	1861.0	214.89444412000006	36.796738985948195	31.144823004794873	6.519801751656985	19.223123773285664	36.235341863986875	31.448735094687745	5.385164807134504	14.07733441264488	53.138847497871666	19.1049731745428	42.75605258666333	1.152203475112348	1.1814720854340122	0.9752269980116268	0.9502096025366658	0.9304979253112033	161.0	4.0	37.8021163428716	138.0	214.0	19904.0	22982.0	0.0	0.1891456206340677	0.6079545454545454	0.07470626522344939	-1.0	171.20046995437434	66.72136334243692	4.0	0.7073863636363636	253.0	200.0	453.0	22053.0	17649.0	39702.0	146.0
8	166	large	iso	756.0	560.0	86.01219323999993	72.18376611999999	1.0170368182255028E-4	1316.0	160.6101729199999	32.64965543462902	27.80287754891569	25.86635679409452	30.17086437358538	26.570660511172846	25.555863962399787	12.36931687685298	18.866967868416015	36.90265506492561	15.652475842498529	37.54019925431759	1.0397089509580315	1.1743264839110998	0.8853661781477294	0.8392271304905053	0.7407407407407407	96.0	4.0	31.906112267087632	107.0	426.0	6273.0	23966.0	0.7692307692307693	0.40501519756838905	0.799249530956848	-1.0	0.100119037187367	62.82088477993126	24.501006323603487	2.0	0.23076923076923078	171.0	124.0	295.0	9857.0	5749.0	15606.0	50.0
10	186	large	E	870.0	635.0	92.84062035999993	78.42640679999995	4.417940801908998E-5	1505.0	173.68124071999995	33.95585369269929	30.805843601498726	29.98163936884933	38.402135428723454	28.635642126552707	26.808638939229034	13.92838827718412	25.09140272869019	35.80489514483993	14.560219778561036	40.393322999706804	1.0681497927390198	1.1022536545971207	0.9690598786260627	0.8447423821156381	0.7298850574712644	79.0	3.0	32.28002478313795	123.0	126.0	7059.0	7375.0	0.8571428571428571	0.1654485049833887	0.5060240963855421	-1.0	2.0542459946998022E-4	74.18609272055183	31.9763416230958	5.0	0.3895582329317269	176.0	138.0	314.0	10039.0	8277.0	18316.0	72.0
10	205	large	F	880.0	611.0	91.49747459999993	75.18376611999997	4.786923374208369E-5	1491.0	169.09545427999993	35.0	31.400636936215164	26.16156644201924	40.135485562239474	26.68332812825267	28.94149625219239	15.524174696260024	23.0	33.24773322658076	14.7648230602334	35.681194590105314	0.9219747277658922	1.1146270717723434	0.827159819741217	0.8217031830515684	0.6943181818181818	117.0	3.0	31.78049716414141	70.0	76.0	9204.0	9687.0	0.5625	0.09792085848423876	0.5205479452054794	-1.0	0.010376465368326905	124.62200099844038	52.49767510093588	3.0	0.910958904109589	89.0	56.0	145.0	10282.0	5840.0	16122.0	158.0
11	210	large	E	902.0	682.0	93.08326103999994	79.01219323999996	4.427907315972634E-5	1584.0	174.50966783999996	35.4682957019364	31.38470965295043	47.361374658175635	60.07159665447142	27.294688127912362	30.303915741815228	16.1245154965971	33.833032466076055	24.725415929634046	15.231546211727817	39.038886476155945	0.9006983902825949	1.130113870548491	0.7969979076935395	0.848833532014383	0.7560975609756098	85.0	4.0	32.2490309931942	114.0	59.0	14134.0	6532.0	0.5294117647058824	0.10921717171717171	0.34104046242774566	0.05109280451132104	-1.0	137.6961915239085	50.653887444978366	3.0	1.3815028901734103	174.0	115.0	289.0	20396.0	12753.0	33149.0	73.0
11	216	large	iso	1069.0	669.0	103.91168815999993	80.25483391999995	3.7750291327563164E-5	1738.0	186.9949492	38.47076812334269	34.0	45.25129566720895	55.37170265722476	28.178005607210743	29.09646258241788	14.317821063276353	35.09157903142746	27.705882352941178	16.76305461424021	42.646084719433304	0.9684340674538858	1.1314931800983143	0.8558903265945796	0.7723369270685517	0.6258185219831618	99.0	3.0	35.35533905932738	47.0	475.0	5205.0	52835.0	0.7142857142857143	0.3003452243958573	0.9099616858237548	-1.0	0.16767515061385901	90.44077908615807	27.860455730625315	6.0	0.38122605363984674	235.0	218.0	453.0	24667.0	29455.0	54122.0	155.0
11	220	large	E	1049.0	716.0	100.5685423999999	81.84062035999997	2.9162639268573694E-5	1765.0	185.23758987999997	38.2099463490856	33.301651610693426	36.501441120506314	39.26778309468324	29.274562336608895	29.374560108754387	16.1245154965971	28.21254942761252	34.65293594115438	16.278820596099706	44.573415535119196	0.9965957695442836	1.1473889282060736	0.8685771189220441	0.8137795219750551	0.6825548141086749	83.0	3.0	35.73513677041127	238.0	317.0	13884.0	20061.0	0.7058823529411765	0.31444759206798867	0.5711711711711712	-1.0	0.024634501092737415	138.88147385219335	55.588049337368446	6.0	0.2972972972972973	356.0	154.0	510.0	20764.0	10887.0	31651.0	69.0
11	222	large	F	951.0	633.0	97.84062035999993	79.42640679999998	4.4124323302721745E-5	1584.0	179.68124071999995	38.07886552931954	29.832867780352597	32.74599008552842	53.3965924302144	28.231188426986208	27.17338915184885	13.0	32.09129219091619	30.90551021739898	16.278820596099706	39.97510110982287	1.0389277638216647	1.2764064725415911	0.8139474267573582	0.8117937775512285	0.6656151419558359	123.0	4.0	34.828149534535996	82.0	78.0	13052.0	11987.0	0.46153846153846156	0.10101010101010101	0.4875	0.002728788230694075	-1.0	145.20808613658537	54.14766032190757	6.0	1.4125	198.0	185.0	383.0	17080.0	18813.0	35893.0	113.0
12	238	large	iso	998.0	911.0	100.49747459999989	96.59797967999995	7.424790702769194E-5	1909.0	199.92388140000008	38.28837943815329	31.89043743820395	66.07749411698674	66.58459717513045	34.438350715445125	33.16636571111136	15.652475842498529	45.993066978572955	20.41364284392406	15.231546211727817	50.12060794206518	1.038351654667657	1.2006225851353411	0.8648443461944437	0.9611980804938561	0.9128256513026052	99.0	5.0	32.55764119219941	86.0	195.0	9067.0	23139.0	0.0	0.14719748559455212	0.693950177935943	-1.0	0.1547270084861893	127.78590538423633	52.99154419386303	3.0	0.7117437722419929	252.0	54.0	306.0	23582.0	4254.0	27836.0	124.0
12	242	large	F	825.0	580.0	89.01219323999995	73.76955256	4.787129651187532E-5	1405.0	165.19595936000002	32.984845004941285	30.083217912982647	25.76932762433873	29.415598833095572	26.1725046566048	26.621381602294797	13.45362404707371	19.64538562794297	37.46274761097397	15.620499351813308	39.99948824877336	0.9831384804742327	1.0964533481874097	0.8966532703826366	0.8287578350204018	0.703030303030303	100.0	3.0	32.2490309931942	102.0	90.0	15848.0	12837.0	0.6363636363636364	0.13665480427046264	0.46875	0.028082267451238433	-1.0	156.5516407039268	52.41121350771765	5.0	1.484375	120.0	132.0	252.0	8891.0	12983.0	21874.0	92.0
13	264	large	iso	1028.0	519.0	101.74011527999993	68.35533899999999	6.01747493923549E-5	1547.0	172.50966783999996	37.69615364994153	33.61547262794322	28.51313618359294	43.75463573323165	24.166091947189145	27.31943832394328	15.652475842498529	24.511784639370845	33.55597621621235	17.029386365926403	35.44360152254408	0.8845749923785775	1.1213929391135855	0.788818050769784	0.6718622129715365	0.504863813229572	98.0	3.0	35.805027579936315	54.0	420.0	5536.0	48090.0	0.6666666666666666	0.3063994828700711	0.8860759493670886	-1.0	0.19522880396894596	139.55200508561398	52.482500037370684	7.0	0.4092827004219409	184.0	103.0	287.0	22354.0	14550.0	36904.0	94.0
14	279	medium	iso	1079.0	483.0	102.7401152799999	66.94112544	2.4616321989545157E-5	1562.0	172.50966783999996	39.56008088970496	34.20526275297414	45.90938044919915	56.92814815556947	24.041630560342615	24.31726103796716	15.524174696260024	32.12834684397126	22.89121430391346	15.652475842498529	38.33991523487513	0.9886652334243484	1.1565495396250163	0.8548403674475541	0.6515578190423854	0.44763670064874883	103.0	3.0	34.88552708502482	56.0	379.0	4119.0	38211.0	0.375	0.27848911651728553	0.871264367816092	-1.0	0.21733704741560633	136.9480068358663	50.61290963269454	8.0	0.5149425287356322	285.0	107.0	392.0	24351.0	11509.0	35860.0	134.0
14	282	medium	api	1019.0	488.0	101.49747459999992	65.52691188	6.024722735636792E-5	1507.0	169.43860003999993	38.27531841800928	32.89376840679705	33.40782458970893	43.57973445360096	24.596747752497688	23.84399830398488	14.866068747318506	25.91748523594894	32.133746031408954	17.804493814764857	37.596261587793066	1.0315697660650733	1.1636039369116553	0.8865299723916228	0.6456014017909373	0.478900883218842	83.0	3.0	35.608987629529715	35.0	177.0	3214.0	18906.0	0.2	0.14067684140676842	0.8349056603773585	-1.0	0.2195983575688953	154.4823430755714	53.630676166526655	3.0	1.3632075471698113	297.0	39.0	336.0	17037.0	2324.0	19361.0	82.0
14	283	large	F	1005.0	569.0	103.6690474799999	73.94112544	7.529753124482766E-5	1574.0	180.02438648	39.45883931389772	31.25699921617557	37.04511355074936	47.737156305060694	27.018512172212592	25.712248999038856	12.806248474865697	30.259379666534276	32.56870542688508	17.0	40.88733020737874	1.0508031472946051	1.262400112083622	0.832385182190953	0.7132420644094845	0.5661691542288557	90.0	3.0	36.40054944640259	63.0	78.0	8465.0	11031.0	0.6363636363636364	0.08958068614993647	0.5531914893617021	-1.0	0.0046686286891037465	138.01312918928073	51.86376021883788	4.0	1.6950354609929077	127.0	65.0	192.0	19180.0	9769.0	28949.0	133.0
14	285	large	E	909.0	724.0	95.25483391999994	82.76955255999997	7.931009769585124E-5	1633.0	180.85281360000002	36.6742416417845	31.575306807693888	30.774036101248214	33.996459148250494	29.698484809834994	31.372465722543357	15.620499351813308	24.43131636508469	39.36620497689419	17.029386365926403	43.694322478837705	0.9466417167361669	1.1614848864381633	0.8150271499779567	0.8689275825047811	0.7964796479647965	79.0	3.0	34.66987164671943	168.0	120.0	21258.0	12463.0	0.5384615384615384	0.17636252296387017	0.4166666666666667	0.0764993140249818	-1.0	126.78477586216897	53.15373093984259	3.0	0.7673611111111112	244.0	208.0	452.0	7812.0	6392.0	14204.0	42.0
14	287	large	E	906.0	595.0	96.49747459999993	75.18376611999997	4.1009544215437295E-5	1501.0	173.68124071999998	35.22782990761707	31.25699921617557	35.80061027024392	49.19332127113405	26.627053911388696	27.520710543105118	13.038404810405298	29.777593531901946	30.937070872100072	16.278820596099706	39.34053458175598	0.9675278503323268	1.1270381287717022	0.8584694924090838	0.7791267743705287	0.6567328918322296	116.0	3.0	33.015148038438355	226.0	146.0	23587.0	15538.0	0.6666666666666666	0.24783477681545638	0.3924731182795699	0.014109866842105932	-1.0	128.3793075002004	41.48404004162599	9.0	0.6639784946236559	57.0	72.0	129.0	3895.0	5113.0	9008.0	90.0
15	299	large	E	867.0	697.0	94.49747459999993	83.01219323999997	6.39602158260681E-5	1564.0	179.9238814	34.52535300326414	30.4138126514911	27.560612227386173	36.38920122585503	29.0	33.060363481931425	12.727922061357855	24.793374304357467	38.14056505484289	16.401219466856727	41.7912457912458	0.8771833381641267	1.1351866140193199	0.7727217070137139	0.8784593830828156	0.803921568627451	69.0	3.0	34.0	119.0	96.0	12449.0	8586.0	0.2	0.1374680306905371	0.44651162790697674	0.0384921176699036	-1.0	108.81729335696801	41.13274595042156	4.0	0.6930232558139535	238.0	93.0	331.0	9726.0	3203.0	12929.0	51.0
15	300	large	E	874.0	578.0	92.84062035999995	73.94112543999998	3.5171827126324855E-5	1452.0	169.19595936000002	34.88552708502482	29.068883707497267	23.629377730656813	38.95093329580043	27.313000567495326	26.06830141497767	13.416407864998739	23.018141535969534	35.77708763999664	15.620499351813308	36.61492396610809	1.0477476124241263	1.2000986152773165	0.8730512635263851	0.7964307557757041	0.6613272311212814	60.0	4.0	33.421549934136806	212.0	297.0	13218.0	17554.0	0.6923076923076923	0.35055096418732784	0.5834970530451866	-1.0	0.048433415900981096	134.88198106774595	54.93784152809481	2.0	0.343811394891945	189.0	181.0	370.0	9313.0	12209.0	21522.0	61.0
15	303	medium	iso	1066.0	426.0	101.74011527999988	59.69848476000001	6.965919785308421E-5	1492.0	164.26702715999997	39.56008088970496	34.17601498127012	20.224859431168056	34.11805661931163	21.587033144922902	26.15668075268227	16.492422502470642	17.947384940377333	33.82489153968174	17.0	31.997481279530827	0.8252971143025949	1.1575393126256976	0.7129754517196802	0.5867742983748669	0.399624765478424	59.0	3.0	36.345563690772494	28.0	321.0	2208.0	33976.0	0.5294117647058824	0.2339142091152815	0.9197707736389685	-1.0	0.1514921213884078	129.843881255257	47.25748601742666	4.0	0.47277936962750716	207.0	24.0	231.0	15678.0	1643.0	17321.0	44.0
[truncated: 67 more columns]
