# Supplementary material for: Exploiting Single-Cell Quantitative Data to Map Genetic Variants Having Probabilistic Effects
Source: PLoS Genet. 2016 Aug 1;12(8):e1006213. doi: 10.1371/journal.pgen.1006213 (PMC4968810; doi:10.1371/journal.pgen.1006213)
Supplement: S1 Dataset — (ZIP) [file pgen.1006213.s007.zip › data/2014-10-07_morpho/k_series/ky-2_A.xls]

image_number	cell_	Agroup	C11-1_A	C12-1_A	C13_A	C103_A	C104_A	C115_A	C126_A	C127_A	A7-1_A	A8-1_A	A101_A	A120_A	A121_A	A122_A	A123_A	D14-1_A	D15-1_A	D16-1_A	D17-1_A	D102_A	D105_A	D117_A	D127_A	D135_A	D147_A	D148_A	D154_A	D155_A	D173_A	D176_A	D179_A	D182_A	D188_A	D191_A	D194_A
1	1	B	762.0	102.9116881599999	2.308060400238097E-4	33.13608305156178	28.160255680657446	1.1766968108291043	100.0	6.0	136.0	19588.0	0.1784776902887139	69.1383126032097	24.186773244895647	3.0	0.8088235294117647	65.0	2550.0	55.0	0.0011642425198713816	20.024984394500787	0.6043256338819734	3.605551275463989	21.0	4.123105625617661	0.25	0.22360679774997896	37.05652818940956	17.402704131356245	5.385164807134504	10.44030650891055	4.123105625617661	2.5321462647095156	1.4142135623730951	39.23076923076923	1.4019607843137254
1	8	B	860.0	107.15432883999989	1.0058427671184991E-4	35.11409973215888	29.732137494637012	1.1810149787748239	85.0	4.0	192.0	25602.0	0.22325581395348837	62.62363616586209	24.020824298928627	4.0	0.6875	128.0	5797.0	77.0	0.0019812564909993833	19.924858845171276	0.5674318577765872	3.0	20.615528128088304	3.605551275463989	0.16666666666666666	0.19999999999999998	20.556045219583464	13.134022306396332	7.810249675906654	13.601470508735444	6.4031242374328485	2.124192816566147	2.0	45.2890625	1.7001897533206831
1	9	B	792.0	102.32590171999992	1.1682248366460755E-4	33.0	29.017236257093817	1.1372551027127031	90.0	3.0	194.0	19529.0	0.24494949494949494	83.60063044125987	25.96150997149434	3.0	0.7680412371134021	104.0	7665.0	128.0	0.0012389347890581774	17.46424919657298	0.5292196726234236	4.0	17.26267650163207	3.1622776601683795	0.2857142857142857	0.23249527748763857	90.0	71.56505117707799	8.06225774829855	14.560219778561036	5.385164807134504	2.703764935712091	1.4142135623730951	73.70192307692308	1.7367253750815395
1	12	B	728.0	98.08326103999994	6.088870909254967E-5	31.38470965295043	27.784887978899608	1.1295604170434157	117.0	3.0	90.0	10256.0	0.12362637362637363	16.1245154965971	8.06225774829855	1.0	0.3333333333333333	75.0	4175.0	74.0	7.475461928662483E-4	18.973665961010276	0.6045512662318541	5.385164807134504	20.248456731316587	6.082762530298219	0.3866323008783335	0.4301162633521313	53.408911732600714	41.06982445427451	5.656854249492381	10.816653826391969	4.47213595499958	2.418677324489565	1.4142135623730951	55.666666666666664	1.3293413173652695
1	13	B	722.0	97.49747459999993	5.190138705879688E-5	31.32091952673165	28.160255680657446	1.1122384640933918	76.0	3.0	164.0	18630.0	0.22714681440443213	66.16496268182813	24.020824298928627	2.0	0.4451219512195122	77.0	5428.0	103.0	9.97164252514188E-4	16.1245154965971	0.5148161593032162	4.123105625617661	18.24828759089466	3.605551275463989	0.28797018815893544	0.25	85.60129464500446	52.125016348901795	6.4031242374328485	10.63014581273465	4.242640687119285	2.505549396395485	2.8284271247461903	70.49350649350649	1.4611274871039057
1	16	B	777.0	100.91168815999991	1.1146154653963607E-4	32.2490309931942	28.284271247461902	1.1401754250991378	100.0	3.0	137.0	15178.0	0.17631917631917632	68.47049426353787	25.96150997149434	5.0	0.781021897810219	140.0	6587.0	87.0	0.0019816089252276637	16.492422502470642	0.5114083119567588	2.0	16.76305461424021	3.0	0.14285714285714285	0.21428571428571427	82.8749836510982	82.8749836510982	9.433981132056603	16.15549442140351	6.324555320336759	2.5544079548889598	1.0	47.05	1.8490967056323062
1	21	B	910.0	110.9116881599999	1.1307701600667734E-4	35.35533905932738	31.76476034853718	1.1130365433704759	71.0	4.0	113.0	14186.0	0.12417582417582418	65.20543567115016	25.942243542145693	2.0	0.7787610619469026	97.0	5167.0	77.0	7.446823544849336E-4	20.615528128088304	0.5830951894845301	4.0	20.615528128088304	4.0	0.23529411764705882	0.23529411764705882	28.072486935852965	28.072486935852965	6.324555320336759	12.649110640673518	4.123105625617661	3.067859955389482	0.0	53.2680412371134	1.4455196438939424
1	22	B	838.0	107.7401152799999	1.5686406539532145E-4	36.40054944640259	27.51363298439521	1.3230004727855365	63.0	3.0	173.0	10804.0	0.2064439140811456	38.832113508732974	16.15549442140351	1.0	0.3930635838150289	161.0	6267.0	48.0	0.006363891372609614	18.439088914585774	0.5065607304015044	2.23606797749979	26.68332812825267	9.0	0.16666666666666666	0.5	82.87498365109819	19.44003482817618	10.198039027185569	18.110770276274835	6.082762530298219	2.9773922927395486	8.246211251235321	38.92546583850932	1.2331258975586405
2	27	A	860.0	106.08326103999993	1.0585290590945839E-4	35.4682957019364	29.154759474226502	1.216552506059644	115.0	3.0	424.0	35370.0	0.4930232558139535	76.80019655172946	24.20743687382041	5.0	0.44575471698113206	120.0	7100.0	78.0	0.0028101548601717845	19.4164878389476	0.5474322195269042	4.123105625617661	19.1049731745428	5.0	0.26559258100921596	0.35179877236514595	81.65610841596691	75.51023740611555	9.486832980505138	15.811388300841896	5.385164807134504	2.9361010975735176	2.0	59.166666666666664	1.3183098591549296
2	29	B	948.0	113.98275595999988	1.24111804547311E-4	35.805027579936315	30.805843601498726	1.1622803791094485	113.0	4.0	131.0	25047.0	0.13818565400843882	76.6933586517802	25.079872407968907	2.0	1.2900763358778626	98.0	11204.0	163.0	3.3580767674143674E-4	22.627416997969522	0.6319620044266915	5.0990195135927845	23.345235059857504	5.385164807134504	0.31323027878410764	0.31514293343362576	42.436229788534995	31.944752776203398	6.708203932499369	11.40175425099138	5.385164807134504	2.1172526114494827	1.0	114.3265306122449	1.4257408068546948
2	30	B	1053.0	119.39696951999987	1.1878047644826152E-4	37.44329045369811	33.015148038438355	1.1341245663991641	165.0	4.0	128.0	25184.0	0.12155745489078823	96.4891905965321	31.32091952673165	3.0	1.2421875	81.0	10554.0	180.0	9.571615883863138E-4	23.769728648009426	0.6348194392104178	9.433981132056603	24.73863375370596	10.295630140987	0.5393048054696105	0.6056253024110001	68.25922094552828	65.30844183652192	6.324555320336759	10.816653826391969	3.605551275463989	3.0000000000000004	1.0	130.2962962962963	1.3814667424673108
2	31	B	1053.0	119.63961019999985	7.291637558030849E-5	39.96248240537617	31.38470965295043	1.2733105657907324	137.0	3.0	151.0	26012.0	0.14339981006647673	82.26193129118849	28.319604517012593	7.0	1.0463576158940397	172.0	19374.0	158.0	0.005457126651314583	24.041630560342615	0.6016050333526899	7.0	21.2602916254693	6.708203932499369	0.4117647058823529	0.3946002313234923	57.094757077012105	83.6598082540901	12.206555615733702	22.80350850198276	5.0990195135927845	4.47213595499958	3.1622776601683795	112.63953488372093	1.4027046557241665
2	33	B	986.0	115.15432883999989	5.643896881929068E-5	36.61966684720111	32.202484376209235	1.13716899663354	162.0	3.0	164.0	21139.0	0.1663286004056795	78.83241895099766	29.120439557122072	4.0	0.5975609756097561	83.0	9694.0	151.0	3.771979636317062E-4	25.079872407968907	0.6848744013050952	8.0	25.079872407968907	8.0	0.47058823529411764	0.47058823529411764	36.2538377374448	36.2538377374448	5.385164807134504	10.770329614269007	4.47213595499958	2.408318915758459	0.0	116.79518072289157	1.2928615638539303
2	36	A	1190.0	127.39696951999987	5.7035380675361424E-5	42.15447781671598	34.92849839314596	1.2068791890861241	124.0	4.0	368.0	25073.0	0.3092436974789916	72.0554606800606	27.459060435491963	1.0	0.3179347826086957	373.0	17995.0	20.0	0.0033640921086438907	26.0	0.6167790789164973	4.47213595499958	28.0178514522438	12.041594578792296	0.2222222222222222	0.7071067811865475	3.731396999160438	71.20011484134736	14.317821063276353	25.0	12.806248474865697	1.952172023607576	11.704699910719626	48.24396782841823	0.41455959988885804
2	38	B	954.0	112.56854239999988	4.930820450300909E-5	34.92849839314596	32.69556544854363	1.0682946728086573	93.0	3.0	105.0	12491.0	0.11006289308176101	60.32694907272388	27.294688127912362	2.0	0.5714285714285714	102.0	8132.0	97.0	5.112582748084907E-4	18.681541692269406	0.5348509827704273	2.8284271247461903	19.924858845171276	3.1622776601683795	0.16666666666666669	0.18505830254940134	68.62937773065681	42.06432655357884	7.211102550927978	12.041594578792296	5.656854249492381	2.1286732957408	1.4142135623730951	79.72549019607843	1.2166748647319234
2	39	B	766.0	99.84062035999995	7.027093563305397E-5	30.528675044947494	29.68164415931166	1.0285371956179221	58.0	3.0	174.0	25630.0	0.22715404699738903	65.10384191986493	23.0	5.0	0.7471264367816092	153.0	10417.0	27.0	0.0025783551836948532	17.029386365926403	0.5578160971890842	5.385164807134504	19.697715603592208	11.180339887498949	0.35355339059327373	0.7142857142857143	80.1939072401029	84.95754893082909	8.94427190999916	15.524174696260024	6.324555320336759	2.4545875417267156	5.830951894845301	68.08496732026144	0.3965633099740808
2	41	B	945.0	111.15432883999989	2.8308908179548228E-5	35.22782990761707	32.202484376209235	1.0939475816854343	78.0	4.0	119.0	12490.0	0.1259259259259259	18.464584647759487	9.219544457292887	2.0	0.453781512605042	96.0	6609.0	75.0	7.826568365269483E-4	21.095023109728988	0.5988169911416472	3.1622776601683795	21.470910553583888	4.0	0.18864566947613626	0.25	17.10272896905238	35.537677791974374	6.082762530298219	11.704699910719626	5.385164807134504	2.17350820818199	1.4142135623730951	68.84375	1.0894235133908308
2	43	A	792.0	101.49747459999995	7.936479632204851E-5	32.64965543462902	29.068883707497267	1.1231822922119372	92.0	4.0	451.0	24950.0	0.5694444444444444	62.61637996828736	25.0	2.0	0.2638580931263858	167.0	12879.0	118.0	0.004781633511428507	20.248456731316587	0.6201736729460422	3.605551275463989	18.867962264113206	2.23606797749979	0.25	0.1514456332038457	29.744881296942225	36.86989764584402	11.704699910719626	20.396078054371138	8.246211251235321	2.473387769603369	1.4142135623730951	77.11976047904191	1.5300877397313457
2	46	B	1194.0	127.39696951999987	6.448600244151898E-5	41.23105625617661	34.92849839314596	1.1804417067144062	54.0	3.0	100.0	10957.0	0.08375209380234507	41.9421702858798	18.867962264113206	2.0	0.44	105.0	9271.0	112.0	3.702212175793108E-4	30.01666203960727	0.7280109889280518	10.770329614269007	29.0	10.295630140987	0.55766652858546	0.535244324104877	35.83765295427827	43.09084756700361	7.280109889280518	12.649110640673518	5.385164807134504	2.3488808780588144	1.4142135623730951	88.29523809523809	1.2684715780390465
2	48	B	1000.0	114.81118307999986	5.1623170272955014E-5	37.44329045369811	33.015148038438355	1.1341245663991641	52.0	3.0	92.0	8660.0	0.092	15.442387549448897	7.280109889280518	1.0	0.41304347826086957	80.0	7563.0	126.0	3.178665938759357E-4	25.942243542145693	0.6928409129594403	8.06225774829855	24.596747752497688	7.0	0.44516371337668237	0.3888888888888889	24.88036685918169	32.005383208083515	6.082762530298219	10.198039027185569	5.0990195135927845	2.0	1.4142135623730951	94.5375	1.3328044426814756
3	60	B	1032.0	118.32590171999988	1.4214692069888186E-4	38.2099463490856	32.55764119219941	1.1736091728365272	100.0	11.0	103.0	19414.0	0.0998062015503876	82.51658779351507	28.635642126552707	4.0	1.3786407766990292	126.0	16051.0	196.0	5.237971081637203E-4	19.72308292331602	0.5161766714647066	4.242640687119285	20.12461179749811	5.656854249492381	0.2606233456578416	0.3474977942104555	87.87890360333856	87.87890360333856	8.246211251235321	14.866068747318506	6.324555320336759	2.3505318547086316	1.4142135623730951	127.38888888888889	1.538595726122983
3	65	B	725.0	97.25483391999992	8.950891212041395E-5	31.906112267087632	27.459060435491963	1.161952075601526	90.0	3.0	91.0	12842.0	0.12551724137931033	32.024058704393795	15.811388300841896	2.0	0.6043956043956044	69.0	7301.0	160.0	4.460938223994377E-4	17.26267650163207	0.5410460653158039	7.211102550927978	17.804493814764857	6.708203932499369	0.5	0.45433689961153706	86.05481377096243	86.82016988013578	5.385164807134504	9.433981132056603	4.47213595499958	2.1095023109728985	1.0	105.81159420289855	1.5121216271743598
3	70	B	1001.0	115.7401152799999	5.249626479005595E-5	39.0	32.01562118716424	1.2181553427311274	65.0	3.0	148.0	16702.0	0.14785214785214784	26.618143433374833	13.038404810405298	2.0	0.2972972972972973	115.0	7020.0	81.0	6.164347995734059E-4	24.331050121192877	0.6238730800305866	6.4031242374328485	25.179356624028344	6.708203932499369	0.3333333333333333	0.3333333333333333	38.65980825409009	26.56505117707799	6.708203932499369	12.206555615733702	5.830951894845301	2.0934070175616757	1.4142135623730951	61.04347826086956	1.3269230769230769
3	71	B	876.0	108.5685423999999	9.361484476157254E-5	35.805027579936315	29.410882339705484	1.2174074604894993	101.0	3.0	48.0	7500.0	0.0547945205479452	32.33770966227224	15.033296378372908	2.0	1.0	109.0	8888.0	131.0	0.002923901532735142	20.591260281974	0.5750941047595368	4.0	20.248456731316587	3.1622776601683795	0.2222222222222222	0.17541160386140586	35.537677791974374	17.10272896905238	8.94427190999916	14.7648230602334	5.830951894845301	2.5321462647095156	1.4142135623730951	81.54128440366972	1.6065481548154816
3	75	B	919.0	111.15432883999989	5.806027270636757E-5	36.796738985948195	30.479501308256342	1.2072618450611141	51.0	5.0	62.0	9540.0	0.06746463547334058	65.88519094502325	24.041630560342615	2.0	1.1774193548387097	114.0	7316.0	95.0	0.0017222319120349134	18.601075237738275	0.5055087964409452	2.23606797749979	19.79898987322333	1.0	0.15617376188860607	0.058823529411764705	69.44395478041653	47.12109639666144	8.54400374531753	15.524174696260024	5.0990195135927845	3.044541142640508	2.0	64.17543859649123	1.480317113176599
3	76	B	947.0	112.56854239999988	3.892704174058932E-5	37.20215047547655	31.622776601683793	1.1764352935882194	63.0	3.0	76.0	6740.0	0.08025343189017951	69.72552262004123	29.410882339705484	1.0	0.5131578947368421	137.0	14097.0	154.0	0.0037767759533178483	20.808652046684813	0.5593400322489894	2.23606797749979	19.4164878389476	1.0	0.125	0.058823529411764705	9.688786560366793	36.2538377374448	10.04987562112089	18.110770276274835	5.0990195135927845	3.551814270958522	1.4142135623730951	102.89781021897811	1.496630488756473
3	78	B	904.0	109.15432883999992	8.36324572912798E-5	35.34119409414458	30.463092423455635	1.1601315323763046	70.0	3.0	225.0	12371.0	0.2488938053097345	75.85881109129042	25.019992006393608	3.0	0.39555555555555555	288.0	16920.0	100.0	0.005150795482308142	21.18962010041709	0.5995728396717597	4.123105625617661	19.4164878389476	5.0	0.23608834134288123	0.31622776601683794	40.60129464500446	79.69515353123397	13.92838827718412	23.53720459187964	10.198039027185569	2.3080127982580767	3.1622776601683795	58.75	1.702127659574468
4	82	B	1094.0	122.81118307999985	2.6081463162145306E-4	38.07886552931954	34.92849839314596	1.0901947487325072	71.0	3.0	174.0	22373.0	0.1590493601462523	73.74568571706051	28.178005607210743	5.0	0.7471264367816092	130.0	11698.0	128.0	0.0013920216650770828	22.80350850198276	0.5988494716163423	4.47213595499958	22.561028345356956	4.123105625617661	0.25	0.23608834134288123	14.036243467926479	1.5074357587749656	8.06225774829855	14.317821063276353	5.0990195135927845	2.8079557305298435	1.0	89.98461538461538	1.4224653786972132
4	89	B	1112.0	122.81118307999986	7.530438388432737E-5	38.07886552931954	35.84689665786984	1.062263935780887	51.0	3.0	127.0	23612.0	0.11420863309352518	92.75379593399448	29.614185789921695	4.0	1.2834645669291338	121.0	9898.0	116.0	3.842750317722048E-4	20.591260281974	0.5407529871424182	2.23606797749979	20.615528128088304	2.0	0.1315334104411641	0.1111111111111111	42.18444331578877	21.25050550713324	7.0710678118654755	12.806248474865697	5.656854249492381	2.263846284534354	2.23606797749979	81.80165289256199	1.4180642554051321
4	92	B	797.0	102.32590171999992	4.5241196373738426E-5	32.01562118716424	30.01666203960727	1.0665949846428404	77.0	3.0	105.0	18607.0	0.13174404015056462	68.19774223309341	25.019992006393608	4.0	1.1523809523809523	88.0	7887.0	117.0	4.086044535557792E-4	18.0	0.5622255427989818	2.23606797749979	18.027756377319946	2.8284271247461903	0.14285714285714285	0.18181818181818182	26.56505117707799	45.0	7.0	11.40175425099138	5.0990195135927845	2.23606797749979	1.0	89.625	1.3054393305439331
4	95	B	905.0	110.56854239999988	6.216187540581762E-5	34.713109915419565	30.479501308256342	1.138900192767144	66.0	4.0	179.0	19579.0	0.19779005524861878	68.48309971818477	26.627053911388696	3.0	0.7541899441340782	82.0	6547.0	103.0	3.8868453255529856E-4	22.67156809750927	0.6531125604346546	5.0	23.430749027719962	5.830951894845301	0.2808279781508652	0.31763218935607507	5.839492311517446	11.745633425287949	5.830951894845301	10.63014581273465	5.0	2.12602916254693	1.0	79.84146341463415	1.2900565144340919
4	97	B	777.0	100.91168815999993	9.331646060551444E-5	32.2490309931942	29.274562336608895	1.1016059137753742	55.0	3.0	85.0	12359.0	0.1093951093951094	54.969949765556066	24.041630560342615	3.0	0.6235294117647059	73.0	7015.0	122.0	9.252075519365116E-4	20.09975124224178	0.6232668276601431	4.0	20.09975124224178	4.0	0.25	0.25	7.125016348901798	7.125016348901798	6.082762530298219	10.198039027185569	4.123105625617661	2.473387769603369	0.0	96.0958904109589	1.2695652173913043
4	98	A	818.0	105.1543288399999	1.0502947474246195E-4	32.984845004941285	29.832867780352597	1.1056545166155471	59.0	3.0	212.0	16658.0	0.2591687041564792	66.16886404487784	23.259406699226016	3.0	0.49056603773584906	89.0	10154.0	142.0	6.259203486001372E-4	17.46424919657298	0.5294628243351379	1.0	16.76305461424021	1.0	0.0625	0.0625	14.036243467926477	75.96375653207352	6.324555320336759	12.083045973594572	5.385164807134504	2.243765308275509	1.4142135623730951	114.08988764044943	1.2446326570809534
4	104	B	930.0	112.08326103999988	7.537707406335507E-5	37.48332962798263	30.4138126514911	1.2324442863346476	60.0	3.0	82.0	9103.0	0.08817204301075268	19.213941007166643	9.433981132056603	1.0	0.5121951219512195	95.0	5021.0	58.0	5.287681208686915E-4	26.019223662515376	0.6941545460542841	8.06225774829855	26.076809620810597	8.602325267042627	0.4742504557822676	0.5440588203494178	38.717507911838624	44.51030440687077	7.0710678118654755	12.806248474865697	5.0	2.5612496949731396	1.0	52.85263157894737	1.0973909579764987
4	106	B	716.0	96.91168815999994	8.018443749292529E-5	30.364452901377952	28.160255680657446	1.0782733383431071	45.0	4.0	174.0	11881.0	0.2430167597765363	29.610581302481876	13.341664064126334	1.0	0.41954022988505746	186.0	9317.0	75.0	0.00494120327404803	18.439088914585774	0.607259053027397	4.123105625617661	21.02379604162864	9.219544457292887	0.2831760569774271	0.6486848843683046	28.96766064606402	55.532711823141995	12.206555615733702	20.808652046684813	4.47213595499958	4.652956049652737	5.830951894845301	50.09139784946237	1.4972630675110012
5	118	B	744.0	98.6690474799999	1.0029773368911106E-4	31.89043743820395	28.319604517012593	1.126090493920783	57.0	3.0	83.0	14699.0	0.11155913978494623	62.6978125618397	23.08679276123039	3.0	1.3734939759036144	117.0	5861.0	79.0	0.00283082362626883	20.615528128088304	0.6464485840947235	7.615773105863909	21.18962010041709	8.94427190999916	0.5	0.5714285714285714	65.70903759164904	69.07549825507884	8.06225774829855	14.422205101855956	5.0	2.884441020371191	1.4142135623730951	50.0940170940171	1.5770346357276914
5	124	A	704.0	96.91168815999994	8.591044207395491E-5	31.953090617340916	26.92582403567252	1.1867079935978209	60.0	3.0	398.0	21322.0	0.5653409090909091	64.09529540219472	23.08679276123039	4.0	0.314070351758794	143.0	8353.0	93.0	0.003029093051471768	19.6468827043885	0.6148664284050868	4.123105625617661	16.15549442140351	0.0	0.28797018815893544	0.0	32.47119229084848	-1.0	9.0	15.231546211727817	6.708203932499369	2.270584848790187	4.123105625617661	58.41258741258741	1.592122590685981
5	125	B	764.0	100.91168815999993	7.315241160408841E-5	32.89376840679705	26.570660511172846	1.2379733049152228	70.0	3.0	116.0	12999.0	0.1518324607329843	67.88723227959197	26.1725046566048	3.0	1.0517241379310345	65.0	3961.0	82.0	0.0017124510330548924	17.46424919657298	0.530928806349966	2.0	18.788294228055936	3.1622776601683795	0.14285714285714285	0.21271781490575853	68.19859051364818	49.763641690726175	5.385164807134504	9.486832980505138	4.123105625617661	2.3008949665421112	1.4142135623730951	60.93846153846154	1.3456197929815703
5	130	B	691.0	94.42640679999992	6.510695372078085E-5	30.479501308256342	27.65863337187866	1.1019886954807296	70.0	3.0	107.0	12146.0	0.1548480463096961	59.21145134125087	21.213203435596427	4.0	0.897196261682243	125.0	5224.0	59.0	0.0011315116438481698	17.029386365926403	0.5587160430775635	3.0	16.401219466856727	3.1622776601683795	0.21428571428571427	0.22703830459324992	47.72631099390627	66.16125981682828	8.602325267042627	14.422205101855956	5.830951894845301	2.473387769603369	1.0	41.792	1.4117534456355283
5	131	B	966.0	116.22539663999989	1.5120204047310696E-4	41.677331968349414	28.653097563788805	1.4545489148447381	58.0	3.0	91.0	9376.0	0.09420289855072464	48.7333906160514	19.1049731745428	2.0	0.6703296703296703	177.0	9372.0	73.0	0.002845411192297166	21.540659228538015	0.5168435264737296	2.8284271247461903	21.02379604162864	1.4142135623730951	0.2102353324910547	0.10511766624552735	76.42956561483851	76.42956561483851	11.40175425099138	19.4164878389476	7.0710678118654755	2.745906043549196	1.4142135623730951	52.94915254237288	1.3786811779769528
6	139	B	833.0	105.7401152799999	6.14331813750517E-5	33.61547262794322	29.546573405388315	1.1377113740645428	86.0	3.0	171.0	29821.0	0.20528211284513806	78.04115389375639	27.294688127912362	5.0	0.9064327485380117	109.0	6988.0	96.0	6.450875984566661E-4	17.08800749063506	0.5083375646615325	0.0	17.88854381999832	1.4142135623730951	0.0	0.08333333333333334	-1.0	19.983106521899977	7.0710678118654755	13.038404810405298	6.0	2.173067468400883	1.4142135623730951	64.11009174311927	1.497424155695478
6	142	B	1031.0	116.66904747999989	1.0577955163560695E-4	38.05259518088089	32.01562118716424	1.1885633878044823	74.0	3.0	143.0	24105.0	0.13870029097963144	94.33350438968992	30.066592756745816	5.0	1.132867132867133	107.0	13932.0	197.0	5.511072238468054E-4	19.026297590440446	0.5	0.0	20.0	1.4142135623730951	0.0	0.07402332101976053	-1.0	48.012787504183336	6.4031242374328485	11.40175425099138	6.324555320336759	1.8027756377319943	1.4142135623730951	130.20560747663552	1.512991673844387
6	144	B	841.0	105.7401152799999	6.846121046878191E-5	35.0	29.206163733020468	1.1983771754463262	59.0	3.0	101.0	18336.0	0.12009512485136742	67.19632890370374	27.51363298439521	3.0	1.0792079207920793	108.0	7187.0	82.0	2.873960200683085E-4	19.235384061671343	0.5495824017620384	3.605551275463989	19.72308292331602	3.1622776601683795	0.22803508501982758	0.2	69.22774531795417	53.9726266148964	6.4031242374328485	12.206555615733702	5.0	2.4413111231467406	1.0	66.54629629629629	1.2322248504243773
6	145	A	912.0	110.2253966399999	6.679181533732542E-5	36.87817782917155	29.832867780352597	1.2361593293910171	68.0	3.0	438.0	24007.0	0.48026315789473684	84.59495002892196	28.653097563788805	1.0	0.2808219178082192	153.0	9413.0	84.0	0.001954389132848572	23.021728866442675	0.6242642728467978	7.0710678118654755	21.633307652783937	6.324555320336759	0.46726931351599776	0.45407660918649984	57.528807709151494	67.83365417791754	9.848857801796104	18.384776310850235	6.324555320336759	2.9068883707497264	1.4142135623730951	61.52287581699346	1.3653457983639647
6	150	B	664.0	94.42640679999994	1.738421147295998E-4	32.01562118716424	25.612496949731394	1.25	64.0	4.0	96.0	9565.0	0.14457831325301204	61.36404067925276	25.079872407968907	1.0	0.6979166666666666	75.0	3522.0	66.0	6.150143184791119E-4	18.601075237738275	0.5809999790101168	5.0990195135927845	17.72004514666935	6.4031242374328485	0.38218767082460553	0.5317505248607237	63.741340445192726	88.9087837747374	6.4031242374328485	10.63014581273465	4.242640687119285	2.505549396395485	3.0	46.96	1.4054514480408857
6	152	B	1102.0	121.98275595999988	9.600232836991781E-5	39.84971769034255	33.52610922848042	1.1886174270556342	50.0	4.0	137.0	15128.0	0.12431941923774954	80.4530162046983	30.610455730027933	3.0	0.9562043795620438	108.0	12176.0	140.0	6.211732387926692E-4	22.847319317591726	0.5733370433168389	3.605551275463989	21.840329667841555	2.0	0.19999999999999998	0.1	38.784364100297346	17.525568373722876	6.708203932499369	12.529964086141668	5.830951894845301	2.148871112659745	3.0	112.74074074074075	1.2417871222076216
6	153	A	803.0	103.74011527999993	8.138469986674091E-5	35.38361202590826	27.586228448267445	1.2826549338653987	67.0	3.0	512.0	32851.0	0.6376089663760897	67.44198369775438	25.079872407968907	1.0	0.25	170.0	6220.0	58.0	0.0031725041957737427	18.601075237738275	0.5256974676332752	2.23606797749979	20.518284528683193	2.8284271247461903	0.17845765256206242	0.15987215339548633	69.27444113443946	2.290610042638548	10.198039027185569	19.313207915827967	5.385164807134504	3.5863726752133895	3.0	36.588235294117645	1.5852090032154342
7	155	B	776.0	100.91168815999994	7.603871892384134E-5	33.13608305156178	29.154759474226502	1.1365582721015026	82.0	3.0	170.0	24133.0	0.2190721649484536	90.99873091611288	25.495097567963924	5.0	1.0647058823529412	137.0	12100.0	155.0	0.0030216417126289275	19.4164878389476	0.5859620706748697	4.242640687119285	20.223748416156685	4.47213595499958	0.2606233456578416	0.2701716134791496	41.423665625002656	22.98871680208066	9.055385138137417	15.297058540778355	7.0710678118654755	2.1633307652783937	1.4142135623730951	88.32116788321167	1.7549586776859505
7	156	A	781.0	101.49747459999992	7.600926952130928E-5	32.0624390837628	28.071337695236398	1.142177100067578	95.0	3.0	287.0	25693.0	0.3674775928297055	64.46843122555471	22.80350850198276	3.0	0.4355400696864111	117.0	9704.0	100.0	8.142226576415667E-4	18.384776310850235	0.5734054188086001	6.082762530298219	18.027756377319946	7.0710678118654755	0.40196026221723297	0.46726931351599776	76.96134341697704	85.44623202084136	7.280109889280518	14.317821063276353	5.0990195135927845	2.8079557305298435	2.23606797749979	82.94017094017094	1.2056883759274526
7	159	B	710.0	97.49747459999992	7.07225613327975E-5	31.953090617340916	26.92582403567252	1.1867079935978209	86.0	3.0	143.0	14731.0	0.20140845070422536	75.40508368644177	25.612496949731394	2.0	0.9300699300699301	149.0	4846.0	48.0	0.005197141324466186	19.6468827043885	0.6148664284050868	4.123105625617661	18.35755975068582	3.1622776601683795	0.26559258100921596	0.23249527748763857	35.83765295427827	49.76364169072616	10.198039027185569	17.11724276862369	4.123105625617661	4.151541173786797	5.0	32.52348993288591	1.4758563763929013
7	160	B	720.0	97.49747459999992	8.204374384418007E-5	32.28002478313795	26.92582403567252	1.1988500236936832	93.0	3.0	57.0	8943.0	0.07916666666666666	77.46047310815744	22.847319317591726	3.0	1.9473684210526316	198.0	8168.0	58.0	0.0020094265363433564	16.492422502470642	0.5109172812991691	1.0	17.72004514666935	1.0	0.0625	0.0625	17.35402463626133	17.35402463626133	10.770329614269007	20.248456731316587	7.211102550927978	2.807955730529843	2.0	41.25252525252525	1.4059745347698336
7	161	B	710.0	97.49747459999993	1.0520100300468249E-4	32.0624390837628	26.019223662515376	1.2322596361686835	89.0	3.0	113.0	9673.0	0.1591549295774648	70.70187561300956	25.179356624028344	2.0	0.6991150442477876	103.0	3556.0	40.0	8.401704091141261E-4	19.026297590440446	0.593413917785058	3.0	19.0	3.1622776601683795	0.17647058823529413	0.18864566947613626	3.5763343749973444	22.01128319791934	6.708203932499369	12.083045973594572	5.385164807134504	2.243765308275509	1.0	34.52427184466019	1.158605174353206
7	162	B	781.0	101.7401152799999	6.564493630469794E-5	33.83784863137726	28.792360097775937	1.1752370599863073	128.0	3.0	169.0	13833.0	0.21638924455825864	85.33773658999003	27.51363298439521	1.0	0.8579881656804734	126.0	11044.0	127.0	0.002752316292113522	18.788294228055936	0.555244939852171	2.23606797749979	18.788294228055936	2.23606797749979	0.15617376188860607	0.15617376188860607	42.87890360333853	42.87890360333853	8.246211251235321	14.142135623730951	6.082762530298219	2.324952774876386	0.0	87.65079365079364	1.4489315465411083
7	165	B	808.0	103.49747459999992	5.305472526174483E-5	34.058772731852805	29.068883707497267	1.1716574009021399	82.0	3.0	178.0	18817.0	0.2202970297029703	83.58944043316997	26.627053911388696	4.0	0.5674157303370787	94.0	7263.0	106.0	7.154495057521831E-4	24.020824298928627	0.7052756858870495	7.280109889280518	23.08679276123039	6.708203932499369	0.434294945450817	0.4052574202187244	19.311856564352667	29.931511840507795	7.0	13.152946437965905	5.0990195135927845	2.579505021093418	1.4142135623730951	77.26595744680851	1.3718848960484649
7	167	B	712.0	97.49747459999993	1.3781469889293814E-4	31.304951684997057	26.832815729997478	1.1666666666666667	69.0	3.0	52.0	8522.0	0.07303370786516854	61.72169562573194	25.317977802344327	3.0	1.4807692307692308	79.0	4382.0	63.0	4.834006359753182E-4	17.0	0.5430450802499489	1.4142135623730951	17.88854381999832	2.23606797749979	0.08687444855261388	0.1350858067395748	18.434948822922024	0.0	5.830951894845301	10.295630140987	5.0	2.0591260281974	1.0	55.46835443037975	1.1357827476038338
7	168	B	678.0	95.49747459999992	1.361941024732884E-4	30.265491900843113	26.1725046566048	1.1563850039551113	85.0	3.0	100.0	11967.0	0.14749262536873156	61.80406888685383	23.53720459187964	2.0	1.19	224.0	10204.0	55.0	0.0034824414537570334	16.278820596099706	0.5378673721687048	1.4142135623730951	18.027756377319946	8.0	0.10511766624552735	0.5714285714285714	37.40535663140855	82.40535663140855	11.661903789690601	21.95449840010015	6.708203932499369	3.272783388968954	9.055385138137417	45.55357142857143	1.2073696589572716
7	171	B	862.0	110.5685423999999	2.737053831783115E-4	35.0	28.600699292150182	1.2237463022313648	37.0	4.0	93.0	12769.0	0.10788863109048724	55.88062462187639	20.518284528683193	4.0	0.9032258064516129	311.0	9898.0	34.0	0.002131214227838905	21.633307652783937	0.6180945043652554	4.123105625617661	29.068883707497267	12.165525060596439	0.23608834134288123	0.7047299449448798	21.50143432404792	26.07535558394875	11.40175425099138	22.360679774997898	10.198039027185569	2.1926450482675732	8.06225774829855	31.826366559485532	1.0682966255809254
7	172	B	731.0	98.91168815999991	8.946912126849682E-5	32.01562118716424	27.0	1.1857637476727498	42.0	4.0	119.0	11950.0	0.16279069767441862	58.63217009213612	23.40939982143925	5.0	0.7647058823529411	148.0	5811.0	36.0	0.0016563558178591556	17.029386365926403	0.5319086662842529	1.0	18.027756377319946	2.8284271247461903	0.06666666666666667	0.2	3.5763343749973444	48.576334374997344	10.198039027185569	19.235384061671343	5.0990195135927845	3.7723691800736088	2.23606797749979	39.263513513513516	0.9168817759421786
7	173	B	687.0	94.66904747999993	8.038918319923954E-5	29.832867780352597	27.018512172212592	1.1041639743225555	57.0	3.0	99.0	10003.0	0.14410480349344978	56.24576422822864	22.0	4.0	0.7272727272727273	158.0	4847.0	39.0	0.0019035473066996212	17.69180601295413	0.5930306849214693	4.123105625617661	18.384776310850235	4.47213595499958	0.26559258100921596	0.2701716134791496	36.67434966957317	24.145541960421653	9.899494936611665	18.439088914585774	5.0	3.687817782917155	1.0	30.67721518987342	1.2713018361873323
7	175	B	1045.0	118.91168815999988	1.301392253965152E-4	38.897300677553446	32.57299494980466	1.19415794395003	62.0	4.0	87.0	11149.0	0.08325358851674641	30.849388965617347	11.40175425099138	2.0	0.7241379310344828	89.0	11616.0	177.0	0.0010687159980944576	22.090722034374522	0.5679242942203048	5.656854249492381	23.194827009486403	5.830951894845301	0.31974430679097265	0.33333333333333337	63.43494882292201	49.39870535499551	6.708203932499369	11.704699910719626	5.385164807134504	2.17350820818199	1.4142135623730951	130.51685393258427	1.356146694214876
7	176	B	629.0	91.84062035999995	1.132051876936566E-4	29.068883707497267	25.495097567963924	1.140175425099138	63.0	3.0	54.0	9354.0	0.08585055643879173	33.729772360599235	13.92838827718412	2.0	1.1296296296296295	131.0	7990.0	79.0	0.0017061888700043422	17.204650534085253	0.591857971128349	3.1622776601683795	20.248456731316587	8.246211251235321	0.21271781490575853	0.5663521139548542	23.838740183171723	56.3099324740202	8.94427190999916	17.88854381999832	3.1622776601683795	5.65685424949238	5.830951894845301	60.99236641221374	1.295244055068836
7	178	B	820.0	104.08326103999993	1.1247161288123571E-4	33.97057550292606	30.4138126514911	1.1169456421722446	62.0	3.0	115.0	11341.0	0.1402439024390244	7.211102550927978	3.605551275463989	1.0	0.3739130434782609	71.0	6004.0	117.0	4.28567084914719E-4	18.35755975068582	0.5403959008320183	3.605551275463989	18.867962264113206	3.1622776601683795	0.25	0.2	73.92642583525361	58.67130713219583	5.385164807134504	9.486832980505138	4.123105625617661	2.3008949665421112	1.0	84.56338028169014	1.3835776149233843
7	180	B	982.0	114.0832610399999	9.018314179145979E-5	37.21558813185679	32.2490309931942	1.1540063991290384	85.0	4.0	231.0	16363.0	0.23523421588594703	39.033514913073915	17.029386365926403	2.0	0.24242424242424243	137.0	11750.0	129.0	0.002124028751957976	23.08679276123039	0.6203527586191213	4.0	20.09975124224178	1.0	0.2222222222222222	0.05555555555555555	6.009005957494525	6.009005957494525	10.0	17.204650534085253	5.0	3.4409301068170506	3.0	85.76642335766424	1.5040851063829788
7	181	B	820.0	105.74011527999988	8.05009292885524E-5	32.449961479175904	30.23243291566195	1.0733493255306343	38.0	4.0	147.0	8647.0	0.17926829268292682	0.0	0.0	0.0	0.24489795918367346	89.0	7447.0	101.0	5.020716322090703E-4	20.615528128088304	0.6353020832187396	8.06225774829855	19.6468827043885	7.211102550927978	0.5460449959615772	0.45607017003965516	62.48010756904981	66.42529379808738	6.4031242374328485	10.816653826391969	5.0	2.1633307652783937	1.0	83.67415730337079	1.2070632469450784
7	182	B	918.0	112.6690474799999	2.6284711509810376E-4	38.8329756778952	28.635642126552707	1.356106334416259	42.0	3.0	93.0	9915.0	0.10130718954248366	50.32243488403339	23.323807579381203	1.0	0.5698924731182796	83.0	6993.0	96.0	6.780245137565174E-4	26.1725046566048	0.6739762843232977	7.0710678118654755	26.1725046566048	7.0710678118654755	0.4130961923860138	0.4130961923860138	20.018760393783936	20.018760393783936	6.082762530298219	12.0	4.0	3.0	0.0	84.25301204819277	1.1394251394251393
8	186	A	807.0	105.39696951999987	5.046116374447805E-5	34.058772731852805	28.42534080710379	1.1981834435329324	99.0	3.0	429.0	18955.0	0.5315985130111525	0.0	0.0	0.0	0.04895104895104895	178.0	12189.0	108.0	0.004166985762615811	20.615528128088304	0.6052927476393779	3.605551275463989	21.095023109728988	5.0	0.2166365803419133	0.3333333333333333	6.54629078329404	40.23635830927381	11.180339887498949	19.4164878389476	6.4031242374328485	3.032345948472818	2.8284271247461903	68.47752808988764	1.5771597341865615
8	190	A	743.0	99.49747459999993	1.07220490977617E-4	32.7566787083184	26.92582403567252	1.2165525060596438	102.0	4.0	417.0	36769.0	0.5612382234185733	61.052141257405445	25.80697580112788	3.0	0.328537170263789	103.0	9060.0	126.0	0.002921125400241416	17.029386365926403	0.5198752449100364	3.1622776601683795	17.4928556845359	1.0	0.23249527748763857	0.06666666666666667	75.69972255081441	32.73522627210761	8.602325267042627	14.422205101855956	5.0	2.884441020371191	3.0	87.96116504854369	1.4324503311258279
8	194	B	757.0	100.3259017199999	7.913879918691917E-5	33.421549934136806	27.018512172212592	1.2369870598762824	133.0	3.0	188.0	21624.0	0.24834874504623514	73.49311507820758	22.02271554554524	1.0	0.5851063829787234	112.0	8842.0	117.0	0.002539635153638692	18.601075237738275	0.556559323980936	2.23606797749979	18.35755975068582	3.1622776601683795	0.1350858067395748	0.21271781490575853	13.671307132195828	58.67130713219583	8.246211251235321	14.560219778561036	6.324555320336759	2.3021728866442674	2.23606797749979	78.94642857142857	1.4820176430671794
8	198	A	867.0	108.91168815999991	7.811813464697665E-5	37.656340767525464	28.442925306655784	1.3239264372962964	75.0	4.0	418.0	18512.0	0.48212226066897346	26.076809620810597	13.038404810405298	1.0	0.06698564593301436	127.0	8475.0	64.0	0.0032706438009979266	22.360679774997898	0.5938091519046793	3.1622776601683795	20.615528128088304	2.23606797749979	0.16666666666666669	0.125	5.906141113770499	14.036243467926479	9.433981132056603	15.620499351813308	5.656854249492381	2.761340254296815	5.385164807134504	66.73228346456693	0.95905604719764
8	202	A	666.0	98.66904747999992	5.06031000024977E-4	30.675723300355934	26.570660511172846	1.1544960761309238	68.0	6.0	192.0	14685.0	0.2882882882882883	27.70462907452372	13.152946437965905	2.0	0.3125	151.0	7273.0	66.0	0.0037633863983224007	16.492422502470642	0.5376376081172723	1.4142135623730951	18.788294228055936	3.605551275463989	0.1	0.25	64.6538240580533	36.65610841596691	9.848857801796104	17.029386365926403	5.0	3.4058772731852804	4.123105625617661	48.16556291390729	1.3702736147394472
8	204	B	808.0	104.32590171999993	1.65032747883798E-4	34.539832078341085	26.92582403567252	1.2827771596732265	78.0	4.0	72.0	8860.0	0.0891089108910891	29.757191483010295	12.806248474865697	3.0	1.0	228.0	17023.0	130.0	0.004807501371536424	19.924858845171276	0.5768661179353437	3.0	17.88854381999832	1.0	0.1875	0.07692307692307693	20.556045219583467	69.44395478041653	12.165525060596439	21.840329667841555	11.40175425099138	1.9155236279489662	3.1622776601683795	74.66228070175438	1.7411737061622512
8	208	A	900.0	109.15432883999989	4.24802562193377E-5	34.36568055487916	30.265491900843113	1.135474046398097	61.0	3.0	234.0	13399.0	0.26	33.285350254397414	16.278820596099706	2.0	0.1623931623931624	159.0	10308.0	51.0	0.004025008985726124	18.384776310850235	0.534974893964089	5.0	27.073972741361768	11.180339887498949	0.3125	0.6576670522058206	79.99202019855866	36.57303097851934	12.165525060596439	20.223748416156685	5.0990195135927845	3.96620337738362	10.0	64.83018867924528	0.7866705471478463
9	210	B	876.0	108.3259017199999	6.620603108036494E-5	34.0147027033899	31.016124838541646	1.0966780305553234	102.0	3.0	85.0	11173.0	0.09703196347031963	72.73848721065283	26.92582403567252	2.0	1.0	95.0	12396.0	184.0	3.7710935629500433E-4	19.026297590440446	0.559355104654326	2.0	18.0	1.4142135623730951	0.125	0.08333333333333334	0.0	45.0	6.708203932499369	11.40175425099138	5.0990195135927845	2.23606797749979	1.4142135623730951	130.4842105263158	1.4101323007421749
9	213	A	622.0	92.08326103999994	1.0084430119443823E-4	28.844410203711913	26.076809620810597	1.1061326375099443	103.0	4.0	235.0	15133.0	0.3778135048231511	56.82521852432141	21.095023109728988	3.0	0.4808510638297872	65.0	7679.0	153.0	6.020851931094741E-4	16.278820596099706	0.564366561185738	6.4031242374328485	15.811388300841896	5.830951894845301	0.4707670566443892	0.4472135954999579	85.03025927188969	87.27368900609373	5.385164807134504	9.433981132056603	3.605551275463989	2.6165155925684536	1.0	118.13846153846154	1.2950905065763771
9	215	B	752.0	99.25483391999994	7.890684914395812E-5	32.01562118716424	28.635642126552707	1.118033988749895	104.0	6.0	70.0	11829.0	0.09308510638297872	14.939759452009628	7.211102550927978	2.0	0.7428571428571429	79.0	8534.0	145.0	3.4660942838741024E-4	19.1049731745428	0.5967391062898507	3.605551275463989	20.09975124224178	4.47213595499958	0.25	0.3028912664076914	47.72631099390625	40.60129464500446	6.4031242374328485	11.40175425099138	5.0	2.2803508501982757	1.0	108.0253164556962	1.3422779470353878
9	222	B	842.0	106.91168815999991	7.582457996950407E-5	34.92849839314596	29.154759474226502	1.198037611115385	119.0	4.0	162.0	17742.0	0.19239904988123516	16.641201570751953	7.810249675906654	1.0	0.41358024691358025	105.0	12444.0	158.0	3.504056915081665E-4	19.924858845171276	0.5704470493092009	3.1622776601683795	18.027756377319946	1.4142135623730951	0.21271781490575853	0.1	42.06432655357884	68.62937773065681	6.708203932499369	12.206555615733702	5.830951894845301	2.0934070175616757	2.0	118.51428571428572	1.333172613307618
9	224	B	778.0	100.91168815999994	5.923647628858437E-5	33.13608305156178	28.160255680657446	1.1766968108291043	80.0	4.0	192.0	11487.0	0.2467866323907455	55.72154271153261	25.942243542145693	2.0	0.16666666666666666	80.0	8585.0	135.0	3.723070704907953E-4	21.213203435596427	0.6401843996644798	4.123105625617661	22.20360331117452	5.0990195135927845	0.25	0.31323027878410764	10.459909092929125	7.733598099022862	6.324555320336759	11.045361017187261	5.0	2.209072203437452	1.0	107.3125	1.2580081537565522
9	227	B	710.0	98.66904747999993	1.1795087454789689E-4	32.69556544854363	26.40075756488817	1.2384328505795332	65.0	3.0	171.0	13757.0	0.24084507042253522	38.1700440522535	16.492422502470642	4.0	0.4853801169590643	82.0	4919.0	84.0	2.2397165618926807E-4	17.204650534085253	0.5262074626347104	3.1622776601683795	17.26267650163207	3.605551275463989	0.23249527748763857	0.2650854018430103	83.418055344822	81.32682595212023	6.082762530298219	10.44030650891055	4.123105625617661	2.5321462647095156	1.0	59.98780487804878	1.4002846106932305
9	231	B	826.0	105.49747459999989	8.465769213407549E-5	34.713109915419565	27.294688127912362	1.271789945089019	101.0	3.0	121.0	8606.0	0.14648910411622276	19.908170449508503	9.899494936611665	1.0	0.256198347107438	144.0	20279.0	207.0	0.002011375292351784	24.515301344262525	0.7062260167410938	7.280109889280518	22.20360331117452	5.0	0.434294945450817	0.29411764705882354	5.937416099481517	10.007979801441337	10.295630140987	16.492422502470642	6.324555320336759	2.6076809620810595	2.8284271247461903	140.82638888888889	1.4698949652349722
9	232	B	839.0	105.7401152799999	4.943113019982131E-5	35.0	28.600699292150182	1.2237463022313648	50.0	4.0	87.0	7123.0	0.10369487485101311	10.198039027185569	5.0990195135927845	1.0	0.28735632183908044	89.0	10832.0	153.0	0.001794443670961511	24.596747752497688	0.7027642214999339	8.06225774829855	24.186773244895647	7.280109889280518	0.5	0.434294945450817	31.032210238467243	22.211830686446206	8.94427190999916	14.317821063276353	4.47213595499958	3.2015621187164243	1.4142135623730951	121.70786516853933	1.2571085672082718
9	233	B	875.0	107.74011527999988	9.856433325355173E-5	34.785054261852174	28.460498941515414	1.2222222222222223	32.0	3.0	59.0	4383.0	0.06742857142857143	10.922483995125258	5.385164807134504	1.0	0.4576271186440678	98.0	7753.0	113.0	4.4188540874252034E-4	23.40939982143925	0.6729729281207908	6.324555320336759	24.351591323771842	7.280109889280518	0.33333333333333337	0.38969534791087906	2.045408488887226	0.44414443311191576	6.708203932499369	11.40175425099138	5.0	2.2803508501982757	1.0	79.11224489795919	1.428350316006707
9	234	A	832.0	104.56854239999993	5.2883850546383875E-5	33.83784863137726	30.675723300355934	1.103082339740124	55.0	3.0	269.0	10181.0	0.3233173076923077	0.0	0.0	0.0	0.055762081784386616	78.0	8697.0	140.0	7.561040156161908E-4	23.194827009486403	0.6854699086270584	7.280109889280518	23.194827009486403	7.280109889280518	0.46895310261062645	0.46895310261062645	36.50144112050632	36.50144112050632	5.830951894845301	9.848857801796104	4.47213595499958	2.2022715545545237	0.0	111.5	1.2556053811659194
9	236	A	788.0	101.4974745999999	4.4068885162069E-5	33.06055050963308	29.068883707497267	1.1373175125093058	52.0	3.0	368.0	10658.0	0.467005076142132	0.0	0.0	0.0	0.043478260869565216	153.0	16659.0	118.0	0.0014366269516740138	21.840329667841555	0.6606160312266364	7.0710678118654755	26.0	12.041594578792296	0.4756514941544941	0.8100053069487063	41.63353933657021	45.0	9.899494936611665	17.69180601295413	7.0710678118654755	2.5019992006393603	5.0	108.88235294117646	1.0837385197190708
10	242	B	750.0	99.4974745999999	4.345782079641012E-5	33.54101966249684	27.459060435491963	1.2214918912208554	76.0	2.0	69.0	11564.0	0.092	62.045348622949554	23.430749027719962	2.0	1.5507246376811594	74.0	8334.0	117.0	5.008254963498117E-4	20.223748416156685	0.6029556829117341	3.0	20.396078054371138	3.1622776601683795	0.1875	0.2	10.619655276155129	7.815293546766895	5.830951894845301	10.295630140987	3.605551275463989	2.8554940297339364	1.0	112.62162162162163	1.038876889848812
10	244	B	1070.0	120.46803731999985	1.3234406964049585E-4	39.0	33.61547262794322	1.1601800287520228	58.0	4.0	123.0	18933.0	0.11495327102803739	69.25897130168522	28.071337695236398	4.0	1.1056910569105691	254.0	22418.0	124.0	0.0019620209130655313	25.942243542145693	0.6651857318498896	7.0710678118654755	24.698178070456937	6.708203932499369	0.38461538461538464	0.34874291623145787	21.03751102542182	39.47245984834382	12.806248474865697	24.596747752497688	6.708203932499369	3.6666666666666665	2.23606797749979	88.25984251968504	1.4049424569542333
10	248	B	853.0	106.08326103999993	4.391864897946003E-5	35.22782990761707	30.14962686336267	1.1684333629490238	70.0	3.0	184.0	18329.0	0.21570926143024619	34.507937185659124	13.92838827718412	4.0	0.33152173913043476	78.0	8058.0	139.0	4.915202686325796E-4	23.08679276123039	0.6553566547179931	7.211102550927978	23.194827009486403	7.810249675906654	0.4191368221424546	0.45863365291505465	40.03025927188969	46.1457628381751	5.385164807134504	9.219544457292887	5.0990195135927845	1.8081014266989475	1.0	103.3076923076923	1.345495160089352
10	249	B	792.0	102.32590171999992	4.2864623781561264E-5	32.7566787083184	28.653097563788805	1.1432159694215962	42.0	3.0	46.0	7739.0	0.05808080808080808	69.79211133726298	25.495097567963924	3.0	2.391304347826087	68.0	4903.0	99.0	6.867594142191609E-4	17.69180601295413	0.5400976750570682	3.1622776601683795	17.72004514666935	4.242640687119285	0.21271781490575853	0.2853908964926964	78.6900675259798	74.74488129694221	5.385164807134504	9.486832980505138	4.123105625617661	2.3008949665421112	2.0	72.1029411764706	1.373036916173771
10	252	B	705.0	95.49747459999995	5.329359517572752E-5	29.068883707497267	28.178005607210743	1.0316160807370465	59.0	3.0	105.0	10485.0	0.14893617021276595	51.92739475947623	21.840329667841555	3.0	0.6952380952380952	74.0	4433.0	86.0	6.192267135504394E-4	16.492422502470642	0.5673565819872546	4.242640687119285	16.492422502470642	4.242640687119285	0.315352998736582	0.315352998736582	73.30075576600638	73.30075576600638	5.0990195135927845	10.198039027185569	4.123105625617661	2.473387769603369	0.0	59.9054054054054	1.435596661403113
10	253	A	925.0	110.56854239999988	9.925102442543082E-5	35.35533905932738	31.400636936215164	1.1259433727776125	60.0	3.0	299.0	14785.0	0.3232432432432432	31.11871482121277	14.035668847618199	2.0	0.17725752508361203	122.0	7682.0	84.0	0.002636653410239015	22.0	0.6222539674441618	4.47213595499958	22.0	4.47213595499958	0.2857142857142857	0.2857142857142857	32.905242922987895	32.905242922987895	8.94427190999916	15.811388300841896	5.0	3.162277660168379	0.0	62.967213114754095	1.334027596979953
11	256	B	730.0	98.08326103999993	7.145497522513766E-5	31.32091952673165	28.160255680657446	1.1122384640933918	98.0	4.0	163.0	19945.0	0.2232876712328767	71.9166542838782	23.345235059857504	1.0	0.7668711656441718	101.0	4457.0	57.0	2.9143504913701026E-4	17.204650534085253	0.5493022169863659	5.0990195135927845	17.11724276862369	6.324555320336759	0.38218767082460553	0.5	86.37851529588268	86.49646835521553	6.4031242374328485	11.40175425099138	5.0	2.2803508501982757	1.4142135623730951	44.12871287128713	1.2916760152568993
11	257	A	1201.0	128.71067799999983	6.213343110381472E-5	40.52159917870962	36.138621999185304	1.1212823549172164	99.0	4.0	628.0	63436.0	0.5228975853455454	67.3971396834101	27.459060435491963	5.0	0.2213375796178344	187.0	20362.0	154.0	0.0034206917895646966	21.93171219946131	0.5412351102615024	4.123105625617661	21.095023109728988	4.123105625617661	0.2207047840876987	0.22360679774997896	59.2645122980799	87.33699923393286	10.44030650891055	19.235384061671343	8.06225774829855	2.3858557568108956	2.0	108.88770053475936	1.4143011491994892
11	258	B	908.0	109.74011527999991	1.2811399916618968E-4	35.22782990761707	30.805843601498726	1.143543749793731	118.0	3.0	106.0	14923.0	0.11674008810572688	106.40437039750265	29.154759474226502	3.0	1.8113207547169812	155.0	15924.0	153.0	4.969161811495187E-4	19.313207915827967	0.5482372308051824	4.242640687119285	19.6468827043885	6.4031242374328485	0.2727272727272727	0.4099180245918029	78.69006752597979	85.03025927188969	7.810249675906654	13.601470508735444	7.211102550927978	1.8861845900368046	2.23606797749979	102.73548387096774	1.4892614920874152
11	261	B	732.0	98.6690474799999	1.2207053548439505E-4	33.54101966249684	25.495097567963924	1.3155870289605438	94.0	3.0	77.0	15044.0	0.1051912568306011	69.75901938981443	24.08318915758459	5.0	1.2987012987012987	145.0	13312.0	124.0	0.0018421012686236156	21.02379604162864	0.6268084945889685	4.123105625617661	20.248456731316587	4.123105625617661	0.25	0.26559258100921596	14.03624346792649	42.10873040377942	8.94427190999916	14.317821063276353	7.0710678118654755	2.024845673131659	2.0	91.80689655172414	1.3506610576923077
11	263	B	865.0	107.39696951999989	5.512946491154594E-5	34.88552708502482	29.068883707497267	1.2000986152773165	131.0	3.0	209.0	26915.0	0.24161849710982658	68.41335058880051	23.323807579381203	3.0	0.44019138755980863	101.0	12664.0	170.0	4.7680648636573667E-4	21.400934559032695	0.6134616944979282	5.385164807134504	19.849433241279208	5.0	0.33333333333333337	0.3333333333333333	41.633539336570195	63.43494882292201	6.708203932499369	11.661903789690601	5.830951894845301	2.0	2.0	125.38613861386139	1.3558117498420719
11	264	B	687.0	95.01219323999993	9.361541418686242E-5	31.78049716414141	26.0	1.2223268140054389	81.0	4.0	44.0	5872.0	0.06404657933042213	64.51372513799096	22.67156809750927	2.0	2.5454545454545454	78.0	6933.0	121.0	6.159473815990017E-4	17.204650534085253	0.5413587599094458	4.123105625617661	16.401219466856727	4.47213595499958	0.3090398323477543	0.3333333333333333	77.47119229084849	90.0	6.4031242374328485	10.63014581273465	4.242640687119285	2.505549396395485	1.0	88.88461538461539	1.36131544785807
11	266	B	731.0	98.66904747999992	9.307113671620711E-5	32.31098884280702	26.92582403567252	1.2	95.0	3.0	101.0	13512.0	0.1381668946648427	57.4589576829801	20.615528128088304	4.0	0.6732673267326733	128.0	6829.0	72.0	0.00473944149403642	20.09975124224178	0.6220716840337843	6.4031242374328485	19.0	7.211102550927978	0.4505222492060775	0.5	60.461217740441896	78.11134196037203	10.770329614269007	20.12461179749811	4.47213595499958	4.5	2.23606797749979	53.3515625	1.3495387318787524
11	267	B	835.0	106.08326103999993	1.0486790346361383E-4	34.52535300326414	28.284271247461902	1.2206555615733703	133.0	4.0	160.0	21011.0	0.19161676646706588	72.85301404785132	27.202941017470888	3.0	0.70625	69.0	12176.0	226.0	5.040512515853525E-4	24.0	0.6951413356361907	7.615773105863909	25.0	8.54400374531753	0.5	0.5403702434442518	33.20657031508952	30.564025021024804	5.385164807134504	10.295630140987	4.47213595499958	2.3021728866442674	1.0	176.46376811594203	1.2807161629434953
11	273	A	898.0	108.6690474799999	6.149929723982421E-5	34.17601498127012	31.622776601683793	1.0807404868885035	167.0	3.0	292.0	18832.0	0.32516703786191536	60.45129144423491	21.400934559032695	1.0	0.3698630136986301	84.0	9512.0	144.0	4.274684015617356E-4	19.697715603592208	0.5763608078468884	2.8284271247461903	22.825424421026653	6.4031242374328485	0.15384615384615385	0.35963528668941347	24.443954780416533	30.784146526326438	6.708203932499369	10.816653826391969	5.0	2.1633307652783937	3.605551275463989	113.23809523809524	1.2716568544995794
11	274	B	674.0	93.84062035999992	9.36471162533651E-5	30.870698080866262	27.730849247724095	1.1132258448017007	81.0	2.0	83.0	9871.0	0.12314540059347182	59.48153125217484	22.67156809750927	1.0	0.9156626506024096	76.0	3925.0	69.0	5.814554750692149E-4	17.804493814764857	0.5767441270076147	5.0	17.804493814764857	5.0	0.38461538461538464	0.38461538461538464	63.43494882292201	63.43494882292201	5.830951894845301	10.0	4.242640687119285	2.3570226039551585	0.0	51.64473684210526	1.3360509554140128
11	276	B	624.0	91.25483391999995	1.2346743911015366E-4	30.14962686336267	24.08318915758459	1.251895115139581	55.0	3.0	75.0	7426.0	0.1201923076923077	51.574455948114455	19.4164878389476	5.0	0.84	78.0	9233.0	121.0	8.817834151520017E-4	16.492422502470642	0.5470191248871462	2.23606797749979	16.492422502470642	2.23606797749979	0.16666666666666666	0.16666666666666666	59.62087398863166	59.62087398863166	5.830951894845301	11.40175425099138	4.242640687119285	2.68741924943285	0.0	118.37179487179488	1.0222029676161595
11	277	B	966.0	115.74011527999988	1.3987066755095505E-4	36.796738985948195	31.827660925679098	1.156124512947163	32.0	4.0	134.0	14156.0	0.13871635610766045	80.73867746223144	29.154759474226502	1.0	0.5895522388059702	97.0	9934.0	148.0	0.001979199501549892	22.627416997969522	0.6149299536192704	3.605551275463989	23.345235059857504	4.242640687119285	0.19999999999999998	0.21428571428571427	13.431028870681672	2.121096396661443	8.94427190999916	13.92838827718412	5.385164807134504	2.58643677139299	1.0	102.41237113402062	1.4451379102073687
11	278	B	997.0	115.39696951999989	4.0621401350867637E-5	36.87817782917155	32.55764119219941	1.1327042279097082	63.0	3.0	182.0	14476.0	0.18254764292878636	66.27111998312259	26.40075756488817	2.0	0.44505494505494503	139.0	10980.0	104.0	7.270830272603407E-4	20.0	0.5423261445466404	2.0	20.0	2.0	0.11764705882352941	0.11764705882352941	40.60129464500446	40.60129464500446	8.602325267042627	14.866068747318506	5.656854249492381	2.62797450520358	0.0	78.99280575539568	1.316575591985428
11	281	B	749.0	100.08326103999993	9.518460278085176E-5	31.240998703626616	28.42534080710379	1.099054499139696	56.0	3.0	140.0	7477.0	0.18691588785046728	24.575988282090425	12.041594578792296	2.0	0.2357142857142857	142.0	6698.0	70.0	0.002971483372361041	16.278820596099706	0.5210723495279931	1.0	16.1245154965971	2.8284271247461903	0.06666666666666667	0.19026059766179765	50.19442890773481	84.80557109226518	10.0	19.209372712298546	6.4031242374328485	3.0	2.23606797749979	47.16901408450704	1.484025082114064
12	285	B	928.0	110.32590171999989	4.440159790439197E-5	36.069377593742864	31.827660925679098	1.1332713917610413	80.0	4.0	187.0	23144.0	0.20150862068965517	92.29106922093416	27.784887978899608	4.0	0.7593582887700535	244.0	28338.0	151.0	0.001907053365626927	22.80350850198276	0.632212420153837	5.0990195135927845	27.784887978899608	11.045361017187261	0.295378269592824	0.6452768805402275	33.69006752597977	39.80557109226521	11.40175425099138	22.20360331117452	8.06225774829855	2.7540180436256017	6.0	116.13934426229508	1.3001623262050956
12	287	B	1054.0	119.39696951999987	9.77521924955826E-5	37.8021163428716	34.20526275297414	1.105154976176428	92.0	3.0	190.0	25690.0	0.18026565464895636	80.3967759091478	32.01562118716424	2.0	0.6368421052631579	91.0	13164.0	182.0	0.0015930333305974732	21.02379604162864	0.556153942571343	5.0	21.540659228538015	6.4031242374328485	0.29061909685954823	0.37600440202852353	75.5297058999341	77.31961650818018	7.0710678118654755	11.40175425099138	5.0990195135927845	2.23606797749979	1.4142135623730951	144.65934065934067	1.258128228501975
12	288	B	754.0	99.25483391999994	6.436425990933621E-5	31.89043743820395	29.068883707497267	1.0970643991388966	98.0	3.0	122.0	9560.0	0.16180371352785147	64.52771875940988	25.238858928247925	2.0	0.5081967213114754	92.0	9890.0	147.0	0.002026554027765981	17.69180601295413	0.5547683705260119	1.4142135623730951	16.278820596099706	0.0	0.09513029883089882	0.0	5.194428907734789	-1.0	8.06225774829855	13.0	5.385164807134504	2.4140393963016744	1.4142135623730951	107.5	1.3674418604651162
12	289	B	699.0	96.08326103999994	1.0037402077110505E-4	31.38470965295043	27.294688127912362	1.1498467945803525	83.0	4.0	68.0	11187.0	0.09728183118741059	71.428778978569	28.319604517012593	3.0	0.9411764705882353	77.0	8116.0	148.0	0.0014329554435372621	17.08800749063506	0.5444691915137294	2.8284271247461903	17.72004514666935	4.242640687119285	0.22222222222222224	0.3333333333333333	76.60750224624891	76.60750224624891	6.4031242374328485	11.40175425099138	4.242640687119285	2.68741924943285	1.4142135623730951	105.40259740259741	1.4041399704287827
12	291	B	688.0	95.25483391999994	1.2014943192274483E-4	30.805843601498726	26.40075756488817	1.1668545315710608	88.0	3.0	95.0	15559.0	0.1380813953488372	88.28431615247044	23.53720459187964	5.0	1.5263157894736843	104.0	14344.0	193.0	0.0025355050643956676	16.97056274847714	0.5508877785658663	3.1622776601683795	19.1049731745428	4.123105625617661	0.23249527748763857	0.28797018815893544	73.73979529168804	41.26860300083956	8.602325267042627	17.0	4.47213595499958	3.801315561749642	2.23606797749979	137.92307692307693	1.399330730619074
12	300	B	729.0	98.08326103999993	8.045634291036635E-5	30.23243291566195	28.30194339616981	1.068210493267872	78.0	3.0	102.0	13406.0	0.13991769547325103	69.22328918135545	25.079872407968907	3.0	0.8725490196078431	141.0	20454.0	194.0	0.0029079806831102404	15.811388300841896	0.5229942408191299	0.0	19.209372712298546	3.605551275463989	0.0	0.22803508501982758	-1.0	21.614778942786252	10.770329614269007	19.4164878389476	5.0	3.88329756778952	3.605551275463989	145.06382978723406	1.3373423291287767
12	301	B	732.0	98.66904747999995	9.137217764097568E-5	31.827660925679098	27.586228448267445	1.15375180718762	75.0	3.0	164.0	13580.0	0.22404371584699453	61.81363978552395	21.540659228538015	2.0	0.3475609756097561	93.0	6261.0	86.0	0.002130362485344367	20.0	0.6283842236066949	5.0	21.400934559032695	6.082762530298219	0.3333333333333333	0.3976426261351493	47.48955292199915	38.02723071397355	9.219544457292887	14.142135623730951	5.0990195135927845	2.773500981126146	1.4142135623730951	67.3225806451613	1.2774317201724963
12	308	B	1013.0	115.98275595999988	3.879796244683732E-5	37.21558813185679	33.61547262794322	1.1070969771497705	47.0	4.0	172.0	16172.0	0.16979269496544916	55.017725139740946	25.0	1.0	0.27906976744186046	109.0	8917.0	92.0	4.705188823771051E-4	24.413111231467404	0.6559915470090238	5.656854249492381	23.706539182259394	5.0990195135927845	0.31974430679097265	0.27653315937748607	15.642246457208728	18.047821068771043	7.0710678118654755	13.038404810405298	5.0	2.6076809620810595	3.1622776601683795	81.80733944954129	1.1245934731411908
12	310	B	1113.0	122.22539663999986	9.034169222501335E-5	37.64306044943742	35.4682957019364	1.0613157385902332	58.0	4.0	153.0	11628.0	0.13746630727762804	14.560219778561036	7.280109889280518	1.0	0.1895424836601307	312.0	45595.0	129.0	0.0026659890743191647	22.20360331117452	0.5898458586011796	3.1622776601683795	28.460498941515414	12.36931687685298	0.16666666666666669	0.629581652365139	20.224859431168085	52.69605172201657	13.038404810405298	24.839484696748443	12.041594578792296	2.062806925961105	9.848857801796104	146.13782051282053	0.8827283693387432
13	315	B	992.0	116.22539663999987	1.2495731032125405E-4	37.589892258425	31.76476034853718	1.1833834679050579	87.0	3.0	187.0	23830.0	0.18850806451612903	114.16259744285323	29.832867780352597	4.0	1.053475935828877	182.0	18760.0	164.0	0.0016481281335769301	26.248809496813376	0.6982943530765306	8.54400374531753	27.65863337187866	9.848857801796104	0.42195826865675334	0.4777397765705165	41.54668374946891	38.140239994474186	11.180339887498949	19.697715603592208	6.324555320336759	3.114482300479487	1.4142135623730951	103.07692307692308	1.5910447761194029
13	321	B	708.0	96.6690474799999	1.7542999010404422E-4	31.240998703626616	26.248809496813376	1.1901872619182707	67.0	4.0	75.0	10738.0	0.1059322033898305	69.84565636327149	26.248809496813376	2.0	1.4133333333333333	186.0	15950.0	84.0	0.001997732211725259	20.0	0.6401843996644799	6.0	17.08800749063506	5.656854249492381	0.4	0.4204706649821094	50.19442890773481	84.80557109226518	10.770329614269007	19.235384061671343	6.708203932499369	2.867441755680875	4.47213595499958	85.75268817204301	0.9795611285266458
13	322	A	884.0	108.3259017199999	4.108609314879736E-5	34.9857113690718	30.01666203960727	1.165543034828717	63.0	4.0	222.0	23768.0	0.251131221719457	60.77278461027022	26.40075756488817	2.0	0.4954954954954955	124.0	12622.0	153.0	0.0010128052625641044	20.0	0.5716619504750294	3.1622776601683795	18.867962264113206	1.4142135623730951	0.2	0.08333333333333334	40.60129464500447	14.036243467926482	9.433981132056603	17.0	4.47213595499958	3.801315561749642	2.0	101.79032258064517	1.5030898431310409
13	324	B	632.0	92.08326103999994	1.2713796088840943E-4	30.083217912982647	25.0	1.2033287165193058	61.0	4.0	85.0	6954.0	0.13449367088607594	59.45046672130065	23.194827009486403	1.0	1.3294117647058823	129.0	14703.0	159.0	0.002394252729488283	18.384776310850235	0.6111306431389489	3.605551275463989	17.0	4.0	0.27653315937748607	0.3076923076923077	40.36453657309737	74.05460409907715	9.433981132056603	18.384776310850235	4.47213595499958	4.110960958218893	2.23606797749979	113.97674418604652	1.395021424199143
13	327	B	603.0	89.84062035999993	1.3175144989401543E-4	30.01666203960727	24.0	1.2506942516503028	61.0	3.0	98.0	7941.0	0.1625207296849088	28.37430955825727	11.180339887498949	2.0	0.5102040816326531	68.0	8373.0	167.0	2.5242985326936535E-4	18.24828759089466	0.607938603127019	5.0	17.11724276862369	3.605551275463989	0.36760731104690386	0.27653315937748607	56.94417718844633	60.12400730831057	5.830951894845301	10.295630140987	4.47213595499958	2.3021728866442674	1.4142135623730951	123.13235294117646	1.3562641824913413
14	332	A	860.0	107.1543288399999	3.7181753122104395E-5	34.655446902326915	29.698484809834994	1.1669095956993187	111.0	3.0	417.0	44868.0	0.4848837209302326	87.61511337618552	27.294688127912362	3.0	0.4364508393285372	199.0	19211.0	138.0	0.0023571337447144763	21.400934559032695	0.6175345139639722	5.0990195135927845	25.495097567963924	11.045361017187261	0.31323027878410764	0.7298980008898892	33.69006752597977	50.19442890773479	10.44030650891055	19.235384061671343	8.06225774829855	2.3858557568108956	6.324555320336759	96.53768844221105	1.4294935193378795
14	336	B	1029.0	117.39696951999987	3.1811021490046156E-5	37.53664875824692	33.24154027718932	1.1292090692922838	86.0	3.0	119.0	13627.0	0.11564625850340136	69.61916009416177	27.018512172212592	3.0	0.5126050420168067	355.0	10650.0	45.0	0.005336790281833556	19.72308292331602	0.5254353698525843	4.242640687119285	20.808652046684813	3.1622776601683795	0.25	0.18864566947613626	85.60129464500447	59.03624346792648	17.26267650163207	30.463092423455635	9.848857801796104	3.0930584070266685	2.0	30.0	1.5
14	347	B	1026.0	117.98275595999989	7.794620721095211E-5	38.41874542459709	32.802438933713454	1.1712161251860864	76.0	4.0	236.0	19815.0	0.2300194931773879	52.20790906475677	20.223748416156685	2.0	0.4194915254237288	166.0	13036.0	134.0	0.0030533286759875026	20.248456731316587	0.5270462766947299	6.4031242374328485	21.02379604162864	5.0	0.3904053750620288	0.30485538042484617	90.0	75.5297058999341	10.770329614269007	17.46424919657298	7.615773105863909	2.2931682645752733	2.0	78.53012048192771	1.7063516416078552
15	357	A	809.0	102.91168815999991	9.952823041160439E-5	31.304951684997057	29.5296461204668	1.0601194324269196	150.0	3.0	407.0	45217.0	0.5030902348578492	55.99697412851887	25.019992006393608	3.0	0.32923832923832924	187.0	10479.0	56.0	0.005337539086680436	19.697715603592208	0.6292204441584354	4.123105625617661	22.02271554554524	7.615773105863909	0.26559258100921596	0.47140452079103173	12.528807709151513	40.23635830927384	11.313708498984761	21.470910553583888	8.06225774829855	2.6631386919024127	6.082762530298219	56.037433155080215	0.9993319973279893
15	362	B	905.0	109.98275595999988	7.819258495070844E-5	34.88552708502482	30.870698080866262	1.1300530682410113	51.0	3.0	95.0	17885.0	0.10497237569060773	71.62367934802592	29.206163733020468	4.0	0.8947368421052632	90.0	7294.0	90.0	9.572670059182323E-4	21.18962010041709	0.6074043269798576	5.0990195135927845	20.248456731316587	4.123105625617661	0.295378269592824	0.23608834134288123	39.382419409873165	42.10873040377942	6.4031242374328485	10.816653826391969	5.0	2.1633307652783937	1.0	81.04444444444445	1.110501782286811
15	364	B	1076.0	120.81118307999985	6.00303422739518E-5	39.44616584663204	34.132096331752024	1.155691272614173	164.0	9.0	152.0	20397.0	0.1412639405204461	48.74959220801601	21.213203435596427	2.0	0.631578947368421	68.0	8096.0	158.0	5.963074422573056E-4	23.53720459187964	0.5966918225561655	7.810249675906654	22.561028345356956	7.0710678118654755	0.5	0.4545454545454546	70.27111601172508	75.46554491945989	5.0990195135927845	9.848857801796104	3.605551275463989	2.7315816776253388	1.0	119.05882352941177	1.3270750988142292
15	365	B	854.0	109.49747459999989	2.3022199181476732E-4	36.124783736376884	29.068883707497267	1.2427303401079624	103.0	9.0	163.0	21435.0	0.19086651053864168	43.76982535656093	20.0	2.0	0.4723926380368098	185.0	13066.0	111.0	0.005035399861788556	18.384776310850235	0.5089241902460764	1.0	19.209372712298546	3.1622776601683795	0.0625	0.21271781490575853	47.290610042638534	65.72555886556054	13.45362404707371	24.413111231467404	7.211102550927978	3.3854893976408285	2.23606797749979	70.62702702702703	1.5716363079748967
