# Supplementary material for: Exploiting Single-Cell Quantitative Data to Map Genetic Variants Having Probabilistic Effects
Source: PLoS Genet. 2016 Aug 1;12(8):e1006213. doi: 10.1371/journal.pgen.1006213 (PMC4968810; doi:10.1371/journal.pgen.1006213)
Supplement: S1 Dataset — (ZIP) [file pgen.1006213.s007.zip › data/2014-10-07_morpho/k_series/ky-2_A1B.xls]

image_number	cell_id	Cgroup	Agroup	Dgroup	C11-1_A1B	C11-2_A1B	C12-1_A1B	C12-2_A1B	C13_A1B	C101_A1B	C102_A1B	C103_A1B	C104_A1B	C105_A1B	C106_A1B	C107_A1B	C108_A1B	C109_A1B	C110_A1B	C111_A1B	C112_A1B	C113_A1B	C114_A1B	C115_A1B	C116_A1B	C117_A1B	C118_A1B	C126_A1B	C127_A1B	C128_A1B	A7-1_A1B	A7-2_A1B	A8-1_A1B	A8-2_A1B	A9_A1B	A101_A1B	A102_A1B	A103_A1B	A104_A1B	A120_A1B	A121_A1B	A122_A1B	A123_A1B	D14-3_A1B	D15-3_A1B	D16-3_A1B	D17-3_A1B	D104_A1B	D107_A1B
1	0	small	api	A1	962.0	150.0	98.91168815999991	34.213203400000005	8.758744072920822E-5	1112.0	135.53910511999987	36.6742416417845	32.202484376209235	25.201123645475064	35.32867900212014	12.165525060596439	15.834961015681545	13.341664064126334	14.233423150194428	25.463873855826012	17.0	24.613969308648606	0.7682699722815092	1.1388637352737585	0.6745934113854574	0.3458964661957503	0.15592515592515593	84.0	3.0	35.22782990761707	90.0	103.0	16947.0	22538.0	0.5714285714285714	0.1735611510791367	0.533678756476684	-1.0	0.04371647200695467	115.71964539491057	41.24621125123532	8.0	1.2279792746113989	136.0	4238.0	49.0	0.0020946742865114547	19.924858845171276	0.5432930022053967
1	2	small	api	A1	908.0	54.0	95.08326103999993	19.313708480000003	4.771157602134633E-5	962.0	116.81118307999985	35.11409973215888	31.953090617340916	20.556045219583467	28.11320887605592	7.0710678118654755	-1.0	13.038404810405298	8.629012342939285	20.78046245829027	16.0	18.312252538420868	-1.0	1.098926553073476	-1.0	0.20312417000375124	0.05947136563876652	88.0	7.0	32.7566787083184	93.0	24.0	15865.0	3868.0	0.5	0.12162162162162163	0.20512820512820512	0.05687301156558241	-1.0	80.50926351047966	30.01666203960727	5.0	0.9230769230769231	105.0	6414.0	90.0	5.754131186816135E-4	24.596747752497688	0.7004806599091309
1	3	small	api	A1	900.0	84.0	95.42640679999994	23.727922040000003	7.611295502350034E-5	984.0	121.15432883999988	34.655446902326915	31.827660925679098	12.595456511404564	16.424258030965206	8.06225774829855	15.638519591582197	13.416407864998739	5.771098568247612	22.873185739283695	15.811388300841896	20.410779109616563	0.5155384242788716	1.0888468047730868	0.47347195401497155	0.24865152986143893	0.09333333333333334	83.0	4.0	33.83784863137726	98.0	70.0	19378.0	15669.0	0.7692307692307693	0.17073170731707318	0.4166666666666667	-1.0	0.008593415175936456	108.86398275236273	33.250379356009276	5.0	1.3095238095238095	108.0	4780.0	67.0	0.0015782980523202667	16.278820596099706	0.46973339117455376
1	14	small	api	A1	1053.0	56.0	102.91168815999991	20.899494920000002	5.818476916265702E-5	1109.0	126.22539663999986	38.8329756778952	33.60059523282288	38.13745237607026	46.02915480430596	6.082762530298219	-1.0	15.033296378372908	14.729749395063696	18.21396304914757	16.76305461424021	20.46670686665049	-1.0	1.15572284981312	-1.0	0.2030818393291433	0.05318138651471985	61.0	4.0	35.11409973215888	93.0	24.0	16031.0	3900.0	0.5	0.1055004508566276	0.20512820512820512	0.02378103674301574	-1.0	67.29307378248276	22.385164807134505	7.0	1.0085470085470085	143.0	11503.0	119.0	8.039850131205438E-4	25.942243542145693	0.6680467589536986
1	18	small	E	A1	921.0	51.0	94.84062035999995	19.485281360000002	5.475501731538035E-5	972.0	116.32590171999988	36.40054944640259	31.32091952673165	34.824489156956794	37.74680538727467	5.385164807134504	-1.0	14.7648230602334	12.087729627484634	16.666177362848035	15.811388300841896	19.745604292826513	-1.0	1.1621801018752211	-1.0	0.20545290916526027	0.05537459283387622	59.0	3.0	33.54101966249684	46.0	23.0	6083.0	3540.0	0.7142857142857143	0.07098765432098765	0.3333333333333333	0.013285199466513435	-1.0	84.41150963988855	31.253304234593607	3.0	1.4782608695652173	165.0	10748.0	70.0	0.004178491449316093	22.20360331117452	0.6099798945031821
1	19	small	api	A1	1192.0	75.0	111.98275595999986	22.313708480000003	6.804848705765416E-5	1267.0	136.71067799999986	41.48493702538308	34.48187929913333	65.9557767306322	74.6237487511738	8.0	-1.0	13.0	23.791768067433527	10.266261793013626	17.26267650163207	24.675	-1.0	1.2030938530205273	-1.0	0.1992602190284586	0.06291946308724833	49.0	3.0	37.12142238654117	186.0	48.0	10173.0	2608.0	0.5714285714285714	0.18468823993685873	0.20512820512820512	0.052035930470561105	-1.0	72.85409250185893	34.50990185329827	2.0	0.358974358974359	160.0	8150.0	66.0	0.0019387629087009813	28.861739379323623	0.6957161188810339
1	20	small	api	A1	1128.0	90.0	107.4974745999999	23.899494920000002	6.69897696929092E-5	1218.0	134.2253966399999	39.81205847478876	34.713109915419565	81.47780262380184	85.53284093861073	8.06225774829855	-1.0	14.142135623730951	24.992427875340585	2.592680408620548	17.029386365926403	25.068582686115807	-1.0	1.1468882670493388	-1.0	0.22232610588230528	0.0797872340425532	72.0	4.0	34.23448553724738	91.0	75.0	9142.0	9342.0	0.6666666666666666	0.13628899835796388	0.45180722891566266	-1.0	0.019824730185214214	90.06449132419075	36.19100840863323	4.0	0.6626506024096386	191.0	7783.0	62.0	0.0040775155114399384	24.515301344262525	0.6157757795866545
1	23	small	api	A1	867.0	65.0	93.66904747999993	22.556349160000003	5.3773079886480794E-5	932.0	118.22539663999986	34.17601498127012	30.083217912982647	37.83645253416763	42.87890360333854	6.708203932499369	-1.0	13.92838827718412	13.927896516339539	16.72028575716052	15.264337522473747	20.468622255575003	-1.0	1.1360491779877444	-1.0	0.24080899471958653	0.07497116493656286	70.0	4.0	32.449961479175904	28.0	29.0	3766.0	4598.0	0.5	0.0611587982832618	0.5087719298245614	-1.0	0.011340735719862563	49.16281515856204	15.92838827718412	2.0	1.2105263157894737	114.0	7882.0	93.0	6.450564132499981E-4	20.12461179749811	0.5888519129139905
1	25	small	api	A1	984.0	83.0	101.7401152799999	25.970562720000004	7.688263663091895E-5	1067.0	130.1248915599998	38.01315561749642	32.202484376209235	38.51692630710278	56.309932474020215	8.06225774829855	-1.0	11.661903789690601	16.994116628998402	17.452069642651487	16.278820596099706	20.42438629568966	-1.0	1.180441706714406	-1.0	0.25526374379001027	0.08434959349593496	72.0	3.0	35.35533905932738	96.0	51.0	8553.0	5012.0	0.7272727272727273	0.13776944704779756	0.3469387755102041	0.01698934567408404	-1.0	83.37195816891911	37.130398921835486	6.0	0.48299319727891155	88.0	7773.0	124.0	9.858755806063915E-4	20.396078054371138	0.5365531412231237
2	35	small	api	A1	967.0	181.0	99.3259017199999	37.798989840000004	4.750030569461077E-5	1148.0	139.5391051199999	34.92849839314596	33.24154027718932	0.0	6.526648761604449	13.601470508735444	16.237564592002858	13.92838827718412	1.5460155026474443	30.834912926804577	17.46424919657298	13.601470508735437	0.8376545898659141	1.0507484942601846	0.7971979921376842	0.3805552145557712	0.18717683557394002	109.0	3.0	35.84689665786984	29.0	127.0	3958.0	22507.0	0.5	0.13588850174216027	0.8141025641025641	-1.0	0.10639269014806844	105.19127741328691	42.94364402791794	7.0	1.0192307692307692	98.0	13972.0	182.0	9.117515762648543E-4	20.09975124224178	0.5754542040715374
2	42	small	api	A1	1287.0	123.0	116.15432883999989	28.970562720000004	7.114466276212499E-5	1410.0	147.53910511999993	43.01162633521314	36.61966684720111	47.74640067734424	45.84252426074042	11.180339887498949	14.653817333195473	15.811388300841896	21.854556083838023	19.90733566861268	18.439088914585774	30.462375345649306	0.7629643275388719	1.1745499082414665	0.6495801686972845	0.24941440417521016	0.09557109557109557	64.0	5.0	38.2099463490856	103.0	79.0	11528.0	9663.0	0.6875	0.12907801418439716	0.4340659340659341	-1.0	0.033824648029298826	105.90795128665228	34.87512262807416	4.0	0.7692307692307693	97.0	15965.0	216.0	3.130165770171824E-4	28.844410203711913	0.6706189154279274
3	50	small	api	A1	1096.0	46.0	108.15432883999989	19.142135600000003	5.1442714869583254E-5	1142.0	129.29646443999982	40.607881008493905	33.60059523282288	43.57973445360096	47.46105465053026	6.082762530298219	-1.0	12.083045973594572	16.91789827339922	16.39851901973907	17.11724276862369	22.960757463268564	-1.0	1.2085464774393617	-1.0	0.17698908407372466	0.041970802919708027	98.0	7.0	35.35533905932738	180.0	39.0	27442.0	6159.0	0.75	0.19176882661996497	0.1780821917808219	0.06526006314666669	-1.0	100.0008341436614	32.87069808086626	4.0	0.8584474885844748	102.0	12721.0	176.0	4.4985393955020435E-4	25.495097567963924	0.6278361966887941
3	52	medium	iso	A1	1134.0	337.0	107.22539663999987	52.455844080000006	4.729907366722351E-5	1471.0	162.5096678399999	40.496913462633174	36.05551275463989	53.72829641358231	60.274587196876325	18.027756377319946	21.639790832699465	14.035668847618199	29.38495550032529	19.41450686788302	17.029386365926403	33.83758689118413	0.8330836705722015	1.1231822922119372	0.741717240690796	0.489211005263203	0.29717813051146386	73.0	3.0	37.107950630558946	59.0	271.0	6563.0	39150.0	0.6666666666666666	0.22433718558803534	0.8212121212121212	-1.0	0.17665693091700924	125.95228382089796	40.44491254328885	6.0	0.7757575757575758	111.0	9677.0	107.0	9.596413445391164E-4	26.92582403567252	0.6648858328553161
3	55	small	api	A1	1126.0	71.0	109.15432883999992	21.313708480000003	2.5033887388818554E-5	1197.0	132.4680373199999	39.96248240537617	34.132096331752024	49.29478325702269	58.266480846583704	8.94427190999916	-1.0	11.180339887498949	20.36910499560188	16.75841982983876	17.72004514666935	23.949464916905644	-1.0	1.1708182825032145	-1.0	0.19526214586726984	0.0630550621669627	90.0	3.0	36.138621999185304	104.0	53.0	19936.0	9599.0	0.9090909090909091	0.1311612364243943	0.3375796178343949	0.03287316965951263	-1.0	104.22160145751229	36.37663853655727	6.0	1.0955414012738853	133.0	16953.0	194.0	0.004909047172872545	21.18962010041709	0.5302378337129138
3	57	small	api	A1	844.0	79.0	92.01219323999995	22.313708480000003	6.613036804133988E-5	923.0	117.15432883999989	34.9857113690718	30.528675044947494	27.42874122167757	45.0	8.246211251235321	12.665235928348437	12.36931687685298	12.862393885688164	19.52262910599647	15.264337522473747	18.190171877724975	0.6510902203391199	1.1459950789728737	0.5681439931859703	0.24250816869236075	0.09360189573459715	134.0	4.0	31.906112267087632	72.0	43.0	14328.0	8019.0	0.6923076923076923	0.12459371614301191	0.3739130434782609	0.009562034810771123	-1.0	52.0333365340611	23.345235059857504	5.0	0.9043478260869565	112.0	16842.0	229.0	6.059423277720619E-4	18.601075237738275	0.5316763475669117
3	58	small	api	A1	1053.0	142.0	105.3969695199999	34.213203400000005	3.9239891299925157E-5	1195.0	142.0243864799999	38.0	34.0	6.3401917459099195	4.7636416907261605	12.041594578792296	14.353736998332662	11.180339887498949	3.0	30.0	18.110770276274835	36.12478373637702	0.8389170416171798	1.1176470588235294	0.7506099846048451	0.3246127811436531	0.13485280151946819	80.0	3.0	37.33630940518894	79.0	117.0	10836.0	20548.0	0.5833333333333334	0.16401673640167364	0.5969387755102041	-1.0	0.09625834519224453	130.86327747147436	43.29141589831021	8.0	0.9744897959183674	106.0	15245.0	189.0	5.695658149532406E-4	22.135943621178654	0.5825248321362804
3	63	small	api	A1	794.0	84.0	88.01219323999996	23.727922040000003	5.7964497986933776E-5	878.0	113.74011527999988	31.32091952673165	30.364452901377952	20.854458039578333	32.69946112100189	9.219544457292887	11.98055819538654	12.727922061357855	10.919219651521127	21.604209439592125	14.212670403551895	20.212078233295962	0.7695421454438692	1.0314995507562823	0.7460421527858647	0.2695981223339869	0.10579345088161209	91.0	2.0	30.0	42.0	37.0	6502.0	6429.0	0.6	0.08997722095671981	0.46835443037974683	-1.0	0.03781367141833827	78.63568926066309	28.969253461296258	3.0	1.3924050632911393	98.0	8336.0	131.0	9.192060707178081E-4	20.0	0.638550856814101
3	67	small	api	A1	1026.0	64.0	103.3259017199999	21.313708480000003	4.255052633646292E-5	1090.0	127.05382375999984	37.8021163428716	32.802438933713454	12.094757077012098	14.277589047713185	7.615773105863909	-1.0	13.0	4.867452349257085	24.937170118752416	17.88854381999832	19.736651429281114	-1.0	1.1524178558570415	-1.0	0.20627653013624261	0.06237816764132553	79.0	9.0	36.235341863986875	123.0	53.0	15649.0	7806.0	0.7692307692307693	0.1614678899082569	0.30113636363636365	-1.0	2.8688634968467117E-4	95.575495961819	34.846549979090604	4.0	0.75	99.0	10553.0	124.0	3.453713555609335E-4	20.615528128088304	0.5453538087947768
3	68	medium	iso	A1	1097.0	317.0	104.91168815999991	51.284271200000006	4.2244718659555284E-5	1414.0	158.6101729199999	39.56008088970496	34.20526275297414	42.521210891421674	51.475526167756925	18.384776310850235	21.444845370633576	14.866068747318506	25.808845104401772	23.242037511636273	16.64331697709324	32.98920318695623	0.8573051469061288	1.1565495396250163	0.7412610679730067	0.4888327706802964	0.2889699179580675	73.0	3.0	36.61966684720111	14.0	236.0	1320.0	29364.0	0.3333333333333333	0.1768033946251768	0.944	-1.0	0.13362689482623516	39.4957511353025	12.649110640673518	5.0	0.596	92.0	13933.0	218.0	3.8982626010010917E-4	27.892651361962706	0.7050706352125138
4	81	medium	iso	A1	1049.0	292.0	102.49747459999992	49.69848476000001	4.1765359857077436E-5	1341.0	154.6101729199999	38.01315561749642	33.54101966249684	49.69868051729944	51.76617482255307	18.788294228055936	18.76169396522936	13.416407864998739	27.280029325497434	22.807893370497855	16.15549442140351	34.72987720943673	1.0014177964354325	1.1333333333333333	0.883603938031264	0.4848752123303538	0.2783603431839847	91.0	3.0	34.785054261852174	88.0	228.0	9138.0	29761.0	0.7692307692307693	0.23564504101416853	0.7215189873417721	-1.0	0.16889861902283376	128.25650613089385	46.51009194162972	7.0	0.49050632911392406	120.0	7876.0	87.0	5.115660948278131E-4	23.769728648009426	0.6253026948667442
4	84	small	api	A1	922.0	158.0	96.3259017199999	35.970562720000004	3.681149024754113E-5	1080.0	134.7106779999999	34.9857113690718	31.38470965295043	30.96375653207352	40.426078740099136	12.165525060596439	15.12529235987987	12.165525060596439	16.12086700339583	23.32345935630428	16.0	24.859985993392726	0.8043166883085003	1.1147374551474574	0.7215301545619147	0.3734256526822788	0.17136659436008678	74.0	3.0	34.23448553724738	114.0	118.0	14247.0	19588.0	0.6153846153846154	0.21481481481481482	0.5086206896551724	-1.0	0.08137494905763347	95.11902408331323	40.06653766072816	6.0	0.6767241379310345	151.0	5000.0	54.0	0.0024450047378950777	18.867962264113206	0.5393048054696105
4	87	medium	iso	A1	921.0	442.0	94.42640679999994	62.35533900000001	3.796013400784505E-5	1363.0	159.19595935999993	36.138621999185304	31.04834939252005	31.100012587964372	45.51064405062658	21.95449840010015	24.56183024273838	13.892443989449804	25.153145020872465	29.24471083859772	16.278820596099706	35.25907958602656	0.8938461907410552	1.1639466414885027	0.767944301637374	0.6603591210673925	0.4799131378935939	97.0	3.0	33.83784863137726	52.0	310.0	5268.0	36248.0	0.9230769230769231	0.26559060895084374	0.856353591160221	-1.0	0.1678338991137531	137.25994564837194	46.924086673049985	5.0	0.569060773480663	94.0	10215.0	138.0	6.312734571603117E-4	27.202941017470888	0.752738746321986
4	91	small	api	A1	912.0	98.0	95.66904747999992	25.970562720000004	4.4437351329341286E-5	1010.0	123.63961019999986	36.05551275463989	31.622776601683793	37.874983651098205	60.04132947318067	9.219544457292887	14.465137134265108	13.038404810405298	17.69493625958481	17.392527130926087	15.811388300841896	20.423851957475215	0.6373630869667715	1.140175425099138	0.5590044066344904	0.27146254095849837	0.1074561403508772	96.0	3.0	33.54101966249684	84.0	34.0	11894.0	4283.0	0.5833333333333334	0.11683168316831684	0.288135593220339	0.09272605187017309	-1.0	92.87837048844459	36.40313040875561	5.0	1.38135593220339	75.0	10398.0	193.0	4.489214399985729E-4	22.360679774997898	0.6201736729460423
4	93	small	api	A1	791.0	66.0	86.35533899999994	22.556349160000003	1.0583912283802198E-4	857.0	110.91168815999987	33.24154027718932	29.410882339705484	29.302207482138673	29.291362170984257	7.0710678118654755	-1.0	15.811388300841896	10.198083397255367	18.598557965108554	13.152946437965905	20.84427815845562	-1.0	1.1302462773213828	-1.0	0.2612038748409061	0.08343868520859671	68.0	4.0	30.805843601498726	102.0	23.0	14030.0	2909.0	0.5	0.14585764294049008	0.184	0.0784692008332058	-1.0	85.65264704832842	27.0	1.0	1.04	95.0	5587.0	73.0	3.7899311305664623E-4	17.11724276862369	0.5149353076268164
4	94	small	api	A1	951.0	77.0	100.49747459999992	22.727922040000003	7.805108215456695E-5	1028.0	125.63961019999985	37.013511046643494	32.01562118716424	45.0	51.74258660671276	7.810249675906654	-1.0	12.206555615733702	17.939395135015534	15.96095846501554	15.556349186104045	22.845840461682904	-1.0	1.1561078521719583	-1.0	0.2261541608927158	0.08096740273396424	67.0	4.0	33.301651610693426	104.0	33.0	14656.0	5680.0	0.5454545454545454	0.13326848249027237	0.24087591240875914	0.049020321242393104	-1.0	66.28830159014596	23.443955252834495	4.0	0.9051094890510949	107.0	6628.0	69.0	8.238749325325426E-4	26.019223662515376	0.7029655638376647
4	96	small	api	A1	881.0	143.0	94.74011527999993	34.798989840000004	6.352741025820561E-5	1024.0	132.36753223999983	35.4682957019364	30.479501308256342	35.584373608459686	45.189720430825304	12.041594578792296	14.229044191828596	12.041594578792296	18.10067236935069	21.457043978040524	16.1245154965971	25.513873661995564	0.8462686893408834	1.163677034713448	0.7272367367370746	0.3673099799082283	0.1623155505107832	48.0	4.0	34.20526275297414	49.0	90.0	6389.0	14533.0	0.6153846153846154	0.1357421875	0.6474820143884892	-1.0	0.053553399152989026	86.14143501636269	35.44915226870621	5.0	1.1007194244604317	88.0	10588.0	169.0	0.001814626706615676	21.633307652783937	0.6099336668043754
4	99	small	api	A1	1023.0	117.0	102.25483391999994	30.798989840000004	4.657616644423937E-5	1140.0	135.0538237599999	38.2099463490856	32.2490309931942	43.75463573323166	51.985610834421976	9.433981132056603	15.292469950778347	13.038404810405298	19.209657959060845	18.481175453792062	17.029386365926403	24.38219067228714	0.6169036893596406	1.1848401385191818	0.5206640704548121	0.30119837526796917	0.11436950146627566	50.0	3.0	35.805027579936315	64.0	83.0	5187.0	8515.0	0.4166666666666667	0.12894736842105264	0.564625850340136	-1.0	0.0594175046045039	68.20069486352662	28.271195645736107	2.0	0.5782312925170068	112.0	8563.0	100.0	3.476148971349576E-4	24.08318915758459	0.6302858668672516
4	102	small	api	A1	884.0	133.0	95.08326103999991	31.556349160000003	1.0267265743300029E-4	1017.0	129.05382375999983	36.24913792078372	29.966648127543394	33.69006752597977	46.24536426676835	10.770329614269007	17.496833280439798	15.231546211727817	16.05555423888594	19.254739387074096	15.297058540778355	22.228127076257316	0.6155587952197876	1.2096493997760753	0.5088737243483418	0.33188122509518037	0.1504524886877828	57.0	7.0	32.55764119219941	73.0	72.0	11939.0	11837.0	0.6	0.14257620452310718	0.496551724137931	-1.0	0.0032889622262754006	73.24177390744238	27.2602916254693	5.0	0.7793103448275862	83.0	8144.0	144.0	4.8421641499591604E-4	24.698178070456937	0.6813452536286677
4	105	small	api	A1	1074.0	220.0	105.7401152799999	42.04163052	3.499026008902755E-5	1294.0	150.61017291999988	38.48376280978771	33.61547262794322	40.35202930861297	43.002120143523314	15.811388300841896	19.25548658890592	12.083045973594572	22.191177204293524	24.988492926966646	17.72004514666935	32.53717014197345	0.8211367823834508	1.144822898542193	0.717260969735213	0.39759395389983954	0.2048417132216015	38.0	4.0	36.6742416417845	77.0	180.0	6304.0	16450.0	0.9166666666666666	0.19860896445131376	0.7003891050583657	-1.0	0.08255143210889311	40.85041928247085	15.422980574618233	2.0	0.3852140077821012	91.0	4885.0	66.0	7.65011869468419E-4	27.784887978899608	0.7219898978234264
4	107	small	api	A1	860.0	71.0	94.01219323999993	22.313708480000003	1.1034610149299155E-4	931.0	118.32590171999989	35.6931365951495	29.427877939124322	35.7273982227997	45.0	7.211102550927978	-1.0	13.038404810405298	13.335897189396514	18.587816665936497	15.231546211727817	18.85980667165779	-1.0	1.2129021558736155	-1.0	0.23734908963389714	0.08255813953488372	52.0	4.0	33.24154027718932	44.0	31.0	5157.0	3518.0	0.4166666666666667	0.08055853920515575	0.41333333333333333	0.032463153862992124	-1.0	7.656854249492381	3.8284271247461903	1.0	0.5066666666666667	89.0	7600.0	116.0	5.345350221857388E-4	22.0	0.6163649961485783
5	108	small	api	A1	895.0	217.0	95.49747459999993	41.455844080000006	3.8329535555861653E-5	1112.0	139.78174579999987	35.84689665786984	30.01666203960727	34.07719528013075	38.057204961572836	16.15549442140351	16.56203109368304	12.083045973594572	18.300049966974797	26.185456562853844	15.652475842498529	29.686286667901136	0.975453694659794	1.1942332765238695	0.8168033112417609	0.43410408760694114	0.2424581005586592	120.0	3.0	33.28663395418648	82.0	156.0	11023.0	26710.0	0.5833333333333334	0.21402877697841727	0.6554621848739496	-1.0	0.0897764753856886	126.83275380579764	41.45247691849778	10.0	0.9285714285714286	216.0	9286.0	65.0	7.651036691906337E-4	21.470910553583888	0.5989614877546214
5	110	small	api	A1	810.0	88.0	94.84062035999995	25.556349160000003	4.728272602766009E-4	898.0	122.81118307999986	34.058772731852805	28.071337695236398	49.76364169072619	66.07749411698674	8.54400374531753	16.369727232337606	13.92838827718412	19.26082320008227	13.394445397727013	15.0	21.070926529805636	0.5219392861011919	1.2132935416765853	0.43018384930983145	0.2694662799862776	0.10864197530864197	138.0	4.0	32.202484376209235	122.0	63.0	19871.0	10744.0	0.7142857142857143	0.20601336302895323	0.34054054054054056	0.0431395419619035	-1.0	96.51608641979601	32.294688127912366	9.0	1.172972972972973	175.0	15424.0	151.0	0.0012105311582735969	18.027756377319946	0.5293131528623707
5	111	small	api	A1	785.0	117.0	88.25483391999994	28.727922040000003	4.5157362915644586E-5	902.0	119.39696951999987	33.421549934136806	29.206163733020468	37.668884613714084	45.87802749947289	11.045361017187261	13.029982913339168	12.041594578792296	17.324151666844415	18.865880676312166	14.317821063276353	24.133071807363866	0.8476880661048148	1.1443320745459775	0.7407710444899848	0.3255110316794761	0.14904458598726114	131.0	4.0	30.4138126514911	43.0	72.0	5558.0	11202.0	0.5384615384615384	0.12749445676274945	0.6260869565217392	-1.0	0.07454802820806292	95.65769583442768	35.01014732866918	5.0	1.373913043478261	93.0	7792.0	126.0	9.7019263224419E-4	20.248456731316587	0.605850320264016
5	112	medium	iso	A1	749.0	224.0	86.59797967999995	43.213203400000005	7.143413659930006E-5	973.0	132.22539663999987	33.015148038438355	29.0	24.775140568831915	26.336782346924565	17.0	15.902321258667058	12.083045973594572	12.630565809200728	28.0	14.317821063276353	28.469879518072293	1.0690263215965836	1.1384533806358053	0.939016335477481	0.49900937134657214	0.29906542056074764	91.0	13.0	31.016124838541646	66.0	115.0	10129.0	18798.0	0.5	0.18602261048304214	0.6353591160220995	-1.0	0.0729505450927133	104.6959804066532	40.30077944462102	6.0	1.149171270718232	130.0	12111.0	155.0	0.0023153536382704465	19.235384061671343	0.5826229838277955
5	113	small	api	A1	923.0	123.0	96.08326103999993	29.970562720000004	3.7873677651154545E-5	1046.0	128.46803731999987	36.40054944640259	31.38470965295043	37.874983651098205	58.77065178631281	11.180339887498949	14.440677500679813	13.601470508735444	19.312895291185676	18.607787246013253	16.1245154965971	22.585571669286665	0.7742254396978687	1.159817944754529	0.667540490470451	0.31192283021621336	0.13326110509209102	75.0	3.0	34.132096331752024	94.0	67.0	18535.0	14049.0	0.5714285714285714	0.15391969407265774	0.4161490683229814	0.006865918218934445	-1.0	104.19432838630513	38.095274414120254	9.0	1.15527950310559	99.0	6996.0	111.0	2.932363994796831E-4	21.095023109728988	0.5795248541726002
5	114	medium	iso	A1	883.0	238.0	99.91168815999994	48.041630520000005	7.361632442366756E-5	1121.0	150.36753223999992	35.90264614203248	30.805843601498726	29.63006024922197	43.838758091685975	17.4928556845359	16.370983602539518	7.211102550927978	20.66700033932359	27.49478348837663	17.72004514666935	29.838388317070454	1.0685280804888446	1.1654492117296145	0.916837962336487	0.4808409446857257	0.2695356738391846	95.0	3.0	34.48187929913333	189.0	136.0	17089.0	14706.0	0.42857142857142855	0.28991971454058874	0.41846153846153844	-1.0	0.0378645041918848	102.047181482967	36.134631628736294	4.0	0.6123076923076923	181.0	12640.0	138.0	6.723663579343345E-4	24.186773244895647	0.6736766184088963
5	117	small	api	A1	893.0	91.0	96.01219323999993	27.727922040000003	6.400734281462487E-5	984.0	125.74011527999987	34.0147027033899	31.78049716414141	12.551698550727473	16.296745379067755	9.219544457292887	13.59256497159042	11.40175425099138	6.144401784795582	25.4558635700895	16.401219466856727	21.8964180860706	0.6782784909663845	1.070301151291283	0.633726769468634	0.28879584044798373	0.1019036954087346	85.0	16.0	34.66987164671943	178.0	66.0	22709.0	8872.0	0.8	0.24796747967479674	0.27049180327868855	0.07684522467497913	-1.0	74.002211863131	28.401136588416303	4.0	0.5122950819672131	193.0	9865.0	78.0	0.001983798031311715	22.135943621178654	0.6507757487756196
5	120	small	api	A1	879.0	131.0	94.25483391999992	30.142135600000003	8.035068665635356E-5	1010.0	126.81118307999984	35.90264614203248	30.59411708155671	15.54367922670145	28.310923606097177	10.63014581273465	17.572371109086603	12.806248474865697	9.386494763277694	25.495097567963924	17.0	19.792039441389925	0.6049351989406736	1.1735147004348738	0.5154900903384512	0.3197940556086869	0.149032992036405	76.0	3.0	34.48187929913333	65.0	98.0	10965.0	20228.0	0.6363636363636364	0.1613861386138614	0.6012269938650306	-1.0	0.05602867757896844	94.17837942734893	36.903935592218076	4.0	1.0797546012269938	163.0	13666.0	137.0	0.004354093081757546	23.769728648009426	0.6620606334690572
5	121	small	api	A1	957.0	168.0	98.49747459999992	34.798989840000004	4.731256227421523E-5	1125.0	135.2964644399999	35.84689665786984	32.31098884280702	45.43078721700863	57.980737000639294	12.206555615733702	16.194755992676278	13.038404810405298	21.926584259210657	18.383838479528137	16.15549442140351	25.860788986433132	0.7537350745669678	1.1094335995801619	0.6793872791054827	0.3532982950204495	0.1755485893416928	85.0	3.0	34.17601498127012	183.0	94.0	16682.0	9177.0	0.75	0.24622222222222223	0.33935018050541516	0.03850006775984455	-1.0	79.18174884220944	28.764495779918512	5.0	0.5090252707581228	193.0	17602.0	148.0	0.0010192417794342387	20.024984394500787	0.5586253277549619
5	122	medium	iso	A1	754.0	269.0	85.84062035999995	49.11269832000001	6.776834255641469E-5	1023.0	136.95331867999988	32.2490309931942	28.160255680657446	19.44003482817618	28.412661443072572	17.204650534085253	21.51726935002478	13.601470508735444	13.395751335634515	29.154564834577258	15.652475842498529	28.15306451032134	0.7995740655663374	1.1451966686277364	0.698198036608375	0.572138203498883	0.356763925729443	87.0	3.0	31.304951684997057	61.0	213.0	5782.0	24076.0	0.5	0.2678396871945259	0.7773722627737226	-1.0	0.14479018833577828	103.6555812624449	41.83265893572165	4.0	0.5802919708029197	95.0	11410.0	146.0	5.900550503714493E-4	19.026297590440446	0.5899804429613943
5	123	small	api	A1	834.0	158.0	91.08326103999994	36.213203400000005	5.836007060810997E-5	992.0	130.12489155999987	33.015148038438355	30.23243291566195	28.921151437817247	30.735487701920103	13.038404810405298	14.750601427518596	12.041594578792296	15.174852447025337	24.41087034109247	15.033296378372908	29.69200368187752	0.8839236064016319	1.0920440353093388	0.809421211802367	0.397583518491907	0.18944844124700239	74.0	3.0	32.14031735997639	64.0	105.0	9773.0	18336.0	0.6923076923076923	0.17036290322580644	0.621301775147929	-1.0	0.04113816043171522	96.87795538896064	39.61418578992169	5.0	1.0887573964497042	175.0	10905.0	111.0	0.00382172913719883	17.0	0.5149151528930753
5	126	medium	iso	A1	1075.0	342.0	105.08326103999993	54.041630520000005	5.064848260112919E-5	1417.0	161.53910511999993	37.21558813185679	35.12833614050059	60.030430523433274	69.08626206849966	19.6468827043885	21.62353945653827	13.341664064126334	33.56120547053367	14.40432584043217	17.46424919657298	35.928193993823186	0.9085877334687641	1.0594179007798135	0.8576292063783076	0.514274395228647	0.31813953488372093	82.0	5.0	35.11409973215888	23.0	253.0	2169.0	34449.0	0.35714285714285715	0.19477769936485534	0.9166666666666666	-1.0	0.20690059898993451	79.92225689505099	34.31246892431596	5.0	0.5942028985507246	189.0	11704.0	118.0	0.002398507729384858	22.360679774997898	0.6008417681261097
5	127	medium	iso	A1	847.0	249.0	91.76955255999995	46.870057640000006	6.318312470497251E-5	1096.0	141.05382375999994	36.013886210738214	29.017236257093817	28.42767212638467	52.87118193683104	17.204650534085253	18.73072687262463	12.806248474865697	21.852681918158037	24.26144219120433	15.264337522473747	27.409028280010308	0.9185255143104045	1.2411204806568694	0.7400776384128881	0.5107364734001055	0.2939787485242031	104.0	3.0	33.12099032335839	69.0	162.0	6849.0	21830.0	0.45454545454545453	0.21076642335766424	0.7012987012987013	-1.0	0.12319967820374121	77.47705255310669	29.757308427284258	4.0	0.6060606060606061	117.0	12330.0	147.0	8.677758728344894E-4	16.492422502470642	0.4579462045824179
5	129	medium	E	A1	917.0	289.0	96.15432883999993	48.870057640000006	6.685440355905987E-5	1206.0	147.43860003999987	34.539832078341085	31.38470965295043	16.979710844586123	22.109448343751666	18.0	19.45847885961624	13.0	11.407119730818431	31.99009999143374	16.0312195418814	30.30769230769232	0.9250466148901733	1.1005305596349222	0.8405460500770083	0.5082460480933667	0.31515812431842966	63.0	3.0	34.36568055487916	177.0	184.0	11303.0	14176.0	0.5	0.29933665008291876	0.5096952908587258	-1.0	0.10441223773702386	119.67304089917042	43.38670477077362	2.0	0.6537396121883656	164.0	10289.0	100.0	4.6574428900565093E-4	20.808652046684813	0.6024537698819129
5	132	small	api	A1	909.0	52.0	95.84062035999993	17.899494920000002	5.768287880500546E-5	961.0	116.56854239999987	34.66987164671943	31.906112267087632	44.104826289788946	47.30596672399503	6.082762530298219	-1.0	13.341664064126334	14.133308741175144	15.576952649059484	15.524174696260024	19.229378321587923	-1.0	1.086621627746315	-1.0	0.18676313709954387	0.05720572057205721	67.0	6.0	32.64965543462902	90.0	14.0	9769.0	1307.0	0.6428571428571429	0.10822060353798127	0.1346153846153846	0.05219266285343407	-1.0	46.987434308380415	21.540659228538015	2.0	0.6153846153846154	110.0	10270.0	149.0	0.0015318717302086294	17.804493814764857	0.5135436899273774
5	133	small	api	A1	913.0	91.0	96.49747459999995	24.313708480000003	6.465149869520221E-5	1004.0	123.63961019999988	34.92849839314596	31.38470965295043	34.93931020467704	47.59186670523502	9.848857801796104	12.54913782333984	11.704699910719626	16.032753360788313	19.308765532678134	15.297058540778355	21.714017200810307	0.7848234628102059	1.112914498154753	0.7051965484423716	0.25196212212583663	0.09967141292442497	52.0	4.0	33.24154027718932	79.0	31.0	7793.0	3564.0	0.5833333333333334	0.10956175298804781	0.2818181818181818	0.02693345764625493	-1.0	47.501080830466094	17.45362404707371	5.0	0.8090909090909091	83.0	13536.0	210.0	9.628960153301278E-4	23.769728648009426	0.6805253515471417
5	134	small	api	A1	803.0	114.0	92.49747459999995	28.556349160000003	8.468663729353426E-5	917.0	123.05382375999986	34.20526275297414	29.206163733020468	31.26373169437743	40.81508387488158	10.198039027185569	13.834150389040511	11.045361017187261	13.331281893466842	20.783284157026287	15.231546211727817	20.396078054371138	0.7371641004614574	1.1711658903802453	0.6294275700107015	0.30872571692892486	0.14196762141967623	50.0	4.0	32.202484376209235	152.0	55.0	9747.0	4705.0	0.5833333333333334	0.2257360959651036	0.26570048309178745	-1.0	2.87363124737618E-4	37.21532329890621	18.038404810405297	2.0	0.2560386473429952	97.0	7462.0	105.0	5.955380329060988E-4	17.4928556845359	0.5114083119567587
6	135	small	api	A1	845.0	73.0	92.25483391999991	23.727922040000003	9.618101684999707E-5	918.0	118.81118307999984	34.132096331752024	30.066592756745816	13.834853156658738	20.987846970093756	7.280109889280518	-1.0	12.36931687685298	6.504141961930428	22.68298258860691	16.1245154965971	18.159375229441302	-1.0	1.1352166375451391	-1.0	0.2571997697223758	0.0863905325443787	56.0	8.0	33.734255586866	116.0	44.0	17850.0	7172.0	0.6923076923076923	0.17429193899782136	0.275	0.06512409679081589	-1.0	92.48022066929265	33.62689542922608	3.0	0.9625	86.0	8201.0	119.0	4.917933774048495E-4	22.561028345356956	0.6609915818258468
6	136	large	iso	B	786.0	458.0	89.66904747999993	65.355339	8.272419568464141E-5	1244.0	157.4386000399999	34.0147027033899	29.017236257093817	33.69006752597977	50.051144981326075	24.08318915758459	23.31281291932924	12.806248474865697	26.312151183694	26.604876948309297	14.422205101855956	34.32237945229015	1.0330451859636645	1.1722240671722952	0.8812693877337241	0.7288505993618039	0.5826972010178118	95.0	3.0	31.016124838541646	63.0	346.0	8861.0	52042.0	0.7272727272727273	0.3287781350482315	0.8459657701711492	-1.0	0.15869710229870235	120.55756806231389	46.76709402549657	9.0	0.6650366748166259	171.0	10987.0	90.0	0.0017591465709489965	21.02379604162864	0.6180796646955086
6	138	small	api	A1	862.0	87.0	92.18376611999994	24.313708480000003	6.426818318062298E-5	949.0	118.91168815999988	34.438350715445125	29.966648127543394	58.17255342332689	66.42228661919373	9.219544457292887	12.81230448259	13.601470508735444	21.081148920247188	12.614023376627397	15.264337522473747	23.001337718194634	0.7195851823394351	1.1492226480876129	0.6261494963894728	0.26375260529440403	0.10092807424593968	91.0	3.0	31.016124838541646	88.0	40.0	17792.0	8502.0	0.5833333333333334	0.13487881981032665	0.3125	0.03485479094160074	-1.0	54.83601887886169	17.569707983776606	4.0	1.234375	75.0	12461.0	230.0	6.741755102623963E-4	21.540659228538015	0.6254846350373372
6	147	large	iso	A1	937.0	497.0	97.08326103999993	65.94112544000001	5.6038076369886666E-5	1434.0	165.43860003999993	36.124783736376884	32.14031735997639	36.085073042852116	44.56921278299137	23.430749027719962	25.45947103677462	14.866068747318506	25.079734915829473	30.211276046986526	16.1245154965971	35.73780912308803	0.920315626113194	1.1239709717789612	0.8188072905980548	0.6792223987287691	0.5304162219850587	55.0	4.0	34.0	79.0	347.0	8118.0	32202.0	0.6666666666666666	0.29707112970711297	0.8145539906103286	-1.0	0.0861455124092627	122.72345741221996	48.62116200840853	8.0	0.3967136150234742	112.0	11126.0	121.0	4.874997948023101E-4	20.024984394500787	0.5543281460349908
6	149	small	api	A1	918.0	64.0	97.74011527999993	24.727922040000003	4.530459990643018E-5	982.0	124.46803731999985	36.069377593742864	31.827660925679098	45.0	57.912940753851046	8.246211251235321	-1.0	12.041594578792296	17.715858787395614	16.306570602593734	16.0	20.910035672775283	-1.0	1.1332713917610413	-1.0	0.2529966531056461	0.06971677559912855	60.0	8.0	32.57299494980466	131.0	52.0	11805.0	5596.0	0.8461538461538461	0.18635437881873726	0.28415300546448086	0.011179301805829505	-1.0	70.73870765360074	26.413111231467404	2.0	0.2568306010928962	111.0	8966.0	110.0	0.0015657260923179208	22.627416997969522	0.6273303979022586
6	151	small	api	A1	987.0	189.0	101.08326103999993	38.970562720000004	4.4144129840814305E-5	1176.0	142.4680373199999	38.3275357934736	31.04834939252005	37.687845134701774	51.677402178041234	15.231546211727817	15.692564722718158	12.083045973594572	21.759812696907407	22.416650598748912	16.401219466856727	27.73604703183625	0.9706218505938087	1.2344468077490522	0.786280821904093	0.38552933808277967	0.19148936170212766	62.0	5.0	34.828149534535996	93.0	108.0	10945.0	11926.0	0.5833333333333334	0.17091836734693877	0.5373134328358209	-1.0	0.011950893936475259	39.76614850188901	14.893435239886667	3.0	0.47761194029850745	80.0	7989.0	102.0	5.459674383654854E-4	21.470910553583888	0.5601954341463284
7	164	large	iso	B	834.0	533.0	89.42640679999995	69.94112544	3.889704113845751E-5	1367.0	161.78174579999995	34.20526275297414	30.083217912982647	43.069412558832994	58.484676588630265	25.0	25.73261010269343	14.560219778561036	31.398677091191644	24.1662977046833	14.422205101855956	36.831275720164605	0.9715298953440891	1.137021406816077	0.8544517187803855	0.7821081931248973	0.6390887290167866	72.0	4.0	31.064449134018133	79.0	441.0	7086.0	47162.0	0.5333333333333333	0.38039502560351135	0.8480769230769231	-1.0	0.18215234774156025	132.5575708105138	49.86583148980432	3.0	0.42115384615384616	243.0	12940.0	52.0	0.007663870192322433	26.832815729997478	0.7844645405527361
7	166	small	api	A1	708.0	143.0	83.18376611999996	34.970562720000004	8.592158564229856E-5	851.0	120.56854239999987	32.01562118716424	26.68332812825267	27.026174255149655	34.45340062196587	11.704699910719626	14.919486502099897	12.649110640673518	13.14983075102063	22.785763345474187	14.317821063276353	23.24376727553284	0.7845243138275708	1.199836131133345	0.6538595508759371	0.4204012916360611	0.2019774011299435	98.0	4.0	29.614185789921695	59.0	124.0	5168.0	13754.0	0.6923076923076923	0.21504112808460635	0.6775956284153005	-1.0	0.10607165634239026	62.260825027983124	28.034555206019817	2.0	0.34972677595628415	101.0	16131.0	215.0	0.002122600295690375	19.4164878389476	0.6064691896945635
7	169	medium	F	A1	890.0	244.0	96.15432883999992	46.041630520000005	4.768767911413706E-5	1134.0	144.6101729199999	35.805027579936315	30.23243291566195	26.565051177077986	39.48605745417503	16.0312195418814	22.14496862656153	11.045361017187261	18.65659783416338	27.1562663279633	16.1245154965971	29.339327819114448	0.7239215287328489	1.1843250485271888	0.6112524003719318	0.47883055370926597	0.27415730337078653	85.0	3.0	34.36568055487916	72.0	184.0	5791.0	16378.0	0.9166666666666666	0.2257495590828924	0.71875	-1.0	0.07165622570062942	94.29163569523132	41.03662436830849	9.0	0.4765625	105.0	11469.0	157.0	6.210476827425869E-4	21.400934559032695	0.5977075289567689
7	177	medium	iso	B	1005.0	444.0	101.66904747999992	67.355339	1.6418508055274708E-4	1449.0	171.43860003999998	39.319206502675	30.265491900843113	64.33716998445219	75.26283249551668	23.194827009486403	23.575618881920498	14.0	36.11466573984379	12.819880848828742	14.866068747318506	37.34314552547697	0.983848064632309	1.2991431506051179	0.7573053548210218	0.6624960169244231	0.4417910447761194	64.0	5.0	33.28663395418648	67.0	322.0	5822.0	30234.0	0.8666666666666667	0.26846100759144237	0.8277634961439588	-1.0	0.1723326424266278	108.83488989404	44.61561481419385	4.0	0.4524421593830334	342.0	20440.0	53.0	0.010132431158601646	26.92582403567252	0.6848007991677216
8	184	small	api	A1	1010.0	138.0	102.66904747999993	31.970562720000004	6.634681575509407E-5	1148.0	137.0538237599999	39.92492955535426	31.016124838541646	40.78090465075155	53.03165609448372	11.661903789690601	15.052961502363093	13.601470508735444	20.23798185741922	19.763913228717286	17.08800749063506	25.33015661846776	0.7747248797427573	1.2872313921609653	0.6018536251218769	0.3113943637806508	0.13663366336633664	147.0	3.0	35.510561809129406	97.0	90.0	18923.0	18078.0	0.75	0.16289198606271776	0.48128342245989303	-1.0	0.015437162550227326	112.18606529186502	38.525350171754184	7.0	1.1336898395721926	111.0	9942.0	115.0	2.5702459268669373E-4	26.076809620810597	0.6531460396105692
8	185	small	api	A1	744.0	92.0	84.94112543999998	25.727922040000003	9.912666548970378E-5	836.0	112.6690474799999	32.0624390837628	28.071337695236398	30.14138555207535	44.1776290200018	9.219544457292887	13.374945588715624	12.806248474865697	13.161818378743092	18.09675069692905	13.416407864998739	18.886639616396113	0.6893145393482102	1.142177100067578	0.6035093325784822	0.30289123091703657	0.12365591397849462	129.0	4.0	30.463092423455635	112.0	48.0	21081.0	9055.0	0.5454545454545454	0.19138755980861244	0.3	0.036293113630143904	-1.0	49.67272828781346	18.612726616439886	7.0	0.9375	115.0	8366.0	112.0	0.0014404309286493724	17.029386365926403	0.5311319678904435
8	192	medium	E	A1	789.0	242.0	88.66904747999995	47.627416960000005	4.488465829811968E-4	1031.0	138.7106779999999	36.87817782917155	26.90724809414742	17.402704131356273	36.20258929000893	13.038404810405298	26.31678251230745	19.0	12.256570866754075	24.75169507003064	15.231546211727817	20.751263994025337	0.495440687109364	1.3705666852342622	0.36148601337459296	0.5371368962855135	0.30671736375158426	137.0	11.0	32.2490309931942	149.0	118.0	16038.0	14208.0	0.55	0.25897187196896215	0.4419475655430712	-1.0	0.0014565679538988106	93.07254604459399	37.23634345363778	6.0	0.5655430711610487	88.0	11338.0	151.0	2.373565794769039E-4	21.93171219946131	0.5947070460220186
8	196	small	api	A1	840.0	53.0	93.42640679999994	20.313708480000003	5.348199041092734E-5	893.0	115.7401152799999	32.2490309931942	30.528675044947494	20.449547610792592	21.595310448967695	6.4031242374328485	-1.0	11.40175425099138	7.814188279120133	20.832872670157304	15.620499351813308	21.23141194517207	-1.0	1.0563521327314014	-1.0	0.2174300519069092	0.0630952380952381	98.0	5.0	33.301651610693426	96.0	27.0	13991.0	3112.0	0.7	0.13773796192609183	0.21951219512195122	0.09004720645905173	-1.0	62.193856146655236	22.847319317591726	3.0	0.8292682926829268	104.0	11016.0	149.0	2.557176760266524E-4	17.0	0.527147622004136
8	201	small	api	A1	947.0	232.0	99.7401152799999	43.798989840000004	5.202676362309352E-5	1179.0	146.36753223999995	37.44329045369811	30.23243291566195	37.438571572333046	48.290883686067275	15.132745950421556	18.07320034438732	11.045361017187261	21.87307766161109	23.91471443985075	17.08800749063506	29.299571946560892	0.837303059893378	1.2385139680339974	0.676054595672024	0.43913113311573115	0.24498416050686378	70.0	3.0	35.35533905932738	49.0	184.0	3959.0	18519.0	1.0	0.19762510602205258	0.7896995708154506	-1.0	0.11556075496801936	39.353778616739284	15.647145854256285	5.0	0.37339055793991416	94.0	14706.0	202.0	6.661140582953654E-4	24.041630560342615	0.6420811384104232
8	203	small	api	A1	754.0	98.0	87.42640679999995	27.142135600000003	4.712984230352118E-5	852.0	116.56854239999987	31.76476034853718	29.5296461204668	33.17851165939274	35.25635871296282	8.94427190999916	15.679660352970052	12.083045973594572	12.875903847920425	19.167178559844277	13.892443989449804	22.306141531644258	0.5704378608115022	1.0756905185708012	0.5302992365958614	0.31045694994753026	0.129973474801061	72.0	8.0	30.528675044947494	89.0	71.0	8466.0	6781.0	0.75	0.18779342723004694	0.44375	0.007598124214337443	-1.0	15.502044066572196	7.728656901081649	1.0	0.3125	152.0	17650.0	204.0	0.0016902822611855831	18.867962264113206	0.5939903861098107
8	205	small	api	A1	1002.0	107.0	103.15432883999989	28.970562720000004	6.0332723097937475E-5	1109.0	134.95331867999985	40.162171256046406	30.675723300355934	47.9737310824801	71.11391263029071	10.0	12.843474663029074	12.0	21.238891556979283	13.659009631083036	16.15549442140351	22.447368421052634	0.7786054990855213	1.3092493651349502	0.59469610589062	0.28084679572619314	0.10678642714570859	58.0	4.0	34.48187929913333	92.0	64.0	10374.0	7456.0	0.5384615384615384	0.1406672678088368	0.41025641025641024	-1.0	0.0023856857876546696	69.99833551748196	30.413111231467404	5.0	0.5448717948717948	89.0	11253.0	173.0	5.578916977676341E-4	26.92582403567252	0.670427499151178
8	206	large	iso	A1	820.0	427.0	91.25483391999994	62.52691188000001	6.493601401885922E-5	1247.0	155.78174579999995	33.015148038438355	30.0	19.62225613865084	26.02283601213162	21.470910553583888	24.190322545533583	13.0	14.478202534287647	33.0	15.231546211727817	33.00030625277526	0.8875826485227334	1.1005049346146119	0.8065230973576305	0.6851901339803572	0.5207317073170732	82.0	4.0	32.69556544854363	62.0	318.0	5127.0	31465.0	0.6923076923076923	0.30473135525260625	0.8368421052631579	-1.0	0.20758663390172974	123.57063864507703	42.69974810204918	6.0	0.4605263157894737	91.0	8195.0	121.0	6.835319023821454E-4	23.021728866442675	0.6973080611251327
8	207	medium	E	A1	849.0	219.0	93.08326103999993	76.59797967999998	3.106666972198747E-4	1068.0	172.50966784	33.1058907144937	32.202484376209235	42.36324157385956	4.964745890749306	30.01666203960727	18.967585485563443	15.264337522473747	11.357495354607327	39.437950971828094	13.0	131.23563868479474	1.58252414691651	1.028053932973938	1.5393396164913349	0.8228974664637516	0.2579505300353357	114.0	16.0	31.016124838541646	44.0	70.0	4032.0	8194.0	0.5	0.10674157303370786	0.6140350877192983	-1.0	0.020987944038380845	69.41169789865756	31.809701565571437	5.0	0.6929824561403509	97.0	9462.0	130.0	4.908196376011428E-4	21.540659228538015	0.650659407242819
9	211	small	E	A1	880.0	47.0	94.84062035999995	20.142135600000003	4.406746567878127E-5	927.0	117.39696951999987	36.05551275463989	29.732137494637012	47.740790594182556	64.4400348281762	5.656854249492381	-1.0	12.041594578792296	16.030835670909124	12.309912130132517	14.7648230602334	17.769900848948893	-1.0	1.2126781251816647	-1.0	0.21237878372730642	0.053409090909090906	99.0	4.0	31.78049716414141	164.0	0.0	21329.0	0.0	0.0	0.17691477885652643	0.0	0.482512721659494	-1.0	68.31990820023762	28.30194339616981	1.0	0.5182926829268293	300.0	21496.0	94.0	0.0018756527680535155	18.24828759089466	0.5061164353721841
9	212	medium	iso	A1	752.0	200.0	85.76955255999995	39.455844080000006	9.153287409738306E-5	952.0	127.63961019999986	32.14031735997639	29.154759474226502	26.565051177077976	36.917863963238545	14.866068747318506	19.028106907311233	12.727922061357855	16.272396882156492	24.28419965617925	14.422205101855956	27.09043189842362	0.7812689312569747	1.1024037906534332	0.7086957953889921	0.4600215682878692	0.26595744680851063	123.0	3.0	30.23243291566195	53.0	160.0	5391.0	18900.0	0.7	0.22373949579831934	0.7511737089201878	-1.0	0.1600247591817604	88.36775838040754	38.601470508735446	4.0	0.5211267605633803	134.0	5519.0	63.0	4.81052263679549E-4	17.0	0.5289306825939969
9	216	small	api	A1	851.0	90.0	90.08326103999994	24.556349160000003	5.4617437499702274E-5	941.0	117.05382375999984	33.421549934136806	30.610455730027933	26.25865955480728	38.927543592792304	9.0	14.432482185824776	15.132745950421556	12.357296439389884	21.07123153240984	15.297058540778355	19.666666666666668	0.6235933558843797	1.091834444704176	0.5711427761864918	0.2725961391328426	0.10575793184488837	80.0	4.0	32.31098884280702	73.0	47.0	9348.0	7622.0	0.5	0.1275239107332625	0.39166666666666666	-1.0	0.024225302518223024	83.05561262082648	29.92582403567252	3.0	0.8083333333333333	187.0	23580.0	167.0	0.0038341826321357953	16.401219466856727	0.4907378472625683
9	217	small	api	A1	900.0	111.0	101.56854239999991	28.727922040000003	3.68851349874112E-4	1011.0	132.71067799999986	33.1058907144937	33.1058907144937	21.440559103102657	25.01689347810003	10.0	13.82472576601767	13.038404810405298	10.088838958613955	23.983647105208025	16.0312195418814	23.857142857142847	0.7233416538779261	1.0	0.7233416538779261	0.2828427125286779	0.12333333333333334	77.0	4.0	33.24154027718932	137.0	73.0	9598.0	5462.0	0.6428571428571429	0.20771513353115728	0.3476190476190476	0.02340587124621145	-1.0	18.1318726378628	8.23606797749979	3.0	0.3333333333333333	252.0	17337.0	125.0	0.003911402562908536	17.46424919657298	0.5275269391536764
9	218	small	api	A1	955.0	103.0	97.49747459999992	25.899494920000002	7.386683940182267E-5	1058.0	126.22539663999986	37.589892258425	30.886890422961002	24.53081036751783	47.04540848888723	9.486832980505138	15.49810559391833	14.560219778561036	14.445372608863961	22.4367034204528	17.029386365926403	19.736974361740575	0.6121285548749843	1.2170176972713658	0.5029742428950844	0.2656427258886152	0.10785340314136126	74.0	4.0	35.22782990761707	67.0	42.0	10271.0	7803.0	0.5333333333333333	0.10302457466918714	0.3853211009174312	-1.0	0.004438440944139764	89.69049411925096	35.384709652950434	4.0	1.238532110091743	322.0	15662.0	75.0	0.0035825166758112832	21.095023109728988	0.5611887090472033
9	220	medium	iso	A1	862.0	229.0	94.49747459999993	42.798989840000004	7.783508501782591E-5	1091.0	139.29646443999988	34.539832078341085	31.016124838541646	10.388857815469615	11.489793067596539	16.278820596099706	18.890110386147985	12.165525060596439	6.398409798250948	33.627669653429244	17.46424919657298	32.121601354803886	0.861764185773995	1.1136088811269151	0.773848161934497	0.4529114669060165	0.265661252900232	82.0	3.0	34.20526275297414	70.0	165.0	5809.0	17547.0	0.6153846153846154	0.2153987167736022	0.7021276595744681	-1.0	0.15738488770103548	79.0991716292294	31.69862441618214	3.0	0.5276595744680851	237.0	12775.0	82.0	6.336591900401803E-4	20.248456731316587	0.5862349499960019
9	223	small	api	A1	838.0	150.0	93.42640679999995	36.798989840000004	8.023655292534197E-5	988.0	132.2253966399999	34.058772731852805	30.066592756745816	21.80140948635181	29.931511840507792	13.416407864998739	13.746701892438304	12.083045973594572	12.566512697614654	26.20849014636693	15.811388300841896	25.185186693945	0.9759728529778294	1.1327779308884707	0.8615747414961956	0.39388210571746	0.17899761336515513	71.0	4.0	33.61547262794322	64.0	122.0	5978.0	13654.0	0.5833333333333334	0.1882591093117409	0.6559139784946236	-1.0	0.10400557888066211	77.20184706316249	36.517116129721146	4.0	0.5053763440860215	144.0	15076.0	152.0	0.0029885756053248088	21.02379604162864	0.6172799063298762
9	225	medium	iso	A1	746.0	344.0	85.84062035999997	54.870057640000006	5.980315981411736E-5	1090.0	143.5391051199999	31.78049716414141	27.892651361962706	21.929587750175347	32.014401904611105	21.18962010041709	20.062417514388844	12.083045973594572	16.86568958413841	31.01175247827473	15.297058540778355	31.814107489701847	1.0561847835745524	1.139386025076145	0.9269771265660097	0.6392085403144216	0.46112600536193027	68.0	3.0	30.4138126514911	80.0	233.0	4918.0	17794.0	0.6666666666666666	0.2871559633027523	0.744408945686901	-1.0	0.16533887247795345	98.35166396726964	42.94224354214569	6.0	0.2971246006389776	99.0	13847.0	204.0	2.84712547129443E-4	17.46424919657298	0.5495272495698479
9	226	small	api	A1	860.0	137.0	94.32590171999992	31.142135600000003	3.5268066636139635E-5	997.0	127.88225087999984	35.38361202590826	29.0	25.489200556286733	28.855661219716524	12.649110640673518	13.521381586417226	11.40175425099138	13.056891977611517	26.20689655172414	16.15549442140351	27.055042203662797	0.9354895104343525	1.2201245526175264	0.7667164048354342	0.33015465563682955	0.15930232558139534	96.0	4.0	33.24154027718932	48.0	89.0	5089.0	12443.0	0.6666666666666666	0.1374122367101304	0.6496350364963503	-1.0	0.07059369346099598	52.722607186545424	18.37825304205576	2.0	0.781021897810219	172.0	8563.0	79.0	0.001738315543571861	18.384776310850235	0.5195844985353305
9	229	large	iso	B	622.0	410.0	80.42640679999995	59.11269832000001	0.001245832607099793	1032.0	141.53910511999987	35.805027579936315	25.80697580112788	88.1523897340054	69.02169409895986	15.524174696260024	40.563970933715645	26.92582403567252	22.399089016465616	5.579886659703326	8.602325267042627	23.989187102891215	0.3827084562709013	1.3874166371083076	0.27584248742220135	0.7349911636236376	0.6591639871382636	72.0	6.0	23.53720459187964	22.0	127.0	1319.0	9780.0	0.1111111111111111	0.14437984496124032	0.8523489932885906	-1.0	0.19440785377217637	54.24055199736583	26.03227940063422	3.0	0.47651006711409394	89.0	11713.0	162.0	2.254380105239521E-4	21.213203435596427	0.5924643791500231
10	237	small	api	A1	748.0	149.0	84.42640679999995	32.970562720000004	3.815100994998974E-5	897.0	119.39696951999987	31.144823004794873	29.068883707497267	14.743562836470737	24.98269725445939	13.0	14.179300299727426	13.0	10.338796914993763	24.39034147765155	13.892443989449804	24.479532163742686	0.9168294432871207	1.0714144828603167	0.8557187325296314	0.3905242917432798	0.19919786096256684	64.0	4.0	29.068883707497267	58.0	99.0	10234.0	22257.0	0.5384615384615384	0.1750278706800446	0.6305732484076433	-1.0	0.09757969792292938	95.36882597421163	37.05179881926699	8.0	1.3375796178343948	108.0	18575.0	215.0	5.607038298659094E-4	18.867962264113206	0.6058137579143862
10	238	medium	iso	A1	703.0	179.0	82.84062035999995	39.213203400000005	7.715558317574992E-5	882.0	124.46803731999985	31.240998703626616	27.65863337187866	31.675468738109217	43.891187872240074	14.035668847618199	15.524523315642442	12.041594578792296	17.15694191100806	21.58458055295629	14.142135623730951	24.747100336589984	0.9040966065267795	1.129520691914961	0.8004250059323808	0.4733571915515775	0.2546230440967283	160.0	5.0	29.120439557122072	50.0	159.0	5291.0	20093.0	0.5384615384615384	0.23696145124716553	0.7607655502392344	-1.0	0.1436789514992351	91.18134930640889	37.68729467919731	6.0	0.7416267942583732	85.0	7544.0	117.0	4.0215729788933635E-4	14.866068747318506	0.47585126481864926
11	260	small	api	A1	979.0	78.0	99.6690474799999	22.899494920000002	5.78619708537802E-5	1057.0	124.56854239999986	38.07886552931954	31.78049716414141	66.25050550713324	77.66091272167381	8.602325267042627	-1.0	14.212670403551895	22.190787153293112	6.985416208355834	15.556349186104045	22.715515158284436	-1.0	1.1981834435329324	-1.0	0.22975533025531453	0.07967313585291114	69.0	3.0	31.304951684997057	131.0	55.0	17960.0	8135.0	0.6666666666666666	0.1759697256385998	0.2956989247311828	0.032716726164384494	-1.0	81.65342654779651	32.006267607740206	6.0	0.8333333333333334	260.0	18128.0	124.0	0.005354613917173909	21.18962010041709	0.5564666858076889
11	269	medium	iso	A1	1001.0	341.0	101.25483391999994	56.52691188	4.559620685289972E-5	1342.0	159.78174579999995	37.33630940518894	32.2490309931942	49.20898492417021	60.82615407617254	20.0	20.84355437324979	12.206555615733702	29.67620575390914	21.458009083933064	17.029386365926403	33.987730061349694	0.959529245437506	1.1577498069032945	0.8287880850561474	0.5582638348373683	0.34065934065934067	75.0	3.0	34.88552708502482	60.0	246.0	4221.0	23127.0	0.45454545454545453	0.22801788375558868	0.803921568627451	-1.0	0.21496635515193932	107.06218474129878	45.80846671656651	2.0	0.46078431372549017	143.0	7172.0	67.0	9.358382307549935E-4	25.019992006393608	0.6701249374935908
11	270	small	api	A1	1074.0	205.0	105.4974745999999	40.627416960000005	5.102520020974451E-5	1279.0	148.12489155999995	39.319206502675	34.36568055487916	33.73676334246508	43.40483360418881	14.212670403551895	17.736670435662695	13.601470508735444	20.57518632643213	24.61758319172547	17.69180601295413	29.94283946998303	0.8013155826008258	1.1441416514329017	0.7003639641973292	0.38510321800632036	0.1908752327746741	111.0	9.0	35.608987629529715	82.0	126.0	7323.0	12252.0	0.3333333333333333	0.16262705238467554	0.6057692307692307	-1.0	0.052678691901434795	56.611856090266045	20.064126944791255	6.0	0.5240384615384616	398.0	29675.0	85.0	0.0016332884077715178	17.72004514666935	0.45067148406120056
11	280	large	iso	A1	738.0	405.0	85.66904747999993	60.69848476000001	1.1416252768286838E-4	1143.0	148.36753223999995	31.38470965295043	28.231188426986208	23.198590513648185	36.09099998805837	21.095023109728988	26.926805102406135	13.038404810405298	17.651907764197503	30.71071564140156	14.142135623730951	29.965750776384258	0.7834209453925884	1.1117034528716394	0.7047031682495318	0.7085229326749607	0.5487804878048781	81.0	3.0	30.23243291566195	109.0	194.0	6681.0	12531.0	0.5833333333333334	0.2650918635170604	0.6402640264026402	-1.0	0.13870870454795797	99.88724343354123	35.45293812497991	5.0	0.4884488448844885	132.0	12288.0	131.0	0.001462467889992901	18.601075237738275	0.5926795386488343
12	284	small	api	A1	821.0	202.0	88.76955255999995	40.627416960000005	6.862390407536857E-5	1023.0	131.39696951999986	33.734255586866	29.614185789921695	34.99202019855866	38.21829646353143	15.620499351813308	15.598279916958772	13.601470508735444	17.548927335171065	25.123094900458085	15.556349186104045	28.366060172618045	1.001424479812699	1.1391248716466973	0.8791173862836116	0.4576728820677524	0.24604141291108406	100.0	4.0	31.622776601683793	69.0	132.0	11010.0	23978.0	0.6666666666666666	0.19648093841642228	0.6567164179104478	-1.0	0.110218447141216	122.56359868435874	41.206555615733706	9.0	1.0597014925373134	198.0	20577.0	137.0	0.0014058227214775744	18.973665961010276	0.5624450764046927
12	294	small	api	A1	997.0	222.0	101.84062035999995	42.455844080000006	7.816676963458456E-5	1219.0	146.71067799999994	40.496913462633174	30.463092423455635	46.78991060824606	62.735306509168936	16.278820596099706	16.313897718985697	12.727922061357855	25.87851543221925	16.807223406044486	15.652475842498529	29.11297608312712	0.9978498625227269	1.3293763121518092	0.7506150466210328	0.4168851675286479	0.2226680040120361	78.0	3.0	33.61547262794322	72.0	171.0	10811.0	31583.0	0.7	0.19934372436423298	0.7037037037037037	-1.0	0.11572068482545207	125.97379171185113	41.9610079490922	10.0	0.9835390946502057	99.0	9519.0	138.0	5.054309016256117E-4	27.313000567495326	0.6744464758455543
12	296	small	api	A1	1041.0	205.0	106.22539663999989	43.455844080000006	5.284896905436301E-5	1246.0	151.68124071999986	39.05124837953327	32.01562118716424	48.16036162604567	61.50436138175502	15.297058540778355	16.000065929171125	11.180339887498949	26.247560386243677	18.740851426632727	18.027756377319946	29.86568572247203	0.9560622192742934	1.2197560731756085	0.7838142726235469	0.40909090909090956	0.19692603266090297	109.0	3.0	35.4400902933387	70.0	173.0	6481.0	21092.0	0.75	0.19502407704654895	0.7119341563786008	-1.0	0.17714555888585484	117.55343653014268	44.42960780481493	4.0	0.8847736625514403	133.0	20328.0	217.0	0.001958505141840436	25.495097567963924	0.6528625492373731
12	298	small	api	A1	997.0	240.0	100.56854239999991	43.627416960000005	4.623204800173645E-5	1237.0	146.61017291999985	36.796738985948195	32.55764119219941	46.24536426676835	56.83364530616066	16.492422502470642	18.051721571368766	12.649110640673518	26.06209208827498	20.947463484037737	17.029386365926403	31.13431728320738	0.9136204786489021	1.1302028537240727	0.8083685823642001	0.4338077883885095	0.24072216649949849	76.0	3.0	34.36568055487916	77.0	148.0	8330.0	18548.0	0.6153846153846154	0.18189167340339532	0.6577777777777778	-1.0	0.13516378466975762	101.88497759174894	43.121622723387944	6.0	0.6622222222222223	166.0	17361.0	164.0	0.0046918435197952175	17.0	0.4619974614188474
12	307	small	api	A1	885.0	105.0	102.08326103999994	33.384776280000004	1.587235349309857E-4	990.0	137.8822508799999	38.27531841800928	27.85677655436824	34.49102542232043	64.85521436932105	11.313708498984761	11.646197168051005	8.48528137423857	19.307481440893415	19.025891203370062	17.46424919657298	21.32864944068811	0.9714508809812735	1.374003856595077	0.7070219463492838	0.32703477475037396	0.11864406779661017	43.0	3.0	35.22782990761707	90.0	76.0	5705.0	5514.0	0.8571428571428571	0.16767676767676767	0.4578313253012048	-1.0	0.022888536062678218	37.80801864067688	17.179604825892184	3.0	0.45180722891566266	86.0	12814.0	201.0	6.255101750104652E-4	22.47220505424423	0.5871200027344677
12	309	small	api	A1	863.0	175.0	93.42640679999994	37.455844080000006	4.3189293407178195E-5	1038.0	133.29646443999985	32.984845004941285	31.78049716414141	28.474203610074376	30.963756532073525	14.142135623730951	15.102871729733675	11.313708498984761	15.037208752252644	26.462770410933587	16.278820596099706	29.22708028904396	0.9363871902512897	1.0378958149892874	0.9021976741094717	0.4009128185801108	0.20278099652375434	63.0	3.0	32.202484376209235	154.0	139.0	9281.0	11549.0	0.7777777777777778	0.28227360308285165	0.47440273037542663	-1.0	0.18911673044104527	60.163706763810524	22.94474078166052	2.0	0.41638225255972694	180.0	22342.0	155.0	0.002111683202658362	18.439088914585774	0.5590169943749475
13	312	small	api	A1	817.0	93.0	88.42640679999992	26.384776280000004	7.486494096231571E-5	910.0	116.81118307999984	33.60059523282288	30.0	20.823905724923605	35.036195810092835	9.486832980505138	13.827993379892476	14.866068747318506	11.428368972014162	22.0	15.264337522473747	19.90679707384684	0.686059988595316	1.120019841094096	0.6125427098908672	0.29838118764314675	0.11383108935128519	84.0	4.0	31.38470965295043	105.0	51.0	20821.0	11689.0	0.6	0.17142857142857143	0.3269230769230769	0.00768989944891915	-1.0	88.70065223050298	30.42769964734299	7.0	1.2243589743589745	170.0	15666.0	128.0	4.0170956501460616E-4	15.620499351813308	0.46488757843653783
13	316	medium	iso	A1	817.0	283.0	92.25483391999994	50.284271200000006	1.075920714791036E-4	1100.0	144.95331867999985	34.0147027033899	29.017236257093817	19.832129850218394	34.569153419548506	18.601075237738275	19.352477521780006	11.40175425099138	16.639863206671286	30.085566808126963	15.231546211727817	29.326486307966185	0.9611728119463735	1.1722240671722952	0.8199565585314833	0.5450583894997276	0.3463892288861689	70.0	3.0	31.953090617340916	2.0	246.0	231.0	41688.0	0.2	0.22545454545454546	0.9919354838709677	-1.0	0.22890728963513962	111.73022178601043	39.74645452671423	9.0	0.9959677419354839	191.0	14054.0	110.0	0.0011434476826010793	18.681541692269406	0.5492196082139388
13	319	small	api	A1	982.0	192.0	99.49747459999992	37.627416960000005	4.921576156286042E-5	1174.0	139.53910511999987	36.49657518178932	32.55764119219941	35.53767779197438	44.51030440687078	13.601470508735444	16.387950887664147	13.601470508735444	18.577085565505374	22.728919322856193	15.556349186104045	26.499416680812153	0.8299677367823822	1.1209833957668176	0.7403925338382342	0.3781745929861021	0.1955193482688391	59.0	3.0	34.20526275297414	50.0	118.0	6333.0	17718.0	0.6666666666666666	0.14310051107325383	0.7023809523809523	-1.0	0.12224482640734533	82.87613101071807	34.977766488089415	6.0	0.7797619047619048	185.0	14199.0	107.0	0.0029435505789765543	20.223748416156685	0.5541272931890804
13	320	large	iso	A1	676.0	387.0	84.01219323999996	60.284271200000006	1.0209954367645497E-4	1063.0	146.71067799999992	29.832867780352597	27.65863337187866	27.979474388480142	31.429565614838523	21.213203435596427	21.91241578625216	11.313708498984761	16.625957774218975	30.478729323521193	14.212670403551895	31.884087588047958	0.9680905858360711	1.078609610939221	0.897535657032656	0.7175657351044777	0.5724852071005917	71.0	5.0	29.206163733020468	45.0	283.0	3166.0	25153.0	0.5555555555555556	0.3085606773283161	0.8628048780487805	-1.0	0.18253791665740335	98.68938231273341	41.46153466096356	3.0	0.43902439024390244	157.0	24691.0	208.0	7.88872848366177E-4	18.027756377319946	0.6042917667202182
13	325	small	api	A1	744.0	97.0	89.66904747999995	27.727922040000003	7.934331630384721E-5	841.0	120.22539663999987	31.016124838541646	28.792360097775937	18.43494882292201	31.07710115081187	11.180339887498949	12.775097451250954	8.06225774829855	11.73583101998873	23.51318188925731	15.0	22.735439771226904	0.8751667006973912	1.0772345418442264	0.812419827532735	0.3092251208108854	0.1303763440860215	57.0	3.0	30.14962686336267	148.0	99.0	8785.0	6925.0	1.0	0.29369797859690844	0.4008097165991903	-1.0	0.03263400670812679	74.1587452416659	28.633307652783937	2.0	0.3684210526315789	242.0	24003.0	146.0	9.150611361941911E-4	15.231546211727817	0.4910847596538109
13	328	medium	iso	A1	911.0	348.0	95.01219323999996	56.11269832000001	5.2232121207692365E-5	1259.0	153.53910511999993	36.87817782917155	30.59411708155671	29.981639368849358	48.41658819177135	20.591260281974	20.83278513231812	13.892443989449804	23.536954673324196	27.26014278420758	16.278820596099706	31.466925923861677	0.9884065021162515	1.2054009511326316	0.8199815183383707	0.5905841808983383	0.38199780461031835	61.0	4.0	33.60059523282288	36.0	254.0	2327.0	21902.0	0.5384615384615384	0.23034154090548054	0.8758620689655172	-1.0	0.2157238006427699	74.37509209345345	35.114525478635095	2.0	0.33793103448275863	173.0	18300.0	168.0	0.003708090399051013	15.033296378372908	0.4076474832354976
14	334	medium	iso	A1	1015.0	471.0	102.25483391999994	64.11269832	3.583459893535178E-5	1486.0	169.19595935999996	38.2099463490856	32.2490309931942	29.638383688151343	47.43267158249718	22.67156809750927	24.380080560848512	13.45362404707371	25.333717853366345	30.01640577058845	17.46424919657298	34.39824125139337	0.9299217876218625	1.1848401385191818	0.7848500041398687	0.6269894132355561	0.4640394088669951	124.0	3.0	37.0	91.0	392.0	8497.0	48268.0	0.5454545454545454	0.3250336473755047	0.8115942028985508	-1.0	0.16812321360792679	135.61370447913978	53.27591281263354	8.0	0.38923395445134573	128.0	9215.0	97.0	2.475586566601017E-4	18.027756377319946	0.4718079479258774
14	337	small	api	A1	996.0	49.0	99.08326103999991	20.313708480000003	7.219193548603517E-5	1045.0	122.22539663999989	37.44329045369811	33.015148038438355	20.449547610792592	34.11447294534128	6.0	-1.0	14.035668847618199	9.72136784960493	20.414871355878397	17.46424919657298	17.333333333333325	-1.0	1.1341245663991641	-1.0	0.20501655140114292	0.04919678714859438	89.0	4.0	35.17101079013795	108.0	34.0	19936.0	6344.0	0.6	0.13588516746411483	0.23943661971830985	0.029230168003088267	-1.0	48.429333825651106	19.697715603592208	2.0	0.9366197183098591	99.0	11034.0	150.0	0.0018848744362119168	24.596747752497688	0.6569066835328938
14	338	medium	iso	A1	908.0	381.0	95.84062035999993	57.870057640000006	4.652753752989361E-5	1289.0	156.12489155999992	35.05709628591621	32.0624390837628	32.924711416806446	34.700053538022075	21.095023109728988	22.087253455290053	12.206555615733702	20.823173546557225	30.752495074504	16.1245154965971	36.57806857506451	0.9550767890824643	1.093400791946299	0.8734919492626193	0.6038155577731702	0.4196035242290749	98.0	3.0	32.7566787083184	27.0	274.0	2912.0	38662.0	0.6363636363636364	0.2335143522110163	0.9102990033222591	-1.0	0.16552885554506871	133.4626115648839	43.97164398149934	7.0	0.7641196013289037	97.0	10567.0	141.0	4.861844017399268E-4	26.076809620810597	0.743838263389962
14	340	small	api	A1	949.0	199.0	98.15432883999992	39.970562720000004	3.4248917929266494E-5	1148.0	140.12489155999987	37.12142238654117	31.304951684997057	45.71082927907116	54.614569270900944	14.142135623730951	16.982654593049716	13.038404810405298	23.705988171376074	18.335757415498275	15.524174696260024	29.07728819832532	0.8327399904558342	1.1858003411112648	0.7022598675215742	0.40722159880646214	0.20969441517386722	81.0	3.0	32.69556544854363	112.0	167.0	10603.0	17586.0	0.6428571428571429	0.24303135888501742	0.5985663082437276	-1.0	0.10797373953024793	117.76441959189357	41.51085001999714	4.0	0.36200716845878134	170.0	12422.0	116.0	0.0011771220712108615	18.35755975068582	0.49452737989214496
14	342	medium	iso	A1	909.0	261.0	96.66904747999993	48.69848476000001	6.966911759291782E-5	1170.0	147.7817457999999	37.0	30.01666203960727	45.0	61.92751306414704	17.0	18.036845529808783	13.038404810405298	26.0	20.35536127214211	15.556349186104045	29.46666666666667	0.942515140571824	1.2326487186076236	0.7646259038312805	0.5037650212709021	0.2871287128712871	95.0	3.0	33.61547262794322	80.0	204.0	6654.0	20329.0	0.5	0.24273504273504273	0.7183098591549296	-1.0	0.09053638903506815	103.75432065735922	39.04163056034261	9.0	0.6126760563380281	129.0	12746.0	142.0	0.002067329022946721	21.02379604162864	0.568210703827801
14	343	small	api	A1	1127.0	207.0	108.22539663999987	40.627416960000005	5.311074935957212E-5	1334.0	150.85281359999993	41.400483088968905	33.60059523282288	54.27260177720031	64.16324577599843	15.297058540778355	16.520243061584555	13.601470508735444	28.622854410984914	16.130666621957488	17.029386365926403	31.801779597933944	0.9259584428481843	1.2321354071884616	0.7515070482075303	0.3753963322965933	0.1836734693877551	86.0	3.0	35.510561809129406	141.0	165.0	13310.0	20732.0	0.5714285714285714	0.22938530734632684	0.5392156862745098	-1.0	0.1261990447927303	117.86206629893255	40.6363521920387	3.0	0.6372549019607843	132.0	13015.0	149.0	0.0018889612313998743	26.832815729997478	0.648128082764982
14	344	medium	iso	A1	1180.0	314.0	106.66904747999993	48.627416960000005	5.926393155019806E-5	1494.0	158.12489155999992	39.319206502675	37.33630940518894	36.67434966957316	40.995827059290605	18.027756377319946	20.726193828133397	17.204650534085253	23.22020409892773	27.613870155487657	17.4928556845359	35.3964334892325	0.8698054513438624	1.0531090814565212	0.8259405095442369	0.4558718588831261	0.26610169491525426	62.0	4.0	37.589892258425	46.0	215.0	3709.0	23017.0	0.26666666666666666	0.1746987951807229	0.8237547892720306	-1.0	0.14994329189402877	133.30795749190963	42.32512918281047	2.0	0.9693486590038314	398.0	28674.0	131.0	0.00334226003533543	22.090722034374522	0.5618303114248154
14	348	small	api	A1	776.0	163.0	87.84062035999995	34.798989840000004	6.28238438565187E-5	939.0	125.05382375999984	32.64965543462902	28.178005607210743	15.255118703057775	14.637336715746784	13.45362404707371	14.952398575255398	13.45362404707371	7.013856561472837	26.722970053186003	14.142135623730951	27.75567483585477	0.899763605107344	1.158692914244931	0.7765332764580513	0.3961605655490845	0.21005154639175258	79.0	6.0	31.622776601683793	31.0	101.0	4023.0	15198.0	0.5454545454545454	0.14057507987220447	0.7651515151515151	-1.0	0.09084810775209487	70.40706188860278	32.76043581875548	4.0	0.7803030303030303	91.0	7084.0	93.0	5.224712095810021E-4	20.248456731316587	0.6201736729460422
15	356	small	api	A1	1127.0	271.0	108.91168815999991	47.041630520000005	2.7926685430737162E-5	1398.0	158.36753223999995	39.20459156782532	35.22782990761707	48.419983094861095	53.14662362806749	17.69180601295413	18.37016258946408	12.041594578792296	27.47127203548983	21.942878741811445	17.69180601295413	34.3316668035164	0.9630729138511268	1.1128869325938349	0.8653825340607311	0.4319245373452675	0.24046140195208518	116.0	3.0	36.05551275463989	103.0	211.0	9520.0	26240.0	0.6	0.2246065808297568	0.6719745222929936	-1.0	0.1119243426485764	130.33125709519118	45.54179204767444	8.0	0.6560509554140127	182.0	16488.0	135.0	0.0013134479833893692	19.1049731745428	0.48731468459480126
15	358	small	api	A1	977.0	115.0	100.08326103999993	30.142135600000003	3.78590357827649E-5	1092.0	132.22539663999984	36.40054944640259	32.202484376209235	7.193470055295535	0.6902771978651003	11.40175425099138	13.15893940750571	13.892443989449804	1.4560219778561037	28.413956802537562	17.4928556845359	120.85859506050483	0.8664645301495916	1.1303646333975037	0.7665354210041805	0.3011705982277416	0.11770726714431934	141.0	4.0	35.510561809129406	132.0	79.0	19937.0	15015.0	0.6923076923076923	0.19322344322344323	0.3744075829383886	-1.0	0.02410318159403383	105.24699821334231	38.152216246015854	6.0	1.1421800947867298	167.0	21747.0	231.0	0.0019056171921774466	19.1049731745428	0.5248539778959549
15	359	small	api	A1	889.0	121.0	95.08326103999993	29.970562720000004	8.631326400001186E-5	1010.0	127.05382375999987	34.20526275297414	31.400636936215164	18.434948822922003	22.61986494804043	11.40175425099138	14.06886557461578	13.341664064126334	8.156639579555371	26.050426991707912	16.15549442140351	21.20726290684396	0.810424564121458	1.089317481758605	0.7439746241959695	0.31520335327363136	0.1361079865016873	104.0	3.0	32.69556544854363	62.0	83.0	11474.0	17937.0	0.7142857142857143	0.14356435643564355	0.5724137931034483	-1.0	0.05346190774975592	101.00635110555982	38.13551694588361	5.0	1.1310344827586207	186.0	18035.0	119.0	0.00423846766168389	17.804493814764857	0.5205191359980639
15	361	small	api	A1	894.0	189.0	95.84062035999993	40.041630520000005	6.388176592843539E-5	1083.0	137.88225087999987	33.61547262794322	32.2490309931942	25.559965171823812	31.320118222625286	14.7648230602334	15.164030788806246	11.180339887498949	14.517124462333003	26.79150267126903	15.811388300841896	27.92726222245697	0.9736740360044949	1.042371556374435	0.9340949779856974	0.4177939413329569	0.21140939597315436	125.0	3.0	33.83784863137726	92.0	146.0	9936.0	20745.0	0.45454545454545453	0.21975992613111728	0.6134453781512605	-1.0	0.10962204334165956	112.36519501346928	42.05961020660847	6.0	0.6176470588235294	85.0	9152.0	142.0	4.7888343962128283E-4	23.769728648009426	0.7071067811865476
15	363	small	api	A1	914.0	197.0	96.25483391999994	39.041630520000005	8.701611907139678E-5	1111.0	137.29646443999988	35.12833614050059	31.144823004794873	16.85839876773828	23.401663312218595	14.7648230602334	16.76577848546552	13.038404810405298	11.102148375036654	28.672502003383322	15.231546211727817	27.95282035675258	0.8806523999486945	1.1279028985039485	0.7807874251558291	0.405606959463964	0.21553610503282275	107.0	3.0	33.61547262794322	67.0	106.0	9891.0	14385.0	0.5	0.1557155715571557	0.6127167630057804	-1.0	0.023786820521892616	63.327866721981515	24.915944368439398	5.0	0.7341040462427746	86.0	7708.0	115.0	7.765375889937928E-4	19.235384061671343	0.5475745843679242
15	368	small	api	A1	1086.0	56.0	104.15432883999989	20.727922040000003	4.354987943766899E-5	1142.0	127.29646443999985	39.6232255123179	33.97057550292606	37.113116595220106	47.04540848888723	6.0	-1.0	15.033296378372908	14.76406810490826	17.07359947287445	17.26267650163207	20.172413793103445	-1.0	1.1663984176218902	-1.0	0.19901162314474594	0.05156537753222836	95.0	4.0	35.4682957019364	103.0	52.0	8752.0	4880.0	0.75	0.13572679509632224	0.33548387096774196	0.008259853616209662	-1.0	63.68056549072022	25.567159064728568	4.0	0.4774193548387097	185.0	15666.0	131.0	0.0074177804695143654	20.0	0.5047544651250687
15	370	small	api	A1	857.0	190.0	93.25483391999992	38.2132034	5.478140840852263E-5	1047.0	133.8822508799999	34.438350715445125	30.4138126514911	18.434948822922024	27.30911037996671	15.0	15.57119912487532	12.206555615733702	12.224743382126814	28.572543993671097	15.556349186104045	26.645569620253156	0.9633169468648809	1.132325996417181	0.8507417032841553	0.4097718240834762	0.22170361726954493	112.0	3.0	32.449961479175904	194.0	165.0	9353.0	10825.0	0.8181818181818182	0.3428844317096466	0.4596100278551532	-1.0	0.08413811893283682	81.6374124850093	33.9733067782536	3.0	0.2479108635097493	100.0	13384.0	181.0	5.131585757262988E-4	20.591260281974	0.597916562616894
[truncated: 27 more columns]
