# Supplementary material for: Exploiting Single-Cell Quantitative Data to Map Genetic Variants Having Probabilistic Effects
Source: PLoS Genet. 2016 Aug 1;12(8):e1006213. doi: 10.1371/journal.pgen.1006213 (PMC4968810; doi:10.1371/journal.pgen.1006213)
Supplement: S1 Dataset — (ZIP) [file pgen.1006213.s007.zip › data/2014-10-07_morpho/k_series/ky-2_C.xls]

image_number	cell_id	Cgroup	Agroup	C11-1_C	C11-2_C	C12-1_C	C12-2_C	C13_C	C101_C	C102_C	C103_C	C104_C	C105_C	C106_C	C107_C	C108_C	C109_C	C110_C	C111_C	C112_C	C113_C	C114_C	C115_C	C116_C	C117_C	C118_C	C126_C	C127_C	C128_C	A7-1_C	A7-2_C	A8-1_C	A8-2_C	A9_C	A101_C	A102_C	A103_C	A104_C	A120_C	A121_C	A122_C	A123_C	D14-1_C	D14-2_C	D14-3_C	D15-1_C	D15-2_C	D15-3_C	D16-1_C
2	44	large	E	974.0	805.0	106.15432883999989	94.66904747999993	6.672978612414864E-5	1779.0	203.2375898800001	37.69615364994153	31.38470965295043	38.76967538599433	56.935602543267436	33.015148038438355	29.989961714644387	8.54400374531753	38.81032567900384	31.289121704768856	17.72004514666935	46.309838523715555	1.1008732972912312	1.2010993272450992	0.9165547530663002	0.8918058124854141	0.8264887063655031	82.0	4.0	36.6742416417845	119.0	109.0	9968.0	9908.0	0.0	0.1281618887015177	0.4780701754385965	-1.0	0.1665074618065558	125.75721735369989	55.838583144023595	2.0	0.45614035087719296	68.0	117.0	185.0	3177.0	7399.0	10576.0	54.0
4	101	large	E	782.0	593.0	88.25483391999994	75.18376612	7.86721943679214E-5	1375.0	165.43860003999993	32.2490309931942	29.5296461204668	4.950272234291731	18.26790620724111	26.90724809414742	27.51736097220488	12.727922061357855	9.798744032547468	41.04349896560294	15.811388300841896	31.25989116820069	0.9778280744772825	1.0920899919231544	0.8953731667802776	0.8518940298290242	0.7583120204603581	68.0	3.0	32.2490309931942	96.0	56.0	8242.0	5964.0	0.6	0.11054545454545454	0.3684210526315789	-1.0	0.004351009748714916	121.42684496567895	51.61448565088	4.0	0.9605263157894737	122.0	63.0	185.0	7690.0	3286.0	10976.0	95.0
5	115	medium	iso	1210.0	456.0	110.98275595999988	62.94112544000001	6.367418895670574E-5	1666.0	176.75230851999999	38.3275357934736	37.107950630558946	90.0	81.92541679466238	22.847319317591726	26.06527557439113	14.866068747318506	41.43235319267262	4.608176875690327	18.681541692269406	41.847223848138015	0.8765424041800266	1.0328658721969493	0.8486507568650554	0.5671252700075775	0.3768595041322314	66.0	3.0	37.57658845611187	84.0	347.0	11234.0	55170.0	0.4666666666666667	0.258703481392557	0.8051044083526682	-1.0	0.1544589951594599	152.3819254272921	52.262241914567326	8.0	0.7842227378190255	393.0	90.0	483.0	15344.0	3292.0	18636.0	63.0
5	116	large	iso	914.0	578.0	95.49747459999992	74.59797967999997	5.857047457763188E-5	1492.0	172.50966783999996	35.73513677041127	31.32091952673165	50.41186915231704	54.32740861293583	26.248809496813376	27.210434316782884	13.601470508735444	32.321129968539566	25.095048672794167	15.231546211727817	39.78658132391004	0.964659703377965	1.14093511015576	0.8454991828994288	0.7811513340270051	0.6323851203501094	106.0	4.0	32.69556544854363	76.0	459.0	8190.0	54170.0	0.7857142857142857	0.3585790884718499	0.8579439252336448	-1.0	0.145645260828636	151.55263274573693	53.34290313511049	11.0	0.4280373831775701	89.0	113.0	202.0	3272.0	4684.0	7956.0	54.0
6	141	large	iso	789.0	514.0	89.25483391999994	70.76955256	4.5821283024604974E-5	1303.0	162.85281359999996	32.38826948140329	29.274562336608895	21.175739417104552	20.86422214642198	24.186773244895647	25.87418613736907	13.038404810405298	14.017420728843753	36.34554763845025	14.7648230602334	39.35768836266174	0.9347839238878954	1.1063622099279207	0.8449167148874296	0.7928932187967713	0.6514575411913816	88.0	3.0	31.953090617340916	18.0	415.0	2034.0	60793.0	0.5	0.3323100537221796	0.9584295612009238	-1.0	0.22816048560994728	114.80650850367849	47.760280611589934	8.0	0.5681293302540416	86.0	104.0	190.0	6036.0	7234.0	13270.0	96.0
6	154	large	F	832.0	604.0	91.25483391999994	74.18376611999997	8.198647777169468E-5	1436.0	168.26702715999994	33.61547262794322	30.01666203960727	31.88656177014331	46.02137246857707	25.96150997149434	28.768374759047827	13.341664064126334	27.81457248418311	31.0827366070517	15.033296378372908	38.65288506902422	0.9024322781157211	1.119893763789834	0.8058195404730166	0.8129297148799197	0.7259615384615384	50.0	3.0	32.2490309931942	94.0	154.0	7644.0	12517.0	0.6428571428571429	0.17270194986072424	0.6209677419354839	-1.0	0.008114398725059901	112.71760847722884	50.14127383710537	4.0	0.34274193548387094	99.0	77.0	176.0	8033.0	6460.0	14493.0	112.0
7	158	large	F	845.0	598.0	92.49747459999993	75.18376611999996	1.0356183306274438E-4	1443.0	169.68124071999998	34.48187929913333	29.410882339705484	19.965874709032107	29.387206476889787	27.65863337187866	26.6508871980575	14.560219778561036	19.024485130556325	38.319149591731886	16.0312195418814	38.76936643579574	1.037812856522638	1.1724190692702159	0.8851893352166604	0.8128196628624498	0.7076923076923077	81.0	4.0	33.37663853655727	78.0	101.0	11073.0	15786.0	0.6	0.12404712404712405	0.5642458100558659	-1.0	0.02310087144393247	140.1890864753322	52.5954103080742	5.0	1.1173184357541899	195.0	122.0	317.0	10253.0	5903.0	16156.0	71.0
8	183	large	iso	894.0	495.0	94.49747459999993	66.355339	6.386977714102506E-5	1389.0	162.85281359999993	35.84689665786984	30.083217912982647	41.054813770962426	57.14547625483499	23.345235059857504	25.597248925104257	14.142135623730951	29.960752537394715	23.302028460774405	15.652475842498529	35.66540889656751	0.9120212538528658	1.191591164268362	0.7653810142280197	0.7021916647071968	0.5536912751677853	95.0	4.0	33.12099032335839	85.0	392.0	10205.0	55672.0	0.7333333333333333	0.3434125269978402	0.8218029350104822	-1.0	0.16847710470674218	129.75974355755662	48.247581996538685	8.0	0.6268343815513627	125.0	42.0	167.0	8537.0	2657.0	11194.0	80.0
8	187	large	iso	770.0	473.0	87.49747459999993	65.52691188	7.423236891186158E-5	1243.0	155.43860003999993	32.55764119219941	28.319604517012593	24.075498255078855	33.048124869975226	24.331050121192877	23.447486951525363	13.152946437965905	19.718873250369832	34.25189075000276	15.811388300841896	36.15864393010608	1.0376826382927162	1.1496502775185606	0.9026072176770846	0.7489006074696475	0.6142857142857143	97.0	3.0	31.38470965295043	16.0	353.0	1514.0	41657.0	0.5714285714285714	0.29686242960579245	0.9566395663956639	-1.0	0.2079092287338914	130.69337774569607	47.00956956238454	6.0	0.4363143631436314	116.0	23.0	139.0	19327.0	2832.0	22159.0	195.0
8	189	large	F	784.0	531.0	88.66904747999995	71.18376611999997	7.599132456138073E-5	1315.0	162.26702715999994	34.17601498127012	27.85677655436824	28.15068858817491	40.35492157410839	26.570660511172846	24.66001290938321	12.083045973594572	24.344558616795158	33.38505437572482	15.132745950421556	37.59658085934662	1.0774795864386035	1.2268474392422464	0.8782506707631889	0.8028028736415159	0.6772959183673469	110.0	3.0	31.400636936215164	123.0	91.0	19104.0	14222.0	0.5833333333333334	0.16273764258555132	0.4252336448598131	-1.0	0.0030575879175489835	126.33546012265634	46.6155281280883	6.0	1.0934579439252337	199.0	51.0	250.0	12745.0	3060.0	15805.0	99.0
9	228	medium	iso	1154.0	361.0	108.9827559599999	57.52691188000001	4.0999920087103476E-5	1515.0	169.33809495999992	39.395431207184416	34.92849839314596	33.424811182603776	43.2525351937669	21.18962010041709	22.447197918083436	14.866068747318506	24.571377196233584	30.805790386086112	18.24828759089466	35.85935709301356	0.9439761781289752	1.1278879144405192	0.8369414779989267	0.5278533413223115	0.3128249566724437	63.0	4.0	37.36308338453881	198.0	304.0	10312.0	18238.0	0.8	0.33135313531353133	0.6055776892430279	-1.0	0.1228271623021459	103.29891005302287	47.906668336026996	3.0	0.15737051792828685	165.0	39.0	204.0	16671.0	3547.0	20218.0	153.0
9	235	large	E	921.0	579.0	96.3259017199999	73.35533899999999	5.963811597665028E-5	1500.0	171.68124071999998	36.796738985948195	30.4138126514911	17.862010125238527	22.998525483709273	26.570660511172846	27.255775475380084	14.866068747318506	15.408974154381557	40.34351148473468	16.55294535724685	39.438650549306274	0.9748634939840146	1.2098693250858885	0.8057593276983108	0.7615328555472988	0.6286644951140065	68.0	3.0	35.34119409414458	133.0	44.0	6380.0	1913.0	0.6666666666666666	0.118	0.24858757062146894	0.0635439637430066	-1.0	56.49634375214917	27.0	3.0	0.2711864406779661	110.0	120.0	230.0	6807.0	9696.0	16503.0	53.0
10	246	large	E	959.0	840.0	99.74011527999993	94.08326103999993	8.125701917492553E-5	1799.0	196.65180344000004	36.796738985948195	31.89043743820395	16.15733986458793	10.332700515921793	30.0	37.03796113165597	12.806248474865697	10.24547311499444	45.624962116604465	17.4928556845359	57.121212121212075	0.8099797905549209	1.1538486750848584	0.7019809512675931	0.9432840615421434	0.8759124087591241	76.0	3.0	35.805027579936315	335.0	165.0	34154.0	19572.0	0.0	0.27793218454697055	0.33	0.08037103211861688	-1.0	166.72265000637458	56.2102287860034	7.0	0.51	151.0	87.0	238.0	9359.0	6678.0	16037.0	62.0
11	262	large	E	935.0	881.0	104.91168815999991	97.25483391999994	3.742269625044511E-4	1816.0	204.99494920000004	37.36308338453881	30.083217912982647	7.309543181163285	29.475889003245744	33.94112549695428	32.87823312426586	11.313708498984761	19.32388696535603	50.09437502195011	20.615528128088304	39.271622770514405	1.0323281475823574	1.241990916417704	0.8311881624383528	0.9270161945318945	0.9422459893048128	135.0	6.0	38.91015291668744	364.0	184.0	39006.0	19121.0	0.3333333333333333	0.30176211453744495	0.3357664233576642	0.06341203814350858	-1.0	168.49410127880486	61.79277517917224	8.0	0.5383211678832117	135.0	54.0	189.0	11723.0	3554.0	15277.0	126.0
11	265	large	E	962.0	824.0	99.3259017199999	90.91168815999994	1.1006772118825248E-4	1786.0	192.65180343999998	36.6742416417845	31.575306807693888	86.58341180822865	86.34883850814286	31.25699921617557	32.83734902025777	16.1245154965971	46.19045750273824	0.7917579440244205	14.560219778561036	46.28440268549074	0.9518734047895504	1.1614848864381633	0.8195314600335332	0.9152868142720751	0.8565488565488566	98.0	3.0	31.78049716414141	164.0	94.0	16971.0	9011.0	0.11764705882352941	0.1444568868980963	0.3643410852713178	0.02241293414469941	-1.0	164.38421752219898	55.46174569550732	2.0	0.4883720930232558	43.0	131.0	174.0	3961.0	17653.0	21614.0	105.0
11	272	large	iso	882.0	526.0	95.25483391999994	71.59797967999998	7.274633628192026E-5	1408.0	169.68124071999995	35.6931365951495	31.400636936215164	24.393739386163134	39.92039213998544	25.059928172283335	25.651253279618828	11.661903789690601	23.53393621658208	34.394206786118026	15.524174696260024	36.6730656179756	0.9769475159404656	1.136701037869193	0.8594586293083765	0.7516466801058281	0.5963718820861678	63.0	4.0	32.984845004941285	13.0	414.0	779.0	33301.0	0.45454545454545453	0.30326704545454547	0.9695550351288056	-1.0	0.16772462918942185	64.9362443205268	21.540659228538015	4.0	0.3864168618266979	88.0	106.0	194.0	3721.0	6813.0	10534.0	53.0
11	275	large	iso	797.0	475.0	90.42640679999995	66.11269832	9.673711677333275E-5	1272.0	158.95331867999994	34.0147027033899	28.635642126552707	24.09693326324944	44.3248284647201	24.698178070456937	23.457308053234094	13.0	22.960659301078227	31.499206339207976	14.866068747318506	32.86077865933027	1.0528990800822844	1.1878449434821439	0.8863943782054008	0.7311215900265103	0.5959849435382685	74.0	4.0	31.89043743820395	26.0	277.0	1838.0	22392.0	0.38461538461538464	0.23820754716981132	0.9141914191419142	-1.0	0.2965929413504591	63.2856341690683	23.095023109728988	4.0	0.40264026402640263	108.0	108.0	216.0	9328.0	9357.0	18685.0	118.0
12	290	large	api	795.0	520.0	90.08326103999994	70.52691187999999	1.253235222920853E-4	1315.0	163.43860003999993	32.28002478313795	29.120439557122072	17.35402463626133	29.684939537822743	25.709920264364882	25.4607795912738	11.40175425099138	16.573717139135127	36.81263113824866	15.0	33.466684529039455	1.009785272764251	1.1085006021223716	0.9109469772329243	0.7829080682223939	0.6540880503144654	63.0	4.0	31.144823004794873	0.0	400.0	0.0	54184.0	0.0	0.3041825095057034	1.0	-1.0	0.26244308595352794	64.75644577323379	20.09975124224178	6.0	0.61	174.0	144.0	318.0	11631.0	10987.0	22618.0	95.0
12	293	medium	iso	889.0	364.0	94.49747459999993	57.69848476000001	3.65458072416478E-5	1253.0	154.61017291999988	35.38361202590826	29.732137494637012	22.27371656453851	36.9857635738725	22.360679774997898	19.908150154563597	13.341664064126334	19.726646321153332	33.02823418521894	16.55294535724685	32.78940017426162	1.1231922404338557	1.1900796581574618	0.9437958482315677	0.6105822933812037	0.4094488188976378	81.0	3.0	33.54101966249684	65.0	286.0	5125.0	29409.0	0.5	0.28012769353551475	0.8148148148148148	-1.0	0.22149054987839728	101.5746541052479	43.5269279817619	2.0	0.47293447293447294	186.0	36.0	222.0	21558.0	3402.0	24960.0	178.0
12	299	large	E	709.0	685.0	89.25483391999995	89.08326103999994	1.1590944265515089E-4	1394.0	180.75230851999999	30.886890422961002	27.294688127912362	3.94518622903756	8.639636367612027	27.80287754891569	31.13697199112945	9.848857801796104	5.1478150704934995	41.36335959250074	14.422205101855956	34.26866302540771	0.8929216866956875	1.131608109175468	0.7890732484643501	0.9980777189036754	0.9661495063469676	107.0	3.0	31.064449134018133	58.0	92.0	8236.0	17183.0	0.0	0.10760401721664276	0.6133333333333333	-1.0	0.2285480313363052	147.7445135986611	53.38981018830592	10.0	1.4333333333333333	78.0	115.0	193.0	7213.0	9942.0	17155.0	108.0
13	313	large	E	792.0	559.0	90.49747459999995	76.42640679999997	8.173363826275909E-5	1351.0	169.33809495999992	32.64965543462902	28.42534080710379	38.45370921670596	45.73334592905147	27.073972741361768	27.666798571740674	11.045361017187261	28.882387499864127	30.465773686821638	15.297058540778355	40.33294833349785	0.9785726625058662	1.1486108700047504	0.8519618680796736	0.844514249019718	0.7058080808080808	111.0	4.0	31.953090617340916	156.0	182.0	16810.0	22231.0	0.0	0.25018504811250925	0.5384615384615384	-1.0	0.08831535463771555	150.42574814037943	51.86989876295466	9.0	0.7130177514792899	164.0	64.0	228.0	15047.0	6002.0	21049.0	134.0
14	333	large	F	871.0	586.0	92.91168815999994	74.18376611999997	3.347640881870322E-5	1457.0	169.9238814	34.48187929913333	30.886890422961002	23.83874018317171	23.4232786932727	28.160255680657446	25.626353863484507	13.038404810405298	16.907431144991367	40.696877632769365	16.1245154965971	42.53219964202925	1.0988787492232184	1.1163920623585937	0.9843125782367397	0.7984330883349221	0.6727898966704937	98.0	3.0	32.7566787083184	132.0	156.0	20688.0	19126.0	0.5714285714285714	0.19766643788606725	0.5416666666666666	0.011658023971948447	-1.0	127.58866463043651	48.37268068153549	6.0	0.6006944444444444	89.0	65.0	154.0	9787.0	7115.0	16902.0	145.0
14	341	large	E	890.0	754.0	95.91168815999991	87.25483391999997	5.2586567115022573E-5	1644.0	185.58073564000003	36.76955262170047	29.732137494637012	21.370622269343187	30.52970589993413	32.01562118716424	28.762338068696955	13.152946437965905	22.627416997969522	42.71472241876584	17.46424919657298	44.54347295605458	1.1131091328770641	1.2366938848016844	0.9000684377569812	0.9097414047643643	0.8471910112359551	84.0	4.0	34.88552708502482	265.0	115.0	23460.0	11646.0	0.6428571428571429	0.23114355231143552	0.3026315789473684	-1.0	0.010853763633915277	171.94864334263087	60.02035177950314	4.0	0.6447368421052632	87.0	99.0	186.0	6844.0	10870.0	17714.0	96.0
14	345	large	iso	884.0	493.0	93.08326103999993	67.59797968	4.473734404926572E-5	1377.0	163.0954542799999	34.058772731852805	32.01562118716424	25.167870149781606	31.012436027168462	23.706539182259394	25.35654726300948	13.416407864998739	19.08465713422786	35.95119998675712	16.15549442140351	37.04146747228032	0.9349277303555779	1.0638173325685059	0.8788423554805843	0.7262098354176876	0.5576923076923077	76.0	3.0	32.89376840679705	75.0	410.0	5086.0	34420.0	0.6153846153846154	0.3522149600580973	0.845360824742268	-1.0	0.19242201983752405	93.83245633482679	37.37384370582869	9.0	0.2948453608247423	202.0	105.0	307.0	11261.0	6662.0	17923.0	49.0
15	367	large	iso	989.0	556.0	100.66904747999993	72.18376612	5.006594216982208E-5	1545.0	174.85281359999993	36.05551275463989	32.89376840679705	52.17526110028379	59.540942374388436	24.839484696748443	27.502581829783576	13.45362404707371	34.557822224831774	22.101450676286007	16.64331697709324	40.090670896565484	0.9031691951862073	1.096119857984697	0.8239693758005218	0.7170403210017543	0.5621840242669363	64.0	3.0	34.0	63.0	457.0	4328.0	36205.0	0.9090909090909091	0.3365695792880259	0.8788461538461538	-1.0	0.19045932774857358	87.30297161905378	30.747124605974438	4.0	0.3384615384615385	144.0	27.0	171.0	9236.0	1419.0	10655.0	96.0
[truncated: 67 more columns]
