# Supplementary material for: Exploiting Single-Cell Quantitative Data to Map Genetic Variants Having Probabilistic Effects
Source: PLoS Genet. 2016 Aug 1;12(8):e1006213. doi: 10.1371/journal.pgen.1006213 (PMC4968810; doi:10.1371/journal.pgen.1006213)
Supplement: S1 Dataset — (ZIP) [file pgen.1006213.s007.zip › data/2014-10-07_morpho/k_series/ky-3_A.xls]

image_number	cell_	Agroup	C11-1_A	C12-1_A	C13_A	C103_A	C104_A	C115_A	C126_A	C127_A	A7-1_A	A8-1_A	A101_A	A120_A	A121_A	A122_A	A123_A	D14-1_A	D15-1_A	D16-1_A	D17-1_A	D102_A	D105_A	D117_A	D127_A	D135_A	D147_A	D148_A	D154_A	D155_A	D173_A	D176_A	D179_A	D182_A	D188_A	D191_A	D194_A
2	21	B	964.0	114.81118307999989	1.0561809604744797E-4	37.57658845611187	31.304951684997057	1.2003400878628574	71.0	4.0	82.0	8333.0	0.08506224066390042	29.458649422236434	14.035668847618199	2.0	0.5609756097560976	288.0	18294.0	106.0	0.005519192888099251	22.360679774997898	0.595069448657224	3.605551275463989	22.360679774997898	3.605551275463989	0.19999999999999998	0.19999999999999998	8.48894388050471	8.48894388050471	16.1245154965971	29.832867780352597	6.4031242374328485	4.659111189183054	0.0	63.520833333333336	1.668743850442768
2	28	A	845.0	106.32590171999989	6.015012142836872E-5	34.52535300326414	28.284271247461902	1.2206555615733703	87.0	3.0	585.0	24126.0	0.6923076923076923	0.0	0.0	0.0	0.02905982905982906	148.0	15641.0	148.0	0.0028980914774716115	23.021728866442675	0.6668064730363836	7.211102550927978	19.1049731745428	5.385164807134504	0.47241503539285884	0.3866323008783335	43.698047327421136	78.20657031508952	11.40175425099138	20.591260281974	5.830951894845301	3.5313720046596786	4.123105625617661	105.68243243243244	1.4004219679048653
2	42	B	782.0	100.91168815999993	6.100106288800056E-5	32.0	30.0	1.0666666666666667	57.0	3.0	137.0	9392.0	0.17519181585677748	57.375279923473414	24.73863375370596	2.0	0.3795620437956204	117.0	7140.0	80.0	0.0014309570125943653	20.024984394500787	0.6257807623281496	4.123105625617661	19.0	3.0	0.2831760569774271	0.2	14.036243467926482	0.0	8.246211251235321	15.811388300841896	4.47213595499958	3.5355339059327373	1.4142135623730951	61.02564102564103	1.3109243697478992
3	44	A	775.0	102.08326103999991	8.390444334066805E-5	31.953090617340916	28.792360097775937	1.1097767084334684	54.0	4.0	231.0	12738.0	0.29806451612903223	48.054345787892316	21.400934559032695	4.0	0.2554112554112554	256.0	12065.0	75.0	0.008589110140571782	16.278820596099706	0.5094599702748379	3.1622776601683795	18.601075237738275	6.0	0.22703830459324992	0.42857142857142855	90.0	71.56505117707799	13.601470508735444	22.360679774997898	6.708203932499369	3.3333333333333335	3.1622776601683795	47.12890625	1.591380024865313
3	48	A	708.0	97.84062035999992	1.4627495896609534E-4	32.55764119219941	26.90724809414742	1.2099952056888719	137.0	3.0	445.0	10612.0	0.6285310734463276	0.0	0.0	0.0	0.0	240.0	12660.0	55.0	0.007091727967027832	17.029386365926403	0.5230534443633628	1.0	27.65863337187866	11.40175425099138	0.07142857142857142	0.7299225200292848	42.51044707800085	4.635463426902646	12.727922061357855	24.20743687382041	7.810249675906654	3.0994446884965026	10.63014581273465	52.75	1.042654028436019
3	53	B	751.0	99.74011527999993	6.684738767499609E-5	31.400636936215164	29.206163733020468	1.075137331395346	142.0	3.0	139.0	8981.0	0.18508655126498003	34.954397811657884	15.231546211727817	1.0	0.4172661870503597	88.0	6960.0	114.0	7.167565437596112E-4	16.97056274847714	0.5404528189332539	2.23606797749979	17.69180601295413	3.1622776601683795	0.1514456332038457	0.21271781490575853	78.9964591482505	70.86635679409451	6.708203932499369	11.180339887498949	5.0990195135927845	2.1926450482675732	1.0	79.0909090909091	1.4413793103448276
3	58	B	904.0	110.3259017199999	1.2163370129779403E-4	35.510561809129406	30.528675044947494	1.163187126753685	122.0	3.0	121.0	9571.0	0.1338495575221239	64.1886181699045	27.459060435491963	2.0	0.8429752066115702	95.0	7099.0	88.0	8.548622036723786E-4	21.2602916254693	0.598703330568076	6.082762530298219	21.400934559032695	7.280109889280518	0.4301162633521313	0.5352443241048769	68.4985656759521	74.98163936884933	7.211102550927978	12.529964086141668	4.47213595499958	2.80178514522438	1.4142135623730951	74.72631578947369	1.1776306522045359
4	68	B	957.0	113.49747459999989	6.649975839237775E-5	35.35533905932738	31.76476034853718	1.1130365433704759	111.0	4.0	117.0	11831.0	0.12225705329153605	66.31843074271093	26.419689627245813	2.0	0.8717948717948718	98.0	10958.0	149.0	4.1349490375332324E-4	19.4164878389476	0.5491812087098392	5.656854249492381	19.6468827043885	5.0	0.36363636363636365	0.30485538042484617	73.07248693585295	64.94238458169697	6.708203932499369	12.083045973594572	5.830951894845301	2.072225288683357	1.0	111.81632653061224	1.332542434750867
4	74	A	931.0	111.98275595999986	6.712090822939015E-5	38.3275357934736	29.120439557122072	1.3161729828387745	87.0	4.0	398.0	25840.0	0.42749731471535984	75.7134205879884	25.942243542145693	1.0	0.20351758793969849	182.0	16827.0	86.0	0.0028756700797186257	23.08679276123039	0.6023552593005889	3.605551275463989	25.238858928247925	9.219544457292887	0.19999999999999998	0.5590169943749475	18.946504689509048	62.727629454377755	10.295630140987	19.72308292331602	7.211102550927978	2.735099491932466	7.0710678118654755	92.45604395604396	0.9301717477862959
4	76	B	990.0	115.63961019999985	8.683867090810895E-5	38.48376280978771	31.78049716414141	1.2109238760811376	137.0	4.0	118.0	19963.0	0.1191919191919192	56.72505135447199	27.018512172212592	2.0	0.7457627118644068	286.0	23309.0	140.0	0.0042172529980965745	21.540659228538015	0.5597337073042011	3.0	21.400934559032695	5.0990195135927845	0.16666666666666666	0.31323027878410764	25.201123645475064	76.10880882854514	13.152946437965905	25.96150997149434	6.324555320336759	4.104875150354759	5.385164807134504	81.5	1.7177914110429449
4	79	A	886.0	108.32590171999989	3.305037366782419E-5	34.713109915419565	30.479501308256342	1.138900192767144	123.0	3.0	244.0	17016.0	0.27539503386004516	69.05604996406778	27.80287754891569	4.0	0.4262295081967213	193.0	15086.0	106.0	0.0027144242364996714	18.439088914585774	0.5311851620184318	3.1622776601683795	21.93171219946131	5.385164807134504	0.21271781490575853	0.33333333333333337	68.19859051364818	27.962232204374374	11.180339887498949	21.02379604162864	6.708203932499369	3.1340424729448424	3.605551275463989	78.16580310880829	1.3560917406867294
4	83	B	1057.0	118.22539663999986	4.7603031765335606E-5	38.07886552931954	33.61547262794322	1.1327779308884707	69.0	4.0	154.0	16111.0	0.1456953642384106	41.13407916966794	20.518284528683193	2.0	0.3961038961038961	187.0	12610.0	97.0	0.0027952370823165922	21.18962010041709	0.5564666858076889	3.0	21.18962010041709	3.0	0.15	0.15	23.96248897457818	23.96248897457818	11.180339887498949	21.213203435596427	7.0710678118654755	3.0	0.0	67.43315508021391	1.4384615384615385
4	86	B	949.0	111.7401152799999	4.155592163362642E-5	35.22782990761707	32.202484376209235	1.0939475816854343	70.0	4.0	67.0	3950.0	0.07060063224446786	51.54546455943053	24.698178070456937	1.0	0.4626865671641791	147.0	9062.0	76.0	0.0029914376380868685	19.6468827043885	0.557709139504514	6.4031242374328485	25.0	9.486832980505138	0.4099180245918029	0.6	85.03025927188969	52.125016348901795	8.602325267042627	15.0	8.602325267042627	1.7437145811572892	5.385164807134504	61.64625850340136	1.2328404325755904
4	88	B	936.0	112.56854239999988	6.831823515304896E-5	39.05124837953327	29.614185789921695	1.3186669610488901	94.0	3.0	207.0	17188.0	0.22115384615384615	92.75401890487154	31.144823004794873	1.0	0.5507246376811594	230.0	14356.0	91.0	0.008638640666511552	21.02379604162864	0.53836424990314	4.0	24.73863375370596	5.0990195135927845	0.2857142857142857	0.25	78.11134196037203	0.5787255656077548	13.341664064126334	23.706539182259394	2.23606797749979	10.601886624558857	5.830951894845301	62.417391304347824	1.4579269991641126
5	92	B	962.0	113.15432883999989	4.4333301366064506E-5	36.71511950137164	31.76476034853718	1.155844372774008	64.0	3.0	124.0	9041.0	0.1288981288981289	36.79621142313443	17.08800749063506	1.0	0.3790322580645161	335.0	17436.0	82.0	0.004430186325505015	18.867962264113206	0.5139016982746936	1.0	21.02379604162864	3.0	0.06666666666666667	0.17647058823529413	60.64224645720873	29.357753542791272	14.560219778561036	26.40075756488817	10.816653826391969	2.4407509002896948	3.1622776601683795	52.04776119402985	1.5754760266116081
5	96	B	725.0	98.32590171999993	6.488427846339093E-5	30.59411708155671	28.635642126552707	1.0683929121040379	94.0	4.0	119.0	11107.0	0.16413793103448276	63.360015515639965	23.021728866442675	4.0	0.6386554621848739	148.0	16750.0	184.0	0.008081136997987879	16.15549442140351	0.5280588545286915	3.0	19.924858845171276	5.0	0.2	0.35179877236514595	78.69006752597979	25.559965171823805	12.36931687685298	21.095023109728988	7.211102550927978	2.9253533645856034	4.0	113.17567567567568	1.6257910447761195
5	107	B	1127.0	121.98275595999988	3.35387723753502E-5	39.05124837953327	34.828149534535996	1.121255332294057	102.0	4.0	153.0	15973.0	0.13575865128660158	78.05171673637261	30.463092423455635	4.0	0.7516339869281046	100.0	12381.0	160.0	2.8639529957274644E-4	23.706539182259394	0.607062262180688	6.324555320336759	25.059928172283335	7.0710678118654755	0.3772913389522725	0.3874921291460643	57.094757077012105	46.78991060824606	6.4031242374328485	11.40175425099138	5.0	2.2803508501982757	1.4142135623730951	123.81	1.292302721912608
6	134	B	701.0	96.91168815999993	9.000818001063117E-5	29.966648127543394	27.730849247724095	1.0806249696807535	97.0	3.0	74.0	9951.0	0.10556348074179743	58.990389912916335	23.259406699226016	4.0	0.8378378378378378	187.0	9112.0	88.0	0.005971570751061148	15.231546211727817	0.5082832803622095	1.4142135623730951	17.88854381999832	3.1622776601683795	0.10511766624552735	0.21271781490575853	73.30075576600638	9.86580694308438	12.649110640673518	20.615528128088304	8.246211251235321	2.5	2.8284271247461903	48.72727272727273	1.8059701492537314
7	144	B	1061.0	120.22539663999986	5.190285494301395E-5	37.69615364994153	33.61547262794322	1.1213929391135855	33.0	3.0	132.0	8569.0	0.12441093308199812	18.2450401904666	9.0	2.0	0.3712121212121212	66.0	8890.0	183.0	0.009407089700605685	29.427877939124322	0.7806599636769564	11.180339887498949	32.01562118716424	13.038404810405298	0.6476597001885498	0.723240570679579	31.55535197589927	16.851800152137713	8.246211251235321	13.341664064126334	6.082762530298219	2.193356061110647	3.605551275463989	134.6969696969697	1.358605174353206
7	146	B	1071.0	120.22539663999989	1.2376033831960147E-4	37.0	34.785054261852174	1.0636752129657276	49.0	3.0	148.0	9356.0	0.13818860877684408	24.589364762504793	11.045361017187261	2.0	0.21621621621621623	239.0	11091.0	35.0	0.006627069133105693	19.235384061671343	0.5198752449100363	3.1622776601683795	26.1725046566048	12.727922061357855	0.18864566947613626	0.7818700369735249	90.0	63.43494882292201	13.152946437965905	24.351591323771842	8.54400374531753	2.8501381845855964	10.0	46.40585774058577	0.7542151293841853
7	148	A	905.0	109.98275595999988	4.4983868287977074E-5	34.88552708502482	31.304951684997057	1.114377285614651	51.0	3.0	554.0	21519.0	0.6121546961325967	71.25772842757762	27.784887978899608	1.0	0.1371841155234657	175.0	13317.0	57.0	0.004324113656919575	22.47220505424423	0.6441698587346496	5.0	31.76476034853718	13.892443989449804	0.29411764705882354	0.8172025876146943	26.565051177077976	3.6913859864512837	14.866068747318506	26.90724809414742	5.656854249492381	4.756574397610112	9.899494936611665	76.09714285714286	0.7490425771570174
7	155	A	968.0	113.39696951999987	3.753247505450127E-5	36.069377593742864	31.827660925679098	1.1332713917610413	39.0	5.0	276.0	14334.0	0.28512396694214875	52.62146247565902	20.248456731316587	4.0	0.2463768115942029	237.0	9288.0	63.0	0.0051330529344905335	22.67156809750927	0.6285544583791826	4.47213595499958	20.615528128088304	3.0	0.2701716134791496	0.1875	18.434948822922024	45.0	13.038404810405298	22.80350850198276	7.810249675906654	2.9196900801171393	2.23606797749979	39.18987341772152	1.6075581395348837
7	156	A	903.0	108.91168815999991	4.282119904142436E-5	35.22782990761707	31.622776601683793	1.1140017953306898	66.0	3.0	387.0	21347.0	0.42857142857142855	75.09568018419426	28.861739379323623	4.0	0.27906976744186046	258.0	17556.0	113.0	0.008915778101590532	21.470910553583888	0.6094871756191085	5.0	21.633307652783937	8.246211251235321	0.3125	0.5	33.69006752597977	70.3461759419467	14.866068747318506	25.179356624028344	8.06225774829855	3.1231148159883837	10.63014581273465	68.04651162790698	1.6606288448393711
7	163	B	949.0	112.3259017199999	5.0851515545013104E-5	36.40054944640259	31.38470965295043	1.159817944754529	63.0	3.0	70.0	9952.0	0.0737618545837724	78.71231490716706	27.459060435491963	3.0	1.4142857142857144	122.0	8326.0	92.0	0.00292033784492337	18.973665961010276	0.5212466913156832	1.4142135623730951	18.788294228055936	2.0	0.08333333333333334	0.11764705882352941	64.4400348281762	70.5599651718238	9.486832980505138	15.811388300841896	6.324555320336759	2.5	1.4142135623730951	68.24590163934427	1.3480662983425413
8	171	B	757.0	100.56854239999988	7.002066876126975E-5	31.622776601683793	28.460498941515414	1.1111111111111112	81.0	3.0	63.0	7669.0	0.083223249669749	51.778559976483095	23.021728866442675	1.0	0.9841269841269841	137.0	14573.0	147.0	0.004467962618905625	21.095023109728988	0.6670832032063168	6.708203932499369	21.93171219946131	6.4031242374328485	0.42857142857142855	0.4099180245918029	45.0	20.224859431168085	10.770329614269007	17.0	6.708203932499369	2.5342103744997617	2.8284271247461903	106.37226277372262	1.38193920263501
8	173	A	889.0	108.56854239999988	5.382503201239717E-5	34.9857113690718	30.528675044947494	1.1459950789728737	109.0	3.0	253.0	15509.0	0.2845894263217098	85.8045530026554	28.42534080710379	5.0	0.525691699604743	79.0	8017.0	128.0	0.0010551759258506125	19.4164878389476	0.5549833654693738	8.06225774829855	19.4164878389476	8.06225774829855	0.5	0.5	88.7811247648687	88.7811247648687	6.4031242374328485	11.661903789690601	5.0	2.3323807579381204	0.0	101.48101265822785	1.2613196956467505
8	176	B	795.0	103.7401152799999	8.826686569989922E-5	33.24154027718932	29.0	1.1462600095582525	102.0	3.0	135.0	14835.0	0.16981132075471697	48.309789222298335	20.615528128088304	1.0	0.5925925925925926	208.0	21360.0	90.0	0.002605712836561094	19.79898987322333	0.5956098817361238	2.8284271247461903	28.42534080710379	11.661903789690601	0.17374889710522776	0.723240570679579	0.0	14.036243467926482	10.295630140987	18.867962264113206	8.602325267042627	2.1933560611106464	8.94427190999916	102.6923076923077	0.8764044943820225
8	178	B	822.0	104.32590171999993	1.1127554096004383E-4	33.54101966249684	29.614185789921695	1.1325997581169875	107.0	3.0	92.0	14724.0	0.11192214111922141	56.98356135624297	24.698178070456937	4.0	0.9891304347826086	232.0	17350.0	92.0	0.0032010079471962907	19.924858845171276	0.5940445175985457	3.605551275463989	19.1049731745428	2.23606797749979	0.22803508501982758	0.1350858067395748	46.301952672578864	36.57303097851934	11.40175425099138	19.924858845171276	9.486832980505138	2.100264533603115	4.0	74.78448275862068	1.2302017291066283
8	179	B	930.0	110.56854239999988	7.766156624458493E-5	35.6931365951495	30.59411708155671	1.1666666666666667	94.0	3.0	95.0	10243.0	0.10215053763440861	49.86146437805978	23.323807579381203	1.0	0.5578947368421052	177.0	15814.0	58.0	0.0038714345455059147	23.323807579381203	0.6534535713107035	8.54400374531753	32.202484376209235	15.620499351813308	0.5	0.8773346501353263	56.203434865229326	26.56505117707799	11.180339887498949	21.095023109728988	7.0710678118654755	2.9832867780352594	9.219544457292887	89.34463276836158	0.6491716200834704
8	184	B	898.0	109.1543288399999	7.408641397576757E-5	35.6931365951495	30.59411708155671	1.1666666666666667	96.0	3.0	213.0	15368.0	0.23719376391982183	78.13702026575974	28.284271247461902	1.0	0.568075117370892	198.0	12282.0	84.0	0.0051748473406520515	19.924858845171276	0.5582266156984073	2.8284271247461903	21.213203435596427	4.123105625617661	0.16666666666666669	0.23608834134288123	31.759480084812793	27.27676338311369	12.083045973594572	23.08679276123039	7.280109889280518	3.1712148734491183	3.605551275463989	62.03030303030303	1.3541768441621886
8	189	B	795.0	102.91168815999993	7.826188129977307E-5	33.52610922848042	29.120439557122072	1.1512913176573547	109.0	3.0	94.0	13163.0	0.11823899371069183	59.91313812392089	26.076809620810597	2.0	0.8191489361702128	122.0	7888.0	86.0	0.0030684533081373113	21.470910553583888	0.6404235697992762	5.830951894845301	20.248456731316587	6.082762530298219	0.3616202853397895	0.40196026221723297	41.68221883166515	63.18365315571306	8.94427190999916	15.524174696260024	5.0990195135927845	3.044541142640508	2.23606797749979	64.65573770491804	1.3301217038539552
8	192	B	833.0	105.15432883999989	7.626365307258349E-5	35.35533905932738	29.154759474226502	1.212678125181665	99.0	3.0	110.0	7428.0	0.13205282112845138	72.28033751084578	28.635642126552707	2.0	0.5454545454545454	207.0	12331.0	79.0	0.0018423034511710515	18.439088914585774	0.5215361924162119	1.4142135623730951	23.345235059857504	5.385164807134504	0.09090909090909091	0.2929143502255349	38.65980825409008	15.461217740441896	11.40175425099138	20.09975124224178	6.082762530298219	3.304378749314146	6.708203932499369	59.570048309178745	1.3261698159111184
9	195	B	890.0	109.15432883999992	4.777073763685301E-5	34.66987164671943	31.38470965295043	1.10467396480949	90.0	3.0	110.0	9122.0	0.12359550561797752	66.6040191762784	26.40075756488817	2.0	0.5636363636363636	234.0	19979.0	119.0	0.006340831844178251	19.79898987322333	0.571071911513603	5.0990195135927845	31.11269837220809	14.7648230602334	0.295378269592824	0.8685190035431412	70.3461759419467	30.73548770192011	14.212670403551895	27.018512172212592	5.0	5.403702434442518	11.313708498984761	85.38034188034187	1.3937634516242055
9	202	A	956.0	112.5685423999999	6.183958555234148E-5	37.69615364994153	30.083217912982647	1.2530625466657095	157.0	3.0	486.0	26556.0	0.5083682008368201	41.617304093369626	20.808652046684813	1.0	0.05555555555555555	104.0	11355.0	49.0	0.005639785815978995	24.596747752497688	0.6525001988508141	5.656854249492381	27.65863337187866	11.40175425099138	0.3076923076923077	0.7344515553369939	22.619864948040426	52.364746244982655	8.246211251235321	15.652475842498529	3.1622776601683795	4.949747468305833	7.0710678118654755	109.1826923076923	0.4487890797005724
9	204	B	736.0	98.66904747999992	1.0423671294573615E-4	31.400636936215164	27.80287754891569	1.1294024109903613	156.0	3.0	68.0	5699.0	0.09239130434782608	60.40418068886231	23.853720883753127	3.0	0.8970588235294118	156.0	15273.0	110.0	0.004534918787469323	17.204650534085253	0.5479076927335409	1.4142135623730951	17.46424919657298	3.605551275463989	0.08687444855261388	0.2650854018430103	10.304846468766016	68.38522105721376	10.63014581273465	18.35755975068582	8.06225774829855	2.2769750513818514	3.605551275463989	97.90384615384616	1.1235513651541935
10	215	B	1000.0	115.39696951999987	4.776866403788845E-5	36.6742416417845	33.734255586866	1.0871513541286841	123.0	4.0	166.0	11068.0	0.166	10.0	5.0	1.0	0.16265060240963855	103.0	15192.0	198.0	0.0010731775625585167	26.92582403567252	0.7341889792478982	8.54400374531753	26.92582403567252	8.54400374531753	0.44239174468345926	0.44239174468345926	8.027237510431945	8.027237510431945	8.06225774829855	13.601470508735444	5.0	2.720294101747089	0.0	147.49514563106797	1.3424170616113744
10	227	B	809.0	102.6690474799999	6.66277619574727E-5	33.421549934136806	29.206163733020468	1.1443320745459775	103.0	3.0	50.0	6986.0	0.06180469715698393	66.41613530368141	24.020824298928627	1.0	1.18	172.0	18374.0	145.0	0.004108698576810381	19.1049731745428	0.5716363607370871	2.23606797749979	17.69180601295413	2.23606797749979	0.1350858067395748	0.14285714285714285	23.198590513648192	76.32869286780416	12.041594578792296	21.587033144922902	5.0990195135927845	4.233565509482158	2.0	106.82558139534883	1.3573527811037336
10	228	A	982.0	113.74011527999988	4.501955244070253E-5	37.48332962798263	32.38826948140329	1.1573118980470636	85.0	4.0	249.0	15957.0	0.2535641547861507	73.81272794483738	28.178005607210743	2.0	0.23694779116465864	276.0	17140.0	76.0	0.0043436596532949925	22.135943621178654	0.5905543568534368	5.0	25.709920264364882	10.816653826391969	0.2808279781508652	0.64990974102574	43.667780146130355	65.77225468204583	12.36931687685298	23.08679276123039	8.246211251235321	2.7996848562146504	10.295630140987	62.10144927536232	1.223803967327888
10	234	B	868.0	107.15432883999988	4.750033153644457E-5	34.539832078341085	30.083217912982647	1.1481428675033847	78.0	3.0	80.0	6030.0	0.09216589861751152	45.11437529859181	21.2602916254693	1.0	0.5	131.0	8676.0	32.0	0.0016390073871979322	23.259406699226016	0.6734082159539886	5.830951894845301	28.844410203711913	12.041594578792296	0.33333333333333337	0.7071067811865475	10.407711312490058	27.81041544384635	9.219544457292887	17.204650534085253	4.47213595499958	3.8470768123342687	6.708203932499369	66.22900763358778	0.4831719686491471
10	235	B	1070.0	118.56854239999986	9.24120820983202E-5	39.96248240537617	32.7566787083184	1.2199796799065559	110.0	4.0	113.0	12463.0	0.10560747663551402	17.23832719697114	8.54400374531753	1.0	0.4247787610619469	147.0	19976.0	208.0	0.001986843229129107	24.20743687382041	0.6057540827484674	4.47213595499958	24.698178070456937	4.47213595499958	0.25	0.2082881368183567	32.96940390346212	3.900493742381883	9.219544457292887	17.46424919657298	7.280109889280518	2.3988991185817037	2.8284271247461903	135.89115646258503	1.5306367641169403
10	236	B	704.0	96.91168815999991	1.0272888394572263E-4	30.59411708155671	28.284271247461902	1.0816653826391969	115.0	3.0	66.0	6277.0	0.09375	18.691680412292467	9.219544457292887	1.0	0.5151515151515151	158.0	10175.0	74.0	0.006798160966396822	16.1245154965971	0.5270462766947298	1.4142135623730951	21.095023109728988	8.54400374531753	0.10511766624552735	0.6134237196211232	56.309932474020215	58.13402230639632	10.816653826391969	20.615528128088304	5.385164807134504	3.8282074674438826	8.06225774829855	64.39873417721519	1.1490909090909092
11	241	B	1046.0	117.39696951999987	2.8499471748053703E-5	37.33630940518894	33.24154027718932	1.1231822922119372	80.0	4.0	125.0	10806.0	0.11950286806883365	34.33112641042025	14.317821063276353	1.0	0.384	314.0	20212.0	89.0	0.0052537764255525185	20.248456731316587	0.5423261445466404	5.0	23.769728648009426	5.0990195135927845	0.29411764705882354	0.27653315937748607	68.74949449286676	32.560437981153456	14.142135623730951	25.019992006393608	9.0	2.779999111821512	6.4031242374328485	64.36942675159236	1.3826439738769047
11	243	B	796.0	102.3259017199999	6.67551926268233E-5	33.015148038438355	29.017236257093817	1.1377771385917972	131.0	3.0	43.0	4384.0	0.05402010050251256	29.235614045762087	13.92838827718412	2.0	0.813953488372093	106.0	10951.0	153.0	0.0040948358525375525	20.024984394500787	0.60653928830446	4.0	19.1049731745428	3.1622776601683795	0.2222222222222222	0.18864566947613626	0.0	18.43494882292201	10.0	16.401219466856727	5.0	3.2802438933713454	1.4142135623730951	103.31132075471699	1.4809606428636652
11	245	B	992.0	115.98275595999986	4.798041869404135E-5	39.395431207184416	30.463092423455635	1.2932183856964947	104.0	3.0	212.0	18702.0	0.21370967741935484	42.91924823172535	18.0	1.0	0.4386792452830189	142.0	12576.0	115.0	0.003165839424580985	24.839484696748443	0.6305168882684687	8.06225774829855	26.1725046566048	11.0	0.4710021267605585	0.6470588235294118	58.91249467652001	66.03751102542182	10.44030650891055	19.313207915827967	5.385164807134504	3.5863726752133895	3.1622776601683795	88.56338028169014	1.2985050890585241
11	255	A	967.0	114.56854239999988	6.405113603834137E-5	36.76955262170047	31.827660925679098	1.1552703388276382	144.0	4.0	490.0	22585.0	0.5067218200620476	32.00713823076234	14.035668847618199	1.0	0.13877551020408163	135.0	13973.0	157.0	0.002374417469985474	21.93171219946131	0.596463939202724	3.605551275463989	24.758836806279895	6.4031242374328485	0.18569533817705186	0.3333333333333333	11.309932474020215	6.3401917459099195	9.486832980505138	18.027756377319946	5.385164807134504	3.347670317059931	3.1622776601683795	103.5037037037037	1.5168539325842696
11	260	A	824.0	104.32590171999989	5.795662843818221E-5	33.24154027718932	30.083217912982647	1.104986187758979	74.0	3.0	431.0	17877.0	0.5230582524271845	0.0	0.0	0.0	0.0	139.0	11990.0	56.0	0.002533962944761975	18.681541692269406	0.5619938647996063	2.0	20.248456731316587	6.082762530298219	0.11764705882352941	0.4301162633521313	17.35402463626133	63.183653155713046	9.055385138137417	17.46424919657298	5.0990195135927845	3.4250210555220284	6.082762530298219	86.2589928057554	0.649207673060884
12	274	B	912.0	110.91168815999993	1.0565983547719247E-4	36.6742416417845	29.546573405388315	1.2412350203389857	118.0	3.0	127.0	16910.0	0.13925438596491227	27.66372092370637	13.038404810405298	2.0	0.5433070866141733	143.0	10663.0	122.0	9.945399042705998E-4	19.4164878389476	0.5294312021117727	3.0	19.235384061671343	5.385164807134504	0.21428571428571427	0.3866323008783335	64.79887635452492	86.60028584087674	8.602325267042627	16.278820596099706	5.656854249492381	2.8777161083053344	2.8284271247461903	74.56643356643356	1.6361249179405422
12	276	B	838.0	105.1543288399999	8.103250156779589E-5	34.92849839314596	29.546573405388315	1.1821505632452174	103.0	3.0	68.0	5633.0	0.081145584725537	34.60830013270945	17.029386365926403	1.0	0.5441176470588235	271.0	19434.0	55.0	0.004675344367182233	18.973665961010276	0.5432144762551112	2.23606797749979	20.591260281974	3.605551275463989	0.1514456332038457	0.22803508501982758	50.19442890773482	32.680554743363395	14.035668847618199	25.298221281347036	8.54400374531753	2.9609328407904214	4.47213595499958	71.71217712177122	0.7669548214469486
12	284	B	1020.0	116.32590171999989	5.656516391906633E-5	38.01315561749642	33.015148038438355	1.1513852845136139	113.0	3.0	78.0	9941.0	0.07647058823529412	67.7260436370029	30.805843601498726	1.0	0.7435897435897436	162.0	10630.0	106.0	0.005140501378851564	24.08318915758459	0.6335488008393535	5.385164807134504	25.317977802344327	7.211102550927978	0.27883326429273	0.39999999999999997	18.788621982168472	30.677280021796445	11.180339887498949	18.601075237738275	6.4031242374328485	2.904999895050584	2.23606797749979	65.61728395061728	1.615428033866416
12	285	B	877.0	107.7401152799999	5.9750272175806316E-5	34.132096331752024	30.528675044947494	1.118033988749895	58.0	3.0	112.0	6994.0	0.12770809578107184	19.090026049960635	9.219544457292887	2.0	0.32142857142857145	189.0	11690.0	94.0	0.0059884315123324	17.88854381999832	0.5240974256643347	1.4142135623730951	17.88854381999832	1.4142135623730951	0.09513029883089882	0.09513029883089882	75.96375653207352	75.96375653207352	12.165525060596439	22.20360331117452	9.055385138137417	2.451977798013518	0.0	61.851851851851855	1.5197604790419161
13	296	B	707.0	97.74011527999991	1.3822298322444304E-4	32.28002478313795	26.248809496813376	1.2297710030261282	56.0	3.0	117.0	9707.0	0.16548797736916548	62.603174657043155	23.323807579381203	2.0	0.6239316239316239	110.0	8687.0	105.0	7.354743460147473E-4	17.26267650163207	0.5347789110326068	2.8284271247461903	17.0	4.123105625617661	0.2	0.28797018815893544	59.03624346792648	89.99999999999999	7.211102550927978	13.892443989449804	5.0	2.7784887978899606	2.23606797749979	78.97272727272727	1.3295729250604351
13	299	A	821.0	103.74011527999991	4.06745415566477E-5	33.421549934136806	29.832867780352597	1.120292899100624	39.0	3.0	272.0	23428.0	0.3313032886723508	62.738915429426925	21.93171219946131	2.0	0.34558823529411764	194.0	11143.0	70.0	0.0027487281264475375	16.97056274847714	0.5077730620489084	2.23606797749979	20.248456731316587	7.211102550927978	0.15617376188860607	0.5	76.32869286780416	73.92642583525361	11.704699910719626	21.37755832643195	7.0710678118654755	3.0232432915661946	5.385164807134504	57.43814432989691	1.2187023243291752
14	315	B	957.0	116.0832610399999	1.852677485702578E-4	37.36308338453881	32.01562118716424	1.1670266575842196	99.0	6.0	149.0	12614.0	0.15569487983281086	65.66943800493243	26.40075756488817	1.0	0.3221476510067114	148.0	20967.0	223.0	0.0028264949300110536	19.1049731745428	0.5113328837964324	3.1622776601683795	21.470910553583888	5.0990195135927845	0.21271781490575853	0.3561309707013459	87.08916217383225	63.165956529225525	9.433981132056603	17.4928556845359	5.830951894845301	2.9999999999999996	2.8284271247461903	141.6689189189189	1.5740926217389233
14	321	A	817.0	102.91168815999991	4.459768471529823E-5	31.78049716414141	30.870698080866262	1.0294712831207093	92.0	3.0	513.0	27061.0	0.627906976744186	66.5585666314602	22.847319317591726	3.0	0.17738791423001948	113.0	13082.0	139.0	0.0011433325086063287	17.46424919657298	0.5495272495698479	3.605551275463989	16.401219466856727	4.123105625617661	0.25	0.26559258100921596	81.32682595212023	79.01934998982645	7.211102550927978	12.206555615733702	5.830951894845301	2.0934070175616757	1.4142135623730951	115.76991150442478	1.2006573918361105
15	338	B	1146.0	123.74011527999987	7.463924540320567E-5	41.10960958218893	33.13608305156178	1.2406297243467144	83.0	3.0	86.0	7709.0	0.07504363001745201	18.46218514441217	9.219544457292887	2.0	0.5930232558139535	304.0	21867.0	103.0	0.005834063745958557	27.073972741361768	0.658580147477046	7.0	23.345235059857504	3.605551275463989	0.35	0.18569533817705186	5.710593137499643	27.979474388480142	15.811388300841896	25.709920264364882	10.198039027185569	2.5210650984790597	4.47213595499958	71.93092105263158	1.4319293913202544
15	341	B	812.0	103.49747459999993	7.609878453389528E-5	33.83784863137726	28.844410203711913	1.1731163297290357	90.0	3.0	109.0	11307.0	0.13423645320197045	62.95820563735215	26.019223662515376	1.0	0.8715596330275229	189.0	12162.0	79.0	0.006807030440062733	17.4928556845359	0.5169612251387363	1.0	18.439088914585774	4.47213595499958	0.06666666666666667	0.31234752377721214	32.73522627210761	83.8298249049704	11.180339887498949	18.601075237738275	8.602325267042627	2.1623310744832014	4.123105625617661	64.34920634920636	1.2276763690182535
15	345	B	776.0	100.66904747999993	5.485971601377744E-5	32.2490309931942	28.653097563788805	1.1254989420044366	100.0	3.0	115.0	9357.0	0.1481958762886598	56.40380352757443	25.80697580112788	2.0	0.5304347826086957	210.0	12925.0	63.0	0.006872279669124246	17.4928556845359	0.5424304280096842	1.4142135623730951	25.612496949731394	10.0	0.08333333333333334	0.6097107608496923	15.255118703057775	23.385221057213755	13.038404810405298	24.839484696748443	7.810249675906654	3.1803701197125873	8.602325267042627	61.54761904761905	1.0235976789168277
15	349	B	821.0	105.4974745999999	5.183839725965766E-5	33.54101966249684	29.068883707497267	1.1538461538461537	77.0	5.0	195.0	11289.0	0.23751522533495736	65.44374849340096	27.313000567495326	1.0	0.3076923076923077	217.0	14210.0	108.0	0.004208958041891106	20.8806130178211	0.6225396015962001	5.0990195135927845	24.351591323771842	8.06225774829855	0.3333333333333333	0.5	36.32682595212023	17.891877129198235	13.341664064126334	23.706539182259394	5.830951894845301	4.065637928382935	3.605551275463989	65.48387096774194	1.6492610837438424
15	353	A	839.0	106.56854239999988	7.171209176890151E-5	34.20526275297414	28.600699292150182	1.1959589660229812	94.0	3.0	263.0	15132.0	0.3134684147794994	66.09089248772197	26.1725046566048	4.0	0.3574144486692015	161.0	13238.0	110.0	0.004941088928877163	22.02271554554524	0.6438399758712675	5.656854249492381	21.213203435596427	5.385164807134504	0.31974430679097265	0.31514293343362576	7.431407971172504	30.62999848482069	11.40175425099138	21.095023109728988	5.0	4.219004621945798	2.23606797749979	82.22360248447205	1.3378153799667623
