# Supplementary material for: Exploiting Single-Cell Quantitative Data to Map Genetic Variants Having Probabilistic Effects
Source: PLoS Genet. 2016 Aug 1;12(8):e1006213. doi: 10.1371/journal.pgen.1006213 (PMC4968810; doi:10.1371/journal.pgen.1006213)
Supplement: S1 Dataset — (ZIP) [file pgen.1006213.s007.zip › data/2014-10-07_morpho/k_series/ky-3_A1B.xls]

image_number	cell_id	Cgroup	Agroup	Dgroup	C11-1_A1B	C11-2_A1B	C12-1_A1B	C12-2_A1B	C13_A1B	C101_A1B	C102_A1B	C103_A1B	C104_A1B	C105_A1B	C106_A1B	C107_A1B	C108_A1B	C109_A1B	C110_A1B	C111_A1B	C112_A1B	C113_A1B	C114_A1B	C115_A1B	C116_A1B	C117_A1B	C118_A1B	C126_A1B	C127_A1B	C128_A1B	A7-1_A1B	A7-2_A1B	A8-1_A1B	A8-2_A1B	A9_A1B	A101_A1B	A102_A1B	A103_A1B	A104_A1B	A120_A1B	A121_A1B	A122_A1B	A123_A1B	D14-3_A1B	D15-3_A1B	D16-3_A1B	D17-3_A1B	D104_A1B	D107_A1B
1	2	large	iso	B	1305.0	703.0	115.81118307999986	82.01219323999996	5.507074911061315E-5	2008.0	199.82337632000005	42.5440947723653	38.07886552931954	71.37842063351242	76.23014335891263	29.427877939124322	29.543966802261576	15.297058540778355	46.14036355699064	12.736723987393088	18.027756377319946	47.505694403372566	0.9960706406179564	1.1172626647610515	0.8915277239940579	0.7081543514096363	0.5386973180076629	107.0	3.0	37.48332962798263	59.0	560.0	5259.0	55496.0	0.8125	0.30826693227091634	0.9046849757673667	-1.0	0.21845323625019533	111.14504409738163	41.69817807045693	5.0	0.35864297253634897	626.0	36608.0	85.0	0.007809318879008702	23.430749027719962	0.5507403354822232
1	4	medium	iso	A1	829.0	259.0	92.66904747999993	49.870057640000006	6.0873426900763097E-5	1088.0	144.95331867999988	33.12099032335839	30.01666203960727	34.782323743609886	55.4516329439887	17.88854381999832	17.89673266518139	10.770329614269007	24.455790484886318	23.153807011683742	17.11724276862369	29.692050193029992	0.9995424390956567	1.1034201697595467	0.9058584086907467	0.5381522633084481	0.31242460796139926	119.0	3.0	32.38826948140329	16.0	195.0	1145.0	18834.0	0.5454545454545454	0.19393382352941177	0.9241706161137441	-1.0	0.2050298711410608	39.25785785193026	14.452618372778394	3.0	0.4312796208530806	151.0	6473.0	61.0	0.0011692696557979395	17.08800749063506	0.5159268283890606
1	11	small	api	A1	1024.0	55.0	101.49747459999992	21.142135600000003	3.5765775324067976E-5	1079.0	125.05382375999984	36.40054944640259	33.24154027718932	39.7341596882209	44.12309225856936	7.615773105863909	-1.0	13.92838827718412	16.153602320365827	18.380616388563507	16.76305461424021	23.20245899610351	-1.0	1.0950319733343108	-1.0	0.20830208518311272	0.0537109375	82.0	9.0	34.48187929913333	133.0	33.0	11410.0	2913.0	0.5714285714285714	0.15384615384615385	0.19879518072289157	0.06454355546356401	-1.0	67.37449165151416	23.323807579381203	2.0	0.4939759036144578	200.0	9840.0	60.0	0.0025223537310069453	16.278820596099706	0.4472135954999579
1	15	medium	iso	B	856.0	411.0	93.66904747999992	60.52691188000001	1.0638433728211514E-4	1267.0	156.6101729199999	33.61547262794322	30.463092423455635	16.504361381755018	27.94540525052244	22.090722034374522	22.551320209489965	12.041594578792296	14.427879844736694	34.9275111406862	16.1245154965971	30.78735685825185	0.9795755560722509	1.1034819499172168	0.887713257245158	0.6461783642341792	0.48014018691588783	101.0	3.0	32.7566787083184	123.0	298.0	8481.0	21525.0	0.9230769230769231	0.3322809786898185	0.7078384798099763	-1.0	0.08134432856792001	116.24645372592317	47.724956066196526	5.0	0.34441805225653205	357.0	19637.0	25.0	0.008454837135856383	22.847319317591726	0.6796667585330824
2	19	small	api	A1	995.0	76.0	103.7401152799999	25.142135600000003	8.748436507373283E-5	1071.0	131.29646443999985	37.0	31.953090617340916	12.730198020419266	18.92464441605125	10.0	-1.0	11.0	7.027027027027027	26.507607985198582	17.11724276862369	21.66666666666665	-1.0	1.1579474562601506	-1.0	0.24235692752162544	0.0763819095477387	89.0	4.0	36.6742416417845	165.0	50.0	11364.0	3183.0	0.75	0.20074696545284781	0.23255813953488372	0.053168723177146715	-1.0	28.817930992216535	11.403215514898179	1.0	0.386046511627907	99.0	12206.0	178.0	8.712033264655793E-4	24.08318915758459	0.6508970042590431
2	22	medium	iso	A1	886.0	242.0	95.15432883999989	43.627416960000005	1.0085162251747142E-4	1128.0	141.1959593599999	34.20526275297414	31.400636936215164	29.616703033118682	31.16514684334126	17.11724276862369	17.595040281556454	13.038404810405298	15.611632743665119	29.203229280435398	16.278820596099706	30.16702190905958	0.9728447616324242	1.089317481758605	0.8930773423941143	0.45849114267159236	0.27313769751693	79.0	4.0	32.55764119219941	21.0	171.0	1802.0	18425.0	0.7142857142857143	0.1702127659574468	0.890625	-1.0	0.1306617268853675	66.98870232802928	24.21874469790425	6.0	0.8854166666666666	102.0	16431.0	218.0	5.977193195537449E-4	20.808652046684813	0.6083465049504847
2	30	medium	iso	A1	1096.0	347.0	108.15432883999989	55.69848476000001	4.779735392348793E-5	1443.0	166.26702715999997	39.56008088970496	32.89376840679705	46.36935944090719	55.23819766651298	20.615528128088304	20.59555840629706	12.649110640673518	30.181940308183854	23.9863061672485	18.384776310850235	36.7387172909514	1.000969613030018	1.202661865933561	0.8322951291492224	0.514990803950146	0.3166058394160584	119.0	3.0	37.44329045369811	98.0	252.0	10714.0	30321.0	0.7692307692307693	0.24255024255024255	0.72	-1.0	0.10618702995902797	134.33614933180348	49.213016093416115	4.0	0.5942857142857143	190.0	16092.0	121.0	0.0021262242253442614	22.825424421026653	0.5769812373403589
2	31	small	api	A1	963.0	189.0	102.91168815999991	39.55634916	1.0871539573652412E-4	1152.0	145.2964644399999	38.01315561749642	30.0	23.725030028293276	39.448078667043944	14.035668847618199	17.86755920349333	12.165525060596439	15.784009252939693	27.4	18.439088914585774	24.841891765695923	0.7855392383350297	1.2671051872498809	0.6199479303213653	0.3843717838784313	0.19626168224299065	104.0	4.0	36.68787265568828	116.0	124.0	8218.0	9612.0	0.7692307692307693	0.20833333333333334	0.5166666666666667	-1.0	0.030984519292165228	59.264228938280866	22.39704920226375	6.0	0.6041666666666666	118.0	10178.0	117.0	0.0012522999257599072	23.259406699226016	0.6118778175974515
2	36	small	E	B	1014.0	88.0	96.01219323999993	28.213203400000005	3.5699983125575196E-5	1102.0	127.05382375999984	38.01315561749642	33.83784863137726	89.77353564765882	88.49256424122504	5.0	-1.0	19.209372712298546	18.888197739351167	1.093450130446252	13.601470508735444	18.894736842105264	-1.0	1.1233916207736525	-1.0	0.2938502126440959	0.08678500986193294	80.0	7.0	31.906112267087632	584.0	1.0	21622.0	36.0	0.25	0.530852994555354	0.0017094017094017094	0.3142976948284462	-1.0	50.14235825750707	24.08318915758459	1.0	0.08717948717948718	435.0	26541.0	48.0	0.0019478653755062442	18.973665961010276	0.4991341984846218
2	37	small	api	A1	1166.0	170.0	112.74011527999988	40.213203400000005	4.5481751588128363E-5	1336.0	154.9533186799999	42.04759208325728	33.1058907144937	40.08973877841743	51.91122711902469	13.416407864998739	17.021256243556948	11.661903789690601	23.21179291473931	23.439937221210865	19.6468827043885	29.49192359513236	0.7882149045301664	1.2700939674415381	0.6205957391624629	0.35668939401141303	0.1457975986277873	133.0	3.0	38.63935817272331	180.0	127.0	14153.0	12771.0	0.8181818181818182	0.22979041916167664	0.41368078175895767	-1.0	0.028843061520293128	43.97866660840927	16.430525824321766	1.0	0.2996742671009772	142.0	22019.0	222.0	0.0014776408995043702	22.847319317591726	0.543368078541867
2	39	small	api	A1	1060.0	252.0	105.39696951999989	46.455844080000006	8.04048295347685E-5	1312.0	154.2670271599999	39.81205847478876	32.202484376209235	56.309932474020215	71.43211457220397	17.11724276862369	17.780904299952553	13.152946437965905	30.292329665990696	14.56409370534439	16.1245154965971	31.95571947207457	0.9626756029877157	1.236303945052183	0.7786722729798312	0.44077020707113074	0.23773584905660378	100.0	3.0	33.95585369269929	81.0	188.0	6921.0	19485.0	0.5	0.20503048780487804	0.6988847583643123	-1.0	0.10682139979207762	88.57940652713864	34.93171219946131	6.0	0.6654275092936803	222.0	20117.0	71.0	0.008135288213409305	15.811388300841896	0.39715073539476886
3	49	small	api	A1	1005.0	237.0	101.5685423999999	44.455844080000006	4.325394416160499E-5	1242.0	148.02438647999992	36.89173349139343	33.28663395418648	20.449547610792578	25.703525442510735	16.1245154965971	17.81923896790873	14.142135623730951	13.119470249694654	31.003435235307258	17.46424919657298	30.249091086639517	0.9048936110928353	1.1083047190103024	0.8164664424607794	0.4376930398875159	0.23582089552238805	81.0	3.0	36.138621999185304	47.0	133.0	3961.0	15211.0	0.6666666666666666	0.14492753623188406	0.7388888888888889	-1.0	0.07581106079320386	40.532191632577	16.40312423743285	3.0	0.4166666666666667	114.0	12849.0	147.0	0.0012730021332322994	20.396078054371138	0.5528630976131657
3	52	medium	iso	A1	1054.0	274.0	101.66904747999993	47.870057640000006	5.86027827532E-5	1328.0	151.53910511999993	38.27531841800928	34.66987164671943	17.758258482642702	25.761355483091563	17.4928556845359	18.870486478189374	14.7648230602334	12.854236629119837	31.92974036016507	17.029386365926403	29.575549817153473	0.9269954807341216	1.1039936578949234	0.8396746431512125	0.4708419998664478	0.25996204933586337	97.0	3.0	36.40054944640259	56.0	165.0	4558.0	15955.0	0.5714285714285714	0.1664156626506024	0.746606334841629	-1.0	0.1373742103218435	47.417071101893065	18.989174372936166	3.0	0.38461538461538464	195.0	27426.0	114.0	0.008221037034637006	23.345235059857504	0.609929218743563
3	59	small	api	A1	865.0	66.0	94.91168815999993	23.727922040000003	6.389549277944965E-5	931.0	121.05382375999987	34.9857113690718	30.01666203960727	39.38241940987318	51.91122711902469	8.06225774829855	-1.0	12.041594578792296	15.777869833110813	15.757914700038	14.866068747318506	20.046694941715312	-1.0	1.165543034828717	-1.0	0.2500000000000002	0.07630057803468208	144.0	8.0	31.906112267087632	97.0	32.0	6824.0	1909.0	0.5384615384615384	0.1385606874328679	0.24806201550387597	0.05927369254180604	-1.0	14.48528137423857	7.242640687119285	1.0	0.1937984496124031	247.0	14351.0	73.0	0.00523727594899342	20.248456731316587	0.578763613456684
3	62	large	iso	B	894.0	534.0	94.08326103999993	70.355339	7.287175976396469E-5	1428.0	166.85281359999996	36.138621999185304	31.04834939252005	28.61045966596521	45.0	25.553864678361276	26.66955775129805	13.892443989449804	25.37451483403746	31.692506018920877	15.556349186104045	35.88498301693306	0.9581660452212608	1.1639466414885027	0.8232044417396306	0.7477986862093152	0.5973154362416108	133.0	4.0	33.015148038438355	21.0	424.0	1235.0	32528.0	0.6153846153846154	0.311624649859944	0.952808988764045	-1.0	0.20986889802931938	79.31991269235661	29.20360331117452	5.0	0.32808988764044944	282.0	16217.0	90.0	0.006177594725223604	24.596747752497688	0.680622181804613
4	67	medium	iso	A1	998.0	386.0	100.3259017199999	58.69848476000001	3.10022571426344E-5	1384.0	161.43860003999993	37.53664875824692	32.64965543462902	32.04468071873421	43.04527138836733	22.090722034374522	21.321324979978783	14.035668847618199	24.05648958743575	29.73997694842849	16.76305461424021	35.24367844000034	1.0360857993167976	1.149679782483543	0.9011951111105396	0.5850780681126786	0.3867735470941884	79.0	3.0	35.34119409414458	108.0	284.0	8354.0	24076.0	0.7333333333333333	0.2832369942196532	0.7244897959183674	-1.0	0.13587705869057162	67.73314472186662	21.330648177754345	2.0	0.3877551020408163	142.0	12850.0	115.0	0.0024456654070602636	19.235384061671343	0.5124427645514111
4	71	small	api	A1	992.0	112.0	102.91168815999993	27.556349160000003	1.1826970147200468E-4	1104.0	132.46803731999987	35.90264614203248	32.984845004941285	29.269927162813644	43.434930914407744	10.816653826391969	15.879600852173088	13.601470508735444	15.374911303647737	22.313277503342633	16.278820596099706	22.362520270293505	0.6811666065845562	1.088458840314517	0.6258083276605377	0.2677669529349991	0.11290322580645161	61.0	4.0	34.713109915419565	81.0	77.0	4660.0	6022.0	0.5833333333333334	0.1431159420289855	0.4873417721518987	-1.0	0.06842318163528234	28.933151527353562	10.554898485297798	1.0	0.4620253164556962	99.0	7481.0	94.0	7.606073919650068E-4	25.0	0.696327504694191
4	77	medium	iso	A1	859.0	322.0	92.66904747999993	53.284271200000006	5.4035976556037946E-5	1181.0	148.36753223999995	34.713109915419565	30.479501308256342	25.489200556286722	33.75996880831372	19.6468827043885	20.07799781639355	12.649110640673518	17.80307213919443	30.282647693778905	16.15549442140351	32.03634171850157	0.9785279829220297	1.138900192767144	0.85918677434283	0.5749953479504573	0.37485448195576254	116.0	5.0	32.7566787083184	18.0	182.0	1662.0	22280.0	0.23076923076923078	0.1693480101608806	0.91	-1.0	0.14375257295884378	65.30194153724361	25.0604532012204	6.0	0.725	226.0	18663.0	110.0	0.0021464801077313413	22.02271554554524	0.6344207015506481
4	85	small	api	A1	1058.0	166.0	107.98275595999988	38.213203400000005	5.328901266804913E-5	1224.0	148.6101729199999	40.80441152620633	32.202484376209235	44.67991517621834	57.06488441052542	13.92838827718412	15.110308758786344	11.180339887498949	24.409125453514417	19.905296514127407	18.24828759089466	29.083175522170613	0.9217805208040529	1.2671199852006476	0.7274611177867971	0.3538824607713786	0.15689981096408318	88.0	3.0	36.013886210738214	35.0	105.0	3189.0	12237.0	0.9090909090909091	0.11437908496732026	0.75	-1.0	0.08257792493358211	39.240911566834775	14.95441518373469	4.0	0.6142857142857143	242.0	15170.0	102.0	0.0015645155251688102	17.4928556845359	0.428700109381586
4	87	small	api	A1	949.0	189.0	99.84062035999992	40.627416960000005	8.086007222548016E-5	1138.0	142.4680373199999	37.05401462729781	32.01562118716424	39.3306169581366	50.03604429523887	15.0	14.899829762871866	12.206555615733702	21.806004238060183	22.207908940559783	16.278820596099706	28.450704225352116	1.0067229115179386	1.157372971484107	0.8698344754215326	0.4069227215687148	0.19915700737618547	132.0	4.0	34.20526275297414	93.0	108.0	6243.0	8385.0	0.6363636363636364	0.1766256590509666	0.5373134328358209	-1.0	0.027785095905315707	24.953369389717764	10.280109889280517	1.0	0.2736318407960199	145.0	22603.0	188.0	6.315233082582E-4	17.46424919657298	0.4713186782116454
5	104	small	api	A1	992.0	114.0	103.32590171999989	29.142135600000003	1.2035496694523469E-4	1106.0	134.46803731999987	38.948684188300895	30.886890422961002	32.357847672110154	60.80251395393552	10.0	15.765501697598312	12.0	17.484544451043444	18.45443138478802	16.1245154965971	20.02941176470588	0.6342963384110626	1.2610102103171523	0.503006504801839	0.2820409511544501	0.11491935483870967	55.0	11.0	34.9857113690718	201.0	98.0	12407.0	7470.0	0.7692307692307693	0.27034358047016277	0.3277591973244147	-1.0	0.009172956308241585	53.11899737845456	22.055385138137417	4.0	0.3612040133779264	136.0	10614.0	109.0	0.003091116536554198	24.041630560342615	0.6172642558118575
5	115	medium	iso	A1	1034.0	275.0	101.49747459999993	48.041630520000005	4.3160195148053736E-5	1309.0	151.5391051199999	38.07886552931954	33.61547262794322	37.08583549095235	46.827968244305005	17.46424919657298	18.765381806307065	14.317821063276353	22.926103177307557	25.494212426679066	16.55294535724685	31.435648553831363	0.9306631422070627	1.1327779308884707	0.821575983102987	0.4733283336292984	0.26595744680851063	85.0	3.0	34.9857113690718	56.0	176.0	4397.0	16365.0	0.4	0.17723453017570664	0.7586206896551724	-1.0	0.11399341590450353	42.71635661057989	16.429897633481634	2.0	0.4353448275862069	169.0	10457.0	96.0	0.004474957598701106	24.08318915758459	0.6324555320336759
5	116	small	api	A1	1124.0	243.0	107.49747459999992	43.041630520000005	3.347497785444301E-5	1367.0	152.95331867999994	39.20459156782532	36.22154055254967	38.44581940960725	46.09237189470278	17.029386365926403	17.8609418957439	13.45362404707371	22.701422573431707	24.626230314690776	16.64331697709324	31.50967539641268	0.9534427951968396	1.0823557189940025	0.8808959739068213	0.400396666806906	0.21619217081850534	67.0	4.0	36.05551275463989	48.0	171.0	4004.0	18899.0	0.5454545454545454	0.16020482809070957	0.7808219178082192	-1.0	0.18754822333696294	52.679584229124636	22.025792932158584	3.0	0.5159817351598174	88.0	8541.0	119.0	4.0386235016949936E-4	25.96150997149434	0.6622058522553416
6	126	medium	iso	A1	904.0	361.0	95.32590171999993	55.69848476000001	4.3127720980404456E-5	1265.0	153.4386000399999	35.84689665786984	30.463092423455635	31.675468738109203	40.446232020841364	20.12461179749811	22.022061545808853	13.92838827718412	21.31286307129382	28.75610879627924	15.811388300841896	32.85299874634306	0.9138386865206151	1.1767320323089998	0.7765903038497798	0.5842953882943878	0.3993362831858407	116.0	4.0	33.83784863137726	49.0	248.0	3375.0	21236.0	0.5	0.23478260869565218	0.835016835016835	-1.0	0.16375034209146722	94.45356416036239	40.29060744378624	4.0	0.3872053872053872	255.0	15859.0	120.0	0.003793178197151274	18.867962264113206	0.5263485551955284
6	129	small	api	B	935.0	199.0	98.08326103999993	38.798989840000004	3.531610529181042E-5	1134.0	139.29646443999985	35.510561809129406	31.400636936215164	31.809389287793152	38.02833431740798	14.7648230602334	16.25171016422734	12.529964086141668	17.62855804323157	25.986734016178065	16.15549442140351	28.615415590421396	0.9085088837440123	1.1308866721800206	0.8033597937737399	0.39557198066831356	0.21283422459893048	95.0	3.0	33.83784863137726	47.0	101.0	5883.0	13676.0	0.6666666666666666	0.13051146384479717	0.6824324324324325	-1.0	0.051928917767145574	88.94135836377524	40.28399359131102	3.0	0.6824324324324325	153.0	15870.0	90.0	0.0022529695907195705	25.495097567963924	0.7179581586177382
6	139	medium	iso	A1	1064.0	475.0	103.7401152799999	65.11269832	3.675048167547406E-5	1539.0	170.85281359999996	38.91015291668744	33.54101966249684	35.073754493348304	41.84446834327324	23.769728648009426	24.751005024244915	14.317821063276353	26.08573659870393	32.19937887599697	17.4928556845359	39.10255198983723	0.9603540795505364	1.1600766258216644	0.8278367636882025	0.627652072144488	0.44642857142857145	78.0	3.0	36.89173349139343	68.0	348.0	4120.0	24210.0	0.5714285714285714	0.27030539311241064	0.8365384615384616	-1.0	0.15804848540723554	67.73401327711565	23.445801916009856	2.0	0.36538461538461536	329.0	12315.0	50.0	0.006194128768618277	24.698178070456937	0.6347489336096802
6	142	medium	F	A1	949.0	249.0	98.91168815999993	46.041630520000005	4.685867869494352E-5	1198.0	146.95331867999988	35.84689665786984	32.31098884280702	8.583621480113948	9.746509470026979	16.64331697709324	18.323709246922242	13.601470508735444	5.439801438353789	33.61085621004639	17.4928556845359	32.13313673795223	0.9082940987992782	1.1094335995801619	0.8187007308440992	0.46548220312975436	0.2623814541622761	83.0	4.0	35.0	17.0	161.0	882.0	10639.0	0.4166666666666667	0.14858096828046743	0.9044943820224719	-1.0	0.1095343799603845	38.469047934445825	12.529964086141668	2.0	0.46629213483146065	110.0	9310.0	115.0	0.0015607866764908004	26.0	0.7253068584471719
7	152	large	iso	B	876.0	476.0	91.25483391999994	65.11269832	3.731938970561421E-5	1352.0	159.19595935999996	34.48187929913333	32.2490309931942	19.65382405805331	27.437350184645254	23.853720883753127	25.06388811674721	14.422205101855956	16.06640969867104	35.349899357924414	14.866068747318506	34.867971951449164	0.9517166998449266	1.0692376867512812	0.8900889967099602	0.7135260185458464	0.54337899543379	68.0	3.0	32.202484376209235	256.0	273.0	12825.0	14198.0	0.6923076923076923	0.39127218934911245	0.5160680529300568	-1.0	0.06780672485833646	91.32328771839485	38.01114021321909	2.0	0.2722117202268431	255.0	23929.0	137.0	0.0072960383471643514	25.553864678361276	0.7410809734782509
7	164	medium	iso	A1	928.0	291.0	97.4974745999999	49.870057640000006	6.963148110512226E-5	1219.0	149.78174579999992	36.0	31.0	25.01689347810003	38.15722658736905	17.804493814764857	20.29656686568812	12.041594578792296	18.0	29.0	16.55294535724685	29.1346262423425	0.8772170156946011	1.1612903225806452	0.7553813190703509	0.5115010193299925	0.3135775862068966	72.0	4.0	34.17601498127012	32.0	206.0	2633.0	23482.0	0.5	0.19524200164068908	0.865546218487395	-1.0	0.1172444891248046	61.29261359735378	20.46669094406771	5.0	0.5966386554621849	175.0	16055.0	137.0	0.005801760919444986	22.02271554554524	0.6117420984873677
8	170	medium	iso	A1	1100.0	378.0	108.08326103999993	57.52691188000001	1.4234648776457586E-4	1478.0	168.02438647999998	42.95346318982906	31.78049716414141	44.356254285824605	70.6651914621736	21.095023109728988	22.846205904035646	13.892443989449804	31.359520280054063	19.036832459708464	17.4928556845359	33.233913600941456	0.9233490759182328	1.3515667476182323	0.6831694235933102	0.5322462639123203	0.34363636363636363	86.0	4.0	37.16180835212409	122.0	269.0	7359.0	20144.0	0.5384615384615384	0.2645466847090663	0.6879795396419437	-1.0	0.09370516456232987	99.42832672266616	40.48597806301565	4.0	0.4143222506393862	212.0	22097.0	171.0	0.002184242934337781	25.179356624028344	0.5862008498069268
8	175	small	api	A1	1043.0	120.0	105.56854239999988	29.970562720000004	3.388866294643058E-5	1163.0	138.3675322399999	38.27531841800928	33.28663395418648	41.605076457881715	46.42026554639904	11.180339887498949	12.571195377466093	11.180339887498949	19.98677036844853	21.029461884413838	17.72004514666935	27.590193593344186	0.889361715556481	1.149870499693327	0.7734451103786694	0.2838967180814276	0.11505273250239693	104.0	4.0	36.40054944640259	60.0	63.0	5392.0	8787.0	0.5833333333333334	0.1057609630266552	0.5121951219512195	-1.0	0.06792073899866258	32.18943736721756	11.8309518948453	3.0	0.6829268292682927	122.0	12201.0	105.0	7.174767824902759E-4	23.323807579381203	0.6093693937346032
8	177	small	api	A1	1034.0	115.0	104.98275595999988	29.142135600000003	6.322742773305966E-5	1149.0	136.95331867999988	38.2099463490856	32.55764119219941	29.638383688151343	37.68447469560375	11.045361017187261	12.615894983047689	12.041594578792296	15.388663324152283	24.01893906820749	17.46424919657298	25.17314836475236	0.8755114902295243	1.1736091728365272	0.7459991882250523	0.2775897368431024	0.11121856866537717	129.0	5.0	36.24913792078372	100.0	73.0	11578.0	10927.0	0.7692307692307693	0.15056570931244562	0.42196531791907516	-1.0	0.03231916567097783	29.771948324673595	11.180339887498949	2.0	0.5317919075144508	111.0	18242.0	161.0	7.249199666000153E-4	20.808652046684813	0.5445873139045322
8	181	small	api	A1	990.0	110.0	101.42640679999995	27.142135600000003	4.814990783911327E-5	1100.0	130.56854239999987	40.11234224026316	31.064449134018133	29.339970868156456	41.159050974663046	10.0	14.255078056764463	12.806248474865697	14.259950131404926	23.145428940268435	17.46424919657298	21.666666666666664	0.7015044014616741	1.2912619846310693	0.5432703895965025	0.2676042310511982	0.1111111111111111	126.0	4.0	36.40054944640259	89.0	48.0	8603.0	4794.0	0.45454545454545453	0.12454545454545454	0.35036496350364965	0.02558523149251567	-1.0	46.460421123859064	21.606937226558244	4.0	0.5693430656934306	110.0	12322.0	143.0	5.962389254487153E-4	28.284271247461902	0.7051263942166729
8	185	small	api	A1	1033.0	104.0	104.66904747999993	28.556349160000003	5.891051751599343E-5	1137.0	135.63961019999985	38.47076812334269	33.37663853655727	21.99112991717712	21.99112991717712	11.661903789690601	11.741159784884726	11.40175425099138	10.917380143110764	26.545513234640705	17.4928556845359	29.154759474226513	0.9932497302952851	1.1526256031207527	0.8617279779366736	0.27282515554998743	0.10067763794772508	125.0	9.0	36.359317925395686	110.0	77.0	8751.0	8081.0	0.7	0.1644678979771328	0.4117647058823529	-1.0	0.021913597416875097	60.99435216601691	29.695128412991753	1.0	0.47058823529411764	122.0	10156.0	101.0	8.805954263244923E-4	27.0	0.7018315806285491
8	190	medium	iso	A1	1081.0	349.0	108.22539663999986	55.870057640000006	5.397298804782886E-5	1430.0	166.50966783999993	39.05124837953327	34.058772731852805	38.659808254090095	45.2459031232707	21.095023109728988	21.315377391495154	12.041594578792296	26.11952350631078	28.48018064646312	18.0	36.781065934912085	0.9896621918665119	1.1465841322876367	0.8631396196735796	0.5162379568433992	0.3228492136910268	135.0	3.0	36.6742416417845	105.0	228.0	7995.0	22028.0	0.7692307692307693	0.23286713286713287	0.6846846846846847	-1.0	0.14969311038987365	97.61458003249598	43.11018116105229	4.0	0.3063063063063063	183.0	12956.0	94.0	0.0022531896414651536	22.360679774997898	0.5725983343138683
8	191	small	api	A1	1006.0	60.0	101.25483391999991	20.485281360000002	5.4221821650731734E-5	1066.0	124.56854239999987	38.07886552931954	32.7566787083184	29.92212985606355	33.5034369824142	6.708203932499369	-1.0	13.92838827718412	12.027669249950586	20.72859724412693	17.0	21.789768802019243	-1.0	1.162476387438193	-1.0	0.20231410755347393	0.05964214711729622	113.0	3.0	35.84689665786984	48.0	6.0	7668.0	786.0	0.2857142857142857	0.05065666041275797	0.1111111111111111	0.05739859686647873	-1.0	53.119166966354086	25.0	3.0	1.0	141.0	15768.0	124.0	0.0019535327071315135	25.059928172283335	0.6581059552046783
8	193	small	api	A1	992.0	175.0	102.66904747999993	36.798989840000004	5.95819195061506E-5	1167.0	141.8822508799999	38.07886552931954	31.38470965295043	19.798876354524936	30.774036101248214	13.601470508735444	18.06489482315595	12.206555615733702	13.130643285972255	28.389620609927753	18.384776310850235	25.663151903274418	0.7529227621796504	1.2132935416765853	0.6205610895605912	0.35842340747505713	0.17641129032258066	137.0	5.0	36.87817782917155	119.0	97.0	8111.0	7607.0	0.7272727272727273	0.18508997429305912	0.44907407407407407	-1.0	0.010810043238895353	34.84471758248783	14.055385138137417	1.0	0.2916666666666667	204.0	12170.0	51.0	0.009227966895708015	25.059928172283335	0.6581059552046783
9	206	small	api	A1	865.0	192.0	93.08326103999993	38.213203400000005	5.658981042222415E-5	1057.0	133.29646443999988	34.48187929913333	30.886890422961002	19.2306723756613	26.771150214462125	14.422205101855956	15.416219230528167	13.038404810405298	11.571295071786544	26.710361214824765	15.620499351813308	25.689552837680917	0.935521536518902	1.1163920623585937	0.8379865533461714	0.41052712349193426	0.22196531791907514	124.0	3.0	32.449961479175904	59.0	121.0	4271.0	10682.0	0.4166666666666667	0.17029328287606432	0.6722222222222223	-1.0	0.11462274315855076	99.75661574678121	35.19803902718557	2.0	0.39444444444444443	204.0	18795.0	113.0	0.002893180097507917	20.0	0.5800147905657416
9	208	large	iso	B	858.0	614.0	92.66904747999993	77.01219323999999	7.861252180525329E-5	1472.0	171.68124071999995	34.828149534535996	30.610455730027933	18.156139444477276	33.7236130605034	27.202941017470888	29.050888578402454	14.866068747318506	19.811560740997393	37.14417093387595	15.264337522473747	35.68446635371656	0.9363892930178597	1.1377860506784494	0.8229924180029285	0.8310454821133341	0.7156177156177156	103.0	3.0	32.449961479175904	44.0	309.0	2060.0	18671.0	0.26666666666666666	0.23980978260869565	0.8753541076487252	-1.0	0.16843355106870486	49.07439583598712	22.20360331117452	1.0	0.1643059490084986	279.0	21429.0	121.0	0.008073974908191924	21.2602916254693	0.6104341433468163
9	211	small	api	A1	975.0	211.0	98.84062035999995	40.213203400000005	7.717835267152717E-5	1186.0	141.88225087999984	37.656340767525464	31.78049716414141	26.565051177077976	37.01318797111523	14.866068747318506	17.040925137977208	13.45362404707371	16.756806082022965	27.658472284435934	17.204650534085253	27.83528005803554	0.8723745117680353	1.1848883474992924	0.7362503932199032	0.40684895798442383	0.2164102564102564	137.0	5.0	35.0	96.0	134.0	7197.0	12609.0	0.6363636363636364	0.19392917369308602	0.5826086956521739	-1.0	0.04857302620338001	50.853518771853594	21.4755757108489	2.0	0.29130434782608694	137.0	17193.0	166.0	0.002666029214769734	22.090722034374522	0.5866401669443514
10	214	small	api	A1	917.0	197.0	96.66904747999993	40.284271200000006	3.4273634379827676E-5	1114.0	138.9533186799999	35.22782990761707	32.2490309931942	29.197486046064483	32.76960511084337	14.212670403551895	17.472906036566684	12.041594578792296	16.09522929703375	27.163606875036653	17.204650534085253	29.736472763151017	0.8134119403954968	1.0923686331862659	0.7446313594916245	0.4167235764719261	0.2148309705561614	90.0	4.0	34.48187929913333	126.0	136.0	8508.0	12021.0	0.8	0.23518850987432674	0.5190839694656488	-1.0	0.06530215316626037	74.39181159940024	30.666087067671178	2.0	0.3969465648854962	185.0	17727.0	104.0	0.003324691867686413	21.840329667841555	0.6199737459025022
10	217	small	api	A1	888.0	149.0	93.25483391999992	33.384776280000004	6.542310085554368E-5	1037.0	129.05382375999986	35.22782990761707	31.25699921617557	24.063861444018244	33.08485292873496	11.180339887498949	16.616834616401054	15.264337522473747	12.830764801162706	24.442525487367586	16.76305461424021	23.50471455418385	0.6728321094598723	1.1270381287717022	0.5969914347025291	0.3579951287955715	0.1677927927927928	54.0	5.0	33.24154027718932	120.0	111.0	5226.0	5573.0	0.7857142857142857	0.2227579556412729	0.4805194805194805	-1.0	0.018408734027182145	24.127207579637602	10.198039027185569	2.0	0.19480519480519481	136.0	18786.0	193.0	0.0012829752341926351	18.24828759089466	0.5180077126166933
10	219	small	api	A1	956.0	107.0	99.49747459999992	28.142135600000003	5.3696232273979214E-5	1063.0	129.63961019999985	34.88552708502482	32.64965543462902	33.6900675259798	40.89901830231537	10.770329614269007	13.678234694640327	13.601470508735444	16.05250219195883	21.010941489826926	16.1245154965971	24.517823512157097	0.7874064054836878	1.0684807119901296	0.7369402148748958	0.28284271247222215	0.11192468619246862	96.0	4.0	34.0	90.0	54.0	9202.0	5509.0	0.5714285714285714	0.1354656632173095	0.375	0.03314082984516805	-1.0	60.262629073787906	28.8309518948453	2.0	0.3819444444444444	158.0	16504.0	124.0	0.0027420979729875883	12.806248474865697	0.36709344948848394
10	223	small	api	A1	819.0	88.0	88.25483391999995	23.89949492	4.123309978065881E-5	907.0	114.5685423999999	33.12099032335839	30.01666203960727	16.762554461832742	21.76156541800891	8.06225774829855	14.192298905750961	14.142135623730951	7.366929479397854	21.488065500051817	15.297058540778355	19.870615056412582	0.5680727133665135	1.1034201697595467	0.514829009778121	0.27080097325506375	0.10744810744810745	96.0	3.0	31.32091952673165	64.0	42.0	8274.0	6022.0	0.6666666666666666	0.11686879823594266	0.39622641509433965	0.0032644472784083976	-1.0	20.44717052842777	8.07768723046357	3.0	0.7452830188679245	92.0	9835.0	105.0	4.379472373007462E-4	18.384776310850235	0.5550793056415488
10	230	small	api	A1	1267.0	62.0	116.49747459999992	20.899494920000002	5.8848973494619006E-5	1329.0	140.22539663999993	42.0	37.0	49.39870535499554	56.309932474020215	7.211102550927978	-1.0	12.529964086141668	20.0	16.0	18.439088914585774	24.037008503093265	-1.0	1.135135135135135	-1.0	0.1793986950511974	0.0489344909234412	121.0	10.0	38.41874542459709	218.0	38.0	20666.0	3342.0	0.8333333333333334	0.1926260346124906	0.1484375	0.09562626318552303	-1.0	75.92703654307503	23.92345023447518	1.0	0.28515625	311.0	24590.0	136.0	0.007855170049891587	25.0	0.5952380952380952
10	239	small	api	A1	899.0	114.0	93.66904747999992	27.899494920000002	4.213464851309418E-5	1013.0	123.98275595999986	34.058772731852805	32.0624390837628	20.72048529969112	27.328949638007998	9.848857801796104	14.790728792730931	14.317821063276353	10.45251990736172	24.389909886675586	16.76305461424021	22.76748946389228	0.665880494451121	1.062263935780887	0.6268503260083114	0.297851805591992	0.12680756395995552	66.0	12.0	33.24154027718932	94.0	70.0	7699.0	6320.0	0.5714285714285714	0.16189536031589338	0.4268292682926829	0.029106345980394962	-1.0	32.74162720246994	15.0	3.0	0.3597560975609756	227.0	11906.0	81.0	0.0025315330537249454	16.278820596099706	0.47796263019410723
11	240	small	api	A1	946.0	190.0	97.91168815999991	38.798989840000004	4.344385441630393E-5	1136.0	138.71067799999992	37.48332962798263	31.11269837220809	47.12109639666145	58.1756812636728	14.317821063276353	15.730782583334754	12.165525060596439	24.037352309474976	19.091883092036785	16.0	28.29025609213156	0.9101785615195459	1.2047598436998703	0.7554854739549981	0.39626515045474053	0.20084566596194503	65.0	4.0	33.24154027718932	62.0	124.0	5360.0	13202.0	0.46153846153846156	0.1637323943661972	0.6666666666666666	-1.0	0.11444549607148698	63.346171757996366	21.24340004437283	2.0	0.5860215053763441	107.0	10354.0	107.0	4.318563533021457E-4	16.55294535724685	0.44160819013499514
11	251	small	api	A1	928.0	186.0	97.91168815999991	39.627416960000005	5.770689427143226E-5	1114.0	140.3675322399999	35.22782990761707	32.2490309931942	14.215853473673548	18.25533881717493	14.317821063276353	16.084593020057003	12.529964086141668	8.686314223795991	30.264475239766867	17.08800749063506	27.729450920016234	0.8901574970173297	1.0923686331862659	0.8148874564631919	0.40472611293601496	0.20043103448275862	88.0	4.0	34.17601498127012	6.0	97.0	549.0	12181.0	0.0	0.09245960502692999	0.941747572815534	-1.0	0.17480488470092082	56.53046356570016	20.396078054371138	2.0	1.116504854368932	105.0	13026.0	160.0	3.604658500549725E-4	20.0	0.5677329558036596
11	253	medium	iso	A1	851.0	350.0	91.84062035999995	55.284271200000006	5.4645840752375146E-5	1201.0	149.53910511999993	34.66987164671943	29.68164415931166	22.854819961776712	33.9346347541031	20.615528128088304	20.34689726588788	13.0	17.30609233613283	30.45653384792025	15.264337522473747	31.000794177576406	1.0132025467416494	1.1680576541054877	0.8674251165432171	0.6019588171692968	0.4112808460634548	89.0	4.0	32.202484376209235	46.0	244.0	3346.0	21378.0	0.46153846153846156	0.2414654454621149	0.8413793103448276	-1.0	0.17163392437998357	62.18064778906817	23.77253239175116	3.0	0.33793103448275863	111.0	6875.0	77.0	0.0010113892713350893	21.93171219946131	0.6325870606889471
11	256	medium	iso	A1	777.0	244.0	89.91168815999994	44.627416960000005	1.3157172728366754E-4	1021.0	136.95331867999985	32.0624390837628	29.068883707497267	24.72442139100903	29.158891897110266	16.64331697709324	17.635735511361567	11.40175425099138	14.28462752953634	28.002451287458904	14.7648230602334	29.31784298272576	0.9437268418077047	1.1029814356267644	0.8556144385797718	0.4963472255196063	0.31402831402831405	127.0	4.0	31.016124838541646	79.0	165.0	5996.0	15986.0	0.6	0.23898139079333985	0.6762295081967213	-1.0	0.07440995646759496	88.56594510154756	37.64573317161414	4.0	0.5204918032786885	111.0	10240.0	106.0	5.219894292690039E-4	18.788294228055936	0.5859907968627
11	259	small	api	A1	1139.0	161.0	108.49747459999992	36.79898984	5.5806357841254364E-5	1300.0	147.2964644399999	38.47076812334269	36.345563690772494	65.2825590889166	65.2825590889166	14.422205101855956	13.729818559293388	13.416407864998739	29.476926386399064	14.609761029371837	18.027756377319946	32.44996147917591	1.0504294022220642	1.0584721824828858	0.9924015194788063	0.3391690910379957	0.14135206321334504	73.0	4.0	36.235341863986875	166.0	133.0	9983.0	10915.0	0.5384615384615384	0.23	0.44481605351170567	-1.0	0.07707076865859828	55.899016919894436	22.172083865260387	5.0	0.34448160535117056	125.0	10297.0	90.0	6.406986851124043E-4	25.179356624028344	0.6545062095796941
12	272	small	api	A1	1046.0	199.0	106.1543288399999	41.041630520000005	7.055968670756549E-5	1245.0	150.02438647999995	38.28837943815329	33.301651610693426	30.593314843563135	36.94953036665081	15.033296378372908	16.332155861750376	12.041594578792296	17.812192890054945	26.99565806854228	17.26267650163207	29.632104422110764	0.920472257650971	1.1497441594115587	0.8005887658712443	0.3866222976347918	0.19024856596558318	72.0	3.0	35.90264614203248	30.0	137.0	2391.0	15821.0	0.46153846153846156	0.13413654618473897	0.8203592814371258	-1.0	0.11100330608165199	63.848958133433726	23.246211251235323	3.0	0.7664670658682635	216.0	19948.0	152.0	0.003701779288657048	22.20360331117452	0.5799044941831425
13	292	medium	iso	A1	1083.0	294.0	104.98275595999989	49.041630520000005	6.0328194890351926E-5	1377.0	156.8528135999999	40.22437072223753	33.015148038438355	43.12212255271464	58.137459159581155	19.026297590440446	18.840522350949524	14.035668847618199	27.6946532661141	22.474531967450698	17.26267650163207	32.608146947308704	1.0098604081155722	1.2183610588510987	0.828867929403341	0.46713986570028365	0.27146814404432135	43.0	4.0	36.40054944640259	66.0	189.0	5114.0	17388.0	0.8	0.18518518518518517	0.7411764705882353	-1.0	0.0949173815222555	96.88879387102556	43.0	5.0	0.34901960784313724	279.0	12873.0	17.0	0.006452223478132944	22.627416997969522	0.562530043147704
13	295	small	api	A1	896.0	205.0	94.08326103999994	39.384776280000004	6.145642605601733E-5	1101.0	135.8822508799999	34.66987164671943	30.805843601498726	20.34410125591839	29.417636233689	15.033296378372908	17.19373338589599	13.038404810405298	12.950725764872734	27.786935851299166	16.278820596099706	26.366992476130616	0.8743474172226443	1.1254316582011314	0.776899610785949	0.41861619000701283	0.22879464285714285	49.0	3.0	33.24154027718932	54.0	133.0	5617.0	18325.0	0.5714285714285714	0.16984559491371481	0.7112299465240641	-1.0	0.12846135795422645	41.10267876087008	13.60555127546399	3.0	0.5347593582887701	169.0	18293.0	160.0	0.0017852763639588398	20.615528128088304	0.5946237222380663
13	300	small	api	A1	901.0	120.0	94.08326103999993	29.970562720000004	6.399330272746703E-5	1021.0	126.46803731999984	36.124783736376884	31.144823004794873	25.489200556286722	43.17203175569501	11.045361017187261	14.680689904655507	15.132745950421556	14.449913494550756	22.73250998700492	16.15549442140351	21.119701285610805	0.7523734299220217	1.1598969026350006	0.6486554349897946	0.31855361292438494	0.13318534961154274	50.0	5.0	33.61547262794322	70.0	84.0	7520.0	10407.0	0.5625	0.15083251714005877	0.5454545454545454	-1.0	0.05285740966685289	38.536027332394795	14.213373913339503	3.0	0.6103896103896104	90.0	7169.0	90.0	3.631176704109881E-4	21.93171219946131	0.6071098545394624
13	302	small	api	A1	870.0	137.0	94.08326103999993	32.970562720000004	5.305875267020417E-5	1007.0	129.05382375999986	34.23448553724738	31.144823004794873	27.98531672347704	34.923702528813266	12.041594578792296	15.03998345797231	13.45362404707371	14.313052827006157	23.984724520187395	15.811388300841896	25.001615862746718	0.8006388180174064	1.0992030852760615	0.7283811597165673	0.3504402627581374	0.15747126436781608	52.0	3.0	32.7566787083184	147.0	98.0	9370.0	7865.0	0.36363636363636365	0.24329692154915591	0.4	-1.0	0.01643995749847343	82.27724323583578	37.85677655436824	1.0	0.30612244897959184	212.0	14202.0	93.0	0.005323844412292601	16.15549442140351	0.471907030816228
13	304	medium	iso	A1	891.0	349.0	93.91168815999994	54.870057640000006	8.338433258506123E-5	1240.0	151.1959593599999	36.235341863986875	30.0	27.537571311213924	42.1269716573857	21.02379604162864	20.243558218317887	14.035668847618199	21.55354302800743	30.8	16.278820596099706	32.13225970354593	1.0385425237448984	1.2078447287995624	0.8598311512913354	0.5842729346587442	0.39169472502805835	76.0	3.0	34.20526275297414	60.0	280.0	4673.0	30007.0	0.6	0.27419354838709675	0.8235294117647058	-1.0	0.24267719608664404	67.85779880128213	24.302672178377296	2.0	0.45	131.0	11430.0	107.0	7.254580505885981E-4	20.12461179749811	0.5553862820733949
13	308	large	iso	B	925.0	534.0	96.49747459999992	70.76955256000001	4.3880644845727075E-5	1459.0	169.68124071999995	36.359317925395686	31.38470965295043	24.341089936692526	43.4272451213036	26.92582403567252	24.376872879634423	13.416407864998739	25.055475514398992	33.90185895506524	15.811388300841896	36.44788365007083	1.104564320806202	1.1585041992567104	0.9534400665227489	0.7333824315439657	0.5772972972972973	55.0	3.0	34.40930106817051	62.0	317.0	4199.0	24703.0	0.38461538461538464	0.25976696367374913	0.8364116094986808	-1.0	0.22750960813286933	119.46575238853731	50.86517076983553	6.0	0.44854881266490765	250.0	17438.0	96.0	0.006400447888993217	24.20743687382041	0.6657835805251006
13	309	small	api	A1	1306.0	265.0	118.56854239999988	47.627416960000005	5.3235687846048235E-5	1571.0	168.61017291999994	43.0	36.013886210738214	57.99461679191651	64.79887635452492	18.788294228055936	17.501062504547903	13.0	33.0	16.57693914249091	18.867962264113206	36.47139467799094	1.0735516328322081	1.1939838913351912	0.8991341010737525	0.40168678804640556	0.2029096477794793	49.0	5.0	38.600518131237564	117.0	224.0	6525.0	15467.0	0.6923076923076923	0.21705919796308085	0.656891495601173	-1.0	0.13447809144062192	44.42532601726201	19.90811504092592	3.0	0.21700879765395895	218.0	18696.0	90.0	0.004427706181315936	29.154759474226502	0.678017662191314
14	319	medium	iso	A1	917.0	365.0	96.25483391999994	55.69848476000001	4.7012045425753284E-5	1282.0	154.36753223999992	35.34119409414458	31.304951684997057	23.860175191342336	37.12662451279541	21.470910553583888	20.81063798758514	13.038404810405298	19.608845081859243	32.64659247149693	16.278820596099706	32.48764413457126	1.0317276465235061	1.1289330342931627	0.913896232268092	0.5786564943459626	0.3980370774263904	78.0	3.0	34.058772731852805	19.0	261.0	1133.0	22200.0	0.25	0.21840873634945399	0.9321428571428572	-1.0	0.21759880618889366	34.44927258163858	14.866068747318506	2.0	0.23214285714285715	187.0	18545.0	139.0	0.0018753894428947373	21.095023109728988	0.5968961618425922
14	329	small	api	A1	846.0	207.0	92.25483391999994	40.213203400000005	5.395407941598771E-5	1053.0	135.29646443999988	33.1058907144937	30.870698080866262	19.983106521899984	22.70941751580625	14.866068747318506	19.027962578075368	13.45362404707371	11.055434307942239	28.76514154859312	15.556349186104045	28.636742955360905	0.7812748572696727	1.0724049915480471	0.7285259425563473	0.43589264314183734	0.24468085106382978	93.0	7.0	32.449961479175904	56.0	137.0	5295.0	13498.0	0.5454545454545454	0.18328584995251662	0.7098445595854922	-1.0	0.08983583906287501	86.48410177523081	37.12671183863935	5.0	0.5803108808290155	137.0	8606.0	82.0	0.003285516356386074	19.697715603592208	0.5949912592132307
14	331	small	api	A1	1036.0	137.0	105.3969695199999	33.627416960000005	3.9915835662822984E-5	1173.0	141.4386000399999	38.897300677553446	32.526911934581186	38.659808254090095	43.95837332399003	12.0	14.158763654899184	11.0	19.744300674395937	21.920310216782973	18.110770276274835	28.444444444444446	0.8475316272298808	1.19584978604131	0.7087274983219367	0.319054875231673	0.13223938223938225	71.0	3.0	36.138621999185304	81.0	90.0	8273.0	12140.0	0.75	0.14578005115089515	0.5263157894736842	-1.0	0.053254744357832264	70.85098136932376	33.459912047741355	5.0	0.6432748538011696	321.0	17796.0	89.0	0.00259629052697131	24.839484696748443	0.6385914771479919
14	332	medium	iso	A1	865.0	405.0	91.84062035999995	61.35533900000001	4.5063943509111435E-5	1270.0	155.1959593599999	34.88552708502482	31.304951684997057	28.73979529168804	38.472682470713025	21.93171219946131	21.89923006578826	14.317821063276353	21.29823058683109	30.857738089497097	15.811388300841896	34.233744042436456	1.0014832545973291	1.114377285614651	0.8986931692931506	0.6680632029650637	0.4682080924855491	74.0	3.0	33.015148038438355	53.0	277.0	2919.0	19472.0	0.5	0.25984251968503935	0.8393939393939394	-1.0	0.20845283503733233	43.84543770347948	14.866068747318506	6.0	0.3181818181818182	125.0	12450.0	136.0	8.359345912239059E-4	25.942243542145693	0.743639145222542
14	334	medium	iso	A1	1149.0	338.0	109.9116881599999	55.11269832000001	3.163457990375925E-5	1487.0	167.43860003999998	39.11521443121589	35.12833614050059	53.00120318013818	55.73889710090545	19.209372712298546	21.651224506326148	12.806248474865697	29.298062573969553	22.061961514495913	17.69180601295413	35.44918056086012	0.887218767081089	1.1134946521454712	0.7967876319581815	0.5014270933567295	0.29416884247171454	62.0	4.0	36.40054944640259	169.0	270.0	11075.0	22087.0	0.6363636363636364	0.2952252858103564	0.6150341685649203	-1.0	0.13613195862416239	94.72136631197911	31.065055213544603	5.0	0.4510250569476082	268.0	25904.0	178.0	0.003473525166180553	24.08318915758459	0.6156987634551994
15	337	small	api	A1	941.0	118.0	98.32590171999992	30.556349160000003	4.861177502965064E-5	1059.0	131.29646443999985	36.235341863986875	31.89043743820395	20.04524942542101	34.20623175574463	11.045361017187261	13.42683206260934	13.152946437965905	12.115243776306352	25.305391359518765	17.08800749063506	21.55072660686759	0.8226334377076234	1.1362447421488748	0.7239931743506709	0.3107660201989758	0.12539851222104145	76.0	4.0	34.92849839314596	54.0	81.0	4995.0	9762.0	0.7142857142857143	0.1274787535410765	0.6	-1.0	0.0723841018518922	40.91434299845751	16.547539122537117	3.0	0.4962962962962963	106.0	14657.0	180.0	5.648793042080407E-4	19.235384061671343	0.5308459385832031
15	339	medium	iso	B	883.0	354.0	94.32590171999996	55.69848476	5.9240525092419404E-5	1237.0	152.85281359999988	36.87817782917155	29.068883707497267	30.963756532073518	46.67239436108929	21.02379604162864	22.681148413532284	13.038404810405298	23.42848944441487	27.692841875189703	15.811388300841896	32.206666276537476	0.9269281986217763	1.268647884805434	0.7306426075537379	0.5904898203394564	0.40090600226500567	89.0	4.0	33.28663395418648	67.0	247.0	4955.0	21345.0	0.5714285714285714	0.253839935327405	0.7866242038216561	-1.0	0.11881051625021057	70.48365028447498	25.712801728156307	3.0	0.42356687898089174	238.0	18291.0	121.0	0.003079722061619923	21.93171219946131	0.5947070460220186
15	350	small	api	B	912.0	216.0	94.84062035999995	40.627416960000005	5.202597218801498E-5	1128.0	137.88225087999987	35.22782990761707	32.38826948140329	38.29016319224307	51.87269600209411	15.264337522473747	16.931633925336023	13.601470508735444	21.63062561611943	22.97127978471311	15.556349186104045	27.49745908303782	0.9015277314514	1.0876724959894568	0.828859546210442	0.4283756981532257	0.23684210526315788	145.0	3.0	33.28663395418648	81.0	110.0	9215.0	13422.0	0.6666666666666666	0.16932624113475178	0.5759162303664922	-1.0	0.09596915219979663	103.6296685659361	41.37437428985358	3.0	0.9319371727748691	266.0	23336.0	155.0	0.003070339946232534	21.095023109728988	0.5988169911416472
15	354	medium	iso	B	1080.0	321.0	103.66904747999993	50.627416960000005	3.5837068557148385E-5	1401.0	156.71067799999994	37.94733192202055	35.11409973215888	26.565051177077976	35.31121343963321	18.601075237738275	20.871812880127635	15.620499351813308	18.3412104289766	31.013182975118422	16.97056274847714	31.731245993788814	0.8912055385207405	1.0806864539165983	0.8246661511216823	0.48835615056429604	0.2972222222222222	122.0	4.0	36.40054944640259	138.0	218.0	12366.0	22856.0	0.5384615384615384	0.2541042112776588	0.6123595505617978	-1.0	0.12229272885134211	98.76664408787599	37.3594764269994	2.0	0.4887640449438202	168.0	20173.0	179.0	0.002796646994815061	25.079872407968907	0.6609126686299451
[truncated: 27 more columns]
