# Supplementary material for: Exploiting Single-Cell Quantitative Data to Map Genetic Variants Having Probabilistic Effects
Source: PLoS Genet. 2016 Aug 1;12(8):e1006213. doi: 10.1371/journal.pgen.1006213 (PMC4968810; doi:10.1371/journal.pgen.1006213)
Supplement: S1 Dataset — (ZIP) [file pgen.1006213.s007.zip › data/2014-10-07_morpho/k_series/ky-3_C.xls]

image_number	cell_id	Cgroup	Agroup	C11-1_C	C11-2_C	C12-1_C	C12-2_C	C13_C	C101_C	C102_C	C103_C	C104_C	C105_C	C106_C	C107_C	C108_C	C109_C	C110_C	C111_C	C112_C	C113_C	C114_C	C115_C	C116_C	C117_C	C118_C	C126_C	C127_C	C128_C	A7-1_C	A7-2_C	A8-1_C	A8-2_C	A9_C	A101_C	A102_C	A103_C	A104_C	A120_C	A121_C	A122_C	A123_C	D14-1_C	D14-2_C	D14-3_C	D15-1_C	D15-2_C	D15-3_C	D16-1_C
1	1	medium	iso	960.0	428.0	96.56854239999991	61.11269832000001	4.27128119471383E-5	1388.0	159.6812407199999	36.235341863986875	32.64965543462902	57.065912082211376	62.02052561151985	22.0	23.690474343362816	15.0	32.647684253691146	18.56068592250017	16.0312195418814	36.96875	0.9286432884854235	1.109823101702776	0.8367489260771627	0.6328427125560514	0.44583333333333336	102.0	4.0	32.984845004941285	68.0	322.0	4548.0	28338.0	0.5	0.28097982708933716	0.8256410256410256	-1.0	0.20508594635454733	120.54980880062874	40.31437358744935	2.0	0.35384615384615387	285.0	27.0	312.0	12738.0	1152.0	13890.0	38.0
2	26	large	F	867.0	775.0	94.84062035999992	90.25483391999994	7.588312979394423E-5	1642.0	187.92388140000003	36.138621999185304	28.160255680657446	28.171937093324743	34.557076555759124	31.953090617340916	30.697458194568473	12.529964086141668	25.37451483403746	39.0266342913525	15.524174696260024	44.73432686427727	1.040903465518673	1.283320095137062	0.8111019763993501	0.9516474436523816	0.8938869665513264	74.0	5.0	34.132096331752024	88.0	137.0	6093.0	11384.0	0.5833333333333334	0.13702801461632155	0.6088888888888889	-1.0	0.054045390811987656	72.17271282089295	26.278820596099706	2.0	0.43555555555555553	149.0	142.0	291.0	12643.0	13348.0	25991.0	120.0
2	38	large	iso	849.0	485.0	92.08326103999993	66.355339	4.082048245404891E-5	1334.0	160.85281359999996	34.48187929913333	30.364452901377952	27.00919561018992	30.894642235664755	24.73863375370596	24.522185215049856	13.341664064126334	20.068511753574658	35.20564007762802	16.278820596099706	39.084782094896184	1.0088266415394036	1.135600216843312	0.8883642558150372	0.7206015322499927	0.5712603062426383	108.0	3.0	32.2490309931942	113.0	345.0	6116.0	17508.0	0.9285714285714286	0.34332833583208394	0.7532751091703057	-1.0	0.09946631103477023	54.75318869502586	20.12461179749811	1.0	0.3930131004366812	133.0	31.0	164.0	7879.0	2415.0	10294.0	68.0
2	43	large	iso	883.0	582.0	93.49747459999993	72.18376611999999	6.708547740198962E-5	1465.0	168.50966783999996	34.9857113690718	30.528675044947494	30.96375653207352	48.708428157130456	26.248809496813376	28.872372909250863	14.560219778561036	27.954269378228943	30.725211579571624	16.0	37.20483433026592	0.9091323937702092	1.1459950789728737	0.7933126506834929	0.7720397414883764	0.6591166477916195	84.0	3.0	33.015148038438355	266.0	393.0	13689.0	21180.0	0.4666666666666667	0.4498293515358362	0.5963581183611533	-1.0	0.13162936617606152	126.09904698977158	48.49304829083344	2.0	0.2503793626707132	95.0	160.0	255.0	5848.0	10215.0	16063.0	89.0
3	55	large	iso	815.0	474.0	89.42640679999994	66.94112544	5.45607946591119E-5	1289.0	158.36753223999992	32.31098884280702	31.016124838541646	9.806092759897098	4.763641690726189	24.596747752497688	23.61589716758981	13.038404810405298	4.642383454426297	38.818517989193495	15.264337522473747	55.901699437494614	1.0415334881392515	1.0417480910657264	0.9997939972932848	0.7485610552340792	0.5815950920245399	99.0	3.0	31.38470965295043	52.0	334.0	3013.0	25593.0	0.4166666666666667	0.2994569433669511	0.8652849740932642	-1.0	0.21297836593121533	110.55518509820826	45.892700840551214	4.0	0.3860103626943005	229.0	29.0	258.0	14687.0	2481.0	17168.0	84.0
3	56	large	F	908.0	642.0	96.08326103999993	79.42640679999997	7.47261980550723E-5	1550.0	177.92388139999997	35.6931365951495	31.78049716414141	14.036243467926482	16.164499152256923	28.178005607210743	27.82441469225663	13.038404810405298	12.159200378567409	44.020708448152305	17.88854381999832	43.67590869117663	1.0127079372150285	1.1231144815261984	0.9016960905346545	0.8266414559653046	0.7070484581497798	98.0	4.0	34.92849839314596	112.0	120.0	9490.0	9588.0	0.75	0.14967741935483872	0.5172413793103449	0.01673833027236084	-1.0	121.41241909152714	46.65267647055708	5.0	0.6939655172413793	183.0	68.0	251.0	13062.0	3719.0	16781.0	71.0
3	57	large	E	918.0	671.0	95.25483391999992	80.18376611999997	3.349978028160254E-5	1589.0	177.43860003999995	35.35533905932738	30.886890422961002	30.699722550814407	35.61919888400667	27.730849247724095	29.52435502419835	14.317821063276353	24.777021612776625	37.10311994204749	16.64331697709324	42.543299371289514	0.9392533460932749	1.1446713662390753	0.8205441088120161	0.8417815959591359	0.7309368191721133	139.0	4.0	34.20526275297414	142.0	186.0	13476.0	14955.0	0.6428571428571429	0.2064191315292637	0.5670731707317073	0.02038853026854255	-1.0	128.4209513017002	48.92412893840232	5.0	0.47865853658536583	228.0	165.0	393.0	18880.0	16634.0	35514.0	77.0
3	64	large	F	1066.0	699.0	104.25483391999992	79.76955255999995	5.9586155280795216E-5	1765.0	186.85281360000005	39.0	32.31098884280702	52.03497591043114	64.75745972192868	28.319604517012593	31.14785371861956	16.278820596099706	38.30769230769231	23.39761261030854	17.0	42.35184098940621	0.9091992267860081	1.2070196981508372	0.7532596428864481	0.7651400856981961	0.6557223264540337	123.0	5.0	35.34119409414458	444.0	309.0	23462.0	16612.0	0.6153846153846154	0.426628895184136	0.4103585657370518	0.04314911798504453	-1.0	33.35935253327049	16.173413122132864	2.0	0.06108897742363878	157.0	162.0	319.0	11505.0	13830.0	25335.0	50.0
4	73	large	iso	1043.0	624.0	102.25483391999992	78.59797967999997	4.7447161243578136E-5	1667.0	182.85281360000002	39.319206502675	32.38826948140329	35.537677791974374	45.0	27.80287754891569	28.793100464617456	14.212670403551895	29.06976263425454	33.19102925882606	17.88854381999832	41.11085257232941	0.9656090209208762	1.2139952869433583	0.795397668595668	0.7686480596261285	0.5982742090124641	107.0	5.0	36.40054944640259	84.0	456.0	6197.0	37340.0	0.5	0.3239352129574085	0.8444444444444444	-1.0	0.17940594713758637	113.60882005466654	39.89457745842649	9.0	0.3425925925925926	147.0	168.0	315.0	10660.0	12611.0	23271.0	79.0
4	75	large	iso	936.0	535.0	96.49747459999995	68.52691187999999	5.7215259240064264E-5	1471.0	167.43860003999995	35.0	32.802438933713454	27.89727103094763	41.361813422135334	24.515301344262525	26.22383960307024	15.297058540778355	23.6	32.68049678154351	15.652475842498529	35.71364887188862	0.9348478985278845	1.0669938314869616	0.8761511743934652	0.7101420235509461	0.5715811965811965	87.0	3.0	33.12099032335839	32.0	420.0	1839.0	30857.0	0.75	0.30727396329027873	0.9292035398230089	-1.0	0.17193060277425887	121.40101318573477	47.508066613157865	5.0	0.26548672566371684	100.0	137.0	237.0	6311.0	11061.0	17372.0	67.0
5	94	large	iso	975.0	585.0	99.84062035999993	76.01219323999997	3.5306868925373776E-5	1560.0	178.26702716000003	39.01281840626232	31.016124838541646	32.52489028779104	45.07935698459215	26.1725046566048	26.53917323344526	13.45362404707371	27.657576255162315	33.40198059535254	17.204650534085253	39.059657710202735	0.9861838734155299	1.2578237484324193	0.7840397946410025	0.7613353459335419	0.6	73.0	4.0	35.510561809129406	106.0	447.0	7626.0	34933.0	0.6363636363636364	0.3544871794871795	0.8083182640144665	-1.0	0.19689236060728632	142.32492030574858	52.9594208497792	4.0	0.3508137432188065	213.0	160.0	373.0	20146.0	14947.0	35093.0	154.0
6	130	large	iso	938.0	571.0	98.25483391999992	75.01219323999999	7.909416144652978E-5	1509.0	175.68124071999998	36.22154055254967	31.144823004794873	36.085073042852116	45.0	25.612496949731394	26.85033709626214	12.806248474865697	27.607881518711633	31.080606874888083	16.1245154965971	39.04344047215152	0.9538985249200812	1.1630035767733602	0.8202025720046189	0.7634453211846622	0.6087420042643923	77.0	4.0	34.0147027033899	45.0	448.0	2502.0	27459.0	0.7272727272727273	0.3267064280980782	0.9087221095334685	-1.0	0.15947992953597326	64.00407337785722	21.213203435596427	3.0	0.2210953346855984	259.0	172.0	431.0	15378.0	11086.0	26464.0	79.0
6	132	large	E	1257.0	734.0	117.49747459999989	85.42640679999995	1.0166434208572404E-4	1991.0	205.33809496000006	43.01162633521314	35.014282800023196	28.827003412338712	35.537677791974374	30.0	29.66683229709979	14.422205101855956	27.527440854536405	42.29702514423682	21.095023109728988	47.360000000000014	1.0112303093085129	1.2284023231566703	0.8232077473688892	0.7270488756530264	0.5839299920445505	119.0	4.0	41.340053217188775	112.0	77.0	15809.0	12836.0	0.6153846153846154	0.09492717227523857	0.4074074074074074	0.02171973587845232	-1.0	133.3938451930855	55.11333055637027	7.0	1.2486772486772486	193.0	129.0	322.0	14309.0	9205.0	23514.0	107.0
6	138	medium	iso	1018.0	406.0	103.91168815999991	60.11269832000001	9.7971327505865E-5	1424.0	166.02438647999995	39.11521443121589	33.13608305156178	20.556045219583467	46.12883479666064	22.02271554554524	22.142782489100743	12.806248474865697	22.08859167880427	32.59286857530667	17.88854381999832	30.640299889454255	0.9945776036225527	1.180441706714406	0.8425469872551522	0.5784979474824852	0.3988212180746562	94.0	3.0	36.76955262170047	82.0	265.0	7444.0	24897.0	0.7272727272727273	0.24367977528089887	0.7636887608069164	-1.0	0.1661254891754485	112.58499671970432	48.62187345887666	4.0	0.40634005763688763	163.0	27.0	190.0	9897.0	1565.0	11462.0	91.0
6	143	medium	iso	1089.0	399.0	104.39696951999991	58.69848476000001	5.2206085363626955E-5	1488.0	165.92388139999994	39.96248240537617	33.28663395418648	40.70521674297732	44.906072576743185	21.587033144922902	23.79147558416566	14.317821063276353	26.649996093754304	28.960573223678484	17.72004514666935	37.750722987426755	0.9073431813237377	1.2005564293577382	0.7557688744452763	0.5622623437240178	0.36639118457300274	103.0	4.0	36.6742416417845	44.0	300.0	3316.0	32074.0	0.3333333333333333	0.23118279569892472	0.872093023255814	-1.0	0.18945758808336374	79.978628417495	21.468242550334278	2.0	0.563953488372093	316.0	60.0	376.0	23204.0	5184.0	28388.0	111.0
7	153	large	api	1069.0	706.0	102.9827559599999	81.42640679999998	3.863708318783213E-5	1775.0	187.23758987999997	39.05124837953327	33.421549934136806	30.78414652632645	38.50505973229562	29.614185789921695	29.28054746751562	16.278820596099706	27.271855425706843	37.221493391285755	17.08800749063506	43.80431648092584	1.0113945383970782	1.1684451635693378	0.8655900763947662	0.7906800127938628	0.6604303086997194	67.0	3.0	36.6742416417845	243.0	214.0	20473.0	18610.0	0.47058823529411764	0.25746478873239437	0.4682713347921225	-1.0	0.11041696306054845	159.98567316744823	58.69476526930617	6.0	0.38293216630196936	220.0	181.0	401.0	13549.0	11958.0	25507.0	47.0
7	166	large	F	982.0	641.0	101.15432883999992	78.84062035999997	6.947506431291935E-5	1623.0	182.40916276	37.44329045369811	31.622776601683793	25.673675326702256	43.79076997764663	28.635642126552707	27.834631064198593	14.317821063276353	27.054246240796136	35.98671977271616	17.0	39.094212229377206	1.0287774988109826	1.1840608092492548	0.8688552908556035	0.7794092577560918	0.6527494908350305	60.0	3.0	35.0	186.0	126.0	18271.0	11942.0	0.6666666666666666	0.1922365988909427	0.40384615384615385	0.007615279395014542	-1.0	103.99274565262748	37.26859783984763	6.0	0.42628205128205127	292.0	162.0	454.0	14711.0	8552.0	23263.0	44.0
8	183	medium	E	966.0	360.0	101.74011527999993	56.284271200000006	5.293662454603205E-5	1326.0	160.02438647999995	37.0	32.0	23.629377730656813	32.905242922987895	20.248456731316587	21.483477408640322	12.529964086141668	18.0	33.0	17.46424919657298	33.13383828760896	0.9425129994631581	1.15625	0.8151463779140827	0.5532161138711071	0.37267080745341613	101.0	3.0	35.84689665786984	178.0	78.0	14537.0	6605.0	0.6666666666666666	0.19306184012066366	0.3046875	0.07756212736245305	-1.0	101.89897325005018	37.984845004941285	6.0	0.5546875	527.0	133.0	660.0	48691.0	12898.0	61589.0	127.0
9	196	medium	F	1123.0	438.0	108.3969695199999	62.76955256000001	3.445550526243913E-5	1561.0	173.58073563999994	39.408120990476064	34.40930106817051	16.07357416474639	23.441917672710485	23.53720459187964	22.865380725109155	13.341664064126334	14.590901203814381	39.7566924503862	18.973665961010276	36.677215827454724	1.0293817048072476	1.1452752531183958	0.8988072535439937	0.5790711016918111	0.390026714158504	90.0	3.0	38.48376280978771	125.0	303.0	7071.0	18620.0	0.8571428571428571	0.27418321588725175	0.7079439252336449	-1.0	0.07537724553592598	76.0484273896279	26.463367497983008	1.0	0.39953271028037385	154.0	21.0	175.0	13045.0	1569.0	14614.0	119.0
9	201	large	F	942.0	648.0	97.74011527999993	79.01219323999996	5.236983042332453E-5	1590.0	179.58073564000003	34.713109915419565	32.7566787083184	0.0	6.801314823981585	28.460498941515414	27.865060590311185	12.649110640673518	3.3704845312067127	46.25011019860427	17.46424919657298	28.460498941515368	1.021368636514333	1.0597261775078664	0.9638042903840143	0.8083906286958087	0.6878980891719745	140.0	3.0	34.92849839314596	109.0	350.0	5546.0	19842.0	0.8461538461538461	0.28867924528301886	0.7625272331154684	-1.0	0.09109893875985825	77.09740858552202	31.242260002838126	3.0	0.19825708061002179	237.0	100.0	337.0	17592.0	8289.0	25881.0	110.0
10	213	large	E	1081.0	672.0	106.15432883999992	81.01219323999996	4.584737278321223E-5	1753.0	189.58073564000003	38.600518131237564	34.20526275297414	25.353335229615688	38.61843946740657	28.0178514522438	28.851422615712693	13.601470508735444	25.62141773945903	37.801200632132954	19.1049731745428	41.05134086854684	0.9711081434502671	1.128496465880276	0.8605327289995195	0.7631548720175585	0.6216466234967623	54.0	3.0	37.73592452822641	229.0	142.0	14226.0	9377.0	0.75	0.2116371933827724	0.38274932614555257	0.012581758861799897	-1.0	84.6624491621275	35.75147426370271	1.0	0.3665768194070081	294.0	138.0	432.0	14020.0	6840.0	20860.0	81.0
10	216	large	E	963.0	679.0	102.66904747999993	82.76955255999997	6.829541439589172E-5	1642.0	188.26702716	37.013511046643494	31.016124838541646	28.21391114965843	38.418055344821994	30.0	27.701129053753572	11.40175425099138	27.584521736221173	39.62455033946744	18.788294228055936	44.39130434782608	1.082988348301093	1.1933634920326766	0.9075092002826568	0.8061782454553655	0.7050882658359294	99.0	3.0	37.36308338453881	124.0	110.0	9124.0	9730.0	0.3	0.1425091352009744	0.4700854700854701	-1.0	0.021571306310337886	56.244322710111504	20.297058540778355	2.0	0.5256410256410257	171.0	115.0	286.0	10618.0	5641.0	16259.0	100.0
10	226	large	F	1163.0	658.0	107.56854239999988	77.59797967999998	3.4346004793185196E-5	1821.0	187.58073563999997	41.400483088968905	34.20526275297414	34.516600779735725	46.737809735692814	28.160255680657446	28.610678986195573	16.278820596099706	30.33781024489203	34.02985114911273	17.72004514666935	41.6599306653778	0.9842568117395797	1.2103541898788408	0.8131973433645122	0.7213817157756715	0.5657781599312124	56.0	4.0	37.21558813185679	123.0	492.0	7037.0	26910.0	0.6470588235294118	0.33772652388797364	0.8	-1.0	0.092844936558794	73.04160822762468	23.49635960296909	4.0	0.22601626016260162	450.0	195.0	645.0	20740.0	10666.0	31406.0	44.0
10	238	large	iso	1000.0	613.0	98.42640679999995	73.35533899999997	5.0379519016034984E-5	1613.0	174.61017292000002	38.63935817272331	32.55764119219941	36.905551517727986	44.72435232832714	26.627053911388696	27.851386649937652	17.204650534085253	27.847253445311647	32.31192314546583	16.55294535724685	39.57280387935668	0.9560405105161364	1.1867984521550976	0.8055626536924363	0.745281082434069	0.613	87.0	4.0	34.92849839314596	37.0	465.0	2514.0	37651.0	0.5333333333333333	0.31122132672039676	0.9262948207171314	-1.0	0.18665892408244245	74.85134774756251	24.865842900933288	8.0	0.32669322709163345	106.0	161.0	267.0	6813.0	12739.0	19552.0	63.0
11	246	large	E	1149.0	822.0	115.74011527999988	93.01219323999996	5.392536988110492E-5	1971.0	210.75230852000004	40.19950248448356	35.22782990761707	37.71597634558313	45.74085240938933	32.64965543462902	30.845839372638387	10.63014581273465	34.92580537637062	37.15812195734952	18.867962264113206	48.76608109597781	1.0584784236278781	1.1411291183676204	0.9275711280963773	0.8036296923930285	0.7154046997389034	84.0	4.0	38.48376280978771	204.0	117.0	17558.0	11884.0	0.0	0.1628614916286149	0.3644859813084112	-1.0	0.040019398527568896	105.42727923543436	39.1547594742265	3.0	0.5389408099688473	174.0	87.0	261.0	13014.0	6719.0	19733.0	87.0
11	247	medium	iso	1135.0	495.0	109.3259017199999	67.52691188	2.761500634762843E-5	1630.0	178.8528136	39.319206502675	35.22782990761707	51.240155567309614	53.94233657492755	24.758836806279895	24.05981197482026	12.727922061357855	33.13902074578624	26.456355740450537	17.69180601295413	40.99207669451423	1.0290536281909102	1.1161404663809076	0.9219750194414356	0.617666178075042	0.43612334801762115	72.0	3.0	36.40054944640259	83.0	364.0	5501.0	27587.0	0.7	0.27423312883435585	0.814317673378076	-1.0	0.12533627425446708	115.8311036979035	48.425340807103794	5.0	0.2930648769574944	254.0	34.0	288.0	23402.0	3253.0	26655.0	87.0
12	264	large	E	923.0	691.0	96.91168815999994	82.84062035999997	5.862858141835163E-5	1614.0	182.16652208000002	35.38361202590826	31.144823004794873	22.15334473777801	23.055565899308167	29.732137494637012	28.31122118057862	12.649110640673518	18.08746940621509	43.988048986153586	17.08800749063506	46.18584465186331	1.05018915662434	1.1360993132136539	0.9243814730014208	0.8548052555150126	0.7486457204767064	100.0	3.0	35.34119409414458	174.0	107.0	11611.0	6858.0	0.0	0.17410161090458487	0.3807829181494662	0.05737244326622531	-1.0	58.423400945839795	22.80350850198276	2.0	0.2775800711743772	220.0	145.0	365.0	17777.0	11372.0	29149.0	125.0
12	268	medium	iso	1015.0	488.0	101.74011527999991	66.94112544	3.7295558353222355E-5	1503.0	171.09545427999996	36.87817782917155	33.301651610693426	25.76932762433872	30.219697329184818	24.351591323771842	24.137227051204064	13.601470508735444	19.849136890407042	36.69487670718428	17.46424919657298	39.436647896019885	1.008881064594248	1.107397863033606	0.9110375758090402	0.6579619578351243	0.4807881773399015	99.0	4.0	36.235341863986875	45.0	336.0	2534.0	23576.0	0.14285714285714285	0.25349301397205587	0.8818897637795275	-1.0	0.20769925487367216	48.67019492589058	16.64331697709324	1.0	0.14435695538057744	329.0	46.0	375.0	24563.0	2973.0	27536.0	108.0
12	269	medium	iso	946.0	459.0	98.08326103999993	64.94112544000001	5.857109757624894E-5	1405.0	165.43860003999995	36.013886210738214	32.0	32.73522627210761	46.98519410380277	22.67156809750927	24.431036072891363	13.45362404707371	25.68453719732679	29.0	16.64331697709324	35.12763901205372	0.9279822611643394	1.1254339440855692	0.8245550669953694	0.6621020218069216	0.48520084566596194	112.0	3.0	34.88552708502482	204.0	332.0	7471.0	15322.0	0.6363636363636364	0.38149466192170817	0.6194029850746269	-1.0	0.08628475301620943	34.47623408981714	15.811388300841896	2.0	0.07462686567164178	318.0	99.0	417.0	21196.0	6233.0	27429.0	98.0
12	273	medium	iso	1057.0	373.0	103.56854239999988	56.69848476000001	6.105362411028381E-5	1430.0	162.26702715999997	38.27531841800928	34.132096331752024	32.00538320808349	44.58482045885515	20.396078054371138	22.0957014424658	14.560219778561036	24.062503933779208	29.063553271328765	17.0	34.27881001473689	0.9230790028313766	1.1213878586883907	0.8231576574326726	0.5474489014339944	0.35288552507095555	97.0	4.0	35.12833614050059	6.0	252.0	364.0	21563.0	0.13333333333333333	0.18041958041958042	0.9767441860465116	-1.0	0.19522846668967547	86.5038549739555	37.80350850198276	3.0	0.3449612403100775	245.0	27.0	272.0	19582.0	1645.0	21227.0	132.0
12	277	medium	iso	1031.0	341.0	101.84062035999992	55.35533900000001	4.687937970714562E-5	1372.0	159.19595935999996	37.8549864614954	32.7566787083184	32.47119229084848	49.90226024167157	19.235384061671343	21.789145468026003	13.892443989449804	23.801355758414065	27.200559859377165	16.97056274847714	31.115046749669457	0.8827966241217619	1.155641779149066	0.7639016173089481	0.5435487215643671	0.33074684772065954	124.0	3.0	36.40054944640259	13.0	254.0	808.0	22860.0	0.38461538461538464	0.1946064139941691	0.951310861423221	-1.0	0.21563468624940899	47.92627362514308	16.1245154965971	4.0	0.3707865168539326	128.0	23.0	151.0	6395.0	886.0	7281.0	71.0
12	282	large	F	1027.0	684.0	102.74011527999993	82.84062035999995	5.795276752093465E-5	1711.0	188.40916276000004	38.8329756778952	32.449961479175904	21.801409486351808	33.32513119024914	29.154759474226502	28.67580418570209	14.317821063276353	22.712655535745068	41.047814520666954	18.027756377319946	41.34163642486781	1.016702418715888	1.1967032904743342	0.8495860476099303	0.8063123166080995	0.6660175267770204	105.0	3.0	37.20215047547655	111.0	352.0	3549.0	14888.0	0.35714285714285715	0.2706019871420222	0.7602591792656588	-1.0	0.055869641043848756	0.0	0.0	0.0	0.04319654427645788	343.0	140.0	483.0	17199.0	8288.0	25487.0	85.0
13	288	large	api	800.0	509.0	86.66904747999995	68.35533899999999	4.068191250242347E-5	1309.0	157.43860003999993	33.54101966249684	30.4138126514911	43.94559549647816	42.06432655357882	24.698178070456937	27.12965779812572	15.524174696260024	26.38560213449752	29.230139942892524	13.92838827718412	39.383581247485395	0.9103755843231917	1.1028219331407114	0.8254964441363127	0.7886937838537328	0.63625	50.0	3.0	30.4138126514911	47.0	389.0	2001.0	21323.0	0.5	0.3330786860198625	0.8922018348623854	-1.0	0.2820589132408329	0.0	0.0	0.0	0.03669724770642202	239.0	51.0	290.0	15418.0	3131.0	18549.0	95.0
13	289	large	F	958.0	538.0	97.42640679999995	71.76955256000001	6.130158505066318E-5	1496.0	171.19595935999996	37.21558813185679	31.144823004794873	35.753887254436734	41.70785288700398	25.80697580112788	26.418799390063533	14.212670403551895	26.682367519807794	33.07130690199868	16.1245154965971	40.10379807593113	0.9768413552825657	1.1949205210165201	0.8174948359339964	0.7366540029268538	0.5615866388308977	45.0	3.0	34.438350715445125	76.0	110.0	4859.0	6967.0	0.4166666666666667	0.12433155080213903	0.5913978494623656	-1.0	0.021853995564192274	61.90736743693367	27.633307652783937	3.0	0.3118279569892473	130.0	77.0	207.0	10316.0	6138.0	16454.0	87.0
13	298	large	E	773.0	702.0	90.25483391999995	86.59797967999997	5.402626211178571E-5	1475.0	179.68124072	33.52610922848042	27.202941017470888	82.57888406742941	87.18043044427878	27.892651361962706	32.11482942069028	10.44030650891055	42.0567740321685	0.6616931598844269	14.317821063276353	42.107749914740275	0.8685287097926357	1.2324442863346476	0.7047204643835744	0.9594830095943521	0.908150064683053	47.0	4.0	27.784887978899608	57.0	20.0	6899.0	1948.0	0.0	0.05220338983050848	0.2597402597402597	0.18780704619909497	-1.0	106.43286038213918	37.14831153822574	1.0	1.7922077922077921	190.0	165.0	355.0	11433.0	8528.0	19961.0	53.0
14	311	large	F	919.0	654.0	96.08326103999993	80.01219323999997	4.3507341089772944E-5	1573.0	178.50966783999996	35.12833614050059	32.14031735997639	44.54648087404203	57.62647591993509	28.178005607210743	28.869945243959403	13.892443989449804	34.445127009729106	25.762035599284083	14.866068747318506	40.783955484120824	0.9760325268752134	1.0929679301874322	0.8930111304435385	0.8327381104050008	0.7116430903155604	73.0	3.0	32.202484376209235	101.0	183.0	6199.0	12223.0	0.8461538461538461	0.18054672600127145	0.6443661971830986	-1.0	0.042336954195863745	117.18106209184607	48.135943621178654	3.0	0.5316901408450704	237.0	180.0	417.0	25913.0	21440.0	47353.0	158.0
14	312	large	F	939.0	600.0	96.25483391999994	74.59797967999997	4.301858742942216E-5	1539.0	173.68124072	35.510561809129406	32.38826948140329	53.42696902148067	55.64885666243478	26.40075756488817	27.28811378517626	14.317821063276353	34.32781510335349	24.14454407479254	15.652475842498529	41.57948768940399	0.9674819510328292	1.0964019497713169	0.8824153871986662	0.7750050220023279	0.6389776357827476	59.0	3.0	32.802438933713454	15.0	509.0	616.0	26931.0	0.5	0.34048083170890187	0.9713740458015268	-1.0	0.16535213308996666	61.24621091653	20.8806130178211	4.0	0.21374045801526717	176.0	118.0	294.0	13180.0	9012.0	22192.0	118.0
15	343	large	iso	1085.0	552.0	106.15432883999989	70.76955256	6.861827146255578E-5	1637.0	179.33809496	38.3275357934736	34.23448553724738	25.36216694893116	32.119422425893475	26.40075756488817	25.57438897170493	14.317821063276353	21.707630891878853	38.84971481615957	17.72004514666935	40.827937349418136	1.0323123494405877	1.1195592745733816	0.9220702939859615	0.6666666666666673	0.5087557603686635	97.0	3.0	37.107950630558946	63.0	421.0	5457.0	40169.0	0.7142857142857143	0.29566279780085525	0.8698347107438017	-1.0	0.20299345580732348	86.01251645726934	27.666962964485982	4.0	0.40702479338842973	514.0	52.0	566.0	26120.0	2095.0	28215.0	60.0
15	352	medium	iso	860.0	377.0	92.66904747999993	57.870057640000006	6.682830289291021E-5	1237.0	152.9533186799999	35.0	30.0	26.825879934530924	39.093858886229505	20.615528128088304	22.1232446600905	13.601470508735444	20.4	30.6	16.55294535724685	32.35052106253856	0.9318492131164621	1.1666666666666667	0.7987278969569674	0.6244809805829683	0.4383720930232558	147.0	4.0	33.28663395418648	43.0	229.0	3475.0	20304.0	0.6428571428571429	0.2198868229587712	0.8419117647058824	-1.0	0.09220054502568702	97.3238853284505	40.61977946148596	5.0	0.3713235294117647	108.0	33.0	141.0	10279.0	3082.0	13361.0	140.0
[truncated: 67 more columns]
