# Supplementary material for: Exploiting Single-Cell Quantitative Data to Map Genetic Variants Having Probabilistic Effects
Source: PLoS Genet. 2016 Aug 1;12(8):e1006213. doi: 10.1371/journal.pgen.1006213 (PMC4968810; doi:10.1371/journal.pgen.1006213)
Supplement: S1 Dataset — (ZIP) [file pgen.1006213.s007.zip › data/2014-10-07_morpho/segregants/gaelA1-1-2_A.xls]

image_number	cell_	Agroup	C11-1_A	C12-1_A	C13_A	C103_A	C104_A	C115_A	C126_A	C127_A	A7-1_A	A8-1_A	A101_A	A120_A	A121_A	A122_A	A123_A	D14-1_A	D15-1_A	D16-1_A	D17-1_A	D102_A	D105_A	D117_A	D127_A	D135_A	D147_A	D148_A	D154_A	D155_A	D173_A	D176_A	D179_A	D182_A	D188_A	D191_A	D194_A
1	0	A	957.0	113.15432883999989	5.257641612475334E-5	37.0	31.622776601683793	1.1700427342623003	108.0	3.0	331.0	19632.0	0.3458725182863114	33.57426038704639	15.652475842498529	1.0	0.14501510574018128	123.0	8668.0	86.0	9.292624553673783E-4	24.08318915758459	0.6508970042590431	8.06225774829855	20.0	6.708203932499369	0.4608885989624768	0.3946002313234923	49.18491612511838	82.87498365109819	8.06225774829855	15.652475842498529	5.385164807134504	2.906591794880899	4.47213595499958	70.47154471544715	1.2203507152745732
1	1	B	1065.0	119.98275595999988	3.179511077679259E-5	40.0	32.802438933713454	1.2194215216993847	145.0	3.0	211.0	23082.0	0.19812206572769953	79.37436870085494	29.274562336608895	2.0	0.5213270142180095	116.0	5797.0	87.0	3.550507680705295E-4	24.596747752497688	0.6149186938124422	6.082762530298219	23.706539182259394	5.0990195135927845	0.3736611319222725	0.31323027878410764	46.33221985386962	48.17983011986422	7.0710678118654755	13.152946437965905	6.082762530298219	2.1623310744832014	1.0	49.974137931034484	1.7409004657581508
1	2	A	850.0	105.74011527999988	3.8065004198752066E-5	34.785054261852174	29.410882339705484	1.182727327255035	114.0	3.0	350.0	17553.0	0.4117647058823529	31.568149182483282	15.652475842498529	1.0	0.1457142857142857	85.0	8130.0	145.0	7.193682266420769E-4	20.12461179749811	0.5785419118799026	3.605551275463989	20.12461179749811	3.605551275463989	0.2166365803419133	0.2166365803419133	39.92039213998544	39.92039213998544	6.4031242374328485	11.313708498984761	3.605551275463989	3.1378581622109447	0.0	95.6470588235294	1.515990159901599
1	8	A	823.0	105.1543288399999	4.418372202809933E-5	32.802438933713454	30.0	1.0934146311237818	117.0	3.0	542.0	26626.0	0.6585662211421628	50.349373424693056	21.470910553583888	3.0	0.2859778597785978	93.0	11037.0	183.0	3.7492468160518983E-4	18.867962264113206	0.5751999813867873	6.708203932499369	19.235384061671343	8.06225774829855	0.42857142857142855	0.5281760663657007	78.9964591482505	82.17628926811472	6.082762530298219	12.165525060596439	5.0990195135927845	2.385855756810896	1.4142135623730951	118.6774193548387	1.5419951073661322
2	16	B	899.0	109.3969695199999	7.026494992562559E-5	36.235341863986875	30.4138126514911	1.191410701420572	74.0	3.0	124.0	11157.0	0.13793103448275862	45.164936404641956	20.12461179749811	2.0	0.4596774193548387	140.0	11366.0	112.0	2.76021284803433E-4	21.93171219946131	0.6052574936862545	4.0	22.847319317591726	5.0	0.2222222222222222	0.2777777777777778	29.357753542791272	29.357753542791272	7.615773105863909	13.892443989449804	6.708203932499369	2.070963275601209	1.0	81.18571428571428	1.3795530529649833
2	23	B	797.0	102.3259017199999	4.55136453963533E-5	33.83784863137726	28.792360097775937	1.1752370599863073	70.0	3.0	76.0	7369.0	0.09535759096612297	51.528191160781745	24.596747752497688	1.0	0.6578947368421053	138.0	8945.0	90.0	4.7666323308955823E-4	19.4164878389476	0.573809761089333	3.605551275463989	19.235384061671343	4.242640687119285	0.22803508501982758	0.2727272727272727	51.0440921622411	62.35402463626133	8.06225774829855	14.560219778561036	6.324555320336759	2.3021728866442674	1.0	64.81884057971014	1.38848518725545
2	27	B	891.0	109.98275595999989	9.973939529630069E-5	36.138621999185304	30.083217912982647	1.2012884427363537	70.0	3.0	111.0	12278.0	0.12457912457912458	38.37370553070547	16.278820596099706	2.0	0.8468468468468469	241.0	15167.0	103.0	0.0037997673102139105	20.615528128088304	0.5704569512515738	2.23606797749979	22.847319317591726	5.830951894845301	0.1315334104411641	0.3616202853397895	10.175510843043213	42.64670313389172	15.231546211727817	28.160255680657446	9.486832980505138	2.9683515814524246	4.123105625617661	62.933609958506224	1.63664534845388
3	39	B	972.0	115.15432883999992	1.3333845115585501E-4	39.395431207184416	29.546573405388315	1.3333333333333333	150.0	3.0	83.0	13483.0	0.08539094650205761	85.50181923763874	31.906112267087632	3.0	1.2048192771084338	72.0	5368.0	114.0	9.13273764600726E-4	24.596747752497688	0.6243553376314374	5.0	25.495097567963924	5.830951894845301	0.25	0.28317605697742704	12.907408671265841	7.001267557495339	5.656854249492381	9.433981132056603	4.47213595499958	2.1095023109728985	1.0	74.55555555555556	1.5290611028315946
3	40	B	726.0	98.3259017199999	9.690127380802152E-5	32.01562118716424	26.92582403567252	1.18903032065977	64.0	3.0	68.0	10603.0	0.09366391184573003	65.60394250016049	23.769728648009426	3.0	1.5441176470588236	79.0	6028.0	124.0	0.0015711744386888234	18.788294228055936	0.5868477178130959	4.123105625617661	18.867962264113206	6.0	0.2831760569774271	0.42857142857142855	61.92751306414706	75.96375653207353	6.4031242374328485	11.661903789690601	4.47213595499958	2.6076809620810595	2.23606797749979	76.30379746835443	1.6250829462508294
3	42	A	829.0	105.74011527999993	5.055531902915924E-5	35.608987629529715	28.42534080710379	1.252719813323422	80.0	3.0	433.0	21209.0	0.5223160434258143	54.69746777425684	21.213203435596427	3.0	0.19168591224018475	188.0	11546.0	116.0	0.0030394211128057765	18.867962264113206	0.5298651694457732	2.23606797749979	18.439088914585774	1.0	0.16666666666666666	0.06666666666666667	64.72227776444704	51.84277341263095	10.198039027185569	19.026297590440446	7.0	2.718042512920064	2.8284271247461903	61.41489361702128	1.888792655465096
4	46	A	680.0	95.49747459999993	1.1338648885501433E-4	31.38470965295043	26.419689627245813	1.1879287794730315	130.0	2.0	334.0	35230.0	0.49117647058823527	76.10768207954867	24.186773244895647	6.0	0.4221556886227545	69.0	5217.0	116.0	8.540011544152146E-4	16.278820596099706	0.5186863531990444	3.1622776601683795	16.492422502470642	4.47213595499958	0.22703830459324992	0.31234752377721214	76.82744657667311	84.95754893082909	5.385164807134504	9.433981132056603	4.47213595499958	2.1095023109728985	1.4142135623730951	75.6086956521739	1.5342150661299598
4	47	B	726.0	98.08326103999995	1.1047196586084838E-4	32.202484376209235	27.730849247724095	1.1612512869165783	91.0	3.0	87.0	13169.0	0.11983471074380166	70.75864759295582	24.08318915758459	6.0	1.3218390804597702	100.0	5836.0	102.0	3.6868476656493586E-4	19.4164878389476	0.6029499964074897	4.123105625617661	20.615528128088304	6.082762530298219	0.28797018815893544	0.4301162633521313	50.94686305397351	55.520784313874366	6.708203932499369	11.40175425099138	5.0990195135927845	2.23606797749979	2.0	58.36	1.7477724468814257
4	48	B	1033.0	118.32590171999988	9.214330288622753E-5	40.311288741492746	31.38470965295043	1.284424459784771	106.0	3.0	121.0	15121.0	0.11713455953533398	29.74760831927346	14.422205101855956	1.0	0.4049586776859504	77.0	7578.0	133.0	7.443488107382383E-4	24.186773244895647	0.6	5.0	24.413111231467404	6.324555320336759	0.2688016652852352	0.3772913389522725	29.167613379577798	47.60256220249981	5.830951894845301	9.486832980505138	5.0990195135927845	1.860521018838127	2.23606797749979	98.41558441558442	1.3514119820533121
4	51	A	813.0	102.91168815999991	3.5908232453188516E-5	35.22782990761707	29.154759474226502	1.208304597359457	127.0	3.0	235.0	28792.0	0.2890528905289053	85.32455354190026	28.071337695236398	4.0	0.7021276595744681	92.0	9108.0	139.0	0.0012099910256286371	20.8806130178211	0.5927306073799973	5.0	20.12461179749811	7.0710678118654755	0.31622776601683794	0.5	46.42026554639905	75.1600608380871	6.4031242374328485	11.40175425099138	5.0	2.2803508501982757	3.605551275463989	99.0	1.404040404040404
4	52	B	775.0	103.25483391999991	1.4107398528395834E-4	35.35533905932738	26.30589287593181	1.344008326426176	128.0	3.0	137.0	9631.0	0.1767741935483871	8.0	4.0	1.0	0.22627737226277372	100.0	13290.0	183.0	9.988978289319137E-4	22.80350850198276	0.6449806198638839	5.830951894845301	23.769728648009426	6.708203932499369	0.33333333333333337	0.375	24.623564786163627	20.224859431168085	7.0710678118654755	13.601470508735444	5.385164807134504	2.525729665824826	1.0	132.9	1.3769751693002257
4	53	A	877.0	107.74011527999988	6.132784583024047E-5	35.38361202590826	29.732137494637012	1.1900796581574618	132.0	3.0	602.0	25347.0	0.6864310148232611	54.38952728468963	23.323807579381203	1.0	0.06976744186046512	95.0	9406.0	150.0	4.610969992392892E-4	24.758836806279895	0.6997260988547808	7.0710678118654755	22.67156809750927	5.385164807134504	0.3996803834887158	0.33333333333333337	2.2906100426385336	25.489200556286722	6.708203932499369	11.40175425099138	5.0	2.2803508501982757	3.0	99.01052631578948	1.514990431639379
4	57	A	827.0	104.56854239999988	6.925740949774602E-5	34.20526275297414	30.083217912982647	1.137021406816077	149.0	3.0	463.0	39819.0	0.5598548972188634	103.36385697243236	26.1725046566048	3.0	0.3952483801295896	238.0	9623.0	71.0	0.0034250887761726303	19.313207915827967	0.5646267960373638	2.8284271247461903	18.0	4.123105625617661	0.17374889710522776	0.28797018815893544	27.645975363738675	86.68221883166514	14.212670403551895	24.413111231467404	7.810249675906654	3.1257785915318266	3.605551275463989	40.4327731092437	1.7560012470123663
4	58	A	372.0	70.18376612	2.5297004327071236E-4	23.08679276123039	18.973665961010276	1.216780816562932	129.0	3.0	148.0	10498.0	0.3978494623655914	31.769600994920076	13.038404810405298	2.0	0.39864864864864863	51.0	3321.0	98.0	0.0014207730910997403	16.1245154965971	0.6984302957695782	5.0	17.0	5.656854249492381	0.5	0.5714285714285715	37.874983651098205	29.744881296942225	5.0990195135927845	9.055385138137417	4.0	2.2638462845343543	1.0	65.11764705882354	1.5049683830171634
6	70	B	1057.0	118.91168815999991	1.0018769619617297E-4	38.48376280978771	32.69556544854363	1.177033101640452	57.0	3.0	95.0	15510.0	0.08987701040681173	12.335087491092574	5.0990195135927845	1.0	0.7368421052631579	197.0	17322.0	130.0	2.4810380298001127E-4	24.698178070456937	0.6417817871015296	6.082762530298219	26.0	7.280109889280518	0.31622776601683794	0.37054783696827226	14.500166766552553	8.017093073655332	8.94427190999916	16.64331697709324	7.211102550927978	2.3080127982580767	1.4142135623730951	87.92893401015229	1.4784666897586882
6	75	B	871.0	107.15432883999992	2.642430926043785E-5	34.40930106817051	30.0	1.1469767022723503	148.0	3.0	36.0	6389.0	0.04133180252583238	85.27059809753102	25.0	3.0	4.027777777777778	122.0	7058.0	90.0	9.405419895685885E-4	19.79898987322333	0.5753964555687505	4.0	20.518284528683193	5.0	0.25	0.3125	54.462322208025626	54.462322208025626	8.06225774829855	14.422205101855956	5.830951894845301	2.473387769603369	1.0	57.85245901639344	1.5556814961745538
6	77	A	929.0	111.3969695199999	6.012208815264539E-5	36.61966684720111	30.805843601498726	1.1887246887606588	77.0	4.0	453.0	14859.0	0.4876210979547901	35.38361202590826	17.69180601295413	1.0	0.0684326710816777	135.0	7930.0	89.0	8.906086175428033E-4	24.041630560342615	0.6565223725452911	7.280109889280518	22.67156809750927	7.0	0.434294945450817	0.4375	37.800766361632355	53.7461622625552	8.06225774829855	13.601470508735444	6.324555320336759	2.1505813167606567	2.0	58.74074074074074	1.5151324085750315
6	82	A	757.0	100.3259017199999	4.443131440942455E-5	33.28663395418648	28.844410203711913	1.1540063991290384	107.0	3.0	325.0	16103.0	0.42932628797886396	59.404969003637326	23.259406699226016	3.0	0.20923076923076922	120.0	8395.0	88.0	8.250072978409751E-4	18.439088914585774	0.5539487393037132	5.385164807134504	19.849433241279208	6.082762530298219	0.35355339059327373	0.40196026221723297	79.06618321424422	66.72709593591802	7.615773105863909	15.231546211727817	6.324555320336759	2.4083189157584592	1.4142135623730951	69.95833333333333	1.2578916021441335
6	85	B	800.0	102.32590171999992	7.063565336531674E-5	33.13608305156178	29.154759474226502	1.1365582721015026	92.0	3.0	132.0	7735.0	0.165	7.211102550927978	3.605551275463989	1.0	0.18181818181818182	115.0	10873.0	125.0	0.0012888701878397797	21.587033144922902	0.6514660502067233	5.656854249492381	21.840329667841555	6.4031242374328485	0.3805211953235953	0.4268749491621899	37.874983651098205	44.21517539700812	8.602325267042627	14.422205101855956	5.830951894845301	2.473387769603369	1.0	94.54782608695652	1.3220822220178423
6	86	A	739.0	99.49747459999995	1.5467459749012158E-4	33.54101966249684	26.476404589747453	1.2668268287260214	81.0	3.0	213.0	18497.0	0.2882273342354533	32.3909734861104	15.620499351813308	2.0	0.3286384976525822	132.0	9316.0	106.0	3.515429498819766E-4	18.384776310850235	0.5481281277625191	4.123105625617661	21.540659228538015	6.4031242374328485	0.3090398323477543	0.4707670566443892	65.34410125591839	40.72053646975479	7.280109889280518	13.341664064126334	6.082762530298219	2.193356061110647	3.1622776601683795	70.57575757575758	1.501932159725204
7	88	B	1012.0	116.46803731999985	7.629650753711598E-5	38.8329756778952	31.622776601683793	1.2280065146407002	100.0	3.0	188.0	12390.0	0.1857707509881423	72.51720155686836	30.463092423455635	1.0	0.3776595744680851	126.0	4568.0	55.0	2.5477928623837746E-4	24.08318915758459	0.6201736729460423	5.385164807134504	24.758836806279895	6.324555320336759	0.31514293343362576	0.3701166050988027	33.690067525979785	37.05652818940958	7.280109889280518	13.0	5.385164807134504	2.4140393963016744	1.0	36.25396825396825	1.5170753064798599
7	93	B	1102.0	122.81118307999986	1.2071631690467035E-4	40.162171256046406	33.83784863137726	1.1869008486196935	93.0	4.0	184.0	9155.0	0.16696914700544466	23.429553284237727	8.94427190999916	1.0	0.2826086956521739	116.0	10771.0	131.0	2.8808559956921263E-4	23.021728866442675	0.5732192295997134	8.06225774829855	22.02271554554524	7.615773105863909	0.4742504557822676	0.47140452079103173	80.47997813422586	87.0262689175199	7.0	12.36931687685298	6.082762530298219	2.033503168213695	1.0	92.85344827586206	1.4108253644044193
7	96	A	821.0	104.6690474799999	6.75773648053575E-5	33.61547262794322	29.546573405388315	1.1377113740645428	162.0	3.0	233.0	15388.0	0.2838002436053593	18.0	9.0	1.0	0.20600858369098712	77.0	7845.0	128.0	2.7636566413694465E-4	20.615528128088304	0.6132749747790672	4.47213595499958	21.540659228538015	5.385164807134504	0.23802777946288958	0.2929143502255349	2.93567344642117	1.8279682443049978	5.656854249492381	10.63014581273465	4.242640687119285	2.505549396395485	1.0	101.88311688311688	1.2563416188655194
7	99	B	1037.0	117.63961019999986	4.938522721137913E-5	38.62641583165593	32.31098884280702	1.195457558404463	65.0	3.0	57.0	10298.0	0.054966248794599805	55.30377190589303	22.80350850198276	3.0	1.1403508771929824	250.0	9048.0	57.0	0.0016598136902303041	23.323807579381203	0.6038304895031547	5.385164807134504	24.698178070456937	6.708203932499369	0.31514293343362576	0.375	46.948085006514944	42.18444331578877	13.45362404707371	22.02271554554524	7.810249675906654	2.8197197861012975	1.4142135623730951	36.192	1.5749336870026525
7	100	A	838.0	105.15432883999988	3.8313736080566485E-5	34.828149534535996	29.832867780352597	1.1674422248293945	102.0	3.0	527.0	16396.0	0.6288782816229117	0.0	0.0	0.0	0.022770398481973434	78.0	6978.0	95.0	4.3651916214499514E-4	23.021728866442675	0.6610092460873944	6.324555320336759	23.600847442411894	6.708203932499369	0.3772913389522725	0.3946002313234923	19.722277764447043	11.592175410291063	6.708203932499369	10.770329614269007	4.47213595499958	2.408318915758459	1.0	89.46153846153847	1.061908856405847
8	107	B	896.0	108.91168815999991	6.956713049337094E-5	37.12142238654117	29.966648127543394	1.238757909411349	93.0	3.0	125.0	8560.0	0.13950892857142858	8.246211251235321	4.123105625617661	1.0	0.152	87.0	10112.0	197.0	6.935355425757575E-4	25.632011235952593	0.6904910854182623	8.06225774829855	25.298221281347036	8.0	0.4710021267605585	0.47058823529411764	20.77225468204583	27.89727103094763	7.280109889280518	12.649110640673518	5.385164807134504	2.3488808780588144	1.0	116.22988505747126	1.6949169303797469
8	111	B	758.0	101.74011527999991	1.585608526776634E-4	33.54101966249684	26.476404589747453	1.2668268287260214	124.0	3.0	78.0	10686.0	0.10290237467018469	71.35043920941541	26.30589287593181	4.0	1.4743589743589745	101.0	5853.0	94.0	4.2823765187163625E-4	23.769728648009426	0.7086763875156433	7.615773105863909	23.40939982143925	7.810249675906654	0.4360778994930029	0.5	12.578935237493054	29.18591581611006	6.708203932499369	11.40175425099138	5.0	2.2803508501982757	2.23606797749979	57.95049504950495	1.6220741500085427
8	112	B	801.0	102.9116881599999	9.494064227027633E-5	35.17101079013795	28.160255680657446	1.2489592136159477	89.0	3.0	81.0	5978.0	0.10112359550561797	58.71551453452162	28.635642126552707	1.0	0.4444444444444444	151.0	13825.0	160.0	0.0017334167392774077	21.840329667841555	0.6209753196506268	4.123105625617661	21.840329667841555	4.123105625617661	0.23608834134288123	0.23608834134288123	0.7957235527392719	0.7957235527392719	9.219544457292887	17.4928556845359	5.830951894845301	2.9999999999999996	0.0	91.55629139072848	1.7475587703435804
8	114	B	811.0	102.6690474799999	9.846725907248224E-5	33.54101966249684	28.178005607210743	1.1903262470042844	93.0	3.0	92.0	11529.0	0.11344019728729964	66.67635742223564	25.612496949731394	2.0	0.9239130434782609	66.0	8767.0	181.0	6.545524019106733E-4	18.788294228055936	0.5601587076693335	2.0	19.313207915827967	3.1622776601683795	0.125	0.18864566947613626	28.072486935852965	46.50743575877496	5.385164807134504	8.94427190999916	4.47213595499958	2.0	1.4142135623730951	132.83333333333334	1.3626097867001254
8	116	A	796.0	102.91168815999991	3.9367264264712995E-5	33.95585369269929	27.892651361962706	1.2173763351520248	128.0	3.0	524.0	37094.0	0.6582914572864321	81.87956760466045	26.0	4.0	0.3511450381679389	84.0	8233.0	163.0	0.0011819212498085183	21.18962010041709	0.6240343798210258	5.0	21.540659228538015	5.656854249492381	0.29061909685954823	0.33333333333333337	22.833654177917538	30.963756532073518	6.708203932499369	12.206555615733702	5.0	2.4413111231467406	1.0	98.01190476190476	1.6630632819142477
8	124	A	819.0	105.15432883999992	8.273876702752868E-5	33.94112549695428	29.0	1.1703836378260095	96.0	3.0	321.0	18757.0	0.39194139194139194	63.73403873044866	22.090722034374522	3.0	0.3177570093457944	61.0	9124.0	202.0	8.575311983233776E-4	16.97056274847714	0.5	0.0	18.439088914585774	2.0	0.0	0.125	-1.0	45.0	5.0990195135927845	9.486832980505138	3.1622776601683795	3.0	2.0	149.5737704918033	1.3505041648399825
8	130	A	971.0	114.3259017199999	6.64009749470318E-5	37.12142238654117	31.144823004794873	1.191897041149541	92.0	3.0	598.0	15534.0	0.615859938208033	6.324555320336759	3.1622776601683795	1.0	0.033444816053511704	113.0	6332.0	94.0	4.394396498512113E-4	26.076809620810597	0.7024733413842749	7.0	25.079872407968907	6.0	0.3888888888888889	0.3333333333333333	3.1798301198642207	3.1798301198642207	6.4031242374328485	12.529964086141668	5.385164807134504	2.326755918322392	1.0	56.0353982300885	1.6775110549589387
9	136	B	815.0	104.3259017199999	6.862620659844341E-5	33.54101966249684	29.966648127543394	1.1192783230123131	99.0	3.0	97.0	11932.0	0.11901840490797547	70.52494479125555	24.08318915758459	3.0	1.4639175257731958	75.0	6734.0	114.0	7.372920185702223E-4	17.46424919657298	0.5206833117271102	3.605551275463989	18.24828759089466	5.0	0.25	0.3333333333333333	81.32682595212023	78.146995832256	5.656854249492381	9.899494936611665	4.242640687119285	2.3333333333333335	1.4142135623730951	89.78666666666666	1.2696762696762698
9	137	B	950.0	112.56854239999987	5.5698358369408206E-5	37.21558813185679	30.528675044947494	1.2190371209056445	95.0	2.0	100.0	13608.0	0.10526315789473684	61.00097796238902	25.612496949731394	3.0	0.92	188.0	11082.0	91.0	8.01780289514163E-4	21.93171219946131	0.5893152117267662	5.0	21.213203435596427	5.0990195135927845	0.3333333333333333	0.3561309707013459	57.9946167919165	69.30454926593671	9.486832980505138	18.439088914585774	8.246211251235321	2.23606797749979	1.0	58.9468085106383	1.5437646634181557
9	142	B	702.0	96.42640679999992	1.3130189358883315E-4	31.89043743820395	26.248809496813376	1.2149289072357918	173.0	3.0	107.0	7689.0	0.15242165242165243	21.841298982691583	9.433981132056603	2.0	0.29906542056074764	63.0	10767.0	234.0	0.0014338504790345722	18.439088914585774	0.5782011911977164	3.0	19.209372712298546	4.0	0.21428571428571427	0.2857142857142857	50.19442890773482	50.19442890773482	5.385164807134504	8.48528137423857	4.242640687119285	2.0	1.0	170.9047619047619	1.3691836166062972
10	158	B	1097.0	121.98275595999989	1.1009915656568024E-4	40.80441152620633	33.24154027718932	1.227512659941535	113.0	3.0	54.0	5307.0	0.049225159525979945	0.0	0.0	0.0	0.3148148148148148	288.0	14190.0	91.0	0.005032631001133497	24.351591323771842	0.5967882004163254	4.47213595499958	25.298221281347036	5.385164807134504	0.2222222222222222	0.26121886248440607	9.039482803355128	4.275841112628939	18.439088914585774	29.832867780352597	7.280109889280518	4.0978595425159074	1.0	49.270833333333336	1.8469344608879492
10	160	A	933.0	111.3969695199999	3.34188604937554E-5	37.20215047547655	30.805843601498726	1.2076329074678105	134.0	3.0	617.0	41617.0	0.6613076098606645	80.45445185560814	28.460498941515414	4.0	0.37925445705024313	97.0	7121.0	120.0	6.945313715607095E-4	24.20743687382041	0.6506999343970133	5.656854249492381	24.839484696748443	6.4031242374328485	0.3076923076923077	0.3472581680740104	8.74616226255521	15.086354008465122	6.082762530298219	11.180339887498949	5.385164807134504	2.0761369963434992	1.0	73.41237113402062	1.63460188175818
10	161	A	939.0	112.56854239999988	5.719253844394735E-5	37.94733192202055	29.732137494637012	1.276306889434551	108.0	3.0	249.0	11547.0	0.26517571884984026	21.18656470223703	10.295630140987	1.0	0.2248995983935743	184.0	11345.0	103.0	0.003308162110456371	19.6468827043885	0.5177408189003022	1.4142135623730951	19.6468827043885	1.4142135623730951	0.09513029883089882	0.09513029883089882	63.43494882292201	63.43494882292201	14.212670403551895	25.45584412271571	7.0710678118654755	3.5999999999999996	0.0	61.65760869565217	1.6705156456588806
11	170	B	814.0	105.15432883999989	5.612189995010406E-5	34.713109915419565	28.635642126552707	1.2122343812654182	106.0	3.0	191.0	16857.0	0.23464373464373464	81.72434883540504	27.459060435491963	3.0	0.7277486910994765	76.0	9055.0	116.0	7.614142925214701E-4	18.027756377319946	0.5193356752317952	5.0990195135927845	19.1049731745428	6.324555320336759	0.3561309707013459	0.46499055497527714	88.69804732742112	81.57303097851933	5.385164807134504	10.198039027185569	5.0990195135927845	2.0	1.4142135623730951	119.14473684210526	0.9736057426836002
11	171	B	813.0	103.49747459999992	4.229555451845664E-5	34.0147027033899	29.068883707497267	1.1701413458342413	60.0	4.0	121.0	10131.0	0.14883148831488316	70.95960418323277	24.515301344262525	3.0	0.743801652892562	194.0	3897.0	14.0	0.002569061868519688	17.4928556845359	0.5142733669341336	2.0	26.92582403567252	9.486832980505138	0.14285714285714285	0.6	66.37062226934319	5.194428907734817	12.649110640673518	22.47220505424423	6.324555320336759	3.5531676008879733	10.295630140987	20.087628865979383	0.6969463690017962
11	176	B	877.0	109.39696951999989	7.970132501313426E-5	36.89173349139343	28.844410203711913	1.2789907379227996	74.0	3.0	83.0	8630.0	0.09464082098061574	70.23517021849752	28.460498941515414	1.0	1.0240963855421688	74.0	7015.0	125.0	8.998077304821582E-4	21.93171219946131	0.5944885242266487	5.0	20.518284528683193	4.123105625617661	0.3125	0.26559258100921596	56.309932474020215	70.3461759419467	6.082762530298219	10.770329614269007	4.47213595499958	2.408318915758459	1.4142135623730951	94.79729729729729	1.3186029935851746
11	178	A	886.0	109.3969695199999	3.210213327746636E-5	36.61966684720111	29.206163733020468	1.2538335120609811	71.0	4.0	516.0	23937.0	0.582392776523702	69.8871088477881	25.612496949731394	4.0	0.2364341085271318	169.0	11896.0	101.0	5.266377270519187E-4	19.4164878389476	0.5302202207345211	1.0	20.615528128088304	2.23606797749979	0.0625	0.1350858067395748	33.690067525979785	29.744881296942225	9.219544457292887	16.64331697709324	5.830951894845301	2.8543053136497876	2.0	70.3905325443787	1.4348520511096166
11	179	A	864.0	107.7401152799999	7.202960460991998E-5	35.4682957019364	29.068883707497267	1.2201464651629754	96.0	3.0	405.0	28414.0	0.46875	72.09322699084292	29.732137494637012	3.0	0.2839506172839506	104.0	7657.0	108.0	0.0022782577439043983	21.2602916254693	0.5994167806689564	3.605551275463989	20.518284528683193	4.0	0.19999999999999998	0.25	13.600542516658749	47.29061004263855	8.246211251235321	14.317821063276353	5.385164807134504	2.658752624303619	2.23606797749979	73.625	1.466893039049236
11	181	B	851.0	114.0832610399999	3.5725529763180506E-4	36.6742416417845	28.178005607210743	1.301520134285145	92.0	5.0	157.0	14580.0	0.1844888366627497	43.08131845707603	21.540659228538015	1.0	0.17197452229299362	121.0	11239.0	128.0	5.180470801680221E-4	21.18962010041709	0.5777793664388924	4.123105625617661	21.18962010041709	4.123105625617661	0.23608834134288123	0.23608834134288123	39.23736711340155	39.23736711340155	7.280109889280518	13.038404810405298	6.4031242374328485	2.036256728267493	0.0	92.88429752066116	1.3780585461339976
11	183	A	835.0	105.74011527999988	5.469840569065592E-5	34.539832078341085	29.546573405388315	1.1689962015034259	91.0	3.0	517.0	32174.0	0.6191616766467066	85.65701173536539	26.40075756488817	4.0	0.3539651837524178	95.0	8817.0	133.0	5.533335483008887E-4	21.93171219946131	0.6349686978708284	4.47213595499958	22.360679774997898	5.0	0.2630668208823282	0.29061909685954823	6.009005957494537	16.313852426260553	6.324555320336759	11.180339887498949	5.385164807134504	2.0761369963434992	1.0	92.81052631578947	1.4330271067256437
11	185	A	855.0	106.9116881599999	5.173586702413733E-5	35.4682957019364	29.068883707497267	1.2201464651629754	59.0	3.0	380.0	17969.0	0.4444444444444444	53.42004753433457	23.53720459187964	2.0	0.13421052631578947	95.0	14335.0	216.0	0.00145845592118416	26.1725046566048	0.7379126664711975	8.06225774829855	26.248809496813376	8.54400374531753	0.4742504557822676	0.5288605549575789	20.01876039378397	29.207596471142715	6.708203932499369	11.661903789690601	5.830951894845301	2.0	1.4142135623730951	150.89473684210526	1.4314614579700036
11	186	B	984.0	116.81118307999989	1.543631214357448E-4	40.162171256046406	30.364452901377952	1.3226706697627946	77.0	3.0	63.0	9115.0	0.06402439024390244	62.16443980746419	29.832867780352597	2.0	0.7619047619047619	74.0	5152.0	79.0	4.481688483436461E-4	20.396078054371138	0.5078430128774603	2.23606797749979	21.37755832643195	2.8284271247461903	0.15617376188860607	0.19026059766179765	83.65980825409008	65.22485943116807	5.385164807134504	9.219544457292887	4.242640687119285	2.173067468400883	1.0	69.62162162162163	1.1347049689440993
12	187	B	757.0	102.08326103999991	8.339515741250733E-5	34.40930106817051	26.40075756488817	1.3033452158938552	85.0	4.0	91.0	10193.0	0.1202113606340819	79.73066837354945	25.942243542145693	3.0	1.9120879120879122	82.0	7986.0	145.0	8.12992340162275E-4	25.238858928247925	0.7334894387492957	8.06225774829855	24.186773244895647	7.280109889280518	0.4608885989624768	0.434294945450817	5.792796495032178	19.592281891051528	6.4031242374328485	11.40175425099138	5.0	2.2803508501982757	2.0	97.39024390243902	1.48885549711996
12	194	B	902.0	109.74011527999988	4.5880530498214714E-5	35.805027579936315	28.600699292150182	1.2518934314925458	100.0	3.0	129.0	22261.0	0.14301552106430154	71.59261524522731	30.0	8.0	1.0	89.0	7386.0	128.0	4.920574492610091E-4	20.12461179749811	0.5620610611894941	4.123105625617661	19.697715603592208	4.47213595499958	0.23608834134288123	0.2701716134791496	49.57392125990086	62.10272896905238	6.324555320336759	11.045361017187261	5.0	2.209072203437452	1.0	82.98876404494382	1.5423774708908746
12	196	B	874.0	112.56854239999988	1.8536752888086722E-4	35.35533905932738	29.698484809834994	1.1904761904761907	96.0	7.0	112.0	15397.0	0.12814645308924486	36.99142093688755	16.55294535724685	3.0	0.7857142857142857	88.0	7573.0	123.0	4.7653885810404896E-4	19.209372712298546	0.5433231082882449	3.0	20.248456731316587	5.0990195135927845	0.1875	0.31323027878410764	45.0	56.309932474020215	5.656854249492381	10.816653826391969	5.0	2.1633307652783937	2.23606797749979	86.05681818181819	1.4292882609269772
12	198	A	969.0	115.98275595999988	5.390128853047191E-5	38.28837943815329	30.479501308256342	1.2562009808140027	128.0	4.0	286.0	22454.0	0.2951496388028896	73.80430416331961	28.653097563788805	2.0	0.4230769230769231	118.0	11987.0	158.0	3.0241952948158E-4	23.323807579381203	0.6091615242440813	5.0990195135927845	23.600847442411894	4.123105625617661	0.3333333333333333	0.23608834134288123	51.91122711902466	26.56505117707799	7.615773105863909	12.649110640673518	5.385164807134504	2.3488808780588144	2.23606797749979	101.58474576271186	1.5553516309335114
13	216	B	1215.0	127.05382375999984	7.026739127952263E-5	39.824615503479755	37.12142238654117	1.0728203000626038	109.0	3.0	158.0	14962.0	0.13004115226337448	45.93172378769946	20.615528128088304	1.0	0.4240506329113924	101.0	13718.0	151.0	4.2736583799281606E-4	22.02271554554524	0.5529925466228534	5.0	20.8806130178211	4.47213595499958	0.2631578947368421	0.2630668208823282	62.10272896905238	88.66778014613035	7.211102550927978	13.0	5.385164807134504	2.4140393963016744	2.23606797749979	135.82178217821783	1.1117509841084705
13	218	B	1030.0	119.05382375999986	8.996895032557103E-5	39.824615503479755	30.610455730027933	1.3010134790124346	95.0	3.0	75.0	9976.0	0.07281553398058252	73.07654587877573	30.01666203960727	2.0	0.7733333333333333	147.0	15573.0	166.0	0.0023813265572322517	24.758836806279895	0.6216968197499997	5.830951894845301	23.345235059857504	5.0990195135927845	0.2956409967709525	0.27653315937748607	20.376435213836388	40.03025927188969	9.848857801796104	18.24828759089466	5.0990195135927845	3.578783635216344	2.0	105.93877551020408	1.566942785590445
13	225	A	901.0	109.74011527999988	4.4449998285260704E-5	35.77708763999664	30.4138126514911	1.1763433953500924	95.0	3.0	638.0	32282.0	0.7081021087680355	73.68641993218601	26.92582403567252	1.0	0.09717868338557993	98.0	18782.0	246.0	6.607501613191261E-4	23.021728866442675	0.6434768838116874	5.830951894845301	22.02271554554524	6.082762530298219	0.350347944635714	0.3736611319222725	32.47119229084848	53.9726266148964	6.708203932499369	11.40175425099138	6.4031242374328485	1.7806548535067297	2.23606797749979	191.6530612244898	1.283569374933447
15	249	B	1312.0	141.5391051199999	6.415203483123138E-4	46.010868281309364	35.38361202590826	1.3003440193618365	89.0	7.0	88.0	14075.0	0.06707317073170732	31.24814135246269	13.601470508735444	3.0	0.9545454545454546	105.0	7621.0	83.0	0.0013862488074757593	27.018512172212592	0.5872202195147035	4.123105625617661	27.018512172212592	4.123105625617661	0.19999999999999998	0.19999999999999998	27.387422157076173	27.387422157076173	7.280109889280518	12.083045973594572	5.830951894845301	2.072225288683357	0.0	72.58095238095238	1.143550715129248
15	253	B	1144.0	123.98275595999986	6.681853437322199E-5	40.311288741492746	34.23448553724738	1.1775053169013963	80.0	3.0	161.0	14958.0	0.14073426573426573	84.75691756907908	32.0624390837628	2.0	0.484472049689441	115.0	12351.0	146.0	3.917112588974482E-4	26.92582403567252	0.6679474875720742	7.810249675906654	27.892651361962706	8.602325267042627	0.3934746942630246	0.4301162633521313	34.09497795476556	29.827084654474753	6.708203932499369	12.36931687685298	5.0990195135927845	2.42582262018792	1.0	107.4	1.3594040968342644
15	260	A	891.0	109.1543288399999	5.232069904805305E-5	35.38361202590826	29.732137494637012	1.1900796581574618	55.0	3.0	304.0	11610.0	0.34118967452300786	43.99914155966898	20.024984394500787	1.0	0.14802631578947367	83.0	9389.0	141.0	5.956148271375461E-4	19.1049731745428	0.5399384653142232	1.4142135623730951	17.804493814764857	1.4142135623730951	0.07692307692307693	0.09513029883089882	2.2906100426385194	87.70938995736148	6.082762530298219	11.40175425099138	5.0990195135927845	2.23606797749979	2.0	113.12048192771084	1.2464586217914582
15	261	A	888.0	108.32590171999989	4.225418825217027E-5	34.058772731852805	31.240998703626616	1.0901947487325072	56.0	4.0	545.0	20590.0	0.6137387387387387	33.05149390280178	15.0	2.0	0.06422018348623854	115.0	17899.0	207.0	0.002820268507598816	18.35755975068582	0.5389965133276006	6.4031242374328485	19.4164878389476	5.385164807134504	0.4268749491621899	0.35355339059327373	88.42344994481627	71.565051177078	10.295630140987	18.384776310850235	4.242640687119285	4.333333333333334	2.0	155.64347826086956	1.3299625677412146
16	265	B	943.0	111.98275595999988	7.030917728544305E-5	37.57658845611187	31.304951684997057	1.2003400878628574	102.0	3.0	182.0	10631.0	0.19300106044538706	31.56208512165445	13.341664064126334	2.0	0.27472527472527475	72.0	8806.0	153.0	3.7772390050981244E-4	24.413111231467404	0.6496894006219074	6.708203932499369	25.0	7.615773105863909	0.3946002313234923	0.46008567910421677	38.23382517744693	41.60028584087674	5.385164807134504	9.219544457292887	5.0990195135927845	1.8081014266989475	1.0	122.30555555555556	1.250965250965251
16	268	A	775.0	101.25483391999991	9.48066161109833E-5	33.1058907144937	27.730849247724095	1.1938289526856354	152.0	3.0	238.0	25737.0	0.30709677419354836	61.59078059838308	25.298221281347036	7.0	0.40756302521008403	100.0	5886.0	93.0	0.0014624804688420964	20.396078054371138	0.6160860684966187	5.830951894845301	18.24828759089466	5.0	0.41972110157675935	0.36760731104690386	55.98065001017355	78.14699583225601	7.615773105863909	13.892443989449804	4.47213595499958	3.106444913401813	2.23606797749979	58.86	1.5800203873598369
16	269	A	765.0	100.08326103999993	6.514049919364554E-5	32.01562118716424	28.42534080710379	1.1263056230151938	123.0	3.0	508.0	42355.0	0.6640522875816993	92.38493983408404	26.832815729997478	6.0	0.2952755905511811	68.0	6442.0	93.0	7.058992445242036E-4	17.4928556845359	0.5463850156856918	2.23606797749979	17.204650534085253	1.0	0.1514456332038457	0.06666666666666667	66.37062226934319	39.80557109226521	5.830951894845301	10.0	3.605551275463989	2.773500981126146	1.4142135623730951	94.73529411764706	0.9816827072337784
16	271	B	791.0	102.32590171999993	6.976906766285194E-5	34.0	28.0	1.2142857142857142	126.0	3.0	54.0	6287.0	0.06826801517067003	73.92226378725339	27.65863337187866	1.0	1.7592592592592593	65.0	8005.0	170.0	6.476034686070924E-4	17.029386365926403	0.5008643048801883	1.0	17.0	0.0	0.07692307692307693	0.0	90.0	-1.0	6.324555320336759	10.770329614269007	4.123105625617661	2.6121886248440607	1.0	123.15384615384616	1.3803872579637726
16	274	B	1131.0	123.98275595999988	9.039791325499396E-5	42.190046219457976	33.13608305156178	1.2732357700156554	133.0	4.0	126.0	20950.0	0.11140583554376658	79.6179499441566	30.4138126514911	5.0	1.0158730158730158	132.0	9354.0	98.0	4.7754703578946204E-4	30.265491900843113	0.7173609562647201	9.219544457292887	26.1725046566048	5.0990195135927845	0.4748306971768278	0.2626128657194451	7.088475678146011	5.869600443014718	8.94427190999916	16.55294535724685	4.47213595499958	3.701351104664349	4.123105625617661	70.86363636363636	1.382937780628608
16	275	B	781.0	102.3259017199999	6.631078590709446E-5	33.94112549695428	28.284271247461902	1.2	72.0	4.0	92.0	6020.0	0.117797695262484	6.0	3.0	1.0	0.22826086956521738	90.0	11271.0	145.0	4.541659782036586E-4	18.35755975068582	0.5408647910727988	5.0	18.867962264113206	4.47213595499958	0.3333333333333333	0.3028912664076914	81.86989764584402	71.56505117707799	5.830951894845301	10.816653826391969	5.830951894845301	1.855040827202527	1.0	125.23333333333333	1.1578387010912963
17	280	A	610.0	89.84062035999993	1.54401307046736E-4	30.528675044947494	24.698178070456937	1.2360699221561118	84.0	3.0	158.0	14038.0	0.25901639344262295	55.15417871575785	22.02271554554524	2.0	0.6012658227848101	79.0	4790.0	78.0	4.855314258977178E-4	15.652475842498529	0.5127138933954167	1.4142135623730951	16.55294535724685	2.23606797749979	0.10511766624552735	0.16666666666666666	76.60750224624891	58.17255342332689	5.385164807134504	10.0	5.0	2.0	1.0	60.63291139240506	1.28643006263048
17	284	B	779.0	101.49747459999989	8.682023700604277E-5	33.61547262794322	28.231188426986208	1.1907211315202788	120.0	3.0	118.0	15379.0	0.1514762516046213	62.355727952836126	21.93171219946131	4.0	0.9067796610169492	92.0	6898.0	91.0	4.4818535162492805E-4	22.47220505424423	0.6685077822039596	5.385164807134504	23.08679276123039	6.082762530298219	0.33333333333333337	0.3736611319222725	3.2154839917482114	15.554571270074407	6.708203932499369	12.529964086141668	4.47213595499958	2.80178514522438	1.4142135623730951	74.97826086956522	1.213685126123514
17	285	B	600.0	89.25483391999995	1.394012226542637E-4	28.0178514522438	25.238858928247925	1.1101076927406397	46.0	3.0	130.0	7358.0	0.21666666666666667	51.58805546416335	23.769728648009426	3.0	0.5	48.0	6603.0	176.0	0.0016814184861125108	18.601075237738275	0.663900844411416	7.0710678118654755	19.72308292331602	9.219544457292887	0.5376033305704704	0.691034072884717	62.10272896905238	66.5014343240479	4.47213595499958	8.602325267042627	4.47213595499958	1.9235384061671343	2.23606797749979	137.5625	1.279418446160836
17	286	B	966.0	113.15432883999989	4.3005238404543515E-5	39.319206502675	29.427877939124322	1.3361210272793802	81.0	3.0	115.0	11151.0	0.11904761904761904	83.84508519306138	30.4138126514911	3.0	1.2956521739130435	107.0	12821.0	158.0	8.079811416916554E-4	21.37755832643195	0.5436925164035945	2.23606797749979	20.396078054371138	1.4142135623730951	0.14285714285714285	0.07692307692307693	54.462322208025626	36.027373385103616	7.211102550927978	12.649110640673518	5.385164807134504	2.3488808780588144	3.605551275463989	119.82242990654206	1.3186178925200842
17	289	A	876.0	107.7401152799999	4.809754495709266E-5	34.713109915419565	30.59411708155671	1.1346334925398431	101.0	4.0	394.0	39084.0	0.4497716894977169	94.66937602769696	28.160255680657446	6.0	0.3680203045685279	78.0	5629.0	107.0	0.001712104593758474	19.0	0.5473436418198935	3.605551275463989	18.0	3.1622776601683795	0.23620751769642942	0.21271781490575853	66.31791227546155	81.57303097851933	5.830951894845301	11.180339887498949	4.47213595499958	2.5	1.0	72.16666666666667	1.4826789838337182
17	292	A	556.0	87.25483391999995	1.3380495783584128E-4	28.178005607210743	23.706539182259394	1.1886174270556342	96.0	3.0	217.0	12393.0	0.3902877697841727	58.350734790141004	22.627416997969522	5.0	0.4976958525345622	65.0	6119.0	108.0	0.00104804125703765	15.297058540778355	0.5428722938739087	4.242640687119285	14.866068747318506	3.605551275463989	0.37499999999999994	0.3333333333333333	73.30075576600638	84.61068824002658	5.0990195135927845	9.219544457292887	4.123105625617661	2.23606797749979	1.0	94.13846153846154	1.147246282072234
17	293	A	687.0	96.66904747999993	1.1200937249197547E-4	30.805843601498726	26.476404589747453	1.1635206546672796	76.0	4.0	285.0	14766.0	0.4148471615720524	42.478974521613615	16.55294535724685	2.0	0.2736842105263158	76.0	6624.0	78.0	9.503129323115557E-4	19.313207915827967	0.6269332586914895	4.242640687119285	19.313207915827967	4.242640687119285	0.3	0.3	33.69006752597977	33.69006752597977	6.082762530298219	11.40175425099138	4.123105625617661	2.7653315937748606	0.0	87.15789473684211	0.894927536231884
17	295	B	1071.0	121.63961019999986	1.019700259858584E-4	41.677331968349414	31.38470965295043	1.3279502161789598	77.0	3.0	93.0	11356.0	0.08683473389355742	42.65763650841933	20.248456731316587	2.0	0.6559139784946236	107.0	8508.0	107.0	4.4535087806961166E-4	24.20743687382041	0.580829811567689	4.123105625617661	23.430749027719962	4.0	0.23608834134288123	0.23529411764705882	44.53419091723501	58.57043438516148	7.615773105863909	13.0	4.47213595499958	2.9068883707497264	1.0	79.51401869158879	1.3456746591443347
