# Supplementary material for: Exploiting Single-Cell Quantitative Data to Map Genetic Variants Having Probabilistic Effects
Source: PLoS Genet. 2016 Aug 1;12(8):e1006213. doi: 10.1371/journal.pgen.1006213 (PMC4968810; doi:10.1371/journal.pgen.1006213)
Supplement: S1 Dataset — (ZIP) [file pgen.1006213.s007.zip › data/2014-10-07_morpho/segregants/gaelA1-1-2_A1B.xls]

image_number	cell_id	Cgroup	Agroup	Dgroup	C11-1_A1B	C11-2_A1B	C12-1_A1B	C12-2_A1B	C13_A1B	C101_A1B	C102_A1B	C103_A1B	C104_A1B	C105_A1B	C106_A1B	C107_A1B	C108_A1B	C109_A1B	C110_A1B	C111_A1B	C112_A1B	C113_A1B	C114_A1B	C115_A1B	C116_A1B	C117_A1B	C118_A1B	C126_A1B	C127_A1B	C128_A1B	A7-1_A1B	A7-2_A1B	A8-1_A1B	A8-2_A1B	A9_A1B	A101_A1B	A102_A1B	A103_A1B	A104_A1B	A120_A1B	A121_A1B	A122_A1B	A123_A1B	D14-3_A1B	D15-3_A1B	D16-3_A1B	D17-3_A1B	D104_A1B	D107_A1B
1	4	small	api	A1	943.0	110.0	99.91168815999991	31.384776280000004	2.883085233069907E-5	1053.0	134.1248915599998	36.87817782917155	30.805843601498726	12.528807709151511	17.29244939987769	12.041594578792296	11.44490965962169	10.04987562112089	7.484100794743638	28.50108607177648	18.0	25.17787957383844	1.052135397911942	1.1971163103411133	0.8788915402983195	0.3141251725197557	0.11664899257688228	110.0	3.0	35.510561809129406	144.0	103.0	10547.0	10202.0	0.9090909090909091	0.2345679012345679	0.41700404858299595	-1.0	0.05853724722271647	93.8369264849854	42.19803902718557	6.0	0.5465587044534413	170.0	7162.0	57.0	3.115832079352469E-4	20.12461179749811	0.5457051563317492
1	10	small	api	A1	815.0	93.0	92.25483391999992	24.485281360000002	1.0167250803875531E-4	908.0	119.15432883999988	34.52535300326414	28.442925306655784	24.939396979578873	42.013363009524824	9.433981132056603	12.302610936570865	11.661903789690601	12.860114709269528	20.56750470258793	15.524174696260024	19.214163406574006	0.7668275604825522	1.213846769663493	0.6317334112073594	0.265409196673995	0.11411042944785275	106.0	3.0	32.984845004941285	26.0	57.0	2647.0	6926.0	0.5454545454545454	0.09140969162995595	0.6867469879518072	-1.0	0.06416273288514672	67.27282660932852	29.755304348056722	2.0	0.6265060240963856	102.0	9524.0	146.0	6.932388808101894E-4	20.8806130178211	0.6047907175879413
1	11	small	api	A1	941.0	226.0	98.32590171999993	42.213203400000005	4.3234519010842075E-5	1167.0	142.95331867999988	35.4400902933387	31.32091952673165	23.099377141791706	27.699472808054992	15.297058540778355	17.571451035131705	12.165525060596439	13.826149875585958	28.73478855663454	17.11724276862369	29.744280495957916	0.8705631942515155	1.1315150011190265	0.7693783939148493	0.4293192603532834	0.24017003188097769	94.0	3.0	35.05709628591621	26.0	156.0	1597.0	13243.0	0.6153846153846154	0.155955441302485	0.8571428571428571	-1.0	0.15139151321981248	38.674947121999296	14.23606797749979	4.0	0.45604395604395603	98.0	11337.0	170.0	2.4759131672590204E-4	22.0	0.6207659127814104
1	12	small	api	A1	999.0	138.0	101.5685423999999	31.142135600000003	3.8412424039912596E-5	1137.0	135.53910511999987	39.05124837953327	31.240998703626616	38.65980825409008	55.06068979532296	11.40175425099138	15.011842676722065	12.36931687685298	19.845716389598877	19.589642629733085	17.0	24.20920423155704	0.7595173022077678	1.25	0.6076138417662142	0.3066120165174295	0.13813813813813813	124.0	3.0	35.6931365951495	47.0	71.0	7878.0	13800.0	0.46153846153846156	0.10378188214599825	0.6016949152542372	-1.0	0.05392708026338148	56.071182443696514	19.810073975422185	9.0	0.9830508474576272	217.0	7885.0	72.0	7.330016102822983E-4	25.80697580112788	0.6608489324160325
1	14	small	api	A1	1168.0	195.0	111.08326103999991	40.041630520000005	4.361334329713388E-5	1363.0	153.5391051199999	42.04759208325728	34.058772731852805	42.27368900609373	55.66618675984483	15.264337522473747	16.65240726181074	13.038404810405298	24.97170344311094	22.49053440741314	18.384776310850235	30.240668676598936	0.916644499650193	1.2345598126597523	0.7424869093019979	0.36046502546933185	0.16695205479452055	76.0	3.0	37.73592452822641	20.0	132.0	1548.0	14632.0	0.3333333333333333	0.11151870873074102	0.868421052631579	-1.0	0.18326732751374086	54.18413179873722	21.15082752573286	3.0	0.625	200.0	15567.0	133.0	5.943596718044389E-4	29.0	0.6896946665240163
2	18	large	iso	B	835.0	420.0	89.49747459999995	60.52691188000001	4.017871112834875E-5	1255.0	152.8528135999999	34.40930106817051	30.0	35.537677791974374	48.93017554572549	21.587033144922902	23.172090305478374	13.341664064126334	24.993242329921145	25.8	15.0	33.151515186845884	0.9315962807127188	1.1469767022723503	0.8122190092153334	0.6762974279499954	0.5029940119760479	91.0	3.0	32.55764119219941	47.0	323.0	1854.0	17390.0	0.5	0.2948207171314741	0.8729729729729729	-1.0	0.19813865059457708	44.14748363810149	16.1245154965971	2.0	0.11351351351351352	363.0	16774.0	70.0	0.004002489943521605	27.313000567495326	0.7937679557449819
2	19	medium	iso	A1	1017.0	410.0	103.22539663999989	61.94112544000001	6.544800728655939E-5	1427.0	167.58073563999997	40.36087214122113	31.827660925679098	29.784546073930827	47.18164140355145	22.090722034374522	21.81304724843211	13.038404810405298	24.97468331390479	29.219866397711314	17.46424919657298	34.04808533738459	1.0127297567726294	1.268106765227516	0.7986155302869405	0.6000570349564324	0.4031465093411996	63.0	3.0	37.33630940518894	37.0	288.0	2867.0	27458.0	0.5	0.22775052557813594	0.8861538461538462	-1.0	0.2016930936977422	82.66610893222264	27.83523407040744	3.0	0.40307692307692305	149.0	11797.0	127.0	9.932355032889017E-4	26.40075756488817	0.654117618482399
2	20	small	api	A1	876.0	141.0	93.84062035999995	31.970562720000004	6.627618259243515E-5	1017.0	128.22539663999987	36.124783736376884	29.068883707497267	28.42767212638467	43.60281897270362	12.041594578792296	16.179072019964032	13.45362404707371	15.695595692356855	22.15427350015176	15.264337522473747	22.758613753917437	0.7442697927256687	1.2427303401079624	0.5988988670390153	0.3406900188569898	0.16095890410958905	89.0	3.0	33.24154027718932	74.0	94.0	10363.0	17218.0	0.5454545454545454	0.16519174041297935	0.5595238095238095	-1.0	0.1004518943370556	39.892999581147116	16.32455532033676	5.0	0.7857142857142857	90.0	13257.0	181.0	5.771749148832218E-4	16.1245154965971	0.44635604227465747
2	24	large	iso	B	718.0	607.0	82.18376611999997	76.42640679999997	5.132994050035399E-5	1325.0	161.43860003999998	30.083217912982647	29.154759474226502	6.911227119024687	6.995192297258001	27.294688127912362	27.090819909507083	13.416407864998739	4.986168714859002	41.159660434202124	13.416407864998739	40.942032191868535	1.0075253616939712	1.0318458617220603	0.9764301036324357	0.9299452970846646	0.8454038997214485	87.0	3.0	29.546573405388315	143.0	404.0	9576.0	33440.0	0.5384615384615384	0.41283018867924526	0.7385740402193784	-1.0	0.16365320001618291	152.20378325689373	49.2660511215269	2.0	0.4990859232175503	184.0	12116.0	112.0	0.004291428958072289	31.38470965295043	1.0432630493098318
2	25	small	api	A1	925.0	123.0	98.49747459999993	29.970562720000004	5.1457380126853116E-5	1048.0	130.46803731999987	36.235341863986875	30.4138126514911	41.49646835521554	47.962580910380126	11.704699910719626	12.826668000193774	10.770329614269007	18.821403770936065	19.62923908425966	15.524174696260024	25.34160425114535	0.9125284844468416	1.191410701420572	0.765922685904024	0.3042774735262098	0.13297297297297297	85.0	3.0	33.734255586866	64.0	66.0	7196.0	7368.0	0.5454545454545454	0.12404580152671756	0.5076923076923077	0.005220661638530505	-1.0	57.44091300454602	24.68211507102258	2.0	0.6461538461538462	86.0	10431.0	132.0	4.31372975966365E-4	22.135943621178654	0.6108937430276834
2	26	large	iso	B	1001.0	616.0	100.32590171999992	76.76955255999997	2.475119582297553E-5	1617.0	179.92388139999997	36.05551275463989	34.058772731852805	3.530006687892694	2.9356734464211627	28.160255680657446	27.3580618545223	13.038404810405298	2.4961508830135313	45.215956902632165	17.11724276862369	48.738904062676525	1.0293220269184582	1.0586263057247414	0.9723185805531053	0.7652017200329433	0.6153846153846154	95.0	3.0	34.52535300326414	45.0	479.0	3628.0	49336.0	0.6428571428571429	0.3240568954854669	0.9141221374045801	-1.0	0.2435936218891488	147.88529976092565	45.81821353573871	4.0	0.5076335877862596	339.0	17564.0	106.0	0.0052084425126623065	33.015148038438355	0.9156754547663372
3	31	small	api	A1	861.0	109.0	94.49747459999992	28.556349160000003	3.735778890235059E-5	970.0	125.05382375999984	34.40930106817051	30.0	27.89727103094762	32.66091272167381	10.770329614269007	12.670385270030716	10.770329614269007	13.135983178051578	23.2	15.652475842498529	24.34094492824796	0.8500396305820381	1.1469767022723503	0.7411132492037277	0.3021916647071966	0.12659698025551683	128.0	3.0	34.0	32.0	65.0	4327.0	12100.0	0.6363636363636364	0.1	0.6701030927835051	-1.0	0.08967499612670472	82.55880039235538	35.52814930271515	6.0	1.175257731958763	141.0	10846.0	117.0	2.3071295966152217E-4	19.209372712298546	0.5582610548886653
3	33	small	api	A1	973.0	235.0	100.25483391999994	42.798989840000004	5.6660990996182775E-5	1208.0	145.8822508799999	38.01315561749642	31.016124838541646	39.8055710922652	58.77220948666737	16.64331697709324	16.621937776108346	12.206555615733702	25.043961347997644	20.69891075503507	15.620499351813308	29.287315641761115	1.0012862038874686	1.2255933265480037	0.8169807897923884	0.42690200728028926	0.24152106885919836	104.0	3.0	34.9857113690718	43.0	144.0	5099.0	18739.0	0.6363636363636364	0.15480132450331127	0.7700534759358288	-1.0	0.08374184176175525	95.34721959660325	43.59862014222412	5.0	0.6417112299465241	95.0	8955.0	145.0	2.8541288695019214E-4	25.179356624028344	0.6623853298945529
3	35	medium	iso	B	878.0	361.0	93.91168815999993	55.870057640000006	5.170828047550425E-5	1239.0	152.6101729199999	35.608987629529715	29.206163733020468	31.032210238467243	43.867819724868696	20.09975124224178	21.7849231162801	12.041594578792296	22.241575869548523	28.658334167102144	16.1245154965971	32.09476408035381	0.9226450391840504	1.219228514742257	0.7567449645640022	0.5949212364792404	0.41116173120728927	67.0	2.0	34.20526275297414	193.0	239.0	7565.0	12511.0	0.46153846153846156	0.3486682808716707	0.5532407407407407	-1.0	0.0774087202143541	64.10283775390288	25.62296348073244	4.0	0.19907407407407407	153.0	11576.0	151.0	0.009204539809279098	26.076809620810597	0.732309772243727
3	37	medium	iso	A1	1001.0	286.0	102.1543288399999	49.455844080000006	3.9202766583490007E-5	1287.0	154.02438647999992	39.20459156782532	31.400636936215164	35.77607771789465	52.25319461272534	18.0	18.962580733032386	13.038404810405298	24.12982669041168	24.458102603461708	16.76305461424021	30.516129032258068	0.9492378834619493	1.2485285456935955	0.7602852868170658	0.4841287162432504	0.2857142857142857	100.0	3.0	36.24913792078372	1.0	189.0	79.0	24940.0	0.14285714285714285	0.14763014763014762	0.9947368421052631	-1.0	0.16426886317998868	104.68410013828687	45.70901967872884	6.0	0.7315789473684211	89.0	9541.0	139.0	4.108603584198635E-4	26.40075756488817	0.6734098356620789
3	44	medium	iso	A1	1303.0	418.0	117.39696951999989	61.94112544000001	4.9285999266922226E-5	1721.0	181.33809495999998	43.139309220245984	36.76955262170047	67.38013505195957	69.13778145938377	22.847319317591726	22.011509758331147	13.892443989449804	38.08591351362931	15.556349186104047	18.384776310850235	40.758030009558304	1.0379714780329519	1.1732345417438188	0.8847092726149873	0.527621161715317	0.3207981580966999	75.0	3.0	37.94733192202055	54.0	281.0	2881.0	18515.0	0.38461538461538464	0.1946542707728065	0.8388059701492537	-1.0	0.2097021365329304	135.23961950929478	52.859165974877804	3.0	0.42388059701492536	127.0	22562.0	255.0	4.4137475356661034E-4	30.479501308256342	0.7065366103255036
3	45	medium	iso	B	1148.0	522.0	111.46803731999988	68.94112544	6.868579357985263E-5	1670.0	183.23758988	42.43819034784589	32.449961479175904	38.230380472376055	57.937554984755714	25.079872407968907	26.13134522660303	12.529964086141668	32.541444125694156	28.5670601055993	19.026297590440446	38.39834123659097	0.959762009589783	1.3078040285218744	0.7338729570014701	0.6184833526949559	0.4547038327526132	114.0	3.0	39.319206502675	42.0	394.0	2593.0	23550.0	0.6666666666666666	0.26107784431137726	0.9036697247706422	-1.0	0.16287866462011502	75.58444849358277	25.63448271441261	6.0	0.29357798165137616	263.0	12355.0	76.0	0.006906139986758394	32.89376840679705	0.7750982814578637
4	49	small	api	A1	953.0	75.0	97.66904747999992	21.727922040000003	5.188576577816846E-5	1028.0	122.22539663999987	37.20215047547655	31.622776601683793	40.06791257173514	43.378854086346585	8.06225774829855	-1.0	13.152946437965905	15.21417425514431	17.772000450146294	15.033296378372908	22.1516402210533	-1.0	1.1764352935882194	-1.0	0.22246476852811856	0.07869884575026233	137.0	4.0	33.37663853655727	70.0	44.0	11332.0	7951.0	0.5	0.11089494163424124	0.38596491228070173	-1.0	0.009044179902729365	97.41709329368787	35.1656122703386	6.0	1.394736842105263	96.0	12355.0	186.0	3.0987715281510455E-4	21.470910553583888	0.577141651199368
4	55	small	api	A1	1030.0	171.0	102.7401152799999	35.970562720000004	2.8535249080454603E-5	1201.0	140.71067799999992	36.76955262170047	33.94112549695428	24.443954780416536	36.25383773744479	13.152946437965905	16.116717205680565	12.165525060596439	14.849242404917499	26.16295090390226	17.08800749063506	25.11017047248037	0.8161058030682553	1.0833333333333335	0.7533284336014663	0.350112150662559	0.16601941747572815	114.0	3.0	36.24913792078372	41.0	100.0	6080.0	17176.0	0.5384615384615384	0.11740216486261448	0.7092198581560284	-1.0	0.08045598269881822	81.1011685622274	30.468045217861217	7.0	1.2695035460992907	94.0	9205.0	142.0	2.3897370397905627E-4	26.1725046566048	0.7117982893585287
5	60	medium	iso	A1	869.0	307.0	92.49747459999993	50.455844080000006	6.346228297608048E-5	1176.0	145.78174579999995	35.4682957019364	30.479501308256342	29.207596471142722	43.233729513990966	18.110770276274835	19.900363586101143	13.152946437965905	20.638149804306394	28.01883112728839	17.08800749063506	30.1297360050754	0.9100723309861434	1.163677034713448	0.7820660748970147	0.5454834772321453	0.3532796317606444	78.0	4.0	33.61547262794322	58.0	156.0	5022.0	13861.0	0.42857142857142855	0.18197278911564627	0.7289719626168224	-1.0	0.12385593274712521	52.09052150757322	18.902609816242343	2.0	0.4719626168224299	102.0	10023.0	134.0	6.528188292683635E-4	23.345235059857504	0.6582000797569466
5	61	small	api	A1	1050.0	180.0	107.3259017199999	38.627416960000005	5.9524279248273933E-5	1230.0	148.36753223999995	38.48376280978771	33.1058907144937	5.3952645682130935	12.302726325242702	15.0	15.385615379441102	11.661903789690601	4.521387392912263	32.985066295827664	18.35755975068582	21.219512195121958	0.9749366294469848	1.1624445673935484	0.8386951574241541	0.3599076862244698	0.17142857142857143	91.0	4.0	38.07886552931954	72.0	135.0	7843.0	16463.0	0.6363636363636364	0.16829268292682928	0.6521739130434783	-1.0	0.07803833006083795	105.68989735432403	45.879443210169555	4.0	0.6521739130434783	152.0	10707.0	120.0	3.0516293378908446E-4	28.792360097775937	0.7481690457372082
5	62	medium	iso	A1	1301.0	463.0	119.56854239999988	66.355339	1.4748211061429257E-4	1764.0	187.9238814	43.08131845707603	35.84689665786984	73.64418289898276	87.3775985394589	24.351591323771842	25.6835131644608	12.649110640673518	41.41006041348257	2.8454345985235205	17.804493814764857	41.45347225344367	0.948140979306056	1.2018144518409222	0.7889245946857331	0.5549564933058854	0.35588009223674094	195.0	3.0	37.44329045369811	110.0	317.0	12460.0	44921.0	0.6923076923076923	0.24206349206349206	0.7423887587822015	-1.0	0.11401832080526107	170.71899700830735	52.296538139017514	11.0	0.8548009367681498	228.0	22672.0	152.0	3.1595111423098483E-4	26.476404589747453	0.6145681130007002
5	63	medium	E	A1	923.0	332.0	96.49747459999992	53.284271200000006	7.775864791206358E-5	1255.0	152.61017291999994	37.0	30.675723300355934	36.86989764584402	49.82485007681552	19.313207915827967	20.360360665892618	13.0	23.972972972972972	25.394674230581586	15.811388300841896	31.375119819302938	0.9485690471181669	1.2061655282817956	0.7864335573156535	0.5521830640736795	0.35969664138678226	103.0	3.0	33.83784863137726	95.0	219.0	8147.0	21345.0	0.6153846153846154	0.250199203187251	0.697452229299363	-1.0	0.10153392679584368	118.84112393001321	42.06675903874279	5.0	0.5286624203821656	138.0	9445.0	105.0	2.5564745095331035E-4	22.847319317591726	0.6174951166916682
5	65	small	api	A1	1169.0	287.0	110.3259017199999	47.627416960000005	5.0242269678292926E-5	1456.0	160.36753223999992	42.15447781671598	34.17601498127012	90.0	84.08333527912714	17.72004514666935	19.68472285880385	13.601470508735444	33.97029388493939	0.9363291775690445	16.15549442140351	34.15222698523622	0.9001927674457549	1.2334521107805692	0.7298157419959201	0.4316975090842706	0.24550898203592814	89.0	3.0	34.539832078341085	65.0	206.0	4624.0	19044.0	0.42857142857142855	0.18612637362637363	0.7601476014760148	-1.0	0.15429451016882778	72.97655906648549	23.30882680555093	3.0	0.5940959409594095	123.0	13363.0	170.0	3.6925255336813195E-4	18.027756377319946	0.4276593451282464
5	66	medium	iso	A1	1135.0	435.0	109.22539663999989	63.94112544000001	5.134471609842932E-5	1570.0	175.58073564	41.10960958218893	33.301651610693426	44.56594936786058	59.25003269780359	22.360679774997898	23.05109548455422	12.36931687685298	32.182256495405895	25.254002709281487	18.110770276274835	37.44706245863572	0.9700484642901702	1.234461583550658	0.7858069276648031	0.5854052940704438	0.3832599118942731	86.0	5.0	38.600518131237564	73.0	283.0	4961.0	22849.0	0.6923076923076923	0.2267515923566879	0.7949438202247191	-1.0	0.1285236454030223	120.6975194427734	46.89958785610119	4.0	0.4606741573033708	156.0	10355.0	103.0	4.2810160834196715E-4	21.095023109728988	0.5131409255433206
5	68	small	api	A1	1184.0	91.0	112.81118307999986	26.142135600000003	4.4639932922790476E-5	1275.0	141.7817457999999	39.824615503479755	35.4682957019364	51.62266659538102	57.319445256636605	9.486832980505138	-1.0	12.083045973594572	22.32287716430864	16.719156876985917	18.439088914585774	26.521366414053674	-1.0	1.122822924398522	-1.0	0.23173354703195825	0.07685810810810811	67.0	5.0	38.47076812334269	117.0	63.0	5417.0	3542.0	0.5	0.1411764705882353	0.35	0.05408454301391934	-1.0	66.6968710760586	32.01922366251537	2.0	0.5	130.0	11360.0	144.0	0.0019007507943091268	24.758836806279895	0.6216968197499997
5	69	small	api	A1	889.0	157.0	95.08326103999995	34.55634916	3.71839992506348E-5	1046.0	131.63961019999988	35.77708763999664	30.4138126514911	26.565051177077976	26.565051177077976	13.0	14.488897735500897	12.0	13.416407864998737	26.40247736124038	17.0	30.000000000000014	0.8972387159685185	1.1763433953500924	0.7627353709088414	0.3634325198991936	0.1766029246344207	67.0	3.0	33.95585369269929	53.0	88.0	6021.0	10759.0	0.46153846153846156	0.13479923518164436	0.624113475177305	-1.0	0.09685145367658811	42.64585444447617	15.872507424205203	3.0	0.5319148936170213	131.0	12205.0	151.0	7.077653816932084E-4	19.235384061671343	0.5376453291901641
6	72	small	api	A1	1173.0	103.0	113.08326103999991	30.384776280000004	9.523435552292134E-5	1276.0	145.8822508799999	41.0	34.92849839314596	68.57470620191262	89.84842421733168	9.219544457292887	-1.0	11.40175425099138	25.341463414634145	5.439684175981749	16.64331697709324	25.34155209292939	-1.0	1.17382658534343	-1.0	0.2686938455838506	0.08780903665814152	147.0	4.0	36.069377593742864	243.0	83.0	15673.0	5446.0	0.9166666666666666	0.2554858934169279	0.254601226993865	0.07799622429066659	-1.0	44.427642830304855	17.041097528298085	3.0	0.36503067484662577	494.0	19779.0	69.0	0.002239313591698767	20.024984394500787	0.4884142535244094
6	78	small	api	A1	1379.0	141.0	124.81118307999986	37.041630520000005	4.372547888453892E-5	1520.0	164.26702716	44.28317965096906	38.2099463490856	88.8542371618249	87.91563166209829	13.038404810405298	13.530056976672828	10.04987562112089	31.637294590009	0.2617119612951069	18.110770276274835	31.658241142769185	0.9636622249917213	1.158943779883868	0.8315004072831601	0.2967813428725977	0.10224800580130529	141.0	3.0	38.27531841800928	117.0	117.0	9672.0	11026.0	0.7272727272727273	0.15394736842105264	0.5	-1.0	0.015960135446472998	95.05678685547807	39.052412237645484	6.0	0.5341880341880342	142.0	16818.0	176.0	2.487152641582748E-4	25.96150997149434	0.5862611984080104
6	79	medium	iso	A1	864.0	383.0	94.91168815999993	60.52691188000001	5.0254439217152825E-5	1247.0	157.43860003999993	35.35533905932738	29.698484809834994	34.050090127451334	42.51044707800085	23.021728866442675	21.40746440306624	11.0	24.041630560342615	31.81980515339464	17.46424919657298	35.57903552086595	1.0754066167287528	1.1904761904761907	0.9033415580521522	0.6377182099844767	0.44328703703703703	127.0	3.0	34.17601498127012	108.0	268.0	7738.0	21162.0	0.8333333333333334	0.301523656776263	0.7127659574468085	-1.0	0.11232595962356594	121.02929172145156	47.57432978270826	4.0	0.4095744680851064	131.0	13465.0	126.0	2.3391601894971186E-4	24.041630560342615	0.6799999999999999
6	83	medium	api	A1	832.0	400.0	89.42640679999995	59.870057640000006	5.446811390645345E-5	1232.0	151.2964644399999	33.60059523282288	30.0	20.8239057249236	33.48803811111487	23.40939982143925	20.81986701728556	13.92838827718412	18.89847473236717	33.8	15.264337522473747	34.251080383903044	1.124377970426216	1.120019841094096	1.003891117971502	0.6694896930601044	0.4807692307692308	121.0	3.0	31.38470965295043	42.0	208.0	4261.0	22561.0	0.5	0.20292207792207792	0.832	-1.0	0.22394902937219505	108.61834478995297	43.242945126057826	7.0	0.6	127.0	8895.0	109.0	1.9793807731989649E-4	20.615528128088304	0.6135465156268999
6	84	medium	iso	B	963.0	471.0	97.84062035999992	64.52691188	9.693160515852504E-5	1434.0	165.19595935999996	38.07886552931954	31.04834939252005	37.665621198583295	51.88473808738763	24.166091947189145	23.877543842565924	13.92838827718412	28.677324936563405	28.085228911076225	15.620499351813308	36.449409401009035	1.0120844969032716	1.2264376778268682	0.825222932400927	0.6595104532511782	0.48909657320872274	95.0	4.0	34.20526275297414	61.0	346.0	2626.0	16504.0	0.6428571428571429	0.28382147838214783	0.8501228501228502	-1.0	0.16804044384187805	51.71626298461689	18.027756377319946	2.0	0.2113022113022113	149.0	21952.0	202.0	6.879527053545906E-4	29.546573405388315	0.775931031417897
7	87	medium	iso	A1	1113.0	359.0	106.46803731999987	55.69848476000001	1.1384331527982963E-4	1472.0	164.99494919999992	39.698866482558415	33.301651610693426	39.07763697853355	40.55485117002675	20.223748416156685	21.46711364302388	14.142135623730951	24.030912832716197	29.277827159987456	17.26267650163207	36.960643657113934	0.9420804656115822	1.1920990269987328	0.7902703083177532	0.5231474737586538	0.3225516621743037	210.0	3.0	37.64306044943742	111.0	261.0	5374.0	17227.0	0.3333333333333333	0.25271739130434784	0.7016129032258065	-1.0	0.17558302657497205	115.47234940099978	48.21974014480366	2.0	0.2956989247311828	198.0	11888.0	75.0	2.5512489953070314E-4	24.839484696748443	0.6256975802485847
7	90	small	api	A1	920.0	64.0	95.49747459999992	20.727922040000003	9.421682704896475E-5	984.0	119.05382375999984	37.21558813185679	30.528675044947494	25.781419167793928	49.13467137373641	6.324555320336759	-1.0	13.341664064126334	11.661779963339962	18.21238554183563	16.0312195418814	15.420544994528955	-1.0	1.2190371209056445	-1.0	0.2170520438034706	0.06956521739130435	118.0	3.0	34.52535300326414	53.0	30.0	7652.0	4229.0	0.5714285714285714	0.08434959349593496	0.3614457831325301	0.03056103153344499	-1.0	81.74665602716411	35.01612483854164	7.0	0.963855421686747	232.0	9390.0	33.0	6.64675834218552E-4	20.248456731316587	0.5440853617461381
7	91	medium	iso	A1	1256.0	344.0	116.81118307999986	56.284271200000006	9.585133989548872E-5	1600.0	175.92388140000003	43.60045871318328	34.40930106817051	48.1533410882272	64.70285766141271	20.396078054371138	24.044276775196703	12.165525060596439	32.79782007356765	21.04082261263129	19.1049731745428	36.27660648973971	0.8482716384054882	1.2671125933887344	0.6694524565783785	0.48183974955080194	0.27388535031847133	88.0	3.0	39.56008088970496	44.0	251.0	2240.0	17359.0	0.3076923076923077	0.184375	0.8508474576271187	-1.0	0.15765252309600167	58.533380348939325	23.767624525767214	3.0	0.4610169491525424	188.0	10950.0	91.0	3.472568852581362E-4	26.90724809414742	0.6171322249417434
7	92	medium	iso	A1	909.0	305.0	96.74011527999991	52.69848476000001	3.379836715393316E-5	1214.0	151.43860003999987	37.64306044943742	30.610455730027933	32.04468071873421	50.389311759973396	19.0	20.392915966170126	12.0	24.094746526210123	25.252809262872567	16.76305461424021	31.27586206896553	0.9316960865978736	1.2297451818892953	0.757633451481778	0.5447428360765548	0.3355335533553355	76.0	3.0	34.0147027033899	55.0	211.0	4797.0	21118.0	0.5384615384615384	0.21911037891268534	0.793233082706767	-1.0	0.1375322155159029	88.74063195618723	34.719222390558286	4.0	0.47368421052631576	112.0	14717.0	199.0	6.319659287075463E-4	22.627416997969522	0.6011046054122757
7	94	small	api	A1	1183.0	80.0	113.15432883999989	22.899494920000002	8.78231904136632E-5	1263.0	138.4680373199999	42.20189569201838	33.95585369269929	62.57125877832243	83.418055344822	8.06225774829855	-1.0	13.152946437965905	22.724097680317595	8.687750944792965	16.492422502470642	22.874867398279026	-1.0	1.242845963289447	-1.0	0.20237400685200357	0.0676246830092984	66.0	3.0	35.84689665786984	68.0	28.0	6886.0	2579.0	0.5714285714285714	0.07600950118764846	0.2916666666666667	0.05986375254680211	-1.0	23.69619750963193	8.94427190999916	2.0	0.5208333333333334	186.0	24348.0	185.0	0.0019717233348107914	29.832867780352597	0.7069082393375724
7	95	medium	iso	A1	1153.0	475.0	105.25483391999992	65.2842712	5.707485468743026E-5	1628.0	172.95331868	42.1070065428546	33.06055050963308	49.70509697726624	66.73537519421441	24.351591323771842	25.534200920192156	18.788294228055936	35.12479564403945	20.17510264403043	16.401219466856727	38.233549435094	0.9536852709776745	1.2736329520763905	0.7487912976991459	0.620249624350935	0.411968777103209	131.0	3.0	36.40054944640259	2.0	304.0	163.0	39011.0	0.0	0.18796068796068796	0.9934640522875817	-1.0	0.22673146416283885	114.20792563723923	48.51363298439521	6.0	0.5	209.0	19558.0	144.0	8.183670771984969E-4	29.068883707497267	0.6903574035335966
7	97	small	api	A1	692.0	147.0	82.18376611999994	33.798989840000004	6.484904630919922E-5	839.0	117.98275595999986	30.675723300355934	26.570660511172846	22.61986494804043	28.987181466614658	13.45362404707371	13.487876444811116	12.041594578792296	12.550641307797061	24.952334162758635	14.866068747318506	25.898226290616893	0.9974605047816416	1.1544960761309238	0.8639791207644835	0.4112611460351998	0.21242774566473988	130.0	3.0	29.410882339705484	36.0	88.0	3667.0	10429.0	0.4	0.14779499404052443	0.7096774193548387	-1.0	0.13735707456411694	78.73990393494344	35.046478081787996	4.0	0.6693548387096774	102.0	4639.0	47.0	4.8798619188423955E-4	18.973665961010276	0.6185238331703861
7	98	medium	iso	A1	1032.0	349.0	103.7401152799999	54.284271200000006	5.117241244762408E-5	1381.0	160.85281359999993	38.600518131237564	32.802438933713454	53.74616226255521	59.1375621589803	20.09975124224178	20.899716225807076	12.165525060596439	30.20684841679396	20.364339412379724	16.0	35.18965457725814	0.9617236437604116	1.1767575639494599	0.8172657420893505	0.5232717454909701	0.3381782945736434	67.0	4.0	34.92849839314596	26.0	254.0	1192.0	15786.0	0.23076923076923078	0.20275162925416365	0.9071428571428571	-1.0	0.19598142014457737	59.454406744562064	20.11724276862369	3.0	0.37142857142857144	113.0	12401.0	156.0	6.96271898814385E-4	25.45584412271571	0.6594689749025805
7	101	large	iso	A1	767.0	383.0	87.84062035999995	58.52691188000001	8.446837102780316E-5	1150.0	149.1959593599999	33.61547262794322	28.231188426986208	25.615484320642167	42.041022561976376	21.18962010041709	23.90309038533342	12.083045973594572	21.180722576190774	28.656250235171697	15.033296378372908	31.62895075785528	0.8864803570930194	1.1907211315202788	0.7444903207195009	0.6662852748550425	0.49934810951760106	69.0	3.0	30.14962686336267	83.0	270.0	2897.0	10842.0	0.5833333333333334	0.30695652173913046	0.7648725212464589	-1.0	0.1369814888916325	28.844410203711913	14.422205101855956	1.0	0.0708215297450425	167.0	13311.0	129.0	0.0018642312863468749	23.08679276123039	0.6867906638337504
7	102	small	api	A1	1036.0	129.0	103.25483391999992	29.556349160000003	3.676721607603973E-5	1165.0	135.63961019999988	39.84971769034255	32.57299494980466	38.081613593306315	55.40055202482107	11.40175425099138	14.777294438986345	13.038404810405298	19.924858845171276	19.955180694979294	17.08800749063506	24.205863302906835	0.7715725160696931	1.2233974110072285	0.6306801936375311	0.28624663890215307	0.12451737451737452	85.0	3.0	36.49657518178932	33.0	71.0	4195.0	13793.0	0.5	0.08927038626609442	0.6826923076923077	-1.0	0.08468669234715756	83.42653234309122	39.87268875966945	4.0	1.0384615384615385	131.0	6100.0	57.0	5.822138410940167E-4	29.546573405388315	0.7414500056182037
8	104	small	api	A1	1075.0	105.0	105.66904747999993	26.727922040000003	4.901464602748725E-5	1180.0	134.8111830799999	39.05124837953327	33.015148038438355	39.696602453178116	50.19442890773482	10.0	14.393831429587049	13.038404810405298	18.975065606055185	20.081690962829935	17.69180601295413	24.7	0.694742053144004	1.1828282076478136	0.5873566834575042	0.2529399353681012	0.09767441860465116	86.0	4.0	36.40054944640259	50.0	48.0	3552.0	3634.0	0.5	0.08305084745762711	0.4897959183673469	0.0019975255246639776	-1.0	25.580388135673633	9.43650317030929	5.0	0.5306122448979592	142.0	9622.0	108.0	6.609991215739682E-4	22.02271554554524	0.5639439572202595
8	105	small	E	A1	1170.0	48.0	113.98275595999988	18.0710678	1.2613126531431932E-4	1218.0	134.46803731999984	41.400483088968905	34.828149534535996	60.89526837258131	82.14668669802178	5.656854249492381	-1.0	12.806248474865697	20.144692471528625	8.096898737625022	16.15549442140351	20.335415707226918	-1.0	1.1887075151068738	-1.0	0.15854212023388614	0.041025641025641026	102.0	4.0	36.05551275463989	136.0	16.0	8845.0	927.0	0.36363636363636365	0.12479474548440066	0.10526315789473684	0.11660847660080124	-1.0	68.00043412248505	32.60555127546399	2.0	0.25	158.0	15379.0	161.0	0.0035907964098512747	23.430749027719962	0.5659535174352361
8	106	small	api	A1	959.0	217.0	101.98275595999992	42.213203400000005	5.4473961145180404E-5	1176.0	146.6101729199999	39.59797974644666	30.4138126514911	18.434948822922024	41.18592516570965	15.033296378372908	21.016951818879626	12.041594578792296	15.556349186104045	27.55327027237788	17.88854381999832	23.623751451728857	0.7152938498373692	1.301973553930776	0.5493919962335889	0.4139249131152823	0.22627737226277372	104.0	3.0	37.21558813185679	10.0	133.0	766.0	15490.0	0.6153846153846154	0.12159863945578231	0.9300699300699301	-1.0	0.1429787123870903	42.35105279569825	15.771076336060428	7.0	0.7062937062937062	130.0	9480.0	107.0	1.9137438853617344E-4	24.20743687382041	0.6113300988794175
8	108	small	api	A1	980.0	85.0	98.9116881599999	24.727922040000003	5.01591735232684E-5	1065.0	126.46803731999984	37.33630940518894	31.953090617340916	58.12983921671163	62.4985484372618	8.06225774829855	-1.0	13.038404810405298	20.81084103861679	11.548178685405286	16.278820596099706	23.462075919205898	-1.0	1.1684725541048777	-1.0	0.2500000000000003	0.08673469387755102	120.0	3.0	34.0147027033899	69.0	44.0	8499.0	6892.0	0.5	0.10610328638497653	0.3893805309734513	-1.0	0.010340820408719269	81.42467326248928	34.1162557706866	5.0	0.9646017699115044	141.0	8063.0	94.0	2.3100571532916404E-4	15.652475842498529	0.4192293264080132
8	113	small	api	A1	926.0	97.0	96.25483391999994	26.556349160000003	4.309319227348282E-5	1023.0	124.81118307999988	37.107950630558946	30.083217912982647	29.47588900324574	52.00126755749535	9.848857801796104	12.895742032086178	13.038404810405298	16.007351252397974	20.875426352876357	16.97056274847714	20.31326921620446	0.7637294369948581	1.233510016710836	0.619151386408153	0.2758962649301512	0.10475161987041037	117.0	4.0	34.66987164671943	70.0	66.0	9241.0	9310.0	0.5	0.13294232649071358	0.4852941176470588	-1.0	0.005141220651932173	94.87068102085091	38.77451679951266	4.0	0.9705882352941176	79.0	12042.0	223.0	4.236759046343849E-4	24.186773244895647	0.651794907395869
8	115	medium	iso	A1	1100.0	403.0	105.84062035999992	59.284271200000006	8.763754886535151E-5	1503.0	167.53910511999996	40.607881008493905	33.54101966249684	43.152389734005396	51.262960750375214	22.825424421026653	21.887686991104577	15.524174696260024	29.378533682918878	26.653930291797494	17.204650534085253	37.66352881643818	1.042843148766847	1.2106930980962012	0.8613604475045774	0.5601277751240881	0.3663636363636364	144.0	4.0	36.069377593742864	53.0	284.0	3791.0	24193.0	0.5	0.22421823020625417	0.8427299703264095	-1.0	0.17633313603489298	143.13240573721828	50.858160663355136	7.0	0.49851632047477745	171.0	10474.0	103.0	0.00413842099143941	20.615528128088304	0.5076730825668095
8	117	medium	iso	A1	977.0	311.0	98.84062035999995	51.284271200000006	4.310380774667578E-5	1288.0	152.95331867999994	37.33630940518894	32.38826948140329	36.50144112050634	50.298565069899944	18.867962264113206	19.68483586067019	13.601470508735444	24.373057072253896	25.410434493036142	16.278820596099706	31.678682030153166	0.9585023922811021	1.1527725933806596	0.8314756941524484	0.5188582488981864	0.31832139201637666	106.0	3.0	34.66987164671943	31.0	193.0	3262.0	24087.0	0.4166666666666667	0.17391304347826086	0.8616071428571429	-1.0	0.11103104414770242	100.40877800910876	39.37774923555969	5.0	0.7544642857142857	139.0	13214.0	151.0	1.6262937502361144E-4	23.08679276123039	0.6183469424008422
8	122	medium	iso	A1	933.0	327.0	96.66904747999995	53.041630520000005	4.631356180166729E-5	1260.0	152.12489155999992	36.6742416417845	31.304951684997057	33.6900675259798	37.7550148337225	19.4164878389476	20.0221954639717	13.341664064126334	20.886594124614813	28.621670111997307	16.1245154965971	34.11245340512353	0.9697481913951934	1.1715156762040517	0.8277722706514471	0.5486930088038149	0.3504823151125402	85.0	3.0	34.52535300326414	152.0	229.0	7072.0	12803.0	0.5	0.30238095238095236	0.6010498687664042	-1.0	0.10992362220920135	106.51701763212252	47.0624390837628	2.0	0.2755905511811024	93.0	14815.0	228.0	6.018438707710143E-4	25.059928172283335	0.683311421052849
8	125	medium	api	A1	852.0	293.0	92.66904747999993	49.870057640000006	8.709740723400786E-5	1145.0	144.9533186799999	34.20526275297414	29.832867780352597	27.89727103094763	45.78482460299189	18.110770276274835	19.945845947185592	13.152946437965905	20.435451849853777	27.251821916209728	15.652475842498529	28.51222617818943	0.9079970999590673	1.1465630124738169	0.7919295233499454	0.5381522633084481	0.3438967136150235	131.0	3.0	32.64965543462902	73.0	199.0	7989.0	23734.0	0.35714285714285715	0.23755458515283842	0.7316176470588235	-1.0	0.135893362194297	115.8731847624645	42.67131097417091	5.0	0.5294117647058824	123.0	12738.0	191.0	3.6020755678324405E-4	21.400934559032695	0.6256620425221522
8	126	small	api	A1	1198.0	232.0	111.98275595999989	42.798989840000004	5.792829033096392E-5	1430.0	157.19595935999996	42.43819034784589	34.66987164671943	39.69907348347431	62.739745074809974	14.7648230602334	18.788512706362688	14.7648230602334	25.236702866486922	21.14227613730894	19.1049731745428	28.389812383321317	0.785843099503737	1.2240654012303367	0.6419943727793203	0.38219268201693263	0.19365609348914858	86.0	10.0	39.319206502675	91.0	153.0	5182.0	10278.0	0.7142857142857143	0.17062937062937064	0.6270491803278688	-1.0	0.08715368285835656	56.54308400886778	22.172083865260387	2.0	0.38934426229508196	100.0	13462.0	197.0	4.867487120939282E-4	28.653097563788805	0.6751724644461236
8	127	small	api	A1	979.0	124.0	103.74011527999993	31.384776280000004	4.2496428702090755E-5	1103.0	137.53910511999987	37.94733192202055	31.622776601683793	60.255118703057775	76.7594800848128	11.045361017187261	14.475053428216937	10.04987562112089	24.033310217279684	10.119288512538814	15.297058540778355	24.68963050900682	0.7630618478862394	1.2	0.6358848732385329	0.30253269138260425	0.12665985699693566	126.0	3.0	33.24154027718932	10.0	85.0	886.0	11178.0	0.6363636363636364	0.08612873980054397	0.8947368421052632	-1.0	0.11830720879238056	61.392990391943016	29.89649223289213	2.0	0.5157894736842106	105.0	5945.0	77.0	7.423993030599535E-4	20.615528128088304	0.5432668671002208
8	128	medium	iso	A1	1006.0	353.0	100.49747459999993	54.870057640000006	5.856014772018048E-5	1359.0	157.78174579999992	38.41874542459709	32.01562118716424	23.267704810056955	39.451533706281936	19.4164878389476	21.40633268563799	14.317821063276353	19.05319895040994	30.922404853944002	17.0	29.9849559031849	0.9070441034476949	1.2	0.7558700862064125	0.5459844424787172	0.3508946322067594	100.0	3.0	36.71511950137164	61.0	244.0	3725.0	18006.0	0.6	0.22442972774098602	0.8	-1.0	0.1365110277922862	45.07585846735252	17.13274595042156	2.0	0.18688524590163935	112.0	9547.0	120.0	7.839662004916532E-4	26.40075756488817	0.6871842709362768
8	129	small	api	A1	1173.0	69.0	111.6690474799999	22.313708480000003	6.897391812351334E-5	1242.0	136.8111830799999	39.96248240537617	34.9857113690718	75.61463288034936	88.01136214352593	7.211102550927978	-1.0	13.601470508735444	24.673141923419475	5.316456139417774	17.69180601295413	24.688010816718705	-1.0	1.1422515318840696	-1.0	0.19981999473933384	0.058823529411764705	81.0	6.0	36.61966684720111	87.0	49.0	8347.0	4770.0	0.6666666666666666	0.10950080515297907	0.3602941176470588	0.038698467766112084	-1.0	29.437642188829116	12.596258792224983	5.0	0.3602941176470588	171.0	8544.0	77.0	7.763659476647978E-4	15.652475842498529	0.39167926766213085
8	131	small	api	A1	1084.0	129.0	106.81118307999989	30.556349160000003	3.638447845008075E-5	1213.0	139.78174579999987	40.607881008493905	32.802438933713454	24.341089936692526	37.99873244250466	11.0	15.600320728074614	12.0	14.307567535436604	25.42493872743217	18.439088914585774	23.24	0.7051137083485858	1.2379531013091296	0.5695803076893069	0.2860781828164358	0.11900369003690037	62.0	3.0	38.897300677553446	65.0	67.0	4749.0	6397.0	0.6153846153846154	0.10882110469909316	0.5075757575757576	-1.0	0.07837183725311891	35.996258652284155	12.70820393249937	1.0	0.5606060606060606	87.0	14657.0	240.0	3.961184816108089E-4	28.600699292150182	0.7043140046181628
9	132	medium	iso	A1	930.0	353.0	97.66904747999993	57.11269832000001	3.645144098825478E-5	1283.0	157.19595935999996	36.68787265568828	31.32091952673165	32.99137314299632	38.86274405073803	21.633307652783937	19.9460277327404	11.661903789690601	22.350709938829414	30.458875870032614	16.401219466856727	35.621108986511686	1.0845922778535975	1.1713536259488189	0.9259306957581294	0.5847574005643414	0.3795698924731183	119.0	3.0	34.20526275297414	13.0	245.0	1287.0	33987.0	0.2727272727272727	0.20109119251753702	0.9496124031007752	-1.0	0.19873894154875593	139.93980876875352	50.96408162694264	10.0	0.7984496124031008	111.0	8837.0	120.0	4.433689608519719E-4	22.561028345356956	0.6149451225229047
9	134	large	iso	B	1069.0	556.0	103.7401152799999	72.76955255999998	5.49666362124625E-5	1625.0	178.50966784000002	39.59797974644666	33.24154027718932	55.61965527615513	62.74467162505694	26.248809496813376	25.71036701840522	15.524174696260024	36.76955262170047	21.629563311582917	16.278820596099706	41.36176041922107	1.0209426212400121	1.1912197634722477	0.8570564832337064	0.7014601088845065	0.520112254443405	63.0	3.0	35.05709628591621	103.0	426.0	6065.0	28032.0	0.5	0.32553846153846155	0.8052930056710775	-1.0	0.12685827834656713	126.73359176269449	50.72407229723724	4.0	0.3440453686200378	234.0	13873.0	87.0	0.005657572987301689	27.202941017470888	0.686978002202548
9	135	medium	api	A1	924.0	395.0	96.08326103999993	58.11269832000001	6.730415177702506E-5	1319.0	156.6101729199999	35.12833614050059	31.144823004794873	33.27488798483492	40.73674540806604	22.20360331117452	21.27586150521629	13.601470508735444	23.20064339911506	30.374229445913354	15.652475842498529	35.551938504139954	1.0436053696688508	1.1279028985039485	0.9252617145084828	0.6048160490286378	0.4274891774891775	99.0	3.0	34.539832078341085	48.0	233.0	4114.0	24041.0	0.25	0.21304018195602728	0.8291814946619217	-1.0	0.25953997500695636	108.619357158084	47.23837941834245	3.0	0.5302491103202847	131.0	10838.0	115.0	2.3423429951031777E-4	19.4164878389476	0.5527300741284386
9	139	medium	iso	A1	847.0	222.0	91.84062035999995	41.627416960000005	4.978330592904036E-5	1069.0	135.8822508799999	35.4400902933387	29.120439557122072	36.7405620201212	48.5935661878652	16.55294535724685	16.50996686455351	13.0	21.388207358559505	22.80185361548238	15.0	28.51621041089344	1.0026031846729877	1.217017697271366	0.823819724989119	0.4532571404333666	0.26210153482880755	128.0	3.0	32.202484376209235	51.0	136.0	6871.0	21973.0	0.46153846153846156	0.17492984097287184	0.7272727272727273	-1.0	0.13772434445885667	96.52896955095251	38.03984213458327	8.0	1.0374331550802138	87.0	10950.0	156.0	5.119045215215808E-4	19.924858845171276	0.5622124176392502
9	140	medium	iso	A1	958.0	427.0	97.49747459999992	61.94112544000001	4.539365364152068E-5	1385.0	162.26702715999994	37.21558813185679	31.38470965295043	42.207297634286704	59.300277449185586	23.0	22.979299455311715	14.0	30.5517138670911	23.928849694787587	15.811388300841896	35.53125	1.0009008344544421	1.1857872366315871	0.8440813018848613	0.6353100497640999	0.44572025052192066	99.0	3.0	34.17601498127012	93.0	312.0	4249.0	16167.0	0.5333333333333333	0.2924187725631769	0.7703703703703704	-1.0	0.15773243287391925	96.44677315456661	40.07239656736971	2.0	0.20246913580246914	104.0	14086.0	195.0	6.5740694946867E-4	25.0	0.6717615186255739
9	144	medium	iso	A1	978.0	382.0	101.32590171999989	58.284271200000006	2.6222570479254586E-5	1360.0	162.02438647999995	39.56008088970496	31.016124838541646	44.75824709073191	63.83410910343396	21.095023109728988	21.87741827649004	13.038404810405298	30.662222440391133	20.53770428498028	16.55294535724685	34.16323502283212	0.9642373173619928	1.2754681990622607	0.7559869529251387	0.5752159142986017	0.39059304703476483	103.0	3.0	34.48187929913333	65.0	251.0	4562.0	22440.0	0.5714285714285714	0.2323529411764706	0.7943037974683544	-1.0	0.18396355402645942	70.93564351064073	24.473779052560047	4.0	0.4462025316455696	205.0	9455.0	68.0	5.171352816670007E-4	25.495097567963924	0.6444652537249669
10	149	medium	iso	A1	862.0	332.0	95.08326103999994	54.284271200000006	5.800429596762766E-5	1194.0	151.7817457999999	36.49657518178932	28.442925306655784	27.89727103094762	46.33221985386962	20.0	19.747951539538057	11.40175425099138	21.86506531161252	28.021027774295003	15.811388300841896	30.22727272727274	1.012763271165483	1.2831512507347105	0.7892781701187542	0.5709130146174048	0.3851508120649652	74.0	2.0	34.132096331752024	53.0	206.0	3157.0	16266.0	0.5	0.2169179229480737	0.7953667953667953	-1.0	0.13199383849738355	60.12430490818814	24.175818121726977	3.0	0.33204633204633205	171.0	13537.0	152.0	0.0011995720575471386	20.396078054371138	0.5588490961899395
10	150	small	api	A1	875.0	125.0	94.25483391999994	30.556349160000003	8.051669459750211E-5	1000.0	126.81118307999986	35.84689665786984	30.01666203960727	25.947092925974758	44.60349574486689	11.40175425099138	13.4494722169731	12.649110640673518	14.980376268697357	21.954473123308755	15.811388300841896	21.333595933039618	0.8477473366280113	1.1942332765238695	0.7098674549545322	0.3241886690494316	0.14285714285714285	123.0	3.0	33.60059523282288	38.0	65.0	7208.0	13826.0	0.38461538461538464	0.103	0.6310679611650486	-1.0	0.04707702978681448	75.46347049400092	31.53860665301393	7.0	1.116504854368932	89.0	8427.0	148.0	4.623723084290493E-4	17.69180601295413	0.493538009212021
10	151	small	api	A1	899.0	106.0	97.91168815999994	28.142135600000003	4.6033677793256536E-5	1005.0	128.46803731999987	36.235341863986875	30.4138126514911	37.44365594356054	50.71059313749964	10.198039027185569	12.12722640371547	10.198039027185569	16.999977599555155	17.919489616283943	15.231546211727817	21.965007135476615	0.8409209729985045	1.191410701420572	0.7058195565944112	0.2874236582869681	0.11790878754171301	143.0	4.0	33.12099032335839	57.0	75.0	5907.0	10518.0	0.6363636363636364	0.13134328358208955	0.5681818181818182	-1.0	0.06009769509503363	76.62034240157939	31.36329904686511	6.0	0.7651515151515151	100.0	11241.0	168.0	0.0014102160729440403	17.204650534085253	0.4748030417006882
10	152	small	api	A1	890.0	121.0	95.84062035999993	31.970562720000004	2.490759950193942E-5	1011.0	130.22539663999987	35.05709628591621	32.01562118716424	26.565051177077976	27.69326860888995	11.661903789690601	12.196379420127515	10.816653826391969	12.636528604280619	23.92582032133445	16.1245154965971	27.190649362278617	0.9561775169477856	1.094999721572523	0.8732216987001827	0.3335805068864438	0.13595505617977527	90.0	3.0	33.24154027718932	72.0	72.0	3688.0	4892.0	0.5	0.142433234421365	0.5	-1.0	0.10493071709963334	31.25887641974851	12.381822117461267	1.0	0.3055555555555556	185.0	19958.0	183.0	0.0021182031683336703	19.026297590440446	0.5427231461290205
10	153	small	api	A1	936.0	65.0	95.25483391999992	21.55634916	8.01492344398963E-5	1001.0	119.63961019999984	37.12142238654117	30.4138126514911	43.66778014613036	62.74467162505693	8.0	-1.0	15.033296378372908	17.941122866064166	14.795908857482155	15.811388300841896	20.181818181818183	-1.0	1.2205448495363576	-1.0	0.22630189222842137	0.06944444444444445	125.0	3.0	33.12099032335839	78.0	23.0	14828.0	4307.0	0.5625	0.1008991008991009	0.22772277227722773	0.04078698262346983	-1.0	73.59906183197694	25.184993205713617	5.0	1.0594059405940595	150.0	12066.0	136.0	0.0020365737509966705	20.615528128088304	0.5553539385808319
10	155	medium	iso	A1	803.0	202.0	90.42640679999994	41.627416960000005	3.387526921349181E-5	1005.0	134.46803731999987	33.24154027718932	30.083217912982647	27.170265774322814	34.14358665193777	15.811388300841896	15.262947304663246	10.816653826391969	15.703243461260476	25.994559566798266	14.866068747318506	27.97811760352362	1.0359328369043825	1.104986187758979	0.9375074986279751	0.46034580420815785	0.25155666251556663	159.0	3.0	30.805843601498726	31.0	112.0	3600.0	12843.0	0.5	0.14228855721393036	0.7832167832167832	-1.0	0.07703376189789915	85.93288737686103	37.646943452865315	6.0	0.6433566433566433	89.0	16968.0	248.0	3.587965722863952E-4	17.0	0.5114083119567588
10	163	large	iso	A1	896.0	603.0	95.32590171999993	75.01219323999996	5.553541850631934E-5	1499.0	172.75230851999999	35.73513677041127	30.675723300355934	43.994913994745815	63.32591797543756	26.30589287593181	27.54883550396004	14.142135623730951	34.19603534333797	23.275734789005462	15.652475842498529	38.26881082665319	0.9548822080755625	1.1649321654298739	0.8196891084410907	0.7869025300209875	0.6729910714285714	128.0	3.0	32.449961479175904	78.0	449.0	4667.0	33613.0	0.8666666666666667	0.35156771180787194	0.8519924098671727	-1.0	0.1838509155376997	152.51034326247026	52.664618666126145	6.0	0.428842504743833	139.0	10781.0	122.0	5.130768221877772E-4	22.360679774997898	0.6257337118550659
10	166	small	api	A1	836.0	41.0	94.08326103999994	16.313708480000003	1.016945964575094E-4	877.0	112.81118307999989	34.655446902326915	29.0	28.855661219716524	46.16913932790743	6.0	-1.0	11.180339887498949	12.032740514796272	18.448275862068964	15.811388300841896	16.679999999999996	-1.0	1.195015410425066	-1.0	0.17339650326389253	0.04904306220095694	118.0	7.0	33.1058907144937	119.0	20.0	15357.0	2231.0	0.75	0.15849486887115166	0.14388489208633093	0.0980875233862809	-1.0	69.16368907732016	26.92582403567252	1.0	0.7769784172661871	104.0	6005.0	94.0	5.359369026869325E-4	18.867962264113206	0.5444443500408684
10	167	small	api	A1	977.0	125.0	100.7401152799999	30.970562720000004	6.185049489753354E-5	1102.0	134.12489155999984	37.44329045369811	30.23243291566195	27.030860259842996	39.1862828206651	10.44030650891055	15.105340044055797	12.36931687685298	14.662172938003039	23.84856031968519	17.4928556845359	23.205377625068394	0.691166599259643	1.2385139680339974	0.5580612064931272	0.30743028865829225	0.12794268167860798	98.0	3.0	36.359317925395686	73.0	54.0	9667.0	9715.0	0.5384615384615384	0.11524500907441017	0.4251968503937008	-1.0	0.03403713675216349	88.47493758791651	39.8456545982352	7.0	0.7401574803149606	131.0	12934.0	168.0	8.774281138825656E-4	22.825424421026653	0.6095998547257026
11	175	medium	iso	A1	816.0	379.0	89.25483391999994	58.69848476000001	5.3649451270958096E-5	1195.0	150.3675322399999	34.058772731852805	29.068883707497267	23.198590513648192	27.96223220437437	21.540659228538015	21.29092329530801	13.601470508735444	16.266000080557284	33.197009204419956	15.652475842498529	34.690480269215286	1.0117296901485264	1.1716574009021399	0.86350300810589	0.6576504843716597	0.4644607843137255	99.0	3.0	31.906112267087632	28.0	235.0	3649.0	36898.0	0.2857142857142857	0.2200836820083682	0.8935361216730038	-1.0	0.20127768389460737	118.3115868959999	41.08318915758459	9.0	0.8098859315589354	82.0	9010.0	110.0	5.336912424799607E-4	19.209372712298546	0.5640066030427853
11	177	large	iso	A1	843.0	425.0	92.25483391999994	62.11269832000001	4.6195029570126256E-5	1268.0	156.36753223999992	33.83784863137726	29.410882339705484	21.954401858417384	22.4532578165161	22.67156809750927	23.11729805744298	12.727922061357855	14.687694995453711	36.04108124865643	16.278820596099706	38.4565506636932	0.9807187691733636	1.150521369625666	0.8524124758260254	0.6732731032160536	0.5041518386714117	66.0	3.0	33.28663395418648	55.0	240.0	4527.0	24250.0	0.6	0.23264984227129337	0.8135593220338984	-1.0	0.17360884050599398	108.46221253209224	42.577338089969075	5.0	0.5898305084745763	116.0	14780.0	134.0	0.0018230924490826347	23.345235059857504	0.6899148735540434
11	180	medium	iso	A1	890.0	321.0	93.84062035999993	52.870057640000006	3.151863087407967E-5	1211.0	148.7106779999999	35.17101079013795	31.04834939252005	21.17905169479271	28.052423632982887	19.1049731745428	19.916687237057655	13.45362404707371	14.841768498344388	32.014584332121295	16.401219466856727	31.5594810035169	0.9592445243100192	1.1327819828841241	0.8468041854512294	0.5634026867807893	0.36067415730337077	85.0	3.0	34.438350715445125	70.0	216.0	3852.0	15472.0	0.36363636363636365	0.236168455821635	0.7552447552447552	-1.0	0.14835582100568906	76.09758307598645	28.56434072558691	3.0	0.5	133.0	10057.0	108.0	4.789361608246363E-4	23.769728648009426	0.6758329690847136
11	182	small	api	A1	790.0	89.0	90.84062035999995	25.313708480000003	1.1332834063899395E-4	879.0	118.56854239999988	34.058772731852805	28.42534080710379	23.198590513648192	42.63862534182439	8.06225774829855	15.450487047434585	12.165525060596439	11.626960346391128	20.122889779286346	15.652475842498529	17.164806818958198	0.5218125307989702	1.1981834435329324	0.4355030388839019	0.2786606738228138	0.11265822784810127	96.0	3.0	32.202484376209235	65.0	38.0	6609.0	5381.0	0.5384615384615384	0.11717861205915814	0.36893203883495146	-1.0	0.03723451784994055	33.86449292684802	16.82842712474619	1.0	0.6407766990291263	68.0	11098.0	205.0	9.295346949545145E-4	22.80350850198276	0.6695340634119861
12	191	medium	iso	A1	907.0	404.0	97.08326103999993	60.52691188000001	4.1371653857843656E-5	1311.0	160.02438647999995	36.22154055254967	30.265491900843113	41.14936117608924	59.43206293613592	21.93171219946131	22.73803783050602	12.083045973594572	29.595648988058873	24.053797056565266	16.278820596099706	34.37250800851246	0.9645384691038327	1.1967933867131575	0.805935660918729	0.6234536338356198	0.4454244762954796	70.0	3.0	33.28663395418648	63.0	294.0	3986.0	21584.0	0.5833333333333334	0.2723112128146453	0.8235294117647058	-1.0	0.14928791218485138	115.04844951459802	46.40121946685673	3.0	0.38375350140056025	74.0	12019.0	230.0	3.663183225533384E-4	23.40939982143925	0.6462839366944442
12	192	medium	iso	A1	1012.0	403.0	102.91168815999991	59.69848476000001	6.363271730675172E-5	1415.0	164.61017291999997	38.91015291668744	32.64965543462902	52.91416450904765	67.09243316522404	21.2602916254693	23.30998410499446	13.45362404707371	33.101900235596716	18.101263003626404	16.55294535724685	35.93603098898223	0.9120680447359899	1.1917477351206096	0.7653197214959968	0.5800943102515719	0.39822134387351776	83.0	3.0	35.4400902933387	38.0	184.0	3684.0	23524.0	0.36363636363636365	0.1568904593639576	0.8288288288288288	-1.0	0.22746166135692966	138.04746923233205	48.01612483854164	4.0	0.918918918918919	89.0	5702.0	95.0	3.7695994853645664E-4	19.6468827043885	0.5049294652338033
12	193	medium	F	A1	943.0	399.0	96.84062035999993	59.284271200000006	4.5987759026072286E-5	1342.0	158.95331867999994	36.05551275463989	31.622776601683793	35.864811640589835	40.491382349961356	21.95449840010015	22.344396754826672	12.529964086141668	23.519288319949716	29.092954473549092	15.811388300841896	36.220651056974575	0.9825505087917713	1.140175425099138	0.8617538031100247	0.6121839263277521	0.42311770943796395	97.0	3.0	33.83784863137726	97.0	254.0	6843.0	17459.0	0.75	0.2615499254843517	0.7236467236467237	-1.0	0.024361159073580493	121.44107085815789	49.62577501447685	6.0	0.41595441595441596	108.0	13007.0	191.0	3.097841825162633E-4	21.93171219946131	0.608276253029822
12	201	small	api	A1	991.0	178.0	104.81118307999989	38.798989840000004	9.104704891389247E-5	1169.0	146.02438647999992	40.45985664828782	30.610455730027933	26.705481728015304	46.19903892074546	15.033296378372908	14.25784219392186	11.045361017187261	19.055925153225356	26.526883727622927	18.384776310850235	26.402440792085446	1.0543879062416348	1.321765902642146	0.7977115343450489	0.37017986726078317	0.17961654894046417	57.0	3.0	37.589892258425	63.0	123.0	7073.0	14456.0	0.5833333333333334	0.15911035072711718	0.6612903225806451	-1.0	0.06506122332395754	114.73301388666457	44.66987164671943	6.0	0.7956989247311828	92.0	16202.0	253.0	8.559345165976376E-4	29.068883707497267	0.7184623504771465
12	203	small	api	A1	893.0	46.0	96.32590171999992	18.899494920000002	6.031634726007369E-5	939.0	117.63961019999986	36.40054944640259	30.610455730027933	17.81888891452278	25.87477397921291	5.0990195135927845	-1.0	12.165525060596439	7.6097752427573715	19.797157067659477	15.811388300841896	17.437387719323475	-1.0	1.1891541167319097	-1.0	0.1962036646688971	0.051511758118701005	97.0	6.0	34.539832078341085	58.0	28.0	8991.0	4548.0	0.46153846153846156	0.09158679446219382	0.32558139534883723	0.009326256668293594	-1.0	34.11749246132145	12.82842712474619	5.0	0.7093023255813954	132.0	7534.0	87.0	0.0015716920277668307	19.235384061671343	0.52843664049616
12	206	medium	iso	A1	796.0	281.0	88.59797967999997	48.627416960000005	5.963679828452717E-5	1077.0	139.63961019999994	33.24154027718932	28.861739379323623	22.451546456003882	29.291362170984257	18.384776310850235	19.91156616342998	12.727922061357855	14.891006730505625	29.34681062939629	15.620499351813308	30.436335364116612	0.9233214584905992	1.1517511068997928	0.8016675243108163	0.5488546932518498	0.3530150753768844	88.0	3.0	31.622776601683793	36.0	163.0	2934.0	20014.0	0.4	0.18477251624883936	0.8190954773869347	-1.0	0.1605568669174636	76.97866937679828	27.489292894691907	4.0	0.7336683417085427	85.0	16614.0	249.0	7.670127562351833E-4	20.8806130178211	0.6281481797686007
12	207	medium	iso	A1	680.0	243.0	82.76955255999997	44.798989840000004	5.761277098026773E-5	923.0	129.98275595999988	32.01562118716424	26.0	24.775140568831915	49.27946353024521	16.278820596099706	21.99446889997018	11.313708498984761	19.240607464676266	24.0	14.317821063276353	25.386717689107396	0.7401324701285139	1.2313700456601633	0.6010642152105571	0.5412496317111904	0.3573529411764706	100.0	3.0	29.732137494637012	56.0	143.0	4208.0	15080.0	0.4444444444444444	0.21560130010834236	0.7185929648241206	-1.0	0.13783560284411533	102.1754870998964	38.003104550286636	6.0	0.7688442211055276	104.0	16489.0	225.0	7.648140544220998E-4	19.1049731745428	0.5967391062898507
12	209	small	api	A1	632.0	150.0	77.18376611999999	33.384776280000004	1.0912047656135427E-4	782.0	112.5685423999999	29.0	26.248809496813376	18.43494882292201	27.962232204374367	12.649110640673518	14.604895402953494	12.649110640673518	10.137931034482758	23.543924918767292	13.416407864998739	21.62115423463962	0.8660870407956182	1.104812010751216	0.7839225428104488	0.43253624380152245	0.23734177215189872	57.0	3.0	28.178005607210743	32.0	74.0	3986.0	10604.0	0.46153846153846156	0.13554987212276215	0.6981132075471698	-1.0	0.07473575284884315	44.021679971271254	17.190483161234482	5.0	0.8207547169811321	67.0	11028.0	240.0	4.054314500765329E-4	18.027756377319946	0.6216467716317223
12	210	small	api	A1	944.0	127.0	98.08326103999993	30.556349160000003	6.056044731797896E-5	1071.0	131.0538237599999	38.2099463490856	30.265491900843113	49.29584051127152	68.73587533944772	11.40175425099138	13.401522672065033	13.601470508735444	22.611913455897234	15.066664090376046	15.811388300841896	24.26383170654323	0.8507805068119539	1.2624921634933406	0.6738897328739274	0.3115348004950471	0.13453389830508475	80.0	3.0	33.421549934136806	43.0	63.0	5751.0	11142.0	0.42857142857142855	0.09897292250233426	0.5943396226415094	-1.0	0.05267203484661525	50.418534173099715	19.440384688718456	6.0	1.0754716981132075	87.0	6014.0	96.0	4.927522747241714E-4	27.16615541441225	0.7109707814353516
12	212	large	E	A1	871.0	439.0	95.08326103999994	63.11269832000001	6.904299537854321E-5	1310.0	160.61017291999997	34.66987164671943	30.23243291566195	23.574706201912612	32.324334151604106	24.166091947189145	22.52347461563907	13.341664064126334	19.555884339830097	35.26014604824468	16.64331697709324	36.572790937933576	1.0729291265926408	1.1467774275208482	0.9356036322690309	0.6637624501903605	0.5040183696900115	92.0	3.0	33.421549934136806	123.0	286.0	8102.0	21286.0	0.5714285714285714	0.31221374045801525	0.6992665036674817	-1.0	0.07729814186029266	128.55367875760564	48.44564923771187	7.0	0.46454767726161367	97.0	7540.0	116.0	4.2194382181115475E-4	23.021728866442675	0.6640269425001192
13	213	small	api	A1	868.0	147.0	92.59797967999994	32.970562720000004	5.5426111345365525E-5	1015.0	127.98275595999985	35.510561809129406	29.427877939124322	34.99202019855866	51.66196178263317	12.529964086141668	15.133761808391498	13.416407864998739	18.726822841452066	20.898550730440483	15.556349186104045	23.87514646786307	0.8279477531616724	1.2066980120886721	0.6861267233950097	0.35606136153228896	0.1693548387096774	104.0	4.0	33.015148038438355	63.0	110.0	4599.0	9488.0	0.6153846153846154	0.17044334975369457	0.6358381502890174	-1.0	0.08292079327128522	72.17560539016253	33.641418005877014	4.0	0.5491329479768786	94.0	9366.0	127.0	3.0339466544730876E-4	26.30589287593181	0.740790670035776
13	214	medium	iso	A1	997.0	387.0	103.32590171999992	58.69848476000001	5.292769122209941E-5	1384.0	164.8528136	38.118237105091836	32.14031735997639	18.536898500937582	33.32478220097434	22.825424421026653	21.054900593126703	12.529964086141668	19.439513898742636	35.842832138134376	18.681541692269406	35.38418304598482	1.0840908186704017	1.1859944218397673	0.9140775021426423	0.5680907089401983	0.3881644934804413	111.0	4.0	37.36308338453881	16.0	242.0	1909.0	41788.0	0.08333333333333333	0.18641618497109827	0.937984496124031	-1.0	0.2244476609981718	133.124360172473	52.34651345173212	9.0	0.9147286821705426	124.0	10447.0	85.0	5.486453359176301E-4	25.179356624028344	0.6605593158626133
13	215	small	api	A1	964.0	56.0	102.32590171999993	23.970562720000004	2.9983454168832256E-5	1020.0	128.71067799999986	36.49657518178932	32.38826948140329	18.610164727827346	17.10272896905238	8.94427190999916	-1.0	8.94427190999916	8.055550377962508	24.0827933226831	17.0	27.391832724372417	-1.0	1.1268454834471764	-1.0	0.2342570387074818	0.058091286307053944	123.0	3.0	35.34119409414458	111.0	47.0	12635.0	6787.0	0.8888888888888888	0.15490196078431373	0.2974683544303797	0.0012536436878010314	-1.0	30.44145081380274	14.045361017187261	3.0	0.5189873417721519	92.0	19623.0	255.0	7.742695449452024E-4	25.079872407968907	0.6871842709362768
13	221	medium	iso	A1	1116.0	415.0	106.98275595999988	60.35533900000001	4.88244180940355E-5	1531.0	170.16652207999996	39.395431207184416	34.92849839314596	32.34744349944202	35.96892820355936	21.95449840010015	22.649384627493415	13.892443989449804	22.540684865966345	32.86714438961604	18.027756377319946	38.37715468363965	0.9693198628209191	1.1278879144405192	0.8594115163488948	0.5641595083096052	0.3718637992831541	152.0	3.0	37.44329045369811	20.0	285.0	1995.0	41643.0	0.23076923076923078	0.1992161985630307	0.9344262295081968	-1.0	0.19366347545956497	134.66793869393567	52.758869730982	5.0	0.8262295081967214	133.0	8096.0	76.0	6.671006159285945E-4	24.166091947189145	0.6134237196211233
13	223	large	iso	A1	858.0	446.0	92.84062035999995	63.94112544000001	1.0074122695374736E-4	1304.0	159.1959593599999	36.40054944640259	28.792360097775937	25.10941787003958	46.82647459786648	23.769728648009426	22.942780937903493	12.649110640673518	24.14798714217953	30.39000613456447	16.278820596099706	33.11187239556304	1.0360439177946272	1.2642433382602196	0.8194972331990868	0.6887192824871388	0.5198135198135199	113.0	3.0	33.421549934136806	53.0	293.0	4618.0	32267.0	0.5384615384615384	0.26533742331288346	0.846820809248555	-1.0	0.23879432731104855	139.37707251236984	50.12821554900815	3.0	0.5780346820809249	84.0	7102.0	116.0	0.001136895311441529	22.47220505424423	0.6173589518843134
13	224	small	api	A1	1046.0	202.0	104.49747459999992	39.627416960000005	7.748473930866137E-5	1248.0	146.95331867999994	39.81205847478876	32.55764119219941	44.04515874612781	69.98467316404216	15.264337522473747	16.110595596132683	12.206555615733702	25.871558504121406	17.568840341451004	16.64331697709324	27.534619348770512	0.9474719560422659	1.222817655608523	0.7748268531261645	0.37921889607081505	0.1931166347992352	121.0	3.0	35.11409973215888	76.0	124.0	4996.0	9107.0	0.5454545454545454	0.16025641025641027	0.62	-1.0	0.06810310163872503	48.680310967409376	21.45162987211227	4.0	0.455	120.0	12270.0	137.0	3.9085691312250797E-4	25.96150997149434	0.6521016738668419
13	230	medium	iso	A1	1107.0	340.0	109.1543288399999	55.11269832000001	4.206877915548624E-5	1447.0	166.2670271599999	39.84971769034255	33.83784863137726	38.78436410029735	45.90938044919915	20.12461179749811	20.915846687236655	13.601470508735444	25.746731958621822	28.222834448004615	18.027756377319946	35.8469647642935	0.9621705541463269	1.1776670001824698	0.817014108400122	0.5049062085369518	0.3071364046973803	78.0	3.0	37.013511046643494	56.0	226.0	3147.0	15888.0	0.7142857142857143	0.19488597097442986	0.8014184397163121	-1.0	0.18761803721718046	111.81071407751944	39.56580525660264	2.0	0.5212765957446809	92.0	11457.0	182.0	5.15230481435542E-4	29.154759474226502	0.7316177168625729
14	233	small	api	A1	894.0	131.0	97.49747459999995	33.1421356	1.0057371962020807E-4	1025.0	133.0538237599999	36.40054944640259	28.792360097775937	37.82473889971621	50.64054943215683	12.649110640673518	12.597677172884266	11.40175425099138	19.175534727236986	21.04724996290979	16.64331697709324	24.800784346039645	1.0040827739180331	1.2642433382602196	0.7942163850353329	0.3399281441490795	0.1465324384787472	76.0	3.0	33.28663395418648	77.0	96.0	5781.0	7702.0	0.5833333333333334	0.16878048780487806	0.5549132947976878	-1.0	0.032521071294597054	27.767667005144805	11.455612434792677	1.0	0.5317919075144508	89.0	8922.0	122.0	3.535388290369146E-4	24.596747752497688	0.6757246285173463
14	234	small	api	A1	940.0	140.0	97.66904747999993	31.556349160000003	2.89166297926347E-5	1080.0	131.63961019999988	35.35533905932738	32.64965543462902	32.18263176720482	32.64974504234674	12.529964086141668	14.104470073807011	12.083045973594572	15.386643558619273	24.594440257042304	16.1245154965971	28.520085618665554	0.8883682988849534	1.082870204560525	0.8203829924801479	0.3230946750705429	0.14893617021276595	98.0	4.0	33.83784863137726	31.0	86.0	3852.0	13650.0	0.5	0.10833333333333334	0.7350427350427351	-1.0	0.08579283296989124	92.48487048036344	38.00911348245355	7.0	1.188034188034188	151.0	7439.0	73.0	3.223144421276018E-4	21.02379604162864	0.5946427498927402
14	235	small	api	A1	1091.0	163.0	107.15432883999989	36.384776280000004	7.306781222615233E-5	1254.0	146.3675322399999	38.07886552931954	34.48187929913333	39.722593917092794	42.96575919043984	13.601470508735444	15.204037791753182	12.649110640673518	21.19285826355922	23.92561011083684	18.384776310850235	31.094579888242215	0.894595941882821	1.1043152607484656	0.810091079676374	0.33955488941868905	0.14940421631530706	100.0	4.0	37.44329045369811	64.0	97.0	5463.0	10919.0	0.46153846153846156	0.1283891547049442	0.6024844720496895	-1.0	0.06180706088952998	97.06034040277342	43.47250213846349	2.0	0.5527950310559007	128.0	8512.0	104.0	9.341533584258658E-4	23.853720883753127	0.6264293999354184
14	238	small	api	A1	1102.0	112.0	111.49747459999989	29.384776280000004	1.2505051584821124E-4	1214.0	143.29646443999994	42.190046219457976	31.38470965295043	57.99461679191651	72.61549078054817	10.63014581273465	13.155040887552778	11.313708498984761	25.31402773167478	13.254862147845056	17.88854381999832	26.525690953272438	0.808066345334801	1.3442866506012667	0.6011116341692248	0.2635465635918541	0.10163339382940109	82.0	5.0	35.510561809129406	109.0	59.0	9960.0	6210.0	0.5555555555555556	0.13838550247116968	0.35119047619047616	0.006562844944576559	-1.0	34.502184000053695	11.408488911403701	3.0	0.39880952380952384	80.0	15007.0	255.0	9.065519387722789E-4	29.068883707497267	0.688998622004134
14	240	medium	iso	A1	825.0	290.0	91.66904747999993	50.455844080000006	5.133568319090679E-5	1115.0	144.1248915599999	34.058772731852805	28.42534080710379	17.02841541861858	24.562518045251096	18.788294228055936	18.671895472923556	13.416407864998739	12.683956741517594	32.7876455844316	16.64331697709324	30.513319949323936	1.006233901389453	1.1981834435329324	0.839799537224866	0.55041309435454	0.3515151515151515	116.0	3.0	33.015148038438355	26.0	180.0	3043.0	30314.0	0.38461538461538464	0.18475336322869956	0.8737864077669902	-1.0	0.12428646077285382	87.16437691155261	30.916813364972278	9.0	0.8932038834951457	94.0	10328.0	160.0	0.0014773433858604342	20.615528128088304	0.6052927476393779
14	243	small	api	A1	779.0	74.0	86.18376611999999	22.727922040000003	4.4339900226243766E-5	853.0	110.91168815999993	33.734255586866	27.65863337187866	23.629377730656813	38.21829646353145	7.810249675906654	12.856067576303278	13.45362404707371	11.531305292874231	19.95760211931637	15.0	18.639184809372324	0.6075146719283554	1.2196645847717336	0.4980997886743222	0.2637146537359977	0.09499358151476252	60.0	3.0	31.38470965295043	50.0	25.0	9874.0	5272.0	0.36363636363636365	0.08792497069167643	0.3333333333333333	0.019968554623811682	-1.0	74.66645343650156	33.0870508908312	5.0	1.16	74.0	7932.0	137.0	9.643627381562667E-4	23.769728648009426	0.704616960845695
14	246	large	E	A1	707.0	491.0	82.76955255999997	67.76955256	5.4604737300270703E-5	1198.0	152.95331867999994	32.28002478313795	26.92582403567252	36.67434966957317	45.20033407700785	25.059928172283335	23.840798768305632	12.529964086141668	25.216833179917742	29.339863431974194	14.212670403551895	35.53794692027637	1.0511362650146787	1.1988500236936832	0.8767871245279746	0.8187739387726373	0.6944837340876945	107.0	3.0	29.206163733020468	202.0	312.0	7264.0	12243.0	0.5833333333333334	0.4290484140233723	0.6070038910505836	-1.0	0.11254442683320082	62.0265815197407	28.191631669843197	3.0	0.122568093385214	101.0	10638.0	144.0	6.742954977004571E-4	17.46424919657298	0.5410234135165765
14	247	small	api	A1	944.0	142.0	99.74011527999991	33.213203400000005	6.263883289202735E-5	1086.0	135.78174579999984	37.20215047547655	30.805843601498726	46.873493013599926	64.86429740341	12.529964086141668	14.371975437484352	10.295630140987	23.22446388064432	16.944837049507203	16.278820596099706	25.653765332763985	0.8718331130361918	1.2076329074678105	0.721935538229303	0.3329974434735788	0.1504237288135593	73.0	3.0	33.24154027718932	176.0	78.0	7853.0	3363.0	0.7	0.23388581952117865	0.30708661417322836	0.09727737313945685	-1.0	28.885661164744505	14.280109889280517	2.0	0.12992125984251968	83.0	7153.0	118.0	2.880293923427408E-4	26.627053911388696	0.7157396433021016
15	250	small	api	A1	900.0	78.0	95.08326103999993	23.727922040000003	1.1180934619062106E-4	978.0	120.81118307999986	37.57658845611187	28.635642126552707	32.063650082417325	57.673860005623126	8.06225774829855	-1.0	14.142135623730951	15.648041085123074	18.298873749162947	16.64331697709324	18.517998265623234	-1.0	1.3122313894706965	-1.0	0.2495488877902291	0.08666666666666667	82.0	3.0	33.83784863137726	81.0	27.0	11888.0	3066.0	0.4	0.11042944785276074	0.25	0.04084645503770017	-1.0	40.576759103364545	14.939759452009628	4.0	0.6111111111111112	63.0	11392.0	175.0	7.537190989324868E-4	26.40075756488817	0.7025852704995644
15	254	medium	iso	A1	814.0	267.0	89.84062035999995	48.041630520000005	6.420077516221983E-5	1081.0	139.88225087999987	33.28663395418648	29.68164415931166	22.569620196658434	33.635395997235584	17.46424919657298	20.028925364043754	13.0	15.742054324904073	29.378426455073516	15.811388300841896	28.420082543491432	0.871951384267729	1.1214551921559868	0.7775178093307596	0.5347428627217021	0.32800982800982803	112.0	4.0	31.622776601683793	79.0	190.0	7857.0	23085.0	0.6153846153846154	0.2488436632747456	0.7063197026022305	-1.0	0.12197703485275964	111.61760961352121	41.77331684146593	4.0	0.5427509293680297	141.0	7966.0	85.0	4.7157012670263996E-4	19.1049731745428	0.5739532931097094
15	258	large	iso	B	897.0	491.0	95.49747459999992	66.94112544	6.914155746939663E-5	1388.0	164.85281359999993	36.6742416417845	29.966648127543394	27.89727103094763	44.95463518009477	24.351591323771842	24.661681949745724	13.601470508735444	25.658335602170418	31.601799305995094	17.204650534085253	36.31513064289906	0.9874262174572778	1.2238352946813535	0.8068293354085454	0.7009727295971871	0.5473801560758083	101.0	3.0	33.421549934136806	13.0	305.0	682.0	22619.0	0.0	0.22910662824207492	0.9591194968553459	-1.0	0.25189164574125755	52.7475051186183	18.24828759089466	2.0	0.3584905660377358	211.0	18328.0	66.0	0.006842603299156238	27.730849247724095	0.7561396775040381
15	259	medium	iso	A1	979.0	306.0	100.59797967999994	50.870057640000006	6.417179533951452E-5	1285.0	153.8822508799999	39.0	30.0	47.48955292199915	63.43494882292201	20.12461179749811	18.374890389480758	12.083045973594572	30.0	20.0	16.278820596099706	33.54101966249684	1.0952235017967253	1.3	0.8424796167667118	0.5056767322943919	0.3125638406537283	97.0	3.0	34.132096331752024	49.0	202.0	4281.0	23043.0	0.5	0.1953307392996109	0.8047808764940239	-1.0	0.14661365021435713	120.11755188456439	41.56496096919959	4.0	0.5577689243027888	97.0	11355.0	145.0	8.122241412407042E-4	21.213203435596427	0.5439282932204212
16	263	medium	iso	B	1012.0	476.0	102.91168815999991	66.355339	3.654635633816841E-5	1488.0	171.68124071999995	37.107950630558946	32.984845004941285	28.918348043186285	33.215251493737185	24.351591323771842	23.580929314719246	12.083045973594572	21.82820625326997	35.652736880340946	17.72004514666935	39.84805852980848	1.0326815792018658	1.125	0.9179391815127695	0.6447794238574276	0.47035573122529645	119.0	3.0	36.345563690772494	55.0	329.0	5337.0	33831.0	0.75	0.25806451612903225	0.8567708333333334	-1.0	0.18730339173386926	86.28099395969647	30.911158269075305	4.0	0.4583333333333333	241.0	8754.0	55.0	0.006946205622193468	33.06055050963308	0.890929031322124
16	266	medium	iso	A1	940.0	445.0	100.15432883999992	64.355339	5.127094129719847E-5	1385.0	167.33809495999995	36.61966684720111	30.805843601498726	26.245857936003453	32.60607616816984	24.020824298928627	24.112295072137304	11.0	19.82541247656078	35.90227926581411	17.26267650163207	36.791389116080566	0.996206467574529	1.1887246887606588	0.838046418143426	0.6425617319328247	0.4734042553191489	127.0	4.0	35.73513677041127	42.0	273.0	4355.0	33597.0	0.75	0.22743682310469315	0.8666666666666667	-1.0	0.09944039895300352	136.7314165380023	52.31603302924898	6.0	0.6666666666666666	164.0	10059.0	87.0	0.0016648691772355956	27.202941017470888	0.7428505871169618
16	267	small	api	A1	957.0	192.0	98.42640679999994	39.798989840000004	5.085207366636062E-5	1149.0	141.0538237599999	38.3275357934736	31.04834939252005	33.95905981967627	43.42476307431696	14.7648230602334	15.880160827751935	13.416407864998739	19.020267932908276	23.962626502110908	15.811388300841896	27.669809796684184	0.9297653355267419	1.2344468077490522	0.7531837983542761	0.40435276603026443	0.2006269592476489	101.0	3.0	34.52535300326414	44.0	89.0	4777.0	11631.0	0.5384615384615384	0.11575282854656223	0.6691729323308271	-1.0	0.06668334182846515	97.57942853148593	40.273174289263146	4.0	1.0225563909774436	88.0	8423.0	129.0	6.254220337594071E-4	23.0	0.6000907578283817
16	270	medium	iso	A1	1073.0	435.0	107.49747459999992	64.52691188	1.1334600564704187E-4	1508.0	174.02438647999998	38.600518131237564	32.57299494980466	86.30861401354872	85.70770235225577	23.53720459187964	23.27234154562018	11.180339887498949	39.89583753161467	2.302520849420688	15.811388300841896	40.0080519552921	1.0113810226504392	1.1850466372748771	0.8534525062880244	0.6002644445379375	0.40540540540540543	94.0	3.0	33.734255586866	77.0	329.0	3007.0	16209.0	0.5833333333333334	0.2692307692307692	0.8103448275862069	-1.0	0.19332313365666087	47.04968448483055	17.26267650163207	1.0	0.2438423645320197	164.0	14618.0	93.0	0.0010032536897929484	22.561028345356956	0.5844747541639703
16	272	medium	iso	A1	906.0	301.0	95.49747459999993	51.870057640000006	6.178180905010212E-5	1207.0	149.7817457999999	35.34119409414458	30.463092423455635	36.86989764584402	49.361054117101176	18.681541692269406	19.698532697852656	13.341664064126334	24.334208903894588	23.63515791475006	15.652475842498529	32.068115479743895	0.9483722457310685	1.1601315323763046	0.8174695879427669	0.5431563280313179	0.3322295805739514	109.0	3.0	33.61547262794322	58.0	175.0	5359.0	18870.0	0.5	0.19304059652029826	0.7510729613733905	-1.0	0.1656195402088207	121.90719869187717	42.67098801471112	4.0	0.7725321888412017	81.0	12582.0	182.0	3.0598069151285926E-4	23.323807579381203	0.6599609372917468
16	273	medium	E	A1	891.0	305.0	95.15432883999992	52.69848476000001	3.87845328598969E-5	1196.0	150.26702715999988	36.069377593742864	30.4138126514911	37.874983651098205	46.123302714075436	20.0	18.7735011807604	12.0	24.203356371512317	27.06007331046181	16.1245154965971	33.57692307692308	1.0653313842436885	1.1859538298291743	0.898290774436927	0.5538212018563174	0.34231200897867564	74.0	3.0	33.83784863137726	135.0	199.0	7694.0	12477.0	0.6923076923076923	0.2792642140468227	0.5958083832335329	-1.0	0.10797061844383765	71.4565734145707	27.52626974758848	3.0	0.4221556886227545	87.0	12075.0	183.0	7.815190942174208E-4	24.041630560342615	0.6665385477711497
16	278	small	E	A1	957.0	52.0	96.84062035999995	17.65685424	2.4079599933742463E-5	1009.0	116.91168815999987	37.48332962798263	32.526911934581186	73.13534076686783	80.78897345918332	5.0	-1.0	13.601470508735444	18.648289971501676	4.242640687119285	13.892443989449804	18.891891891891895	-1.0	1.1523789809303107	-1.0	0.18232900795514906	0.054336468129571575	52.0	3.0	31.78049716414141	80.0	10.0	7604.0	784.0	0.75	0.08919722497522299	0.1111111111111111	0.045646475438893656	-1.0	39.93828324417943	18.24828759089466	1.0	0.6	124.0	7990.0	74.0	2.470859846578843E-4	15.556349186104045	0.4150204728474997
17	281	medium	iso	A1	851.0	260.0	94.91168815999994	47.627416960000005	6.766114050992593E-5	1111.0	144.9533186799999	34.132096331752024	30.528675044947494	29.36876560867779	44.356254285824605	18.439088914585774	18.45080803875154	10.198039027185569	20.742939229940287	28.235748807666035	17.029386365926403	29.67017034437894	0.9993648449357257	1.118033988749895	0.8938590910399277	0.5018077107606684	0.30552291421856637	72.0	4.0	33.37663853655727	56.0	172.0	4568.0	18137.0	0.45454545454545453	0.20522052205220523	0.7543859649122807	-1.0	0.1701207364425284	75.27065825766445	30.589645564476953	4.0	0.45614035087719296	74.0	10001.0	176.0	4.519030151355338E-4	22.847319317591726	0.6693793166269011
17	283	small	api	A1	748.0	111.0	86.84062035999996	27.313708480000003	1.0741952252567748E-4	859.0	116.56854239999988	32.57299494980466	27.51363298439521	26.565051177077976	34.57794082983497	10.44030650891055	14.488819521235717	11.704699910719626	12.280111196910335	21.516605979870494	14.142135623730951	21.637940951109943	0.7205767518608805	1.1838856383771255	0.6086540190221833	0.3145268696466048	0.1483957219251337	76.0	3.0	31.144823004794873	33.0	63.0	4398.0	8979.0	0.5	0.11175785797438882	0.65625	-1.0	0.055432952071179806	69.20153583441598	28.540401514749817	5.0	0.7395833333333334	78.0	5350.0	99.0	6.000272705282792E-4	18.0	0.5526050038609651
17	290	medium	iso	A1	866.0	391.0	94.08326103999993	61.11269832000001	6.213166081934031E-5	1257.0	157.19595935999996	34.539832078341085	31.016124838541646	18.88106934734403	28.084980563983137	23.430749027719962	21.508401855913775	12.206555615733702	17.168583757297792	36.174731880294935	16.278820596099706	36.4683311638791	1.0893765694301287	1.1136088811269151	0.9782398361691723	0.6495597372418636	0.4515011547344111	43.0	4.0	33.28663395418648	57.0	261.0	3452.0	18828.0	0.5454545454545454	0.2529832935560859	0.8207547169811321	-1.0	0.17477943686972536	67.27889065234353	30.384776310850235	4.0	0.2641509433962264	121.0	19303.0	236.0	7.861953545443128E-4	25.079872407968907	0.7261144857648499
[truncated: 27 more columns]
