# Supplementary material for: Exploiting Single-Cell Quantitative Data to Map Genetic Variants Having Probabilistic Effects
Source: PLoS Genet. 2016 Aug 1;12(8):e1006213. doi: 10.1371/journal.pgen.1006213 (PMC4968810; doi:10.1371/journal.pgen.1006213)
Supplement: S1 Dataset — (ZIP) [file pgen.1006213.s007.zip › data/2014-10-07_morpho/segregants/gaelA1-1-2_C.xls]

image_number	cell_id	Cgroup	Agroup	C11-1_C	C11-2_C	C12-1_C	C12-2_C	C13_C	C101_C	C102_C	C103_C	C104_C	C105_C	C106_C	C107_C	C108_C	C109_C	C110_C	C111_C	C112_C	C113_C	C114_C	C115_C	C116_C	C117_C	C118_C	C126_C	C127_C	C128_C	A7-1_C	A7-2_C	A8-1_C	A8-2_C	A9_C	A101_C	A102_C	A103_C	A104_C	A120_C	A121_C	A122_C	A123_C	D14-1_C	D14-2_C	D14-3_C	D15-1_C	D15-2_C	D15-3_C	D16-1_C
1	13	large	F	936.0	818.0	100.32590171999993	97.49747459999992	9.328138040861002E-5	1754.0	199.82337632000005	36.89173349139343	29.68164415931166	12.994616791916513	35.37004872223565	32.31098884280702	31.409291887497556	11.180339887498949	22.850647563001225	44.50562081095426	18.384776310850235	39.47559941229903	1.0287079682833724	1.2429140816250854	0.8276581490961605	0.9718076082894935	0.8739316239316239	152.0	3.0	36.61966684720111	120.0	152.0	11546.0	12264.0	0.18181818181818182	0.15507411630558723	0.5588235294117647	0.030104992962175937	-1.0	114.6176365105416	40.863984859404894	4.0	0.46691176470588236	94.0	71.0	165.0	9493.0	5314.0	14807.0	175.0
2	21	large	iso	742.0	566.0	83.84062035999995	72.18376611999997	6.824940382887861E-5	1308.0	158.85281359999993	30.805843601498726	28.600699292150182	19.76716867679164	26.6636103336144	25.317977802344327	27.07562555932729	14.142135623730951	16.00345721342347	36.01310546566588	13.601470508735444	35.662180161587905	0.9350837618458101	1.0771010626986233	0.868148583479255	0.8609641222840783	0.7628032345013477	83.0	3.0	30.083217912982647	57.0	133.0	4621.0	11733.0	0.4666666666666667	0.1452599388379205	0.7	-1.0	0.22418744387146655	128.2999038857535	43.235918981141666	6.0	0.6473684210526316	91.0	99.0	190.0	9277.0	9584.0	18861.0	134.0
2	28	large	F	902.0	644.0	94.25483391999997	78.84062035999995	9.563069443202907E-5	1546.0	175.09545428	35.805027579936315	30.805843601498726	43.667780146130355	44.336692100658354	27.294688127912362	28.342231993984164	14.142135623730951	28.794838872788095	30.059232007363352	14.142135623730951	41.20179130289553	0.963039471757406	1.1622803791094485	0.8285775868429415	0.8364623550970018	0.7139689578713969	74.0	3.0	32.14031735997639	194.0	189.0	13009.0	13178.0	0.4666666666666667	0.24773609314359638	0.4934725848563969	-1.0	0.01784304657966114	128.07612746509446	47.51781311350916	2.0	0.4804177545691906	94.0	97.0	191.0	10517.0	7342.0	17859.0	129.0
2	29	large	iso	878.0	463.0	93.66904747999993	64.52691188	6.814140727814888E-5	1341.0	160.6101729199999	36.87817782917155	29.614185789921695	40.60129464500449	49.82521692710981	23.706539182259394	23.520830708629735	13.92838827718412	27.87556382969732	26.169890521310503	15.0	36.48251838227944	1.0078954895739087	1.245287582470761	0.8093676543165673	0.6888819051328314	0.5273348519362187	65.0	3.0	32.202484376209235	32.0	283.0	1517.0	15501.0	0.5	0.2348993288590604	0.8984126984126984	-1.0	0.18824485302031446	34.47700792602564	15.264337522473747	1.0	0.17777777777777778	106.0	51.0	157.0	10497.0	7227.0	17724.0	123.0
3	34	large	E	1001.0	571.0	101.74011527999993	74.35533899999997	4.177359720009966E-5	1572.0	178.50966784000002	38.01315561749642	31.304951684997057	41.9335144988741	56.04094018032373	26.419689627245813	28.03164502475252	12.529964086141668	33.09380606699689	27.280029325497434	16.492422502470642	39.8991231105345	0.9424951551689771	1.2142857142857142	0.776172480727393	0.7308360010735779	0.5704295704295704	81.0	3.0	35.6931365951495	76.0	80.0	5965.0	8027.0	0.16666666666666666	0.09923664122137404	0.5128205128205128	-1.0	0.02375269956721577	83.82671310110695	36.75381269821077	3.0	0.5705128205128205	90.0	73.0	163.0	5506.0	6616.0	12122.0	80.0
3	36	large	iso	1013.0	551.0	101.66904747999993	69.94112543999998	9.412883165533606E-5	1564.0	174.02438647999998	40.44749683231337	31.25699921617557	38.27564690689033	61.6608679641041	25.0	25.966098279802207	14.212670403551895	31.992091015289425	25.11437500992612	16.1245154965971	36.348314606741575	0.9627938603100148	1.2940300683560724	0.7440274255243096	0.6879293863135544	0.543928923988154	72.0	2.0	35.84689665786984	43.0	399.0	2397.0	28993.0	0.5	0.2826086956521739	0.9027149321266968	-1.0	0.17279616848334037	136.3406511405168	53.54226617837553	3.0	0.5294117647058824	73.0	70.0	143.0	5601.0	5805.0	11406.0	109.0
3	41	large	F	930.0	737.0	94.91168815999993	83.42640679999995	5.187795511884187E-5	1667.0	180.75230851999996	36.68787265568828	31.32091952673165	69.52484288599035	76.49799780575538	29.068883707497267	32.8009903652437	16.0312195418814	41.64863998357481	11.877045936742277	14.035668847618199	42.832453524643995	0.8862196959241507	1.1713536259488189	0.7565774129108925	0.8789898106054298	0.7924731182795699	108.0	3.0	31.78049716414141	306.0	439.0	17335.0	25483.0	0.5294117647058824	0.4469106178764247	0.5892617449664429	-1.0	0.05707115672173029	98.59356566658082	38.22577927824908	5.0	0.19731543624161074	72.0	85.0	157.0	4457.0	7135.0	11592.0	81.0
3	43	large	E	1175.0	849.0	108.98275595999988	91.25483391999995	3.638217528080642E-5	2024.0	202.65180344000007	42.01190307520001	34.828149534535996	43.74554837731847	50.95818086286931	31.78049716414141	33.555454281345654	15.297058540778355	37.0847280403182	32.61729420546818	18.110770276274835	47.74736218103405	0.9471037673243188	1.206262854520609	0.7851553778473226	0.8373327790819803	0.7225531914893617	78.0	4.0	38.05259518088089	760.0	504.0	25676.0	17546.0	0.9375	0.6245059288537549	0.3987341772151899	0.017425050132689517	-1.0	134.45472770312278	60.74396067996773	1.0	0.04509493670886076	88.0	118.0	206.0	8739.0	14573.0	23312.0	137.0
4	56	large	api	1429.0	725.0	122.88225087999984	86.01219323999996	5.091301514784657E-5	2154.0	211.7228712400001	43.9089968002003	39.44616584663204	62.7938224042493	65.28724222099274	32.14031735997639	26.81692148630928	14.035668847618199	47.00631192718538	22.9173097206654	20.024984394500787	51.745409540554824	1.1985088361609606	1.1131372557454604	1.0766945675161392	0.6999561989143153	0.5073477956613016	61.0	4.0	41.19465984809196	121.0	533.0	5829.0	26733.0	0.5333333333333333	0.30362116991643456	0.8149847094801224	-1.0	0.24801670627809622	84.97830020248328	33.746698291608475	4.0	0.15137614678899083	96.0	87.0	183.0	8703.0	13782.0	22485.0	108.0
5	67	large	F	1018.0	638.0	102.1543288399999	77.42640679999998	4.0737876159058065E-5	1656.0	181.58073564	39.05124837953327	31.240998703626616	35.84509686478768	50.19442890773479	28.0	27.595222069354413	14.0	32.393330623022685	31.8811831032911	17.46424919657298	42.16666666666668	1.0146684063505005	1.25	0.8117347250804003	0.7579356418783756	0.6267190569744597	85.0	3.0	36.24913792078372	92.0	196.0	6355.0	13513.0	0.4666666666666667	0.17391304347826086	0.6805555555555556	-1.0	0.10066935428195654	134.47857516015307	51.533991138663765	4.0	0.5555555555555556	109.0	105.0	214.0	8653.0	9301.0	17954.0	131.0
6	71	large	E	1013.0	978.0	102.39696951999989	100.3259017199999	6.24933251547649E-5	1991.0	205.1370848	38.58756276314948	32.7566787083184	43.144914746505336	35.35290442690823	32.69556544854363	39.27423933177024	14.035668847618199	30.605716335311975	40.2055413409649	17.72004514666935	52.8951545133288	0.8324939198019069	1.178005960456252	0.7066975446197867	0.9797741299404816	0.9654491609081934	126.0	4.0	35.34119409414458	104.0	83.0	13586.0	8338.0	0.0	0.09392265193370165	0.44385026737967914	0.3181849215184551	-1.0	167.20681718572382	56.418340551230116	5.0	0.6631016042780749	125.0	142.0	267.0	12035.0	8934.0	20969.0	130.0
6	73	large	iso	1247.0	651.0	116.15432883999988	79.76955255999995	1.5356278139314102E-4	1898.0	198.75230852000004	42.7551166528639	36.49657518178932	84.39475753352782	83.30131891241228	28.071337695236398	29.27566449357273	14.035668847618199	45.515020244241335	0.4931969619160719	17.72004514666935	45.827871774270164	0.9588625290264297	1.1714829799755404	0.8185031668547587	0.6867548834093029	0.5220529270248596	137.0	3.0	36.345563690772494	57.0	497.0	6185.0	60464.0	0.6	0.291886195995785	0.8971119133574007	-1.0	0.2668272080071754	178.64535837222067	57.141258754828726	8.0	0.4368231046931408	140.0	160.0	300.0	7396.0	7875.0	15271.0	74.0
6	74	large	F	1112.0	606.0	107.39696951999989	76.59797967999995	3.9748192621081906E-5	1718.0	186.40916276000002	39.824615503479755	34.20526275297414	36.86989764584402	55.388857815469606	28.160255680657446	26.300395178694345	13.341664064126334	34.40083432520004	31.31097128926094	19.0	41.79799597237346	1.0707160667863178	1.164283279771532	0.9196353545474132	0.7132229151562379	0.5449640287769785	117.0	4.0	38.47076812334269	73.0	59.0	9399.0	7282.0	0.5714285714285714	0.07683352735739232	0.44696969696969696	0.01905535237649363	-1.0	141.55234551126443	50.442388125230785	3.0	1.3181818181818181	158.0	164.0	322.0	11316.0	11801.0	23117.0	105.0
8	103	large	F	1087.0	826.0	105.81118307999994	90.08326103999995	6.028885258018963E-5	1913.0	198.30865768000007	41.036569057366385	31.827660925679098	39.84523586925377	59.724310223111644	31.32091952673165	32.29131169810252	14.560219778561036	38.599718163223486	29.502639298334326	18.027756377319946	44.695798675984626	0.969948815320875	1.2893366293297848	0.7522851621962124	0.8513586032951859	0.7598896044158233	94.0	3.0	37.33630940518894	75.0	78.0	8997.0	9202.0	0.4666666666666667	0.0799790904338735	0.5098039215686274	-1.0	0.008176089051449785	164.73161359201322	58.08256090212208	8.0	1.2287581699346406	97.0	116.0	213.0	7441.0	8238.0	15679.0	122.0
8	109	large	iso	990.0	568.0	99.08326103999993	70.94112543999998	2.9971665284446997E-5	1558.0	172.8528136	37.94733192202055	31.622776601683793	2.045408488887233	4.939215542126192	25.709920264364882	26.24744626602839	14.317821063276353	2.8460498941515415	43.3232039443068	17.72004514666935	33.055611768469184	0.9795208266657462	1.2	0.8162673555547886	0.7159748750231488	0.5737373737373738	83.0	3.0	37.36308338453881	116.0	406.0	5949.0	24371.0	0.8666666666666667	0.33504492939666236	0.7777777777777778	-1.0	0.2018260361509353	87.25140208454147	35.09099243149862	3.0	0.23946360153256704	104.0	70.0	174.0	9094.0	4533.0	13627.0	141.0
8	110	large	iso	1156.0	612.0	110.39696951999987	77.42640679999998	7.080546863967468E-5	1768.0	190.6518034400001	41.400483088968905	34.20526275297414	45.80369569398641	60.07878713561156	28.231188426986208	26.343718713819488	12.529964086141668	37.028553427881754	26.048623173418765	17.11724276862369	42.72301269355366	1.0716478084840992	1.2103541898788408	0.8854001724828776	0.7013454004819685	0.5294117647058824	75.0	4.0	37.48332962798263	93.0	436.0	5349.0	25515.0	0.8333333333333334	0.2992081447963801	0.8241965973534972	-1.0	0.1315969276751241	112.62316443049198	41.166091947189145	10.0	0.3516068052930057	100.0	82.0	182.0	12105.0	13322.0	25427.0	181.0
8	119	medium	iso	1133.0	548.0	109.5685423999999	70.76955255999998	9.33393983377088E-5	1681.0	182.75230852	41.23105625617661	34.058772731852805	18.900757905686987	28.286276165730072	26.0	26.119283786847753	14.560219778561036	18.432707502761303	41.10541536602924	18.867962264113206	38.897637795275585	0.9954331141764379	1.2105854952787558	0.8222741128640602	0.645892981779778	0.4836716681376876	93.0	4.0	38.948684188300895	27.0	410.0	1148.0	20661.0	0.6666666666666666	0.2599643069601428	0.9382151029748284	-1.0	0.15747886480489845	59.19337458527904	21.095023109728988	2.0	0.19679633867276888	118.0	78.0	196.0	14373.0	9058.0	23431.0	173.0
8	120	large	F	925.0	650.0	97.32590171999993	80.59797967999997	4.818199712883507E-5	1575.0	180.75230852	36.796738985948195	29.732137494637012	24.38181187689551	37.42019112995854	29.427877939124322	27.797666027045643	13.152946437965905	24.839157631578033	38.47688381658907	16.55294535724685	40.87702193975627	1.0586456399070545	1.2376082611815404	0.8553963908550264	0.828124664201673	0.7027027027027027	80.0	3.0	35.34119409414458	496.0	465.0	18258.0	18997.0	0.7857142857142857	0.6101587301587301	0.4838709677419355	-1.0	0.0030534758915335422	53.59553119702923	21.226657540905393	2.0	0.08012486992715921	87.0	94.0	181.0	7565.0	6526.0	14091.0	122.0
8	121	large	E	1200.0	755.0	108.74011527999991	84.18376611999997	6.933383027308903E-5	1955.0	195.33809496000006	42.05948168962618	34.48187929913333	81.68235075589361	85.52472720881028	31.38470965295043	29.381995746643774	18.384776310850235	48.1936514329408	5.2781345941482485	16.55294535724685	48.34103834842745	1.0681612618685177	1.2197560731756087	0.8757171088212603	0.7741739642562575	0.6291666666666667	121.0	3.0	35.35533905932738	887.0	434.0	40848.0	17871.0	0.6111111111111112	0.6757033248081842	0.3285389856169568	0.09805396048391325	-1.0	117.42530045116781	46.5507829615528	1.0	0.0757002271006813	99.0	110.0	209.0	8234.0	9848.0	18082.0	111.0
9	143	large	F	1014.0	591.0	102.1543288399999	74.59797967999998	7.580379684451318E-5	1605.0	179.58073563999997	38.8329756778952	31.622776601683793	56.30993247402023	76.32869286780416	25.495097567963924	28.250558081593592	13.45362404707371	38.21494423474567	14.862705002791383	16.15549442140351	39.32923574933312	0.9024635015821169	1.2280065146407002	0.7349012328702236	0.7302478566213254	0.5828402366863905	84.0	3.0	34.36568055487916	53.0	24.0	6362.0	2041.0	0.5454545454545454	0.047975077881619935	0.3116883116883117	0.026242636080506542	-1.0	49.45251043054494	24.186073701797017	1.0	0.5064935064935064	76.0	62.0	138.0	11353.0	7999.0	19352.0	215.0
9	145	large	F	798.0	541.0	87.59797967999994	71.76955255999998	9.149074734507106E-5	1339.0	161.78174579999995	34.132096331752024	28.160255680657446	36.4391104288354	49.41987113885471	25.80697580112788	24.92941452552984	13.601470508735444	29.00495739779786	29.65171941153716	15.620499351813308	38.189695131713904	1.035201840568672	1.2120662794690633	0.8540802249049735	0.8193060253464516	0.6779448621553885	82.0	3.0	31.906112267087632	110.0	205.0	9339.0	18693.0	0.5	0.2352501867064974	0.6507936507936508	-1.0	0.05068800588986278	132.7431526571732	45.44256511937531	8.0	0.8	76.0	61.0	137.0	10999.0	8530.0	19529.0	182.0
9	147	large	E	1027.0	589.0	104.66904747999993	74.76955256	3.6350670174823056E-5	1616.0	181.43860004	39.0	33.0	26.565051177077976	41.987212495816664	26.90724809414742	26.66759060795011	12.041594578792296	26.0	36.0	17.88854381999832	38.866025024879605	1.0089868443580299	1.1818181818181819	0.853758099072179	0.7143425335392194	0.5735150925024343	84.0	3.0	36.76955262170047	201.0	309.0	16863.0	24631.0	0.6	0.3155940594059406	0.6058823529411764	-1.0	0.0681290696688005	159.57599384422238	56.971768690216805	7.0	0.4549019607843137	130.0	144.0	274.0	5918.0	8089.0	14007.0	59.0
9	148	large	E	1145.0	744.0	109.39696951999991	86.25483391999994	7.479315429583773E-5	1889.0	198.06601700000002	41.773197148410844	33.24154027718932	23.61295118881526	29.475889003245754	31.622776601683793	28.61987527183557	13.601470508735444	23.14881469485002	45.15434566159382	18.788294228055936	47.04496149819726	1.104923634408824	1.2566564846297459	0.8792567005567734	0.7884572515898702	0.6497816593886463	85.0	4.0	39.824615503479755	136.0	25.0	4314.0	628.0	0.5	0.08523028057173107	0.15527950310559005	0.06823399772658342	-1.0	0.0	0.0	0.0	0.08074534161490683	90.0	86.0	176.0	7984.0	11678.0	19662.0	94.0
10	156	large	F	837.0	607.0	90.84062035999993	77.01219323999997	5.437059538037021E-5	1444.0	170.26702715999994	33.61547262794322	30.01666203960727	1.959927259126367	0.12268884783907197	27.784887978899608	27.41162310096527	13.038404810405298	0.44622308798154725	43.97557590708279	15.811388300841896	208.38665984175856	1.0136170294097322	1.119893763789834	0.9051010570677253	0.8477726476856045	0.7252090800477897	90.0	3.0	32.7566787083184	90.0	113.0	9447.0	15216.0	0.5833333333333334	0.14058171745152354	0.5566502463054187	-1.0	0.03333295212077887	117.22787863367591	37.66452719466534	6.0	0.9310344827586207	82.0	76.0	158.0	10472.0	8380.0	18852.0	173.0
10	157	large	F	890.0	758.0	95.66904747999993	89.84062035999996	1.0019693635884216E-4	1648.0	187.92388140000003	35.22782990761707	30.23243291566195	16.893730179198144	11.680741332546773	31.827660925679098	30.153917401235407	13.92838827718412	11.184339229332094	47.39942709862535	16.401219466856727	55.2427242498571	1.05550666940459	1.1652330464402436	0.9058331057715323	0.9390771908624006	0.851685393258427	131.0	3.0	34.40930106817051	59.0	70.0	4383.0	7332.0	0.0	0.07827669902912622	0.5426356589147286	-1.0	0.08124013835359788	144.81921639874162	59.474681622656206	3.0	0.8449612403100775	128.0	139.0	267.0	11166.0	9391.0	20557.0	153.0
10	162	large	F	825.0	541.0	89.91168815999994	69.94112543999998	4.595327880770812E-5	1366.0	162.26702715999994	33.421549934136806	29.832867780352597	31.328692867804165	37.03621293928123	24.73863375370596	25.81454619375481	13.341664064126334	23.039027259879447	33.38599585306874	15.811388300841896	38.25049797259757	0.9583214660457932	1.120292899100624	0.855420459073817	0.7778869118277272	0.6557575757575758	70.0	3.0	32.31098884280702	51.0	52.0	3904.0	3231.0	0.6428571428571429	0.07540263543191801	0.5048543689320388	0.028568539872798122	-1.0	116.67433005330628	48.20175657635575	1.0	0.4854368932038835	72.0	55.0	127.0	8622.0	6881.0	15503.0	165.0
10	164	large	iso	824.0	486.0	89.18376611999994	65.11269832	4.6683333854340786E-5	1310.0	156.71067799999997	34.058772731852805	30.066592756745816	42.65586752593015	56.982108847593906	23.600847442411894	24.514257885868428	14.212670403551895	29.41973299768664	23.082096651749556	14.212670403551895	35.08612631646397	0.9627396249272925	1.1327779308884707	0.849892638861871	0.7300958588403695	0.5898058252427184	117.0	3.0	30.886890422961002	39.0	337.0	2717.0	25539.0	0.5	0.2870229007633588	0.8962765957446809	-1.0	0.15566679072495893	109.50029372406483	45.675633685715646	6.0	0.4095744680851064	120.0	67.0	187.0	7270.0	6048.0	13318.0	82.0
10	165	large	F	927.0	621.0	98.66904747999992	76.18376611999996	1.0995749944623889E-4	1548.0	176.8528136	38.01315561749642	29.017236257093817	25.01689347810003	49.36984098488671	28.319604517012593	26.61853435578898	13.45362404707371	28.384909973203214	33.53179439210485	16.55294535724685	37.40128919688689	1.063905477983376	1.3100198544306019	0.8121292775717518	0.772114133720023	0.6699029126213593	119.0	3.0	36.05551275463989	132.0	92.0	12406.0	9900.0	0.6363636363636364	0.14470284237726097	0.4107142857142857	-1.0	0.004570243686479159	120.58627968866803	43.62583183691268	4.0	0.7276785714285714	68.0	55.0	123.0	5706.0	4784.0	10490.0	121.0
11	168	medium	iso	974.0	449.0	99.08326103999993	63.94112544000001	2.9849287155999057E-5	1423.0	165.43860003999995	38.2099463490856	30.14962686336267	22.06348097835845	33.79656513477068	23.430749027719962	23.329813094605775	14.212670403551895	19.41902752809693	35.622331409517614	17.0	34.910875057365885	1.004326478429333	1.2673439217756188	0.792465613455751	0.6453272204493448	0.46098562628336753	95.0	3.0	36.76955262170047	39.0	239.0	4410.0	28363.0	0.5833333333333334	0.19536191145467321	0.8597122302158273	-1.0	0.23531118339949864	67.15873106237137	25.395970446126185	6.0	0.4460431654676259	163.0	31.0	194.0	8064.0	1211.0	9275.0	72.0
11	172	large	iso	768.0	388.0	87.42640679999995	58.870057640000006	4.9034134226015467E-5	1156.0	148.71067799999992	32.984845004941285	29.120439557122072	30.963756532073518	32.81136679806812	21.93171219946131	21.535838817733826	12.041594578792296	19.160314377870304	31.18084801635241	14.142135623730951	35.359291097090676	1.0183820739502145	1.1327042279097084	0.8990714864987625	0.6733670042584895	0.5052083333333334	82.0	3.0	30.0	73.0	270.0	3400.0	14521.0	0.6	0.2967128027681661	0.7871720116618076	-1.0	0.1477006398691633	54.49278789681899	19.69180601295413	5.0	0.26822157434402333	90.0	85.0	175.0	6586.0	6205.0	12791.0	93.0
11	173	large	E	928.0	595.0	99.08326103999991	74.94112543999998	4.6405861381977675E-5	1523.0	176.02438647999998	37.94733192202055	29.732137494637012	26.565051177077976	32.57405713457251	27.018512172212592	26.97698070543944	12.806248474865697	22.135943621178654	38.40961653718944	16.97056274847714	41.11512721858438	1.0015395150119515	1.276306889434551	0.7847168445950087	0.7563449633510372	0.6411637931034483	84.0	3.0	35.608987629529715	88.0	90.0	8046.0	8649.0	0.2727272727272727	0.11687458962573867	0.5056179775280899	-1.0	0.13956015950381287	139.23779544566247	50.16290062644752	7.0	0.9101123595505618	97.0	90.0	187.0	14095.0	10794.0	24889.0	193.0
12	188	large	F	892.0	579.0	95.49747459999992	73.35533899999997	1.1037053309275129E-4	1471.0	170.8528136	35.4400902933387	30.083217912982647	19.148137457939605	25.430629546100988	25.495097567963924	28.478119421317395	13.45362404707371	16.591379850703152	38.85887485113449	17.204650534085253	38.63690043804842	0.8952521474742985	1.1780684631494909	0.7599321902573464	0.7681390456371298	0.649103139013453	71.0	3.0	34.48187929913333	210.0	183.0	16219.0	16473.0	0.9090909090909091	0.2671651937457512	0.46564885496183206	-1.0	0.003400046288181896	132.53552829338142	49.02743685016925	2.0	0.4173027989821883	86.0	77.0	163.0	12670.0	9951.0	22621.0	227.0
12	189	large	F	901.0	503.0	96.66904747999995	70.76955255999998	4.1668515306903866E-5	1404.0	169.43860003999995	37.33630940518894	30.4138126514911	43.8542371618249	55.73889710090543	24.596747752497688	24.973025457247964	13.0	31.31000408512616	26.797034930773236	15.620499351813308	37.883528488366004	0.9849326343980854	1.2276102911865097	0.8023170231377977	0.73208078909272	0.55826859045505	68.0	4.0	33.301651610693426	69.0	83.0	5667.0	6431.0	0.38461538461538464	0.10826210826210826	0.5460526315789473	-1.0	0.05569772550086264	97.90859498649873	37.94026274427072	4.0	0.7236842105263158	87.0	80.0	167.0	12381.0	11199.0	23580.0	200.0
12	197	large	F	887.0	631.0	96.08326103999993	79.01219323999999	4.273583635048864E-5	1518.0	177.09545427999998	34.92849839314596	30.805843601498726	19.494706356920403	22.070693524446	29.410882339705484	26.04759736470827	12.206555615733702	16.60535169510218	42.427015371084124	16.64331697709324	44.192517505256944	1.12912073723752	1.1338270376548514	0.9958491901665482	0.8223304703106072	0.7113866967305524	63.0	3.0	34.0	435.0	398.0	19578.0	17365.0	0.6363636363636364	0.5487483530961792	0.4777911164465786	0.005183180571754835	-1.0	130.01664019086033	55.61045573002794	2.0	0.15366146458583432	75.0	71.0	146.0	15462.0	15146.0	30608.0	255.0
12	199	large	iso	868.0	613.0	93.42640679999992	76.76955256	6.606267992378448E-5	1481.0	172.61017291999997	34.52535300326414	30.59411708155671	29.797591290823846	31.979232694375327	26.90724809414742	27.390971016671976	12.727922061357855	22.012808961812706	36.869833405978596	15.620499351813308	41.564041771447236	0.9823400593491143	1.128496465880276	0.8704857206467603	0.8217114966686277	0.706221198156682	116.0	3.0	33.015148038438355	69.0	385.0	7099.0	44530.0	0.6	0.3065496286293045	0.8480176211453745	-1.0	0.18600920475063457	129.2443732022132	53.3238075793812	8.0	0.3303964757709251	76.0	66.0	142.0	7643.0	6200.0	13843.0	146.0
12	202	large	iso	975.0	515.0	98.66904747999993	69.18376612	8.015067243036685E-5	1490.0	170.26702716	37.36308338453881	31.04834939252005	36.907296974418244	53.91984378366227	25.632011235952593	24.748759479712703	14.866068747318506	30.564929244372003	27.891981923155974	16.401219466856727	37.81880727578535	1.0356887284376382	1.2033838872458729	0.8606469967019165	0.7011698996488585	0.5282051282051282	123.0	3.0	34.40930106817051	43.0	372.0	3199.0	34417.0	0.4	0.2785234899328859	0.8963855421686747	-1.0	0.1451966594579885	144.32897830986735	52.20677816053142	5.0	0.6289156626506024	93.0	69.0	162.0	8739.0	7827.0	16566.0	137.0
12	204	large	E	782.0	547.0	88.59797967999994	73.01219323999997	6.27302803739847E-5	1329.0	164.02438647999992	34.92849839314596	26.68332812825267	21.45463361604675	36.39494351171544	26.248809496813376	27.106684816270047	12.806248474865697	21.357917869907286	35.75266156510259	15.811388300841896	35.99561008202717	0.9683518908611888	1.309000819735196	0.739764159244057	0.8240841778075184	0.6994884910485933	91.0	3.0	32.449961479175904	92.0	183.0	10985.0	19128.0	0.6363636363636364	0.20692249811888638	0.6654545454545454	-1.0	0.03689280950036001	141.73792989052947	47.893853726717445	6.0	0.7672727272727272	78.0	57.0	135.0	11667.0	10271.0	21938.0	211.0
12	205	large	iso	1102.0	659.0	108.25483391999992	81.01219323999997	5.400482604035151E-5	1761.0	191.68124072	42.44997055358225	31.04834939252005	51.48307369289722	68.5491262410988	28.600699292150182	27.71869695028943	12.806248474865697	40.259156313025564	21.450415659147666	17.204650534085253	43.25539388520767	1.0318197620704368	1.3672214911305074	0.7546836915335944	0.7483471204608544	0.5980036297640653	91.0	4.0	37.0	183.0	467.0	7633.0	21970.0	0.5454545454545454	0.3691084611016468	0.7184615384615385	-1.0	0.14074898215510134	80.56215965336283	31.278504685685885	5.0	0.21846153846153846	98.0	86.0	184.0	13064.0	15379.0	28443.0	171.0
12	208	large	F	951.0	665.0	100.66904747999992	81.76955255999997	7.646318104909938E-5	1616.0	184.8528136	37.8549864614954	30.59411708155671	28.34770026964585	42.48831783298602	29.410882339705484	27.86931227341159	12.206555615733702	27.975178410832957	36.28148500056405	17.029386365926403	41.41771861402673	1.0553142485602205	1.2373289400894598	0.8528970869168553	0.8122611130918395	0.6992639327024185	75.0	3.0	35.22782990761707	207.0	247.0	11514.0	11422.0	0.6363636363636364	0.28094059405940597	0.5440528634361234	0.04711848891633404	-1.0	82.28895445348614	29.57366966682061	3.0	0.23348017621145375	69.0	64.0	133.0	12287.0	11871.0	24158.0	249.0
13	220	large	iso	956.0	661.0	97.9827559599999	79.59797967999998	3.2520833203076365E-5	1617.0	180.40916275999993	38.2099463490856	30.4138126514911	32.87092380189721	42.87890360333855	29.0	28.683067661764994	14.0	29.102370096015882	34.98410449858003	17.26267650163207	42.76923076923077	1.01104945753963	1.2563352969563413	0.8047608468766637	0.8123672262545335	0.6914225941422594	152.0	3.0	35.4682957019364	25.0	481.0	3106.0	69079.0	0.2	0.3129251700680272	0.950592885375494	-1.0	0.26497887687343424	155.6771457794125	56.04834939252005	11.0	0.6996047430830039	77.0	94.0	171.0	5511.0	8697.0	14208.0	67.0
13	222	large	E	1047.0	594.0	103.3259017199999	74.01219323999999	3.6183320115600046E-5	1641.0	180.16652208000002	38.600518131237564	33.24154027718932	46.548157698977974	53.644052269838426	26.570660511172846	27.434178607905547	13.601470508735444	33.16017664965375	26.713563589270695	16.55294535724685	41.17487343135744	0.9685240039778751	1.1612132834207332	0.8340621122803308	0.7162985467144883	0.5673352435530086	120.0	3.0	34.9857113690718	170.0	63.0	16688.0	5845.0	0.5714285714285714	0.14198659354052406	0.2703862660944206	0.032378874141179174	-1.0	155.26080619661474	54.95958735802358	2.0	0.6652360515021459	116.0	132.0	248.0	6338.0	8434.0	14772.0	66.0
13	227	large	E	865.0	566.0	93.49747459999993	71.76955256	7.46185576355269E-5	1431.0	167.68124071999995	35.77708763999664	29.068883707497267	33.690067525979785	46.36392753160292	26.570660511172846	26.15546251432853	13.0	28.174456516497347	32.19937887599697	16.1245154965971	38.92910726055556	1.0158742364665454	1.2307692307692308	0.8253978171290681	0.767609530279228	0.6543352601156069	132.0	3.0	33.13608305156178	155.0	84.0	15776.0	8073.0	0.38461538461538464	0.16701607267645002	0.3514644351464435	-1.0	0.004161115659498082	138.4676711001557	51.229865475203695	6.0	0.7154811715481172	55.0	71.0	126.0	4624.0	6660.0	11284.0	90.0
13	228	large	F	794.0	576.0	87.84062035999997	74.01219323999997	9.198197933595035E-5	1370.0	164.26702715999994	34.438350715445125	29.068883707497267	16.50436138175502	32.16118372009919	27.16615541441225	26.08798120657279	13.038404810405298	18.96141907013969	37.56594202199646	16.1245154965971	35.62148491086587	1.0413283879385737	1.1847152805032894	0.8789693229044854	0.842573662807406	0.72544080604534	95.0	3.0	32.01562118716424	82.0	132.0	8301.0	11640.0	0.7857142857142857	0.1562043795620438	0.616822429906542	0.0010619467619670247	-1.0	72.76841460233382	24.892238311163723	4.0	0.5186915887850467	90.0	58.0	148.0	12225.0	5481.0	17706.0	218.0
13	229	medium	iso	1043.0	509.0	103.3969695199999	67.355339	7.458407708912687E-5	1552.0	173.58073563999994	39.698866482558415	31.89043743820395	39.62329457194926	56.21063312887667	24.186773244895647	25.66374526263721	14.142135623730951	31.73894147717234	28.033481877831196	18.24828759089466	38.189641965624716	0.9424490851734012	1.2448517383772277	0.7570773740509575	0.6514246917746614	0.48801534036433364	134.0	3.0	36.68787265568828	64.0	379.0	6319.0	42695.0	0.6	0.2854381443298969	0.8555304740406321	-1.0	0.2393461440192744	95.83478674139427	34.477420088702345	7.0	0.3927765237020316	106.0	113.0	219.0	5066.0	4627.0	9693.0	61.0
14	232	large	F	1044.0	650.0	105.1543288399999	80.25483391999997	5.2113306982888715E-5	1694.0	187.82337631999997	39.698866482558415	32.55764119219941	54.9506266879516	65.68952378885704	28.635642126552707	28.426124201466777	12.083045973594572	39.59810793818644	20.1488798321536	16.492422502470642	43.45099365148731	1.0073706117513945	1.2193409912039326	0.8261598839195538	0.763209986743519	0.6226053639846744	104.0	3.0	34.132096331752024	204.0	189.0	14149.0	12594.0	0.9166666666666666	0.2319952774498229	0.48091603053435117	0.013844540302480288	-1.0	99.52037414048011	38.35113028370414	5.0	0.44783715012722647	104.0	80.0	184.0	9098.0	4859.0	13957.0	113.0
14	237	large	iso	1125.0	743.0	104.56854239999988	85.25483391999994	7.914712478417814E-5	1868.0	191.82337632000002	40.45985664828782	34.058772731852805	16.713723834269928	13.421835067886207	26.832815729997478	35.37469181005589	18.027756377319946	12.110769552633496	43.571740287991	18.384776310850235	52.17491947499508	0.7585314346786696	1.1879422951270504	0.6385254888138693	0.8153009687548254	0.6604444444444444	135.0	4.0	38.47076812334269	122.0	322.0	11362.0	29515.0	0.05555555555555555	0.23768736616702354	0.7252252252252253	-1.0	0.0927980623229511	113.67614245268472	36.4269164289302	4.0	0.4797297297297297	111.0	83.0	194.0	10408.0	5871.0	16279.0	140.0
14	239	large	F	926.0	670.0	95.84062035999995	80.01219323999996	9.347362722721993E-5	1596.0	178.26702716	38.0	30.0	42.51044707800085	61.699244233993625	29.5296461204668	28.44383487548626	15.652475842498529	37.0	26.0	16.278820596099706	42.02295794066429	1.0381738696534315	1.2666666666666666	0.8196109497263934	0.8348463620065826	0.7235421166306696	101.0	3.0	33.61547262794322	59.0	68.0	8330.0	7588.0	0.4	0.07957393483709273	0.5354330708661418	0.006370513974760789	-1.0	113.8018631137883	48.357373180344034	7.0	1.110236220472441	112.0	67.0	179.0	6828.0	4804.0	11632.0	89.0
14	241	large	E	958.0	570.0	99.42640679999992	72.94112544000001	7.820972252196996E-5	1528.0	175.19595935999996	37.013511046643494	31.016124838541646	29.57783868126133	48.09631539795594	26.1725046566048	27.216865235836853	12.041594578792296	28.395036576658622	32.59594824507859	17.88854381999832	38.15159832745027	0.9616281827395418	1.1933634920326766	0.8058133076465948	0.733619244500346	0.5949895615866388	88.0	3.0	35.4682957019364	114.0	322.0	7215.0	18628.0	0.5	0.28534031413612565	0.7385321100917431	-1.0	0.11402299439718169	71.18477105872057	26.40312423743285	4.0	0.22706422018348624	85.0	75.0	160.0	9810.0	11782.0	21592.0	64.0
14	242	large	F	1056.0	659.0	104.74011527999988	78.01219323999999	6.313039687055352E-5	1715.0	185.58073564	39.408120990476064	32.449961479175904	21.345786649089774	25.58201974520506	28.442925306655784	27.82905236625184	13.152946437965905	18.321096815919972	44.098665599905715	18.681541692269406	42.42932246158158	1.0220587080122205	1.2144273581269247	0.8415972360739596	0.7448167593806001	0.6240530303030303	101.0	3.0	38.27531841800928	108.0	77.0	12509.0	11468.0	0.7857142857142857	0.10787172011661808	0.41621621621621624	1.5008149371635956E-4	-1.0	126.19093882141104	48.06343773467036	6.0	1.2054054054054053	95.0	81.0	176.0	8048.0	5941.0	13989.0	104.0
14	244	large	iso	927.0	520.0	94.25483391999994	69.35533899999999	7.09098567195553E-5	1447.0	166.02438647999992	36.68787265568828	31.622776601683793	42.86838675699684	54.117862753795805	25.298221281347036	25.29446998739216	15.811388300841896	29.873631820679318	26.879360111431225	15.264337522473747	36.87081186749514	1.0001483049044613	1.1601724009818541	0.8620686925995098	0.7358279264368156	0.5609492988133765	93.0	3.0	32.449961479175904	24.0	300.0	1478.0	23170.0	0.1875	0.22391154111955772	0.9259259259259259	-1.0	0.2220211017051133	74.42172594621641	24.539835986600327	8.0	0.4660493827160494	84.0	71.0	155.0	7849.0	6668.0	14517.0	122.0
15	252	large	iso	1160.0	643.0	106.25483391999988	77.59797967999997	7.593150270733964E-5	1803.0	186.26702716	41.048751503547585	36.124783736376884	35.59763149821936	38.8200757508169	27.202941017470888	28.93879933102211	15.811388300841896	26.748681988661865	34.29778317959461	16.64331697709324	42.669756053118604	0.9400162289494022	1.1363044220030132	0.8272573887307371	0.7303007008455173	0.5543103448275862	103.0	3.0	38.07886552931954	153.0	367.0	14979.0	35513.0	0.14285714285714285	0.28840820854132004	0.7057692307692308	-1.0	0.13496565914962166	168.53089815547594	57.31332758831411	7.0	0.475	82.0	105.0	187.0	2862.0	5716.0	8578.0	40.0
15	255	large	iso	919.0	479.0	95.66904747999993	66.52691188	3.743760868866843E-5	1398.0	164.61017291999994	36.138621999185304	30.805843601498726	42.06432655357883	50.01926170066521	25.495097567963924	23.515494392873382	13.92838827718412	29.525198830881102	27.17016975179603	15.811388300841896	38.531542641667855	1.0841829281586561	1.1731093122029332	0.9241959951052763	0.6953859543120022	0.5212187159956474	116.0	3.0	32.01562118716424	31.0	347.0	2687.0	33514.0	0.5	0.2703862660944206	0.917989417989418	-1.0	0.174907325843072	70.04996312137601	20.12461179749811	4.0	0.40476190476190477	97.0	66.0	163.0	9483.0	8712.0	18195.0	125.0
15	257	large	iso	797.0	499.0	89.59797967999997	69.35533899999999	1.1299764207523718E-4	1296.0	160.95331867999988	34.48187929913333	28.460498941515414	23.98418370262624	32.50064522494699	25.96150997149434	23.78804440542089	12.36931687685298	20.35851914885753	35.733737559902686	15.132745950421556	37.88977130974851	1.091367980025216	1.211569739869687	0.9007884103663736	0.7740725767221899	0.6260978670012547	80.0	3.0	31.400636936215164	88.0	324.0	4378.0	17848.0	0.6153846153846154	0.31790123456790126	0.7864077669902912	-1.0	0.1525974146259374	61.209090534554186	25.093989859629687	3.0	0.16747572815533981	116.0	69.0	185.0	11018.0	8742.0	19760.0	137.0
16	262	large	iso	958.0	606.0	98.74011527999994	77.01219323999996	3.760369158679476E-5	1564.0	178.16652208	38.18376618407357	31.11269837220809	37.11311659522011	49.23639479905884	27.073972741361768	30.584799319805263	13.038404810405298	29.698484809834994	31.81980515339464	17.26267650163207	39.210581211627385	0.8852100828999048	1.2272727272727273	0.7212822897702927	0.7799483829000449	0.6325678496868476	111.0	3.0	35.73513677041127	300.0	329.0	13178.0	15931.0	0.5714285714285714	0.40217391304347827	0.5230524642289348	-1.0	0.05217672564367878	65.60179490329566	25.32286073873018	2.0	0.2178060413354531	74.0	80.0	154.0	8391.0	9538.0	17929.0	125.0
16	264	large	iso	711.0	383.0	84.01219323999997	60.11269832000001	8.024503658700587E-5	1094.0	146.95331867999988	32.7566787083184	26.68332812825267	19.653824058053317	41.82325976739551	22.20360331117452	21.38369834388266	10.816653826391969	19.56852847346887	30.206127066533217	14.422205101855956	29.34538087105746	1.0383425240155622	1.227608435907033	0.8458255039998732	0.7155234972651456	0.5386779184247539	108.0	3.0	30.886890422961002	7.0	246.0	385.0	19168.0	0.2	0.2312614259597806	0.9723320158102767	-1.0	0.23340716281334375	51.25151843553716	15.132745950421556	3.0	0.4426877470355731	93.0	39.0	132.0	13752.0	6655.0	20407.0	178.0
16	277	large	F	984.0	618.0	101.32590171999992	78.42640679999995	6.474204993196911E-5	1602.0	182.16652208	37.0	31.622776601683793	45.543071693723796	64.73516383803886	27.16615541441225	29.61220323343528	13.038404810405298	36.648648648648646	22.768399153212332	16.55294535724685	40.52508992512982	0.9173973040864049	1.1700427342623003	0.7840716216786853	0.7740015678984082	0.6280487804878049	111.0	4.0	34.48187929913333	463.0	390.0	20891.0	19607.0	0.7142857142857143	0.5324594257178527	0.45720984759671746	0.010147765524744994	-1.0	58.35825855069517	23.866662789516376	3.0	0.08323563892145369	65.0	77.0	142.0	3486.0	5442.0	8928.0	63.0
16	279	large	E	902.0	565.0	97.98275595999993	74.59797967999997	1.0568010079569294E-4	1467.0	174.9949492	36.235341863986875	29.832867780352597	31.447389779612127	47.82762968496011	27.294688127912362	25.2650090502078	11.40175425099138	29.8603502641537	32.71559432991476	17.11724276862369	40.29038547667282	1.0803355769107816	1.2146114188811186	0.8894495474988785	0.7613378389811114	0.6263858093126385	98.0	3.0	35.22782990761707	413.0	189.0	18890.0	10080.0	0.8333333333333334	0.4103612815269257	0.313953488372093	0.05980846412501887	-1.0	118.35993071064516	51.479098256948305	2.0	0.19601328903654486	84.0	60.0	144.0	4957.0	3653.0	8610.0	86.0
17	282	medium	iso	1162.0	531.0	113.56854239999988	73.11269832	7.371432173315114E-5	1693.0	189.09545428000004	40.311288741492746	35.84689665786984	69.65589874408161	85.45800431973326	26.627053911388696	24.603557045873522	11.40175425099138	43.66022657540138	8.257339619244727	18.439088914585774	43.79777091966739	1.0822440780307638	1.1245405460403444	0.9623877785834295	0.6437759680184121	0.4569707401032702	85.0	5.0	36.235341863986875	51.0	394.0	4152.0	40496.0	0.5	0.26284701712935615	0.8853932584269663	-1.0	0.22020121944430487	107.71708809379018	37.769728648009426	7.0	0.5932584269662922	104.0	101.0	205.0	8060.0	9875.0	17935.0	90.0
17	291	large	iso	762.0	457.0	88.18376611999994	66.94112544	5.547494466916329E-5	1219.0	157.53910511999996	32.28002478313795	27.892651361962706	22.45154645600387	42.05131365816027	24.698178070456937	22.16047609564436	10.816653826391969	22.45971014181863	31.37026984796577	15.620499351813308	33.53217060127581	1.1145147768423334	1.1572949578812115	0.9630343321315419	0.7591093960412952	0.5997375328083989	56.0	4.0	32.202484376209235	68.0	341.0	3988.0	23390.0	0.6	0.3355209187858901	0.8337408312958435	-1.0	0.17185247276554166	94.26834959889644	31.258988449311936	8.0	0.511002444987775	85.0	77.0	162.0	8480.0	9577.0	18057.0	127.0
[truncated: 67 more columns]
