# Supplementary material for: Exploiting Single-Cell Quantitative Data to Map Genetic Variants Having Probabilistic Effects
Source: PLoS Genet. 2016 Aug 1;12(8):e1006213. doi: 10.1371/journal.pgen.1006213 (PMC4968810; doi:10.1371/journal.pgen.1006213)
Supplement: S1 Dataset — (ZIP) [file pgen.1006213.s007.zip › data/2014-10-07_morpho/segregants/gaelA1-1-3_A.xls]

image_number	cell_	Agroup	C11-1_A	C12-1_A	C13_A	C103_A	C104_A	C115_A	C126_A	C127_A	A7-1_A	A8-1_A	A101_A	A120_A	A121_A	A122_A	A123_A	D14-1_A	D15-1_A	D16-1_A	D17-1_A	D102_A	D105_A	D117_A	D127_A	D135_A	D147_A	D148_A	D154_A	D155_A	D173_A	D176_A	D179_A	D182_A	D188_A	D191_A	D194_A
1	10	A	763.0	101.4974745999999	7.926419882691579E-5	34.132096331752024	26.92582403567252	1.2676342342032807	128.0	3.0	344.0	11362.0	0.4508519003931848	8.246211251235321	4.123105625617661	1.0	0.06686046511627906	70.0	7033.0	114.0	7.344091355008902E-4	24.596747752497688	0.7206339602884603	7.280109889280518	25.495097567963924	8.246211251235321	0.46895310261062645	0.5311851620184319	15.01836063115067	16.927513064147035	5.385164807134504	10.295630140987	4.47213595499958	2.3021728866442674	1.0	100.47142857142858	1.1346509313237594
1	13	B	774.0	101.74011527999993	8.52032996769495E-5	34.52535300326414	27.459060435491963	1.2573391971794745	86.0	2.0	68.0	4572.0	0.08785529715762273	10.770329614269007	5.385164807134504	1.0	0.3088235294117647	85.0	4856.0	79.0	5.143125425032175E-4	18.110770276274835	0.524564376635413	1.4142135623730951	18.439088914585774	1.4142135623730951	0.09513029883089882	0.08687444855261388	55.00797980144134	34.99202019855866	5.830951894845301	11.40175425099138	4.242640687119285	2.68741924943285	2.0	57.129411764705885	1.382825370675453
1	15	A	702.0	96.66904747999993	1.1908044107306072E-4	31.78049716414141	25.495097567963924	1.2465336553202861	97.0	3.0	212.0	5817.0	0.301994301994302	0.0	0.0	0.0	0.0	55.0	5491.0	134.0	7.233128086612272E-4	17.46424919657298	0.5495272495698479	3.605551275463989	17.72004514666935	2.8284271247461903	0.27653315937748607	0.22222222222222224	81.32682595212023	70.01689347810003	5.0990195135927845	8.246211251235321	4.123105625617661	2.0	1.0	99.83636363636364	1.3421963212529593
1	16	B	881.0	108.81118307999988	1.1484498906179823E-4	37.589892258425	29.5296461204668	1.2729543762589048	116.0	4.0	57.0	2998.0	0.06469920544835414	0.0	0.0	0.0	0.22807017543859648	121.0	3647.0	41.0	0.002056439912223348	22.67156809750927	0.6031293716312236	6.0	21.400934559032695	4.0	0.42857142857142855	0.2857142857142857	62.10272896905238	62.10272896905238	9.219544457292887	16.97056274847714	6.4031242374328485	2.650356625796317	2.0	30.140495867768596	1.3602961338086097
1	19	B	713.0	96.91168815999993	1.1464672941781608E-4	32.2490309931942	26.419689627245813	1.2206438246699447	126.0	3.0	90.0	4551.0	0.12622720897615708	15.133575248369311	7.211102550927978	2.0	0.4777777777777778	62.0	3737.0	85.0	0.001064467716449638	18.35755975068582	0.5692437628454629	2.23606797749979	19.235384061671343	3.1622776601683795	0.1350858067395748	0.18864566947613626	3.1798301198642207	11.3099324740202	5.385164807134504	9.219544457292887	4.242640687119285	2.173067468400883	1.0	60.274193548387096	1.4102221032914102
1	20	A	632.0	91.25483391999994	9.031953549454854E-5	29.732137494637012	25.298221281347036	1.1752659273543158	104.0	3.0	319.0	9829.0	0.504746835443038	0.0	0.0	0.0	0.025078369905956112	58.0	5282.0	116.0	8.246682631451944E-4	15.811388300841896	0.5317945372643963	4.123105625617661	17.0	5.830951894845301	0.3090398323477543	0.41972110157675935	84.38241940987317	78.69006752597979	5.0990195135927845	8.246211251235321	4.123105625617661	2.0	2.23606797749979	91.06896551724138	1.2737599394168875
1	21	B	812.0	104.08326103999991	9.780716784646372E-5	34.132096331752024	28.30194339616981	1.205998325061	121.0	3.0	71.0	6214.0	0.0874384236453202	8.94427190999916	4.47213595499958	1.0	0.38028169014084506	165.0	5519.0	48.0	6.447451607581354E-4	18.384776310850235	0.5386360138022771	3.605551275463989	22.47220505424423	7.0710678118654755	0.23620751769642942	0.43852900965351466	66.42529379808738	40.86532862626356	9.433981132056603	18.027756377319946	5.830951894845301	3.0917347120042113	4.123105625617661	33.448484848484846	1.4350425801775686
1	23	B	758.0	99.49747459999993	4.428610408735979E-5	31.78049716414141	27.892651361962706	1.139386025076145	120.0	3.0	89.0	5987.0	0.11741424802110818	6.324555320336759	3.1622776601683795	1.0	0.2247191011235955	60.0	4269.0	89.0	6.992320228620672E-4	18.384776310850235	0.5784924073369802	4.123105625617661	18.027756377319946	3.1622776601683795	0.2831760569774271	0.22703830459324992	61.03233935393599	56.633633998940454	6.082762530298219	10.04987562112089	4.0	2.5124689052802225	1.0	71.15	1.2508784258608572
1	25	B	835.0	105.74011527999988	1.164219509359488E-4	35.0	28.0178514522438	1.2492035679344369	90.0	4.0	124.0	5963.0	0.14850299401197606	11.661903789690601	5.830951894845301	1.0	0.22580645161290322	97.0	6003.0	94.0	4.6629304929383773E-4	19.72308292331602	0.5635166549518863	3.0	20.0	2.8284271247461903	0.2	0.15384615384615385	35.537677791974374	9.462322208025618	6.4031242374328485	10.816653826391969	5.0	2.1633307652783937	2.23606797749979	61.88659793814433	1.5189072130601367
1	26	B	817.0	105.15432883999992	4.124810247703278E-5	35.510561809129406	27.784887978899608	1.2780530854073202	97.0	3.0	199.0	6439.0	0.24357405140758873	0.0	0.0	0.0	0.08040201005025126	71.0	11036.0	221.0	6.477276902001694E-4	20.591260281974	0.5798629825304593	3.1622776601683795	20.248456731316587	2.8284271247461903	0.18864566947613626	0.15987215339548633	12.528807709151522	14.036243467926479	5.385164807134504	9.433981132056603	4.47213595499958	2.1095023109728985	1.4142135623730951	155.43661971830986	1.4218013773106197
1	27	B	734.0	98.08326103999991	7.397422539693944E-5	32.2490309931942	27.16615541441225	1.187103235671153	71.0	3.0	177.0	8486.0	0.24114441416893734	24.15668918711948	11.045361017187261	2.0	0.22598870056497175	67.0	5320.0	88.0	5.990496648815596E-4	18.0	0.558156305651438	2.8284271247461903	18.027756377319946	3.605551275463989	0.2	0.2650854018430103	52.12501634890181	63.434948822922024	5.385164807134504	9.486832980505138	4.123105625617661	2.3008949665421112	1.0	79.40298507462687	1.1082706766917292
2	30	A	794.0	102.91168815999993	6.027714949787866E-5	34.9857113690718	27.784887978899608	1.259163304730278	124.0	3.0	380.0	18831.0	0.47858942065491183	42.786481841840924	19.1049731745428	2.0	0.09736842105263158	160.0	3961.0	31.0	0.0024625795463287794	21.470910553583888	0.613705130276833	4.123105625617661	18.35755975068582	1.0	0.25	0.06666666666666667	16.927513064147035	30.963756532073518	9.486832980505138	16.76305461424021	7.280109889280518	2.3025826353147094	3.1622776601683795	24.75625	1.2522090381216864
2	41	B	669.0	93.25483391999994	5.9435655473725776E-5	28.635642126552707	26.832815729997478	1.0671873729054748	116.0	3.0	126.0	11806.0	0.18834080717488788	48.23604916011513	20.024984394500787	4.0	0.6349206349206349	63.0	3007.0	51.0	5.805280608365053E-4	17.029386365926403	0.59469196781642	5.0	16.278820596099706	5.0990195135927845	0.38461538461538464	0.38218767082460553	65.22485943116808	76.53479190518829	5.385164807134504	8.602325267042627	4.47213595499958	1.9235384061671343	1.0	47.73015873015873	1.068506817426006
3	59	B	1205.0	127.63961019999985	4.594759395655396E-5	41.78516483155236	34.539832078341085	1.2097674573743689	144.0	3.0	91.0	10883.0	0.07551867219917012	75.9414643743206	32.802438933713454	2.0	0.8461538461538461	100.0	5356.0	67.0	4.4717965445067163E-4	27.202941017470888	0.6510191147296779	6.082762530298219	27.51363298439521	6.324555320336759	0.3007732496038529	0.3174203325344759	13.37133196989194	4.398705354995542	7.0	11.704699910719626	6.324555320336759	1.8506755523321747	1.0	53.56	1.2509335324869304
3	62	A	861.0	107.25483391999991	1.30542955954377E-4	35.510561809129406	29.68164415931166	1.196381225330104	138.0	3.0	439.0	14727.0	0.5098722415795587	0.0	0.0	0.0	0.015945330296127564	74.0	2180.0	42.0	8.829749538171069E-4	21.02379604162864	0.5920434645509786	4.0	20.248456731316587	4.47213595499958	0.23529411764705882	0.2701716134791496	33.69006752597977	60.255118703057775	6.324555320336759	10.44030650891055	5.385164807134504	1.9387162478442206	2.0	29.45945945945946	1.4256880733944954
3	65	A	534.0	84.42640679999995	2.2826331917671818E-4	27.51363298439521	22.47220505424423	1.2243405984406868	119.0	3.0	200.0	7421.0	0.37453183520599254	8.0	4.0	1.0	0.085	59.0	2107.0	53.0	6.478970573816341E-4	15.297058540778355	0.5559810494475348	2.8284271247461903	15.297058540778355	2.8284271247461903	0.2102353324910547	0.2102353324910547	66.03751102542181	66.03751102542181	4.47213595499958	8.602325267042627	3.605551275463989	2.385855756810896	0.0	35.71186440677966	1.4841006169909825
3	68	B	784.0	101.25483391999994	7.030545845777103E-5	32.64965543462902	29.068883707497267	1.1231822922119372	86.0	3.0	140.0	10838.0	0.17857142857142858	31.215251491065423	13.601470508735444	3.0	0.42142857142857143	75.0	2665.0	36.0	3.2702802805501246E-4	17.204650534085253	0.5269473844381704	1.4142135623730951	16.64331697709324	2.23606797749979	0.09090909090909091	0.14285714285714285	85.23635830927381	76.32869286780416	6.4031242374328485	11.40175425099138	4.242640687119285	2.68741924943285	1.0	35.53333333333333	1.0131332082551596
3	70	B	664.0	93.49747459999995	7.711165194429072E-5	30.083217912982647	27.202941017470888	1.1058810844629603	114.0	3.0	122.0	6389.0	0.18373493975903615	44.54090807679715	18.601075237738275	1.0	0.3360655737704918	83.0	5268.0	74.0	0.0012953117563895805	16.15549442140351	0.5370268057138755	2.0	15.231546211727817	2.23606797749979	0.14285714285714285	0.16666666666666666	75.06858282186245	78.36636600105956	6.324555320336759	10.816653826391969	5.0	2.1633307652783937	1.0	63.46987951807229	1.165907365223994
3	71	A	958.0	111.74011527999993	5.1210455018578106E-5	36.40054944640259	31.38470965295043	1.159817944754529	93.0	4.0	350.0	6843.0	0.3653444676409186	0.0	0.0	0.0	0.0	111.0	5180.0	57.0	3.562986398386044E-4	22.135943621178654	0.6081211398682971	4.123105625617661	23.40939982143925	5.385164807134504	0.23608834134288123	0.3083536398570881	8.343891584033102	0.5787255656077548	6.708203932499369	12.206555615733702	5.830951894845301	2.0934070175616757	1.4142135623730951	46.666666666666664	1.2214285714285715
3	72	B	900.0	110.56854239999991	1.3388871740882877E-4	36.6742416417845	29.614185789921695	1.2384011467323706	88.0	4.0	116.0	9421.0	0.1288888888888889	18.857300762134084	9.0	1.0	0.3448275862068966	88.0	2889.0	47.0	0.0032748766292812572	22.20360331117452	0.6054277421206994	4.123105625617661	20.09975124224178	2.8284271247461903	0.22360679774997896	0.18181818181818182	23.49856567595208	54.46232220802561	7.615773105863909	13.601470508735444	5.385164807134504	2.525729665824826	2.23606797749979	32.82954545454545	1.431637244721357
4	73	B	1077.0	120.81118307999986	5.7455592975785185E-5	38.63935817272331	33.54101966249684	1.1520030864156185	106.0	3.0	254.0	17300.0	0.23584029712163418	48.60913139990778	22.02271554554524	2.0	0.42913385826771655	110.0	5583.0	75.0	3.8180200878126146E-4	19.924858845171276	0.5156622621966023	3.0	21.095023109728988	2.8284271247461903	0.1875	0.15384615384615385	78.11134196037203	56.88865803962797	6.324555320336759	12.649110640673518	5.385164807134504	2.3488808780588144	2.23606797749979	50.75454545454546	1.4777001612036538
4	78	B	804.0	102.3259017199999	3.493528464898742E-5	33.94112549695428	28.284271247461902	1.2	141.0	3.0	167.0	15497.0	0.20771144278606965	60.48119636653772	24.0	1.0	0.5868263473053892	63.0	3684.0	76.0	7.928878767299499E-4	20.0	0.5892556509887896	4.0	19.209372712298546	3.0	0.26666666666666666	0.2	45.0	45.0	5.385164807134504	9.055385138137417	4.123105625617661	2.196253494422879	1.0	58.476190476190474	1.2996742671009773
4	80	B	722.0	98.08326103999994	1.1080816839296659E-4	31.906112267087632	27.459060435491963	1.161952075601526	120.0	4.0	79.0	9148.0	0.10941828254847645	54.177179017214286	24.08318915758459	2.0	0.6708860759493671	62.0	3477.0	71.0	0.0011231515661045547	17.804493814764857	0.5580276802677357	3.1622776601683795	17.69180601295413	4.0	0.2	0.26666666666666666	39.957548930829084	58.39249775375109	5.385164807134504	8.94427190999916	4.47213595499958	2.0	1.4142135623730951	56.08064516129032	1.2660339373022722
4	82	B	646.0	92.66904747999993	9.374209688790068E-5	30.364452901377952	26.248809496813376	1.1567935263907576	147.0	3.0	65.0	6290.0	0.10061919504643962	15.442387549448897	7.280109889280518	1.0	0.5076923076923077	60.0	3471.0	61.0	7.73820335130536E-4	16.64331697709324	0.548118453875978	4.123105625617661	17.204650534085253	5.0990195135927845	0.3090398323477543	0.38218767082460553	85.60129464500446	82.8749836510982	5.385164807134504	9.486832980505138	4.123105625617661	2.3008949665421112	1.0	57.85	1.0544511668107173
4	83	A	667.0	93.01219323999996	9.391041777674672E-5	30.23243291566195	26.627053911388696	1.1354028506597642	121.0	3.0	233.0	11941.0	0.3493253373313343	39.424194991378144	17.204650534085253	2.0	0.2832618025751073	66.0	1925.0	28.0	6.475569220265658E-4	16.401219466856727	0.5425041217360993	4.47213595499958	17.029386365926403	4.123105625617661	0.3333333333333333	0.28797018815893544	84.95754893082909	72.42874122167757	5.0990195135927845	9.486832980505138	4.123105625617661	2.3008949665421112	1.0	29.166666666666668	0.96
4	84	A	849.0	107.15432883999989	4.692168319666248E-5	35.0	29.206163733020468	1.1983771754463262	154.0	3.0	527.0	31540.0	0.6207302709069493	88.38412134982826	25.942243542145693	2.0	0.31688804554079697	101.0	5358.0	77.0	0.0012702381814905575	24.08318915758459	0.6880911187881312	6.4031242374328485	24.08318915758459	6.4031242374328485	0.3904053750620288	0.3904053750620288	15.80251395393553	15.80251395393553	9.219544457292887	14.560219778561036	4.123105625617661	3.5313720046596786	0.0	53.04950495049505	1.4514744307577454
4	86	B	889.0	111.63961019999985	1.550602471260206E-4	36.359317925395686	30.01666203960727	1.2113045040590864	81.0	3.0	87.0	9579.0	0.09786276715410573	10.0	5.0	1.0	0.5057471264367817	131.0	8927.0	62.0	0.001729476131051358	19.209372712298546	0.528320491372075	2.0	20.12461179749811	2.0	0.13333333333333333	0.13333333333333333	56.309932474020215	33.69006752597977	8.54400374531753	16.1245154965971	5.830951894845301	2.7653315937748606	2.8284271247461903	68.14503816793894	0.9098241290467122
4	87	B	815.0	102.91168815999991	6.394405242808909E-5	33.54101966249684	29.427877939124322	1.1397702454754342	129.0	3.0	130.0	15852.0	0.15950920245398773	52.199125392629654	23.323807579381203	2.0	0.5923076923076923	74.0	3071.0	51.0	6.844282597875617E-4	18.110770276274835	0.5399588461684424	5.0990195135927845	18.027756377319946	4.123105625617661	0.3561309707013459	0.28797018815893544	88.69804732742112	85.97173633351487	5.385164807134504	10.04987562112089	5.0990195135927845	1.9709427654336857	1.0	41.5	1.2289156626506024
5	96	B	756.0	99.84062035999996	1.5847143547359144E-4	32.202484376209235	26.832815729997478	1.2001157351596459	79.0	3.0	132.0	11680.0	0.1746031746031746	36.91252064371803	17.029386365926403	3.0	0.5075757575757576	68.0	5024.0	97.0	2.8374146660561727E-4	18.601075237738275	0.5776285773615809	4.0	17.804493814764857	4.123105625617661	0.3076923076923077	0.3090398323477543	63.43494882292201	77.47119229084848	5.385164807134504	9.486832980505138	4.123105625617661	2.3008949665421112	1.0	73.88235294117646	1.3128980891719746
5	106	A	821.0	105.15432883999992	7.77173108693861E-5	36.069377593742864	27.586228448267445	1.3075139162783307	51.0	3.0	353.0	16859.0	0.4299634591961023	59.802642547635706	24.515301344262525	3.0	0.1501416430594901	67.0	6704.0	102.0	9.128491708103902E-4	21.95449840010015	0.608674168081811	6.082762530298219	22.47220505424423	6.0	0.4301162633521313	0.42857142857142855	54.46232220802561	45.0	5.830951894845301	9.848857801796104	3.605551275463989	2.7315816776253388	1.0	100.05970149253731	1.0193914081145585
5	107	B	867.0	106.5685423999999	5.0550317816333664E-5	34.713109915419565	29.732137494637012	1.1675282317553188	58.0	4.0	162.0	11466.0	0.18685121107266436	52.02426182954875	23.194827009486403	3.0	0.42592592592592593	90.0	9876.0	142.0	8.036427255530546E-4	20.0	0.5761512019156774	4.123105625617661	19.209372712298546	3.1622776601683795	0.26559258100921596	0.2	61.326853510565	65.72555886556054	6.0	11.40175425099138	5.0990195135927845	2.23606797749979	1.0	109.73333333333333	1.2940461725394896
6	116	B	862.0	107.98275595999988	1.0255744734279501E-4	36.235341863986875	29.206163733020468	1.2406744752656174	98.0	3.0	139.0	6554.0	0.16125290023201855	8.94427190999916	4.47213595499958	1.0	0.2733812949640288	65.0	2716.0	56.0	8.645535786718744E-4	20.248456731316587	0.5588040760680906	3.0	18.867962264113206	2.23606797749979	0.2	0.16666666666666666	40.60129464500446	67.16634582208245	5.0990195135927845	9.219544457292887	4.123105625617661	2.23606797749979	1.4142135623730951	41.784615384615385	1.3402061855670102
6	117	B	918.0	110.3259017199999	3.890718474129897E-5	36.6742416417845	29.832867780352597	1.2293233728584922	91.0	3.0	75.0	7699.0	0.08169934640522876	11.661903789690601	5.830951894845301	1.0	0.5333333333333333	79.0	5395.0	100.0	8.064085681433001E-4	24.73863375370596	0.6745506558892332	6.324555320336759	25.709920264364882	7.280109889280518	0.3508232077228117	0.41084036914256306	8.972626614896393	6.483073692897239	6.4031242374328485	10.63014581273465	5.0	2.12602916254693	1.0	68.29113924050633	1.4643188137164043
6	120	B	1099.0	121.63961019999986	6.101372636836961E-5	39.92492955535426	33.24154027718932	1.201055342876249	122.0	3.0	171.0	9333.0	0.15559599636032756	14.799724712947125	7.0710678118654755	1.0	0.23391812865497075	79.0	8089.0	145.0	4.734050993115174E-4	25.495097567963924	0.6385758936059243	6.4031242374328485	25.079872407968907	5.830951894845301	0.32015621187164245	0.28797018815893544	15.826154076172553	8.13010235415598	6.082762530298219	10.04987562112089	4.0	2.5124689052802225	1.0	102.39240506329114	1.4161206576832737
6	122	B	851.0	106.32590171999989	6.536693729180574E-5	35.608987629529715	28.42534080710379	1.252719813323422	120.0	4.0	152.0	6815.0	0.17861339600470036	0.0	0.0	0.0	0.07236842105263158	85.0	6659.0	107.0	9.472257260427576E-4	20.591260281974	0.5782601992564973	4.123105625617661	20.0	2.23606797749979	0.28797018815893544	0.125	52.19347005529552	11.592175410291063	6.4031242374328485	10.816653826391969	5.0	2.1633307652783937	2.8284271247461903	78.34117647058824	1.3658206937978674
6	125	A	776.0	103.7401152799999	2.206542010481516E-4	36.05551275463989	25.238858928247925	1.4285714285714286	85.0	3.0	455.0	11622.0	0.586340206185567	0.0	0.0	0.0	0.0	55.0	8434.0	226.0	4.652978894247087E-4	23.345235059857504	0.6474803234313529	6.324555320336759	23.345235059857504	6.324555320336759	0.4	0.4	37.874983651098205	37.874983651098205	5.385164807134504	9.433981132056603	2.8284271247461903	3.335416016031583	0.0	153.34545454545454	1.473796537823097
6	128	B	1197.0	126.81118307999986	5.500589120961494E-5	40.607881008493905	35.608987629529715	1.1403829120606261	174.0	4.0	131.0	6200.0	0.10944026733500417	0.0	0.0	0.0	0.1297709923664122	107.0	6429.0	83.0	2.6667322864030183E-4	27.018512172212592	0.6653514416711662	7.0710678118654755	27.80287754891569	7.810249675906654	0.3333333333333333	0.3673632428705808	8.13010235415598	2.9356734464211627	6.708203932499369	11.180339887498949	5.830951894845301	1.917412472118426	1.0	60.08411214953271	1.381396795769171
7	134	B	915.0	112.22539663999989	5.431278179632829E-5	37.8021163428716	29.206163733020468	1.294319811681825	92.0	3.0	59.0	4972.0	0.06448087431693988	44.2541493880922	21.02379604162864	1.0	0.5932203389830508	75.0	5094.0	98.0	0.0017211324119510195	21.213203435596427	0.561164439662295	4.0	20.518284528683193	4.123105625617661	0.23529411764705882	0.26559258100921596	51.34019174590992	65.37643521383639	7.0	11.0	5.0	2.2	1.0	67.92	1.4428739693757362
7	142	B	634.0	91.25483391999992	1.0613355884430436E-4	30.0	25.0	1.2	93.0	3.0	45.0	3043.0	0.07097791798107256	18.439088914585774	9.219544457292887	1.0	0.6444444444444445	62.0	3321.0	77.0	0.0017026669194511504	20.248456731316587	0.6749485577105528	5.385164807134504	19.72308292331602	5.0990195135927845	0.33333333333333337	0.3333333333333333	15.068488159492205	25.559965171823805	5.0990195135927845	9.486832980505138	4.123105625617661	2.3008949665421112	1.0	53.564516129032256	1.4375188196326407
8	151	A	743.0	98.91168815999994	7.560557434549771E-5	32.0624390837628	28.071337695236398	1.142177100067578	118.0	3.0	473.0	14558.0	0.6366083445491252	0.0	0.0	0.0	0.021141649048625793	79.0	6893.0	121.0	8.159677864726009E-4	20.223748416156685	0.6307613829167004	5.656854249492381	23.08679276123039	7.615773105863909	0.36363636363636365	0.46008567910421677	48.576334374997344	26.77492488864553	5.830951894845301	9.486832980505138	5.385164807134504	1.7616606585441106	3.1622776601683795	87.25316455696202	1.3867691861308575
8	157	B	614.0	90.66904747999996	1.577056030146649E-4	31.04834939252005	24.73863375370596	1.2550551377102166	84.0	3.0	73.0	6025.0	0.11889250814332247	52.38532984666571	22.360679774997898	3.0	0.589041095890411	62.0	9796.0	209.0	3.4319547474334703E-4	16.55294535724685	0.5331344719160713	3.0	17.029386365926403	3.605551275463989	0.23076923076923078	0.2650854018430103	75.06858282186246	71.24134965215775	5.385164807134504	8.94427190999916	4.47213595499958	2.0	2.0	158.0	1.3227848101265822
8	160	B	972.0	114.56854239999988	3.6070454273270956E-5	39.6232255123179	30.479501308256342	1.299995859892389	113.0	3.0	92.0	8509.0	0.09465020576131687	8.94427190999916	4.47213595499958	1.0	0.2391304347826087	85.0	10301.0	154.0	3.4129926497245694E-4	23.853720883753127	0.6020136062960746	6.082762530298219	24.186773244895647	7.280109889280518	0.3736611319222725	0.46895310261062645	54.46232220802561	60.94539590092285	5.385164807134504	10.44030650891055	5.385164807134504	1.9387162478442206	1.4142135623730951	121.18823529411765	1.2707504125813027
8	161	A	1175.0	126.46803731999984	3.985771014059523E-5	39.96248240537617	35.84689665786984	1.114810098815145	92.0	3.0	383.0	15359.0	0.32595744680851063	8.48528137423857	4.242640687119285	1.0	0.06788511749347259	78.0	5346.0	101.0	3.418532001943657E-4	28.178005607210743	0.7051114923586415	8.246211251235321	28.653097563788805	8.54400374531753	0.41972110157675935	0.44239174468345926	18.86899945506144	12.349197703404428	5.830951894845301	10.295630140987	4.47213595499958	2.3021728866442674	1.0	68.53846153846153	1.473625140291807
9	165	A	554.0	84.18376611999996	6.709379621878588E-5	27.313000567495326	24.698178070456937	1.1058710682860509	108.0	3.0	262.0	19027.0	0.4729241877256318	46.76025524037011	17.69180601295413	2.0	0.42748091603053434	64.0	2489.0	50.0	9.698712643717104E-4	19.4164878389476	0.7108881278337023	7.280109889280518	18.439088914585774	6.324555320336759	0.5	0.45407660918649984	42.51044707800082	45.0	5.0990195135927845	9.219544457292887	4.123105625617661	2.23606797749979	1.0	38.890625	1.2856568903173966
9	168	B	842.0	105.74011527999991	5.1946652508042024E-5	35.608987629529715	29.206163733020468	1.219228514742257	74.0	3.0	124.0	11339.0	0.14726840855106887	8.48528137423857	4.242640687119285	1.0	0.27419354838709675	91.0	4026.0	65.0	2.9346303779190957E-4	23.323807579381203	0.6549977725297449	6.082762530298219	24.698178070456937	7.280109889280518	0.3523649724724399	0.41084036914256306	28.69490437934344	22.211830686446206	6.324555320336759	11.704699910719626	5.385164807134504	2.17350820818199	1.4142135623730951	44.24175824175824	1.4692001987083954
9	171	A	678.0	96.0832610399999	1.751169204082689E-4	31.240998703626616	26.248809496813376	1.1901872619182707	110.0	3.0	262.0	19214.0	0.3864306784660767	59.150510229598126	21.95449840010015	2.0	0.37404580152671757	94.0	2166.0	34.0	5.727885950539031E-4	20.248456731316587	0.6481373058335053	5.0990195135927845	21.095023109728988	6.082762530298219	0.3333333333333333	0.40196026221723297	28.495638618244975	30.34324888423958	6.4031242374328485	11.40175425099138	5.0	2.2803508501982757	1.0	23.04255319148936	1.4755309325946446
9	172	B	747.0	98.6690474799999	4.149651540206447E-5	33.52610922848042	27.202941017470888	1.2324442863346476	132.0	4.0	23.0	2200.0	0.030789825970548863	4.47213595499958	2.23606797749979	1.0	0.782608695652174	56.0	3409.0	77.0	4.0732694973348344E-4	19.4164878389476	0.5791452776886289	6.0	18.601075237738275	6.082762530298219	0.42857142857142855	0.4301162633521313	72.64597536373867	82.10829757176428	5.0	8.602325267042627	3.605551275463989	2.385855756810896	1.0	60.875	1.264887063655031
9	177	B	714.0	98.08326103999994	1.505538537093252E-4	32.89376840679705	26.570660511172846	1.2379733049152228	132.0	3.0	168.0	14402.0	0.23529411764705882	65.72063723751693	25.019992006393608	1.0	0.4523809523809524	85.0	2062.0	34.0	3.0614513538153694E-4	20.248456731316587	0.6155712073151375	4.47213595499958	22.47220505424423	6.708203932499369	0.23802777946288958	0.3570416691943344	8.13010235415598	8.13010235415598	6.324555320336759	11.180339887498949	4.123105625617661	2.711630722733202	2.23606797749979	24.258823529411764	1.4015518913676044
9	178	A	797.0	102.91168815999993	4.6694453304962445E-5	34.828149534535996	27.018512172212592	1.2890476467595906	156.0	3.0	410.0	18035.0	0.5144291091593476	69.04407677541873	27.586228448267445	1.0	0.18292682926829268	66.0	4901.0	111.0	6.104848117900309E-4	20.591260281974	0.5912246432029203	5.0990195135927845	21.095023109728988	5.0	0.3561309707013459	0.3333333333333333	51.54629078329404	40.23635830927381	5.385164807134504	9.848857801796104	4.47213595499958	2.2022715545545237	1.0	74.25757575757575	1.494796980208121
9	181	A	860.0	106.91168815999988	1.0097339432061691E-4	36.124783736376884	29.068883707497267	1.2427303401079624	100.0	3.0	319.0	10994.0	0.37093023255813956	16.246211251235323	8.0	1.0	0.10344827586206896	126.0	5553.0	67.0	2.998713052727229E-4	21.2602916254693	0.5885237066225159	4.0	21.2602916254693	4.0	0.25	0.25	47.29061004263855	47.29061004263855	7.0710678118654755	12.806248474865697	6.4031242374328485	2.0	0.0	44.07142857142857	1.520259319286872
9	184	B	871.0	108.3259017199999	8.934651694736439E-5	36.05551275463989	29.732137494637012	1.2126781251816647	92.0	3.0	157.0	7297.0	0.18025258323765786	18.867962264113206	9.433981132056603	1.0	0.1910828025477707	90.0	8351.0	137.0	5.038730258719006E-4	18.788294228055936	0.5210935247519983	2.0	19.313207915827967	1.4142135623730951	0.15384615384615385	0.07993607669774316	70.55996517182382	25.55996517182382	6.324555320336759	11.40175425099138	5.0990195135927845	2.23606797749979	1.4142135623730951	92.78888888888889	1.476469883846246
10	188	A	744.0	100.32590171999993	1.798727126916289E-4	33.24154027718932	26.0	1.278520779891897	118.0	3.0	256.0	11705.0	0.34408602150537637	16.1245154965971	8.06225774829855	1.0	0.11328125	67.0	8217.0	169.0	0.00149847577137462	18.027756377319946	0.5423261445466404	4.0	17.88854381999832	2.23606797749979	0.3076923076923077	0.16666666666666666	68.19859051364818	41.63353933657021	6.082762530298219	9.486832980505138	4.47213595499958	2.1213203435596424	2.23606797749979	122.64179104477611	1.3779968358281611
10	192	B	868.0	108.91168815999991	1.8461881457884752E-4	36.76955262170047	28.792360097775937	1.277059348272764	112.0	3.0	117.0	10614.0	0.1347926267281106	46.2014789639385	19.4164878389476	2.0	0.7350427350427351	181.0	6630.0	58.0	0.001953968380190946	20.12461179749811	0.5473172873368349	2.23606797749979	22.360679774997898	4.242640687119285	0.1350858067395748	0.23076923076923075	41.054813770962426	22.61986494804043	9.055385138137417	17.11724276862369	8.06225774829855	2.123132663705287	2.23606797749979	36.629834254143645	1.5834087481146306
10	194	A	691.0	95.49747459999992	1.1149683879325824E-4	31.304951684997057	26.832815729997478	1.1666666666666667	93.0	4.0	205.0	8715.0	0.29667149059334297	38.357863829426485	18.384776310850235	1.0	0.17073170731707318	61.0	9721.0	228.0	0.0015966270338533639	18.973665961010276	0.6060915267313264	4.123105625617661	18.384776310850235	3.0	0.3090398323477543	0.2	40.60129464500446	26.565051177077976	6.4031242374328485	9.433981132056603	4.47213595499958	2.1095023109728985	1.4142135623730951	159.36065573770492	1.4307170044234132
10	201	B	696.0	96.3259017199999	1.0653042636409973E-4	32.01562118716424	27.0	1.1857637476727498	94.0	3.0	81.0	5821.0	0.11637931034482758	0.0	0.0	0.0	0.13580246913580246	73.0	7717.0	153.0	0.0021228244339081947	18.384776310850235	0.5742439355892021	6.082762530298219	18.027756377319946	5.0990195135927845	0.5	0.4191368221424547	80.53767779197439	78.69006752597979	6.708203932499369	10.816653826391969	5.0	2.1633307652783937	1.0	105.71232876712328	1.4473240896721524
10	202	A	718.0	98.32590171999993	5.929641592631162E-5	33.015148038438355	26.627053911388696	1.2399099107362155	112.0	4.0	473.0	12235.0	0.658774373259053	0.0	0.0	0.0	0.0	84.0	4202.0	69.0	7.807295221040491E-4	20.12461179749811	0.6095569153307367	5.0990195135927845	19.235384061671343	4.123105625617661	0.3561309707013459	0.28797018815893544	44.04515874612781	46.771469740034064	7.211102550927978	11.661903789690601	4.47213595499958	2.6076809620810595	1.0	50.023809523809526	1.3793431699190861
11	206	A	752.0	100.3259017199999	5.6737697829439804E-5	31.89043743820395	27.65863337187866	1.1530011989177993	110.0	4.0	506.0	27014.0	0.6728723404255319	62.65713209827383	23.53720459187964	2.0	0.22924901185770752	90.0	4740.0	83.0	7.971600310530756E-4	19.79898987322333	0.62084409822189	3.605551275463989	19.79898987322333	3.605551275463989	0.22803508501982758	0.22803508501982758	16.504361381755018	16.504361381755018	6.324555320336759	11.661903789690601	4.47213595499958	2.6076809620810595	0.0	52.666666666666664	1.5759493670886076
11	209	B	619.0	90.42640679999995	1.2255054764054446E-4	29.698484809834994	24.758836806279895	1.1995105037528335	122.0	3.0	52.0	6022.0	0.0840064620355412	8.48528137423857	4.242640687119285	1.0	0.5961538461538461	58.0	3774.0	93.0	4.7311605211927774E-4	16.64331697709324	0.5604096331399915	4.47213595499958	17.204650534085253	4.123105625617661	0.35691530512412484	0.33333333333333337	74.29136217098426	61.762554461832735	5.0990195135927845	8.246211251235321	4.123105625617661	2.0	1.0	65.06896551724138	1.4292527821939587
11	210	A	734.0	97.49747459999992	4.5169210786876215E-5	32.01562118716424	28.42534080710379	1.1263056230151938	98.0	3.0	434.0	14742.0	0.5912806539509536	26.30589287593181	13.152946437965905	1.0	0.09907834101382489	94.0	6376.0	115.0	0.0010954042904744207	21.02379604162864	0.656673063399986	6.082762530298219	19.697715603592208	5.385164807134504	0.4301162633521313	0.3866323008783335	49.267893300290815	61.60698057861701	7.280109889280518	13.341664064126334	5.0990195135927845	2.616515592568454	1.4142135623730951	67.82978723404256	1.6954203262233374
11	211	B	630.0	91.25483391999995	1.609843555008311E-4	30.4138126514911	25.059928172283335	1.213643249190524	167.0	3.0	79.0	7712.0	0.1253968253968254	52.95389517908406	23.08679276123039	2.0	0.6708860759493671	104.0	7368.0	134.0	0.002518657196742039	18.788294228055936	0.6177553088574971	3.1622776601683795	16.1245154965971	1.0	0.23249527748763857	0.07142857142857142	9.865806943084358	61.699244233993625	7.615773105863909	13.601470508735444	5.0	2.720294101747089	3.0	70.84615384615384	1.8914223669923997
11	212	B	876.0	108.81118307999986	4.986338336067842E-5	37.20215047547655	30.0	1.240071682515885	155.0	3.0	100.0	10066.0	0.1141552511415525	27.901689239237307	13.416407864998739	2.0	0.46	151.0	8918.0	102.0	0.0011582663930016074	19.209372712298546	0.5163511374150603	1.0	18.601075237738275	0.0	0.06666666666666667	0.0	53.7461622625552	-1.0	8.06225774829855	15.132745950421556	7.0710678118654755	2.1400934559032696	1.0	59.05960264900662	1.7270688495178292
11	219	B	711.0	98.3259017199999	7.177947015164562E-5	32.202484376209235	25.80697580112788	1.2478209234730187	123.0	3.0	49.0	4161.0	0.06891701828410689	33.30434600166177	14.422205101855956	3.0	0.8979591836734694	62.0	4038.0	98.0	6.008353726229671E-4	18.788294228055936	0.5834423831577565	4.123105625617661	19.235384061671343	4.0	0.3090398323477543	0.2857142857142857	51.604835496753964	37.56859202882748	5.385164807134504	8.94427190999916	3.605551275463989	2.4806946917841692	1.0	65.12903225806451	1.5047052996532937
11	225	B	753.0	99.25483391999991	8.849178843830977E-5	33.301651610693426	27.586228448267445	1.2071839277755614	108.0	4.0	74.0	5455.0	0.09827357237715803	33.39798719977017	15.132745950421556	2.0	0.47297297297297297	97.0	2894.0	46.0	0.0026965881855722943	18.35755975068582	0.5512507297022788	3.605551275463989	19.313207915827967	6.4031242374328485	0.25	0.4505222492060775	73.92642583525361	78.8961665633639	8.06225774829855	14.212670403551895	5.0	2.842534080710379	2.8284271247461903	29.835051546391753	1.5418106427090532
12	233	A	730.0	98.3259017199999	6.032633927716542E-5	31.575306807693888	26.476404589747453	1.1925828788672046	119.0	3.0	398.0	16340.0	0.5452054794520548	37.69702064216381	17.0	1.0	0.12060301507537688	90.0	4373.0	77.0	4.576160375185292E-4	17.26267650163207	0.5467144502116352	1.0	17.029386365926403	2.23606797749979	0.0625	0.15617376188860607	10.619655276155129	74.05460409907714	7.0	11.40175425099138	5.0990195135927845	2.23606797749979	2.0	48.58888888888889	1.584724445460782
12	234	B	1122.0	122.81118307999986	9.829865871419766E-5	38.05259518088089	35.05709628591621	1.085446292258041	151.0	3.0	141.0	7880.0	0.12566844919786097	0.0	0.0	0.0	0.09929078014184398	110.0	9761.0	141.0	7.181644697007501E-4	23.0	0.6044265809117823	4.123105625617661	22.02271554554524	3.0	0.22360679774997896	0.16666666666666666	17.04903097210982	3.01278750418334	7.280109889280518	13.92838827718412	5.385164807134504	2.58643677139299	1.4142135623730951	88.73636363636363	1.5889765392890074
12	237	A	587.0	87.84062035999995	1.0143495409782431E-4	29.017236257093817	24.020824298928627	1.2080033514248734	135.0	3.0	343.0	13906.0	0.5843270868824532	51.94613244582792	20.615528128088304	2.0	0.15743440233236153	64.0	6684.0	154.0	7.563767247722871E-4	17.029386365926403	0.5868714103247253	3.605551275463989	18.110770276274835	5.0	0.25	0.35179877236514595	37.775684305954655	40.955514425818905	5.385164807134504	9.433981132056603	3.605551275463989	2.6165155925684536	1.4142135623730951	104.4375	1.4745661280670257
12	239	B	1129.0	124.22539663999986	6.180075031847047E-5	42.05948168962618	32.57299494980466	1.2912377800825592	116.0	3.0	70.0	9548.0	0.06200177147918512	8.246211251235321	4.123105625617661	1.0	0.6285714285714286	90.0	5909.0	92.0	9.88199714970009E-4	22.561028345356956	0.5364076645509769	2.23606797749979	23.769728648009426	3.0	0.125	0.15789473684210525	45.85509739626673	19.290046219188724	6.708203932499369	11.40175425099138	5.0990195135927845	2.23606797749979	1.4142135623730951	65.65555555555555	1.4012523269588764
12	240	B	691.0	95.49747459999992	7.414613086681931E-5	31.32091952673165	26.248809496813376	1.193232002789842	143.0	3.0	58.0	5124.0	0.08393632416787265	47.25944205057014	20.248456731316587	1.0	1.0344827586206897	65.0	7866.0	176.0	5.747418765846982E-4	21.470910553583888	0.6855134165284957	6.4031242374328485	21.470910553583888	6.4031242374328485	0.4268749491621899	0.4268749491621899	32.905242922987895	32.905242922987895	5.385164807134504	8.602325267042627	4.47213595499958	1.9235384061671343	0.0	121.01538461538462	1.4543605390287313
12	241	B	1007.0	117.74011527999987	1.712554746518845E-4	39.45883931389772	31.400636936215164	1.2566254434281499	113.0	4.0	148.0	11716.0	0.14697120158887786	25.99365564684201	9.486832980505138	1.0	0.3581081081081081	70.0	5973.0	117.0	4.808100818991179E-4	24.186773244895647	0.6129621059678984	5.0	24.186773244895647	5.0	0.2631578947368421	0.2631578947368421	8.530765609948105	8.530765609948105	5.830951894845301	9.433981132056603	4.47213595499958	2.1095023109728985	0.0	85.32857142857142	1.3711702661978906
12	245	A	906.0	109.74011527999988	3.2588658163674975E-5	34.66987164671943	31.064449134018133	1.1160626572564283	118.0	3.0	561.0	19214.0	0.6192052980132451	43.86342439892262	21.93171219946131	1.0	0.0374331550802139	156.0	18526.0	209.0	0.003014955293246345	23.021728866442675	0.6640269425001192	6.4031242374328485	21.633307652783937	5.0	0.35963528668941347	0.2808279781508652	4.96974072811031	3.179830119864235	10.04987562112089	16.492422502470642	7.280109889280518	2.2654084558194167	1.4142135623730951	118.75641025641026	1.759904998380654
12	247	B	825.0	104.81118307999988	7.747682575954664E-5	35.38361202590826	28.319604517012593	1.2494387767545296	159.0	5.0	92.0	8295.0	0.11151515151515151	21.18656470223703	10.295630140987	2.0	0.5652173913043478	133.0	7344.0	80.0	2.8931780863265214E-4	20.808652046684813	0.5880872769984165	4.0	19.849433241279208	2.23606797749979	0.25	0.1350858067395748	42.70938995736148	16.144338780283476	7.810249675906654	13.038404810405298	5.830951894845301	2.23606797749979	2.23606797749979	55.21804511278196	1.4488017429193898
12	250	B	687.0	95.84062035999992	1.408138699321598E-4	30.870698080866262	26.40075756488817	1.1693110701460672	153.0	3.0	53.0	6494.0	0.07714701601164484	59.99560062642347	25.709920264364882	1.0	1.4150943396226414	71.0	4976.0	118.0	4.059837658299824E-4	17.204650534085253	0.5573132971926132	3.0	17.029386365926403	4.123105625617661	0.21428571428571427	0.2831760569774271	66.80140948635182	80.8376529542783	5.656854249492381	9.433981132056603	5.0	1.8867962264113207	1.4142135623730951	70.08450704225352	1.6836816720257235
12	251	B	734.0	100.08326103999991	1.8761673571958474E-4	33.97057550292606	25.495097567963924	1.3324355952107463	103.0	3.0	37.0	4942.0	0.05040871934604905	66.5043709143957	26.90724809414742	2.0	2.1621621621621623	53.0	5244.0	144.0	7.891850144205853E-4	22.02271554554524	0.6482879733270432	6.082762530298219	22.02271554554524	6.082762530298219	0.40196026221723297	0.40196026221723297	35.537677791974374	35.537677791974374	5.0	8.602325267042627	3.605551275463989	2.385855756810896	0.0	98.94339622641509	1.4553775743707094
12	252	B	1252.0	129.39696951999986	6.46910983416686E-5	40.024992192379	37.656340767525464	1.0629017949321364	141.0	3.0	130.0	9895.0	0.10383386581469649	20.033077658831445	10.0	2.0	0.3076923076923077	91.0	14735.0	239.0	2.4397488425172142E-4	21.213203435596427	0.52999894000318	2.8284271247461903	21.213203435596427	2.8284271247461903	0.13784910335911552	0.13784910335911552	56.309932474020215	56.309932474020215	6.324555320336759	11.180339887498949	5.0990195135927845	2.1926450482675732	0.0	161.92307692307693	1.4760095011876484
12	253	B	684.0	95.25483391999992	1.0201699784204115E-4	32.57299494980466	25.0	1.3029197979921863	160.0	3.0	44.0	5367.0	0.06432748538011696	34.40930106817051	17.204650534085253	1.0	0.6136363636363636	59.0	8773.0	204.0	8.683710858687478E-4	17.46424919657298	0.5361573052611704	2.0	19.235384061671343	4.123105625617661	0.15384615384615385	0.3090398323477543	71.56505117707799	57.52880770915152	5.385164807134504	8.246211251235321	5.0990195135927845	1.61721508012528	2.23606797749979	148.6949152542373	1.3719366237319046
13	262	B	825.0	103.74011527999987	6.024352932920421E-5	34.23448553724738	30.14962686336267	1.135486209908905	107.0	4.0	70.0	3012.0	0.08484848484848485	0.0	0.0	0.0	0.12857142857142856	96.0	4780.0	79.0	3.5460686457234057E-4	19.235384061671343	0.561871567800927	2.23606797749979	18.24828759089466	1.4142135623730951	0.1350858067395748	0.09090909090909091	19.855214369321057	38.29016319224307	6.4031242374328485	11.40175425099138	5.0	2.2803508501982757	1.0	49.791666666666664	1.586610878661088
13	265	A	790.0	102.32590171999989	6.21327207692936E-5	33.54101966249684	27.730849247724095	1.2095201038695054	96.0	3.0	378.0	10555.0	0.47848101265822784	0.0	0.0	0.0	0.0291005291005291	117.0	9439.0	143.0	3.5258205765927497E-4	17.46424919657298	0.5206833117271102	1.4142135623730951	19.72308292331602	2.8284271247461903	0.09513029883089882	0.16666666666666669	73.07248693585296	16.927513064147043	7.0710678118654755	12.727922061357855	5.656854249492381	2.25	3.1622776601683795	80.67521367521367	1.7725394639262635
13	268	B	784.0	101.74011527999993	7.687168690215579E-5	32.2490309931942	27.784887978899608	1.1606680227642	86.0	3.0	87.0	3934.0	0.11096938775510204	8.94427190999916	4.47213595499958	1.0	0.26436781609195403	72.0	3811.0	73.0	3.814019495674163E-4	17.204650534085253	0.533493565673837	2.0	19.4164878389476	3.605551275463989	0.125	0.2166365803419133	60.255118703057775	26.565051177077976	6.082762530298219	10.44030650891055	4.123105625617661	2.5321462647095156	2.23606797749979	52.93055555555556	1.3791655733403305
13	273	B	1082.0	121.05382375999989	1.2464000556920487E-4	40.45985664828782	31.89043743820395	1.268714382695106	87.0	3.0	83.0	4771.0	0.0767097966728281	10.990716082598492	5.385164807134504	2.0	0.4939759036144578	72.0	4924.0	101.0	3.677780505275594E-4	21.213203435596427	0.5243024862890642	2.0	20.615528128088304	1.0	0.11764705882352941	0.05263157894736842	49.085616779974885	40.914383220025115	5.830951894845301	9.219544457292887	4.242640687119285	2.173067468400883	2.23606797749979	68.38888888888889	1.4768480909829407
13	277	B	1004.0	115.7401152799999	3.035465723112474E-5	39.66106403010388	31.064449134018133	1.27673482504062	135.0	4.0	184.0	6386.0	0.18326693227091634	8.94427190999916	4.47213595499958	1.0	0.17391304347826086	95.0	10249.0	156.0	4.5215258221216334E-4	24.839484696748443	0.6262939561554517	5.385164807134504	22.67156809750927	4.0	0.2929143502255349	0.23529411764705882	35.29334759066028	57.094757077012105	6.4031242374328485	11.661903789690601	5.830951894845301	2.0	2.23606797749979	107.88421052631578	1.4459947311932873
13	281	B	843.0	107.74011527999991	1.0944293523325649E-4	35.4400902933387	29.120439557122072	1.217017697271366	96.0	4.0	93.0	6767.0	0.1103202846975089	0.0	0.0	0.0	0.1935483870967742	89.0	5159.0	90.0	2.540214703118521E-4	20.396078054371138	0.5755086368446632	3.1622776601683795	18.439088914585774	1.4142135623730951	0.18864566947613626	0.09513029883089882	34.82448915695679	61.38954033403478	6.4031242374328485	10.816653826391969	5.0	2.1633307652783937	2.0	57.96629213483146	1.5526264779996122
14	284	B	1145.0	123.98275595999988	9.565519048932034E-5	41.617304093369626	34.40930106817051	1.2094783329344259	101.0	3.0	106.0	7056.0	0.0925764192139738	22.62741699796952	11.313708498984761	1.0	0.32075471698113206	83.0	5509.0	107.0	1.898972318135623E-4	29.154759474226502	0.7005441632840261	8.54400374531753	30.01666203960727	9.486832980505138	0.42195826865675334	0.47613049880171376	14.661547748609252	16.782644145270694	6.0	10.44030650891055	5.0990195135927845	2.047512562185564	1.0	66.37349397590361	1.6120893084044292
14	285	A	1052.0	119.39696951999987	4.67336661280697E-5	41.6293165929973	31.38470965295043	1.326420319108601	89.0	3.0	282.0	15116.0	0.26806083650190116	75.85700797245477	30.0	1.0	0.23049645390070922	66.0	4582.0	100.0	3.560073369227537E-4	26.0	0.6245598565596824	5.0990195135927845	24.698178070456937	4.0	0.2626128657194451	0.21052631578947367	11.523721703897337	22.833654177917538	5.385164807134504	9.486832980505138	5.385164807134504	1.7616606585441106	1.4142135623730951	69.42424242424242	1.4404190309908338
14	290	A	840.0	105.74011527999988	4.261070162695007E-5	35.84689665786984	28.653097563788805	1.251065319484774	115.0	3.0	521.0	21519.0	0.6202380952380953	62.41914130201147	24.73863375370596	3.0	0.12859884836852206	68.0	3308.0	76.0	3.491645584479068E-4	23.323807579381203	0.6506506770164353	5.0	22.825424421026653	4.47213595499958	0.29061909685954823	0.2630668208823282	5.906141113770502	4.3987053549955135	5.830951894845301	10.0	4.242640687119285	2.3570226039551585	1.0	48.64705882352941	1.562273276904474
14	293	B	800.0	105.49747459999992	1.8728587362547798E-4	35.12833614050059	27.073972741361768	1.2974947000236106	91.0	5.0	87.0	7623.0	0.10875	27.11556795648592	13.038404810405298	1.0	0.41379310344827586	71.0	3880.0	80.0	7.591071778628127E-4	19.4164878389476	0.5527300741284386	6.324555320336759	20.396078054371138	6.708203932499369	0.46499055497527714	0.5	78.27488798483492	70.14478563067894	5.385164807134504	9.848857801796104	4.47213595499958	2.2022715545545237	1.0	54.647887323943664	1.4639175257731958
14	294	A	786.0	102.56854239999991	4.218600820336196E-5	33.97057550292606	28.319604517012593	1.1995427225164366	98.0	3.0	328.0	9947.0	0.4173027989821883	0.0	0.0	0.0	0.036585365853658534	118.0	2768.0	35.0	0.0025942745521043537	20.615528128088304	0.6068642589323393	4.47213595499958	18.601075237738275	3.0	0.2630668208823282	0.1875	16.144338780283476	42.70938995736148	7.810249675906654	14.866068747318506	5.656854249492381	2.62797450520358	2.23606797749979	23.45762711864407	1.4920520231213872
14	299	A	780.0	102.32590171999992	7.458828629822342E-5	34.713109915419565	27.65863337187866	1.2550551377102166	80.0	3.0	402.0	12613.0	0.5153846153846153	0.0	0.0	0.0	0.04228855721393035	75.0	4405.0	74.0	0.0011659248794031226	23.53720459187964	0.6780494357673328	6.082762530298219	24.73863375370596	7.280109889280518	0.3333333333333333	0.41084036914256306	0.5456575934157115	5.937416099481517	6.082762530298219	10.770329614269007	4.47213595499958	2.408318915758459	1.4142135623730951	58.733333333333334	1.2599318955732122
15	322	B	977.0	115.05382375999984	8.411304722248402E-5	39.698866482558415	30.479501308256342	1.3024775596247933	219.0	3.0	219.0	7836.0	0.2241555783009212	0.0	0.0	0.0	0.0547945205479452	90.0	3668.0	55.0	0.0010287302190441518	23.853720883753127	0.6008665485255905	5.0	22.47220505424423	4.123105625617661	0.29411764705882354	0.26559258100921596	40.91438322002512	54.9506266879516	7.211102550927978	12.206555615733702	5.0	2.4413111231467406	1.4142135623730951	40.75555555555555	1.3495092693565978
15	323	B	1225.0	128.81118307999986	1.0393047109086807E-4	42.01190307520001	35.014282800023196	1.1998504528892473	105.0	3.0	160.0	12065.0	0.1306122448979592	67.75228024538123	29.120439557122072	2.0	0.475	73.0	4055.0	74.0	0.0015569482995035032	21.095023109728988	0.502120150852713	2.0	22.0	1.4142135623730951	0.11764705882352941	0.07402332101976053	87.27368900609375	47.72631099390625	6.708203932499369	10.816653826391969	4.47213595499958	2.418677324489565	1.4142135623730951	55.54794520547945	1.3321824907521578
15	324	B	825.0	105.74011527999991	4.93230333746903E-5	34.655446902326915	29.698484809834994	1.1669095956993187	117.0	4.0	110.0	9630.0	0.13333333333333333	58.11051937732092	26.40075756488817	2.0	0.4636363636363636	91.0	8542.0	111.0	8.347077388624363E-4	18.867962264113206	0.5444443500408684	3.605551275463989	19.4164878389476	3.1622776601683795	0.25	0.21271781490575853	76.39945748334125	61.144338780283476	7.0710678118654755	12.36931687685298	5.0990195135927845	2.42582262018792	1.0	93.86813186813187	1.1825099508311872
15	325	B	852.0	107.39696951999991	2.070463217481929E-4	35.38361202590826	29.0	1.2201245526175264	95.0	3.0	64.0	5699.0	0.07511737089201878	14.69230059649977	7.0710678118654755	1.0	0.34375	113.0	7899.0	86.0	4.707946544370067E-4	19.79898987322333	0.5595525368842021	2.23606797749979	21.2602916254693	4.123105625617661	0.125	0.23608834134288123	20.725558865560544	33.25436657471206	7.0710678118654755	13.0	6.324555320336759	2.0554804791094465	2.0	69.90265486725664	1.2302823142169894
15	326	B	1137.0	124.22539663999986	6.546438824480573E-5	41.86884283091664	32.64965543462902	1.28236706554978	98.0	3.0	217.0	11394.0	0.19085312225153914	16.97056274847714	8.48528137423857	1.0	0.25806451612903225	114.0	4041.0	43.0	0.001325101922906012	23.430749027719962	0.5596225604405363	4.123105625617661	22.80350850198276	4.47213595499958	0.25	0.2701716134791496	64.94238458169698	77.4711922908485	7.0710678118654755	12.649110640673518	5.385164807134504	2.3488808780588144	1.0	35.44736842105263	1.2130660727542688
15	328	B	951.0	112.56854239999988	4.27172304873768E-5	36.40054944640259	30.675723300355934	1.1866239987234541	105.0	3.0	52.0	6285.0	0.054679284963196635	60.67996566548034	30.083217912982647	1.0	0.9807692307692307	97.0	7250.0	102.0	5.942399969332946E-4	19.924858845171276	0.5473779695141502	2.0	20.615528128088304	3.1622776601683795	0.10526315789473684	0.17845765256206245	22.38013505195957	40.815083874881566	6.324555320336759	12.083045973594572	5.385164807134504	2.243765308275509	1.4142135623730951	74.74226804123711	1.364689655172414
15	331	A	830.0	104.32590171999992	2.8424892524028084E-5	34.48187929913333	29.154759474226502	1.1827187025712262	67.0	3.0	524.0	11212.0	0.6313253012048192	0.0	0.0	0.0	0.0	86.0	4853.0	76.0	7.393591733568892E-4	21.540659228538015	0.6246950475544243	5.0	24.166091947189145	7.280109889280518	0.29411764705882354	0.41084036914256306	28.072486935852965	12.127091034930118	7.0710678118654755	12.806248474865697	5.0	2.5612496949731396	2.8284271247461903	56.43023255813954	1.346795796414589
15	335	B	1042.0	118.22539663999987	4.487659366740727E-5	39.408120990476064	32.202484376209235	1.223760270483673	59.0	4.0	129.0	5411.0	0.1238003838771593	16.0	8.0	1.0	0.24031007751937986	93.0	5727.0	68.0	5.603144104872624E-4	24.839484696748443	0.6303138559372448	5.0	23.430749027719962	3.605551275463989	0.25	0.18569533817705186	16.26020470831196	19.44003482817618	6.324555320336759	11.40175425099138	5.0990195135927845	2.23606797749979	1.4142135623730951	61.58064516129032	1.104243059193295
15	338	B	820.0	104.08326103999993	7.708412969517601E-5	34.52535300326414	28.442925306655784	1.213846769663493	75.0	3.0	158.0	8223.0	0.1926829268292683	42.44739915812244	18.110770276274835	1.0	0.34177215189873417	66.0	2887.0	46.0	0.001094339043027487	19.0	0.5503202240453177	3.605551275463989	18.027756377319946	3.0	0.23620751769642942	0.21428571428571427	66.31791227546155	79.99202019855866	5.0990195135927845	9.486832980505138	4.47213595499958	2.1213203435596424	2.0	43.74242424242424	1.0516106685140285
