# Supplementary material for: Exploiting Single-Cell Quantitative Data to Map Genetic Variants Having Probabilistic Effects
Source: PLoS Genet. 2016 Aug 1;12(8):e1006213. doi: 10.1371/journal.pgen.1006213 (PMC4968810; doi:10.1371/journal.pgen.1006213)
Supplement: S1 Dataset — (ZIP) [file pgen.1006213.s007.zip › data/2014-10-07_morpho/segregants/gaelA1-1-3_A1B.xls]

image_number	cell_id	Cgroup	Agroup	Dgroup	C11-1_A1B	C11-2_A1B	C12-1_A1B	C12-2_A1B	C13_A1B	C101_A1B	C102_A1B	C103_A1B	C104_A1B	C105_A1B	C106_A1B	C107_A1B	C108_A1B	C109_A1B	C110_A1B	C111_A1B	C112_A1B	C113_A1B	C114_A1B	C115_A1B	C116_A1B	C117_A1B	C118_A1B	C126_A1B	C127_A1B	C128_A1B	A7-1_A1B	A7-2_A1B	A8-1_A1B	A8-2_A1B	A9_A1B	A101_A1B	A102_A1B	A103_A1B	A104_A1B	A120_A1B	A121_A1B	A122_A1B	A123_A1B	D14-3_A1B	D15-3_A1B	D16-3_A1B	D17-3_A1B	D104_A1B	D107_A1B
1	0	small	api	A1	789.0	185.0	90.08326103999995	38.384776280000004	6.606019401335787E-5	974.0	130.46803731999984	34.0	27.784887978899608	31.886561770143317	44.01788283677581	14.560219778561036	15.402724522189109	11.704699910719626	18.058823529411764	22.53023299843414	15.033296378372908	25.988299255919994	0.9453015768467219	1.2236867762727808	0.7725028946753919	0.42610331638589205	0.23447401774397972	87.0	3.0	31.144823004794873	13.0	72.0	609.0	5397.0	0.0	0.08726899383983573	0.8470588235294118	-1.0	0.20785569237606752	8.48528137423857	4.242640687119285	1.0	0.27058823529411763	70.0	5225.0	77.0	4.297519018920546E-4	26.419689627245813	0.7770496949189944
1	1	medium	api	A1	812.0	342.0	90.84062035999993	55.94112544000001	7.29991979256958E-5	1154.0	149.1959593599999	34.0	29.0	21.801409486351815	35.21759296819272	20.808652046684813	20.098047891477908	11.661903789690601	18.0	32.0	16.15549442140351	31.212978070027212	1.0353568744110824	1.1724137931034482	0.8830985105270998	0.6158161978452615	0.4211822660098522	80.0	3.0	32.69556544854363	55.0	255.0	1591.0	8147.0	0.7272727272727273	0.268630849220104	0.8225806451612904	-1.0	0.18061704670373138	0.0	0.0	0.0	0.035483870967741936	141.0	19367.0	223.0	4.2535948766453814E-4	23.345235059857504	0.6866245605840442
1	2	small	api	A1	883.0	157.0	96.42640679999994	34.384776280000004	4.3575404391285915E-5	1040.0	133.63961019999988	37.013511046643494	29.017236257093817	25.01689347810003	30.923034591870525	13.038404810405298	17.067015698974583	11.40175425099138	12.779117317563776	26.949499706707083	16.55294535724685	24.86760272307139	0.7639534081631313	1.2755698274881309	0.5989114760322597	0.3565908698777732	0.17780294450736125	133.0	3.0	34.539832078341085	54.0	87.0	3889.0	7760.0	0.7	0.13557692307692307	0.6170212765957447	-1.0	0.07037500899376281	30.037697780505713	13.416407864998739	3.0	0.44680851063829785	83.0	5583.0	76.0	4.267378520645768E-4	22.561028345356956	0.6095349429813918
1	4	small	api	A1	870.0	203.0	94.25483391999994	40.798989840000004	4.983417658269201E-5	1073.0	137.88225087999987	36.76955262170047	29.546573405388315	29.505151400861394	37.31155223009711	15.524174696260024	16.461218296876766	11.704699910719626	17.351312553731436	26.09439644393401	16.1245154965971	28.62550131853728	0.9430756834811839	1.244460808270746	0.7578187092863494	0.43285832824901793	0.23333333333333334	116.0	3.0	33.13608305156178	113.0	160.0	3325.0	5862.0	0.6666666666666666	0.25442684063373716	0.5860805860805861	-1.0	0.08712993201408026	0.0	0.0	0.0	0.11721611721611722	88.0	7696.0	122.0	5.318680872485255E-4	21.213203435596427	0.576923076923077
1	7	small	api	A1	804.0	107.0	92.08326103999994	26.970562720000004	1.0938743979650947E-4	911.0	121.88225087999984	36.05551275463989	28.071337695236398	14.174194516397094	45.63424471442611	10.63014581273465	12.961290149611777	11.313708498984761	11.704174140352334	23.867761745949732	16.76305461424021	16.371976397715414	0.8201456560289293	1.2844244597847712	0.6385316394288846	0.29289321876083746	0.13308457711442787	116.0	3.0	34.17601498127012	50.0	65.0	3119.0	4721.0	0.4444444444444444	0.12623490669593854	0.5652173913043478	-1.0	0.06045638625397355	20.398147902301346	8.32455532033676	1.0	0.4782608695652174	103.0	4174.0	52.0	0.0012605650959591787	24.0	0.665640235470275
1	8	medium	iso	A1	856.0	215.0	91.84062035999993	40.384776280000004	5.018147346929936E-5	1071.0	135.0538237599999	35.4400902933387	29.120439557122072	42.002957419716324	55.17551084304321	15.811388300841896	16.390116208763803	13.92838827718412	23.194071832105426	20.192002900457286	15.264337522473747	28.254263441939216	0.964690432907824	1.217017697271366	0.7926675471282986	0.4397267366193565	0.25116822429906543	138.0	4.0	32.202484376209235	39.0	102.0	2467.0	8333.0	0.5	0.13165266106442577	0.723404255319149	-1.0	0.14550123551383085	27.745748281231393	12.06225774829855	1.0	0.3475177304964539	81.0	5895.0	89.0	0.0010738535462096854	20.248456731316587	0.5713432602377562
1	9	small	api	A1	777.0	179.0	89.25483391999994	37.384776280000004	3.906093703925271E-5	956.0	129.05382375999986	33.28663395418648	28.30194339616981	27.519892430950193	36.2272627024706	13.92838827718412	16.265051039966565	11.704699910719626	15.681970148091462	24.90995018014946	16.1245154965971	26.535104674051492	0.8563384303534747	1.176125380799513	0.7281013098887028	0.41885435934493337	0.23037323037323038	91.0	4.0	32.01562118716424	23.0	113.0	1297.0	9042.0	0.25	0.14225941422594143	0.8308823529411765	-1.0	0.1677955578252896	26.165982625677064	12.660936413601407	2.0	0.40441176470588236	73.0	9568.0	143.0	5.80295100027328E-4	21.633307652783937	0.64990974102574
1	22	medium	iso	A1	772.0	337.0	87.42640679999995	54.69848476000001	8.026442079470061E-5	1109.0	144.95331867999988	31.827660925679098	29.0	21.801409486351815	29.690726512016823	20.615528128088304	19.87059640598309	12.36931687685298	15.206898211282017	32.55172413793103	15.231546211727817	30.701278812291488	1.0374891476272405	1.0975055491613481	0.9453156281715671	0.6256517539961397	0.4365284974093264	109.0	3.0	31.304951684997057	52.0	187.0	1202.0	5237.0	0.5384615384615384	0.21550946798917944	0.7824267782426778	-1.0	0.21502768105287445	0.0	0.0	0.0	0.05439330543933055	86.0	5015.0	87.0	5.419348731721417E-4	22.67156809750927	0.7123227858449838
2	28	large	iso	B	738.0	421.0	85.66904747999993	61.52691188000001	4.192565224505811E-5	1159.0	150.0243864799999	31.89043743820395	28.319604517012593	35.26301172959728	38.50922836552431	22.360679774997898	22.821057997173487	11.180339887498949	22.201012493852893	30.79139044742516	15.524174696260024	35.65621910067233	0.9798266047861318	1.126090493920783	0.8701135566597364	0.7181930194142045	0.5704607046070461	131.0	3.0	31.016124838541646	47.0	248.0	2272.0	14249.0	0.4166666666666667	0.2545297670405522	0.8406779661016949	-1.0	0.2406892983698832	54.58637054276443	19.107247720845898	2.0	0.2271186440677966	173.0	6372.0	54.0	0.0050773367480767715	23.853720883753127	0.7479897674648064
2	29	small	api	A1	906.0	44.0	99.49747459999992	21.142135600000003	7.07898630746331E-5	950.0	123.05382375999986	37.8021163428716	29.206163733020468	4.049581703271379	7.52382043863863	7.0710678118654755	-1.0	10.63014581273465	2.936343536780089	24.96048459715348	17.69180601295413	22.42538648905907	-1.0	1.294319811681825	-1.0	0.2124891680416582	0.04856512141280353	138.0	6.0	37.013511046643494	156.0	46.0	8354.0	3249.0	0.8888888888888888	0.21263157894736842	0.22772277227722773	0.04935583076433841	-1.0	83.0838817228144	34.966648127543394	4.0	0.5297029702970297	76.0	2920.0	50.0	5.673406017723536E-4	24.186773244895647	0.6398259035424767
2	32	medium	iso	A1	935.0	356.0	99.49747459999992	56.69848476000001	5.0815756324621727E-5	1291.0	158.61017291999994	37.05401462729781	30.066592756745816	55.444195475355855	76.39481382492349	20.8806130178211	20.59277452022164	11.704699910719626	33.78851151739028	13.769435178421205	16.401219466856727	34.76399933286173	1.0139776452812035	1.2323981944706481	0.8227678763491999	0.5698484809583303	0.38074866310160427	145.0	3.0	33.015148038438355	66.0	256.0	4372.0	19268.0	0.6666666666666666	0.24941905499612704	0.7950310559006211	-1.0	0.12891661116760963	54.779656323897925	22.099019513592786	2.0	0.2360248447204969	101.0	4512.0	54.0	3.748052080798605E-4	27.073972741361768	0.7306623321030452
2	33	small	api	A1	911.0	203.0	96.01219323999993	40.627416960000005	4.567038101242837E-5	1114.0	139.0538237599999	36.138621999185304	31.04834939252005	31.965441925244903	45.83434557554682	16.1245154965971	14.895608354316064	13.038404810405298	20.808762437509454	25.057692766992318	16.278820596099706	29.008697735504818	1.0825013059587427	1.1639466414885027	0.930026572845638	0.4231485146729686	0.22283205268935236	156.0	4.0	34.058772731852805	37.0	143.0	3492.0	17489.0	0.5833333333333334	0.1615798922800718	0.7944444444444444	-1.0	0.14304390385735827	89.51361274868935	40.12195066822221	3.0	0.6333333333333333	90.0	3083.0	50.0	0.0011833604611957468	20.12461179749811	0.5568726942037743
2	35	medium	iso	A1	801.0	293.0	92.08326103999994	51.041630520000005	4.6521673075060094E-5	1094.0	145.5391051199999	35.73513677041127	28.160255680657446	36.7405620201212	41.60653531853288	19.72308292331602	18.374361122166963	11.704699910719626	21.267583355922138	26.313681537663516	15.0	32.02893808059868	1.0734023780300013	1.2689919145498674	0.8458701475735998	0.5542986851630731	0.365792759051186	110.0	4.0	31.240998703626616	34.0	216.0	2098.0	17668.0	0.3333333333333333	0.22851919561243145	0.864	-1.0	0.17893068464958437	93.7067190848843	39.43042946966289	1.0	0.4	91.0	6006.0	83.0	7.626110001725452E-4	20.615528128088304	0.5768979774874677
2	36	medium	iso	A1	781.0	199.0	88.18376611999994	39.627416960000005	7.894443216878952E-5	980.0	130.22539663999987	33.13608305156178	28.071337695236398	26.980230718222856	39.8055710922652	15.556349186104045	16.370459177958523	12.041594578792296	17.29232749412104	24.29524404587719	14.422205101855956	27.011479041326112	0.9502695689226232	1.180424082789074	0.8050238747055651	0.4493731522656364	0.25480153649167736	134.0	3.0	30.805843601498726	62.0	134.0	6302.0	17253.0	0.6	0.2	0.6836734693877551	-1.0	0.11841891016615842	85.09414342164274	36.993021719761344	7.0	0.6224489795918368	94.0	1879.0	29.0	3.958022130949242E-4	21.213203435596427	0.6401843996644798
2	37	medium	api	A1	847.0	379.0	91.66904747999995	57.284271200000006	9.18374857216093E-5	1226.0	151.78174579999992	35.84689665786984	28.653097563788805	37.44365594356054	54.418282416919155	21.095023109728988	21.68518920657833	14.035668847618199	25.999461233567853	23.836864355746354	15.231546211727817	31.968392745150265	0.9727848306405226	1.251065319484774	0.7775651802426625	0.6249030918805838	0.4474616292798111	106.0	3.0	32.01562118716424	51.0	260.0	2929.0	18984.0	0.4666666666666667	0.2536704730831974	0.8360128617363344	-1.0	0.22112734699917228	96.99254608450312	44.0	2.0	0.31189710610932475	110.0	4094.0	50.0	4.744828185231526E-4	23.021728866442675	0.6422237630823888
2	38	medium	iso	A1	848.0	289.0	93.49747459999995	52.284271200000006	4.017819299386383E-5	1137.0	147.78174579999987	35.0	29.410882339705484	23.770286476777983	31.879596847022754	19.313207915827967	19.10657051450167	11.704699910719626	17.8	30.906927221725187	17.0	33.70344126487624	1.010814991689349	1.1900357016065803	0.8493988796510235	0.5592051702324806	0.3408018867924528	106.0	3.0	34.132096331752024	46.0	171.0	3443.0	16224.0	0.5	0.19085312225153914	0.7880184331797235	-1.0	0.13593041784279794	52.09372400673835	22.87266018718328	2.0	0.33640552995391704	81.0	4358.0	64.0	4.810779243477936E-4	25.0	0.7142857142857143
2	39	medium	iso	B	904.0	429.0	97.4974745999999	62.94112544000001	6.327305907352782E-5	1333.0	162.8528136	37.107950630558946	29.832867780352597	25.53209079819561	26.301017195818872	23.53720459187964	22.014226712732498	13.341664064126334	16.977493752543307	36.6374432403656	17.26267650163207	38.31637956817617	1.0691815296998957	1.2438613311924906	0.8595664990042504	0.645566725684196	0.4745575221238938	92.0	3.0	35.05709628591621	54.0	311.0	2740.0	18701.0	0.5	0.2738184546136534	0.852054794520548	-1.0	0.20637299028751424	65.37456172043683	23.32863419878001	4.0	0.4273972602739726	218.0	5801.0	43.0	0.004074743966026654	27.16615541441225	0.7320844981409595
2	42	small	api	A1	832.0	165.0	92.42640679999994	36.213203400000005	6.006351758803647E-5	997.0	131.05382375999986	35.05709628591621	29.017236257093817	36.86989764584402	48.270487923183566	14.142135623730951	14.00498484099406	12.041594578792296	19.25430430674812	21.84908288241981	14.422205101855956	25.799842016265927	1.0097929975857907	1.2081473223469321	0.8358194227705436	0.39180581236227424	0.19831730769230768	126.0	4.0	31.78049716414141	79.0	109.0	4159.0	5713.0	0.5	0.18856569709127383	0.5797872340425532	-1.0	0.03157676401183145	36.46916047688292	15.368833275902082	2.0	0.4148936170212766	80.0	13765.0	225.0	3.829927799901739E-4	21.02379604162864	0.5997015802496658
2	43	small	api	A1	927.0	86.0	99.49747459999992	25.313708480000003	4.8157326069529796E-5	1013.0	126.81118307999986	38.600518131237564	28.460498941515414	39.71875937155489	59.406685156436886	8.246211251235321	13.312688635104546	12.36931687685298	17.04640330896263	18.65743819499344	17.204650534085253	19.802945267565114	0.6194249319022372	1.3562839573037446	0.45670740892168116	0.2544155877500033	0.09277238403451996	134.0	4.0	35.38361202590826	64.0	38.0	7683.0	5114.0	0.46153846153846156	0.10069101678183613	0.37254901960784315	0.006679939028046268	-1.0	33.93004375615496	15.23606797749979	3.0	0.6274509803921569	81.0	3614.0	31.0	6.403203385035091E-4	25.96150997149434	0.6725689505832028
2	45	medium	F	A1	789.0	282.0	90.01219323999993	49.69848476000001	1.0003558185352325E-4	1071.0	142.12489155999987	34.785054261852174	27.202941017470888	20.365536264089002	41.09950625761812	19.72308292331602	17.687241280399395	11.661903789690601	18.973665961010276	28.967456110496023	15.620499351813308	28.863048180462467	1.1151022712158454	1.278724026182012	0.8720429493651534	0.5521305833254024	0.3574144486692015	87.0	3.0	33.28663395418648	108.0	173.0	3849.0	6922.0	0.5454545454545454	0.2623716153127918	0.6156583629893239	-1.0	0.055145002807583915	0.0	0.0	0.0	0.046263345195729534	83.0	2947.0	48.0	4.1262346331200046E-4	22.561028345356956	0.6485839629722534
2	49	small	api	A1	746.0	142.0	85.18376611999994	32.798989840000004	4.151356593814481E-5	888.0	119.98275595999988	32.01562118716424	28.861739379323623	18.758650347842234	20.521726098492763	12.206555615733702	14.14200435503509	12.806248474865697	8.901904427650546	25.466240628814962	14.422205101855956	25.39319963857013	0.8631418368491526	1.1092755279364779	0.7781131153725226	0.3850380340521158	0.1903485254691689	100.0	8.0	30.528675044947494	95.0	107.0	5274.0	6508.0	0.8181818181818182	0.22747747747747749	0.5297029702970297	-1.0	0.025872431389242216	38.0	19.0	1.0	0.08415841584158416	93.0	2944.0	42.0	3.864999410375593E-4	17.88854381999832	0.5587442366156626
3	51	large	iso	A1	867.0	475.0	95.49747459999992	65.94112544	6.519518650026806E-5	1342.0	163.43860003999995	34.48187929913333	30.01666203960727	18.79988515865267	33.89616656336392	24.596747752497688	23.342633772673498	12.529964086141668	19.16948882819776	36.11327597218011	17.029386365926403	34.37304495645026	1.0537263272018749	1.148757954952958	0.9172744551266461	0.6905012485010786	0.5478662053056517	102.0	3.0	33.60059523282288	110.0	326.0	5076.0	18695.0	0.5833333333333334	0.32488822652757077	0.7477064220183486	-1.0	0.1933170024616454	67.50257838421007	26.360679774997898	5.0	0.30275229357798167	100.0	15047.0	212.0	4.7139008106260744E-4	22.47220505424423	0.6517105654043933
3	52	medium	iso	A1	873.0	355.0	94.66904747999993	56.69848476000001	4.288080866780688E-5	1228.0	153.78174579999992	36.40054944640259	28.792360097775937	28.049518093822968	33.85790528688611	20.808652046684813	23.91901205252534	13.038404810405298	19.340367403975414	31.813994993441206	16.278820596099706	34.71395981247894	0.8699628563667144	1.2642433382602196	0.6881292786275689	0.59891259360118	0.4066437571592211	143.0	3.0	34.058772731852805	20.0	231.0	1489.0	21169.0	0.4166666666666667	0.20439739413680783	0.9203187250996016	-1.0	0.11788644135559137	58.06902004712903	19.804493814764857	7.0	0.47410358565737054	90.0	3617.0	56.0	6.314353028379949E-4	25.632011235952593	0.7041655037019163
3	56	medium	iso	A1	1072.0	356.0	104.49747459999992	56.52691188000001	9.537386209014704E-5	1428.0	163.43860003999995	39.20459156782532	33.13608305156178	26.726220314613087	39.143986414571046	19.79898987322333	22.318394427911276	14.142135623730951	19.972150421344974	30.510546416328744	16.64331697709324	31.63797769537524	0.8871153315788168	1.1831389819617655	0.7497980753773228	0.5409404590529698	0.332089552238806	119.0	3.0	36.76955262170047	82.0	260.0	4324.0	15460.0	0.45454545454545453	0.23949579831932774	0.7602339181286549	-1.0	0.13780857814295794	56.17178587101362	21.804493814764857	7.0	0.2982456140350877	95.0	3726.0	52.0	8.058469849066682E-4	24.73863375370596	0.6310136839688091
3	61	small	api	A1	958.0	78.0	98.91168815999994	22.899494920000002	3.873164343710053E-5	1036.0	124.22539663999986	37.36308338453881	32.01562118716424	46.17513323723938	51.27729848959757	7.615773105863909	-1.0	13.601470508735444	16.593919554737866	14.805272627039855	14.7648230602334	21.269276241601904	-1.0	1.1670266575842196	-1.0	0.23151454945302002	0.081419624217119	167.0	9.0	33.28663395418648	54.0	37.0	4643.0	3747.0	0.2857142857142857	0.08783783783783784	0.4065934065934066	-1.0	0.02159923472096394	59.77111442097724	27.58787574697679	2.0	0.7032967032967034	97.0	14681.0	237.0	0.0026994256474886197	23.08679276123039	0.6179038417044542
3	63	small	api	A1	1155.0	106.0	113.39696951999989	28.142135600000003	8.549584974770804E-5	1261.0	144.36753223999992	42.190046219457976	32.7566787083184	37.319928878028236	52.85984124766185	10.04987562112089	14.251094175013113	12.0	19.72029126662305	21.79708163815409	19.313207915827967	24.738155375066803	0.7052002813048313	1.2879830276792996	0.5475229612112731	0.24817361274400335	0.09177489177489177	120.0	9.0	39.96248240537617	80.0	75.0	5629.0	6628.0	0.5384615384615384	0.12291831879460745	0.4838709677419355	-1.0	0.06204498809586537	42.87759829065324	17.575740030267518	3.0	0.3741935483870968	101.0	3183.0	44.0	7.69010665237311E-4	27.294688127912362	0.6469461537428727
3	64	small	api	A1	961.0	98.0	100.66904747999992	26.970562720000004	4.583620665818552E-5	1059.0	129.63961019999988	37.16180835212409	31.78049716414141	31.108808828545136	42.23156750696411	9.848857801796104	12.345503396568661	12.529964086141668	15.849605444895795	22.84419895165016	18.027756377319946	23.581208314056525	0.7977688301097158	1.1693274702465803	0.6822458638908803	0.2679131609480887	0.10197710718002082	133.0	3.0	36.124783736376884	93.0	57.0	8937.0	6869.0	0.6666666666666666	0.141643059490085	0.38	-1.0	0.02175771911451732	76.19536986119174	35.05622180122165	4.0	0.7666666666666667	86.0	5675.0	78.0	4.2218248798755895E-4	21.540659228538015	0.5796450760531086
3	66	medium	api	A1	968.0	263.0	101.08326103999993	47.455844080000006	6.119315536871588E-5	1231.0	150.9533186799999	39.01281840626232	31.0	19.402327838218127	35.15886824036562	18.027756377319946	17.513882892160925	12.529964086141668	16.32796670485486	32.0	17.72004514666935	28.354767437908155	1.0293409227595685	1.258478013105236	0.8179252335284886	0.4694728245977455	0.27169421487603307	116.0	4.0	37.8549864614954	62.0	183.0	2478.0	8677.0	0.75	0.1990251827782291	0.746938775510204	-1.0	0.18870903026441319	37.659164117088935	14.866068747318506	2.0	0.24081632653061225	106.0	8511.0	102.0	3.7780609302237155E-4	27.0	0.6920802213988716
3	69	medium	iso	A1	726.0	333.0	85.42640679999997	53.69848476000001	7.30098948667408E-5	1059.0	141.5391051199999	31.575306807693888	27.459060435491963	22.38013505195957	44.53741436893324	19.4164878389476	24.984257394487088	12.206555615733702	19.09720160986902	27.568313991601343	14.422205101855956	27.228237597407922	0.7771488874923276	1.149904851328471	0.6758375587288782	0.6285935083951117	0.45867768595041325	113.0	3.0	30.886890422961002	56.0	209.0	3518.0	14703.0	0.5454545454545454	0.2502360717658168	0.7886792452830189	-1.0	0.1692834808749658	98.76790646205671	42.06019779765527	3.0	0.5245283018867924	90.0	2505.0	25.0	4.7191689046583346E-4	20.615528128088304	0.6529003266269122
4	74	large	iso	B	1005.0	501.0	100.84062035999989	67.52691188	6.050183199807487E-5	1506.0	171.19595936	39.293765408777	31.04834939252005	47.478789108578326	56.377102173040925	24.08318915758459	25.126198022150938	13.45362404707371	32.32064900851476	24.477951803231573	16.64331697709324	38.81427694179243	0.9584891887086601	1.2655669682151727	0.757359517734898	0.669639988716151	0.49850746268656715	84.0	3.0	35.11409973215888	61.0	380.0	2987.0	22083.0	0.6363636363636364	0.29282868525896416	0.8616780045351474	-1.0	0.12099255231438924	56.12364864964474	20.248456731316587	2.0	0.3219954648526077	213.0	11314.0	66.0	0.007269478734015366	28.160255680657446	0.7166596376728845
4	77	small	api	A1	992.0	172.0	102.3259017199999	34.798989840000004	9.666002081618924E-5	1164.0	139.53910511999987	37.64306044943742	32.57299494980466	21.801409486351808	42.75273954448457	13.892443989449804	15.036954276310606	12.206555615733702	15.673539636674722	25.941734903473083	17.029386365926403	23.08885057401517	0.9238868280218238	1.1556524202777727	0.7994504332018431	0.34007997247092364	0.17338709677419356	132.0	3.0	35.84689665786984	42.0	119.0	3874.0	14490.0	0.5454545454545454	0.13831615120274915	0.7391304347826086	-1.0	0.11678393598473089	54.95127104905953	22.218408077383348	5.0	0.8385093167701864	90.0	14628.0	232.0	4.329926932682475E-4	21.95449840010015	0.5832283065716635
4	88	medium	iso	A1	1181.0	369.0	111.32590171999989	58.76955256000001	6.66724388610235E-5	1550.0	172.50966783999996	42.04759208325728	34.058772731852805	57.915935463302475	68.83874018317174	22.135943621178654	20.436485726511034	13.92838827718412	36.197078705157	18.145104783004335	18.35755975068582	38.814408054647366	1.0831580300747605	1.2345598126597523	0.8773637526246624	0.5279054708024158	0.3124470787468247	155.0	3.0	37.013511046643494	53.0	266.0	3296.0	22030.0	0.5	0.20580645161290323	0.8338557993730408	-1.0	0.17752704838399663	66.05996591341113	27.225545437586938	2.0	0.3667711598746082	150.0	5341.0	47.0	0.0014752038820935616	27.294688127912362	0.6491379595261223
4	90	medium	iso	A1	881.0	309.0	96.08326103999993	53.52691188000001	9.518149308809544E-5	1190.0	152.02438647999992	36.05551275463989	30.01666203960727	20.53385475612555	41.83963837395433	19.209372712298546	19.09991785185716	11.40175425099138	18.69339661279022	29.916717548909354	16.76305461424021	28.024063220972337	1.005730645612737	1.2011832863715592	0.8372832497950997	0.5570888342113669	0.3507377979568672	141.0	3.0	34.92849839314596	71.0	206.0	3328.0	11607.0	0.5	0.23277310924369748	0.7436823104693141	-1.0	0.24135863334323474	67.77121885845642	25.345491376855886	1.0	0.44404332129963897	91.0	5384.0	80.0	3.762685326338114E-4	23.194827009486403	0.6433087546786176
5	94	small	api	A1	1141.0	258.0	108.91168815999991	45.213203400000005	4.8116741646086685E-5	1399.0	156.95331867999994	42.05948168962618	32.57299494980466	74.59489268795475	84.37478387525655	17.46424919657298	17.585641194276114	13.416407864998739	33.0008821849639	6.170755876447443	15.811388300841896	33.160571661892334	0.9930970957292904	1.2912377800825592	0.7691047389163239	0.4151363748358966	0.22611744084136723	74.0	3.0	34.40930106817051	46.0	179.0	3807.0	17630.0	0.38461538461538464	0.16082916368834882	0.7955555555555556	-1.0	0.12185097957964637	81.66901187783589	34.629611300595165	5.0	0.5022222222222222	84.0	8073.0	135.0	0.0012011773601266532	22.090722034374522	0.5252257314388903
5	95	small	api	A1	1019.0	165.0	104.7401152799999	38.041630520000005	5.648266937037948E-5	1184.0	145.1959593599999	40.26164427839479	31.04834939252005	50.239543685429254	66.8724431463542	13.152946437965905	15.424840585354541	13.038404810405298	24.76302242169007	15.910668672100522	16.55294535724685	26.927079258012334	0.8527119852670804	1.296740247586055	0.6575811823951984	0.3632001971575455	0.1619234543670265	114.0	3.0	35.0	35.0	121.0	3258.0	14720.0	0.42857142857142855	0.13175675675675674	0.7756410256410257	-1.0	0.11945784273610667	89.81947768122377	40.41088233970548	4.0	0.4166666666666667	92.0	9085.0	128.0	4.02961103918763E-4	25.495097567963924	0.6332353788552324
5	99	small	api	A1	830.0	55.0	90.08326103999994	19.485281360000002	3.2951082901354194E-5	885.0	111.98275595999988	33.97057550292606	29.832867780352597	31.544157021076302	25.584534544036984	5.385164807134504	-1.0	13.341664064126334	9.949787279019937	17.430439602003762	14.560219778561036	23.040325377360293	-1.0	1.138696277978964	-1.0	0.2163030193961106	0.06626506024096386	63.0	7.0	32.31098884280702	83.0	34.0	8944.0	3928.0	0.5714285714285714	0.13220338983050847	0.2905982905982906	0.038310753098983075	-1.0	20.534059941848177	10.04987562112089	1.0	0.49572649572649574	82.0	6567.0	89.0	8.471986664899982E-4	17.88854381999832	0.5265893660958875
5	100	medium	F	A1	823.0	240.0	92.84062035999992	44.627416960000005	9.97947091913246E-5	1063.0	139.8822508799999	34.52535300326414	29.427877939124322	29.797591290823853	44.45434240658428	17.204650534085253	16.651601083738388	11.40175425099138	19.811528065631435	26.165665142177517	15.620499351813308	28.28841578200556	1.0332129894035813	1.1732192540245223	0.880664876457939	0.48068848298247246	0.2916160388821385	67.0	3.0	32.64965543462902	54.0	118.0	3604.0	9061.0	0.6	0.16180620884289745	0.686046511627907	-1.0	0.13987192551943856	41.4382990655739	17.054721649618184	1.0	0.45348837209302323	103.0	5068.0	64.0	0.001169614645860396	19.235384061671343	0.5571379403377213
5	101	medium	api	A1	1005.0	260.0	100.84062035999992	46.041630520000005	6.655564882929894E-5	1265.0	149.2964644399999	38.0	32.0	47.48955292199915	66.37062226934319	17.46424919657298	18.940965879168285	13.416407864998739	28.0	18.0	16.278820596099706	30.562436094002717	0.9220358300618959	1.1875	0.7764512253152808	0.4565782157590055	0.25870646766169153	47.0	3.0	34.40930106817051	44.0	164.0	3999.0	16142.0	0.46153846153846156	0.16442687747035573	0.7884615384615384	-1.0	0.16976483399777356	78.515598779742	30.349040605157754	6.0	0.6009615384615384	80.0	13193.0	217.0	0.0010026847017021118	24.020824298928627	0.6321269552349639
5	102	small	api	A1	1007.0	78.0	103.7401152799999	22.485281360000002	7.898000317573987E-5	1085.0	128.22539663999984	39.59797974644666	31.11269837220809	52.12501634890181	68.19859051364818	7.615773105863909	-1.0	13.0	19.79898987322333	12.727922061357855	16.1245154965971	21.324164696418944	-1.0	1.2727272727272727	-1.0	0.21674625384125584	0.07745779543197617	49.0	4.0	34.92849839314596	91.0	40.0	9823.0	5400.0	0.6153846153846154	0.12073732718894009	0.3053435114503817	-1.0	0.007540136341270266	49.67564669187551	22.4164878389476	4.0	0.8244274809160306	85.0	5087.0	80.0	7.520049866917648E-4	24.20743687382041	0.6113300988794175
5	103	large	iso	A1	735.0	370.0	86.66904747999993	57.284271200000006	7.527489476744271E-5	1105.0	146.36753223999992	31.38470965295043	28.30194339616981	19.10309089125073	27.91976642810863	21.095023109728988	22.37678650410464	12.529964086141668	14.49750547420553	32.75393449219652	14.212670403551895	30.9620500481506	0.942719058693234	1.10892418989142	0.8501203845012526	0.6609542029779332	0.5034013605442177	75.0	4.0	30.01666203960727	112.0	288.0	6779.0	19042.0	0.5833333333333334	0.36199095022624433	0.72	-1.0	0.09420607726711423	120.88399706075624	45.26480784483324	6.0	0.5175	77.0	12528.0	214.0	4.7284089785227097E-4	23.021728866442675	0.73353327531193
5	104	medium	iso	A1	842.0	333.0	91.84062035999995	56.11269832000001	7.693135038623703E-5	1175.0	150.36753223999992	34.23448553724738	29.274562336608895	15.091572678594886	13.515022623411141	20.248456731316587	19.372272177688316	13.0	8.938355438905885	35.525723255628066	16.15549442140351	38.24708493693135	1.045228796374098	1.1694277490337037	0.8937951038341351	0.610979086378637	0.39548693586698336	60.0	3.0	34.17601498127012	71.0	221.0	3755.0	15260.0	0.46153846153846156	0.24851063829787234	0.7568493150684932	-1.0	0.1737818476193737	57.88713672236754	26.009427328027463	3.0	0.3835616438356164	85.0	12002.0	168.0	4.033306042331209E-4	25.079872407968907	0.7325908952445572
5	105	medium	iso	B	835.0	269.0	81.84062035999996	43.213203400000005	5.8829637953749345E-5	1104.0	127.88225087999983	37.20215047547655	32.202484376209235	12.560237096845555	8.746162262555202	11.313708498984761	30.347065704629873	27.018512172212592	4.032024979278527	21.95482782447438	10.63014581273465	26.51650429449555	0.3728106239035392	1.1552571547231618	0.32270791172280344	0.5280165669555541	0.3221556886227545	51.0	4.0	29.832867780352597	8.0	69.0	867.0	8486.0	0.22727272727272727	0.06974637681159421	0.8961038961038961	-1.0	0.07926100052103549	47.90905416801266	20.924244368012513	2.0	0.6493506493506493	89.0	12149.0	178.0	3.2034570766043756E-4	26.40075756488817	0.7096567598233711
5	108	medium	iso	A1	1045.0	417.0	103.25483391999994	61.94112544000001	6.013773515186269E-5	1462.0	168.02438647999998	40.049968789001575	32.0624390837628	39.648041851889104	61.674249712016646	23.259406699226016	22.130382458584712	13.416407864998739	30.861447271325396	23.953261883589324	16.278820596099706	35.05930082956506	1.0510169330672068	1.2491242068131947	0.8414030625093677	0.5998859626077256	0.3990430622009569	54.0	4.0	35.35533905932738	14.0	291.0	556.0	17229.0	0.3076923076923077	0.20861833105335156	0.9540983606557377	-1.0	0.2532630748181152	42.86777439641064	15.033296378372908	2.0	0.29180327868852457	160.0	11493.0	96.0	0.0016658120238421273	26.076809620810597	0.6511068649814216
6	110	large	api	A1	822.0	423.0	92.66904747999995	63.52691188000001	7.000868734572535E-5	1245.0	158.61017291999994	36.138621999185304	27.892651361962706	19.238644516908444	29.04164711614264	23.769728648009426	23.738766618796934	11.40175425099138	17.100818066995803	36.35366128667119	17.11724276862369	35.22707986683412	1.0013042812926927	1.2956323703406574	0.7728305530290372	0.6855246018764846	0.5145985401459854	108.0	4.0	33.37663853655727	44.0	276.0	2516.0	18662.0	0.4166666666666667	0.2570281124497992	0.8625	-1.0	0.22968023024975034	55.01919680768325	23.022039114411587	2.0	0.165625	107.0	6373.0	94.0	4.0916420102045083E-4	25.179356624028344	0.6967436839344892
6	115	small	api	A1	1097.0	236.0	107.49747459999993	44.455844080000006	4.2122524894717854E-5	1333.0	154.36753223999995	40.70626487409524	33.12099032335839	63.74975763031111	77.58773807497944	17.029386365926403	17.800966859725303	13.45362404707371	31.100863808451766	10.14462420113803	15.811388300841896	31.84520404617847	0.9566551356519515	1.2290171422014329	0.7783903924548825	0.4135524508405524	0.21513217866909753	103.0	3.0	34.92849839314596	163.0	171.0	5527.0	6189.0	0.6363636363636364	0.25056264066016504	0.5119760479041916	-1.0	0.0474935132975896	33.895991158618074	13.006397591768797	1.0	0.09580838323353294	112.0	5277.0	69.0	7.633976534057188E-4	26.0	0.6387223215005892
6	123	medium	iso	A1	850.0	271.0	91.59797967999994	45.870057640000006	7.614238444564627E-5	1121.0	139.8822508799999	35.35533905932738	29.274562336608895	24.687173729792626	36.869897645844034	16.97056274847714	18.667190979007447	13.45362404707371	16.68772003600252	27.566594872396006	15.811388300841896	27.81286672667086	0.9091117548195503	1.2077153759909247	0.7527533166277928	0.5007758664574078	0.31882352941176473	94.0	4.0	33.61547262794322	27.0	190.0	1019.0	10335.0	0.45454545454545453	0.1935771632471008	0.8755760368663594	-1.0	0.17553648853034898	31.532422439678694	10.295630140987	3.0	0.37327188940092165	92.0	7984.0	128.0	5.898455775730662E-4	21.587033144922902	0.6105735008989499
6	124	small	api	A1	1071.0	67.0	106.7401152799999	22.313708480000003	5.699156941470937E-5	1138.0	131.0538237599999	39.20459156782532	33.421549934136806	26.565051177077976	44.12309225856936	7.0710678118654755	-1.0	12.165525060596439	12.983173134692965	21.06425349474692	17.88854381999832	18.64856744165558	-1.0	1.1730333166799576	-1.0	0.2090470712109205	0.06255835667600373	98.0	8.0	37.57658845611187	74.0	46.0	5071.0	3155.0	0.6923076923076923	0.1054481546572935	0.38333333333333336	0.04138298776624061	-1.0	15.696383925166547	7.8481919625832735	1.0	0.175	96.0	7498.0	107.0	3.98602675284553E-4	27.202941017470888	0.6938713025592639
6	126	small	api	A1	1145.0	107.0	112.15432883999989	28.970562720000004	1.7329525183428619E-4	1252.0	143.53910511999993	43.965895873961216	32.57299494980466	47.93567344642116	77.99588768766893	11.045361017187261	16.534623992699007	14.142135623730951	23.540973734893875	13.845825374516403	17.46424919657298	24.067260321660665	0.6680140426576635	1.3497652255100625	0.49491128533499434	0.25830980417465293	0.09344978165938865	97.0	4.0	37.20215047547655	98.0	58.0	4837.0	3200.0	0.4666666666666667	0.12460063897763578	0.3717948717948718	-1.0	0.012196483833786357	29.13608780907358	11.7396167797906	2.0	0.2948717948717949	107.0	3933.0	53.0	7.354101793994879E-4	26.68332812825267	0.6069096875620783
6	127	medium	iso	A1	1065.0	327.0	107.25483391999992	53.52691188000001	1.088422929846174E-4	1392.0	163.19595935999996	41.30375285612676	31.25699921617557	43.597558618374535	74.11930329025637	20.615528128088304	18.868782336164575	12.529964086141668	31.885722456927876	18.043958605857746	17.804493814764857	33.15097746604676	1.092573318235584	1.3214241255364008	0.8268150226121229	0.49906293193204776	0.30704225352112674	107.0	3.0	36.76955262170047	67.0	221.0	2502.0	10677.0	0.3333333333333333	0.20689655172413793	0.7673611111111112	-1.0	0.1401606414370964	37.96284173502613	14.0	2.0	0.17708333333333334	94.0	8493.0	125.0	3.292294668382549E-4	24.020824298928627	0.5815651759926099
7	131	medium	E	A1	722.0	262.0	85.18376611999996	46.627416960000005	4.3687058110528186E-5	984.0	134.2253966399999	32.01562118716424	28.0178514522438	35.71307248750301	40.919479349115406	17.69180601295413	18.480617565271693	11.313708498984761	19.740363502719806	25.233912072275626	14.212670403551895	30.138063073280353	0.9573168185786239	1.1426865204755121	0.8377772918685089	0.5473744480176551	0.3628808864265928	108.0	3.0	30.01666203960727	402.0	189.0	11901.0	6811.0	0.5555555555555556	0.600609756097561	0.3197969543147208	0.05276527669692251	-1.0	0.0	0.0	0.0	0.0	95.0	10803.0	151.0	8.933054674975651E-4	19.1049731745428	0.5967391062898507
7	132	medium	iso	A1	868.0	286.0	92.76955255999995	48.627416960000005	7.270662463385991E-5	1154.0	144.22539663999993	37.12142238654117	29.068883707497267	39.26090150191038	60.16341292762229	18.788294228055936	18.618558478753798	13.416407864998739	25.914955250981574	20.847033759459578	14.866068747318506	29.87494057419804	1.009116481788632	1.2770157519659773	0.7902145922907279	0.5241743181692029	0.3294930875576037	106.0	4.0	32.449961479175904	31.0	174.0	2429.0	16665.0	0.5384615384615384	0.17764298093587522	0.848780487804878	-1.0	0.112942227206182	42.275399939955406	17.7648230602334	3.0	0.5365853658536586	76.0	3602.0	63.0	2.5017596539663584E-4	19.4164878389476	0.5230534443633628
7	133	large	iso	B	707.0	488.0	83.59797967999995	68.11269831999999	1.4061040436675075E-4	1195.0	154.12489155999995	32.7566787083184	26.92582403567252	12.26477372789239	25.712400749825918	23.853720883753127	28.350560536936378	13.038404810405298	13.615543992460399	36.359147215066756	15.556349186104045	31.382771428182593	0.8413844534987388	1.2165525060596438	0.6916137604483208	0.814764885236758	0.6902404526166902	99.0	3.0	31.400636936215164	30.0	364.0	1717.0	28403.0	0.4166666666666667	0.3297071129707113	0.9238578680203046	-1.0	0.19987497899963785	119.5833487265281	44.06805874591083	8.0	0.5	171.0	5028.0	47.0	0.006184890258215096	27.202941017470888	0.8304547985373998
7	135	small	api	A1	841.0	208.0	94.84062035999995	41.213203400000005	7.025652025012816E-5	1049.0	138.4680373199999	34.36568055487916	30.265491900843113	44.70313333267529	63.67073259279863	15.811388300841896	17.79795004535348	10.0	24.472089201230634	18.899411973015567	15.811388300841896	27.30467671664894	0.8883825530777789	1.135474046398097	0.7823891315665634	0.43455223345820837	0.2473246135552913	76.0	3.0	31.906112267087632	122.0	158.0	3851.0	5481.0	0.6666666666666666	0.2669208770257388	0.5642857142857143	-1.0	0.07042815781098097	7.211102550927978	3.605551275463989	1.0	0.06428571428571428	87.0	3434.0	58.0	3.797860203746603E-4	22.0	0.640173558177258
7	137	medium	iso	A1	892.0	279.0	95.91168815999991	48.041630520000005	7.304553687993629E-5	1171.0	146.3675322399999	36.61966684720111	29.68164415931166	18.74134044519272	25.650226258650065	18.35755975068582	18.260625500595893	13.416407864998739	13.271557112408455	31.90524065705805	16.401219466856727	30.659017315578378	1.0053083751203793	1.2337479234859996	0.8148409865443533	0.5008944315510008	0.312780269058296	71.0	3.0	34.828149534535996	17.0	191.0	1259.0	20020.0	0.38461538461538464	0.1776259607173356	0.9182692307692307	-1.0	0.16153194560494205	48.7242036524795	19.032355733560614	4.0	0.47115384615384615	75.0	2877.0	50.0	6.243638839654379E-4	23.345235059857504	0.6375053917685166
7	139	medium	iso	A1	971.0	344.0	100.08326103999991	54.69848476000001	1.0268753769521106E-4	1315.0	157.19595935999993	39.319206502675	30.265491900843113	38.99099404250546	65.99499623269556	20.8806130178211	19.97222129174157	13.601470508735444	29.018896907860398	20.947949634426344	15.556349186104045	31.76637260444517	1.0454827589185158	1.2991431506051179	0.8047479282260377	0.5465298012036085	0.35427394438722964	96.0	3.0	34.132096331752024	35.0	265.0	1291.0	12609.0	0.5	0.22813688212927757	0.8833333333333333	-1.0	0.15913217966825652	37.051824532606034	14.317821063276353	2.0	0.17	99.0	16133.0	243.0	2.945414394158807E-4	26.30589287593181	0.6690341747904334
7	143	small	api	A1	1029.0	90.0	104.7401152799999	28.970562720000004	4.481924066403417E-5	1119.0	136.12489155999987	38.600518131237564	31.32091952673165	43.51213247117221	55.00797980144134	9.486832980505138	-1.0	10.44030650891055	19.922012377799792	18.869177818856684	17.4928556845359	24.31791520669484	-1.0	1.2324196963084992	-1.0	0.27659471867634966	0.08746355685131195	166.0	3.0	36.05551275463989	101.0	65.0	7030.0	4900.0	0.7272727272727273	0.1483467381590706	0.39156626506024095	0.008289476414313275	-1.0	28.681211271559523	11.788289044567353	1.0	0.42168674698795183	99.0	2395.0	37.0	3.7658479461585457E-4	17.69180601295413	0.4583307911257542
8	144	medium	iso	A1	797.0	306.0	89.18376611999994	50.041630520000005	7.46771904104596E-5	1103.0	141.63961019999994	35.014282800023196	28.0	42.27368900609372	55.382739304171935	18.601075237738275	22.862721829789283	14.212670403551895	25.104041257112875	22.0	14.866068747318506	30.504375249947653	0.8135984584959504	1.2505101000008285	0.6506132645353375	0.5611069446502989	0.383939774153074	124.0	4.0	31.064449134018133	134.0	214.0	4481.0	9344.0	0.3333333333333333	0.3155031731640979	0.6149425287356322	-1.0	0.1636517533432879	35.92246426553113	13.601470508735444	2.0	0.14367816091954022	101.0	7150.0	104.0	0.0022012005995456717	20.024984394500787	0.5719090266354826
8	149	medium	F	A1	913.0	421.0	98.49747459999992	62.11269832000001	8.955604655808727E-5	1334.0	163.43860003999993	37.589892258425	29.5296461204668	21.5014343240479	21.583969241769594	23.430749027719962	21.055352237542866	12.041594578792296	15.403076870225108	38.94391403501929	18.439088914585774	41.87161631805511	1.1128167680776972	1.2729543762589048	0.8742000411265035	0.6306019374835835	0.4611171960569551	153.0	4.0	37.013511046643494	75.0	251.0	3031.0	10091.0	0.7	0.24437781109445278	0.7699386503067485	-1.0	0.12212260279923323	49.29916179731677	24.37156235693425	1.0	0.20245398773006135	85.0	6901.0	113.0	6.733471168365973E-4	23.706539182259394	0.6306625999159671
8	152	medium	iso	A1	917.0	249.0	98.49747459999992	45.455844080000006	7.545195435742933E-5	1166.0	146.36753223999992	37.36308338453881	30.083217912982647	24.712247312519565	43.51213247117221	17.4928556845359	18.623742751166954	11.661903789690601	19.163300647084373	27.989027052741864	17.029386365926403	27.83307704472824	0.9392771323282914	1.241990916417704	0.7562673123547994	0.46149248256970077	0.27153762268266085	133.0	3.0	35.0	75.0	159.0	4968.0	12270.0	0.45454545454545453	0.2006861063464837	0.6794871794871795	-1.0	0.14390488547004082	98.98617363814296	44.5502539789383	4.0	0.5854700854700855	84.0	4466.0	77.0	8.48076269054891E-4	22.561028345356956	0.6038320797338936
8	154	large	iso	A1	706.0	355.0	83.25483391999995	57.11269832	1.0808065311600869E-4	1061.0	142.36753223999992	32.14031735997639	27.073972741361768	26.778840406955112	39.86434803052359	19.4164878389476	26.81201615869307	13.601470508735444	18.232551764710713	28.773021508213937	14.866068747318506	28.445154684058235	0.7241711225305348	1.1871297081892458	0.6100185325453008	0.6859985856782793	0.5028328611898017	135.0	4.0	29.832867780352597	46.0	226.0	2370.0	14778.0	0.5833333333333334	0.2563619227144204	0.8308823529411765	-1.0	0.11142540520225545	92.24346437817755	42.16242726702991	1.0	0.3235294117647059	91.0	5310.0	77.0	5.519354906167128E-4	21.02379604162864	0.6541253406479768
8	158	small	api	A1	994.0	85.0	101.98275595999988	24.313708480000003	7.491264489061715E-5	1079.0	128.71067799999983	40.70626487409524	30.4138126514911	59.349332042947125	68.51609536165665	9.055385138137417	-1.0	13.152946437965905	20.783041691903787	10.81745336469251	14.035668847618199	22.334856638088205	-1.0	1.3384137444569788	-1.0	0.2384099963873935	0.08551307847082495	116.0	4.0	32.89376840679705	51.0	37.0	4175.0	3268.0	0.5	0.08155699721964782	0.42045454545454547	-1.0	0.007473496192439388	26.34292847981218	8.07768723046357	1.0	0.625	65.0	6026.0	108.0	6.672951756634733E-4	25.553864678361276	0.6277624527182624
8	159	medium	iso	A1	785.0	259.0	88.84062035999995	46.041630520000005	5.624378264784163E-5	1044.0	137.29646443999988	33.24154027718932	28.160255680657446	24.479040985163124	33.06266246527707	16.76305461424021	20.425950004148675	11.704699910719626	14.921089572385434	28.83496546367446	16.1245154965971	27.350247002181394	0.8206744171426787	1.180441706714406	0.6952265516159294	0.5182497638290922	0.32993630573248406	125.0	3.0	32.38826948140329	28.0	181.0	1212.0	10080.0	0.5	0.20019157088122605	0.8660287081339713	-1.0	0.14475695536840225	43.96976177928731	15.811388300841898	3.0	0.3588516746411483	90.0	14675.0	234.0	4.511725769578448E-4	20.024984394500787	0.6024084391854168
9	166	medium	iso	B	830.0	404.0	92.49747459999993	60.52691188000001	5.756328687456742E-5	1234.0	155.43860003999993	35.35533905932738	28.284271247461902	30.06858282186245	42.397437797500196	22.02271554554524	21.95630600782728	13.038404810405298	22.62741699796952	29.698484809834994	15.524174696260024	33.558423688449885	1.0030246225250405	1.25	0.8024196980200324	0.6543628584644628	0.4867469879518072	102.0	3.0	32.69556544854363	149.0	272.0	6073.0	13219.0	0.6428571428571429	0.3411669367909238	0.6460807600950119	-1.0	0.12115648687270285	61.33795310063532	21.633307652783934	2.0	0.2161520190023753	142.0	8835.0	96.0	0.004367246529505426	26.92582403567252	0.7615773105863908
9	167	small	api	A1	861.0	128.0	95.66904747999995	30.727922040000003	8.485502814861159E-5	989.0	128.81118307999986	36.68787265568828	28.160255680657446	12.730198020419266	17.4471884232822	11.0	13.681962765074685	12.0	7.114067431749363	27.272479650371903	17.11724276862369	23.727272727272734	0.8039782148858928	1.3028245578355397	0.617103976165133	0.3211897980527486	0.148664343786295	69.0	4.0	35.73513677041127	62.0	112.0	5518.0	13153.0	0.6923076923076923	0.17593528816986856	0.6436781609195402	-1.0	0.09654066790685183	61.70997815267964	26.050705066000177	4.0	0.5919540229885057	117.0	2696.0	32.0	3.6070576342113144E-4	24.515301344262525	0.6682126700104958
9	170	small	api	A1	877.0	94.0	96.84062035999993	25.142135600000003	3.72020555810105E-5	971.0	123.98275595999986	36.49657518178932	28.284271247461902	28.106269820801877	35.53767779197439	9.899494936611665	11.892503290071893	11.313708498984761	13.480716959039297	22.20315292925759	16.401219466856727	23.193102422918756	0.8324147317979695	1.290348790056394	0.6451083135138905	0.2596238593529805	0.10718358038768529	94.0	3.0	34.539832078341085	48.0	70.0	5116.0	10478.0	0.5555555555555556	0.121524201853759	0.5932203389830508	-1.0	0.09342531227862501	49.81597314917286	23.489923147027685	2.0	0.8898305084745762	104.0	3004.0	40.0	3.985884716601974E-4	18.788294228055936	0.5147960907145809
9	173	medium	iso	A1	824.0	317.0	91.08326103999995	53.69848476000001	4.827592361317864E-5	1141.0	147.19595935999988	35.510561809129406	28.844410203711913	26.565051177078004	40.1269881268351	19.924858845171276	19.974005260211356	11.704699910719626	20.810709894485832	29.953810596162374	16.1245154965971	32.29050589162625	0.9975394812207253	1.2311072252245132	0.8102783094614745	0.589553823028118	0.38470873786407767	155.0	3.0	33.015148038438355	45.0	203.0	3705.0	19447.0	0.5833333333333334	0.21735319894829097	0.8185483870967742	-1.0	0.12813596711428768	112.12122102173016	42.8657679673407	8.0	0.9314516129032258	72.0	5982.0	114.0	4.589533547715532E-4	26.627053911388696	0.7498347690050668
9	174	medium	iso	A1	840.0	212.0	93.66904747999993	43.04163052	8.048495744023924E-5	1052.0	138.71067799999992	36.40054944640259	28.792360097775937	32.9997903281147	52.53200399117006	15.264337522473747	19.75883051787036	11.661903789690601	20.164530787667548	23.54791332483967	16.278820596099706	25.40594952720121	0.7725324385301202	1.2642433382602196	0.6110630882130934	0.4595075073138774	0.2523809523809524	140.0	3.0	33.37663853655727	20.0	146.0	1562.0	14333.0	0.36363636363636365	0.15779467680608364	0.8795180722891566	-1.0	0.11789944763092867	42.307307014954084	16.152946437965905	4.0	0.6626506024096386	86.0	9005.0	163.0	3.5079090950923243E-4	24.351591323771842	0.6689896634562605
9	175	small	api	A1	849.0	162.0	95.39696951999993	36.798989840000004	5.6951106382970633E-5	1011.0	134.61017291999985	35.608987629529715	28.42534080710379	37.806529944704465	51.84277341263095	14.0	13.898632720975815	11.0	21.118263956945064	22.092962904531166	16.492422502470642	26.857142857142858	1.0072933274127893	1.252719813323422	0.8040850928512698	0.38574589974040124	0.19081272084805653	125.0	2.0	33.24154027718932	91.0	135.0	6122.0	10292.0	0.8333333333333334	0.22354104846686448	0.5973451327433629	-1.0	0.07424065724920198	27.32759752004315	10.554898485297798	1.0	0.336283185840708	92.0	7038.0	121.0	4.458181735259E-4	22.02271554554524	0.6184594680047097
9	180	large	iso	A1	740.0	401.0	85.66904747999995	60.52691188000001	8.810791665081069E-5	1141.0	148.61017291999988	32.449961479175904	26.627053911388696	23.69734422251713	35.45547443444187	22.47220505424423	22.204064586479962	12.649110640673518	19.691856965995633	31.95997585132832	15.264337522473747	33.94737359258171	1.0120761884257687	1.2186838839612175	0.8304665399661396	0.7065201920697256	0.5418918918918919	170.0	3.0	31.38470965295043	32.0	272.0	1972.0	19853.0	0.46153846153846156	0.26643295354951796	0.8947368421052632	-1.0	0.23124061852393735	67.39365631474044	22.37139321651232	5.0	0.4309210526315789	99.0	6671.0	88.0	7.675996564406108E-4	22.20360331117452	0.6842412840897585
9	183	medium	iso	A1	1202.0	302.0	112.3259017199999	53.870057640000006	4.657823736347195E-5	1504.0	168.61017291999994	42.04759208325728	35.05709628591621	55.26830579801026	72.53012616962302	19.6468827043885	18.644799636296998	12.649110640673518	34.24690757912357	17.00083758047686	18.867962264113206	35.90293286081147	1.0537459821311612	1.1994031604993316	0.8785586171812897	0.47958713720620244	0.2512479201331115	87.0	3.0	37.20215047547655	198.0	241.0	6526.0	10075.0	0.46153846153846156	0.29188829787234044	0.5489749430523918	-1.0	0.1197790573816871	31.685992897772348	12.649110640673518	2.0	0.1070615034168565	116.0	18027.0	236.0	0.001966456138658741	28.160255680657446	0.6697233845138647
10	186	small	api	A1	604.0	94.0	70.18376611999999	25.727922040000003	4.546318423110141E-5	698.0	98.32590171999989	29.206163733020468	27.202941017470888	1.414423211402152	4.356975005846294	7.211102550927978	18.41709795662594	18.601075237738275	0.2739147829591603	18.600929938973334	11.40175425099138	3.6055512754639922	0.3915439103332581	1.0736399315891259	0.36468828963330613	0.36657938811676877	0.15562913907284767	135.0	3.0	25.80697580112788	10.0	37.0	899.0	4413.0	0.4375	0.0673352435530086	0.7872340425531915	-1.0	0.05850380731935803	48.526688676172796	21.716321551738822	3.0	0.8085106382978723	80.0	4196.0	75.0	0.0014711975172190734	15.556349186104045	0.5326392513685749
10	187	large	iso	A1	716.0	386.0	83.84062035999995	58.284271200000006	5.172237072063422E-5	1102.0	144.12489155999992	31.827660925679098	27.586228448267445	21.47293605257903	28.471851276885502	22.80350850198276	20.594201440243786	12.36931687685298	16.589343503216746	33.31372397366331	13.92838827718412	34.79841759840145	1.1072781126352242	1.15375180718762	0.9597195044351178	0.6951793885796105	0.5391061452513967	92.0	3.0	29.966648127543394	27.0	269.0	1599.0	18992.0	0.46153846153846156	0.26860254083484575	0.9087837837837838	-1.0	0.17816794930346946	45.02461965839106	14.317821063276353	7.0	0.4189189189189189	85.0	5791.0	100.0	7.553174533556211E-4	23.430749027719962	0.7361756518153565
10	189	medium	iso	A1	835.0	254.0	95.15432883999992	47.455844080000006	3.4146348763288114E-5	1089.0	145.43860003999987	36.235341863986875	27.65863337187866	35.36246188706906	50.599339336520565	18.0	18.12053859704436	10.0	24.120098087680528	25.4893287936921	16.492422502470642	31.214285714285715	0.9933479572696575	1.3100915499616985	0.7582278943015079	0.49872501502055727	0.30419161676646705	124.0	4.0	33.61547262794322	86.0	179.0	7028.0	16803.0	0.6363636363636364	0.2433425160697888	0.6754716981132075	-1.0	0.11096583950054821	94.43845922730054	36.83917734960096	1.0	0.5849056603773585	77.0	4648.0	84.0	5.004299004597467E-4	23.430749027719962	0.6466269620325293
10	190	small	api	A1	880.0	180.0	98.32590171999992	38.213203400000005	1.240969032082641E-4	1060.0	138.95331867999985	37.57658845611187	28.635642126552707	40.1325408236126	75.91171678297472	14.212670403551895	17.941853534463778	11.40175425099138	23.791409404932022	15.505152566084636	15.524174696260024	24.52920336057026	0.7921517348389537	1.3122313894706965	0.6036677229299302	0.3886382197522962	0.20454545454545456	111.0	3.0	33.13608305156178	47.0	119.0	3809.0	12242.0	0.2	0.15660377358490565	0.7168674698795181	-1.0	0.1455452667051579	34.23779098820823	13.79242347290303	3.0	0.463855421686747	95.0	7760.0	129.0	3.1717418436855746E-4	26.832815729997478	0.7140833383886688
10	191	small	api	A1	749.0	161.0	86.66904747999993	35.798989840000004	1.2216482920938344E-4	910.0	125.29646443999984	31.064449134018133	28.844410203711913	27.100510162642507	41.30861401354872	14.142135623730951	14.385353318001194	11.045361017187261	15.451746719511611	24.12945853579747	15.132745950421556	23.407672756520196	0.983092685393699	1.0769660018917817	0.9128353946798818	0.4130539204121415	0.21495327102803738	106.0	3.0	30.805843601498726	30.0	87.0	1780.0	6328.0	0.5	0.12857142857142856	0.7435897435897436	-1.0	0.11804654551596319	57.534801707312454	25.258031420739158	1.0	0.5982905982905983	69.0	8638.0	185.0	5.624652683240939E-4	20.615528128088304	0.6636373315087246
10	193	large	iso	A1	776.0	405.0	88.66904747999993	61.52691188000001	3.756742480312842E-5	1181.0	152.61017291999994	34.655446902326915	27.586228448267445	20.725558865560544	30.914020624849627	22.80350850198276	21.417189503886892	11.704699910719626	16.620763876553124	34.58247298245353	15.652475842498529	32.35177560872433	1.0647292679482652	1.2562589687574146	0.8475396350812966	0.6938939080616371	0.5219072164948454	139.0	4.0	32.449961479175904	52.0	261.0	2966.0	19308.0	0.4166666666666667	0.26502963590177814	0.8338658146964856	-1.0	0.16519655025683241	59.99234314664706	20.973665961010276	4.0	0.3801916932907348	128.0	7025.0	76.0	8.054359599107387E-4	22.02271554554524	0.6354763107691028
10	196	medium	iso	A1	748.0	339.0	86.42640679999995	53.870057640000006	8.060322591873675E-5	1087.0	142.7106779999999	32.64965543462902	28.42534080710379	21.893673141728442	35.93349726018383	20.615528128088304	19.776292904365363	12.36931687685298	17.488699111794716	30.184334668929523	14.7648230602334	29.80118116743904	1.0424364276854785	1.1486108700047504	0.9075627393994341	0.6233055339748318	0.4532085561497326	107.0	3.0	30.528675044947494	44.0	239.0	2065.0	14337.0	0.5384615384615384	0.26034958601655933	0.8445229681978799	-1.0	0.1582597626657363	55.82367165746427	20.162277660168378	3.0	0.4204946996466431	138.0	7117.0	80.0	8.138525333560132E-4	20.518284528683193	0.6284380112300052
10	199	medium	F	B	943.0	438.0	98.66904747999993	65.11269832	4.676786155547196E-5	1381.0	166.61017291999997	38.07886552931954	30.463092423455635	24.910474990678956	37.05652818940959	24.186773244895647	22.69893804668694	13.038404810405298	22.05948072043339	35.45273687212509	17.69180601295413	36.607008154436656	1.0655464672024983	1.25	0.8524371737619987	0.6599100729456039	0.46447507953340406	112.0	4.0	36.61966684720111	82.0	317.0	4394.0	17279.0	0.6666666666666666	0.2889210716871832	0.7944862155388471	-1.0	0.1196300792495773	58.859223771079705	25.849433241279208	3.0	0.2857142857142857	179.0	10773.0	83.0	0.003158822772291021	25.553864678361276	0.671077363339136
10	200	small	api	A1	772.0	80.0	89.25483391999995	24.556349160000003	5.736629342672349E-5	852.0	116.22539663999986	32.984845004941285	27.892651361962706	21.630886836517902	40.60129464500446	8.94427190999916	12.201429488204973	10.770329614269007	11.39917437670765	21.1166730748021	15.132745950421556	17.515865823748356	0.7330511493465186	1.18256398708381	0.6198828624523014	0.275126265788698	0.10362694300518134	80.0	8.0	31.575306807693888	55.0	62.0	2554.0	3532.0	0.7272727272727273	0.13732394366197184	0.5299145299145299	-1.0	0.07359587038021345	25.735913600840718	12.867956800420359	2.0	0.42735042735042733	62.0	3046.0	63.0	9.034670259820169E-4	20.223748416156685	0.6131224328362638
10	204	medium	iso	A1	835.0	253.0	93.49747459999993	45.213203400000005	1.2599983585101732E-4	1088.0	140.7106779999999	35.4682957019364	28.42534080710379	17.545728745696323	39.56594145845952	17.26267650163207	17.820993010975567	12.36931687685298	17.170263976533597	28.143901789211675	16.1245154965971	26.95633330639469	0.9686708530215099	1.2477702885825206	0.7763214606768122	0.4835767339538392	0.3029940119760479	97.0	4.0	33.61547262794322	54.0	196.0	3293.0	12625.0	0.6923076923076923	0.22977941176470587	0.784	-1.0	0.10621156060274706	37.01057184782951	13.0	3.0	0.26	75.0	11785.0	207.0	4.5835331712518234E-4	22.02271554554524	0.6209127083696583
10	205	small	api	A1	894.0	111.0	99.3969695199999	30.384776280000004	8.552597216682953E-5	1005.0	132.61017291999985	37.64306044943742	27.80287754891569	30.784146526326424	50.389311759973396	12.0	11.535403052179843	9.055385138137417	17.426850850268846	22.263882539170517	17.08800749063506	22.620689655172427	1.0402757446548312	1.3539267790972054	0.7683397364726652	0.30569117375239707	0.12416107382550336	61.0	4.0	35.35533905932738	154.0	102.0	6584.0	4521.0	0.9	0.25472636815920396	0.3984375	0.003503164751748645	-1.0	19.244039792189554	8.06225774829855	1.0	0.22265625	95.0	6540.0	99.0	5.242958026889042E-4	24.08318915758459	0.639777660743961
11	214	medium	iso	A1	746.0	255.0	86.66904747999996	47.284271200000006	8.046721244105056E-5	1001.0	136.3675322399999	32.7566787083184	27.784887978899608	28.921151437817244	48.61775633063877	16.76305461424021	17.929743325154323	11.40175425099138	19.934865979992466	24.761661825755095	15.033296378372908	26.568627823055472	0.9349299825571222	1.1789386638230992	0.7930268225535178	0.5455727572281382	0.3418230563002681	115.0	4.0	31.32091952673165	17.0	156.0	1078.0	10987.0	0.75	0.17282717282717283	0.9017341040462428	-1.0	0.08028478417568695	35.437327559766246	13.0	3.0	0.42196531791907516	79.0	3044.0	46.0	5.438489804030582E-4	21.95449840010015	0.6702296834057512
11	216	small	api	A1	1109.0	73.0	109.81118307999986	22.727922040000003	6.186700911326423E-5	1182.0	134.95331867999988	43.139309220245984	30.4138126514911	38.659808254090095	61.88458684665842	7.280109889280518	-1.0	13.341664064126334	17.61734283040674	17.623571439134302	18.110770276274835	19.974308721491678	-1.0	1.4184117497722204	-1.0	0.20697274542103977	0.06582506762849413	113.0	4.0	39.56008088970496	98.0	61.0	7819.0	4819.0	0.7142857142857143	0.13451776649746192	0.3836477987421384	0.028269112037659486	-1.0	22.37337479945658	9.219544457292887	1.0	0.27044025157232704	138.0	2822.0	36.0	8.827160452498565E-4	26.248809496813376	0.6084661523623651
11	217	medium	iso	A1	1096.0	302.0	109.81118307999986	52.870057640000006	7.863982335120898E-5	1398.0	165.09545427999996	39.824615503479755	32.64965543462902	53.42696902148067	74.03316909090653	18.439088914585774	20.472954730307297	11.40175425099138	31.914934618488502	14.97718715528479	17.26267650163207	33.19558358419054	0.9006559706444974	1.2197560731756085	0.7383902326468104	0.4814633278423292	0.2755474452554745	136.0	3.0	36.76955262170047	73.0	259.0	4073.0	19001.0	0.6666666666666666	0.2374821173104435	0.7801204819277109	-1.0	0.15877213926101713	52.39390836968157	18.85964666662759	1.0	0.5180722891566265	91.0	7662.0	111.0	4.10146100391068E-4	26.627053911388696	0.6686079344334688
11	218	large	E	B	1095.0	578.0	105.3259017199999	75.01219323999999	6.367979196237774E-5	1673.0	182.75230852000004	39.6232255123179	33.734255586866	88.11932176181337	84.06088395601563	27.073972741361768	25.493402205868527	14.035668847618199	43.61078578680594	4.624379500484268	17.26267650163207	43.84613392415476	1.0619991997431162	1.1745694346296676	0.9041604254566322	0.7121913225050152	0.5278538812785388	118.0	4.0	34.539832078341085	80.0	339.0	2693.0	12003.0	0.4666666666666667	0.25044829647340106	0.8090692124105012	-1.0	0.2293509260685917	54.75055984694683	27.375279923473414	1.0	0.0477326968973747	230.0	9540.0	77.0	0.0052597902019944085	23.853720883753127	0.6020136062960746
11	220	medium	iso	A1	892.0	368.0	96.49747459999992	56.870057640000006	4.947654902471548E-5	1260.0	155.7817457999999	36.6742416417845	29.068883707497267	36.86989764584402	45.69869438298349	22.135943621178654	20.20523605452776	11.704699910719626	25.167527907336126	28.621670111997307	15.652475842498529	35.16605157030619	1.095554813684953	1.2616322666812865	0.8683630267057145	0.5893424452374223	0.4125560538116592	140.0	3.0	34.132096331752024	56.0	281.0	3299.0	20179.0	0.5833333333333334	0.26746031746031745	0.8338278931750742	-1.0	0.1939744899914357	58.764656649593256	22.582906231274414	4.0	0.29376854599406527	98.0	13628.0	209.0	5.492075754017718E-4	24.186773244895647	0.6595030234337182
11	221	medium	iso	A1	947.0	302.0	98.32590171999992	52.69848476000001	4.5672137668663984E-5	1249.0	153.43860003999995	35.84689665786984	31.76476034853718	22.647916735034357	30.14138555207535	19.0	19.158858650276215	12.0	16.0962329740007	32.236981761052604	17.11724276862369	32.05555555555556	0.9917083447831625	1.12851147827157	0.8787755941145274	0.5359572995330172	0.31890179514255546	96.0	3.0	35.17101079013795	60.0	203.0	3404.0	14451.0	0.38461538461538464	0.21056845476381106	0.7718631178707225	-1.0	0.20586301298393825	80.12512121168382	30.866068747318508	2.0	0.41064638783269963	101.0	16283.0	245.0	3.2759689491522324E-4	22.135943621178654	0.6175135279477232
11	222	small	api	A1	1153.0	109.0	111.63961019999986	28.970562720000004	1.0973048550187534E-4	1262.0	143.4386000399999	39.319206502675	35.22782990761707	84.6490645099161	85.9958270592906	10.198039027185569	12.942623756308704	12.165525060596439	27.72182088480967	0.1419332389509149	18.027756377319946	27.789656349080676	0.7879421683887454	1.1161404663809076	0.7059525141523206	0.2595007512844222	0.09453599306157849	126.0	4.0	36.05551275463989	96.0	95.0	5625.0	5816.0	0.7692307692307693	0.15134706814580032	0.4973821989528796	-1.0	0.03142495129715503	27.8005881884685	10.313755207963359	3.0	0.29842931937172773	147.0	6324.0	69.0	5.466301122642866E-4	20.615528128088304	0.5243119066170822
11	224	small	api	A1	1459.0	291.0	125.46803731999985	50.213203400000005	1.0586684609241068E-4	1750.0	178.50966784000002	43.60045871318328	40.80441152620633	51.43603605181546	44.42029857249611	19.235384061671343	19.665036571970248	13.152946437965905	30.022619913496538	26.467726395377078	21.02379604162864	42.89457876784973	0.9781514512456431	1.0685231591976572	0.915423725565412	0.40020713221116055	0.19945167923235094	102.0	4.0	42.579337712087536	5.0	201.0	182.0	11529.0	0.0	0.11771428571428572	0.9757281553398058	-1.0	0.17669219639470013	31.919259774448754	12.206555615733702	2.0	0.4029126213592233	177.0	6006.0	50.0	0.002501290089110898	27.65863337187866	0.6343656509172377
11	226	medium	iso	A1	1009.0	309.0	102.91168815999994	52.284271200000006	7.437961141380447E-5	1318.0	157.1959593599999	39.44616584663204	31.38470965295043	47.819569555721216	55.66666856493495	18.788294228055936	19.502490223758983	13.0	27.936808973643	22.01709073115609	16.76305461424021	33.83120954136869	0.963379240932372	1.2568593523032248	0.7664972529877401	0.5080498836897133	0.3062438057482656	110.0	3.0	35.6931365951495	49.0	219.0	3984.0	20588.0	0.5384615384615384	0.20333839150227617	0.8171641791044776	-1.0	0.19345339228714906	52.75301635547087	18.370374335697388	2.0	0.44776119402985076	109.0	4002.0	55.0	3.759264319134693E-4	22.135943621178654	0.5611684468205076
11	227	small	api	A1	1091.0	82.0	106.3259017199999	23.899494920000002	7.986913072339527E-5	1173.0	133.05382375999983	39.05124837953327	34.828149534535996	81.82084305208247	79.93931020467701	8.06225774829855	-1.0	14.422205101855956	24.070933427384443	2.871240687101072	16.64331697709324	24.446846075485926	-1.0	1.121255332294057	-1.0	0.2247758498483019	0.07516040329972502	100.0	5.0	34.0147027033899	99.0	72.0	5502.0	4385.0	0.5384615384615384	0.14578005115089515	0.42105263157894735	-1.0	0.02294057083820001	73.93463339621711	36.738367971827856	2.0	0.24561403508771928	99.0	5176.0	72.0	2.801045598470814E-4	22.02271554554524	0.5639439572202595
11	228	medium	iso	A1	816.0	255.0	92.08326103999995	46.213203400000005	6.041834340234597E-5	1071.0	140.7106779999999	33.52610922848042	29.410882339705484	24.479040985163124	30.594544551448507	17.46424919657298	17.088327632248355	11.40175425099138	15.569954641696421	30.05690172057763	16.1245154965971	30.591738525540606	1.0219987334287295	1.1399219119386728	0.8965515292978353	0.5018632363587286	0.3125	103.0	3.0	33.24154027718932	36.0	191.0	3849.0	23550.0	0.5833333333333334	0.2119514472455649	0.8414096916299559	-1.0	0.1242167034137179	52.34006626779022	18.789957018275935	6.0	0.5903083700440529	183.0	3726.0	36.0	0.0018580362789616346	21.37755832643195	0.6376391063079792
11	230	small	api	A1	1030.0	173.0	102.91168815999991	37.1421356	8.123965991377732E-5	1203.0	142.46803731999992	37.64306044943742	33.421549934136806	54.706652409339696	67.49204072902577	13.601470508735444	16.0787232092993	13.341664064126334	26.618452060928934	14.571436721508169	17.029386365926403	28.81326310730003	0.8459297626859381	1.126311033558284	0.7510623064869081	0.3609127035430028	0.1679611650485437	122.0	5.0	35.22782990761707	4.0	91.0	198.0	5887.0	0.07142857142857142	0.07896924355777224	0.9578947368421052	-1.0	0.16599426037876824	17.90237736998251	6.708203932499369	3.0	0.5263157894736842	114.0	5144.0	66.0	9.658610364919641E-4	17.204650534085253	0.45704707132393585
11	231	small	api	A1	910.0	199.0	100.3259017199999	43.213203400000005	5.5825570341411525E-5	1109.0	146.3675322399999	36.235341863986875	30.4138126514911	12.528807709151522	10.625449752218827	16.76305461424021	14.250639417236627	8.246211251235321	6.6233678959305795	32.78115806868824	16.492422502470642	35.920831316229005	1.1763019274745479	1.191410701420572	0.9873185846593378	0.43072828311679634	0.21868131868131868	121.0	3.0	35.73513677041127	196.0	192.0	4376.0	5703.0	0.8888888888888888	0.34986474301172227	0.4948453608247423	-1.0	0.09613689847447182	0.0	0.0	0.0	0.03608247422680412	98.0	4707.0	75.0	6.046097575053549E-4	23.345235059857504	0.6442670017433884
12	236	large	iso	A1	853.0	537.0	91.66904747999993	72.18376611999997	6.686701321948097E-5	1390.0	166.26702715999997	33.61547262794322	30.463092423455635	41.45523354440513	43.30702156237112	25.632011235952593	25.598953374417796	13.92838827718412	27.338601190336128	29.41264096057785	14.866068747318506	39.85756061901933	1.0012913755125563	1.1034819499172168	0.9073926180556675	0.7874388150018555	0.6295427901524033	109.0	3.0	32.28002478313795	32.0	404.0	1645.0	25852.0	0.5	0.31366906474820144	0.926605504587156	-1.0	0.19648213054652341	59.37690570100267	19.209372712298546	5.0	0.25	90.0	4568.0	67.0	8.6763565749617E-4	21.37755832643195	0.6359440059950734
12	242	medium	iso	A1	1225.0	418.0	113.63961019999988	62.94112544000001	5.724602917508817E-5	1643.0	178.9949492	40.80441152620633	37.20215047547655	39.88958243896879	46.20746059647106	22.20360331117452	22.52494050248838	13.152946437965905	27.129419555261507	28.708017852463115	17.46424919657298	37.583163402859626	0.9857341602621165	1.0968293769228306	0.8987123986664242	0.5538660800510214	0.34122448979591835	92.0	3.0	39.0	11.0	270.0	564.0	20614.0	0.0	0.17102860620815583	0.9608540925266904	-1.0	0.1905500438526718	42.868057674003055	17.0	1.0	0.38434163701067614	96.0	8361.0	119.0	0.0017128206611260353	24.839484696748443	0.6087450784774943
12	243	small	api	A1	1031.0	61.0	103.25483391999991	19.65685424	5.008636536754729E-5	1092.0	124.91168815999988	38.07886552931954	33.61547262794322	17.508266311886388	15.461217740441903	6.4031242374328485	-1.0	13.45362404707371	6.959240941565295	23.054859545713274	17.69180601295413	26.105044967995457	-1.0	1.1327779308884707	-1.0	0.19037224209018436	0.05916585838991271	148.0	11.0	37.013511046643494	61.0	30.0	6482.0	3821.0	0.5454545454545454	0.08333333333333333	0.32967032967032966	0.007895475018964064	-1.0	12.246211251235321	6.123105625617661	1.0	0.42857142857142855	91.0	11445.0	183.0	6.234762900846425E-4	21.93171219946131	0.5759549790834648
12	244	small	api	A1	1005.0	162.0	105.05382375999987	38.627416960000005	8.075088381744921E-5	1167.0	145.6812407199999	38.01315561749642	32.202484376209235	55.4914770123316	59.03624346792648	13.038404810405298	15.176019424068482	10.04987562112089	25.333334850968207	16.489410996882455	17.0	29.54349137040071	0.8591452373688305	1.180441706714406	0.7278167422262137	0.36769168010719966	0.16119402985074627	90.0	3.0	35.35533905932738	12.0	142.0	751.0	12544.0	0.8181818181818182	0.1319622964867181	0.922077922077922	-1.0	0.10601088388914479	51.97974140808474	17.549090728803687	4.0	0.4675324675324675	98.0	8751.0	124.0	6.200984518883538E-4	25.0	0.6576670522058206
12	248	small	api	A1	856.0	68.0	92.91168815999993	22.142135600000003	3.261083884890074E-5	924.0	117.88225087999983	35.0	29.206163733020468	39.35175262626473	45.0	7.0710678118654755	-1.0	12.165525060596439	14.4	16.40064762967972	15.033296378372908	20.36467529817257	-1.0	1.1983771754463262	-1.0	0.23831377987524902	0.0794392523364486	133.0	3.0	32.7566787083184	34.0	2.0	3098.0	112.0	0.15384615384615385	0.03896103896103896	0.05555555555555555	0.08113574465366624	-1.0	19.412774721556143	9.055385138137417	1.0	0.8611111111111112	86.0	8189.0	145.0	4.923591863717009E-4	22.20360331117452	0.6343886660335577
12	249	small	api	A1	958.0	85.0	99.9827559599999	23.72792204	3.792336932529886E-5	1043.0	126.12489155999984	38.41874542459709	30.610455730027933	19.2197734259139	31.534791905188285	8.06225774829855	-1.0	12.165525060596439	10.151294522759395	23.554043309872082	18.027756377319946	19.4091390236817	-1.0	1.2550857054672813	-1.0	0.2373201439805563	0.08872651356993737	155.0	3.0	37.16180835212409	72.0	53.0	7294.0	6168.0	0.6153846153846154	0.11984659635666348	0.424	-1.0	0.008419221662955197	45.26901012268724	19.76305461424021	3.0	0.592	81.0	7901.0	131.0	2.905588745899171E-4	22.02271554554524	0.5732283889584142
13	255	small	api	A1	1055.0	212.0	105.39696951999989	42.627416960000005	5.002012693777828E-5	1267.0	150.8528135999999	38.600518131237564	33.015148038438355	52.12501634890181	68.35838619961821	15.524174696260024	17.224221868943715	11.40175425099138	28.186150152205684	15.841213233122257	17.029386365926403	30.323702099696426	0.901299043543501	1.1691759820763596	0.770883987834636	0.4044463247295846	0.2009478672985782	89.0	3.0	36.138621999185304	31.0	172.0	1071.0	7036.0	0.5833333333333334	0.16022099447513813	0.8472906403940886	-1.0	0.10993460334990211	15.231546211727817	7.615773105863909	1.0	0.1724137931034483	87.0	4371.0	69.0	5.195826858145178E-4	21.213203435596427	0.5495574790854838
13	258	small	api	A1	992.0	84.0	100.32590171999992	23.313708480000003	3.4862030593037285E-5	1076.0	126.46803731999984	38.2099463490856	32.55764119219941	50.69743077165879	67.67714161624491	8.54400374531753	-1.0	13.341664064126334	20.308848196500293	13.268774523613345	16.0312195418814	21.95412882902783	-1.0	1.1736091728365272	-1.0	0.23237975518093376	0.0846774193548387	91.0	4.0	34.20526275297414	33.0	46.0	2783.0	3788.0	0.35714285714285715	0.07342007434944238	0.5822784810126582	-1.0	0.03764105459125895	16.15537446092714	8.07768723046357	1.0	0.2911392405063291	83.0	2608.0	41.0	4.976455316761839E-4	21.633307652783937	0.5661695375110529
13	259	small	api	A1	883.0	77.0	95.84062035999993	22.899494920000002	6.932140428709306E-5	960.0	121.15432883999989	37.656340767525464	28.635642126552707	25.924901507554438	33.91171353643921	7.615773105863909	-1.0	13.0	11.551839375087146	21.022751902664304	16.492422502470642	20.70538313156751	-1.0	1.3150164609931418	-1.0	0.23893308321653292	0.08720271800679502	109.0	3.0	35.12833614050059	39.0	52.0	4146.0	5696.0	0.5384615384615384	0.09479166666666666	0.5714285714285714	-1.0	0.028214494191205863	32.82960153241241	11.423574833929543	2.0	0.5934065934065934	70.0	3310.0	61.0	4.2675576702779405E-4	19.1049731745428	0.5073507617877406
13	260	medium	iso	A1	916.0	300.0	96.66904747999995	51.284271200000006	1.237095882462219E-4	1216.0	150.36753223999995	37.0	29.732137494637012	19.44003482817618	33.66820725252197	19.6468827043885	18.60491135364572	12.649110640673518	16.56756756756757	32.22102683242337	17.0	29.884712401464398	1.0560051768555512	1.244444668893178	0.8485754354950735	0.5305138773671098	0.32751091703056767	83.0	3.0	35.35533905932738	36.0	226.0	1059.0	7118.0	0.6153846153846154	0.21546052631578946	0.8625954198473282	-1.0	0.10271317165313151	0.0	0.0	0.0	0.05343511450381679	106.0	6328.0	79.0	8.487460709940305E-4	21.095023109728988	0.570135759722405
13	264	medium	iso	A1	1002.0	320.0	102.15432883999989	53.69848476000001	7.811635328286831E-5	1322.0	158.26702715999994	38.27531841800928	31.953090617340916	28.442928624363333	40.08007380048912	20.248456731316587	19.681037229039028	12.529964086141668	21.16246274306315	29.887562722390374	17.26267650163207	32.86823637748786	1.028830772264398	1.197859664856247	0.858890905545155	0.5256603941288257	0.3193612774451098	83.0	3.0	36.22154055254967	29.0	246.0	947.0	10378.0	0.5833333333333334	0.20801815431164902	0.8945454545454545	-1.0	0.15617369145255125	40.15839365901884	14.422205101855956	1.0	0.19636363636363635	96.0	6845.0	91.0	9.014261333725635E-4	24.73863375370596	0.6463338458359097
13	266	small	api	A1	1108.0	268.0	108.39696951999989	47.455844080000006	4.355335926698977E-5	1376.0	158.26702715999994	39.20459156782532	35.0	36.86989764584402	44.08699713318455	18.110770276274835	19.11430693372677	12.165525060596439	23.313595766423123	27.2	18.0	33.50859115893766	0.9474981404802485	1.120131187652152	0.8458814029330345	0.43779677873046186	0.24187725631768953	178.0	4.0	37.33630940518894	39.0	181.0	757.0	3360.0	0.6153846153846154	0.15988372093023256	0.8227272727272728	-1.0	0.09572037540464226	0.0	0.0	0.0	0.0	76.0	5300.0	98.0	5.835304186379723E-4	26.90724809414742	0.6863289991836017
13	270	large	iso	B	853.0	461.0	92.08326103999995	64.52691188	6.620200640956502E-5	1314.0	159.43860003999993	33.95585369269929	30.083217912982647	16.81685429018455	31.27711907982166	23.08679276123039	24.86236050222877	12.649110640673518	16.609801806316042	34.6372520058872	16.0312195418814	31.992508887798383	0.9285841044401553	1.1287307691257782	0.822679889518171	0.7007452945434917	0.5404454865181711	89.0	3.0	33.24154027718932	34.0	322.0	1014.0	12616.0	0.6153846153846154	0.2709284627092846	0.9044943820224719	-1.0	0.16049909362364456	0.0	0.0	0.0	0.042134831460674156	225.0	9059.0	61.0	0.0052309133541779485	18.027756377319946	0.5309174830493518
13	271	medium	F	A1	840.0	231.0	90.66904747999993	44.455844080000006	4.92941287422181E-5	1071.0	137.53910511999987	33.13608305156178	30.14962686336267	14.719659717493244	22.548453543996118	16.76305461424021	16.984542216791503	12.649110640673518	10.321075048847112	30.647145458467666	15.132745950421556	26.915327127089924	0.9869594599769477	1.099054499139696	0.8980077518899267	0.4903089346979874	0.275	79.0	3.0	32.984845004941285	82.0	162.0	3617.0	7489.0	0.6923076923076923	0.22782446311858076	0.6639344262295082	-1.0	0.06020915766458336	55.26344167729624	25.0128040905994	1.0	0.3073770491803279	84.0	8787.0	146.0	7.526858985802745E-4	20.396078054371138	0.6155247143313103
13	280	small	api	A1	933.0	141.0	98.66904747999993	31.970562720000004	7.552150979584243E-5	1074.0	133.0538237599999	38.07886552931954	29.546573405388315	44.85494770352838	64.83212985021837	12.041594578792296	14.133947597330264	12.041594578792296	21.66556142185422	15.53479632654437	14.866068747318506	23.938109704828058	0.8519625883618538	1.2887743362611117	0.6610642099170744	0.3240181549992199	0.15112540192926044	104.0	3.0	33.734255586866	31.0	105.0	1117.0	4555.0	0.5	0.1266294227188082	0.7720588235294118	-1.0	0.07382943845073456	12.806248474865697	6.4031242374328485	1.0	0.22058823529411764	98.0	4814.0	72.0	7.316901388989528E-4	21.02379604162864	0.5521119326793223
13	282	large	api	A1	716.0	394.0	83.01219323999996	60.69848476000001	1.62175961768012E-4	1110.0	146.1248915599999	32.57299494980466	26.248809496813376	30.52970589993413	39.68010608219316	21.540659228538015	21.993493870003586	13.0	21.060390702701223	29.18227587018729	14.317821063276353	32.98413444369883	0.979410518213153	1.2409322774718239	0.7892538021563317	0.7311996273187498	0.5502793296089385	79.0	3.0	30.805843601498726	81.0	231.0	1998.0	6264.0	0.5384615384615384	0.2810810810810811	0.7403846153846154	-1.0	0.17830343263198495	0.0	0.0	0.0	0.03205128205128205	82.0	6673.0	114.0	4.661308930269307E-4	24.698178070456937	0.7582409326657589
14	283	medium	iso	A1	1317.0	472.0	118.22539663999989	65.355339	4.805081851630376E-5	1789.0	186.40916276000004	43.829214001622255	36.61966684720111	62.65012421993012	69.84304262226777	23.769728648009426	24.891911472633836	13.92838827718412	38.650020051404525	17.367716715003656	18.110770276274835	41.171697678658454	0.9549177721502771	1.1968763720463005	0.7978416104226816	0.5528028736415163	0.3583902809415338	91.0	3.0	38.8329756778952	53.0	388.0	3319.0	28357.0	0.5714285714285714	0.24650642817216323	0.8798185941043084	-1.0	0.18057002805956893	66.47336028264154	22.294826580194197	3.0	0.3832199546485261	129.0	8942.0	138.0	0.0013099208677566994	25.495097567963924	0.5816918726176625
14	287	small	api	A1	1368.0	282.0	121.29646443999984	50.455844080000006	6.115671515862303E-5	1650.0	174.16652208	42.7551166528639	38.63935817272331	70.68493652248928	69.7533799244118	18.24828759089466	19.693720945515558	12.165525060596439	36.20619287671407	12.293164857363413	20.223748416156685	38.590640970908375	0.926604354828637	1.106517257914652	0.8374061481652082	0.4159712676947674	0.20614035087719298	120.0	3.0	39.84971769034255	15.0	210.0	706.0	14238.0	0.3076923076923077	0.13636363636363635	0.9333333333333333	-1.0	0.1768900710019958	46.115865185454886	14.0	3.0	0.5777777777777777	111.0	7310.0	95.0	3.574211257054867E-4	26.832815729997478	0.6275930889829561
14	291	medium	iso	A1	921.0	231.0	97.08326103999993	44.455844080000006	1.0555455966135789E-4	1152.0	143.5391051199999	36.49657518178932	30.265491900843113	28.106269820801884	45.84252426074042	15.811388300841896	18.23233586847162	13.038404810405298	19.070282527421444	24.846779377111375	16.401219466856727	26.581464389821157	0.8672168182346749	1.205880786651699	0.719156344337011	0.4579146147726069	0.250814332247557	111.0	3.0	33.83784863137726	38.0	185.0	1777.0	10122.0	0.4166666666666667	0.1935763888888889	0.8295964125560538	-1.0	0.1319243788668605	40.11988843091375	14.165525060596439	3.0	0.39461883408071746	91.0	4177.0	61.0	4.904118815705022E-4	21.18962010041709	0.5805920143156356
14	292	small	api	A1	997.0	79.0	102.91168815999991	22.899494920000002	3.616343266462743E-5	1076.0	128.22539663999987	39.11521443121589	31.906112267087632	23.996777288565735	34.33021719550332	7.615773105863909	-1.0	12.083045973594572	11.42777833382582	22.033395799373878	17.204650534085253	20.26339629953076	-1.0	1.2259473703276824	-1.0	0.22251597781971533	0.07923771313941826	107.0	7.0	37.20215047547655	67.0	55.0	7384.0	7979.0	0.6666666666666666	0.11338289962825279	0.45081967213114754	-1.0	0.02255147567667365	54.203880261793564	24.85114267029143	1.0	0.5081967213114754	100.0	6235.0	98.0	5.246697598989323E-4	22.847319317591726	0.5841031335203016
14	296	medium	iso	A1	875.0	304.0	95.91168815999993	51.455844080000006	1.394762002748291E-4	1179.0	149.7817457999999	35.34119409414458	29.966648127543394	22.988716802080646	46.36534039327779	19.313207915827967	19.029635652542474	11.704699910719626	20.31623487557711	28.264756084665095	16.0312195418814	28.070613934341054	1.01490161285603	1.1793509218557299	0.860559477292021	0.5364919027820816	0.3474285714285714	94.0	3.0	34.058772731852805	43.0	214.0	2296.0	14605.0	0.5833333333333334	0.2179813401187447	0.8326848249027238	-1.0	0.19451412078856078	60.32327227782335	24.252840835665793	3.0	0.4163424124513619	88.0	4203.0	64.0	2.876881473176757E-4	20.396078054371138	0.5771190979014037
14	298	medium	iso	A1	978.0	342.0	103.84062035999995	55.69848476000001	1.583924560675397E-4	1320.0	162.36753223999997	41.0	29.614185789921695	35.83765295427827	55.705449480937844	20.518284528683193	19.5923587941339	11.313708498984761	26.585365853658537	25.22439770247606	16.15549442140351	32.179755591747735	1.0472595333863792	1.3844716275790074	0.7564326437066081	0.5363843606375007	0.3496932515337423	88.0	3.0	36.05551275463989	106.0	191.0	4024.0	9310.0	0.5555555555555556	0.225	0.6430976430976431	-1.0	0.1651506160070155	46.074641367040826	20.040561792264647	2.0	0.22895622895622897	90.0	11673.0	178.0	2.848579471086676E-4	24.08318915758459	0.5873948575020632
14	300	small	api	A1	1055.0	223.0	104.91168815999994	41.041630520000005	1.0438155457877135E-4	1278.0	148.36753223999992	41.7612260356422	31.32091952673165	33.088784568028416	61.699244233993625	14.142135623730951	18.139427544826898	13.45362404707371	22.125787188608594	21.07217827486533	17.72004514666935	25.129487146783454	0.7796351670295176	1.3333333333333335	0.5847263752721381	0.39120169773083585	0.21137440758293838	80.0	3.0	37.48332962798263	42.0	164.0	1443.0	6617.0	0.6363636363636364	0.16118935837245696	0.7961165048543689	-1.0	0.07290268820256508	16.1245154965971	8.06225774829855	1.0	0.10194174757281553	80.0	2517.0	42.0	8.515851958288589E-4	25.019992006393608	0.5991201499936722
14	302	small	api	A1	823.0	51.0	90.18376611999994	20.313708480000003	9.363945217911483E-5	874.0	112.91168815999991	34.48187929913333	29.410882339705484	30.37228635764494	46.57655005518373	6.708203932499369	-1.0	13.038404810405298	12.354315039050295	18.05454164437412	14.866068747318506	17.010088543123402	-1.0	1.1724190692702159	-1.0	0.2252479504234749	0.061968408262454436	97.0	9.0	32.01562118716424	104.0	36.0	8059.0	2565.0	0.75	0.16018306636155608	0.2571428571428571	0.048611969281613564	-1.0	0.0	0.0	0.0	0.17857142857142858	73.0	2098.0	41.0	4.995602749080909E-4	23.769728648009426	0.6893397091789848
14	304	medium	iso	A1	1085.0	340.0	105.66904747999993	53.284271200000006	5.0211093731016625E-5	1425.0	161.78174579999995	41.23105625617661	32.984845004941285	45.0	55.222168633636116	21.2602916254693	19.527613052970214	13.45362404707371	29.831881879468956	24.49609812866963	17.4928556845359	36.31966486017672	1.0887296654127188	1.25	0.870983732330175	0.5042561892126941	0.31336405529953915	87.0	4.0	35.84689665786984	89.0	263.0	2864.0	9782.0	0.5454545454545454	0.24701754385964914	0.7471590909090909	-1.0	0.146037648282158	2.8284271247461903	1.4142135623730951	1.0	0.03409090909090909	98.0	8201.0	122.0	2.4174988249033358E-4	27.459060435491963	0.6659800385632485
14	305	medium	iso	A1	1152.0	404.0	110.22539663999987	59.69848476000001	7.269543661678879E-5	1556.0	172.75230851999996	43.86342439892262	33.1058907144937	43.392119630086256	65.77225468204583	22.0	22.810460694977582	14.0	32.69238596052757	22.83581512788069	18.384776310850235	35.85	0.9644697796412315	1.3249431884253546	0.7279329318168485	0.5416037191045673	0.3506944444444444	97.0	4.0	37.73592452822641	40.0	312.0	1335.0	12259.0	0.5333333333333333	0.2262210796915167	0.8863636363636364	-1.0	0.19188994990026467	34.51054877370907	15.264337522473747	2.0	0.1278409090909091	92.0	7466.0	111.0	5.195095083936409E-4	25.942243542145693	0.5914322444643171
14	306	small	api	A1	986.0	48.0	101.25483391999992	19.485281360000002	3.6561473739471816E-5	1034.0	123.15432883999986	38.2099463490856	32.14031735997639	13.431028870681672	20.556045219583496	6.708203932499369	-1.0	12.083045973594572	6.542799032377672	23.24183646457151	18.027756377319946	18.63389981249822	-1.0	1.1888478237824613	-1.0	0.19243803585115807	0.0486815415821501	84.0	10.0	36.40054944640259	154.0	28.0	6085.0	1024.0	0.5	0.1760154738878143	0.15384615384615385	0.057961847484817135	-1.0	8.48528137423857	4.242640687119285	1.0	0.21428571428571427	86.0	15107.0	248.0	5.036768197841521E-4	24.020824298928627	0.6286537039197772
14	307	large	F	A1	931.0	457.0	98.4974745999999	64.94112544000001	6.130667952193342E-5	1388.0	166.26702716	36.24913792078372	31.78049716414141	39.23736711340155	49.907299842288126	23.259406699226016	24.006448829152035	12.529964086141668	27.807557857039562	28.696844964056396	16.492422502470642	36.34958442297648	0.9688816061366455	1.140609529598057	0.8494419702753779	0.6593176698562795	0.4908700322234157	72.0	3.0	34.058772731852805	55.0	348.0	2065.0	13958.0	0.6666666666666666	0.2903458213256484	0.8635235732009926	-1.0	0.16120799091925656	49.008847258254086	23.252433979852487	1.0	0.10669975186104218	173.0	5593.0	48.0	0.0013012486828097225	21.95449840010015	0.6056557385744716
14	308	small	api	A1	1112.0	70.0	106.15432883999989	21.313708480000003	5.8341176721980626E-5	1182.0	129.88225087999984	38.948684188300895	34.713109915419565	50.92236302146645	68.44292071496227	6.708203932499369	-1.0	13.92838827718412	19.487179498299522	12.876979362815389	17.26267650163207	20.952785122498028	-1.0	1.122016560406185	-1.0	0.2007803988109132	0.06294964028776978	80.0	3.0	35.90264614203248	71.0	45.0	3802.0	2401.0	0.42857142857142855	0.09813874788494077	0.3879310344827586	0.028335732525831443	-1.0	24.579442084468916	10.52622986305051	1.0	0.3793103448275862	87.0	4468.0	70.0	4.6629184213501653E-4	22.47220505424423	0.5769695568045469
15	310	medium	E	A1	1202.0	353.0	111.22539663999987	55.284271200000006	3.9409810975297545E-5	1555.0	169.33809496	41.340053217188775	35.510561809129406	41.57064608025786	63.28803688972317	21.095023109728988	21.25683185076553	14.035668847618199	31.68839655618332	22.979078855075016	18.681541692269406	35.47430073651473	0.9923879182856351	1.1641621847436012	0.8524481651190223	0.4970471930878975	0.29367720465890185	85.0	3.0	37.94733192202055	113.0	253.0	2822.0	7641.0	0.5333333333333333	0.23536977491961414	0.6912568306010929	-1.0	0.14035072859095474	0.0	0.0	0.0	0.0	150.0	16058.0	126.0	7.834046868841158E-4	26.92582403567252	0.6513253356064146
15	311	small	api	A1	905.0	142.0	97.32590171999992	33.384776280000004	4.072661251215564E-5	1047.0	133.53910511999987	35.35533905932738	30.4138126514911	30.901069708603757	32.00538320808349	13.341664064126334	14.087831918170481	11.180339887498949	14.849242404917497	26.86279452569538	17.72004514666935	28.017494534665307	0.9470345857064251	1.1624763874381927	0.8146699545385627	0.34302046721381285	0.1569060773480663	92.0	3.0	34.539832078341085	67.0	96.0	4466.0	7628.0	0.75	0.1556829035339064	0.588957055214724	-1.0	0.07036773666387013	91.45689016984781	41.422028833502125	2.0	0.4723926380368098	108.0	4499.0	61.0	6.248826288740231E-4	19.849433241279208	0.561426753904728
15	312	medium	iso	A1	858.0	311.0	93.66904747999993	50.455844080000006	9.492965549394135E-5	1169.0	146.95331867999988	35.014282800023196	29.0	17.376215099719232	34.61726069582806	18.601075237738275	19.317888308878903	12.206555615733702	15.622196322685713	31.0	17.08800749063506	27.499427446061727	0.9628938184298764	1.2073890620697654	0.797500862546524	0.5386608003115785	0.36247086247086246	95.0	4.0	34.48187929913333	36.0	204.0	1791.0	11290.0	0.6363636363636364	0.20530367835757057	0.85	-1.0	0.15635128790928193	38.504733660394805	16.76305461424021	1.0	0.325	72.0	5117.0	94.0	1.3189389823994827E-4	24.0	0.6854345735730477
15	313	small	api	A1	808.0	155.0	89.84062035999995	35.213203400000005	5.619271112810817E-5	963.0	127.05382375999987	34.0	29.5296461204668	22.121941971881856	29.45632077329856	13.038404810405298	14.385668887341826	12.529964086141668	12.294117647058824	25.872304628482382	15.620499351813308	25.000244086006482	0.9063467894689272	1.1513852845136139	0.7871794104540778	0.3919519172830434	0.19183168316831684	88.0	3.0	31.400636936215164	34.0	98.0	2384.0	8357.0	0.5833333333333334	0.13707165109034267	0.7424242424242424	-1.0	0.10311919036237119	31.35054929274282	12.725430892660288	3.0	0.4696969696969697	89.0	9742.0	143.0	2.734286808612536E-4	23.323807579381203	0.6859943405700354
15	315	small	api	A1	1324.0	160.0	117.15432883999986	33.970562720000004	4.5482518041159675E-5	1484.0	153.5391051199999	45.221676218380054	35.73513677041127	40.03025927188969	46.64474523309508	12.529964086141668	17.106686938788407	16.64331697709324	21.184530961959947	23.114505068410114	18.384776310850235	29.135207753698342	0.7324600099935605	1.2654681164064732	0.5788055822959127	0.2899642126446247	0.12084592145015106	89.0	5.0	40.024992192379	48.0	108.0	2629.0	7035.0	0.5333333333333333	0.10512129380053908	0.6923076923076923	-1.0	0.10166461201989402	32.42859412778726	11.16227766016838	1.0	0.47435897435897434	114.0	7798.0	93.0	9.592534630967821E-4	27.892651361962706	0.6167982634537089
15	317	medium	iso	A1	1003.0	334.0	102.08326103999994	55.11269832000001	3.705821141831993E-5	1337.0	159.19595935999993	38.2099463490856	32.2490309931942	22.06348097835845	19.33716998445219	21.02379604162864	19.4481926842804	12.529964086141668	13.347310026050451	35.84603829628124	17.0	40.30878188432555	1.0810154127391882	1.1848401385191818	0.9123723763192609	0.5398798760788495	0.33300099700897307	80.0	3.0	36.40054944640259	25.0	236.0	1037.0	12577.0	0.5	0.19521316379955123	0.9042145593869731	-1.0	0.15892532161129042	38.58703498459677	15.264337522473747	3.0	0.3563218390804598	96.0	14540.0	193.0	0.0013675220921380194	22.561028345356956	0.5904490977097868
15	318	small	api	A1	1038.0	210.0	104.66904747999993	42.284271200000006	4.874660087566394E-5	1248.0	148.95331867999994	40.049968789001575	32.0624390837628	28.063528871586822	35.59763149821935	16.64331697709324	15.188579062841981	12.206555615733702	18.526855886184016	29.879199068331474	18.788294228055936	31.82819896134841	1.0957784074621038	1.2491242068131947	0.8772373487642902	0.4039806630329721	0.2023121387283237	122.0	3.0	37.33630940518894	43.0	132.0	3441.0	15016.0	0.5454545454545454	0.14022435897435898	0.7542857142857143	-1.0	0.17097358098570822	24.167411528970927	8.48528137423857	4.0	0.35428571428571426	102.0	3231.0	38.0	3.197838072681724E-4	26.0	0.649189020270599
15	319	small	api	A1	1051.0	87.0	104.81118307999989	26.970562720000004	4.485502646779385E-5	1138.0	134.61017291999983	38.27531841800928	33.28663395418648	42.25095709714438	56.72511201516508	10.0	-1.0	12.0	20.79669178207193	17.96516886697068	17.46424919657298	24.874999999999996	-1.0	1.149870499693327	-1.0	0.25732523884797687	0.08277830637488107	93.0	3.0	35.84689665786984	91.0	69.0	5987.0	4364.0	0.6923076923076923	0.140597539543058	0.43125	0.01047848039574004	-1.0	25.41599336353182	9.688313805762208	2.0	0.33125	111.0	4034.0	38.0	6.399394524926431E-4	18.867962264113206	0.49295376352076187
15	320	small	api	A1	1149.0	284.0	109.08326103999993	50.455844080000006	3.2417731731783115E-5	1433.0	161.53910511999993	40.44749683231337	34.36568055487916	34.34813799339042	45.215396652607076	18.601075237738275	18.170235295341328	12.806248474865697	23.981706557056214	28.313130550294183	19.1049731745428	33.78847000113507	1.0237113023245996	1.1769735439320645	0.8697827641091724	0.46254433172380377	0.24717145343777197	79.0	4.0	38.27531841800928	32.0	223.0	2028.0	18840.0	0.6363636363636364	0.1779483600837404	0.8745098039215686	-1.0	0.14063670546324758	35.39811302088084	13.416407864998739	6.0	0.3137254901960784	120.0	13202.0	151.0	2.1477661054170713E-4	26.476404589747453	0.6545869748012575
15	321	medium	iso	A1	1182.0	381.0	112.22539663999987	59.284271200000006	3.3041763364101996E-5	1563.0	173.92388139999997	41.10960958218893	34.713109915419565	40.91438322002512	51.35966023972847	22.360679774997898	21.12525423178028	12.165525060596439	29.89568649497645	28.43306181453868	19.0	38.27475688505908	1.058480978721623	1.18426754855312	0.893785344380012	0.5282607411063464	0.3223350253807107	79.0	4.0	38.63935817272331	29.0	271.0	1362.0	17581.0	0.46153846153846156	0.19193857965451055	0.9033333333333333	-1.0	0.21118633197149636	43.68716879608249	15.132745950421556	1.0	0.23666666666666666	119.0	7190.0	77.0	8.016123223317788E-4	28.600699292150182	0.6957180956673854
15	329	medium	api	A1	1146.0	439.0	111.9827559599999	66.355339	9.518904083862514E-5	1585.0	180.75230851999999	40.70626487409524	34.88552708502482	9.6887865603668	8.560255431582625	23.600847442411894	23.73046646377637	11.40175425099138	5.797633379774578	41.449853874236545	18.601075237738275	38.94965032453993	0.9945378645817041	1.1668525109247687	0.852325255565933	0.5925496156185158	0.3830715532286213	73.0	4.0	38.58756276314948	91.0	358.0	2109.0	10692.0	0.7	0.2832807570977918	0.7973273942093542	-1.0	0.21648330977105504	0.0	0.0	0.0	0.026726057906458798	107.0	13145.0	133.0	8.021675025212005E-4	26.832815729997478	0.6591814752100583
15	330	medium	api	A1	933.0	381.0	96.74011527999993	58.284271200000006	4.1782251591036416E-5	1314.0	157.43860003999993	35.35533905932738	32.526911934581186	43.71427566764118	45.0	22.0	20.6794071670427	13.0	25.45584412271571	27.577164466275352	16.0312195418814	36.0	1.063860284885824	1.0869565217391304	0.9787514620949582	0.6024829620194768	0.40836012861736337	79.0	3.0	33.52610922848042	62.0	298.0	1650.0	9885.0	0.6428571428571429	0.273972602739726	0.8277777777777777	-1.0	0.16533025597181317	0.0	0.0	0.0	0.041666666666666664	98.0	5736.0	80.0	3.1667218743312647E-4	24.839484696748443	0.7025667228100119
15	332	small	api	A1	700.0	127.0	83.42640679999995	30.556349160000003	5.58785564841576E-5	827.0	116.81118307999986	31.04834939252005	27.202941017470888	30.068582821862464	36.408774567772355	12.806248474865697	11.998514682720737	10.816653826391969	14.686771081938943	23.085739133745562	14.142135623730951	24.74427671414728	1.0673194819112228	1.1413600232629066	0.9351295473447392	0.36626711292089376	0.18142857142857144	109.0	3.0	28.844410203711913	43.0	56.0	3587.0	4977.0	0.5	0.11970979443772672	0.5656565656565656	-1.0	0.055311494285072475	16.13403974469018	8.06701987234509	1.0	0.31313131313131315	74.0	12503.0	237.0	9.343774539365999E-4	19.4164878389476	0.6253629651444622
15	333	small	api	A1	945.0	139.0	98.91168815999991	31.970562720000004	2.985950589491015E-5	1084.0	133.29646443999985	37.48332962798263	30.4138126514911	26.565051177077976	32.04468071873421	12.36931687685298	14.328894732419315	13.152946437965905	13.579369950635696	26.20519857647395	17.08800749063506	25.59342394438279	0.8632429163477094	1.2324442863346476	0.7004315942873475	0.3232233046946313	0.14708994708994708	77.0	3.0	34.9857113690718	43.0	78.0	3031.0	7368.0	0.5714285714285714	0.11162361623616236	0.6446280991735537	-1.0	0.06980962415440907	28.39834563766817	12.280109889280517	2.0	0.39669421487603307	80.0	5474.0	74.0	6.920935791202593E-4	23.345235059857504	0.622816470456495
15	336	large	api	A1	897.0	486.0	97.7401152799999	68.94112544000001	4.889671793739916E-5	1383.0	169.0954542799999	38.01315561749642	28.653097563788805	36.72638941867197	59.03624346792648	26.076809620810597	26.276024693422958	12.041594578792296	31.752165280497014	28.513496601236852	17.0	37.02906966155104	0.9924183709318013	1.326668278459941	0.7480531396166699	0.7053513825157838	0.5418060200668896	90.0	3.0	33.83784863137726	26.0	312.0	1150.0	15725.0	0.15384615384615385	0.24439624005784527	0.9230769230769231	-1.0	0.3089480022509107	108.90050762085349	49.474373228980426	2.0	0.19822485207100593	85.0	5098.0	59.0	5.427434125463333E-4	26.40075756488817	0.6945163361480208
15	339	medium	api	A1	1095.0	401.0	106.39696951999991	59.870057640000006	5.1508832516050125E-5	1496.0	169.09545427999993	39.408120990476064	33.60059523282288	37.605991357401706	43.98846213063109	22.360679774997898	21.533144771084945	13.152946437965905	27.633898106006715	31.338730540445084	18.681541692269406	39.78885665845213	1.0384307546672968	1.1728399665961893	0.8853985063972758	0.5627045385794185	0.36621004566210047	64.0	3.0	37.69615364994153	110.0	274.0	3462.0	10485.0	0.5	0.25668449197860965	0.7135416666666666	-1.0	0.1528777502137487	24.0	12.0	1.0	0.041666666666666664	122.0	8375.0	87.0	0.0013322105821271086	21.93171219946131	0.5565277320570966
[truncated: 27 more columns]
