# Supplementary material for: Exploiting Single-Cell Quantitative Data to Map Genetic Variants Having Probabilistic Effects
Source: PLoS Genet. 2016 Aug 1;12(8):e1006213. doi: 10.1371/journal.pgen.1006213 (PMC4968810; doi:10.1371/journal.pgen.1006213)
Supplement: S1 Dataset — (ZIP) [file pgen.1006213.s007.zip › data/2014-10-07_morpho/segregants/gaelA1-1-3_C.xls]

image_number	cell_id	Cgroup	Agroup	C11-1_C	C11-2_C	C12-1_C	C12-2_C	C13_C	C101_C	C102_C	C103_C	C104_C	C105_C	C106_C	C107_C	C108_C	C109_C	C110_C	C111_C	C112_C	C113_C	C114_C	C115_C	C116_C	C117_C	C118_C	C126_C	C127_C	C128_C	A7-1_C	A7-2_C	A8-1_C	A8-2_C	A9_C	A101_C	A102_C	A103_C	A104_C	A120_C	A121_C	A122_C	A123_C	D14-1_C	D14-2_C	D14-3_C	D15-1_C	D15-2_C	D15-3_C	D16-1_C
1	3	large	iso	854.0	503.0	95.32590171999993	70.18376611999997	4.508820676967768E-5	1357.0	167.9238813999999	37.12142238654117	28.178005607210743	25.201123645475093	36.00149063749828	26.30589287593181	23.34424743267005	11.180339887498949	23.92149715475222	36.51784353881593	17.0	40.696224518863154	1.126868319563687	1.3173899850826138	0.8553794490042528	0.7362507445893376	0.5889929742388759	90.0	3.0	34.713109915419565	64.0	374.0	2562.0	17855.0	0.5833333333333334	0.32277081798084006	0.8538812785388128	-1.0	0.18955596053080145	57.950793763478345	23.530410120635263	3.0	0.17123287671232876	83.0	82.0	165.0	3650.0	4848.0	8498.0	54.0
1	5	large	F	782.0	464.0	90.08326103999995	65.94112544	6.119612009652443E-5	1246.0	158.8528136	34.40930106817051	27.202941017470888	31.961343416977037	40.11159905187523	25.079872407968907	22.5966818956404	11.045361017187261	24.644499413689687	32.57000775875568	16.0312195418814	38.25131619057129	1.1098918205689123	1.2649110640673518	0.8774465273471707	0.732001979931876	0.5933503836317136	115.0	3.0	32.01562118716424	101.0	138.0	5611.0	7026.0	0.5833333333333334	0.19181380417335472	0.5774058577405857	-1.0	0.04049543506535541	85.34138476146612	35.09975124224178	4.0	0.36401673640167365	50.0	70.0	120.0	1537.0	3076.0	4613.0	36.0
1	11	large	E	759.0	567.0	86.49747459999995	73.59797967999997	6.845106973531644E-5	1326.0	162.50966783999996	33.421549934136806	28.42534080710379	29.97394866023604	36.80644719613085	27.018512172212592	25.742471384994737	13.0	24.44530554717079	34.405919937311275	15.132745950421556	40.80244814177022	1.0495694748236821	1.1757660237369751	0.8926686548466518	0.8508685371491761	0.7470355731225297	90.0	3.0	31.04834939252005	64.0	90.0	3992.0	7360.0	0.42857142857142855	0.11613876319758673	0.5844155844155844	-1.0	0.04416975330260329	47.06385547012776	16.28700006222703	2.0	0.38311688311688313	63.0	49.0	112.0	3635.0	3078.0	6713.0	74.0
1	12	large	F	1184.0	711.0	111.81118307999986	83.84062035999997	1.7249859639136973E-4	1895.0	198.06601700000004	40.496913462633174	36.05551275463989	69.62356478616361	81.99952588510729	30.870698080866262	29.364927953357466	13.892443989449804	47.855498957672616	11.371354022617197	18.439088914585774	48.325858546622634	1.0512778417130981	1.1231822922119372	0.9359814956152539	0.7498410986315456	0.6005067567567568	85.0	3.0	36.124783736376884	81.0	102.0	3574.0	4923.0	0.6923076923076923	0.09656992084432718	0.5573770491803278	-1.0	0.018887557522774854	19.27559765317396	7.0	2.0	0.273224043715847	71.0	84.0	155.0	6732.0	11514.0	18246.0	106.0
1	17	large	F	702.0	561.0	84.84062035999995	74.59797967999998	8.524405910336519E-5	1263.0	161.43860003999993	31.906112267087632	25.553864678361276	26.565051177077976	36.00285657893494	26.92582403567252	25.9344589121765	12.083045973594572	21.03045317408232	34.750125320650554	14.422205101855956	35.776688966210415	1.038225787815861	1.2485826574054517	0.8315234731621923	0.8792719733007859	0.7991452991452992	132.0	3.0	30.479501308256342	66.0	112.0	3670.0	7738.0	0.5	0.14093428345209819	0.6292134831460674	-1.0	0.049933937501356475	47.03463436352395	14.145020278596768	2.0	0.3707865168539326	77.0	78.0	155.0	4067.0	2790.0	6857.0	69.0
1	18	large	E	839.0	529.0	94.15432883999995	73.76955255999998	7.334739600938372E-5	1368.0	169.92388139999994	35.805027579936315	28.600699292150182	29.544000929687854	35.90972307917767	27.0	23.323046483565243	12.0	24.074831336899454	37.271815947961	17.11724276862369	41.04761904761906	1.1576532259207968	1.2518934314925458	0.9247218627392325	0.7834961330918667	0.6305125148986889	123.0	3.0	34.785054261852174	18.0	53.0	717.0	2840.0	0.15384615384615385	0.051900584795321635	0.7464788732394366	-1.0	0.07006785016973366	0.0	0.0	0.0	0.22535211267605634	93.0	64.0	157.0	4752.0	3774.0	8526.0	62.0
1	24	large	api	831.0	479.0	91.25483391999994	64.2842712	8.852574014084242E-5	1310.0	157.53910511999996	34.9857113690718	29.154759474226502	26.301017195818872	35.8376529542783	22.847319317591726	25.83626717079447	14.317821063276353	20.75132880224357	32.756229762219185	16.64331697709324	35.44263637728972	0.8843119312304729	1.2	0.7369266093587274	0.7044478460873194	0.5764139590854392	127.0	4.0	33.60059523282288	227.0	366.0	5338.0	10885.0	0.5	0.45267175572519086	0.6172006745362564	-1.0	0.13582250288688402	0.0	0.0	0.0	0.026981450252951095	113.0	83.0	196.0	4333.0	2803.0	7136.0	55.0
2	31	large	F	815.0	579.0	88.66904747999993	74.59797967999997	5.1350358666642516E-5	1394.0	165.68124071999995	33.97057550292606	29.068883707497267	33.81824578980334	43.14954923132996	27.073972741361768	28.114214525650233	14.035668847618199	25.40433852601836	31.717764234689323	14.560219778561036	37.146007115731656	0.962999436340667	1.1686233239897197	0.8240460519416593	0.8413080076993743	0.7104294478527607	91.0	4.0	31.304951684997057	132.0	116.0	13552.0	11761.0	0.6	0.17790530846484937	0.46774193548387094	-1.0	0.02357077813288654	129.24820900842263	47.0	3.0	0.7620967741935484	80.0	65.0	145.0	3373.0	3218.0	6591.0	50.0
2	34	large	F	811.0	532.0	90.66904747999995	70.94112544	8.618955647157795E-5	1343.0	164.02438647999998	33.95585369269929	28.861739379323623	28.171937093324743	40.19204603696954	24.596747752497688	26.50597006978773	12.529964086141668	23.412752546136975	32.74230937990495	15.524174696260024	36.27906208392514	0.9279701021217772	1.1765005998572997	0.788754465772761	0.7824183380292862	0.655980271270037	112.0	3.0	32.28002478313795	34.0	85.0	2932.0	6859.0	0.5	0.08860759493670886	0.7142857142857143	-1.0	0.03237185117987354	87.03575843013459	38.034527119640664	1.0	0.5798319327731093	75.0	71.0	146.0	1755.0	1908.0	3663.0	29.0
2	44	large	F	869.0	609.0	93.49747459999993	75.18376612	7.9062860868805E-5	1478.0	171.09545427999998	35.4682957019364	29.154759474226502	42.06432655357884	58.80538260203133	26.40075756488817	30.215916806920426	14.212670403551895	32.084992455328795	25.141692581891796	15.811388300841896	37.50819239555898	0.8737367703779731	1.216552506059644	0.7182072011079613	0.8041261696281159	0.7008055235903338	76.0	3.0	32.55764119219941	21.0	34.0	2867.0	3892.0	0.4166666666666667	0.03721244925575101	0.6181818181818182	-1.0	0.006798350483168974	94.42057252669065	39.46281649981619	1.0	1.690909090909091	63.0	58.0	121.0	2040.0	2374.0	4414.0	46.0
2	46	large	F	981.0	711.0	103.7401152799999	85.18376611999997	9.69639096265591E-5	1692.0	191.33809496000006	39.44616584663204	30.528675044947494	16.655551477201556	19.974787111545623	29.832867780352597	33.86663647087328	12.041594578792296	15.666921910808869	46.64467088412579	19.1049731745428	45.86246837875101	0.8808925505788007	1.292102123284266	0.6817514921651452	0.821126580494774	0.7247706422018348	121.0	4.0	38.2099463490856	124.0	143.0	7774.0	8624.0	0.1	0.15780141843971632	0.5355805243445693	-1.0	0.017126062249794745	74.2804574639119	35.1725046566048	1.0	0.22846441947565543	109.0	90.0	199.0	2112.0	1704.0	3816.0	26.0
2	48	large	F	955.0	668.0	101.56854239999988	80.42640679999994	1.307982970287666E-4	1623.0	184.40916276	39.05124837953327	29.206163733020468	20.874646826450032	22.786853469916394	30.4138126514911	26.761115359475042	13.416407864998739	18.053200070538335	45.709529406309876	19.72308292331602	46.61247373761138	1.1364927150064685	1.3370892780205144	0.8499751914015661	0.7918436643824479	0.6994764397905759	87.0	3.0	38.01315561749642	10.0	92.0	548.0	7013.0	0.0	0.06284658040665435	0.9019607843137255	-1.0	0.06594882743554528	37.82637756007966	18.683325404178696	3.0	0.5980392156862745	102.0	56.0	158.0	3267.0	1578.0	4845.0	43.0
3	53	medium	F	1013.0	495.0	101.66904747999992	67.94112544	7.840849799054732E-5	1508.0	172.02438647999998	38.01315561749642	33.015148038438355	48.012787504183336	46.50743575877496	25.45584412271571	23.843451799793264	14.142135623730951	30.252684401467743	28.592935548886064	15.556349186104045	41.70116914689896	1.0676241148496974	1.1513852845136139	0.9272518323878873	0.6682577158339681	0.4886475814412636	120.0	3.0	34.66987164671943	68.0	343.0	3808.0	21192.0	0.5454545454545454	0.27254641909814326	0.8345498783454988	-1.0	0.1462491689340119	48.77268655035541	18.384776310850235	4.0	0.2822384428223844	190.0	22.0	212.0	6136.0	635.0	6771.0	48.0
3	55	large	F	911.0	591.0	97.49747459999993	75.59797968	2.0122910398233116E-4	1502.0	175.92388139999997	38.600518131237564	28.160255680657446	18.946504689509055	45.96849699808621	28.178005607210743	25.53715310999387	13.416407864998739	26.191358275624953	36.93148285987862	18.027756377319946	36.429621059961725	1.1034121730735673	1.3707445901406097	0.8049728454229247	0.7753839777917698	0.6487376509330406	128.0	3.0	36.359317925395686	68.0	100.0	6694.0	10855.0	0.46153846153846156	0.1118508655126498	0.5952380952380952	-1.0	0.022025725074008243	84.5251333573055	36.83588388556917	3.0	0.6666666666666666	85.0	61.0	146.0	3526.0	2655.0	6181.0	52.0
3	60	medium	api	1264.0	613.0	117.39696951999987	76.18376611999999	7.408208567319628E-5	1877.0	195.58073564	43.32435804486894	35.73513677041127	41.670181271148294	56.54739923110827	27.80287754891569	26.730445751761923	13.601470508735444	35.476578750646546	30.19437163294735	18.384776310850235	42.520420689237234	1.0401202361948294	1.2123742053435078	0.8579201302786932	0.6489415053173178	0.4849683544303797	102.0	3.0	40.024992192379	167.0	470.0	6755.0	23699.0	0.5833333333333334	0.339371337240277	0.7378335949764521	-1.0	0.17181028337099608	64.65060568209398	23.706539182259394	5.0	0.1978021978021978	106.0	77.0	183.0	3438.0	3057.0	6495.0	43.0
3	67	large	iso	969.0	650.0	98.42640679999994	78.18376611999997	5.892568069697031E-5	1619.0	179.43860003999998	38.118237105091836	31.064449134018133	48.282694963588256	65.2651621214543	28.653097563788805	27.687300268206084	14.7648230602334	37.3574464126984	22.662561855283695	14.866068747318506	41.131059406083935	1.034882321000136	1.2270694690461845	0.8433771250168601	0.7943372989208829	0.6707946336429309	123.0	3.0	33.28663395418648	59.0	489.0	2714.0	27111.0	0.5714285714285714	0.3384805435453984	0.8923357664233577	-1.0	0.23084412734151652	71.37644488898073	25.612496949731394	4.0	0.25	91.0	92.0	183.0	3998.0	4389.0	8387.0	57.0
4	75	large	F	887.0	567.0	95.84062035999993	71.94112543999998	6.091596729417073E-5	1454.0	170.61017292000002	35.22782990761707	30.265491900843113	41.4049903389909	59.21585347367356	26.40075756488817	25.984075790268214	14.212670403551895	33.15560461893372	24.780697517065867	15.811388300841896	38.59334772939848	1.0160360436901132	1.1639602628310732	0.8729129989531023	0.7506329275600698	0.6392333709131905	177.0	5.0	33.61547262794322	93.0	106.0	7211.0	6863.0	0.5833333333333334	0.13686382393397525	0.5326633165829145	0.011585782980396388	-1.0	78.90462162377511	29.967610631725385	5.0	0.4723618090452261	75.0	67.0	142.0	4327.0	3906.0	8233.0	86.0
4	76	large	api	854.0	507.0	91.59797967999994	69.355339	8.37804131423934E-5	1361.0	163.78174579999995	34.713109915419565	29.614185789921695	26.565051177077997	41.49646835521554	25.0	25.247189617650815	12.806248474865697	23.449353917968068	32.41689664575237	15.620499351813308	35.391304347826086	0.9902092224364648	1.1721784337299976	0.8447598027251813	0.7571710559806536	0.5936768149882904	119.0	3.0	33.12099032335839	21.0	363.0	1224.0	31070.0	0.09090909090909091	0.28214548126377664	0.9453125	-1.0	0.28480905589831834	123.41356823254793	51.3425945391668	5.0	0.4244791666666667	195.0	27.0	222.0	8296.0	1058.0	9354.0	40.0
4	79	large	F	910.0	586.0	96.84062035999993	75.76955255999998	5.472160249836118E-5	1496.0	174.61017292	36.05551275463989	31.064449134018133	32.924711416806446	51.19261762404756	26.90724809414742	26.241620208261647	12.727922061357855	29.731930517672282	30.09871496404866	16.1245154965971	38.15419306471699	1.025365350180482	1.1606680227642001	0.8834268973297923	0.7824149853473743	0.643956043956044	143.0	4.0	34.539832078341085	345.0	355.0	11936.0	15550.0	0.4	0.4679144385026738	0.5071428571428571	-1.0	0.05096658656875645	23.335618047525077	10.198039027185569	2.0	0.07	95.0	58.0	153.0	11344.0	6881.0	18225.0	166.0
4	85	large	iso	985.0	654.0	98.84062035999995	76.76955255999997	8.804798602730438E-5	1639.0	178.02438648000003	39.56008088970496	29.732137494637012	52.85800775338214	64.25675815117472	27.586228448267445	28.89775613513799	16.97056274847714	37.10811421475201	21.996400363679417	15.264337522473747	41.196931192326154	0.9546148953317589	1.3305495071398983	0.7174591326434482	0.7767004322755953	0.6639593908629442	95.0	4.0	34.0147027033899	30.0	498.0	1991.0	31542.0	0.46153846153846156	0.3221476510067114	0.9431818181818182	-1.0	0.24603419018626696	81.68439704298821	26.4435048513202	3.0	0.3712121212121212	85.0	91.0	176.0	4178.0	4366.0	8544.0	63.0
4	89	large	iso	1023.0	614.0	102.74011527999991	76.59797967999998	6.188956869935702E-5	1637.0	182.16652208	39.56008088970496	31.953090617340916	7.672411599779558	22.726283435461482	26.1725046566048	28.768399739618868	13.45362404707371	12.689559493055523	42.624984741252035	19.235384061671343	32.84649334403903	0.9097657462177471	1.2380674333967476	0.734827297509736	0.745550844197963	0.6001955034213099	125.0	4.0	38.91015291668744	95.0	459.0	5104.0	32065.0	0.7272727272727273	0.33842394624312766	0.8285198555956679	-1.0	0.24746842184870285	84.83863315365238	27.566448266500487	8.0	0.3664259927797834	83.0	72.0	155.0	8431.0	6323.0	14754.0	152.0
5	91	large	F	863.0	466.0	92.91168815999993	64.52691188	7.535302735818826E-5	1329.0	160.2670271599999	35.4682957019364	29.832867780352597	41.971301421659405	58.07620296002925	23.08679276123039	24.42411001250474	12.649110640673518	29.378349858042707	23.363493081916584	15.033296378372908	34.613579938420244	0.945246019175738	1.1888999731127154	0.7950593326206784	0.6944972495697257	0.5399768250289687	61.0	4.0	32.2490309931942	25.0	324.0	1619.0	24528.0	0.6153846153846154	0.2626034612490594	0.9283667621776505	-1.0	0.0932990788967229	64.52517930853334	18.24828759089466	3.0	0.45558739255014324	78.0	53.0	131.0	4319.0	3713.0	8032.0	77.0
5	92	large	iso	1025.0	579.0	102.84062035999993	73.76955256	8.629175654085384E-5	1604.0	178.61017292	37.05401462729781	34.058772731852805	57.47510971220896	72.53801283933363	25.632011235952593	27.88075434190127	13.92838827718412	38.943148657822825	16.735776256169046	17.204650534085253	40.8244947168649	0.9193442516521478	1.0879433301671426	0.8450295398298985	0.7173192100724901	0.5648780487804878	65.0	4.0	34.713109915419565	50.0	438.0	4053.0	32567.0	0.7142857142857143	0.30423940149625933	0.8975409836065574	-1.0	0.14327190875444373	67.8333807136297	24.1677801769611	4.0	0.21106557377049182	95.0	79.0	174.0	4278.0	4627.0	8905.0	51.0
5	97	large	E	1080.0	575.0	106.49747459999992	73.35533899999999	6.57054524371985E-5	1655.0	182.26702716	39.293765408777	32.984845004941285	48.433630362450515	69.20588504449634	25.80697580112788	27.353883763468513	13.601470508735444	37.614109633531356	21.585670628233636	18.027756377319946	40.234926407243684	0.9434483243506887	1.191267244181096	0.7919703399544377	0.6887988590858101	0.5324074074074074	45.0	4.0	37.0	137.0	107.0	7907.0	5286.0	0.6666666666666666	0.1474320241691843	0.4385245901639344	0.021638809406995918	-1.0	23.7526714927587	11.704699910719626	2.0	0.13934426229508196	100.0	97.0	197.0	5256.0	6323.0	11579.0	67.0
5	98	large	E	1128.0	880.0	110.15432883999989	96.08326103999993	2.566949242617765E-4	2008.0	208.65180344000007	39.66106403010388	34.66987164671943	82.05652818940959	82.13092444820948	34.438350715445125	32.06247067162679	13.92838827718412	52.14181844517154	5.826384419831386	17.88854381999832	52.637479142306375	1.0741015896170731	1.1439633937570903	0.9389300352430231	0.8722604191031084	0.7801418439716312	164.0	5.0	35.510561809129406	108.0	0.0	14782.0	0.0	0.0	0.053784860557768925	0.0	0.41217517337954446	-1.0	131.160851637396	60.49703056447375	3.0	1.1666666666666667	131.0	43.0	174.0	11718.0	2684.0	14402.0	112.0
6	109	medium	iso	941.0	452.0	98.91168815999993	64.355339	3.946931563806406E-5	1393.0	165.68124071999995	36.87817782917155	30.59411708155671	37.665621198583295	57.48808576894852	23.40939982143925	24.524530129540786	13.601470508735444	29.285611805518585	24.318400757134818	15.620499351813308	34.72823050433295	0.9545300031351747	1.2054009511326316	0.7918775924627147	0.6506343203434013	0.48034006376195537	131.0	3.0	33.60059523282288	39.0	345.0	1473.0	16441.0	0.5	0.2756640344580043	0.8984375	-1.0	0.20278394143034376	34.226050627277296	15.620499351813308	2.0	0.125	89.0	91.0	180.0	3978.0	3983.0	7961.0	57.0
6	118	medium	api	1383.0	665.0	119.7401152799999	78.59797967999997	7.445479725807133E-5	2048.0	200.7523085200001	43.41658669218482	39.20459156782532	82.40535663140855	89.59333331512012	29.206163733020468	27.872165665182813	16.401219466856727	47.861892385336894	2.168113391844601	18.384776310850235	47.863097978877384	1.0478612994721128	1.1074362710059766	0.9462046050923121	0.6564047436918422	0.48083875632682577	99.0	4.0	38.41874542459709	61.0	520.0	2046.0	21914.0	0.5	0.28369140625	0.8950086058519794	-1.0	0.24196660693602162	62.98644097491653	23.706539182259394	3.0	0.13253012048192772	246.0	82.0	328.0	6086.0	2847.0	8933.0	39.0
6	119	large	iso	923.0	538.0	96.42640679999992	70.76955256000001	3.858218022932179E-5	1461.0	170.02438647999998	36.40054944640259	31.016124838541646	30.754394079558608	39.5996092518331	26.419689627245813	26.639286649133343	13.038404810405298	24.944678413081924	34.56266717974703	15.620499351813308	39.13389589158106	0.9917566478119385	1.1736008168618823	0.845054496863609	0.7339229460948872	0.5828819068255688	145.0	3.0	34.20526275297414	32.0	388.0	2243.0	28490.0	0.5833333333333334	0.2874743326488706	0.9238095238095239	-1.0	0.19984455609543453	63.88938258934413	21.763352897906653	2.0	0.3261904761904762	137.0	79.0	216.0	6478.0	3883.0	10361.0	73.0
6	129	large	api	929.0	713.0	110.3969695199999	93.66904747999993	6.545660685072381E-5	1642.0	206.89444412000006	34.66987164671943	31.906112267087632	14.036243467926482	26.786649563171316	30.01666203960727	35.00896804496267	3.605551275463989	16.585005155460628	44.630946825474254	18.384776310850235	36.80081166902809	0.8573992241375499	1.086621627746315	0.789050394584747	0.848474807662456	0.767491926803014	93.0	3.0	36.40054944640259	65.0	192.0	2724.0	6892.0	0.0	0.15651644336175397	0.7470817120622568	7.52483474729796E-4	-1.0	130.96639495069246	57.01313388594656	2.0	0.20622568093385213	86.0	74.0	160.0	5581.0	4577.0	10158.0	94.0
6	130	large	E	952.0	574.0	99.08326103999994	74.59797967999997	6.157027400524205E-5	1526.0	175.68124071999998	37.013511046643494	31.016124838541646	50.19442890773482	68.04959202302588	25.079872407968907	29.790917097185474	13.92838827718412	36.01387607677064	18.34529629223513	15.620499351813308	38.82865263626313	0.8418630526261426	1.1933634920326766	0.7054540031153315	0.7528817571909017	0.6029411764705882	106.0	4.0	33.015148038438355	132.0	403.0	5164.0	16366.0	0.5714285714285714	0.3505897771952818	0.7532710280373832	-1.0	0.12649407395947998	48.45258703620488	22.1049731745428	1.0	0.08598130841121496	63.0	85.0	148.0	3834.0	5690.0	9524.0	79.0
7	136	medium	iso	1022.0	495.0	106.3969695199999	71.18376611999999	6.171173986607707E-5	1517.0	180.40916275999996	40.607881008493905	31.400636936215164	1.2873289415250326	2.10217510370758	24.839484696748443	23.979292078803574	10.63014581273465	1.3544168923390933	43.31122336029677	17.804493814764857	36.92355833300432	1.0358723107887422	1.293218385696495	0.8010033898728152	0.6690394138210795	0.4843444227005871	174.0	3.0	39.11521443121589	94.0	382.0	4834.0	24227.0	0.6666666666666666	0.3137771918259723	0.8025210084033614	-1.0	0.1628068593131705	68.6844406278805	26.184006526611054	7.0	0.3235294117647059	232.0	53.0	285.0	4666.0	1136.0	5802.0	30.0
7	141	large	F	878.0	581.0	93.25483391999994	74.18376611999996	3.311321121081825E-5	1459.0	170.26702715999997	35.77708763999664	29.068883707497267	11.003540851749499	21.447736327105346	26.90724809414742	26.509998465287193	12.727922061357855	12.969194269498779	40.69643719049617	16.401219466856727	35.468645215012515	1.014984898221718	1.2307692307692308	0.8246752298051458	0.7954951287955713	0.6617312072892938	105.0	3.0	34.48187929913333	41.0	68.0	2342.0	3282.0	0.5	0.07470870459218643	0.6238532110091743	-1.0	0.022887818713887995	19.90624295968494	8.099019513592784	1.0	0.26605504587155965	98.0	103.0	201.0	4112.0	3545.0	7657.0	68.0
8	146	large	F	856.0	568.0	93.84062035999995	73.35533899999997	4.745992438309412E-5	1424.0	169.19595935999993	35.510561809129406	29.68164415931166	1.8476102659946037	9.472726380693757	25.495097567963924	28.803290731825335	12.041594578792296	4.73098682310368	42.07987917704911	17.204650534085253	28.746150277972685	0.885145305282562	1.196381225330104	0.7398522197958546	0.7817013433903945	0.6635514018691588	131.0	4.0	35.22782990761707	26.0	440.0	951.0	17098.0	0.5	0.32724719101123595	0.944206008583691	-1.0	0.16334807706966958	0.0	0.0	0.0	0.02145922746781116	85.0	71.0	156.0	6916.0	5910.0	12826.0	94.0
8	147	large	F	794.0	532.0	88.66904747999995	71.18376611999999	5.876916474195483E-5	1326.0	162.26702715999994	34.058772731852805	28.319604517012593	30.109817632672872	45.36493633573065	26.076809620810597	24.860308409067553	13.038404810405298	26.01385572450136	31.991972185054124	14.866068747318506	36.5570463987946	1.0489334722532782	1.2026570749387582	0.8721800204823075	0.802802873641516	0.6700251889168766	134.0	3.0	31.38470965295043	119.0	129.0	7440.0	8368.0	0.35714285714285715	0.1870286576168929	0.5201612903225806	-1.0	0.026636501332217816	97.2857637003267	42.179356624028344	1.0	0.3548387096774194	79.0	74.0	153.0	5172.0	5773.0	10945.0	94.0
8	148	large	iso	928.0	585.0	96.01219323999996	72.76955255999998	7.977059608761489E-5	1513.0	171.19595936000002	37.107950630558946	30.59411708155671	47.13161324300316	60.58440116690443	26.1725046566048	28.077885521645385	15.556349186104045	34.197523130122946	25.102865297687554	15.264337522473747	39.25875698490721	0.9321394460572283	1.21291131009396	0.7685141018142694	0.7579199068820273	0.6303879310344828	138.0	4.0	33.24154027718932	41.0	453.0	2979.0	31243.0	0.5	0.32650363516192993	0.917004048582996	-1.0	0.23965134568567015	77.9538231959969	25.581303037357294	5.0	0.36639676113360325	123.0	90.0	213.0	10429.0	7267.0	17696.0	134.0
8	150	large	iso	807.0	524.0	92.08326103999993	71.76955255999997	4.336215918396421E-5	1331.0	166.26702715999994	34.785054261852174	28.460498941515414	26.565051177077976	41.054813770962426	26.0	26.156900562920896	10.770329614269007	23.717082451262844	34.785054261852174	16.1245154965971	36.111111111111114	0.9940015613645252	1.2222222222222223	0.8132740047527933	0.7793984677500082	0.6493184634448576	133.0	3.0	33.015148038438355	61.0	287.0	4593.0	18912.0	0.7272727272727273	0.26145755071374904	0.8247126436781609	-1.0	0.15477303716217877	69.33293792697933	23.331091087228778	6.0	0.28735632183908044	110.0	95.0	205.0	8091.0	7173.0	15264.0	114.0
8	153	large	F	785.0	574.0	88.59797967999994	73.94112543999996	9.420218041407436E-5	1359.0	164.95331867999997	35.4400902933387	28.160255680657446	25.884148672058956	33.24592309286786	26.248809496813376	26.66256583152734	12.806248474865697	20.880307975374713	35.51104121142175	14.866068747318506	38.08650789733706	0.9844817510314512	1.2585145069432584	0.7822569748700066	0.8345689789661355	0.7312101910828025	166.0	4.0	32.202484376209235	75.0	93.0	4807.0	7090.0	0.5454545454545454	0.12362030905077263	0.5535714285714286	-1.0	0.030521961134090694	13.62511840008253	5.39834563766817	2.0	0.2976190476190476	82.0	46.0	128.0	8311.0	4531.0	12842.0	147.0
8	155	large	E	941.0	621.0	99.59797967999994	79.84062035999996	5.8554230217610995E-5	1562.0	182.26702716	39.0	30.0	37.56859202882748	61.699244233993625	29.5296461204668	25.967465425887557	11.40175425099138	36.0	27.0	16.401219466856727	40.88720232064634	1.1371786054648223	1.3	0.8747527734344787	0.801628914728203	0.6599362380446334	125.0	3.0	35.35533905932738	74.0	65.0	6189.0	5324.0	0.4	0.08898847631241998	0.4676258992805755	-1.0	0.0022525645018349563	30.612607724577376	12.165525060596439	2.0	0.28776978417266186	60.0	62.0	122.0	2869.0	3711.0	6580.0	50.0
8	156	large	E	976.0	656.0	96.84062035999993	76.94112543999995	6.893506869861215E-5	1632.0	176.61017292000008	40.52159917870962	30.083217912982647	6.103809356933951	26.386421110435215	28.319604517012593	29.544633282691454	18.35755975068582	14.362710549335564	42.448916325832975	17.46424919657298	32.31766633117909	0.958536335382557	1.3469835340062544	0.7116169657483774	0.7945129342829006	0.6721311475409836	118.0	5.0	38.07886552931954	123.0	112.0	8375.0	8741.0	0.0	0.14399509803921567	0.4765957446808511	-1.0	3.896161868853659E-4	115.48842453934893	44.586380679684105	4.0	0.4978723404255319	104.0	73.0	177.0	4560.0	3757.0	8317.0	62.0
8	163	large	F	953.0	662.0	100.08326103999993	80.59797967999995	8.501151431784278E-5	1615.0	183.09545428000004	39.11521443121589	29.154759474226502	25.25316339457389	41.93351449887411	30.4138126514911	26.443381164906228	13.45362404707371	27.687436097390076	38.44998278895048	17.4928556845359	41.43164666863505	1.1501484043142767	1.3416407864998738	0.8572700054198783	0.8053092879116682	0.6946484784889821	114.0	3.0	36.40054944640259	88.0	111.0	4556.0	7089.0	0.36363636363636365	0.12321981424148606	0.5577889447236181	-1.0	0.05206948168349794	84.38005967304905	35.17148289900081	2.0	0.4321608040201005	108.0	70.0	178.0	10153.0	6398.0	16551.0	115.0
8	164	large	F	907.0	551.0	95.59797967999994	72.35533899999999	8.935529038047208E-5	1458.0	170.36753224	37.21558813185679	29.154759474226502	34.2273523517793	51.358632614121916	26.076809620810597	26.984846564287366	13.892443989449804	29.960563730700592	29.70355494668253	17.029386365926403	38.35836771398919	0.9663501164880257	1.2764841419719566	0.7570404399972998	0.7568710054563784	0.607497243660419	116.0	4.0	34.48187929913333	85.0	419.0	2705.0	11148.0	0.7692307692307693	0.345679012345679	0.8313492063492064	-1.0	0.049742733325413103	7.211102550927978	3.605551275463989	1.0	0.0496031746031746	105.0	93.0	198.0	5407.0	4922.0	10329.0	63.0
9	169	large	F	847.0	593.0	92.91168815999993	76.01219323999999	4.782439698839275E-5	1440.0	171.33809495999995	33.37663853655727	30.4138126514911	15.008913676658679	16.00791660199951	26.40075756488817	27.382644194854173	13.0	11.535014215955611	40.935347839033966	16.55294535724685	41.82836075095449	0.9641420082378122	1.0974171150133956	0.8785556513086125	0.8181122821609063	0.7001180637544274	106.0	3.0	33.24154027718932	243.0	290.0	12741.0	17532.0	0.6923076923076923	0.3701388888888889	0.5440900562851783	-1.0	0.027837497047576987	103.84456479783191	40.20294101747089	2.0	0.32645403377110693	93.0	68.0	161.0	4687.0	4082.0	8769.0	73.0
9	176	large	F	764.0	444.0	87.08326103999995	63.52691188000001	6.844268609854407E-5	1208.0	153.4386000399999	32.69556544854363	27.730849247724095	29.396052854943264	43.41179933064538	23.40939982143925	24.07635450215578	12.529964086141668	24.34580925822332	28.812676916686023	15.132745950421556	35.42563166894609	0.9722983526988352	1.179032245153004	0.8246579825920362	0.7294962444139544	0.581151832460733	97.0	4.0	30.59411708155671	208.0	210.0	6731.0	6134.0	0.6666666666666666	0.34602649006622516	0.5023923444976076	-1.0	0.019761154342500063	0.0	0.0	0.0	0.03827751196172249	63.0	48.0	111.0	7183.0	5711.0	12894.0	156.0
9	179	large	E	906.0	485.0	97.66904747999992	66.355339	1.1686510548940291E-4	1391.0	166.02438647999998	38.2099463490856	28.284271247461902	16.016985758935846	29.507571633446616	25.079872407968907	23.51356989976644	13.038404810405298	17.115962268699988	37.759502115361634	17.26267650163207	34.75050117544845	1.0666127055517003	1.3509256086106294	0.7895421470680883	0.6793896399326291	0.5353200883002207	120.0	3.0	35.510561809129406	211.0	63.0	12295.0	3427.0	0.5833333333333334	0.196980589503954	0.22992700729927007	0.043011961822497995	-1.0	84.20376785158358	38.24154027718932	2.0	0.21532846715328466	72.0	54.0	126.0	6623.0	5463.0	12086.0	135.0
9	182	large	iso	796.0	533.0	92.25483391999992	73.59797967999998	4.347756202201799E-5	1329.0	168.26702716	35.22782990761707	28.160255680657446	24.775140568831915	25.613293752142596	27.51363298439521	24.705557122793923	10.295630140987	18.621640950360035	39.77236615679236	15.811388300841896	43.076236844303736	1.113661709697309	1.2509769196383453	0.8902336183942275	0.7977682746014317	0.6695979899497487	159.0	3.0	32.984845004941285	184.0	306.0	11989.0	19722.0	0.8	0.3686982693754703	0.6244897959183674	-1.0	0.06393317178939444	109.05606310374367	47.44617994412167	2.0	0.3346938775510204	80.0	88.0	168.0	4261.0	3335.0	7596.0	85.0
10	195	large	F	777.0	606.0	88.66904747999995	77.94112543999998	8.517052714320547E-5	1383.0	169.43860003999993	34.20526275297414	27.892651361962706	27.973679912416458	46.58381157086194	26.92582403567252	30.55632547151153	11.661903789690601	26.048623173418765	33.12700495945185	16.278820596099706	35.860850845716314	0.8811865831438461	1.2263180831787102	0.7185628225099178	0.8790116467370449	0.7799227799227799	102.0	3.0	31.78049716414141	90.0	112.0	8960.0	11107.0	0.45454545454545453	0.146059291395517	0.5544554455445545	-1.0	0.04282543822121995	78.58795054856175	30.297633900846655	4.0	0.5594059405940595	69.0	74.0	143.0	3057.0	3395.0	6452.0	54.0
10	197	large	F	907.0	608.0	97.84062035999993	77.59797967999998	6.247138523357332E-5	1515.0	177.43860003999995	37.12142238654117	30.14962686336267	22.063480978358427	35.96583121810184	27.65863337187866	33.20559039462954	13.45362404707371	22.54762738572929	37.91091694700059	17.0	38.391834381861415	0.8329511098333608	1.2312398609367372	0.6765140865400873	0.7931059655435737	0.6703417861080485	98.0	4.0	34.92849839314596	104.0	130.0	8160.0	9106.0	0.6363636363636364	0.15445544554455445	0.5555555555555556	0.0018613135320572885	-1.0	80.79949400910411	32.413111231467404	7.0	0.5384615384615384	83.0	77.0	160.0	2748.0	2992.0	5740.0	45.0
10	198	large	iso	740.0	567.0	85.84062035999993	72.76955255999998	1.3007509625344058E-4	1307.0	161.43860003999993	31.953090617340916	27.51363298439521	21.801409486351815	31.021830482906864	26.476404589747453	26.245197620066293	12.165525060596439	18.68363868614351	38.52635530179514	16.0	36.25324206440192	1.0088094962372998	1.1613548321831442	0.86864881281883	0.8477286423935163	0.7662162162162162	76.0	3.0	31.25699921617557	15.0	435.0	846.0	30615.0	0.6153846153846154	0.34429992348890587	0.9666666666666667	-1.0	0.22650613553302476	56.89684100564825	20.0	2.0	0.3711111111111111	233.0	47.0	280.0	13666.0	2573.0	16239.0	98.0
10	203	large	F	799.0	457.0	90.42640679999995	65.94112544	7.140410165079653E-5	1256.0	159.19595935999996	33.52610922848042	28.460498941515414	32.285441814398865	38.724646905604516	24.698178070456937	22.800876469119004	12.083045973594572	23.742689453621363	32.57145989973431	15.524174696260024	37.953184834138455	1.0832117837183846	1.177987402728762	0.9195444545579745	0.729224214181648	0.571964956195244	93.0	3.0	32.01562118716424	118.0	71.0	8522.0	4791.0	0.4166666666666667	0.15047770700636942	0.37566137566137564	0.040107537970849656	-1.0	60.39641138386237	23.443955252834495	1.0	0.455026455026455	66.0	60.0	126.0	3669.0	3402.0	7071.0	69.0
11	207	large	F	1002.0	606.0	103.15432883999989	75.76955256000001	4.3016853405203495E-5	1608.0	181.33809496	38.07886552931954	31.38470965295043	35.2091034469164	44.23610153906998	27.85677655436824	27.064196236903875	12.649110640673518	29.543947393437573	34.57097459233626	17.26267650163207	42.349829221167944	1.0292851969637888	1.2132935416765853	0.8483397970959895	0.7345261552476802	0.6047904191616766	112.0	4.0	36.345563690772494	67.0	85.0	7319.0	8877.0	0.46153846153846156	0.0945273631840796	0.5592105263157895	-1.0	0.0019734792576241904	92.16679822015237	33.60393191760087	3.0	0.8289473684210527	125.0	69.0	194.0	5288.0	2597.0	7885.0	80.0
11	215	medium	iso	905.0	419.0	96.08326103999993	62.94112544000001	5.321028728225904E-5	1324.0	161.43860003999995	36.24913792078372	30.463092423455635	33.6900675259798	49.907299842288126	23.259406699226016	22.15775383278214	12.083045973594572	26.89719137957696	29.28133452771813	16.1245154965971	35.1595682662719	1.0497186165510148	1.1899362486545524	0.8821637442660646	0.6550685807156078	0.46298342541436466	126.0	3.0	34.52535300326414	33.0	306.0	2020.0	25629.0	0.5833333333333334	0.25604229607250756	0.9026548672566371	-1.0	0.18418932059715534	125.87698829394792	50.68212088483412	6.0	0.6696165191740413	222.0	22.0	244.0	10717.0	830.0	11547.0	76.0
12	232	large	iso	1100.0	572.0	105.7401152799999	72.76955256	7.157629085390111E-5	1672.0	181.33809496	39.824615503479755	34.0	55.39289216129544	70.25052364431022	26.30589287593181	26.83639053660046	15.297058540778355	38.94576207181406	18.470588235294116	17.11724276862369	41.37975644074061	0.9802321530555632	1.171312220690581	0.8368666660693073	0.6881924836880134	0.52	113.0	3.0	36.138621999185304	22.0	466.0	1015.0	28274.0	0.5625	0.291866028708134	0.9549180327868853	-1.0	0.3052716277415003	67.3609285228189	21.587033144922902	1.0	0.3319672131147541	103.0	87.0	190.0	11509.0	10065.0	21574.0	166.0
12	235	large	iso	772.0	405.0	88.91168815999994	62.284271200000006	6.564789103371682E-5	1177.0	154.0243864799999	36.124783736376884	26.248809496813376	26.20011484134733	48.36646066342979	23.0	24.615003816897865	12.0	24.000143677730854	28.153657791212023	15.231546211727817	32.11111111111112	0.9343894549474258	1.3762446537151507	0.6789413876559347	0.7005183737813763	0.5246113989637305	127.0	3.0	32.202484376209235	21.0	263.0	1004.0	17058.0	0.3076923076923077	0.2412914188615123	0.926056338028169	-1.0	0.22101011900946002	45.55090972868254	15.132745950421556	3.0	0.4295774647887324	111.0	31.0	142.0	13397.0	2651.0	16048.0	142.0
12	238	medium	E	1522.0	720.0	129.46803731999987	85.25483391999995	1.2145558923143739E-4	2242.0	217.13708480000014	48.16637831516918	39.698866482558415	10.203973721731671	6.938385805336225	31.622776601683793	28.40135762135779	13.601470508735444	7.557138666690337	52.24330525686939	21.095023109728988	62.558101538113654	1.1134248236747493	1.2132935416765853	0.9176879175802479	0.6585010144957996	0.4730617608409987	151.0	3.0	45.79301256742124	347.0	308.0	16298.0	14081.0	0.3333333333333333	0.292149866190901	0.47022900763358777	0.054788547188080156	-1.0	160.77707221232163	68.5475125116412	2.0	0.2198473282442748	97.0	133.0	230.0	4132.0	6192.0	10324.0	64.0
12	246	large	F	818.0	542.0	90.84062035999995	73.18376611999997	1.028373231785903E-4	1360.0	166.02438647999995	35.22782990761707	28.160255680657446	25.14478563067894	32.079766923480804	25.495097567963924	25.82402638915961	13.038404810405298	20.268066522190647	36.5763724477644	15.811388300841896	38.162473089153536	0.9872626825794384	1.2509769196383453	0.7891933632675284	0.8056282071827984	0.6625916870415648	112.0	3.0	33.734255586866	65.0	407.0	2876.0	18504.0	0.6666666666666666	0.34705882352941175	0.8622881355932204	-1.0	0.1077609442587253	56.52488328248674	22.213203435596427	1.0	0.1504237288135593	79.0	65.0	144.0	3015.0	2679.0	5694.0	55.0
13	254	large	F	1190.0	802.0	111.7401152799999	91.25483391999994	4.8128700749527236E-5	1992.0	205.82337632000008	41.617304093369626	35.0	41.92742977594963	58.646285776938115	32.69556544854363	31.246050869005256	13.416407864998739	39.358628236108224	29.0	17.11724276862369	46.08892960818801	1.0463903289927827	1.1890658312391322	0.8800104262539724	0.8166703040473186	0.6739495798319328	98.0	4.0	37.656340767525464	44.0	118.0	1107.0	3647.0	0.7692307692307693	0.08132530120481928	0.7283950617283951	-1.0	0.05132770762772908	0.0	0.0	0.0	0.04938271604938271	128.0	145.0	273.0	4367.0	5988.0	10355.0	52.0
13	257	large	api	1032.0	607.0	103.9827559599999	77.18376611999997	4.768430160303326E-5	1639.0	183.58073564000003	39.698866482558415	31.240998703626616	47.62422002778206	64.66387771289186	27.313000567495326	26.766792942433504	12.083045973594572	37.33104068981699	23.94289654745155	17.11724276862369	41.3039457561511	1.0204061661864585	1.27072975032485	0.8030080085286437	0.7422746724436793	0.5881782945736435	120.0	4.0	36.22154055254967	19.0	474.0	643.0	16089.0	0.5833333333333334	0.3007931665649786	0.9614604462474645	-1.0	0.2456261345670555	44.06372830069282	19.313207915827967	1.0	0.08316430020283976	93.0	93.0	186.0	8473.0	9429.0	17902.0	145.0
13	261	large	F	860.0	690.0	94.91168815999993	86.59797967999997	4.285127761602489E-5	1550.0	183.9238814	35.0	30.0	38.15722658736906	48.55926682128321	29.614185789921695	33.24207285117236	10.198039027185569	32.8	33.2	17.0	43.75429251844287	0.8908645956738911	1.1666666666666667	0.7635982248633352	0.9124058517852416	0.8023255813953488	133.0	4.0	33.37663853655727	66.0	128.0	2846.0	6308.0	0.5454545454545454	0.12516129032258064	0.6597938144329897	-1.0	0.04979870785979595	43.29657413386305	16.28700006222703	1.0	0.29381443298969073	153.0	75.0	228.0	3781.0	2526.0	6307.0	39.0
13	267	large	E	630.0	509.0	77.59797967999997	69.59797968	9.897315807160213E-5	1139.0	150.0243864799999	30.805843601498726	24.73863375370596	84.94831065623755	86.73178463668805	23.345235059857504	27.79164113229124	12.165525060596439	34.44151745120142	0.485071250072666	11.704699910719626	34.49762451045795	0.8400092297080134	1.2452524221101688	0.6745694405352435	0.8969045323990325	0.807936507936508	111.0	4.0	24.73863375370596	116.0	46.0	5428.0	2191.0	0.0	0.14223002633889376	0.2839506172839506	0.10217082515810048	-1.0	91.7063413782692	40.591260281974	2.0	0.21604938271604937	71.0	47.0	118.0	3986.0	2179.0	6165.0	88.0
13	269	large	F	1067.0	666.0	107.22539663999989	81.84062035999996	6.319390324566723E-5	1733.0	191.48023056	41.72529209005013	31.11269837220809	32.47119229084848	51.882291370899054	29.274562336608895	27.530104029413767	13.152946437965905	33.025532739855876	33.23401871576773	18.439088914585774	41.97746815800942	1.063365481849662	1.341101681084721	0.7929044433003634	0.7632578001531937	0.6241799437675727	85.0	3.0	38.62641583165593	84.0	118.0	4753.0	6552.0	0.42857142857142855	0.11656087709174841	0.5841584158415841	0.0029379095917933264	-1.0	43.594984455896466	12.23407613227815	3.0	0.3217821782178218	109.0	63.0	172.0	4772.0	1992.0	6764.0	70.0
13	272	large	iso	859.0	518.0	94.42640679999995	69.94112543999998	6.379385268722862E-5	1377.0	166.36753223999997	35.05709628591621	29.017236257093817	36.10168693553737	53.169580376971325	24.839484696748443	27.440102680983163	12.041594578792296	29.69441597529599	29.534170394690502	16.64331697709324	37.098857344784975	0.9052256467670936	1.2081473223469321	0.749267601742984	0.7406945557945345	0.6030267753201397	90.0	4.0	34.539832078341085	40.0	394.0	1145.0	13346.0	0.6	0.3151779230210603	0.9078341013824884	-1.0	0.1496048645542459	25.612496949731394	12.806248474865697	1.0	0.10829493087557604	108.0	61.0	169.0	6534.0	4044.0	10578.0	83.0
13	274	large	iso	898.0	593.0	94.32590171999993	74.59797967999997	3.067750129465645E-5	1491.0	171.33809495999995	35.510561809129406	31.38470965295043	37.266401900977144	41.09360576199725	26.30589287593181	27.294140011375674	13.341664064126334	27.118692325290738	33.32833126597579	16.0312195418814	41.258265210948416	0.9637926992742039	1.131460580703225	0.8518128830216849	0.7908536077549413	0.6603563474387528	91.0	3.0	34.058772731852805	46.0	462.0	1089.0	12149.0	0.6428571428571429	0.340710932260228	0.9094488188976378	-1.0	0.27304481055942864	27.85677655436824	13.92838827718412	0.0	0.06496062992125984	97.0	97.0	194.0	3800.0	4011.0	7811.0	67.0
13	275	large	F	945.0	492.0	98.74011527999991	67.94112544	6.579410229098243E-5	1437.0	169.09545427999996	36.87817782917155	31.89043743820395	51.22094992115959	62.85031830221682	23.769728648009426	24.802562457819743	12.083045973594572	33.841151419710364	20.3195707570857	16.278820596099706	38.03156583681509	0.9583577780897923	1.1564023823954328	0.8287407503472966	0.6880802726160241	0.5206349206349207	99.0	3.0	33.734255586866	85.0	113.0	2662.0	3661.0	0.75	0.13778705636743216	0.5707070707070707	-1.0	0.006582453146599267	0.0	0.0	0.0	0.0707070707070707	47.0	58.0	105.0	1947.0	4056.0	6003.0	50.0
13	278	large	api	1184.0	792.0	109.98275595999988	87.01219323999996	6.046632035052017E-5	1976.0	198.99494920000004	39.96248240537617	34.9857113690718	32.905242922987895	41.163751877531325	30.4138126514911	32.09662174605689	16.278820596099706	30.428540140849982	39.44467458277703	19.0	46.228995230266484	0.9475705229079903	1.1422515318840696	0.8295638013678426	0.7911439614374258	0.668918918918919	91.0	4.0	39.11521443121589	43.0	650.0	1133.0	17857.0	0.5294117647058824	0.3507085020242915	0.937950937950938	-1.0	0.23986049917384702	0.0	0.0	0.0	0.011544011544011544	124.0	87.0	211.0	13213.0	10478.0	23691.0	163.0
14	288	large	iso	889.0	571.0	94.32590171999992	73.76955255999998	6.230498551889576E-5	1460.0	170.50966783999996	35.34119409414458	31.78049716414141	16.50436138175502	20.87844008708572	27.073972741361768	25.788241823704666	13.038404810405298	14.176091466106033	41.53490718481847	16.1245154965971	39.77730305988928	1.0498572537998792	1.1120403155310228	0.944082007762956	0.7820710029253675	0.6422947131608548	91.0	4.0	33.54101966249684	32.0	447.0	1060.0	17196.0	0.5714285714285714	0.32808219178082193	0.9331941544885177	-1.0	0.17116599214593636	38.47076812334269	19.235384061671343	1.0	0.05845511482254697	89.0	91.0	180.0	8724.0	8279.0	17003.0	150.0
14	289	large	E	921.0	636.0	97.25483391999994	79.01219323999997	5.31390428524167E-5	1557.0	179.09545427999998	37.48332962798263	30.4138126514911	31.26373169437744	46.90526700750581	27.80287754891569	28.167608321324867	12.806248474865697	28.706094433956796	33.20859543568217	16.15549442140351	39.31129598243534	0.9870514113854298	1.2324442863346476	0.8008892753448281	0.8124243295196408	0.6905537459283387	103.0	4.0	34.92849839314596	63.0	85.0	4526.0	6317.0	0.36363636363636365	0.09505459216441875	0.5743243243243243	-1.0	0.014339095305601667	45.54032034544424	19.702985870410856	2.0	0.4391891891891892	75.0	78.0	153.0	4514.0	4297.0	8811.0	104.0
14	297	large	E	1114.0	730.0	105.32590171999992	80.59797967999995	1.0236384440533886E-4	1844.0	188.75230852000004	40.311288741492746	34.539832078341085	21.03751102542182	17.42986281766784	29.068883707497267	30.070198840859195	17.69180601295413	15.281079301390482	44.933628990432	18.384776310850235	51.01547681999518	0.9667007478513462	1.1670956781162458	0.8282960565937939	0.7652246822843533	0.6552962298025135	110.0	3.0	38.41874542459709	122.0	55.0	6915.0	2734.0	0.2857142857142857	0.09598698481561822	0.3107344632768362	0.04828264921736742	-1.0	132.86640984464236	56.462791945534946	1.0	0.2937853107344633	97.0	85.0	182.0	6839.0	8084.0	14923.0	106.0
14	301	large	F	1177.0	660.0	111.05382375999986	79.01219323999997	6.320439709856429E-5	1837.0	192.89444412000006	41.72529209005013	33.97057550292606	38.44416840093385	54.10112428523513	28.284271247461902	28.345739793154188	14.142135623730951	34.84696995918029	31.79221970811104	20.223748416156685	43.0181280269975	0.9978314714612906	1.2282774569555384	0.8123827933263212	0.7114765666309198	0.5607476635514018	82.0	4.0	39.56008088970496	118.0	95.0	5524.0	4571.0	0.5333333333333333	0.11594991834512793	0.4460093896713615	0.01642206655299441	-1.0	39.7982213748118	15.385164807134505	2.0	0.38497652582159625	59.0	88.0	147.0	6944.0	11298.0	18242.0	169.0
15	314	large	F	1055.0	630.0	103.91168815999991	76.35533899999999	3.5297614257257056E-5	1685.0	183.09545427999998	37.48332962798263	33.94112549695428	4.3987053549955135	8.38668371997153	27.80287754891569	29.63506863251909	13.601470508735444	6.162739604316004	45.96194077712559	18.439088914585774	42.253057327628376	0.938174899936189	1.1043631900582145	0.8495166340040134	0.734809917460204	0.5971563981042654	61.0	3.0	36.40054944640259	92.0	73.0	3111.0	2416.0	0.6666666666666666	0.09792284866468842	0.44242424242424244	0.005546227502589733	-1.0	0.0	0.0	0.0	0.10303030303030303	114.0	92.0	206.0	4197.0	4554.0	8751.0	48.0
15	316	large	E	1286.0	801.0	128.88225087999987	101.7401152799999	1.9673049748905093E-4	2087.0	233.03657972000013	41.72529209005013	37.48332962798263	7.5946433685914485	6.797363960634939	34.828149534535996	28.66703493466326	2.8284271247461903	6.950220968474748	55.38462085956721	21.400934559032695	58.72188002915954	1.2149198413409303	1.1131693076407154	1.0914061616699333	0.7894036190811754	0.6228615863141524	101.0	3.0	42.20189569201838	95.0	108.0	4253.0	4880.0	0.0	0.09726880689985626	0.5320197044334976	0.10244566224693638	-1.0	88.59376214005835	43.0362231414627	1.0	0.1724137931034483	108.0	24.0	132.0	9860.0	1239.0	11099.0	117.0
[truncated: 67 more columns]
