# Supplementary material for: Exploiting Single-Cell Quantitative Data to Map Genetic Variants Having Probabilistic Effects
Source: PLoS Genet. 2016 Aug 1;12(8):e1006213. doi: 10.1371/journal.pgen.1006213 (PMC4968810; doi:10.1371/journal.pgen.1006213)
Supplement: S1 Dataset — (ZIP) [file pgen.1006213.s007.zip › data/2014-10-07_morpho/segregants/gaelA1-1_A.xls]

image_number	cell_	Agroup	C11-1_A	C12-1_A	C13_A	C103_A	C104_A	C115_A	C126_A	C127_A	A7-1_A	A8-1_A	A101_A	A120_A	A121_A	A122_A	A123_A	D14-1_A	D15-1_A	D16-1_A	D17-1_A	D102_A	D105_A	D117_A	D127_A	D135_A	D147_A	D148_A	D154_A	D155_A	D173_A	D176_A	D179_A	D182_A	D188_A	D191_A	D194_A
1	5	B	950.0	113.63961019999986	1.052613051409085E-4	38.01315561749642	30.4138126514911	1.249864857559473	50.0	3.0	176.0	21611.0	0.18526315789473685	53.32270172984677	25.612496949731394	3.0	0.5397727272727273	99.0	3348.0	44.0	0.0011897467027176313	24.166091947189145	0.6357296981697081	5.0990195135927845	24.166091947189145	5.0990195135927845	0.25	0.25	16.587338556927413	16.587338556927413	7.0710678118654755	12.529964086141668	4.47213595499958	2.80178514522438	0.0	33.81818181818182	1.3010752688172043
1	7	B	697.0	95.84062035999993	1.1161809217434838E-4	31.064449134018133	26.92582403567252	1.1537046774450646	67.0	4.0	23.0	4006.0	0.03299856527977044	38.305133524638876	15.0	4.0	2.1739130434782608	77.0	2873.0	50.0	0.0014864023097461215	20.808652046684813	0.669854210416293	5.0	19.209372712298546	3.605551275463989	0.35179877236514595	0.25	5.262395399595114	24.70243022777131	6.708203932499369	11.180339887498949	4.47213595499958	2.5	2.0	37.311688311688314	1.3400626522798467
1	8	B	836.0	107.74011527999991	1.2869377333831877E-4	35.12833614050059	28.071337695236398	1.2513951604971694	189.0	4.0	121.0	24780.0	0.14473684210526316	78.37728123964757	26.30589287593181	5.0	1.2479338842975207	74.0	5609.0	110.0	2.647687285447734E-4	18.973665961010276	0.540124242865432	4.123105625617661	19.6468827043885	6.082762530298219	0.26559258100921596	0.4301162633521313	72.78392641220928	83.71750791183862	5.830951894845301	9.848857801796104	4.47213595499958	2.2022715545545237	2.8284271247461903	75.79729729729729	1.45123908004992
1	13	B	852.0	106.91168815999991	8.218955879030048E-5	36.22154055254967	28.284271247461902	1.2806248474865698	73.0	4.0	129.0	21699.0	0.15140845070422534	84.26298077218554	28.635642126552707	8.0	1.0	105.0	3297.0	48.0	9.353949747256937E-4	21.37755832643195	0.5901890974354806	3.605551275463989	22.360679774997898	4.47213595499958	0.19999999999999998	0.23802777946288958	27.34987578006988	20.224859431168085	7.211102550927978	11.704699910719626	5.385164807134504	2.17350820818199	1.0	31.4	1.5286624203821657
1	14	A	564.0	86.42640679999995	8.812078872658398E-5	28.30194339616981	25.238858928247925	1.1213638253864802	75.0	3.0	166.0	7423.0	0.29432624113475175	56.59741121859672	20.518284528683193	3.0	0.26506024096385544	81.0	4321.0	62.0	3.588364426929495E-4	15.231546211727817	0.5381802231216797	2.23606797749979	16.55294535724685	3.0	0.1850583025494013	0.25	60.255118703057775	33.69006752597977	5.830951894845301	10.63014581273465	4.242640687119285	2.505549396395485	1.4142135623730951	53.34567901234568	1.1622309650543856
2	29	B	1017.0	119.15432883999988	1.0343076870428078E-4	38.63935817272331	31.575306807693888	1.2237207514103439	82.0	3.0	106.0	11406.0	0.10422812192723697	52.80151512977634	26.40075756488817	1.0	0.3490566037735849	103.0	16148.0	168.0	4.905667174267592E-4	22.561028345356956	0.5838872437918357	3.605551275463989	21.840329667841555	3.605551275463989	0.17806548535067296	0.18569533817705186	24.7174409110834	47.33730585912383	6.4031242374328485	12.806248474865697	4.242640687119285	3.0184617127124724	1.4142135623730951	156.7766990291262	1.071587812732227
3	33	B	830.0	105.74011527999991	7.396727168780466E-5	34.132096331752024	29.154759474226502	1.1707212457686575	52.0	3.0	105.0	13027.0	0.12650602409638553	46.544093926662846	21.095023109728988	1.0	0.6476190476190476	136.0	4010.0	43.0	0.002172657739695634	19.72308292331602	0.5778456363070865	3.1622776601683795	18.867962264113206	2.23606797749979	0.17541160386140586	0.125	14.300277449185586	6.170175095029606	10.44030650891055	16.492422502470642	6.324555320336759	2.6076809620810595	1.0	29.485294117647058	1.458354114713217
3	34	B	829.0	105.1543288399999	5.516033089502582E-5	34.713109915419565	29.068883707497267	1.194167284327694	42.0	3.0	149.0	19306.0	0.17973462002412546	19.567305856227755	7.615773105863909	3.0	0.6241610738255033	71.0	7376.0	125.0	3.4170756534904976E-4	24.413111231467404	0.7032821689255534	7.615773105863909	24.413111231467404	7.615773105863909	0.41424344670265417	0.41424344670265417	17.03776779562563	17.03776779562563	5.656854249492381	9.433981132056603	5.0	1.8867962264113207	0.0	103.88732394366197	1.2032266811279826
3	35	A	883.0	108.32590171999989	7.413594051351094E-5	35.34119409414458	29.966648127543394	1.1793509218557299	70.0	3.0	242.0	29331.0	0.2740656851642129	94.37720865720894	29.120439557122072	5.0	0.7644628099173554	78.0	4803.0	90.0	7.912905966097389E-4	21.02379604162864	0.5948807498021668	3.605551275463989	21.470910553583888	4.242640687119285	0.18569533817705186	0.22206996305928156	10.060689795322972	21.370622269343187	6.324555320336759	10.816653826391969	5.830951894845301	1.855040827202527	1.0	61.57692307692308	1.4615865084322297
3	36	B	834.0	105.15432883999989	4.233103710136711E-5	33.13608305156178	30.066592756745816	1.1020897286117426	61.0	3.0	152.0	13126.0	0.18225419664268586	35.578863802495434	16.278820596099706	1.0	0.5460526315789473	124.0	4849.0	54.0	9.983743988248508E-4	18.24828759089466	0.550707443680027	1.4142135623730951	19.4164878389476	2.8284271247461903	0.09513029883089882	0.19026059766179765	41.423665625002656	41.423665625002656	8.94427190999916	14.866068747318506	5.385164807134504	2.760559663396612	1.4142135623730951	39.104838709677416	1.3809032790266036
3	38	B	758.0	100.08326103999991	6.137785475981924E-5	32.7566787083184	27.65863337187866	1.1843202181356896	37.0	3.0	50.0	3249.0	0.06596306068601583	65.25116212125913	24.186773244895647	2.0	0.54	141.0	5626.0	61.0	3.239819751255709E-4	18.384776310850235	0.5612527593092492	4.123105625617661	18.384776310850235	4.123105625617661	0.28797018815893544	0.28797018815893544	61.92751306414706	61.92751306414706	7.280109889280518	13.92838827718412	6.324555320336759	2.2022715545545237	0.0	39.90070921985816	1.5287948809100604
3	41	B	862.0	107.39696951999991	5.906623783270822E-5	36.124783736376884	28.319604517012593	1.2756104596967603	65.0	3.0	120.0	21885.0	0.13921113689095127	91.68529503737231	29.966648127543394	8.0	1.3333333333333333	208.0	6739.0	45.0	0.0028635895142051235	18.601075237738275	0.5149117396378318	2.23606797749979	19.209372712298546	3.605551275463989	0.15617376188860607	0.2650854018430103	67.16634582208245	83.08877288097533	14.212670403551895	23.345235059857504	7.0710678118654755	3.3015148038438356	2.0	32.39903846153846	1.3889301083246772
3	46	B	680.0	96.32590171999993	1.0413233969731251E-4	30.59411708155671	27.459060435491963	1.1141720290623112	37.0	3.0	115.0	13986.0	0.16911764705882354	23.32547090646778	11.045361017187261	2.0	0.40869565217391307	51.0	7798.0	218.0	5.635213843242497E-4	17.0	0.5556623828915214	5.0	17.46424919657298	4.123105625617661	0.38461538461538464	0.28797018815893544	78.69006752597979	64.6538240580533	4.47213595499958	8.48528137423857	3.605551275463989	2.353393621658208	1.4142135623730951	152.90196078431373	1.4257501923570146
3	52	B	942.0	111.39696951999987	8.096964110512308E-5	35.805027579936315	32.202484376209235	1.1118715923169142	54.0	3.0	127.0	8820.0	0.13481953290870488	28.27048418457334	13.601470508735444	1.0	0.3228346456692913	213.0	14673.0	117.0	5.957176534246668E-4	18.439088914585774	0.5149860274068967	1.0	18.439088914585774	1.0	0.0625	0.0625	51.84277341263095	51.84277341263095	10.198039027185569	19.4164878389476	8.246211251235321	2.354595007014757	0.0	68.88732394366197	1.6984256798200779
3	58	B	833.0	106.32590171999993	5.653180467042224E-5	36.22154055254967	27.16615541441225	1.3333333333333335	63.0	3.0	130.0	23606.0	0.15606242496998798	78.26003569540771	26.570660511172846	7.0	1.4461538461538461	87.0	8228.0	145.0	7.513748675825327E-4	22.20360331117452	0.6129944495033794	4.123105625617661	21.213203435596427	3.1622776601683795	0.23608834134288123	0.17541160386140586	7.696051722016563	12.094757077012105	7.211102550927978	11.661903789690601	4.47213595499958	2.6076809620810595	1.0	94.57471264367815	1.5331793874574624
3	59	B	689.0	94.32590171999992	1.1075199558506595E-4	31.064449134018133	27.073972741361768	1.1473916085672935	74.0	3.0	55.0	8055.0	0.07982583454281568	60.02874228815107	24.08318915758459	4.0	0.9818181818181818	141.0	5639.0	62.0	0.0031490118887434397	17.11724276862369	0.5510235412440937	1.4142135623730951	17.26267650163207	2.23606797749979	0.10511766624552735	0.16666666666666666	41.18592516570965	59.62087398863166	9.433981132056603	16.401219466856727	7.211102550927978	2.2744399141496188	1.0	39.99290780141844	1.5502748714311048
3	60	B	856.0	107.98275595999988	1.6575157088217682E-4	36.49657518178932	28.442925306655784	1.2831512507347105	56.0	3.0	105.0	10188.0	0.12266355140186916	67.92877547248229	30.083217912982647	4.0	0.5714285714285714	90.0	8344.0	139.0	4.2424011949389676E-4	25.495097567963924	0.6985613702374245	7.280109889280518	27.459060435491963	9.219544457292887	0.38969534791087906	0.5	6.48307369289725	3.0664855011258965	6.4031242374328485	11.40175425099138	4.242640687119285	2.68741924943285	2.0	92.71111111111111	1.49928092042186
3	61	B	894.0	108.91168815999988	4.475071765116097E-5	37.16180835212409	29.546573405388315	1.257736653325323	49.0	3.0	100.0	6494.0	0.11185682326621924	23.213591931880693	10.0	2.0	0.43	110.0	5707.0	82.0	2.9591997219688854E-4	25.553864678361276	0.6876378145064265	7.0710678118654755	27.294688127912362	8.602325267042627	0.38461538461538464	0.46246387142126266	19.79887635452492	10.336554146499303	6.708203932499369	11.704699910719626	5.385164807134504	2.17350820818199	2.0	51.88181818181818	1.5805151568249518
3	63	A	846.0	106.32590171999992	6.877296004093598E-5	34.23448553724738	29.274562336608895	1.1694277490337037	24.0	3.0	399.0	9066.0	0.4716312056737589	0.0	0.0	0.0	0.03007518796992481	107.0	12815.0	194.0	5.571356196302738E-4	18.973665961010276	0.5542267004528747	4.123105625617661	21.18962010041709	5.830951894845301	0.26559258100921596	0.3616202853397895	69.25391972431659	52.32640666016955	7.280109889280518	13.038404810405298	5.0	2.6076809620810595	2.23606797749979	119.76635514018692	1.6198205228248146
4	69	B	786.0	101.49747459999992	8.114777130953401E-5	33.0	28.0	1.1785714285714286	90.0	3.0	169.0	22733.0	0.21501272264631044	68.05180668926872	27.892651361962706	3.0	0.7100591715976331	107.0	3459.0	40.0	5.935518850192131E-4	18.24828759089466	0.5529784118452927	3.1622776601683795	19.1049731745428	2.8284271247461903	0.21271781490575853	0.19026059766179765	71.56505117707799	45.0	7.280109889280518	12.083045973594572	5.385164807134504	2.243765308275509	1.4142135623730951	32.32710280373832	1.2373518357906907
4	72	B	970.0	114.81118307999988	7.267932590938418E-5	40.311288741492746	30.4138126514911	1.3254270092150515	94.0	3.0	131.0	18361.0	0.13505154639175257	87.90134830329222	27.85677655436824	6.0	1.099236641221374	72.0	9236.0	158.0	3.0263896368262386E-4	26.248809496813376	0.6511528238439883	6.708203932499369	26.90724809414742	7.211102550927978	0.3333333333333333	0.3333333333333333	18.434948822922024	11.30993247402023	5.385164807134504	9.486832980505138	4.123105625617661	2.3008949665421112	1.0	128.27777777777777	1.2317020355132093
4	77	B	824.0	104.3259017199999	7.787415326940161E-5	34.058772731852805	29.068883707497267	1.1716574009021399	89.0	4.0	177.0	8102.0	0.21480582524271843	34.670957565622935	16.1245154965971	2.0	0.24858757062146894	66.0	10838.0	220.0	6.366615168634696E-4	20.0	0.5872202195147035	3.1622776601683795	21.0	4.123105625617661	0.2	0.25	21.80140948635181	17.402704131356277	5.385164807134504	8.94427190999916	4.47213595499958	2.0	1.0	164.21212121212122	1.3397305775973427
4	81	A	857.0	106.91168815999991	4.300325737137133E-5	35.22782990761707	29.154759474226502	1.208304597359457	107.0	3.0	312.0	25594.0	0.36406067677946324	77.83097900085096	27.85677655436824	5.0	0.4166666666666667	96.0	3137.0	43.0	6.715574282000368E-4	23.0	0.6528928991742086	6.324555320336759	22.090722034374522	5.0	0.3772913389522725	0.29411764705882354	25.14478563067894	6.709836807756943	6.324555320336759	11.180339887498949	5.385164807134504	2.0761369963434992	2.23606797749979	32.677083333333336	1.3159069174370417
4	82	A	744.0	99.4974745999999	3.591545237860814E-5	32.7566787083184	27.784887978899608	1.1789386638230992	93.0	3.0	266.0	8902.0	0.3575268817204301	0.0	0.0	0.0	0.045112781954887216	78.0	4612.0	44.0	6.109176560700617E-4	18.24828759089466	0.5570860145311557	6.4031242374328485	19.026297590440446	8.602325267042627	0.4707670566443892	0.6324555320336759	84.0754180180175	87.19754848013321	6.082762530298219	10.198039027185569	4.123105625617661	2.473387769603369	2.23606797749979	59.12820512820513	0.7441457068516912
5	88	A	820.0	104.9116881599999	6.92399994824221E-5	35.6931365951495	27.459060435491963	1.299867367239363	103.0	3.0	294.0	15769.0	0.35853658536585364	67.78282172620922	25.495097567963924	2.0	0.11904761904761904	84.0	6343.0	102.0	3.993834228018634E-4	20.12461179749811	0.5638230124116617	5.0	19.235384061671343	6.324555320336759	0.35714285714285715	0.42543562981151706	79.99202019855866	81.57303097851933	6.4031242374328485	10.295630140987	5.0	2.0591260281974	2.23606797749979	75.51190476190476	1.350780387829103
5	95	N	876.0	107.98275595999988	4.2423741015287546E-5	34.66987164671943	30.528675044947494	1.1356494048849102	92.0	3.0	-1.0	-1.0	-1.0	-1.0	-1.0	-1.0	-1.0	90.0	2151.0	25.0	6.207689846079109E-4	21.93171219946131	0.6325870606889471	6.082762530298219	22.67156809750927	7.0710678118654755	0.40196026221723297	0.46726931351599776	49.573921259900885	50.9061411137705	6.708203932499369	11.661903789690601	4.47213595499958	2.6076809620810595	1.0	23.9	1.0460251046025104
5	96	B	868.0	107.49747459999992	6.798658303654794E-5	35.90264614203248	28.635642126552707	1.2537747881945125	158.0	3.0	123.0	9685.0	0.14170506912442396	72.06336140333349	29.120439557122072	2.0	0.42276422764227645	83.0	3824.0	49.0	5.434405404275062E-4	18.384776310850235	0.5120730165158087	3.1622776601683795	18.384776310850235	3.1622776601683795	0.21271781490575853	0.21271781490575853	84.80557109226518	84.80557109226518	5.385164807134504	10.770329614269007	5.385164807134504	2.0	0.0	46.0722891566265	1.0635460251046025
5	102	B	863.0	107.74011527999988	9.034440330503427E-5	36.05551275463989	28.071337695236398	1.2844244597847712	89.0	3.0	117.0	16266.0	0.13557358053302435	67.35238702144619	24.20743687382041	6.0	0.7264957264957265	85.0	4885.0	40.0	6.493670770458081E-4	24.08318915758459	0.6679474875720742	6.082762530298219	26.30589287593181	8.54400374531753	0.3333333333333333	0.4739360554076727	6.282492088161376	17.376215099719218	6.4031242374328485	11.313708498984761	5.0	2.262741699796952	2.8284271247461903	57.470588235294116	0.6960081883316275
6	115	B	930.0	111.15432883999986	3.709499580442495E-5	37.013511046643494	31.016124838541646	1.1933634920326766	79.0	3.0	138.0	13073.0	0.14838709677419354	70.08183252817707	22.561028345356956	4.0	0.7971014492753623	172.0	8370.0	60.0	9.163602119176738E-4	24.020824298928627	0.648974485794071	5.0990195135927845	24.0	5.0	0.29196900801171394	0.2777777777777778	8.13010235415598	3.1798301198642207	9.055385138137417	16.278820596099706	6.082762530298219	2.6762216205243847	1.0	48.66279069767442	1.2329749103942653
6	116	B	847.0	106.3259017199999	5.551490662208952E-5	34.66987164671943	29.68164415931166	1.1680576541054877	152.0	3.0	148.0	21954.0	0.17473435655253838	66.99863729675415	23.259406699226016	3.0	0.972972972972973	182.0	10018.0	78.0	0.0015598368344288617	20.0	0.576869744537761	2.23606797749979	18.439088914585774	2.23606797749979	0.14285714285714285	0.14285714285714285	30.699722550814414	83.8298249049704	9.848857801796104	19.697715603592208	6.708203932499369	2.936362072739365	2.0	55.043956043956044	1.4170493112397684
6	118	B	1136.0	123.39696951999987	4.440846111618742E-5	40.52159917870962	34.20526275297414	1.1846597838277466	93.0	3.0	73.0	7331.0	0.06426056338028169	74.5574006960644	31.400636936215164	2.0	0.7123287671232876	91.0	14555.0	167.0	6.515847732746607E-4	21.095023109728988	0.5205871322278042	4.47213595499958	21.93171219946131	4.0	0.25	0.23529411764705882	80.96051719664487	72.47443162627714	6.082762530298219	10.44030650891055	5.0990195135927845	2.047512562185564	2.0	159.94505494505495	1.044108553761594
6	120	B	642.0	91.84062035999993	1.4874698344912373E-4	30.528675044947494	26.076809620810597	1.1707212457686575	115.0	3.0	109.0	16212.0	0.16978193146417445	31.10422725747243	12.0	5.0	0.7522935779816514	89.0	9345.0	130.0	3.9983808397452727E-4	15.811388300841896	0.517919244040651	1.0	15.652475842498529	1.4142135623730951	0.07692307692307693	0.10511766624552735	58.39249775375109	76.60750224624891	5.830951894845301	10.295630140987	5.830951894845301	1.7656860023298393	1.0	105.0	1.2380952380952381
6	121	B	1179.0	126.81118307999986	7.811985346996506E-5	42.44997055358225	33.95585369269929	1.2501517687570094	118.0	3.0	194.0	28268.0	0.1645462256149279	81.57459904869853	28.635642126552707	6.0	0.8402061855670103	78.0	8973.0	94.0	7.75904916961492E-4	27.892651361962706	0.6570711592545243	7.280109889280518	25.298221281347036	5.0	0.3486540305625663	0.25	0.0	20.924501744921173	6.324555320336759	11.704699910719626	4.123105625617661	2.8388067087090953	3.1622776601683795	115.03846153846153	0.8171180207288533
7	124	A	796.0	103.49747459999992	6.439738925331232E-5	34.20526275297414	28.160255680657446	1.214664495268374	50.0	3.0	254.0	21059.0	0.31909547738693467	84.84248403053554	26.248809496813376	4.0	0.5354330708661418	79.0	11814.0	194.0	4.582251140735005E-4	18.027756377319946	0.5270462766947298	1.4142135623730951	17.46424919657298	2.0	0.09090909090909091	0.14285714285714285	27.645975363738675	72.64597536373867	6.082762530298219	11.0	4.0	2.75	1.4142135623730951	149.54430379746836	1.2972744201794482
7	126	A	983.0	114.81118307999989	8.354473433398741E-5	38.8329756778952	31.622776601683793	1.2280065146407002	68.0	3.0	402.0	27827.0	0.40895218718209564	35.372423282036586	16.64331697709324	2.0	0.19900497512437812	227.0	6144.0	39.0	0.001873480525840041	19.72308292331602	0.5078952251022819	1.4142135623730951	24.186773244895647	5.0990195135927845	0.09090909090909091	0.27653315937748607	79.5085229876684	23.198590513648185	11.045361017187261	21.213203435596427	7.0710678118654755	3.0	4.47213595499958	27.066079295154186	1.44091796875
7	134	B	733.0	98.66904747999992	9.349622845086021E-5	32.984845004941285	26.68332812825267	1.2361593293910171	46.0	4.0	144.0	15878.0	0.19645293315143247	83.12821513811508	25.079872407968907	3.0	0.7361111111111112	73.0	8204.0	136.0	7.70336207697075E-4	18.027756377319946	0.5465466451220039	3.605551275463989	20.09975124224178	4.47213595499958	0.27653315937748607	0.31234752377721214	70.3461759419467	40.601294645004465	5.830951894845301	10.0	5.0	2.0	2.23606797749979	112.38356164383562	1.2101413944417356
7	135	B	786.0	102.66904747999992	1.0044212731594075E-4	35.11409973215888	26.570660511172846	1.3215365766836527	67.0	3.0	113.0	18703.0	0.14376590330788805	80.78958273348418	27.85677655436824	5.0	1.079646017699115	94.0	6581.0	101.0	5.794828735052862E-4	20.396078054371138	0.5808515157713585	3.605551275463989	18.24828759089466	3.1622776601683795	0.25	0.25	54.24611274556325	87.87890360333854	6.324555320336759	11.180339887498949	5.385164807134504	2.0761369963434992	2.23606797749979	70.01063829787235	1.4426378969761433
7	140	B	1052.0	118.22539663999987	9.824005488819193E-5	39.408120990476064	33.015148038438355	1.193637567355282	54.0	3.0	204.0	21513.0	0.19391634980988592	71.47079271771645	26.92582403567252	2.0	0.3872549019607843	88.0	11413.0	160.0	4.000641288990265E-4	23.600847442411894	0.5988828406235257	3.605551275463989	23.021728866442675	3.1622776601683795	0.17806548535067296	0.15871016626723794	3.1798301198642207	18.434948822922024	6.082762530298219	11.40175425099138	5.0990195135927845	2.23606797749979	1.0	129.6931818181818	1.233680890212915
7	141	A	1116.0	122.56854239999987	6.436931639304407E-5	42.01190307520001	33.06055050963308	1.2707563070662937	53.0	4.0	411.0	22524.0	0.3682795698924731	64.64551447061599	29.546573405388315	3.0	0.17761557177615572	81.0	11769.0	178.0	3.54258863182991E-4	28.160255680657446	0.6702923128774114	7.615773105863909	28.160255680657446	7.615773105863909	0.3694192580731196	0.3694192580731196	23.198590513648185	23.198590513648185	5.830951894845301	10.295630140987	4.47213595499958	2.3021728866442674	0.0	145.2962962962963	1.225082844761662
7	145	B	816.0	104.3259017199999	8.91208998846094E-5	34.48187929913333	28.653097563788805	1.203425885189838	58.0	3.0	158.0	11777.0	0.19362745098039216	56.044233996291425	25.238858928247925	1.0	0.4240506329113924	135.0	8340.0	91.0	0.0014877870773560187	23.706539182259394	0.6875071679418364	6.708203932499369	22.47220505424423	6.0	0.375	0.375	4.398705354995542	30.963756532073518	9.055385138137417	17.26267650163207	6.082762530298219	2.8379665350483	3.0	61.77777777777778	1.473021582733813
8	148	B	711.0	97.4974745999999	1.1209431786993538E-4	32.31098884280702	25.632011235952593	1.260571733734503	108.0	2.0	121.0	20130.0	0.170182841068917	81.11754522596881	24.166091947189145	5.0	1.0661157024793388	125.0	3318.0	48.0	0.0033178315057563377	17.88854381999832	0.5536365323582666	2.23606797749979	18.681541692269406	3.1622776601683795	0.1514456332038457	0.22703830459324992	41.63353933657021	40.236358309273825	11.180339887498949	18.973665961010276	6.324555320336759	3.0	4.123105625617661	26.544	1.8083182640144666
8	151	B	876.0	111.6396101999999	3.826493594649709E-4	37.12142238654117	28.178005607210743	1.3173899850826138	99.0	3.0	81.0	13397.0	0.09246575342465753	57.15345783019359	22.47220505424423	6.0	1.308641975308642	273.0	6047.0	35.0	0.001869260135930737	18.867962264113206	0.5082769207398157	1.0	27.018512172212592	9.848857801796104	0.0625	0.5949912592132307	60.64224645720873	36.67975748263055	13.601470508735444	26.419689627245813	7.211102550927978	3.663751755110726	10.770329614269007	22.15018315018315	1.5801223747312718
8	152	B	868.0	108.56854239999991	1.4052841219023003E-4	36.76955262170047	27.85677655436824	1.3199500146737047	108.0	3.0	65.0	11146.0	0.0748847926267281	89.71702015469434	31.064449134018133	7.0	1.8	134.0	4679.0	57.0	0.0013025160173101484	20.09975124224178	0.5466411693673806	5.830951894845301	20.518284528683193	7.280109889280518	0.3819983596576246	0.46895310261062645	81.41637851988605	83.56526084896328	7.810249675906654	13.601470508735444	7.211102550927978	1.8861845900368046	2.23606797749979	34.917910447761194	1.6324000854883522
8	153	B	771.0	100.91168815999994	9.96057378587142E-5	33.24154027718932	26.570660511172846	1.251061871917388	133.0	2.0	115.0	17735.0	0.14915693904020752	91.01533298349759	29.068883707497267	8.0	1.1043478260869566	156.0	17540.0	180.0	0.002595985748407279	21.587033144922902	0.6493993047529191	6.082762530298219	20.615528128088304	4.47213595499958	0.3736611319222725	0.25	31.26373169437744	4.763641690726175	9.055385138137417	16.278820596099706	7.0710678118654755	2.3021728866442674	3.605551275463989	112.43589743589743	1.6009122006841505
8	155	A	736.0	97.49747459999992	4.149070458049375E-5	31.78049716414141	28.635642126552707	1.1098231017027762	118.0	3.0	241.0	13097.0	0.327445652173913	72.34298804687086	24.698178070456937	2.0	0.4896265560165975	139.0	6529.0	76.0	0.001862585401066495	17.204650534085253	0.5413587599094458	3.1622776601683795	17.029386365926403	4.47213595499958	0.23249527748763857	0.3333333333333333	83.418055344822	88.45184230102203	9.848857801796104	18.24828759089466	5.0990195135927845	3.578783635216344	1.4142135623730951	46.97122302158273	1.6180119466993415
8	156	B	849.0	106.56854239999988	5.049363085345332E-5	35.4400902933387	29.120439557122072	1.217017697271366	130.0	2.0	173.0	14114.0	0.2037691401648999	79.45385940394044	28.284271247461902	3.0	0.5722543352601156	136.0	4937.0	52.0	8.02015376176577E-4	22.80350850198276	0.6434382168114536	5.0990195135927845	26.68332812825267	9.055385138137417	0.29196900801171394	0.5	5.079607860014562	10.049348588124872	7.615773105863909	14.560219778561036	6.324555320336759	2.3021728866442674	4.0	36.3014705882353	1.4324488555803119
8	160	B	831.0	105.15432883999989	5.168911343423964E-5	33.97057550292606	29.732137494637012	1.142554096860798	154.0	3.0	101.0	17661.0	0.12154031287605295	73.96317116620341	26.832815729997478	5.0	1.1287128712871286	70.0	10290.0	228.0	3.8295901590024265E-4	20.12461179749811	0.5924130368578734	6.708203932499369	20.591260281974	6.324555320336759	0.45433689961153706	0.42543562981151706	66.80140948635182	58.671307132195835	5.385164807134504	9.433981132056603	4.47213595499958	2.1095023109728985	1.0	147.0	1.5510204081632653
8	162	B	997.0	115.63961019999988	4.835751187393566E-5	38.897300677553446	31.11269837220809	1.2502065944977332	95.0	3.0	115.0	16743.0	0.11534603811434303	89.41947085535966	29.732137494637012	7.0	1.017391304347826	100.0	13275.0	212.0	2.056970245730478E-4	21.93171219946131	0.5638363541282311	2.8284271247461903	19.849433241279208	1.0	0.15384615384615385	0.058823529411764705	0.0	45.0	6.4031242374328485	11.40175425099138	6.4031242374328485	1.7806548535067297	2.23606797749979	132.75	1.5969868173258004
8	165	B	925.0	112.81118307999986	4.038436827470678E-5	39.408120990476064	28.600699292150182	1.3778726382851805	107.0	3.0	113.0	13410.0	0.12216216216216216	75.00622076926558	27.294688127912362	1.0	0.6637168141592921	73.0	3055.0	61.0	3.321573400547145E-4	23.345235059857504	0.5923965536316601	6.0	21.213203435596427	4.123105625617661	0.4	0.2831760569774271	53.13010235415598	67.16634582208246	5.385164807134504	9.433981132056603	5.0	1.8867962264113207	2.23606797749979	41.84931506849315	1.4576104746317513
8	166	B	739.0	99.25483391999994	8.42578995840287E-5	32.31098884280702	27.85677655436824	1.1598969026350006	128.0	3.0	150.0	19838.0	0.2029769959404601	88.20910334160806	25.298221281347036	5.0	0.86	80.0	4963.0	87.0	0.0013792211412718247	17.46424919657298	0.5405049434276543	1.4142135623730951	18.384776310850235	2.23606797749979	0.08333333333333334	0.1350858067395748	23.198590513648185	4.763641690726175	6.324555320336759	11.40175425099138	5.0990195135927845	2.23606797749979	1.0	62.0375	1.4023775941970582
8	168	A	1073.0	119.63961019999985	6.95789785213545E-5	40.311288741492746	32.69556544854363	1.2329283249416425	98.0	3.0	478.0	19349.0	0.44547996272134205	58.77276798125708	26.1725046566048	3.0	0.12133891213389121	83.0	8454.0	129.0	4.894665462285652E-4	24.596747752497688	0.6101702158477521	5.0	24.166091947189145	4.47213595499958	0.2688016652852352	0.2324952774876386	14.036243467926468	3.731396999160438	6.082762530298219	10.816653826391969	5.0	2.1633307652783937	1.0	101.855421686747	1.2665010645848118
8	169	B	852.0	106.81118307999986	1.772184352007024E-4	34.36568055487916	29.274562336608895	1.1739092854653421	111.0	3.0	154.0	18363.0	0.1807511737089202	66.99261897719899	25.632011235952593	3.0	0.6558441558441559	81.0	4686.0	86.0	2.0910002905376996E-4	21.095023109728988	0.6138398183630315	4.0	21.213203435596427	4.123105625617661	0.2222222222222222	0.23608834134288123	10.007979801441337	4.028263666485131	5.385164807134504	9.848857801796104	5.385164807134504	1.8288869801622232	1.0	57.851851851851855	1.4865556978233034
8	171	B	728.0	97.25483391999991	6.680023195837076E-5	31.11269837220809	28.284271247461902	1.0999999999999999	100.0	3.0	85.0	5226.0	0.11675824175824176	49.50552789438348	22.80350850198276	1.0	0.5294117647058824	67.0	6897.0	153.0	3.396368599192925E-4	16.401219466856727	0.5271551593065092	2.23606797749979	18.439088914585774	3.1622776601683795	0.15617376188860607	0.2	71.56505117707799	26.565051177077976	5.385164807134504	9.219544457292887	4.123105625617661	2.23606797749979	2.23606797749979	102.94029850746269	1.4862983906046108
8	172	B	823.0	104.3259017199999	7.481567674760287E-5	35.4682957019364	28.319604517012593	1.2524290613108433	120.0	3.0	200.0	20996.0	0.24301336573511542	80.09772227025562	28.319604517012593	5.0	0.71	87.0	6461.0	104.0	6.428036610491869E-4	18.601075237738275	0.5244423186852687	1.4142135623730951	18.027756377319946	2.23606797749979	0.1	0.1514456332038457	85.23635830927381	76.32869286780416	6.324555320336759	10.770329614269007	5.385164807134504	2.0	1.0	74.26436781609195	1.4004024144869216
9	181	B	646.0	90.66904747999995	6.026295030245598E-5	28.635642126552707	26.68332812825267	1.0731660604298046	67.0	3.0	70.0	10245.0	0.10835913312693499	49.59718653306574	19.6468827043885	3.0	1.2714285714285714	88.0	2449.0	40.0	2.976601462940671E-4	17.26267650163207	0.6028388127404717	3.0	15.033296378372908	2.23606797749979	0.21428571428571427	0.17845765256206242	12.094757077012105	75.52970589993411	6.708203932499369	11.661903789690601	5.0	2.3323807579381204	2.8284271247461903	27.829545454545453	1.4373213556553697
9	185	B	894.0	108.91168815999991	8.055586948611145E-5	35.35533905932738	30.4138126514911	1.1624763874381927	100.0	3.0	142.0	19114.0	0.15883668903803133	68.59433659243001	27.65863337187866	3.0	0.7183098591549296	114.0	3575.0	34.0	1.8417001384575128E-4	20.09975124224178	0.5685068161420758	4.47213595499958	22.02271554554524	5.0	0.3028912664076914	0.31622776601683794	73.44292862436335	46.87787744728536	6.708203932499369	11.661903789690601	5.830951894845301	2.0	2.23606797749979	31.359649122807017	1.0841958041958042
9	186	B	791.0	102.3259017199999	1.0230474448041483E-4	32.89376840679705	28.460498941515414	1.1557692110174083	63.0	3.0	28.0	3881.0	0.035398230088495575	15.231546211727817	7.615773105863909	1.0	0.6785714285714286	68.0	4498.0	69.0	5.83992034173432E-4	18.027756377319946	0.5480599289923485	7.280109889280518	19.235384061671343	9.486832980505138	0.5	0.6381534447172755	85.3893506813394	87.87890360333854	5.656854249492381	9.433981132056603	3.605551275463989	2.6165155925684536	2.23606797749979	66.1470588235294	1.0431302801245
9	190	B	709.0	96.66904747999993	9.99607509193272E-5	31.240998703626616	27.018512172212592	1.1562812380082377	86.0	3.0	89.0	17160.0	0.12552891396332863	50.83973373538949	21.095023109728988	7.0	1.0561797752808988	93.0	3143.0	30.0	9.142177070381353E-4	17.69180601295413	0.5663009105691739	2.23606797749979	16.401219466856727	1.0	0.1514456332038457	0.07142857142857142	23.62937773065682	39.80557109226518	6.4031242374328485	12.083045973594572	4.47213595499958	2.701851217221259	2.0	33.795698924731184	0.8876869233216672
9	194	B	675.0	93.84062035999995	9.924768931701724E-5	30.01666203960727	26.92582403567252	1.1147908416782295	60.0	3.0	89.0	7255.0	0.13185185185185186	37.586247199857496	14.866068747318506	2.0	0.5280898876404494	94.0	4015.0	64.0	0.0026134071570849417	16.278820596099706	0.5423261445466404	3.1622776601683795	19.209372712298546	4.47213595499958	0.23249527748763857	0.3028912664076914	76.82744657667311	31.827446576673104	7.280109889280518	13.92838827718412	4.47213595499958	3.1144823004794873	3.1622776601683795	42.712765957446805	1.4983810709838108
10	197	B	729.0	98.32590171999992	4.7293817472827585E-5	32.802438933713454	26.40075756488817	1.2424809724906998	77.0	3.0	153.0	15246.0	0.20987654320987653	52.45906943364248	21.587033144922902	7.0	0.5751633986928104	84.0	4047.0	55.0	0.0011772566542723128	21.400934559032695	0.652419004644115	5.0	20.615528128088304	4.242640687119285	0.29061909685954823	0.25	0.6986943829834757	7.4314079711725185	6.082762530298219	11.180339887498949	5.0990195135927845	2.1926450482675732	1.0	48.17857142857143	1.1415863602668643
10	198	B	609.0	89.84062035999996	1.7687287332199863E-4	28.861739379323623	24.73863375370596	1.1666666666666667	56.0	3.0	124.0	5039.0	0.20361247947454844	10.770329614269007	5.385164807134504	1.0	0.20161290322580644	43.0	5625.0	143.0	9.168838104825106E-4	18.681541692269406	0.6472770558538391	4.47213595499958	18.973665961010276	5.0	0.2857142857142857	0.3333333333333333	10.619655276155134	20.924501744921166	4.123105625617661	8.06225774829855	3.0	2.6874192494328497	1.0	130.8139534883721	1.0931555555555554
10	203	B	1017.0	116.08326103999991	7.513851692164088E-5	38.3275357934736	32.2490309931942	1.1884864324004714	67.0	3.0	101.0	8267.0	0.09931170108161258	0.0	0.0	0.0	0.18811881188118812	115.0	5908.0	70.0	5.976104233337768E-4	20.615528128088304	0.537877734670297	3.1622776601683795	22.561028345356956	4.242640687119285	0.18864566947613626	0.21428571428571427	65.55604521958347	38.99099404250546	7.615773105863909	13.038404810405298	5.830951894845301	2.23606797749979	2.0	51.37391304347826	1.3625592417061612
10	204	B	702.0	95.84062035999995	7.731812426820454E-5	31.064449134018133	26.92582403567252	1.1537046774450646	69.0	3.0	141.0	8709.0	0.20085470085470086	60.533018896816856	24.20743687382041	3.0	0.45390070921985815	81.0	2919.0	42.0	0.0013102298554087076	16.15549442140351	0.5200637665166872	3.605551275463989	16.401219466856727	2.0	0.25	0.13333333333333333	87.91743472026911	58.392497753751094	6.082762530298219	11.180339887498949	5.0990195135927845	2.1926450482675732	2.23606797749979	36.03703703703704	1.1654676258992804
10	209	B	702.0	96.08326103999994	8.601018490069739E-5	32.01562118716424	26.92582403567252	1.18903032065977	95.0	3.0	49.0	6488.0	0.0698005698005698	38.901024724530735	18.027756377319946	2.0	0.6122448979591837	55.0	9069.0	228.0	2.8574115856700637E-4	18.35755975068582	0.5733938330718932	5.0990195135927845	17.46424919657298	3.1622776601683795	0.38218767082460553	0.23249527748763857	64.6538240580533	57.528807709151515	5.0990195135927845	8.54400374531753	4.123105625617661	2.072225288683357	2.0	164.8909090909091	1.3827323850479656
10	215	B	529.0	82.76955255999998	1.0951401932029108E-4	25.709920264364882	24.515301344262525	1.048729522159512	87.0	3.0	41.0	2463.0	0.07750472589792061	19.33335486782512	9.219544457292887	1.0	0.7073170731707317	62.0	1918.0	31.0	0.001561385505579825	15.132745950421556	0.5885956002514807	3.1622776601683795	16.278820596099706	4.0	0.23249527748763857	0.2857142857142857	31.42956561483851	12.994616791916513	5.0	9.219544457292887	4.242640687119285	2.173067468400883	1.4142135623730951	30.93548387096774	1.0020855057351408
10	216	B	773.0	100.66904747999993	7.385589072284421E-5	33.61547262794322	27.85677655436824	1.2067251414511546	59.0	3.0	40.0	2045.0	0.0517464424320828	52.60045914173072	23.600847442411894	2.0	0.55	125.0	4653.0	47.0	7.465119361929766E-4	18.027756377319946	0.5362934080044491	2.23606797749979	18.973665961010276	3.1622776601683795	0.15617376188860607	0.21271781490575853	47.12109639666147	38.99099404250546	8.06225774829855	14.317821063276353	5.385164807134504	2.658752624303619	1.0	37.224	1.2626262626262628
11	218	B	1082.0	119.39696951999989	4.9807574746341495E-5	37.94733192202055	33.83784863137726	1.1214463524383946	102.0	3.0	256.0	27270.0	0.2365988909426987	62.314038255822254	26.92582403567252	2.0	0.296875	392.0	7735.0	31.0	0.0020822991290794426	21.095023109728988	0.5559026693385972	5.0	32.14031735997639	16.64331697709324	0.30485538042484617	-1.0	71.56505117707799	51.170175095029606	16.55294535724685	30.59411708155671	9.219544457292887	3.318397912529833	12.083045973594572	19.732142857142858	1.5710407239819004
11	220	B	1039.0	118.9116881599999	7.660339173350232E-5	41.012193308819754	31.016124838541646	1.322286182503904	61.0	3.0	120.0	20144.0	0.11549566891241578	96.46760702288351	33.37663853655727	5.0	1.275	191.0	5621.0	44.0	8.021070801069753E-4	23.021728866442675	0.5613386412448175	3.0	23.0	3.1622776601683795	0.15	0.15871016626723794	0.0	18.43494882292201	10.04987562112089	17.72004514666935	8.246211251235321	2.1488711126597444	1.0	29.42931937172775	1.4951076320939334
11	226	B	664.0	93.84062035999995	1.940305089877821E-4	30.4138126514911	24.596747752497688	1.2364973189759494	86.0	3.0	94.0	16783.0	0.14156626506024098	72.01781924288373	23.430749027719962	8.0	1.1702127659574468	82.0	4202.0	73.0	0.0014372523780447166	17.0	0.5589565568382148	2.23606797749979	17.46424919657298	3.0	0.14285714285714285	0.1875	0.0	26.565051177077976	7.0710678118654755	11.40175425099138	5.0990195135927845	2.23606797749979	1.4142135623730951	51.24390243902439	1.424559733460257
11	227	B	630.0	91.01219323999996	1.018504666323515E-4	29.154759474226502	25.553864678361276	1.1409139025031476	76.0	3.0	44.0	4035.0	0.06984126984126984	30.83311314837981	13.601470508735444	4.0	0.8863636363636364	103.0	4216.0	63.0	4.1944996058506463E-4	16.15549442140351	0.5541288871096793	3.605551275463989	16.76305461424021	5.0	0.25	0.35179877236514595	61.99082329198616	65.1706534118504	6.4031242374328485	11.40175425099138	5.656854249492381	2.0155644370746373	1.4142135623730951	40.932038834951456	1.5391366223908918
11	230	B	839.0	108.91168815999991	1.7855761043815934E-4	36.24913792078372	27.313000567495326	1.327175234050378	114.0	4.0	198.0	23425.0	0.2359952324195471	79.46322224176876	27.018512172212592	5.0	0.6919191919191919	86.0	3480.0	57.0	2.627000966159626E-4	20.591260281974	0.568048275436858	2.8284271247461903	20.808652046684813	4.123105625617661	0.15384615384615385	0.2831760569774271	22.61986494804043	53.58362148011395	5.385164807134504	10.770329614269007	4.47213595499958	2.408318915758459	2.23606797749979	40.46511627906977	1.4086206896551723
11	232	B	664.0	96.91168815999991	1.995423085752851E-4	30.870698080866262	25.942243542145693	1.1899779612628267	75.0	2.0	90.0	12135.0	0.1355421686746988	64.90560414856215	23.853720883753127	4.0	0.7	103.0	5527.0	63.0	8.696906581879666E-4	18.788294228055936	0.6086125483408155	3.1622776601683795	19.235384061671343	3.605551275463989	0.23249527748763857	0.25	8.13010235415598	7.125016348901795	7.0710678118654755	11.40175425099138	5.0990195135927845	2.23606797749979	1.0	53.66019417475728	1.1740546408539896
11	236	B	1258.0	129.1543288399999	1.138910713597243E-4	43.04648650006177	36.124783736376884	1.1916053758050564	48.0	3.0	123.0	9508.0	0.09777424483306836	24.203296318518216	10.816653826391969	2.0	0.3170731707317073	79.0	8041.0	139.0	4.325447179870215E-4	26.92582403567252	0.6255057317078336	9.433981132056603	28.861739379323623	10.63014581273465	0.4783218307572008	0.5355390092764978	60.72092778582277	51.540385828196605	6.0	11.180339887498949	4.123105625617661	2.711630722733202	2.0	101.78481012658227	1.3656261658997637
11	240	B	741.0	98.91168815999991	8.776411424619441E-5	32.28002478313795	27.892651361962706	1.1572949578812115	76.0	3.0	63.0	12758.0	0.08502024291497975	75.43190369795379	26.68332812825267	4.0	1.5555555555555556	58.0	3506.0	81.0	8.96751511315432E-4	17.204650534085253	0.5329813297749515	6.324555320336759	18.027756377319946	6.082762530298219	0.46499055497527714	0.4301162633521313	85.60129464500446	85.42607874009914	5.0990195135927845	9.0	3.0	3.0	1.0	60.44827586206897	1.3399885909868796
11	241	A	668.0	93.84062035999992	9.18846393445009E-5	30.675723300355934	25.298221281347036	1.2125644312777775	89.0	3.0	403.0	10605.0	0.6032934131736527	20.8806130178211	10.44030650891055	0.0	0.02977667493796526	67.0	2228.0	48.0	0.001159449569333986	19.235384061671343	0.6270555994175417	4.47213595499958	19.697715603592208	4.242640687119285	0.3333333333333333	0.3	45.0	26.565051177077976	5.830951894845301	9.219544457292887	4.123105625617661	2.23606797749979	1.4142135623730951	33.25373134328358	1.4434470377019748
11	242	B	702.0	97.25483391999994	1.2526193377495652E-4	31.827660925679098	26.870057685088806	1.184502887887042	89.0	3.0	67.0	11780.0	0.09544159544159544	26.472153465597255	12.529964086141668	3.0	0.8507462686567164	95.0	2793.0	38.0	2.862665694203824E-4	19.72308292331602	0.61968370749492	6.082762530298219	20.591260281974	7.0710678118654755	0.4301162633521313	0.5	51.97276928602647	50.64054943215683	6.708203932499369	11.661903789690601	5.0	2.3323807579381204	1.0	29.4	1.2925170068027212
11	243	B	829.0	104.08326103999991	4.8736800819985034E-5	35.12833614050059	29.154759474226502	1.2048919893012622	89.0	3.0	156.0	9134.0	0.1881785283474065	73.84001332035307	26.627053911388696	3.0	0.4423076923076923	113.0	4033.0	36.0	0.001953557178256817	19.0	0.5408738951940933	2.23606797749979	19.1049731745428	2.23606797749979	0.1315334104411641	0.1315334104411641	32.905242922987895	20.22485943116808	8.06225774829855	14.142135623730951	5.0990195135927845	2.773500981126146	2.0	35.690265486725664	1.008678403173816
11	244	B	1175.0	126.22539663999984	5.309159702101717E-5	41.10960958218893	34.785054261852174	1.1818181818181817	66.0	3.0	162.0	18039.0	0.13787234042553193	82.33537211274012	31.144823004794873	3.0	0.5925925925925926	127.0	6857.0	69.0	3.030549433674656E-4	23.769728648009426	0.5782037068604965	2.8284271247461903	23.769728648009426	2.8284271247461903	0.13784910335911552	0.13784910335911552	25.709953780811276	25.709953780811276	7.211102550927978	13.038404810405298	5.830951894845301	2.23606797749979	0.0	53.99212598425197	1.2779641242525885
11	246	B	694.0	94.66904747999996	8.386727412746563E-5	30.805843601498726	26.68332812825267	1.1544977992786845	64.0	3.0	75.0	5228.0	0.10806916426512968	22.94041693972727	10.770329614269007	1.0	0.44	97.0	5644.0	83.0	7.75423681777056E-4	21.213203435596427	0.6886097232073329	6.0	20.223748416156685	5.0	0.375	0.3125	14.931417178137565	14.931417178137565	6.324555320336759	11.704699910719626	5.385164807134504	2.17350820818199	1.0	58.18556701030928	1.4264705882352942
11	248	B	888.0	109.1543288399999	5.248856364070122E-5	36.40054944640259	29.154759474226502	1.2485285456935957	96.0	3.0	211.0	13622.0	0.2376126126126126	34.86334025838028	16.278820596099706	2.0	0.3175355450236967	199.0	9121.0	74.0	0.0025319781274072504	23.40939982143925	0.6431056722346471	5.385164807134504	21.02379604162864	3.605551275463989	0.3083536398570881	0.19999999999999998	2.3613746581756203	36.86989764584402	9.848857801796104	19.313207915827967	7.615773105863909	2.535948438505527	3.1622776601683795	45.834170854271356	1.614515952198224
11	249	B	861.0	107.74011527999987	7.718088637277779E-5	35.84689665786984	28.231188426986208	1.2697622259360422	59.0	3.0	77.0	9989.0	0.08943089430894309	66.86013142517636	29.274562336608895	4.0	0.6493506493506493	100.0	10502.0	139.0	5.153922246681401E-4	20.0	0.5579283526516707	8.06225774829855	21.213203435596427	8.246211251235321	0.5281760663657007	0.5311851620184319	82.63525375501735	81.65610841596691	6.708203932499369	11.704699910719626	5.385164807134504	2.17350820818199	2.23606797749979	105.02	1.3235574176347362
12	252	A	1096.0	120.56854239999988	4.536885402432936E-5	39.6232255123179	33.734255586866	1.1745694346296676	95.0	3.0	321.0	16653.0	0.29288321167883213	56.28164716806655	24.08318915758459	2.0	0.2336448598130841	99.0	14966.0	204.0	7.625131734570321E-4	23.53720459187964	0.594025455715676	4.123105625617661	23.769728648009426	4.47213595499958	0.20986055078837967	0.2324952774876386	2.1475854282985036	14.676393137450017	6.4031242374328485	12.206555615733702	5.0	2.4413111231467406	1.0	151.17171717171718	1.349458773219297
12	256	A	1040.0	117.7401152799999	4.7310501034026706E-5	39.0	32.01562118716424	1.2181553427311274	55.0	3.0	440.0	12512.0	0.4230769230769231	0.0	0.0	0.0	0.029545454545454545	101.0	5871.0	86.0	0.0011008409609506683	27.16615541441225	0.696568087549032	8.54400374531753	28.284271247461902	9.848857801796104	0.42195826865675334	0.5	20.556045219583467	23.96248897457818	6.4031242374328485	12.206555615733702	5.0	2.4413111231467406	1.4142135623730951	58.12871287128713	1.479475387497871
12	257	B	670.0	94.08326103999991	7.109577487607338E-5	32.2490309931942	26.076809620810597	1.2366938848016844	76.0	3.0	85.0	6867.0	0.12686567164179105	62.70539966626494	24.041630560342615	3.0	0.6352941176470588	92.0	3599.0	50.0	6.256101324524817E-4	18.027756377319946	0.5590169943749475	3.605551275463989	17.11724276862369	4.123105625617661	0.295378269592824	0.33333333333333337	63.434948822922024	83.08877288097533	6.4031242374328485	11.40175425099138	5.0	2.2803508501982757	1.4142135623730951	39.119565217391305	1.2781328146707418
12	258	B	824.0	104.32590171999992	6.380637795530409E-5	34.655446902326915	28.319604517012593	1.2237263723618794	99.0	3.0	66.0	6284.0	0.08009708737864078	64.26636724325378	27.85677655436824	5.0	1.393939393939394	55.0	8668.0	210.0	6.48303255340637E-4	18.788294228055936	0.5421454895967424	6.4031242374328485	19.313207915827967	7.0710678118654755	0.4268749491621899	0.4756514941544941	85.95041829672863	87.70938995736147	4.47213595499958	8.94427190999916	3.1622776601683795	2.82842712474619	1.0	157.6	1.33248730964467
12	259	B	954.0	113.3969695199999	1.0057624102871624E-4	38.91015291668744	29.966648127543394	1.298448620315455	118.0	3.0	77.0	15387.0	0.08071278825995808	78.61100879741115	29.154759474226502	5.0	1.3506493506493507	92.0	8685.0	91.0	2.3702789934739414E-4	21.95449840010015	0.564235726523822	2.23606797749979	22.847319317591726	3.0	0.1350858067395748	0.15789473684210525	38.23382517744693	25.201123645475064	6.324555320336759	11.40175425099138	4.123105625617661	2.7653315937748606	2.8284271247461903	94.40217391304348	0.9639608520437536
12	260	B	645.0	92.91168815999993	1.7901324244821174E-4	30.805843601498726	25.495097567963924	1.2083045973594573	87.0	3.0	80.0	12352.0	0.12403100775193798	47.38126115749477	16.55294535724685	4.0	0.9	126.0	15967.0	186.0	0.0018002109697554394	17.26267650163207	0.5603701922576867	2.23606797749979	18.110770276274835	3.605551275463989	0.14285714285714285	0.23620751769642942	41.49646835521554	48.621484704117336	9.433981132056603	16.278820596099706	5.656854249492381	2.8777161083053344	1.4142135623730951	126.72222222222223	1.4677772906619904
12	261	B	794.0	104.3259017199999	1.0423318114038721E-4	34.17601498127012	27.85677655436824	1.2268474392422464	120.0	3.0	147.0	17899.0	0.18513853904282115	72.74555530173991	27.65863337187866	4.0	0.9387755102040817	131.0	4286.0	38.0	0.0021910019677518107	20.12461179749811	0.5888519129139905	3.605551275463989	20.591260281974	4.47213595499958	0.23620751769642942	0.31234752377721214	35.75388725443675	42.87890360333854	9.848857801796104	17.0	6.708203932499369	2.5342103744997617	1.0	32.717557251908396	1.1614559029398042
12	262	B	862.0	107.98275595999988	8.158105351772685E-5	34.828149534535996	29.832867780352597	1.1674422248293945	90.0	3.0	86.0	10438.0	0.09976798143851508	44.13045750658635	17.804493814764857	3.0	0.7906976744186046	83.0	6512.0	99.0	1.886549775451437E-4	18.027756377319946	0.5176202760770685	2.23606797749979	19.209372712298546	4.47213595499958	0.14285714285714285	0.2701716134791496	64.72227776444706	78.40782458970892	5.830951894845301	10.770329614269007	5.385164807134504	2.0	3.0	78.4578313253012	1.2618243243243243
12	264	B	924.0	111.15432883999989	4.055865124401824E-5	36.345563690772494	30.265491900843113	1.2008912265443803	88.0	3.0	222.0	14194.0	0.24025974025974026	55.53670834117756	20.396078054371138	1.0	0.25675675675675674	154.0	6702.0	71.0	0.001212709720673039	21.18962010041709	0.5830043050287529	5.385164807134504	22.47220505424423	6.708203932499369	0.33333333333333337	0.4052574202187244	61.85839876773828	57.094757077012105	9.219544457292887	16.55294535724685	6.708203932499369	2.467567403109566	1.4142135623730951	43.51948051948052	1.6314532975231275
12	269	B	1101.0	123.63961019999985	1.5768219360938937E-4	41.23105625617661	32.31098884280702	1.2760691558146275	76.0	4.0	181.0	10012.0	0.16439600363306087	23.33266673707992	9.219544457292887	1.0	0.27624309392265195	74.0	7724.0	119.0	2.687638068043018E-4	27.51363298439521	0.6673036172890559	7.0710678118654755	26.570660511172846	6.082762530298219	0.3676073110469039	0.31622776601683794	14.703551823761563	13.371331969891925	5.385164807134504	9.486832980505138	5.385164807134504	1.7616606585441106	1.0	104.37837837837837	1.1400828586224754
12	273	B	768.0	101.25483391999991	9.281941449406455E-5	32.7566787083184	28.635642126552707	1.143912839933993	88.0	3.0	61.0	7921.0	0.07942708333333333	72.5535197767217	24.186773244895647	2.0	1.819672131147541	115.0	4965.0	56.0	0.0025628092042153227	23.08679276123039	0.7047965078146832	7.280109889280518	24.020824298928627	8.54400374531753	0.434294945450817	0.5288605549575789	26.565051177077976	31.175700495738596	10.0	18.439088914585774	4.242640687119285	4.346134936801766	1.4142135623730951	43.17391304347826	1.297079556898288
13	276	B	794.0	102.0832610399999	1.1661299013473992E-4	33.83784863137726	27.459060435491963	1.232301764689678	109.0	3.0	116.0	14409.0	0.14609571788413098	68.84991637946969	24.839484696748443	4.0	0.6982758620689655	109.0	13790.0	211.0	8.988478359383191E-4	20.248456731316587	0.5983966933565787	3.605551275463989	20.0	3.605551275463989	0.2095684110712273	0.22803508501982758	1.8476102659945965	20.772254682045826	6.4031242374328485	12.529964086141668	5.830951894845301	2.148871112659745	1.4142135623730951	126.5137614678899	1.6678027556200146
13	278	B	645.0	92.08326103999993	8.505837442739631E-5	29.154759474226502	26.1725046566048	1.1139460994180819	108.0	3.0	96.0	14324.0	0.14883720930232558	59.360121642743806	21.470910553583888	4.0	0.8541666666666666	69.0	3221.0	63.0	4.112753663980931E-4	18.110770276274835	0.6211942956444276	4.242640687119285	19.026297590440446	4.0	0.3333333333333333	0.26666666666666666	48.81407483429035	3.814074834290352	5.385164807134504	8.94427190999916	4.47213595499958	2.0	3.1622776601683795	46.68115942028985	1.3495808755045018
13	281	B	839.0	108.3259017199999	1.2415744458664957E-4	34.785054261852174	29.410882339705484	1.182727327255035	119.0	3.0	85.0	8256.0	0.10131108462455304	62.68131789319136	29.017236257093817	1.0	0.8705882352941177	108.0	6541.0	81.0	4.852992767278505E-4	23.323807579381203	0.6705123241667554	8.06225774829855	23.706539182259394	7.810249675906654	0.4608885989624768	0.43866732506766315	42.901094066796475	32.84040427147349	6.708203932499369	13.0	5.385164807134504	2.4140393963016744	1.4142135623730951	60.56481481481482	1.3374101819293684
13	290	B	713.0	98.0832610399999	8.699468367097426E-5	31.906112267087632	26.92582403567252	1.1849632614703642	87.0	3.0	57.0	7158.0	0.07994389901823282	69.51052242628768	27.018512172212592	2.0	1.6491228070175439	79.0	4823.0	99.0	6.043097372051028E-4	16.76305461424021	0.5253869375847442	5.0	17.08800749063506	4.242640687119285	0.36760731104690386	0.315352998736582	82.87498365109819	74.74488129694221	6.082762530298219	10.198039027185569	5.0990195135927845	2.0	1.0	61.050632911392405	1.6216048102840555
13	292	B	769.0	100.66904747999993	4.07755899288099E-5	32.38826948140329	29.274562336608895	1.1063622099279207	146.0	3.0	142.0	22932.0	0.1846553966189857	62.08371732304242	24.08318915758459	5.0	0.7676056338028169	168.0	11549.0	94.0	0.0020320363113256624	18.973665961010276	0.5858190716828691	3.605551275463989	25.079872407968907	9.055385138137417	0.2650854018430103	0.5290212483716217	45.6902771978651	16.95984702206505	10.0	17.204650534085253	7.211102550927978	2.385855756810896	8.06225774829855	68.74404761904762	1.3673911161139491
13	294	B	752.0	100.91168815999994	8.804459089273502E-5	34.058772731852805	27.018512172212592	1.2605717337345033	83.0	3.0	54.0	5033.0	0.07180851063829788	60.93853260119731	27.784887978899608	1.0	0.7592592592592593	236.0	9203.0	70.0	0.00281210469209379	18.027756377319946	0.5293131528623707	2.23606797749979	19.209372712298546	2.23606797749979	0.15617376188860607	0.125	66.80140948635182	13.671307132195835	12.041594578792296	21.37755832643195	8.246211251235321	2.5924097352259183	2.0	38.99576271186441	1.7950668260349885
13	295	B	872.0	107.15432883999988	5.122740270638908E-5	35.608987629529715	29.206163733020468	1.219228514742257	128.0	3.0	211.0	27213.0	0.24197247706422018	62.13914538733345	24.166091947189145	5.0	0.5545023696682464	249.0	4437.0	31.0	8.705546387109181E-4	19.209372712298546	0.5394529300341202	4.47213595499958	19.313207915827967	5.656854249492381	0.31234752377721214	0.4204706649821094	78.40782458970894	83.15722658736905	13.0	24.186773244895647	6.708203932499369	3.6055512754639887	2.0	17.819277108433734	1.739688979039892
13	298	B	705.0	95.84062035999996	5.93885127363718E-5	31.144823004794873	27.65863337187866	1.1260434521851945	121.0	3.0	38.0	6730.0	0.05390070921985816	87.67768656619604	22.360679774997898	4.0	4.0	81.0	4887.0	94.0	0.0016563273420393692	21.2602916254693	0.6826268244387259	6.324555320336759	22.67156809750927	7.615773105863909	0.42543562981151706	0.5	31.759480084812793	26.995838394086633	6.708203932499369	10.44030650891055	6.324555320336759	1.6507574019219178	1.4142135623730951	60.333333333333336	1.558011049723757
13	299	B	788.0	102.08326103999991	4.7480992640986016E-5	33.37663853655727	28.284271247461902	1.1800423721205946	113.0	3.0	161.0	12782.0	0.20431472081218274	56.67094966680575	21.540659228538015	1.0	0.4658385093167702	171.0	15473.0	168.0	0.001576280700230149	19.235384061671343	0.5763128015603763	2.23606797749979	17.72004514666935	3.0	0.14285714285714285	0.2	15.945395900922847	79.38034472384487	9.219544457292887	16.15549442140351	7.615773105863909	2.1213203435596424	2.8284271247461903	90.48538011695906	1.8566535254960252
14	307	B	912.0	110.91168815999988	9.201401386961718E-5	37.21558813185679	30.14962686336267	1.2343631415578333	103.0	3.0	80.0	13570.0	0.08771929824561403	72.32847309084676	30.01666203960727	6.0	1.1625	113.0	3892.0	49.0	0.0010987692723416285	24.041630560342615	0.6460096902180305	7.0710678118654755	23.40939982143925	7.211102550927978	0.4343722427630694	0.45607017003965516	38.65980825409008	49.96974072811031	8.54400374531753	14.317821063276353	5.385164807134504	2.658752624303619	1.4142135623730951	34.442477876106196	1.4226618705035972
14	310	B	1079.0	119.39696951999986	5.7797611394142944E-5	37.107950630558946	33.95585369269929	1.0928292649151499	98.0	3.0	96.0	19636.0	0.08897126969416126	108.36156581955028	30.083217912982647	10.0	1.8333333333333333	172.0	4709.0	39.0	0.0015187667131539599	22.47220505424423	0.6055900331973073	4.242640687119285	22.847319317591726	5.0	0.22206996305928156	0.2688016652852352	29.47588900324574	37.60599135740172	9.219544457292887	17.72004514666935	6.324555320336759	2.80178514522438	1.0	27.377906976744185	1.4245062645997026
14	318	B	863.0	107.7401152799999	6.403919665234751E-5	35.014282800023196	30.0	1.167142760000773	127.0	3.0	177.0	30620.0	0.20509849362688296	84.26055281112401	26.627053911388696	10.0	1.0169491525423728	181.0	12276.0	94.0	0.0028617946321773113	19.026297590440446	0.5433867573157273	1.4142135623730951	19.0	1.0	0.09513029883089882	0.058823529411764705	41.63353933657021	3.366460663429791	12.165525060596439	22.090722034374522	6.082762530298219	3.631692331295314	1.0	67.8232044198895	1.3859563375692407
14	320	B	810.0	103.74011527999987	1.1099470937396064E-4	34.132096331752024	28.071337695236398	1.215905586770242	89.0	3.0	160.0	9548.0	0.19753086419753085	56.06468391405768	21.0	3.0	0.475	113.0	4556.0	63.0	0.0012304292023627883	18.027756377319946	0.5281760663657007	1.4142135623730951	18.027756377319946	1.0	0.09513029883089882	0.058823529411764705	48.36646066342979	3.366460663429791	7.280109889280518	14.317821063276353	5.0990195135927845	2.8079557305298435	2.23606797749979	40.31858407079646	1.5625548726953467
14	324	B	892.0	110.32590171999989	5.7414537420029556E-5	36.49657518178932	29.614185789921695	1.2324017766583284	110.0	3.0	65.0	11427.0	0.07286995515695067	79.63230344211544	27.65863337187866	7.0	1.6153846153846154	171.0	10784.0	97.0	0.001843520596554703	22.0	0.60279628678631	5.0	20.223748416156685	6.324555320336759	0.30485538042484617	0.42543562981151706	46.33221985386964	81.0273733851036	10.63014581273465	19.79898987322333	6.4031242374328485	3.0920827300957034	3.605551275463989	63.06432748538012	1.5381120178041543
14	325	B	1068.0	119.05382375999984	4.3168713852608926E-5	38.27531841800928	34.132096331752024	1.1213878586883907	128.0	2.0	183.0	16320.0	0.17134831460674158	61.58011913594406	25.612496949731394	1.0	0.4918032786885246	109.0	3198.0	38.0	6.260881566345075E-4	23.600847442411894	0.6166074749441467	5.0	21.633307652783937	2.8284271247461903	0.2808279781508652	0.15384615384615385	18.621579366487595	10.491477012331586	6.324555320336759	11.40175425099138	6.082762530298219	1.8744368523675354	2.23606797749979	29.339449541284402	1.2951844903064416
14	326	A	735.0	98.32590171999993	5.228300755385883E-5	32.0624390837628	28.071337695236398	1.142177100067578	82.0	3.0	212.0	8786.0	0.28843537414965986	57.22666960822335	25.298221281347036	1.0	0.19339622641509435	152.0	9944.0	103.0	5.622144386680862E-4	22.20360331117452	0.6925113605102791	6.324555320336759	22.090722034374522	6.082762530298219	0.3772913389522725	0.3523649724724399	14.858614447924658	5.885987833028265	8.246211251235321	15.231546211727817	6.708203932499369	2.270584848790187	1.0	65.42105263157895	1.5744167337087691
