# Supplementary material for: Exploiting Single-Cell Quantitative Data to Map Genetic Variants Having Probabilistic Effects
Source: PLoS Genet. 2016 Aug 1;12(8):e1006213. doi: 10.1371/journal.pgen.1006213 (PMC4968810; doi:10.1371/journal.pgen.1006213)
Supplement: S1 Dataset — (ZIP) [file pgen.1006213.s007.zip › data/2014-10-07_morpho/segregants/gaelA1-1_A1B.xls]

image_number	cell_id	Cgroup	Agroup	Dgroup	C11-1_A1B	C11-2_A1B	C12-1_A1B	C12-2_A1B	C13_A1B	C101_A1B	C102_A1B	C103_A1B	C104_A1B	C105_A1B	C106_A1B	C107_A1B	C108_A1B	C109_A1B	C110_A1B	C111_A1B	C112_A1B	C113_A1B	C114_A1B	C115_A1B	C116_A1B	C117_A1B	C118_A1B	C126_A1B	C127_A1B	C128_A1B	A7-1_A1B	A7-2_A1B	A8-1_A1B	A8-2_A1B	A9_A1B	A101_A1B	A102_A1B	A103_A1B	A104_A1B	A120_A1B	A121_A1B	A122_A1B	A123_A1B	D14-3_A1B	D15-3_A1B	D16-3_A1B	D17-3_A1B	D104_A1B	D107_A1B
1	0	medium	E	B	1052.0	494.0	103.98275595999988	70.18376612	1.327460793037392E-4	1546.0	176.99494919999995	38.948684188300895	32.2490309931942	55.392892161295435	73.79713074585203	26.68332812825267	24.219486086057262	13.341664064126334	39.92432690363078	17.861001780846017	17.11724276862369	41.57572669281854	1.101729740814517	1.2077474264737005	0.9122186615054716	0.6749558181262123	0.4695817490494297	81.0	3.0	35.84689665786984	441.0	345.0	15963.0	13933.0	0.7142857142857143	0.5084087968952135	0.4389312977099237	-1.0	0.02780976502645865	119.3581977101395	50.60659074388002	2.0	0.08396946564885496	203.0	5741.0	36.0	7.271678062230804E-4	26.40075756488817	0.677834389404565
1	1	medium	iso	A1	799.0	318.0	89.66904747999995	52.455844080000006	1.1199546646627926E-4	1117.0	144.95331867999988	33.97057550292606	28.319604517012593	29.054604099077153	44.373156526205456	19.026297590440446	20.117292105853306	13.0	21.606934505327317	25.8125073590227	14.560219778561036	30.896686795095782	0.9457683216174296	1.1995427225164366	0.7884407148362074	0.5849938808784594	0.3979974968710889	66.0	4.0	30.805843601498726	32.0	216.0	3037.0	29089.0	0.35714285714285715	0.22202327663384064	0.8709677419354839	-1.0	0.16151100513316147	129.85140929683593	44.135597150467945	11.0	0.7983870967741935	100.0	6178.0	74.0	3.9798971328103587E-4	20.248456731316587	0.5960586899557379
1	6	small	api	A1	984.0	92.0	101.9116881599999	26.556349160000003	1.0814391024188557E-4	1076.0	131.29646443999985	38.58756276314948	30.528675044947494	42.180430444278784	64.49219037315328	10.04987562112089	14.474371199597416	14.035668847618199	19.902785897984415	17.03316633409088	16.76305461424021	22.052298505773837	0.6943220871246146	1.263977644176724	0.5493151641751168	0.2605819768023753	0.09349593495934959	112.0	7.0	34.88552708502482	89.0	52.0	16441.0	10405.0	0.4666666666666667	0.13104089219330856	0.36879432624113473	0.00861844730065111	-1.0	104.20408961284159	33.634270726244914	7.0	1.5957446808510638	117.0	4388.0	49.0	5.08561002740169E-4	27.784887978899608	0.7200477560462498
1	9	small	api	A1	957.0	86.0	100.5685423999999	24.142135600000003	1.042807508975949E-4	1043.0	126.71067799999985	37.48332962798263	31.11269837220809	61.157339864587925	72.64597536373869	8.94427190999916	-1.0	12.529964086141668	23.183639463855442	11.313708498984761	16.492422502470642	24.28928840559146	-1.0	1.2047598436998703	-1.0	0.24005653282690936	0.08986415882967608	106.0	4.0	33.13608305156178	88.0	56.0	15664.0	11911.0	0.5	0.13806327900287632	0.3888888888888889	-1.0	0.018898772861619752	98.94812950972565	30.017725139740946	10.0	1.2013888888888888	244.0	8194.0	56.0	0.001396282626097591	19.79898987322333	0.5282078745331814
1	10	small	api	A1	1272.0	238.0	118.56854239999987	44.870057640000006	8.402224140282426E-5	1510.0	165.43860003999993	43.93176527297759	34.713109915419565	42.78968107564609	66.28381054863286	17.204650534085253	16.88825204848136	12.206555615733702	28.43045327769379	21.115941550209577	18.867962264113206	31.05290248131862	1.0187348273045431	1.265566968215173	0.8049631926955736	0.3784313843433067	0.1871069182389937	56.0	3.0	40.496913462633174	45.0	149.0	5592.0	22866.0	0.5454545454545454	0.12847682119205298	0.7680412371134021	-1.0	0.13218936266240255	141.10291231032855	49.36836396785779	8.0	0.9278350515463918	124.0	7319.0	68.0	6.640076807400996E-4	30.265491900843113	0.6889204590979503
1	15	small	api	A1	885.0	93.0	94.84062035999992	27.384776280000004	8.415812837881862E-5	978.0	124.22539663999986	36.40054944640259	30.364452901377952	26.12090674396609	32.868678933367505	10.63014581273465	11.98150099096987	13.038404810405298	13.186614139074146	23.44847122102072	16.278820596099706	24.29747614339348	0.8872131981415601	1.198788252982181	0.7400916683446579	0.2887452251582892	0.10508474576271186	104.0	3.0	33.301651610693426	73.0	65.0	14387.0	14360.0	0.5833333333333334	0.1411042944785276	0.47101449275362317	-1.0	0.03403077038141833	93.68057941395206	36.97859469911551	9.0	1.1159420289855073	121.0	4212.0	45.0	8.20459197065155E-4	19.313207915827967	0.5305746261952828
2	16	large	iso	B	1142.0	598.0	104.59797967999995	71.35533899999999	1.713917148877255E-4	1740.0	178.36753224	41.7612260356422	34.48187929913333	18.83843355798075	12.77664476925213	26.419689627245813	27.458772894874794	19.235384061671343	11.398132794131701	41.93506935790312	17.204650534085253	51.54005025643032	0.9621584230436266	1.2111064386415804	0.7944457995969515	0.6821865892467496	0.5236427320490368	57.0	4.0	39.44616584663204	9.0	301.0	937.0	36498.0	0.0	0.1781609195402299	0.9709677419354839	-1.0	0.21483644120192943	145.89817335362807	45.08409750869134	8.0	0.7645161290322581	453.0	9301.0	30.0	0.007084273126747521	28.460498941515414	0.6815053494173055
2	18	large	iso	A1	948.0	500.0	96.32590171999992	67.355339	3.783244443834804E-5	1448.0	166.50966783999993	36.05551275463989	32.449961479175904	63.43494882292201	65.77225468204583	24.331050121192877	24.32982481334957	14.142135623730951	36.610212950865126	17.473056181094716	16.1245154965971	40.14623269996825	1.0000503623783856	1.1111111111111112	0.900045326140547	0.6992443132874943	0.5274261603375527	87.0	3.0	32.7566787083184	37.0	200.0	3265.0	21741.0	0.6	0.16367403314917128	0.8438818565400844	-1.0	0.2501292822602184	132.1580113991952	49.299546731109686	5.0	0.8059071729957806	128.0	3689.0	32.0	0.0015222192276454754	16.76305461424021	0.4649234841926639
2	19	small	api	A1	854.0	165.0	93.42640679999994	37.627416960000005	5.55515788491203E-5	1019.0	133.88225087999984	36.345563690772494	29.274562336608895	28.141601232261735	30.52702765099886	13.0	16.585411865654116	12.529964086141668	14.11451489278296	25.312077819634993	16.15549442140351	27.78750000000002	0.7838213548932744	1.241540805046334	0.6313295154757499	0.402749268100933	0.19320843091334894	95.0	3.0	34.20526275297414	72.0	132.0	11579.0	20643.0	0.5833333333333334	0.20019627085377822	0.6470588235294118	-1.0	0.06437119397282934	103.4416077208974	40.93338188813542	12.0	0.8186274509803921	145.0	3620.0	29.0	0.0010655349333486127	22.02271554554524	0.6059258217292809
2	22	small	api	A1	946.0	55.0	96.49747459999992	20.1421356	5.446259849201643E-5	1001.0	119.05382375999984	37.21558813185679	31.38470965295043	32.72421420622107	49.134671373736424	6.324555320336759	-1.0	13.601470508735444	13.892028205176867	18.512199297831675	17.029386365926403	18.36963539670845	-1.0	1.1857872366315871	-1.0	0.20873225629471567	0.05813953488372093	67.0	3.0	34.36568055487916	108.0	20.0	22988.0	4228.0	0.42857142857142855	0.12787212787212787	0.15625	0.06138859666628078	-1.0	78.39825413936923	30.18078983238097	10.0	1.1640625	96.0	3365.0	40.0	0.0010005724169555102	20.615528128088304	0.5539487393037132
2	27	medium	iso	A1	933.0	313.0	98.66904747999992	51.870057640000006	6.678518229017764E-5	1246.0	152.9533186799999	38.897300677553446	29.410882339705484	34.879593009984205	54.839037386001024	20.0	19.076522361809985	12.206555615733702	26.19719060834565	25.73877217474804	16.76305461424021	32.04402515723272	1.0484091188464602	1.3225479000689837	0.7927192041904686	0.5256973586424253	0.3354769560557342	53.0	3.0	34.713109915419565	38.0	221.0	4880.0	32915.0	0.6363636363636364	0.20786516853932585	0.8532818532818532	-1.0	0.1976090634292244	87.1723497210127	35.57924294768729	10.0	0.6563706563706564	103.0	3084.0	39.0	6.699646124121593E-4	25.0	0.6427181209113261
2	28	small	api	A1	1212.0	233.0	114.2253966399999	44.870057640000006	8.7287108943989E-5	1445.0	161.92388139999994	41.400483088968905	35.805027579936315	55.77447348845568	66.8895567699047	16.492422502470642	17.75284279114663	11.40175425099138	30.217038707292936	16.589848972294984	18.027756377319946	32.85353590858403	0.9290017771517382	1.1562756933098428	0.8034431429518921	0.3928203268264006	0.19224422442244224	37.0	3.0	37.12142238654117	131.0	139.0	6590.0	6685.0	0.9166666666666666	0.18685121107266436	0.5148148148148148	-1.0	0.03034505767988652	55.8859277874709	22.257949267698187	3.0	0.26296296296296295	119.0	8672.0	71.0	2.6756999307694343E-4	29.0	0.7004749180747363
2	30	small	api	A1	1294.0	81.0	120.74011527999987	24.142135600000003	1.1765174941938063E-4	1375.0	147.29646443999994	42.44997055358225	38.600518131237564	11.198026796954004	7.893344282248847	8.06225774829855	-1.0	12.165525060596439	2.567728518501923	27.149894631904004	19.235384061671343	18.69757648009669	-1.0	1.0997254080698338	-1.0	0.19995123860875635	0.062596599690881	65.0	9.0	41.6293165929973	92.0	34.0	9446.0	3014.0	0.38461538461538464	0.09163636363636364	0.2698412698412698	0.062190478876421026	-1.0	67.68430299354557	25.003718643438763	4.0	0.7142857142857143	108.0	8916.0	119.0	6.842922159106729E-4	23.706539182259394	0.5584583186538596
2	31	medium	iso	A1	788.0	331.0	89.08326103999995	54.284271200000006	4.22321106133621E-5	1119.0	145.78174579999992	33.301651610693426	28.319604517012593	20.709037591649036	21.12291778852559	20.248456731316587	20.021416829441527	11.704699910719626	12.371758758887006	33.89877847422954	16.15549442140351	34.330716762561444	1.0113398519100405	1.1759221987259016	0.860039765390785	0.6093655594357442	0.4200507614213198	156.0	3.0	32.202484376209235	13.0	69.0	1594.0	10883.0	0.0	0.07327971403038427	0.8414634146341463	-1.0	0.2640633883206816	109.99528334195448	42.9593467645369	4.0	2.1951219512195124	177.0	4844.0	39.0	4.592778366920821E-4	17.69180601295413	0.5312591165079978
3	32	small	api	A1	1054.0	254.0	104.5685423999999	48.627416960000005	5.7007635825611025E-5	1308.0	156.02438647999992	38.28837943815329	33.97057550292606	28.148199847862315	26.856259747099273	18.384776310850235	16.721522733374208	12.649110640673518	17.31595877728215	33.293518972105176	19.313207915827967	38.33052419526322	1.0994678298141094	1.1271042327456395	0.9754801711069725	0.46502911720800705	0.2409867172675522	43.0	3.0	37.16180835212409	108.0	163.0	12063.0	22277.0	0.7692307692307693	0.20718654434250763	0.6014760147601476	-1.0	0.0994747141740898	91.95513335598616	32.887838051684504	9.0	0.5904059040590406	214.0	6796.0	40.0	4.296611761679554E-4	25.45584412271571	0.664845169637806
3	40	large	iso	B	797.0	458.0	92.66904747999995	66.76955256000001	7.261916609549562E-5	1255.0	162.26702715999994	36.24913792078372	27.313000567495326	31.22402109924826	52.089930144155204	23.706539182259394	23.014619407824135	10.295630140987	26.483388435275774	28.374766005105734	15.132745950421556	33.56678114302216	1.0300643587527687	1.327175234050378	0.7761328966402855	0.7205162281873068	0.5746549560853199	44.0	3.0	33.13608305156178	70.0	276.0	5625.0	24732.0	0.7	0.2756972111553785	0.7976878612716763	-1.0	0.16228379517579467	120.08812245704578	47.19630069823344	7.0	0.47109826589595377	400.0	9331.0	51.0	0.00901871248503163	25.0	0.6896715738353066
3	42	medium	iso	A1	751.0	291.0	86.91168815999995	50.455844080000006	6.460531341398196E-5	1042.0	139.7817457999999	33.28663395418648	27.459060435491963	25.140582903516147	39.0754180180175	18.110770276274835	18.60265496558425	11.045361017187261	17.845000513345457	27.786821103820113	15.132745950421556	28.30999353712435	0.9735583608780884	1.212227710135418	0.8031150853409648	0.5805415260961608	0.38748335552596536	65.0	3.0	32.55764119219941	61.0	170.0	10123.0	28850.0	0.6666666666666666	0.22168905950095968	0.7359307359307359	-1.0	0.12519190051744997	134.688685121725	46.35568727322206	15.0	1.0043290043290043	145.0	5438.0	50.0	2.8279816418115246E-4	22.67156809750927	0.6811012530949484
3	44	medium	iso	A1	1064.0	340.0	106.66904747999992	56.69848476000001	8.243386373961344E-5	1404.0	165.78174579999992	39.11521443121589	33.13608305156178	48.75172907052598	62.767640467086935	20.615528128088304	19.846453140589134	11.704699910719626	31.98244003493535	21.45697181207689	17.204650534085253	35.969352424321436	1.038751256058257	1.180441706714406	0.8799682781028431	0.531536430665426	0.31954887218045114	71.0	3.0	35.38361202590826	226.0	263.0	12522.0	18376.0	0.5	0.3482905982905983	0.5378323108384458	-1.0	0.11473516424575536	113.89382816887846	45.22812914912697	3.0	0.3456032719836401	161.0	5693.0	53.0	4.402635890354764E-4	27.073972741361768	0.692159640054418
3	45	medium	iso	B	867.0	406.0	95.25483391999992	62.94112544000001	3.313338669125174E-5	1273.0	160.61017291999997	34.785054261852174	30.364452901377952	37.874983651098205	30.699722550814414	23.53720459187964	21.72018200323807	10.44030650891055	21.18726032312814	33.95417672594433	15.811388300841896	41.49980809620883	1.0836559559386145	1.145584752500962	0.9459413226065128	0.6607656834808122	0.4682814302191465	57.0	3.0	32.55764119219941	108.0	276.0	10603.0	31378.0	0.6363636363636364	0.3016496465043205	0.71875	-1.0	0.18300484399628653	138.77670921526845	48.38400409681413	6.0	0.5989583333333334	334.0	5291.0	31.0	0.004722216465152547	23.08679276123039	0.6636986272161447
3	47	small	api	A1	1105.0	202.0	108.39696951999991	39.798989840000004	5.532733328471444E-5	1307.0	150.6101729199999	40.80441152620633	33.015148038438355	33.531901524674026	42.66269414087617	15.297058540778355	16.198989494365776	12.165525060596439	20.512487956417235	27.29050310333299	19.313207915827967	30.268647750901856	0.9443217767440911	1.2359299882193233	0.7640576616355355	0.3671596172497871	0.18280542986425338	39.0	3.0	38.07886552931954	93.0	170.0	11342.0	22792.0	0.9230769230769231	0.20122417750573834	0.6463878326996197	-1.0	0.08828970985678647	119.18231000405767	45.79086681098978	9.0	0.5703422053231939	235.0	13462.0	91.0	3.474472040458758E-4	27.80287754891569	0.681369403674882
3	49	large	iso	B	813.0	467.0	89.84062035999995	64.94112544000001	9.159332762735301E-5	1280.0	157.19595935999993	33.24154027718932	30.265491900843113	10.229008287359534	20.734748244713984	23.706539182259394	24.142145148501214	12.529964086141668	11.49164559808717	38.790051846713766	16.76305461424021	32.45841565456307	0.9819566172118361	1.0983314061471872	0.8940440123226744	0.7228481412948254	0.5744157441574416	52.0	3.0	32.89376840679705	36.0	329.0	3463.0	40655.0	0.16666666666666666	0.28515625	0.9013698630136986	-1.0	0.2112145060168908	131.61073997254397	48.20884793672354	9.0	0.589041095890411	272.0	10793.0	65.0	0.01027350754247085	29.427877939124322	0.8852741989010066
3	50	small	api	A1	885.0	159.0	96.49747459999995	35.384776280000004	1.3478445114456926E-4	1044.0	133.88225087999984	35.05709628591621	30.14962686336267	20.72048529969112	38.26250812174223	12.206555615733702	20.76610061621518	11.40175425099138	13.435225671819799	24.179403722102737	16.76305461424021	21.695425264190842	0.5878116378865192	1.1627704861753037	0.5055267955931748	0.3666912157719827	0.17966101694915254	60.0	3.0	33.83784863137726	85.0	98.0	8704.0	10856.0	0.7	0.1752873563218391	0.5355191256830601	-1.0	0.015717667527964167	93.10318340138426	36.97895826923967	4.0	0.8743169398907104	192.0	5930.0	49.0	5.02400408362883E-4	21.095023109728988	0.6017333249075644
3	55	small	api	A1	907.0	154.0	97.18376611999994	37.627416960000005	4.896468122490367E-5	1061.0	136.81118307999984	37.21558813185679	30.14962686336267	27.34987578006988	42.196285568400185	12.041594578792296	15.735419371261909	11.313708498984761	16.47159243669907	24.278907441123735	18.027756377319946	24.523247431228167	0.7652541247667183	1.2343631415578333	0.619958664514987	0.38717800783248785	0.16979051819184124	39.0	4.0	35.34119409414458	76.0	130.0	4956.0	11089.0	0.8888888888888888	0.1941564561734213	0.6310679611650486	-1.0	0.044009942715872774	85.95081314332049	37.7888417864816	5.0	0.28640776699029125	149.0	6113.0	59.0	3.8026429439974515E-4	23.194827009486403	0.6232556886460026
3	56	medium	iso	A1	869.0	310.0	94.08326103999993	50.627416960000005	6.174990491951219E-5	1179.0	147.5391051199999	35.77708763999664	29.068883707497267	26.56505117707799	44.09061955080086	19.924858845171276	18.89187313994558	11.40175425099138	21.46625258399798	29.068883707497264	17.0	30.85139434091036	1.0546788398150693	1.2307692307692308	0.8569265573497438	0.5381129055302997	0.3567318757192175	59.0	3.0	34.20526275297414	38.0	188.0	4649.0	27471.0	0.5833333333333334	0.19168787107718405	0.831858407079646	-1.0	0.13624373855079175	115.2148756419642	47.0	11.0	0.7433628318584071	113.0	9200.0	128.0	7.630629397968378E-4	21.540659228538015	0.6020797289396147
3	62	large	E	A1	1090.0	675.0	118.7401152799999	94.84062035999993	1.556952746264326E-4	1765.0	216.40916276000007	38.897300677553446	33.83784863137726	49.53095158180636	23.496679891813187	31.144823004794873	28.29377258830204	3.605551275463989	27.019869803112147	40.69407647633754	18.867962264113206	67.770619002152	1.1007660045190153	1.1495204999967001	0.9575871022066811	0.7987243412755428	0.6192660550458715	35.0	4.0	37.94733192202055	146.0	24.0	13815.0	1729.0	0.0	0.09631728045325778	0.1411764705882353	0.4367800078912009	-1.0	98.9374265602268	46.97973327555413	2.0	0.21176470588235294	220.0	12093.0	96.0	0.0022174076011412707	10.770329614269007	0.27689144045114333
4	68	small	api	A1	1058.0	127.0	104.15432883999989	32.72792204	5.570468259339002E-5	1185.0	139.29646443999988	39.6232255123179	33.301651610693426	65.93127669812515	73.9183480431863	11.661903789690601	16.51365616150315	16.1245154965971	25.843428614403518	10.509989236918575	16.55294535724685	26.895922253700842	0.7061975661620583	1.1898276390470246	0.5935293003679736	0.31422526941031975	0.12003780718336483	90.0	9.0	33.52610922848042	94.0	115.0	12312.0	18074.0	0.7333333333333333	0.17637130801687764	0.5502392344497608	-1.0	0.09168658934823792	92.9117122830785	37.296771928887786	4.0	0.7655502392344498	118.0	10080.0	116.0	7.435678047288098E-4	14.7648230602334	0.3726305183217195
4	74	small	api	A1	825.0	170.0	92.25483391999994	35.213203400000005	9.339382671852912E-5	995.0	129.88225087999987	34.058772731852805	30.066592756745816	31.328692867804165	38.62075183238687	13.45362404707371	15.720891626579725	11.313708498984761	16.618332212266107	24.146400820129937	15.811388300841896	26.62500423301999	0.8557799625262548	1.1327779308884707	0.7554701933988436	0.38169494110775404	0.20606060606060606	83.0	4.0	31.906112267087632	51.0	91.0	7766.0	17422.0	0.3333333333333333	0.14271356783919598	0.6408450704225352	-1.0	0.0938797902008595	92.20028475501472	37.43508625006355	9.0	1.0352112676056338	135.0	15799.0	174.0	5.724979099618968E-4	20.024984394500787	0.5879537865958632
4	79	small	api	B	932.0	227.0	98.66904747999993	43.455844080000006	8.379954925356585E-5	1159.0	144.1248915599999	38.3275357934736	29.120439557122072	13.833642546037016	25.11235100096325	17.029386365926403	15.855780427148717	12.041594578792296	11.871360643996248	33.378617039531434	18.35755975068582	27.972457749084885	1.0740175448423972	1.3161729828387745	0.8160154925273677	0.4404202248816524	0.24356223175965666	76.0	3.0	36.40054944640259	19.0	128.0	1955.0	18531.0	0.1	0.12683347713546161	0.8707482993197279	-1.0	0.16604837689201668	100.64637418703381	36.23285765810547	6.0	1.1156462585034013	216.0	14618.0	109.0	0.0030469674686323164	26.476404589747453	0.6907932910796694
4	80	small	api	A1	923.0	128.0	101.5685423999999	34.627416960000005	6.997950510692619E-5	1051.0	138.61017291999988	39.11521443121589	29.154759474226502	32.9052429229879	45.465809082765	13.341664064126334	11.50257062155257	10.198039027185569	19.327517718953736	24.352799090236257	18.0	27.113704388385774	1.1598854293602703	1.3416407864998738	0.8645275553870315	0.34092659146007437	0.13867822318526543	74.0	4.0	35.510561809129406	125.0	115.0	14809.0	15614.0	0.9090909090909091	0.22835394862036157	0.4791666666666667	-1.0	0.034336433986154116	110.95664633511748	42.50274559267335	7.0	0.5583333333333333	263.0	9989.0	57.0	0.006654331678180508	21.633307652783937	0.5530663187549723
4	83	small	api	A1	948.0	105.0	100.91168815999991	28.556349160000003	1.0923379406346987E-4	1053.0	131.88225087999987	38.948684188300895	31.144823004794873	29.604450746004908	52.18271600665031	11.180339887498949	12.091205220834238	12.041594578792296	16.945373476782194	19.907000271106003	15.297058540778355	21.45065210973636	0.924667118231871	1.2505668817673032	0.7393983734201643	0.2829835639526975	0.11075949367088607	85.0	11.0	34.17601498127012	112.0	65.0	9765.0	5197.0	0.6923076923076923	0.16809116809116809	0.3672316384180791	-1.0	0.0016865916515216726	69.54494312369634	23.109423399356096	1.0	0.4858757062146893	109.0	10269.0	79.0	9.961314633789428E-4	25.45584412271571	0.6535739179184374
4	85	medium	iso	A1	883.0	228.0	93.49747459999993	42.213203400000005	4.908423075052984E-5	1111.0	138.12489155999984	35.510561809129406	29.68164415931166	45.0	57.36433697754205	16.55294535724685	18.048647360917858	13.0	24.077343653295515	20.147131903823354	15.297058540778355	28.59145107160819	0.9171294128716942	1.196381225330104	0.7665862631860016	0.4514903058140999	0.2582106455266138	54.0	3.0	31.78049716414141	47.0	148.0	5080.0	16849.0	0.7692307692307693	0.17551755175517553	0.7589743589743589	-1.0	0.07550631522497982	106.82421934381586	35.25940669922602	5.0	0.7282051282051282	239.0	13034.0	88.0	0.004339126461265337	21.18962010041709	0.5967131754859889
5	91	small	api	A1	862.0	140.0	95.49747459999993	33.384776280000004	4.52378599147154E-5	1002.0	131.29646443999985	36.359317925395686	29.154759474226502	32.97772331381648	38.512626758895834	11.704699910719626	13.923700346189383	11.40175425099138	16.25443032822152	22.12331748338364	16.55294535724685	26.103689234850183	0.840631414042385	1.247114316190404	0.6740612333040054	0.34958805371383117	0.16241299303944315	112.0	4.0	34.132096331752024	76.0	95.0	13752.0	17253.0	0.5	0.17065868263473055	0.5555555555555556	-1.0	0.028669159299297392	111.04571149573529	39.81496999086542	13.0	1.0292397660818713	120.0	7656.0	60.0	6.923933354288447E-4	25.059928172283335	0.6892298756457109
5	92	medium	iso	A1	840.0	408.0	92.66904747999993	61.284271200000006	5.8973334538011055E-5	1248.0	156.36753223999992	35.17101079013795	28.861739379323623	23.629377730656813	31.909224618572722	23.345235059857504	20.99051338952782	12.041594578792296	18.452696849474155	33.95498750508662	15.0	34.910270861399816	1.1121802800451968	1.2186032978779597	0.9126680372373152	0.6613240652249774	0.4857142857142857	135.0	3.0	32.449961479175904	53.0	267.0	5226.0	32650.0	0.5	0.2564102564102564	0.834375	-1.0	0.20782153679603568	144.7779736255187	49.383135966491	6.0	0.71875	283.0	8867.0	41.0	0.004732238750367515	17.46424919657298	0.4965523823236267
5	103	small	api	A1	833.0	189.0	90.18376611999996	39.213203400000005	4.805852428873039E-5	1022.0	131.39696951999989	35.014282800023196	29.017236257093817	39.80557109226518	54.67335543240348	14.422205101855956	16.75033677106533	13.601470508735444	21.933906354337527	20.26381819378998	15.620499351813308	26.88411048112955	0.8610098590237893	1.2066718721864247	0.7135410038718195	0.4348144359797781	0.226890756302521	60.0	3.0	32.449961479175904	47.0	106.0	5296.0	14591.0	0.3333333333333333	0.149706457925636	0.6928104575163399	-1.0	0.06535124166348107	67.89397692252578	25.0	5.0	0.7189542483660131	118.0	4127.0	40.0	6.213469509729534E-4	21.213203435596427	0.6058442937915145
6	107	small	api	A1	1150.0	250.0	108.32590171999992	45.455844080000006	5.318059831266818E-5	1400.0	156.6101729199999	39.698866482558415	35.608987629529715	76.4520610119995	81.15074152929894	17.029386365926403	17.277952489778222	14.212670403551895	33.5525952758679	8.256342557635437	17.204650534085253	33.956800358404145	0.9856136817137984	1.114855240917803	0.8840732370799937	0.4196211926995445	0.21739130434782608	101.0	3.0	35.4682957019364	28.0	167.0	3902.0	28790.0	0.3333333333333333	0.1392857142857143	0.8564102564102564	-1.0	0.15547403540967136	123.45479410747149	47.51336851566794	12.0	0.9487179487179487	138.0	16150.0	156.0	3.882213284503579E-4	20.615528128088304	0.5192976514114245
6	108	small	api	A1	873.0	181.0	96.08326103999994	40.041630520000005	6.968130422219046E-5	1054.0	138.12489155999987	36.6742416417845	27.730849247724095	35.82077892163022	40.79777397223205	15.524174696260024	14.479829928296114	11.180339887498949	20.041314205733535	25.134462842215466	16.278820596099706	30.672764520836353	1.0721241045741206	1.3225069782092735	0.8106755746769811	0.4167388792448507	0.2073310423825888	137.0	3.0	33.24154027718932	61.0	126.0	9809.0	19488.0	0.5454545454545454	0.1774193548387097	0.6737967914438503	-1.0	0.060198597065262864	118.96446189460426	42.10818733553811	10.0	0.8235294117647058	90.0	7831.0	110.0	4.122091639401205E-4	24.166091947189145	0.6589391045418566
6	111	small	api	A1	955.0	165.0	100.91168815999991	37.384776280000004	5.518399836806832E-5	1120.0	140.71067799999986	36.61966684720111	31.622776601683793	18.741340445192726	30.23283923260943	14.317821063276353	13.979706410161203	12.529964086141668	12.53424838394132	27.954534515888476	16.401219466856727	24.893484348650926	1.024186105429896	1.158015543937127	0.8844320879733398	0.37047022958058934	0.17277486910994763	180.0	10.0	35.38361202590826	125.0	159.0	19713.0	28003.0	0.6666666666666666	0.25357142857142856	0.5598591549295775	-1.0	0.04291779111021773	106.59026656285434	38.466267477842905	8.0	0.9330985915492958	95.0	15398.0	203.0	4.2350905585891263E-4	24.186773244895647	0.6604858898858135
6	112	large	iso	B	878.0	433.0	92.76955255999995	62.284271200000006	1.1323313929795238E-4	1311.0	157.88225087999993	36.345563690772494	29.274562336608895	32.66091272167381	47.71273379522364	23.430749027719962	22.187737760482797	14.212670403551895	25.697771754111667	28.762172097345026	15.231546211727817	34.73701522522294	1.0560224426958487	1.241540805046334	0.8505740918087974	0.6713869958542359	0.49316628701594534	138.0	4.0	33.52610922848042	39.0	256.0	5334.0	42642.0	0.5	0.2250190694126621	0.8677966101694915	-1.0	0.17635846697767205	162.00841580912555	49.77028760231481	12.0	0.8983050847457628	245.0	12322.0	51.0	0.0013181646963767554	27.294688127912362	0.7509771580414918
7	128	small	api	A1	817.0	150.0	95.25483391999994	37.213203400000005	4.195734598866497E-5	967.0	134.46803731999987	33.61547262794322	29.154759474226502	27.232359532913073	38.58336296320984	13.92838827718412	14.218054354452299	8.54400374531753	16.034282961470264	25.2102920159488	15.811388300841896	25.710278360966583	0.9796268835350547	1.153001198917799	0.8496321464839129	0.3906699730457105	0.1835985312117503	62.0	3.0	32.64965543462902	170.0	138.0	9220.0	9178.0	1.0	0.3185108583247156	0.44805194805194803	-1.0	0.09648087835300365	75.15155065582692	36.94283427087381	1.0	0.37012987012987014	141.0	10198.0	98.0	3.1298402853257364E-4	23.853720883753127	0.7096053995065494
7	129	small	api	A1	779.0	31.0	93.42640679999992	14.656854240000001	1.9003501255982397E-4	810.0	110.91168815999988	35.12833614050059	27.16615541441225	25.144785630678943	61.20902492780798	3.605551275463989	-1.0	10.816653826391969	9.96346649041751	16.454297385152135	15.811388300841896	11.368855373084651	-1.0	1.2930919228218887	-1.0	0.15688127952278277	0.03979460847240052	53.0	5.0	32.7566787083184	138.0	22.0	29979.0	4414.0	1.0	0.19753086419753085	0.1375	0.0748646390017854	-1.0	70.0085298550313	25.0	2.0	1.24375	190.0	8253.0	69.0	9.298441750940138E-4	17.029386365926403	0.48477634402651576
7	133	medium	iso	B	1151.0	524.0	108.3259017199999	71.35533899999999	6.715240999085063E-5	1675.0	182.50966784000005	40.19950248448356	34.132096331752024	81.67434966957317	86.96443087494444	26.30589287593181	23.803778566772838	14.142135623730951	42.587591740987534	4.775563692768738	16.492422502470642	42.64743238976824	1.1051141650532583	1.1777624817930452	0.9383166658279131	0.6587098548640639	0.45525629887054736	104.0	3.0	35.34119409414458	209.0	383.0	13454.0	27986.0	0.6666666666666666	0.3534328358208955	0.6469594594594594	-1.0	0.19980775094278644	150.7121594961242	53.26549190084312	3.0	0.3969594594594595	368.0	20931.0	108.0	0.010784616589523717	24.73863375370596	0.6153965154980394
7	137	medium	iso	A1	958.0	322.0	101.5685423999999	55.284271200000006	4.354875809253623E-5	1280.0	159.68124071999992	37.013511046643494	30.610455730027933	52.97503972999287	57.0222766861835	21.095023109728988	18.45015303963231	9.219544457292887	30.151152064273095	21.00589438037136	16.0312195418814	35.94205464191993	1.1433522022508595	1.2091786993662548	0.9455609851960709	0.5443050564049451	0.33611691022964507	61.0	3.0	33.734255586866	22.0	159.0	2420.0	23996.0	0.2	0.14140625	0.8784530386740331	-1.0	0.1882276473066897	120.7567190709955	41.43457785565604	6.0	1.0276243093922652	137.0	9765.0	97.0	3.5564909506865513E-4	25.45584412271571	0.687744647910783
7	142	small	api	A1	797.0	86.0	89.42640679999992	25.384776280000004	1.2183480432071524E-4	883.0	116.81118307999986	33.37663853655727	28.442925306655784	33.81824578980331	44.15332597613849	8.602325267042627	13.645052289569634	12.806248474865697	13.452523072633946	18.24706827460365	15.231546211727817	19.3122202245107	0.6304354929895212	1.1734601197559302	0.5372449241143759	0.2838621967309104	0.10790464240903387	54.0	3.0	31.38470965295043	52.0	26.0	6162.0	3495.0	0.5454545454545454	0.08833522083805209	0.3333333333333333	-1.0	0.014961164718990411	69.23479688327471	28.32455532033676	6.0	0.8846153846153846	180.0	7473.0	62.0	0.0022765669640961404	19.4164878389476	0.5817388655745189
7	143	medium	E	A1	741.0	290.0	87.01219323999996	51.284271200000006	1.2356194280699069E-4	1031.0	140.71067799999986	32.2490309931942	27.294688127912362	30.323606862549987	50.003919952240345	19.1049731745428	18.81037667238046	11.313708498984761	22.326252226057523	24.986546715753327	15.231546211727817	29.1431794187941	1.0156613824004332	1.1815130783712957	0.8596277104274738	0.5893917770644628	0.3913630229419703	50.0	3.0	30.364452901377952	389.0	146.0	20661.0	9126.0	0.3333333333333333	0.518913676042677	0.27289719626168224	-1.0	0.02757488545552893	111.77555832682751	43.01432931831278	2.0	0.35514018691588783	129.0	6636.0	65.0	2.2801406532435754E-4	21.587033144922902	0.6693854816747395
7	146	large	iso	B	965.0	602.0	100.84062035999992	77.01219323999997	8.685287515946432E-5	1567.0	180.26702715999997	39.293765408777	30.083217912982647	24.20588504449634	36.54497232282256	26.92582403567252	27.50372926449315	12.529964086141668	23.515180853439087	38.1275701062885	18.24828759089466	39.49120858565302	0.9789881138203794	1.3061689584683516	0.7495110854329037	0.7637020970821806	0.6238341968911917	43.0	3.0	36.49657518178932	61.0	246.0	3440.0	13659.0	0.5	0.19591576260370133	0.8013029315960912	-1.0	0.15570837842971372	87.27802780597892	31.067288784840542	3.0	0.30944625407166126	483.0	11767.0	33.0	0.005501239118172025	30.01666203960727	0.7639039355821696
8	149	medium	iso	A1	985.0	421.0	97.56854239999991	60.11269832000001	5.268633232903661E-5	1406.0	160.50966783999993	36.796738985948195	31.827660925679098	35.753887254436734	50.92750419239016	21.213203435596427	27.705486868200865	15.132745950421556	25.899034160715388	25.70091474551382	16.1245154965971	33.36003774607822	0.7656679536624208	1.156124512947163	0.6622711871324307	0.6161073727386139	0.42741116751269037	80.0	2.0	34.36568055487916	25.0	288.0	2909.0	39538.0	0.375	0.22261735419630158	0.9201277955271565	-1.0	0.1799812057239999	131.6991129218626	49.5187858260339	9.0	0.5782747603833865	249.0	7004.0	40.0	9.451312173398075E-4	19.1049731745428	0.5192028886537619
8	150	small	api	A1	1075.0	232.0	105.98275595999989	44.627416960000005	4.6516946997179316E-5	1307.0	153.43860003999993	38.897300677553446	34.655446902326915	55.00797980144134	61.31239796025136	16.76305461424021	16.43614039186712	11.40175425099138	29.025150340355484	17.919261054408835	17.26267650163207	33.08651863544965	1.0198899628853775	1.1224007812446277	0.9086682581906471	0.42108186898671823	0.2158139534883721	104.0	3.0	36.22154055254967	170.0	154.0	7255.0	7516.0	0.5833333333333334	0.24789594491201225	0.47530864197530864	0.050279601956599744	-1.0	98.82919994632105	46.14482300479487	3.0	0.21296296296296297	163.0	6237.0	63.0	2.2853043824270158E-4	19.235384061671343	0.49451719596500304
8	158	large	iso	B	1009.0	504.0	102.49747459999992	69.52691188	3.1765929176844135E-5	1513.0	174.85281359999996	38.62641583165593	32.31098884280702	41.806550726716694	59.910313761223335	25.612496949731394	23.81982267246359	12.206555615733702	33.55216817548665	25.254565992079055	17.08800749063506	38.777799120154064	1.0752597658646799	1.195457558404463	0.8994545714360557	0.6783280480941728	0.49950445986124875	91.0	5.0	35.90264614203248	45.0	296.0	3848.0	33840.0	0.45454545454545453	0.22538003965631195	0.8680351906158358	-1.0	0.1847221782290131	142.97847603089474	52.04802086641753	7.0	0.6158357771260997	292.0	12724.0	96.0	0.006956546579362074	28.635642126552707	0.7413486731814404
8	170	medium	F	A1	908.0	368.0	95.91168815999994	56.69848476000001	5.540510176290346E-5	1276.0	155.43860003999993	36.124783736376884	30.479501308256342	25.489200556286722	35.562194598143066	22.561028345356956	19.839208557849794	12.36931687685298	20.013960644751332	32.90736255347805	16.15549442140351	34.412707792601424	1.1371939701914278	1.1852157084535808	0.9594827018241179	0.5911530267866368	0.4052863436123348	72.0	3.0	34.88552708502482	322.0	222.0	11539.0	8180.0	0.6153846153846154	0.4263322884012539	0.40808823529411764	0.06365372259574761	-1.0	34.170620764834574	16.37820360123074	1.0	0.04779411764705882	105.0	7627.0	99.0	3.772104674980662E-4	24.839484696748443	0.6876023086537018
9	174	small	api	A1	1076.0	80.0	110.15432883999992	24.899494920000002	8.290478332577575E-5	1156.0	137.0538237599999	39.824615503479755	33.421549934136806	57.094757077012105	70.8898796417981	9.433981132056603	-1.0	11.661903789690601	22.1471064779755	11.998246663911244	15.811388300841896	23.438792559081474	-1.0	1.1915849379206334	-1.0	0.22604191031082152	0.07434944237918216	73.0	11.0	34.92849839314596	56.0	57.0	6033.0	6918.0	0.7272727272727273	0.09775086505190311	0.504424778761062	-1.0	0.031667766498028105	47.4960395293703	18.24591891859856	7.0	0.8141592920353983	118.0	14568.0	141.0	2.999540590544419E-4	17.204650534085253	0.4320104617854242
9	188	small	api	A1	1008.0	143.0	103.91168815999991	33.798989840000004	6.55924283847574E-5	1151.0	140.1248915599999	37.94733192202055	32.89376840679705	11.725112015165081	4.398705354995542	12.36931687685298	14.768324741406063	10.44030650891055	4.427188724235731	29.64087264013598	17.11724276862369	57.72347875864712	0.837557210681658	1.1536328538805924	0.7260171274286108	0.3252664877117326	0.14186507936507936	76.0	3.0	37.107950630558946	111.0	115.0	4940.0	5596.0	0.5454545454545454	0.19635099913119028	0.5088495575221239	0.01758861058983309	-1.0	29.6619037896906	14.8309518948453	1.0	0.18141592920353983	240.0	5697.0	38.0	0.0022771941782832126	21.095023109728988	0.5559026693385972
9	193	medium	iso	B	1061.0	469.0	104.39696951999991	66.355339	4.483491470643219E-5	1530.0	172.75230851999996	38.948684188300895	33.301651610693426	49.08561677997488	62.74300445074738	23.769728648009426	23.749829532667118	13.341664064126334	34.121820228247785	22.251148641590465	17.0	38.38392390425823	1.0008378635019228	1.169572147460523	0.8557299057394872	0.6356059884217993	0.4420358152686145	50.0	3.0	35.90264614203248	432.0	345.0	11010.0	10987.0	0.5714285714285714	0.5078431372549019	0.444015444015444	-1.0	0.11601358122956207	0.0	0.0	0.0	0.010296010296010296	184.0	11325.0	93.0	0.0033030576942924485	25.495097567963924	0.6545817426002274
9	195	medium	iso	A1	1105.0	517.0	109.81118307999989	70.94112544	7.769444114915824E-5	1622.0	182.75230852000004	44.40720662234904	30.805843601498726	35.8376529542783	57.6390624406301	26.92582403567252	22.998453676920562	13.416407864998739	33.868376653150584	30.156616128337532	19.0	40.09548450460542	1.1707667138809927	1.4415189272787385	0.8121757485981369	0.6460282409335104	0.4678733031674208	84.0	3.0	38.8329756778952	63.0	371.0	3036.0	21504.0	0.46153846153846156	0.2675709001233046	0.8548387096774194	-1.0	0.1908744592569148	68.30081443925648	26.699482252048018	3.0	0.2857142857142857	78.0	4119.0	69.0	0.001089909549614446	19.849433241279208	0.44698675622819933
9	196	medium	iso	B	1125.0	543.0	107.63961019999988	70.355339	6.35793574528635E-5	1668.0	180.40916276	41.72529209005013	32.55764119219941	46.20489610898227	63.20798609473155	24.351591323771842	26.923209709901247	13.92838827718412	34.607307167163924	24.14179809157428	18.027756377319946	38.76923690355738	0.9044832167546625	1.2815821589694043	0.7057551561750912	0.6536194145377914	0.4826666666666667	69.0	3.0	37.48332962798263	14.0	278.0	1038.0	30394.0	0.5714285714285714	0.1750599520383693	0.952054794520548	-1.0	0.2025450702737918	72.51915580231183	25.123253704940385	7.0	0.5136986301369864	359.0	9611.0	46.0	0.009714725672083244	32.7566787083184	0.7850557076418788
10	200	large	iso	A1	1001.0	685.0	100.91168815999991	82.25483391999995	3.8321630379549587E-5	1686.0	185.58073564	38.27531841800928	31.622776601683793	43.49256424122504	56.10854216275248	28.861739379323623	28.81355647715933	13.601470508735444	35.8194276799254	27.82804340948174	17.0	43.150975669632146	1.001672230299043	1.2103718436910205	0.827573968710682	0.8151170138941815	0.6843156843156843	100.0	3.0	35.510561809129406	112.0	292.0	4454.0	14071.0	0.42857142857142855	0.23962040332147094	0.7227722772277227	-1.0	0.14826598091733334	65.57661780496807	25.0	2.0	0.2599009900990099	96.0	3526.0	60.0	8.439787111397326E-4	23.021728866442675	0.6014771350827093
10	210	small	api	A1	822.0	101.0	92.59797967999994	27.313708480000003	1.0787575800420913E-4	923.0	122.32590171999988	35.014282800023196	28.0178514522438	26.565051177077976	35.23332060422729	10.0	12.467274033250249	12.041594578792296	12.880458028393523	21.98598279564609	16.1245154965971	22.326732673267333	0.8020999597289654	1.2497133429272675	0.6418271552179843	0.2949708900171549	0.12287104622871046	128.0	3.0	33.12099032335839	65.0	45.0	11187.0	8424.0	0.6	0.11917659804983749	0.4090909090909091	0.004836687383012433	-1.0	38.86260899156135	12.055385138137417	3.0	0.8090909090909091	97.0	3621.0	54.0	8.387235540254257E-4	16.55294535724685	0.4727483767634356
10	213	small	api	A1	845.0	166.0	91.66904747999996	34.970562720000004	8.056258118359911E-5	1011.0	129.0538237599999	34.828149534535996	30.0	36.422283474983466	52.16827476236073	13.341664064126334	15.604204438368775	13.152946437965905	19.5531490791583	21.2	15.033296378372908	24.75660280019083	0.8550044391446744	1.1609383178178665	0.7364770599972664	0.38148713967634235	0.19644970414201182	79.0	3.0	32.28002478313795	87.0	65.0	6639.0	4769.0	0.2857142857142857	0.1503461918892186	0.4276315789473684	-1.0	0.008509791564893301	43.897966335494324	17.602325267042627	5.0	0.506578947368421	204.0	6496.0	48.0	0.001063767689940013	20.808652046684813	0.5974664840017042
10	217	small	api	A1	852.0	200.0	91.84062035999995	39.798989840000004	1.01317635754544E-4	1052.0	134.4680373199999	35.84689665786984	28.231188426986208	27.443452564947165	42.64254086013392	14.866068747318506	16.560955155805946	13.92838827718412	17.04471117350854	24.8306939615023	15.033296378372908	25.161130206680365	0.8976576898770693	1.2697622259360422	0.7069494363130348	0.43334844303092235	0.2347417840375587	69.0	3.0	33.24154027718932	18.0	113.0	1658.0	15931.0	0.5	0.12452471482889733	0.8625954198473282	-1.0	0.11561129812517146	97.56743719394902	40.42787793912432	6.0	0.7404580152671756	108.0	4346.0	58.0	4.2182849354537467E-4	23.08679276123039	0.6440388126641894
11	222	medium	iso	A1	817.0	302.0	91.18376611999994	52.455844080000006	7.926053055338367E-5	1119.0	145.63961019999994	34.0147027033899	29.0	31.667216429436166	40.344492571986365	19.209372712298546	18.656701753362256	11.40175425099138	20.31474465690788	28.0	14.7648230602334	31.379849986284395	1.0296231866833958	1.1729207828755137	0.8778284106785014	0.5752761298646833	0.36964504283965727	85.0	3.0	32.69556544854363	33.0	208.0	3005.0	17212.0	0.6	0.21537086684539766	0.8630705394190872	-1.0	0.15380463148141535	55.50473453145477	21.64331697709324	5.0	0.3775933609958506	133.0	5224.0	58.0	5.220464417044575E-4	23.021728866442675	0.6768169949093318
11	234	small	api	A1	1136.0	53.0	116.05382375999986	18.65685424	1.417331859685516E-4	1189.0	137.5391051199999	43.266615305567875	31.622776601683793	32.34744349944202	48.17983011986422	7.0710678118654755	-1.0	10.04987562112089	15.808955592419029	21.629979195551716	19.697715603592208	21.21320343559643	-1.0	1.3682105101189657	-1.0	0.1607603578713831	0.04665492957746479	95.0	8.0	39.44616584663204	102.0	37.0	11986.0	5387.0	0.6363636363636364	0.11690496215306981	0.26618705035971224	0.015931532667661393	-1.0	96.51116650876784	39.357490364040956	3.0	0.7194244604316546	175.0	15979.0	113.0	0.0011351568881292572	27.784887978899608	0.6421784505829842
11	237	medium	iso	A1	879.0	348.0	94.42640679999992	55.284271200000006	5.1442369059566714E-5	1227.0	152.12489155999992	36.49657518178932	29.427877939124322	30.774036101248207	41.443818905744884	20.615528128088304	20.089363483205783	12.041594578792296	22.35826227352859	29.631766238933498	17.029386365926403	33.77966054722903	1.0261912053770335	1.2402041104454622	0.8274373522342555	0.5854746894806131	0.39590443686006827	79.0	4.0	34.48187929913333	34.0	161.0	3738.0	18559.0	0.3	0.15892420537897312	0.8256410256410256	-1.0	0.16656037742029028	102.70205222940093	42.13841454505716	6.0	0.6512820512820513	125.0	5826.0	56.0	4.1648041623121377E-4	24.515301344262525	0.6717151190804039
11	238	medium	iso	B	949.0	427.0	97.15432883999992	61.94112544000001	4.5032273733008454E-5	1376.0	161.92388139999997	37.48332962798263	31.827660925679098	39.51244293990875	51.68424183176464	22.20360331117452	23.673444297316916	14.142135623730951	28.14584537901898	27.14619845980922	17.029386365926403	35.87259034194352	0.937911823574021	1.1776966493236845	0.7963950853665377	0.6375539430878956	0.4499473129610116	76.0	4.0	34.20526275297414	57.0	151.0	3787.0	11851.0	0.6	0.1511627906976744	0.7259615384615384	-1.0	0.10276227897419167	122.3255963714549	49.50353804860391	4.0	0.5913461538461539	296.0	13994.0	40.0	0.00381843684319796	21.400934559032695	0.5709453981659127
11	245	small	api	A1	907.0	137.0	98.91168815999991	33.798989840000004	5.888625184333601E-5	1044.0	135.53910511999987	35.22782990761707	31.064449134018133	17.300527191945	34.59228868750995	13.0	13.233020196581489	9.055385138137417	12.632058266631425	27.42685042713311	17.72004514666935	22.25	0.9823910042363809	1.1340239691886147	0.8662876896149506	0.34170875524161143	0.15104740904079383	74.0	3.0	34.539832078341085	47.0	85.0	7354.0	15855.0	0.8	0.12643678160919541	0.6439393939393939	-1.0	0.08147232904052526	71.38558040231305	31.347512247300287	5.0	0.8257575757575758	120.0	8166.0	96.0	4.2357640332515057E-4	19.697715603592208	0.5591521151103636
11	247	medium	iso	A1	1179.0	461.0	112.15432883999988	64.69848476	3.8274501561142045E-5	1640.0	179.68124072	40.718546143004666	34.438350715445125	34.31880255684308	41.60437623448408	24.041630560342615	24.492929733402928	13.0	26.8673639809693	32.783219188648864	19.235384061671343	40.46391358925359	0.9815743082606879	1.1823605166069395	0.8301819068498205	0.5768701523086041	0.39100932994062765	51.0	4.0	39.319206502675	33.0	292.0	2432.0	23179.0	0.46153846153846156	0.19817073170731708	0.8984615384615384	-1.0	0.17934133057146595	71.76318762581721	25.087664083087883	7.0	0.40615384615384614	145.0	6316.0	45.0	0.0012936399262916192	29.732137494637012	0.7301866179164874
12	250	small	api	A1	980.0	78.0	102.98275595999989	24.142135600000003	1.0669592134511559E-4	1058.0	129.53910511999987	38.58756276314948	31.38470965295043	38.71522001584043	51.77444798392983	8.54400374531753	-1.0	13.0	16.97438120205702	19.21317758449656	17.11724276862369	21.607422599162096	-1.0	1.2295019832857341	-1.0	0.23442891360741194	0.07959183673469387	79.0	13.0	34.52535300326414	68.0	35.0	10115.0	5731.0	0.5384615384615384	0.09735349716446125	0.33980582524271846	9.363574380555539E-4	-1.0	53.96548388164839	25.061492398526443	5.0	0.8252427184466019	235.0	17689.0	115.0	0.0012762560434561863	25.553864678361276	0.6622305957805871
12	265	small	api	A1	995.0	113.0	102.91168815999991	27.142135600000003	8.644641554864876E-5	1108.0	132.46803731999984	39.05124837953327	30.805843601498726	24.75154263791208	35.12594074824261	10.770329614269007	12.787370838892011	11.180339887498949	12.547614233423806	25.190025958654385	17.26267650163207	21.80769219418104	0.8422630226310247	1.2676571654617308	0.6644249293729502	0.26374201109014267	0.1135678391959799	109.0	3.0	36.138621999185304	172.0	55.0	11383.0	4456.0	0.5454545454545454	0.20487364620938628	0.2422907488986784	0.036436379396844444	-1.0	85.8217499630194	38.465563321195646	3.0	0.5638766519823789	92.0	7928.0	106.0	7.547997458565859E-4	20.223748416156685	0.5178771295505097
12	270	small	api	A1	952.0	74.0	100.25483391999991	23.142135600000003	1.0159262085233861E-4	1026.0	125.39696951999987	36.40054944640259	32.202484376209235	50.290081205371266	57.740751672816586	8.54400374531753	-1.0	12.649110640673518	19.779921208611217	14.843575247664432	16.492422502470642	23.390428504291336	-1.0	1.1303646333975037	-1.0	0.23083311492457984	0.07773109243697479	135.0	4.0	33.24154027718932	66.0	47.0	6118.0	4348.0	0.7692307692307693	0.1101364522417154	0.415929203539823	-1.0	0.007516489058707191	30.229827664509923	10.484184320727287	1.0	0.5575221238938053	242.0	7223.0	51.0	7.680500885462663E-4	19.209372712298546	0.5277220537723772
12	271	large	iso	B	787.0	445.0	88.08326103999993	64.52691188	4.647819945089567E-5	1232.0	155.43860003999995	33.301651610693426	29.068883707497267	20.582534251220522	22.16876919388295	24.351591323771842	22.798463132665326	12.165525060596439	14.35364244356308	36.121098098073524	14.866068747318506	38.03941389791809	1.0681242495193115	1.145611642531167	0.9323615524361717	0.7325672451057116	0.565438373570521	73.0	3.0	31.78049716414141	113.0	244.0	3661.0	9653.0	0.23076923076923078	0.2897727272727273	0.6834733893557423	-1.0	0.1946229226799164	18.930106595800748	9.0	2.0	0.13725490196078433	163.0	10538.0	96.0	0.005958707963774436	25.238858928247925	0.7578861019656913
12	272	medium	api	A1	891.0	268.0	95.74011527999993	46.384776280000004	6.179136706727166E-5	1159.0	144.95331867999988	36.124783736376884	29.068883707497267	24.38181187689551	38.358480861988454	17.26267650163207	18.553471834855277	12.165525060596439	17.605641728992875	28.10565442488197	16.55294535724685	28.369669909658914	0.9304283670079327	1.2427303401079624	0.7486969111312609	0.4844863215836316	0.30078563411896747	97.0	3.0	34.539832078341085	19.0	138.0	2525.0	20381.0	0.15384615384615385	0.13546160483175151	0.8789808917197452	-1.0	0.19247904335457794	77.66313057173883	28.46753925605395	8.0	0.910828025477707	98.0	7474.0	105.0	6.756756229491346E-4	25.495097567963924	0.705750870483161
12	274	small	api	A1	945.0	71.0	98.25483391999991	21.899494920000002	1.1025494285190135E-4	1016.0	122.56854239999986	36.05551275463989	31.622776601683793	33.47627829610267	49.18491612511842	8.06225774829855	-1.0	14.317821063276353	15.198785376571278	19.289893727027113	16.492422502470642	20.08235111848911	-1.0	1.140175425099138	-1.0	0.2228846566249432	0.07513227513227513	99.0	4.0	34.48187929913333	67.0	50.0	11660.0	8960.0	0.7142857142857143	0.11515748031496063	0.42735042735042733	-1.0	0.001875353438257831	97.03034502166136	32.210100038560725	3.0	1.0940170940170941	115.0	6098.0	55.0	3.5414236991526113E-4	23.769728648009426	0.659253657263564
13	277	medium	iso	A1	832.0	329.0	90.66904747999995	54.455844080000006	4.442107903912397E-5	1161.0	147.5391051199999	35.11409973215888	28.792360097775937	12.315018479274386	19.98310652189997	20.0	19.486885198060328	12.0	10.25229189260113	34.62724127561231	16.1245154965971	30.00000000000001	1.026331288798825	1.2195630928800194	0.8415565334755464	0.6006001562111044	0.3954326923076923	77.0	4.0	33.54101966249684	106.0	204.0	4982.0	9742.0	0.5384615384615384	0.2670111972437554	0.6580645161290323	-1.0	0.06950988966103148	54.579786149870785	21.47213595499958	3.0	0.2806451612903226	165.0	10444.0	100.0	5.376440175807534E-4	20.248456731316587	0.576647468844894
13	279	small	api	A1	926.0	76.0	99.25483391999994	22.313708480000003	6.514568856299556E-5	1002.0	123.98275595999986	36.05551275463989	31.064449134018133	42.98540121212943	63.43494882292201	8.06225774829855	-1.0	11.40175425099138	17.861346318452377	14.904497356528909	15.620499351813308	19.96959226886256	-1.0	1.1606680227642001	-1.0	0.22481230987686707	0.08207343412526998	97.0	3.0	33.61547262794322	81.0	34.0	12600.0	5309.0	0.6	0.11477045908183632	0.2956521739130435	0.028273559467950304	-1.0	73.06291994353218	24.919149159120714	4.0	0.7565217391304347	80.0	4874.0	89.0	2.6226026604786863E-4	22.02271554554524	0.6108002317263174
13	282	small	api	A1	795.0	62.0	89.66904747999995	20.313708480000003	6.883454914282808E-5	857.0	112.81118307999986	35.35533905932738	28.178005607210743	22.750976342787624	36.86989764584402	7.0710678118654755	-1.0	13.152946437965905	9.899494936611665	19.30583759486479	15.033296378372908	16.49915822768611	-1.0	1.254714033071239	-1.0	0.22654091964711495	0.0779874213836478	94.0	5.0	32.55764119219941	66.0	8.0	8535.0	833.0	0.5	0.08634772462077013	0.10810810810810811	0.05696069157275644	-1.0	53.640615435486296	24.591260281974	2.0	0.7972972972972973	114.0	2502.0	32.0	3.240548753443997E-4	20.12461179749811	0.5692099788303083
13	285	medium	iso	A1	969.0	411.0	96.91168815999991	58.870057640000006	5.611693834398024E-5	1380.0	158.6101729199999	38.07886552931954	30.886890422961002	41.09950625761809	62.93089338560395	20.024984394500787	25.931591174551873	15.033296378372908	28.152099205124514	19.814231592088188	15.811388300841896	31.615292004278114	0.7722235114578094	1.2328487914410478	0.6263732558436267	0.6074608621284805	0.4241486068111455	97.0	4.0	34.0147027033899	46.0	289.0	4528.0	33944.0	0.4375	0.2427536231884058	0.8626865671641791	-1.0	0.2235907928526662	135.1536472203857	47.48091123618025	6.0	0.564179104477612	116.0	7362.0	94.0	0.003133543896029509	22.825424421026653	0.5994250118468415
13	289	medium	iso	A1	987.0	408.0	99.25483391999994	59.11269832000001	3.526632181514958E-5	1395.0	161.19595935999996	38.01315561749642	32.0	50.19442890773482	66.69115475487321	21.540659228538015	23.8246896580946	13.92838827718412	32.01523210137935	18.0	15.620499351813308	34.86034877809943	0.9041317867164507	1.1879111130467632	0.7611106393284989	0.5955649310505646	0.4133738601823708	137.0	3.0	33.421549934136806	116.0	155.0	9431.0	16382.0	0.42857142857142855	0.19426523297491038	0.5719557195571956	-1.0	0.17863033689251043	133.13635254435547	45.2660130978458	4.0	0.7380073800738007	344.0	5468.0	31.0	0.0032143560220516563	19.235384061671343	0.5060191333554486
13	293	medium	iso	A1	1004.0	371.0	102.25483391999994	57.52691188000001	6.233904955858556E-5	1375.0	162.61017291999994	38.0	32.0	28.072486935852965	48.81407483429035	21.2602916254693	22.383348029119507	12.041594578792296	24.0	29.0	17.0	31.89043743820395	0.9498262546698031	1.1875	0.7998536881429921	0.5625837887038841	0.3695219123505976	153.0	3.0	35.84689665786984	12.0	228.0	1466.0	40784.0	0.4	0.17454545454545456	0.95	-1.0	0.18595824985117312	137.4497564286141	48.798588962341334	13.0	0.9708333333333333	105.0	11902.0	169.0	6.735939380353387E-4	21.02379604162864	0.5532577905691747
13	301	small	api	A1	778.0	103.0	87.66904747999995	27.727922040000003	6.496199267935963E-5	881.0	118.22539663999989	33.28663395418648	28.844410203711913	25.140582903516133	38.445819409607225	10.04987562112089	13.536473557643934	12.041594578792296	12.677761307460914	21.35595755467132	15.132745950421556	20.38965150054335	0.7424293763308694	1.1540063991290384	0.643349444934796	0.3162794947250409	0.13239074550128535	65.0	3.0	32.01562118716424	55.0	58.0	8071.0	8443.0	0.5384615384615384	0.1282633371169126	0.5132743362831859	0.0171120147496355	-1.0	65.64590285072552	30.385164807134505	4.0	0.5752212389380531	130.0	7604.0	88.0	0.001059098338479069	18.35755975068582	0.5514994329541386
13	302	small	api	A1	736.0	74.0	86.59797967999997	25.142135600000003	8.981027343968541E-5	810.0	114.56854239999988	31.953090617340916	28.460498941515414	38.904138455404166	26.47649517415806	9.055385138137417	14.189853565109914	10.44030650891055	12.737422018861658	19.60612149304395	13.601470508735444	28.57009109474362	0.6381591675056355	1.1227171625839225	0.5684059964282709	0.29033166469825444	0.10054347826086957	89.0	7.0	30.083217912982647	94.0	29.0	12865.0	3041.0	0.6363636363636364	0.15185185185185185	0.23577235772357724	0.08589827078321327	-1.0	54.88815019089343	26.639678742130798	2.0	0.6585365853658537	82.0	11873.0	186.0	4.7426629551123586E-4	17.26267650163207	0.5402506038731548
14	305	small	api	A1	834.0	84.0	90.42640679999995	23.313708480000003	3.265753161179363E-5	918.0	115.74011527999991	34.132096331752024	31.064449134018133	24.897665438491977	30.495226722803473	8.602325267042627	15.035991570228527	13.601470508735444	10.693746919390119	20.763284654343728	15.264337522473747	21.07281021792321	0.5721155952278765	1.0987510573420909	0.5206962863925154	0.2578196934393728	0.10071942446043165	83.0	3.0	32.202484376209235	79.0	31.0	15395.0	5652.0	0.4166666666666667	0.11982570806100218	0.2818181818181818	0.048508566771139024	-1.0	91.12696967966131	33.89137961136872	8.0	1.0	191.0	6154.0	51.0	9.669053541556575E-4	15.811388300841896	0.4632410546120795
14	308	small	api	A1	1113.0	140.0	108.49747459999992	31.798989840000004	4.1958861112221656E-5	1253.0	142.7106779999999	41.182520563948	33.12099032335839	49.610649318660606	64.0466242976358	12.206555615733702	14.056837283555174	13.038404810405298	23.990760800224425	16.243475655393627	17.08800749063506	26.681586168904644	0.8683714102612484	1.2433964130264628	0.6983866136042707	0.2930850690970832	0.12578616352201258	92.0	3.0	35.90264614203248	77.0	82.0	9986.0	11884.0	0.5	0.12689545091779728	0.5157232704402516	-1.0	0.06549018598511888	48.87219162988287	18.37825304205576	6.0	0.5974842767295597	116.0	8856.0	104.0	7.630652709255268E-4	25.942243542145693	0.6299333597578787
14	309	small	api	A1	1164.0	261.0	114.74011527999987	47.798989840000004	1.523330334106607E-4	1425.0	164.95331868	42.05948168962618	33.54101966249684	65.42128951880422	81.04701540679321	18.027756377319946	18.557057445426395	11.704699910719626	33.88058869854002	9.838699100999076	18.027756377319946	34.29846840811872	0.9714771013851174	1.2539714687521581	0.7747202592670197	0.41658481624631727	0.22422680412371135	103.0	7.0	36.68787265568828	84.0	250.0	8406.0	31226.0	0.75	0.2343859649122807	0.7485029940119761	-1.0	0.12791367628389613	134.11771958305937	46.86606874731851	4.0	0.6287425149700598	128.0	12567.0	137.0	3.087102150503515E-4	28.635642126552707	0.680836781058469
14	311	large	iso	B	782.0	418.0	90.01219323999996	63.94112544000001	5.216978423327733E-5	1200.0	156.36753223999995	33.54101966249684	28.442925306655784	29.797591290823853	45.3148088073891	23.021728866442675	21.95230773403536	11.40175425099138	24.14953415699773	29.216404115983877	15.620499351813308	33.966485212784285	1.0487156587527815	1.1792394523726462	0.8893152757421328	0.7103607093487153	0.5345268542199488	105.0	3.0	31.622776601683793	123.0	287.0	4883.0	13853.0	0.6	0.3416666666666667	0.7	-1.0	0.07192434372324999	99.74108414987462	45.3504393848328	2.0	0.13414634146341464	253.0	13428.0	55.0	0.00649733843836747	28.231188426986208	0.8416914187779536
14	322	large	iso	A1	928.0	558.0	97.66904747999993	72.18376611999997	7.576570792839824E-5	1486.0	172.26702716	37.21558813185679	30.14962686336267	53.914926957147884	68.18757844776167	25.96150997149434	25.957833845578605	12.36931687685298	37.1081062888767	19.30372149007379	16.1245154965971	39.96972716904535	1.0001416191326906	1.2343631415578333	0.8102490956352257	0.7390649134238902	0.6012931034482759	87.0	3.0	33.015148038438355	79.0	414.0	5784.0	35939.0	0.7692307692307693	0.33176312247644685	0.8397565922920892	-1.0	0.17035926270208393	114.75658931340556	42.23699947722507	8.0	0.3772819472616633	115.0	3289.0	47.0	5.526089985795604E-4	22.090722034374522	0.5935878792538742
[truncated: 27 more columns]
