# Supplementary material for: Exploiting Single-Cell Quantitative Data to Map Genetic Variants Having Probabilistic Effects
Source: PLoS Genet. 2016 Aug 1;12(8):e1006213. doi: 10.1371/journal.pgen.1006213 (PMC4968810; doi:10.1371/journal.pgen.1006213)
Supplement: S1 Dataset — (ZIP) [file pgen.1006213.s007.zip › data/2014-10-07_morpho/segregants/gaelA1-1_C.xls]

image_number	cell_id	Cgroup	Agroup	C11-1_C	C11-2_C	C12-1_C	C12-2_C	C13_C	C101_C	C102_C	C103_C	C104_C	C105_C	C106_C	C107_C	C108_C	C109_C	C110_C	C111_C	C112_C	C113_C	C114_C	C115_C	C116_C	C117_C	C118_C	C126_C	C127_C	C128_C	A7-1_C	A7-2_C	A8-1_C	A8-2_C	A9_C	A101_C	A102_C	A103_C	A104_C	A120_C	A121_C	A122_C	A123_C	D14-1_C	D14-2_C	D14-3_C	D15-1_C	D15-2_C	D15-3_C	D16-1_C
1	11	large	F	1030.0	606.0	102.91168815999991	74.59797968	8.272778450686318E-5	1636.0	179.92388139999997	38.91015291668744	30.870698080866262	36.67975748263055	57.5115473453076	26.1725046566048	27.682484295079945	15.132745950421556	33.2047011680054	28.117278000201384	18.35755975068582	39.36539699223912	0.9454536080512285	1.2604234868535107	0.7501078946183675	0.724873734108999	0.5883495145631068	52.0	3.0	36.89173349139343	76.0	53.0	7397.0	4377.0	0.5625	0.07885085574572127	0.4108527131782946	0.07018057139616274	-1.0	126.1401590263858	56.21830601456442	2.0	0.4806201550387597	81.0	58.0	139.0	5869.0	2704.0	8573.0	111.0
1	12	large	E	1033.0	635.0	113.81118307999989	85.59797967999997	2.7506767615828256E-4	1668.0	201.82337632000002	40.52159917870962	32.28002478313795	56.08489129224236	72.27389232566499	29.017236257093817	26.67622216314658	10.198039027185569	42.026969184739634	18.928114340208527	17.72004514666935	44.12174405877748	1.0877565826086637	1.2553149959127916	0.8665208223834774	0.7521051742325852	0.6147144240077445	98.0	6.0	36.05551275463989	122.0	56.0	19639.0	8032.0	0.0	0.10671462829736211	0.3146067415730337	0.1013753139998123	-1.0	129.98281550167064	51.49048245894913	8.0	0.7808988764044944	111.0	48.0	159.0	9654.0	3357.0	13011.0	116.0
2	17	large	iso	1043.0	695.0	104.9827559599999	86.25483391999994	4.224148917960578E-5	1738.0	193.23758988	38.8329756778952	33.015148038438355	44.51650278910974	50.69772924469534	32.28002478313795	27.42972913312657	13.341664064126334	37.08188658897154	33.04543716507913	17.26267650163207	47.920861533730566	1.176826232095516	1.1762169181456754	1.000518028554462	0.8216095408360626	0.6663470757430489	42.0	3.0	35.22782990761707	115.0	106.0	11186.0	10086.0	0.7857142857142857	0.12715765247410818	0.4796380090497738	-1.0	0.07317078591051922	151.10783535935633	61.85677655436824	4.0	0.8190045248868778	136.0	113.0	249.0	6444.0	5151.0	11595.0	64.0
2	20	large	F	1007.0	660.0	102.91168815999993	80.59797967999995	4.002532612692095E-5	1667.0	185.9238814	39.0	31.38470965295043	37.64004584116802	52.601504316889745	30.01666203960727	27.19210632910192	12.529964086141668	35.46153846153846	31.894512043252167	17.72004514666935	44.63768129115791	1.1038741050921241	1.242643326360474	0.8883273918391489	0.7831761495807146	0.6554121151936445	80.0	3.0	35.510561809129406	93.0	100.0	11755.0	13799.0	0.6666666666666666	0.11577684463107378	0.5181347150259067	-1.0	0.031399006548751336	129.92934455860646	45.591260281974	8.0	0.7668393782383419	117.0	76.0	193.0	7148.0	6380.0	13528.0	85.0
2	21	medium	iso	1281.0	518.0	116.49747459999992	68.76955256	4.079957185197148E-5	1799.0	187.68124072000006	44.64302857109943	35.4400902933387	49.63546342690262	59.04465324028837	26.1725046566048	23.67878433807389	14.142135623730951	36.243060826913634	24.717769981659796	18.027756377319946	42.262587359667236	1.1053145416135735	1.2596759263756874	0.8774594468862803	0.5903093847838659	0.40437158469945356	50.0	3.0	39.395431207184416	91.0	369.0	3920.0	17969.0	0.5454545454545454	0.2556976097832129	0.8021739130434783	-1.0	0.14238557622428993	115.6542084969269	47.94962007730116	1.0	0.1891304347826087	279.0	73.0	352.0	9471.0	2290.0	11761.0	47.0
2	24	large	api	1198.0	635.0	107.08326103999993	75.18376611999997	6.983826194184658E-5	1833.0	185.09545428	41.677331968349414	34.9857113690718	81.48601207024964	86.56636963754949	28.844410203711913	27.157159849254896	19.4164878389476	44.62857654641906	3.258473117707668	16.401219466856727	44.70883581575347	1.062129116734691	1.1912672441810963	0.8915960057852695	0.7021056829032859	0.5300500834724541	74.0	3.0	34.20526275297414	30.0	399.0	2573.0	41287.0	0.29411764705882354	0.23404255319148937	0.9300699300699301	-1.0	0.3043212644589335	162.03983727876874	52.4309626837112	7.0	0.5407925407925408	128.0	127.0	255.0	5053.0	3832.0	8885.0	42.0
2	26	medium	iso	879.0	403.0	93.49747459999993	59.69848476000001	6.570732398419848E-5	1282.0	156.02438647999992	34.48187929913333	30.886890422961002	24.496152560855602	37.30394827798343	22.20360331117452	22.531066247860444	14.142135623730951	20.039511014046372	32.926590733911254	16.0312195418814	33.06614200004654	0.9854661588988483	1.1163920623585937	0.8827240824490106	0.6385037137676877	0.45847554038680316	62.0	3.0	33.24154027718932	24.0	109.0	3106.0	16820.0	0.4	0.10374414976599064	0.8195488721804511	-1.0	0.18715909203617445	128.69304472858644	48.704887357831545	8.0	1.3383458646616542	156.0	21.0	177.0	5665.0	723.0	6388.0	47.0
3	37	medium	iso	1259.0	449.0	113.81118307999988	62.11269832000001	3.474756834890763E-5	1708.0	178.75230851999999	40.311288741492746	38.07886552931954	42.994352628611395	42.00965502483463	23.53720459187964	23.712993773733274	14.317821063276353	28.40395422092874	31.224669734042024	18.439088914585774	42.441101193231795	0.9925867993079661	1.0586263057247414	0.9376177353050336	0.5457521540421902	0.3566322478157268	60.0	3.0	38.63935817272331	7.0	319.0	621.0	39773.0	0.06666666666666667	0.19086651053864168	0.9785276073619632	-1.0	0.2500299599668552	149.58322898735065	51.89673785636275	9.0	0.7239263803680982	285.0	22.0	307.0	7107.0	496.0	7603.0	35.0
3	39	large	F	971.0	695.0	99.08326103999991	83.84062035999995	7.770122641059179E-5	1666.0	185.33809496000003	37.21558813185679	31.38470965295043	20.426024763089003	38.52802276713976	31.016124838541646	29.04752511499552	13.92838827718412	25.82251277596706	39.73272379414131	16.401219466856727	41.45548813607583	1.067771685048991	1.1857872366315871	0.9004749351849681	0.8461633123495349	0.7157569515962925	39.0	4.0	34.40930106817051	79.0	79.0	10707.0	12565.0	0.6428571428571429	0.09483793517406963	0.5	-1.0	0.02125484685583297	100.50217949087144	39.40075756488817	7.0	0.8924050632911392	186.0	145.0	331.0	7224.0	5385.0	12609.0	50.0
3	43	large	F	1087.0	817.0	102.25483391999994	90.42640679999995	8.917545869153621E-5	1904.0	195.09545428	39.20459156782532	34.23448553724738	84.28940686250037	87.7203207895684	32.0624390837628	37.53561804929378	18.027756377319946	47.902552351578365	3.622078674589313	16.0	47.94049410772813	0.8541870561890492	1.1451783472887427	0.7458987136906426	0.8843240298130641	0.7516099356025759	49.0	3.0	33.24154027718932	118.0	133.0	21058.0	23686.0	0.7368421052631579	0.13182773109243698	0.5298804780876494	-1.0	0.0016303053027131374	179.77792026789476	59.10045417007646	17.0	1.1115537848605577	231.0	165.0	396.0	6149.0	5313.0	11462.0	25.0
3	51	large	E	884.0	563.0	94.32590171999993	72.18376611999997	5.989643430299962E-5	1447.0	169.33809495999992	35.0	30.805843601498726	27.537571311213924	30.529705899934115	27.16615541441225	25.4319821556937	13.038404810405298	20.6	38.69395740040725	16.278820596099706	40.552376922963205	1.068188678652808	1.136148078032092	0.9401843820419997	0.7652592215261573	0.6368778280542986	52.0	3.0	33.24154027718932	88.0	373.0	6614.0	25021.0	0.6428571428571429	0.3185901865929509	0.8091106290672451	-1.0	0.12573832952253888	111.5927086052996	41.679628929431544	6.0	0.3405639913232104	97.0	72.0	169.0	8296.0	4955.0	13251.0	137.0
3	53	large	F	906.0	592.0	96.08326103999993	75.59797967999997	5.1978033431193756E-5	1498.0	174.50966783999993	37.0	29.410882339705484	41.241444314527996	58.214051278551594	28.42534080710379	26.037787497905075	14.212670403551895	34.54054054054054	27.404822156997252	16.15549442140351	40.63488316720206	1.0916957060729837	1.258037741698385	0.8677765935695736	0.7867965643727284	0.6534216335540839	40.0	3.0	33.24154027718932	87.0	44.0	11714.0	5983.0	0.4166666666666667	0.08744993324432576	0.33587786259541985	-1.0	0.03160416781525132	146.3361167953903	52.59111683867815	8.0	0.9923664122137404	42.0	111.0	153.0	1498.0	6351.0	7849.0	38.0
3	57	large	iso	748.0	731.0	80.59797967999997	79.76955255999998	1.2491421863957184E-4	1479.0	163.19595935999996	33.60059523282288	27.202941017470888	64.14813745793958	69.00004765783365	26.076809620810597	35.183303820713945	21.095023109728988	35.416039262231386	14.924856828504296	12.529964086141668	37.935701037609554	0.741170009322946	1.2351824463113437	0.6000490142458877	0.9897214902496426	0.9772727272727273	56.0	3.0	27.892651361962706	68.0	193.0	5617.0	17659.0	0.21052631578947367	0.17647058823529413	0.7394636015325671	-1.0	0.18060147535719465	118.60120362675511	42.48529157249601	5.0	0.4904214559386973	62.0	81.0	143.0	3183.0	4745.0	7928.0	74.0
3	64	large	F	910.0	671.0	97.49747459999992	82.66904747999996	4.06912319258242E-5	1581.0	182.16652208	36.76955262170047	30.463092423455635	32.38811485340091	43.8278713790649	30.083217912982647	27.676946613039746	11.704699910719626	30.07923461508929	35.84665617070426	17.26267650163207	43.436082260781745	1.086941357136889	1.207019698150837	0.9005166682880911	0.8479096286253965	0.7373626373626374	74.0	3.0	34.36568055487916	87.0	64.0	13681.0	7894.0	0.5	0.09550917141049968	0.423841059602649	0.02802952931410399	-1.0	119.26345272073891	43.14689407623095	8.0	0.7284768211920529	107.0	105.0	212.0	3854.0	3979.0	7833.0	60.0
4	66	large	F	950.0	668.0	101.9827559599999	80.59797967999997	7.275038648089212E-5	1618.0	184.99494920000006	37.33630940518894	31.38470965295043	33.21181670089238	45.661075811585434	29.546573405388315	28.049844464392898	13.601470508735444	31.068951872323648	36.19596971142304	17.204650534085253	43.43982908776989	1.0533596164105437	1.1896337362381497	0.8854486757760157	0.7903098805411028	0.7031578947368421	79.0	3.0	34.828149534535996	73.0	99.0	6584.0	8545.0	0.5	0.10630407911001236	0.5755813953488372	6.293754096151637E-4	-1.0	119.23403380729916	46.900257840124894	3.0	0.6453488372093024	78.0	69.0	147.0	7021.0	9138.0	16159.0	99.0
4	67	medium	iso	956.0	409.0	98.66904747999993	59.69848476000001	4.937564925723574E-5	1365.0	161.19595935999993	36.124783736376884	31.89043743820395	14.036243467926468	15.068488159492198	22.360679774997898	22.157888136966903	13.416407864998739	10.795912380986197	39.32213229843436	17.88854381999832	41.526976724996125	1.009152119406753	1.1327779308884705	0.8908649187888449	0.6050376109296159	0.42782426778242677	86.0	4.0	36.359317925395686	43.0	260.0	4093.0	33128.0	0.5384615384615384	0.22197802197802197	0.858085808580858	-1.0	0.2057689730001433	132.96254473151873	50.990778604265174	8.0	0.6963696369636964	286.0	46.0	332.0	7131.0	1225.0	8356.0	26.0
4	70	large	iso	869.0	527.0	92.91168815999993	71.11269831999998	6.228062839944405E-5	1396.0	166.85281359999996	35.35533905932738	29.5296461204668	32.47119229084848	38.64033976027156	26.0	24.93727652998708	13.341664064126334	24.465894629054542	32.98380197400764	15.652475842498529	39.18118466898952	1.0426158593836417	1.1972828565264393	0.870818331441312	0.7653794665482703	0.6064441887226697	91.0	4.0	32.7566787083184	92.0	282.0	9305.0	29971.0	0.42857142857142855	0.2679083094555874	0.7540106951871658	-1.0	0.18996420325558966	152.01063099728196	50.253331136960604	5.0	0.5481283422459893	79.0	90.0	169.0	4733.0	6705.0	11438.0	61.0
4	71	large	F	1125.0	667.0	108.66904747999992	80.42640679999995	5.210219601271323E-5	1792.0	191.09545428	41.0	34.0	40.60129464500447	59.03624346792648	29.154759474226502	28.753715698236597	13.892443989449804	37.0	29.0	18.439088914585774	43.149044021855225	1.0139475461258212	1.2058823529411764	0.8408345504458029	0.7401040927942438	0.5928888888888889	90.0	3.0	38.07886552931954	103.0	136.0	17909.0	25774.0	0.7692307692307693	0.13337053571428573	0.5690376569037657	-1.0	0.026796367037033305	165.12345342198677	59.612496949731394	12.0	1.104602510460251	106.0	51.0	157.0	9009.0	3474.0	12483.0	110.0
4	75	large	iso	944.0	560.0	100.9827559599999	74.18376611999997	7.089167132633362E-5	1504.0	177.58073563999997	38.47076812334269	29.5296461204668	37.08583549095235	62.10272896905238	27.0	26.033470360042426	12.0	33.84387844364337	26.07549026692596	16.55294535724685	38.294117647058826	1.037126423277054	1.3027845970927112	0.796084345479292	0.7346181574741807	0.5932203389830508	97.0	3.0	34.88552708502482	11.0	114.0	1540.0	22103.0	0.07692307692307693	0.08311170212765957	0.912	-1.0	0.31400883590832435	197.45283120188108	55.708031668975835	11.0	2.256	33.0	66.0	99.0	2036.0	6549.0	8585.0	49.0
4	76	large	E	1051.0	608.0	101.0832610399999	73.35533899999999	3.201482700137687E-5	1659.0	176.85281360000002	39.395431207184416	32.69556544854363	54.9262455066517	64.32702554767555	26.248809496813376	27.731671679335427	15.620499351813308	37.97394657599735	21.317875694700568	17.4928556845359	42.133282196601726	0.9465282079036359	1.204916650522073	0.7855549240634353	0.7256922486006102	0.5784966698382493	73.0	3.0	34.539832078341085	113.0	360.0	13102.0	32817.0	0.5384615384615384	0.28511151295961423	0.7610993657505285	-1.0	0.07942045968426914	170.45501045042369	53.58929948022431	7.0	0.6659619450317125	103.0	110.0	213.0	7319.0	8065.0	15384.0	95.0
4	86	large	iso	762.0	507.0	87.08326103999994	66.76955256000001	9.755339118613751E-5	1269.0	156.2670271599999	34.132096331752024	28.30194339616981	32.489633159060475	43.551679434695245	23.769728648009426	25.902971893942617	13.341664064126334	23.9950102109055	29.679940640178078	14.317821063276353	34.82541639126962	0.9176448457471381	1.205998325061	0.7609005971884109	0.7667323405508524	0.6653543307086615	72.0	3.0	30.886890422961002	52.0	307.0	4342.0	29018.0	0.42857142857142855	0.28289992119779356	0.8551532033426184	-1.0	0.19943244940361315	94.19408605773299	31.804451152961406	3.0	0.40668523676880225	95.0	98.0	193.0	6057.0	5292.0	11349.0	95.0
5	87	medium	iso	829.0	392.0	90.59797967999995	58.284271200000006	8.057350905362945E-5	1221.0	151.2964644399999	35.17101079013795	29.120439557122072	50.07960786001456	65.73262108412615	20.615528128088304	23.239366759354343	12.806248474865697	30.081592090514107	17.444791621483507	14.422205101855956	32.99732036235617	0.8870950891891283	1.2077774691946939	0.7344855420929602	0.6433285974573074	0.47285886610373945	106.0	3.0	31.304951684997057	38.0	292.0	3893.0	38812.0	0.6363636363636364	0.2702702702702703	0.8848484848484849	-1.0	0.15370379915302762	126.06328792291623	45.85774809787406	12.0	0.6333333333333333	118.0	23.0	141.0	9830.0	1708.0	11538.0	129.0
5	90	large	iso	901.0	571.0	93.32590171999992	72.18376612	3.717436971791655E-5	1472.0	167.92388139999994	36.235341863986875	30.4138126514911	38.84083697085691	47.98428214359339	24.73863375370596	27.621306711134594	14.317821063276353	28.370092487569316	28.37526520890467	16.15549442140351	38.18515840662121	0.895635894870007	1.191410701420572	0.75174404074271	0.7734590803801564	0.6337402885682575	93.0	3.0	33.12099032335839	56.0	173.0	9633.0	23474.0	0.6666666666666666	0.15557065217391305	0.7554585152838428	-1.0	0.01875348545226787	140.85516133574072	49.255278790386434	10.0	0.8951965065502183	79.0	131.0	210.0	2062.0	4297.0	6359.0	29.0
5	94	medium	iso	1125.0	523.0	107.1543288399999	69.76955255999998	2.9767887087980453E-5	1648.0	179.33809496000003	41.6293165929973	34.0147027033899	37.80859227929119	48.15309387378192	26.248809496813376	24.446717546388008	14.317821063276353	30.02691618075396	32.16256245247065	18.35755975068582	40.30836839191244	1.0737150886210336	1.223862426669057	0.8773168170080407	0.6511127764532788	0.4648888888888889	96.0	3.0	36.89173349139343	16.0	428.0	1551.0	58302.0	0.6	0.26941747572815533	0.963963963963964	-1.0	0.20827070989694269	134.55520790276876	41.09560690848639	11.0	0.5247747747747747	91.0	91.0	182.0	12308.0	9752.0	22060.0	107.0
5	97	large	E	806.0	605.0	88.66904747999996	76.59797967999997	4.984046622832249E-5	1411.0	167.68124071999995	34.828149534535996	28.42534080710379	24.988501121894274	40.33486501722419	27.459060435491963	29.701343041613157	13.152946437965905	23.74516048232586	33.84304190152704	14.317821063276353	36.6860145075151	0.9245056830265339	1.2252500249999492	0.7545445126814605	0.8638637930251509	0.750620347394541	87.0	3.0	32.202484376209235	102.0	311.0	7994.0	20329.0	0.7142857142857143	0.29270021261516654	0.7530266343825666	-1.0	0.1114302602977316	145.72209533589796	51.47852198481546	5.0	0.5351089588377724	56.0	75.0	131.0	3771.0	6072.0	9843.0	50.0
5	100	large	iso	837.0	506.0	92.01219323999993	68.52691187999999	6.548015068233665E-5	1343.0	162.95331867999997	34.23448553724738	30.14962686336267	23.03504448918528	23.03504448918528	24.186773244895647	27.361416710893106	13.038404810405298	15.773568421598622	37.31389463287459	16.1245154965971	40.31128874149277	0.8839737174598283	1.135486209908905	0.778497977118318	0.7447590310260062	0.6045400238948626	87.0	3.0	33.54101966249684	71.0	379.0	4966.0	30195.0	0.5833333333333334	0.33507073715562175	0.8422222222222222	-1.0	0.17845251616558427	87.50711593080177	33.5271937755749	7.0	0.32	61.0	75.0	136.0	2325.0	4220.0	6545.0	45.0
5	101	large	F	827.0	451.0	90.59797967999995	64.11269832	1.4796755844441665E-4	1278.0	157.53910511999993	34.713109915419565	29.614185789921695	24.328072113640303	42.52871304678126	22.20360331117452	24.090466045049784	15.0	21.69209275212525	31.03242501817336	16.401219466856727	32.09081246317545	0.9216759555275194	1.1721784337299976	0.7862932203885099	0.7076614572030382	0.5453446191051995	108.0	3.0	32.802438933713454	77.0	293.0	5654.0	22231.0	0.15384615384615385	0.2895148669796557	0.7918918918918919	-1.0	0.11897923573856302	94.70421301625836	28.132112521864684	2.0	0.43243243243243246	75.0	35.0	110.0	8037.0	2526.0	10563.0	112.0
6	105	large	F	1056.0	632.0	106.05382375999986	78.42640679999995	8.722106597711073E-5	1688.0	186.89444412000003	41.23105625617661	31.240998703626616	50.906141113770495	65.44059619431061	27.892651361962706	27.546517154904258	13.341664064126334	38.56316438077694	22.790564628055485	17.0	42.398963351358226	1.0125654435772047	1.319773949844641	0.767226420627866	0.7394962672678277	0.5984848484848485	100.0	4.0	36.138621999185304	90.0	67.0	16262.0	11593.0	0.5714285714285714	0.09300947867298578	0.4267515923566879	0.028058306463830333	-1.0	172.09676804221584	58.264742982186384	10.0	1.3630573248407643	88.0	61.0	149.0	11599.0	6669.0	18268.0	172.0
6	106	large	F	871.0	632.0	93.42640679999995	79.01219323999996	9.128311744452435E-5	1503.0	174.85281359999996	37.48332962798263	28.442925306655784	36.027373385103616	57.85687302159357	28.231188426986208	28.952395876476352	13.92838827718412	32.92130160920324	28.65387407283617	15.556349186104045	38.880900132701974	0.9750898871179045	1.3178436895592924	0.7399131587783296	0.8457158521481316	0.7256027554535017	170.0	3.0	33.421549934136806	147.0	101.0	27125.0	19231.0	0.7857142857142857	0.1650033266799734	0.40725806451612906	0.01985561499102156	-1.0	155.59039769529642	52.09281726963491	18.0	1.1653225806451613	79.0	57.0	136.0	7894.0	5034.0	12928.0	145.0
6	109	large	F	1046.0	602.0	104.56854239999988	75.59797967999997	3.3717385936387546E-5	1648.0	182.99494920000006	38.2099463490856	33.24154027718932	39.51244293990876	42.87890360333855	27.0	26.615000453390763	12.0	29.207054880533928	32.82038049087199	17.029386365926403	42.92307692307693	1.0144655096769006	1.1494637742555402	0.8825554422834487	0.7229514531322381	0.5755258126195029	164.0	3.0	36.40054944640259	95.0	60.0	16330.0	10927.0	0.0	0.09405339805825243	0.3870967741935484	0.07400394869746087	-1.0	166.0016323219208	54.11365417834267	15.0	1.367741935483871	101.0	62.0	163.0	15138.0	9772.0	24910.0	206.0
6	110	large	F	1065.0	904.0	103.01219323999992	92.91168815999993	7.842127538579486E-5	1969.0	197.92388140000008	41.773197148410844	31.78049716414141	5.300926516525706	11.04094018032373	33.0	34.2153254118788	19.0	7.899802326060504	50.56560291363885	19.1049731745428	41.250000000000014	0.9644800861237208	1.3144286866457333	0.7337637225378579	0.9019484513210234	0.8488262910798122	103.0	2.0	38.63935817272331	24.0	95.0	3427.0	15621.0	0.0	0.06043676993397664	0.7983193277310925	0.001561808097653299	-1.0	160.1197650869072	63.01624268883838	6.0	1.915966386554622	84.0	101.0	185.0	12032.0	12865.0	24897.0	192.0
6	113	large	E	981.0	620.0	100.32590171999992	76.59797967999998	9.22705221002562E-5	1601.0	179.33809495999995	37.589892258425	30.886890422961002	34.030242033199414	47.35329686610831	28.861739379323623	25.97051766929622	13.341664064126334	30.806153740450217	33.31510507885416	17.0	41.88207293390571	1.1113270727539468	1.2170176972713658	0.9131560496167112	0.7634915646587227	0.6320081549439348	142.0	3.0	35.35533905932738	279.0	91.0	18045.0	5801.0	0.5	0.231105559025609	0.24594594594594596	0.011214904683486248	-1.0	142.75844200116728	56.384824092965964	8.0	0.4918918918918919	75.0	76.0	151.0	5131.0	7495.0	12626.0	88.0
6	117	large	F	1062.0	680.0	104.39696951999987	82.42640679999995	1.0503048899829192E-4	1742.0	189.23758988000003	39.408120990476064	32.802438933713454	31.328692867804172	35.706691400602885	31.0	26.45929819657138	13.0	27.380143302462116	39.44828622697509	18.027756377319946	46.91304347826086	1.1716108178567264	1.2013777716379945	0.9752226531204394	0.7895478880180434	0.64030131826742	115.0	3.0	38.3275357934736	116.0	243.0	13154.0	29046.0	0.7857142857142857	0.2060849598163031	0.6768802228412256	-1.0	0.03690817711007405	154.71741977943998	59.729583105211304	7.0	0.7158774373259053	229.0	194.0	423.0	7467.0	6456.0	13923.0	57.0
6	122	large	iso	757.0	445.0	87.08326103999995	64.18376612	1.3004065079217693E-4	1202.0	153.6812407199999	32.2490309931942	28.284271247461902	10.939091183192147	19.389790076794213	23.53720459187964	23.409565055562496	13.341664064126334	10.666987174671927	36.76955262170047	15.033296378372908	32.130152300026154	1.005452452278126	1.1401754250991378	0.8818401363024487	0.7370390744843429	0.5878467635402906	67.0	3.0	31.144823004794873	36.0	318.0	2009.0	22562.0	0.2857142857142857	0.2945091514143095	0.8983050847457628	-1.0	0.15277657401836567	87.38605437566898	28.66936519372795	4.0	0.3615819209039548	161.0	92.0	253.0	9140.0	5327.0	14467.0	69.0
7	123	medium	F	1063.0	393.0	106.22539663999989	59.11269832000001	8.83762684002966E-5	1456.0	168.16652208	39.20459156782532	32.802438933713454	41.83963837395433	45.876907741430614	21.213203435596427	23.040014361858308	12.165525060596439	27.343735953616616	28.47349253168063	18.027756377319946	38.0913803734663	0.9207113807495675	1.1951730676810104	0.7703582063943427	0.5564836676518534	0.36970837253057387	54.0	4.0	37.656340767525464	100.0	37.0	14873.0	4686.0	0.6153846153846154	0.09409340659340659	0.27007299270072993	0.13049929357725654	-1.0	140.93384711048043	52.61202259822862	7.0	1.072992700729927	142.0	86.0	228.0	15833.0	9980.0	25813.0	145.0
7	132	large	iso	878.0	504.0	94.91168815999993	67.35533899999999	4.624464984700677E-5	1382.0	165.09545427999993	35.84689665786984	30.01666203960727	26.177923422927037	30.141385552075345	24.0	25.336213364615592	12.0	19.97383502492981	36.4464242745065	18.027756377319946	39.77777777777777	0.9472607312945296	1.1942332765238695	0.7931957264260643	0.7096632702018103	0.5740318906605922	60.0	4.0	35.17101079013795	47.0	194.0	8165.0	32823.0	0.6923076923076923	0.17438494934876989	0.8049792531120332	-1.0	0.17326193908872514	145.81054832917857	48.567126624121975	14.0	1.1244813278008299	116.0	115.0	231.0	6945.0	6247.0	13192.0	93.0
8	154	large	F	907.0	627.0	95.3259017199999	78.42640679999995	3.66631583715074E-5	1534.0	176.16652208	36.61966684720111	29.68164415931166	29.544000929687854	33.01708618767668	29.017236257093817	26.148270359508704	13.0	23.51195611889646	40.63117236791131	17.11724276862369	43.149983449668014	1.109719146166845	1.2337479234859996	0.899469920104338	0.8227187509892252	0.6912899669239251	146.0	3.0	34.52535300326414	21.0	81.0	2719.0	14025.0	0.5	0.06649282920469361	0.7941176470588235	-1.0	0.04831289680746627	172.61868964218894	55.14600475157174	7.0	2.588235294117647	88.0	56.0	144.0	5735.0	2393.0	8128.0	116.0
8	157	large	iso	875.0	551.0	93.49747459999993	72.18376612	5.901692874236684E-5	1426.0	168.50966784	37.013511046643494	29.832867780352597	29.5387822595581	47.34554985611916	27.073972741361768	24.561741605301666	13.038404810405298	27.854693349700323	32.21279318754926	16.15549442140351	37.874173536423314	1.1022822883014873	1.2406957091473432	0.8884388655289385	0.7720397414883765	0.6297142857142857	138.0	3.0	33.12099032335839	401.0	413.0	17844.0	22569.0	0.7142857142857143	0.5708274894810659	0.5073710073710074	-1.0	0.07357755339952962	122.24322267877542	51.11259728056817	3.0	0.1547911547911548	104.0	41.0	145.0	6785.0	1932.0	8717.0	102.0
8	159	large	iso	1029.0	699.0	101.1543288399999	81.42640679999997	5.068126801965981E-5	1728.0	184.99494920000004	39.11521443121589	32.14031735997639	87.13759477388825	88.28320178871013	28.160255680657446	29.668186736433885	15.033296378372908	43.64030786541538	0.5289306825939969	15.0	43.659905946305415	0.9491734675538956	1.2170139452302104	0.7799199600579351	0.8049720435473955	0.6793002915451894	104.0	3.0	32.38826948140329	42.0	570.0	4419.0	70220.0	0.5	0.3541666666666667	0.9313725490196079	-1.0	0.26425828683109776	168.23952406373644	52.94504769818789	6.0	0.5310457516339869	103.0	110.0	213.0	5066.0	3703.0	8769.0	70.0
8	164	large	E	922.0	591.0	98.25483391999992	75.76955255999998	9.528233316740278E-5	1513.0	176.02438647999998	38.2099463490856	28.284271247461902	38.74423222960212	60.6977925178613	29.410882339705484	26.278790043405035	13.038404810405298	36.063908266465724	26.021529547664947	16.64331697709324	41.355301902157315	1.119187081715982	1.3509256086106294	0.828459446310311	0.7711534337505707	0.6409978308026031	111.0	4.0	34.17601498127012	66.0	48.0	9964.0	7342.0	0.5	0.07534699272967614	0.42105263157894735	0.015466418915998988	-1.0	152.90561141205322	54.966648127543394	11.0	1.8771929824561404	94.0	95.0	189.0	4596.0	6539.0	11135.0	64.0
9	177	large	F	963.0	643.0	98.91168815999991	79.18376611999996	3.443968377224518E-5	1606.0	180.50966784000002	37.8549864614954	30.59411708155671	51.54629078329404	57.47639444295626	28.792360097775937	27.454208099796823	13.601470508735444	36.586989706330165	24.710633027411188	15.652475842498529	43.39218578391695	1.0487412346083667	1.2373289400894598	0.8475848261760869	0.8005501431935123	0.667705088265836	64.0	3.0	33.28663395418648	294.0	335.0	15467.0	18588.0	0.6428571428571429	0.3916562889165629	0.5325914149443561	-1.0	0.0359515691928809	128.10166604407044	53.797040964133735	1.0	0.24324324324324326	67.0	60.0	127.0	3962.0	4303.0	8265.0	67.0
9	178	large	api	727.0	518.0	84.18376611999997	70.59797968	1.2094498551836914E-4	1245.0	157.19595935999993	33.83784863137726	27.202941017470888	24.919664369832407	41.553703188267704	26.419689627245813	26.046549618199485	12.529964086141668	22.932900033143017	32.643529220965064	14.866068747318506	34.572814756733145	1.0143258901664889	1.2439040546992752	0.8154374015701003	0.8386175023265877	0.7125171939477304	76.0	4.0	30.528675044947494	373.0	384.0	7657.0	9758.0	0.5833333333333334	0.6080321285140562	0.5072655217965654	-1.0	0.15844369439615882	0.0	0.0	0.0	0.010568031704095112	75.0	70.0	145.0	1678.0	2150.0	3828.0	28.0
9	179	large	F	1206.0	675.0	110.91168815999991	80.59797967999995	6.655378763604537E-5	1881.0	193.92388140000006	41.23105625617661	36.138621999185304	63.79988515865264	74.05460409907714	30.01666203960727	27.602558256338074	14.317821063276353	44.1414837566126	14.859448708700237	17.029386365926403	45.907836060575825	1.0874594217264217	1.1409139025031476	0.9531476646402085	0.7266860780599629	0.5597014925373134	81.0	4.0	35.805027579936315	65.0	105.0	12552.0	18953.0	0.6428571428571429	0.09037745879851143	0.6176470588235294	-1.0	0.027885915244693017	156.2040792858241	54.40274248366111	13.0	1.4529411764705882	110.0	67.0	177.0	6598.0	2745.0	9343.0	55.0
9	182	large	F	887.0	623.0	94.32590171999993	78.84062035999997	6.945441640353871E-5	1510.0	175.58073563999994	36.24913792078372	29.966648127543394	43.172031755695	59.44054165329806	28.160255680657446	27.961358585412075	13.152946437965905	34.759447321299454	26.996679660559696	15.231546211727817	40.366236811863914	1.0071132843791482	1.2096493997760753	0.832566266362452	0.8358321407202979	0.7023675310033822	100.0	3.0	32.7566787083184	111.0	133.0	19304.0	22004.0	0.7857142857142857	0.16158940397350993	0.5450819672131147	-1.0	0.024772879291356187	95.25891357668598	35.201164186427576	12.0	0.8114754098360656	118.0	81.0	199.0	4983.0	3016.0	7999.0	42.0
9	187	medium	iso	1087.0	344.0	105.81118307999989	54.870057640000006	5.077404816702627E-5	1431.0	163.09545427999996	40.22437072223753	33.015148038438355	44.774427230365944	61.13367761289231	19.1049731745428	22.760576368103614	13.038404810405298	28.838238589490444	20.838919128849163	17.26267650163207	32.9298200333873	0.8393888127242801	1.2183610588510987	0.6889491474028353	0.5185657701087681	0.31646734130634774	119.0	3.0	37.0	47.0	231.0	7645.0	40064.0	0.7142857142857143	0.19426974143955275	0.8309352517985612	-1.0	0.07477743371437082	138.66183590225228	49.64923693221916	10.0	0.8920863309352518	145.0	37.0	182.0	5797.0	1321.0	7118.0	51.0
10	199	large	E	989.0	865.0	117.29646443999984	102.74011527999991	1.6669375903862092E-4	1854.0	222.4507932800001	38.01315561749642	30.805843601498726	4.585335898561105	5.221076334993711	35.84689665786984	30.376305533618158	4.123105625617661	2.209761295411557	56.54771291234013	20.615528128088304	24.283381606944097	1.180094024870709	1.2339592484215254	0.9563476479310637	0.875901211264165	0.8746208291203236	99.0	3.0	39.66106403010388	103.0	11.0	15160.0	1056.0	0.0	0.061488673139158574	0.09649122807017543	0.10694536988205787	-1.0	124.6840777716516	53.4944087279565	3.0	1.2543859649122806	97.0	81.0	178.0	8707.0	5695.0	14402.0	136.0
10	205	large	F	916.0	580.0	97.15432883999992	73.76955255999998	6.15779061708281E-5	1496.0	173.33809495999998	36.235341863986875	30.610455730027933	42.27368900609372	66.24158579372929	25.96150997149434	28.191839812670203	13.341664064126334	34.46911042507206	21.92061450891008	16.1245154965971	37.66077346619795	0.9208873966368988	1.183757020266807	0.7779361649989116	0.7593027859982285	0.6331877729257642	98.0	3.0	33.52610922848042	37.0	63.0	5189.0	10087.0	0.07142857142857142	0.06684491978609626	0.63	0.06308916386869139	-1.0	151.075855330087	51.617913123185346	7.0	2.18	80.0	50.0	130.0	4037.0	1691.0	5728.0	70.0
10	207	medium	iso	1262.0	486.0	116.7401152799999	67.76955256	7.198434016956963E-5	1748.0	187.33809495999998	43.32435804486894	35.73513677041127	44.49116986466381	44.413123936242926	25.495097567963924	23.55050076786799	12.206555615733702	31.06797332359808	32.684917578575075	18.788294228055936	44.39379214292294	1.0825713567309412	1.2123742053435078	0.8929349964388356	0.5805164094403664	0.38510301109350237	97.0	3.0	39.05124837953327	15.0	321.0	1324.0	31089.0	0.09090909090909091	0.19221967963386727	0.9553571428571429	-1.0	0.1442570253928589	70.61111169174957	23.332478337916207	4.0	0.44047619047619047	255.0	52.0	307.0	6550.0	1244.0	7794.0	31.0
10	211	large	F	958.0	644.0	99.25483391999992	79.84062035999996	4.657983106273022E-5	1602.0	181.9238814	37.48332962798263	31.400636936215164	30.01836742760908	46.90526700750584	27.80287754891569	30.27079854551486	12.806248474865697	28.86616559251046	34.26682083505833	17.08800749063506	39.5305039525976	0.9184718899011391	1.1937123983861657	0.7694247719491422	0.8044003219465568	0.6722338204592901	68.0	3.0	35.17101079013795	101.0	75.0	10338.0	7335.0	0.6363636363636364	0.10986267166042447	0.42613636363636365	0.03492055986630077	-1.0	150.8931790232623	57.503984234875425	5.0	0.6761363636363636	74.0	68.0	142.0	6225.0	7221.0	13446.0	81.0
10	212	medium	E	1215.0	510.0	114.91168815999991	68.94112544	7.034183415613717E-5	1725.0	186.26702716	41.43669871020132	34.36568055487916	55.25119875081742	69.71519066446163	25.059928172283335	24.137588790949675	13.892443989449804	39.312977401815935	19.99087429398983	19.1049731745428	41.91234393495847	1.0382117447323276	1.2057581296558444	0.8610447810363601	0.5999487653858869	0.41975308641975306	62.0	3.0	38.27531841800928	191.0	144.0	8134.0	6405.0	0.38461538461538464	0.19420289855072465	0.4298507462686567	-1.0	0.02072993291936671	129.20495900361144	51.55407300179505	1.0	0.2656716417910448	103.0	78.0	181.0	5433.0	4975.0	10408.0	62.0
10	214	large	iso	961.0	569.0	99.66904747999993	72.355339	4.4462327301605424E-5	1530.0	174.85281359999996	38.05259518088089	31.064449134018133	20.616590226473463	34.29116077380008	26.40075756488817	25.814533052554363	13.601470508735444	21.02353324910547	38.43621996478513	17.46424919657298	37.31555839560167	1.0227090883705061	1.2249563807397492	0.8348942904831385	0.7259559595421956	0.5920915712799167	63.0	3.0	36.138621999185304	66.0	407.0	3259.0	22486.0	0.8333333333333334	0.30915032679738563	0.8604651162790697	-1.0	0.16231297003707088	97.95855296783472	37.58744561219963	6.0	0.28118393234672306	86.0	84.0	170.0	7597.0	6354.0	13951.0	114.0
11	221	large	iso	801.0	517.0	89.08326103999994	68.94112544000001	5.883714174977755E-5	1318.0	160.8528135999999	32.2490309931942	29.274562336608895	0.46962701968964726	0.0	24.186773244895647	25.466916355429273	13.152946437965905	0.12403473458920847	39.38572972474919	15.132745950421556	-1.0	0.9497330932152407	1.1016059137753742	0.8621350714797438	0.773895394433801	0.6454431960049938	66.0	3.0	32.38826948140329	68.0	404.0	4061.0	30066.0	0.6428571428571429	0.3581183611532625	0.8559322033898306	-1.0	0.18733754255185417	131.08382074300948	51.569655502096694	7.0	0.3411016949152542	81.0	134.0	215.0	4987.0	11031.0	16018.0	65.0
11	225	large	F	929.0	573.0	96.74011527999991	73.59797967999997	5.052635357179771E-5	1502.0	172.75230851999999	36.796738985948195	31.144823004794873	40.60129464500449	55.79201863015069	26.68332812825267	26.296201299063977	13.341664064126334	32.96487768829776	26.264397131878564	15.0	39.86068598469273	1.0147217776737385	1.1814720854340122	0.8588622534412075	0.7607803594918358	0.6167922497308934	78.0	3.0	32.38826948140329	99.0	81.0	15841.0	12998.0	0.42857142857142855	0.11984021304926765	0.45	0.001426156759959636	-1.0	84.85589816778537	32.65286135827989	9.0	0.9388888888888889	116.0	114.0	230.0	6181.0	5796.0	11977.0	82.0
11	228	large	iso	1107.0	813.0	109.08326103999993	92.66904747999995	4.9037363048876814E-5	1920.0	204.16652208000005	40.792156108742276	32.7566787083184	20.695450734063286	16.868657635938973	31.76476034853718	31.241428362304493	11.40175425099138	15.885406946192907	47.8375727268732	18.867962264113206	54.7435231538619	1.016751218291419	1.2453080628831674	0.816465618906708	0.8495258263870474	0.7344173441734417	97.0	3.0	38.47076812334269	111.0	149.0	12573.0	17216.0	0.0	0.13541666666666666	0.573076923076923	-1.0	0.08809067769212005	164.741233411768	62.77059934797141	9.0	0.6423076923076924	116.0	95.0	211.0	12007.0	12655.0	24662.0	140.0
11	229	large	E	1152.0	700.0	111.05382375999986	83.01219323999996	7.914752742438588E-5	1852.0	196.89444412	43.01162633521314	32.202484376209235	44.700024837696105	69.39373938616316	31.04834939252005	27.70280122774951	13.341664064126334	42.08164522526258	24.687536238270344	18.24828759089466	44.95800992036902	1.1207656993697572	1.3356617406509652	0.8391089339906723	0.7474951373074636	0.6076388888888888	52.0	3.0	38.07886552931954	88.0	74.0	10093.0	9289.0	0.5	0.08747300215982722	0.4567901234567901	0.00373813257988569	-1.0	97.77902370258792	35.63201123595259	5.0	0.5679012345679012	83.0	82.0	165.0	7075.0	8690.0	15765.0	113.0
11	231	large	api	1078.0	566.0	104.49747459999992	72.76955255999998	5.277082739069638E-5	1644.0	179.68124071999998	39.6232255123179	32.55764119219941	50.50547785797836	60.02561280243187	26.570660511172846	25.77721976066064	14.560219778561036	36.77136278436126	25.06324076682521	17.4928556845359	42.44896092629258	1.0307806954310528	1.217017697271366	0.846972642831843	0.696376183621188	0.5250463821892394	71.0	3.0	35.805027579936315	106.0	397.0	4794.0	18040.0	0.6	0.3059610705596107	0.7892644135188867	-1.0	0.10110808108612304	74.09913053429266	26.43097569649064	1.0	0.220675944333996	99.0	66.0	165.0	5196.0	3449.0	8645.0	76.0
11	235	large	F	948.0	632.0	98.56854239999991	76.76955256	4.706867620799576E-5	1580.0	178.16652207999994	38.600518131237564	30.0	29.50072462349916	41.33221194446857	28.635642126552707	27.16938424272218	13.341664064126334	27.486677676002053	36.8	17.46424919657298	41.619748351058114	1.0539672843054324	1.286683937707919	0.8191345624341556	0.7788443522727801	0.6666666666666666	91.0	3.0	35.84689665786984	37.0	107.0	3556.0	11822.0	0.2857142857142857	0.09113924050632911	0.7430555555555556	-1.0	0.04136513095945426	79.33977562542421	32.9900301536454	3.0	0.6666666666666666	109.0	81.0	190.0	8676.0	7883.0	16559.0	116.0
11	239	large	F	919.0	627.0	98.15432883999988	78.01219323999996	5.529846614220271E-5	1546.0	178.16652208	37.73592452822641	29.68164415931166	38.71522001584043	51.0988752085691	27.51363298439521	27.60009779319134	12.649110640673518	32.11793576419271	30.557606415999633	17.11724276862369	41.270449476592816	0.99686722817274	1.2713556003058537	0.7840978778344317	0.7947911636904639	0.6822633297062024	74.0	3.0	34.132096331752024	136.0	231.0	7072.0	13570.0	0.6153846153846154	0.23738680465717982	0.6294277929155313	-1.0	0.10377194543470639	103.0112560951171	40.17094811486615	2.0	0.335149863760218	109.0	44.0	153.0	7536.0	2061.0	9597.0	97.0
12	251	large	iso	944.0	943.0	93.84062035999995	94.66904747999993	1.1044269649322361E-4	1887.0	190.50966784000002	38.27531841800928	30.675723300355934	39.004613195924534	46.71609282193355	32.69556544854363	35.65978071436315	19.4164878389476	33.78156089726006	34.0334273385458	16.1245154965971	46.4054512897551	0.9168751123411821	1.2477397205354621	0.7348288246748361	1.0088280226283874	0.9989406779661016	109.0	4.0	33.83784863137726	72.0	93.0	7933.0	12189.0	0.0	0.08744038155802862	0.5636363636363636	-1.0	0.10919746135849895	140.7256257344585	44.31960451701259	5.0	1.0606060606060606	97.0	96.0	193.0	8807.0	7663.0	16470.0	133.0
12	253	large	F	987.0	640.0	100.66904747999993	78.76955256	7.895197417504838E-5	1627.0	182.26702716	36.76955262170047	32.31098884280702	13.873702685485217	9.62524815612392	28.30194339616981	27.531417995426505	14.422205101855956	9.192388155425117	45.866748529731815	18.601075237738275	54.9773383212954	1.0279871309524016	1.1379890847842622	0.9033365475094037	0.7824604933869992	0.6484295845997974	62.0	5.0	36.71511950137164	192.0	120.0	18408.0	12492.0	0.8461538461538461	0.1917639827904118	0.38461538461538464	0.02385504623974117	-1.0	130.22487309558107	50.290888577937864	5.0	0.5032051282051282	144.0	63.0	207.0	12206.0	5491.0	17697.0	112.0
12	266	large	F	1208.0	650.0	110.56854239999988	78.42640679999997	3.9120840725709466E-5	1858.0	191.82337632000005	41.182520563948	35.84689665786984	70.9533757023642	85.72053646975479	28.635642126552707	27.598342963669126	15.231546211727817	44.8734068409056	8.871060807161564	17.26267650163207	44.998866198868534	1.037585559547872	1.148844792814353	0.9031555576851016	0.7093012632497184	0.5380794701986755	111.0	3.0	35.510561809129406	172.0	251.0	9737.0	13791.0	0.5333333333333333	0.22766415500538212	0.5933806146572104	-1.0	0.06003225863771087	143.3906255261715	55.12573222399891	4.0	0.41843971631205673	86.0	80.0	166.0	4024.0	5480.0	9504.0	53.0
12	267	large	F	1050.0	623.0	103.1543288399999	77.59797968	4.5455037506782833E-5	1673.0	182.75230851999993	38.948684188300895	33.12099032335839	76.13897243697885	81.84002497935735	27.85677655436824	27.639175347251317	14.866068747318506	43.05665351600567	7.789622154445272	16.492422502470642	43.4970337818208	1.007872926901148	1.1759516792235694	0.8570700180186004	0.7522513165720875	0.5933333333333334	66.0	3.0	32.89376840679705	56.0	56.0	8545.0	6397.0	0.3333333333333333	0.06694560669456066	0.5	0.012816988785906416	-1.0	146.7773642480337	53.60259642836202	6.0	1.5535714285714286	93.0	106.0	199.0	9085.0	10242.0	19327.0	68.0
12	268	large	iso	752.0	456.0	85.59797967999997	64.11269832	6.428780997813147E-5	1208.0	152.12489155999992	32.0	29.0	28.300755766006375	46.7357045889284	23.345235059857504	23.1086120486823	12.727922061357855	24.0	29.0	14.7648230602334	32.957978908034114	1.0102396029098033	1.103448275862069	0.9155296401370092	0.748997798308784	0.6063829787234043	83.0	3.0	31.016124838541646	66.0	92.0	5288.0	8691.0	0.5	0.13079470198675497	0.5822784810126582	-1.0	0.15192164634414318	112.13412926106365	46.34231187462012	2.0	0.7974683544303798	70.0	47.0	117.0	5297.0	3372.0	8669.0	69.0
12	275	large	F	797.0	615.0	88.25483391999995	76.84062035999995	7.23752501709643E-5	1412.0	167.9238814	34.713109915419565	29.0	18.156139444477276	35.97472393563295	27.65863337187866	27.028701439481498	13.601470508735444	21.058326430018006	38.06896551724138	15.264337522473747	35.84833509723989	1.0233060376136682	1.1970037901868815	0.8548895550730923	0.8706675537982813	0.7716436637390214	95.0	3.0	32.7566787083184	24.0	80.0	3209.0	10846.0	0.42857142857142855	0.07365439093484419	0.7692307692307693	-1.0	0.07512317272084125	150.99321992909773	53.926183683968006	6.0	1.5384615384615385	91.0	71.0	162.0	2334.0	1814.0	4148.0	30.0
13	280	large	F	827.0	583.0	91.59797967999995	75.18376611999997	7.324878053990994E-5	1410.0	169.19595936000002	35.35533905932738	28.442925306655784	28.442928624363333	35.604533980433104	28.178005607210743	25.612323194662924	12.206555615733702	22.910259710444137	35.7206577398792	15.811388300841896	39.352042313518446	1.1001737481230307	1.2430275254090708	0.8850759340674873	0.8208015764393114	0.7049576783555018	72.0	3.0	32.57299494980466	48.0	322.0	2423.0	18474.0	0.6363636363636364	0.2624113475177305	0.8702702702702703	-1.0	0.0925661569430712	122.86547885137489	52.32829040672328	2.0	0.27297297297297296	60.0	74.0	134.0	5973.0	9410.0	15383.0	136.0
13	283	large	iso	925.0	627.0	94.84062035999993	76.42640679999998	5.4362564696279285E-5	1552.0	173.68124072	34.36568055487916	31.575306807693888	68.40047755519244	74.61639163116584	27.313000567495326	28.33869771224378	15.231546211727817	39.865353395583796	11.527995664995561	15.264337522473747	41.346752240296794	0.9638057769921693	1.0883720232452452	0.8855480997373937	0.8058404353524626	0.6778378378378378	93.0	3.0	31.78049716414141	102.0	327.0	6181.0	21233.0	0.26666666666666666	0.2764175257731959	0.7622377622377622	-1.0	0.14260268835683093	118.5151305895044	45.35012873360054	3.0	0.38694638694638694	124.0	105.0	229.0	2704.0	2163.0	4867.0	33.0
13	284	large	iso	808.0	472.0	88.84062035999995	65.355339	5.551121090456122E-5	1280.0	156.6101729199999	34.132096331752024	28.30194339616981	28.964017961886043	35.92352976611454	23.769728648009426	24.04943941647517	13.341664064126334	21.03591859759481	32.54193491619525	14.7648230602334	35.854338590904966	0.9883693435168336	1.205998325061	0.8195445407992928	0.7356470355020834	0.5841584158415841	125.0	3.0	31.906112267087632	21.0	348.0	1993.0	35896.0	0.5714285714285714	0.28828125	0.943089430894309	-1.0	0.22350017569631017	66.69258910479819	20.856183502066138	5.0	0.5230352303523035	114.0	80.0	194.0	3368.0	3562.0	6930.0	36.0
13	286	large	F	1018.0	729.0	101.9827559599999	85.42640679999994	4.023550521598788E-5	1747.0	189.82337632000002	38.2099463490856	32.55764119219941	27.681061568485262	32.18967921852391	31.04834939252005	28.15830855719745	14.317821063276353	24.914978715294172	42.07921550312566	18.027756377319946	46.76903262923906	1.1026354558709417	1.1736091728365272	0.9395252537145332	0.837655405522736	0.7161100196463654	99.0	3.0	36.76955262170047	125.0	112.0	15475.0	13886.0	0.7333333333333333	0.135661133371494	0.47257383966244726	0.014353290204480361	-1.0	104.07736992218584	41.17548642779712	4.0	0.5991561181434599	84.0	57.0	141.0	13856.0	6086.0	19942.0	245.0
13	287	large	iso	939.0	552.0	96.74011527999991	71.35533899999997	4.2801859742656725E-5	1491.0	170.50966783999996	37.21558813185679	29.68164415931166	45.71082927907119	68.04643971174079	26.30589287593181	26.78175274689114	14.142135623730951	35.68397186939048	22.370728401569743	15.524174696260024	38.473816893433316	0.982231936966315	1.2538250216904376	0.7833883675746444	0.7375982423989523	0.5878594249201278	159.0	3.0	33.83784863137726	41.0	402.0	4869.0	58099.0	0.3333333333333333	0.29711602951039573	0.90744920993228	-1.0	0.27344709479340035	149.21342277708334	51.715787819583454	11.0	0.5620767494356659	90.0	77.0	167.0	2712.0	3047.0	5759.0	42.0
13	296	large	E	983.0	624.0	101.08326103999993	77.76955255999998	6.220182036613702E-5	1607.0	180.8528136	37.8549864614954	30.805843601498726	33.08485292873496	52.80176337238524	27.65863337187866	29.368100905878787	14.212670403551895	31.38291969033952	31.065534590763203	17.08800749063506	39.398628831884714	0.9417916895791538	1.2288248603473961	0.7664165333641636	0.7693613340118259	0.6347914547304171	120.0	3.0	36.40054944640259	383.0	104.0	26218.0	9102.0	0.75	0.3030491599253267	0.2135523613963039	0.06270249477318364	-1.0	143.67524670488376	51.08873667420325	5.0	0.35728952772073924	72.0	39.0	111.0	6271.0	2629.0	8900.0	128.0
13	304	large	iso	763.0	394.0	88.59797967999994	60.284271200000006	7.280495922460424E-5	1157.0	151.2964644399999	33.24154027718932	28.284271247461902	24.897665438491973	39.936383146969916	21.93171219946131	21.878153660941646	11.313708498984761	20.396166794510734	31.11269837220809	15.264337522473747	31.772865109475998	1.002448037405244	1.1752659273543158	0.8529542242936384	0.680424897020632	0.5163826998689384	65.0	4.0	31.304951684997057	63.0	227.0	3263.0	11791.0	0.5555555555555556	0.25064822817631804	0.7827586206896552	-1.0	0.09743953866534273	53.68351878649083	21.35755975068582	3.0	0.2517241379310345	186.0	24.0	210.0	6860.0	728.0	7588.0	46.0
14	314	large	F	778.0	572.0	87.84062035999995	75.59797967999997	3.984658555811249E-5	1350.0	166.26702716	32.0624390837628	29.068883707497267	22.01128319791934	32.019262999360706	27.294688127912362	25.33748100747679	12.083045973594572	20.397699572744035	37.70354620522722	15.811388300841896	38.4713923182213	1.0772455288612954	1.1029814356267644	0.9766669628933105	0.8606266596271112	0.7352185089974294	127.0	3.0	31.78049716414141	114.0	96.0	16386.0	13462.0	0.8333333333333334	0.15555555555555556	0.45714285714285713	0.028246523224514222	-1.0	137.8833022258512	50.66410225268993	8.0	0.9380952380952381	188.0	65.0	253.0	4900.0	1956.0	6856.0	23.0
14	317	medium	iso	824.0	392.0	91.32590171999993	61.76955256000001	4.0322622620507564E-5	1216.0	155.09545427999993	34.132096331752024	29.410882339705484	23.838740183171694	24.062280558247778	22.20360331117452	21.317169142963373	11.045361017187261	15.527906485689762	33.491004745213765	16.1245154965971	38.08385033955499	1.0415831090078747	1.1605260915845688	0.8975094283194524	0.6763640040410658	0.47572815533980584	107.0	4.0	32.7566787083184	34.0	194.0	2755.0	20676.0	0.75	0.1875	0.8508771929824561	-1.0	0.17539129731128034	131.69577433478585	46.8493802632607	7.0	0.7280701754385965	346.0	89.0	435.0	9235.0	2417.0	11652.0	36.0
[truncated: 67 more columns]
