# Supplementary material for: Exploiting Single-Cell Quantitative Data to Map Genetic Variants Having Probabilistic Effects
Source: PLoS Genet. 2016 Aug 1;12(8):e1006213. doi: 10.1371/journal.pgen.1006213 (PMC4968810; doi:10.1371/journal.pgen.1006213)
Supplement: S1 Dataset — (ZIP) [file pgen.1006213.s007.zip › data/2014-10-07_morpho/segregants/gaelA1-2-2_A.xls]

image_number	cell_	Agroup	C11-1_A	C12-1_A	C13_A	C103_A	C104_A	C115_A	C126_A	C127_A	A7-1_A	A8-1_A	A101_A	A120_A	A121_A	A122_A	A123_A	D14-1_A	D15-1_A	D16-1_A	D17-1_A	D102_A	D105_A	D117_A	D127_A	D135_A	D147_A	D148_A	D154_A	D155_A	D173_A	D176_A	D179_A	D182_A	D188_A	D191_A	D194_A
1	0	A	760.0	100.08326103999991	4.793001401244535E-5	32.449961479175904	28.0178514522438	1.1581887902606165	94.0	3.0	500.0	31522.0	0.6578947368421053	77.90726651453473	24.351591323771842	3.0	0.208	85.0	4923.0	87.0	4.696335887074516E-4	19.4164878389476	0.5983516452371671	3.605551275463989	19.4164878389476	3.605551275463989	0.22803508501982758	0.22803508501982758	0.9548412538721891	0.9548412538721891	5.830951894845301	11.661903789690601	4.47213595499958	2.6076809620810595	0.0	57.917647058823526	1.5021328458257162
1	1	B	928.0	111.39696951999987	6.632679923422351E-5	36.61966684720111	30.805843601498726	1.1887246887606588	84.0	3.0	128.0	11040.0	0.13793103448275862	52.10037488188273	21.2602916254693	5.0	0.6953125	90.0	8278.0	152.0	6.049735860522377E-4	21.2602916254693	0.5805703179709363	3.1622776601683795	21.93171219946131	4.123105625617661	0.18864566947613626	0.25	37.874983651098205	42.27368900609375	6.708203932499369	11.40175425099138	4.123105625617661	2.7653315937748606	1.0	91.97777777777777	1.6525730852863012
1	2	A	868.0	107.74011527999987	8.285428558766492E-5	35.90264614203248	29.832867780352597	1.2034594329438664	91.0	3.0	366.0	24890.0	0.4216589861751152	75.76426845198696	25.298221281347036	2.0	0.38524590163934425	62.0	6593.0	151.0	9.57214600165559E-4	19.6468827043885	0.5472265923426521	1.4142135623730951	20.8806130178211	2.8284271247461903	0.08333333333333334	0.16666666666666669	32.47119229084849	32.47119229084849	5.385164807134504	9.848857801796104	4.47213595499958	2.2022715545545237	1.4142135623730951	106.33870967741936	1.4199908994387986
1	7	A	824.0	104.56854239999991	4.323414103610501E-5	32.2490309931942	30.4138126514911	1.0603416073720413	98.0	3.0	536.0	30780.0	0.6504854368932039	87.68819701049426	23.345235059857504	5.0	0.3451492537313433	90.0	5713.0	87.0	3.972027430379126E-4	18.35755975068582	0.5692437628454629	2.23606797749979	17.88854381999832	2.0	0.14285714285714285	0.125	3.179830119864235	29.744881296942225	6.324555320336759	11.180339887498949	5.385164807134504	2.0761369963434992	1.0	63.477777777777774	1.3705583756345179
1	8	B	653.0	92.42640679999997	1.0507548095699475E-4	30.4138126514911	25.495097567963924	1.192927878405448	118.0	3.0	72.0	10007.0	0.11026033690658499	79.96364774090918	24.351591323771842	4.0	1.9166666666666667	66.0	5640.0	114.0	0.0010270283153592684	17.029386365926403	0.5599227745979918	4.0	18.439088914585774	5.0990195135927845	0.3076923076923077	0.38218767082460553	61.699244233993625	50.389311759973424	5.0990195135927845	9.848857801796104	4.47213595499958	2.2022715545545237	1.4142135623730951	85.45454545454545	1.3340425531914895
1	9	A	1180.0	125.63961019999985	4.836132606902982E-5	41.400483088968905	35.0	1.1828709453991115	88.0	3.0	580.0	21118.0	0.4915254237288136	0.0	0.0	0.0	0.010344827586206896	114.0	16646.0	195.0	7.636908199793003E-4	27.202941017470888	0.657068202779476	6.708203932499369	28.844410203711913	8.54400374531753	0.31243220522753506	0.40321646659202504	12.528807709151494	18.53781366664603	7.280109889280518	12.649110640673518	6.324555320336759	2.0	2.0	146.01754385964912	1.3354559653970923
1	11	A	773.0	100.9116881599999	6.028235289806828E-5	33.301651610693426	28.319604517012593	1.1759221987259016	96.0	3.0	487.0	31296.0	0.630012936610608	72.96844974231085	24.839484696748443	3.0	0.27720739219712526	133.0	7278.0	80.0	3.368254169619119E-4	17.69180601295413	0.5312591165079978	2.23606797749979	17.69180601295413	2.23606797749979	0.15617376188860607	0.15617376188860607	74.05460409907714	74.05460409907714	7.0710678118654755	13.038404810405298	6.0	2.173067468400883	0.0	54.721804511278194	1.4619400934322617
1	12	B	906.0	110.08326103999991	6.34707024624614E-5	37.0	29.0	1.2758620689655173	131.0	3.0	164.0	17647.0	0.18101545253863136	72.38180679256361	28.160255680657446	2.0	0.6097560975609756	100.0	9362.0	127.0	6.793980385786178E-4	19.4164878389476	0.5247699415931784	4.0	20.09975124224178	2.23606797749979	0.2857142857142857	0.14285714285714285	90.0	63.43494882292201	6.324555320336759	11.704699910719626	5.385164807134504	2.17350820818199	2.23606797749979	93.62	1.356547746208075
2	24	B	671.0	94.08326103999993	1.302049395164385E-4	30.083217912982647	26.92582403567252	1.1172626647610515	95.0	3.0	58.0	7689.0	0.08643815201192251	21.116925596240016	10.44030650891055	1.0	0.7068965517241379	82.0	4533.0	92.0	0.0019979274328623445	17.0	0.5650991210173536	2.23606797749979	17.0	2.23606797749979	0.16666666666666666	0.16666666666666666	40.23635830927384	40.23635830927384	7.615773105863909	12.806248474865697	4.242640687119285	3.0184617127124724	0.0	55.28048780487805	1.6642400176483565
2	25	A	822.0	105.15432883999992	6.989890417320683E-5	35.0	28.0178514522438	1.2492035679344369	101.0	3.0	244.0	16064.0	0.29683698296836986	71.02333482646662	28.071337695236398	1.0	0.44672131147540983	90.0	6152.0	111.0	3.2240205650460363E-4	19.924858845171276	0.5692816812906079	6.082762530298219	19.313207915827967	7.0	0.40196026221723297	0.4666666666666667	80.53767779197439	90.0	6.708203932499369	11.180339887498949	5.385164807134504	2.0761369963434992	1.4142135623730951	68.35555555555555	1.6238621586475943
2	27	B	813.0	102.9116881599999	2.772527430938256E-5	34.17601498127012	28.792360097775937	1.1869820627837329	102.0	3.0	51.0	6679.0	0.06273062730627306	68.99409911765085	25.079872407968907	4.0	2.3137254901960786	127.0	13434.0	159.0	0.0013432655929062757	21.213203435596427	0.6207044164517761	5.830951894845301	21.37755832643195	5.385164807134504	0.3819983596576246	0.35355339059327373	51.519801751656985	42.357454705935275	8.06225774829855	13.341664064126334	6.082762530298219	2.193356061110647	1.0	105.77952755905511	1.5031263957123717
2	29	B	961.0	112.56854239999987	6.226115696946726E-5	37.48332962798263	30.4138126514911	1.2324442863346476	117.0	3.0	130.0	14882.0	0.13527575442247658	28.166084588601926	13.601470508735444	2.0	0.4461538461538462	76.0	11189.0	207.0	7.454564883003108E-4	22.67156809750927	0.6048440285994269	4.47213595499958	23.430749027719962	5.385164807134504	0.2324952774876386	0.2929143502255349	18.434948822922024	23.198590513648185	6.324555320336759	11.180339887498949	4.123105625617661	2.711630722733202	1.0	147.22368421052633	1.4060237733488246
2	30	B	695.0	95.49747459999992	1.486747682287537E-4	31.25699921617557	26.30589287593181	1.1882128222598254	91.0	3.0	140.0	9915.0	0.2014388489208633	63.9816897384733	26.076809620810597	2.0	0.65	68.0	7768.0	170.0	4.117753813356256E-4	20.024984394500787	0.6406560097470205	4.123105625617661	20.09975124224178	4.0	0.26559258100921596	0.26666666666666666	21.161259816828277	7.125016348901795	5.0	8.94427190999916	4.47213595499958	2.0	1.0	114.23529411764706	1.4881565396498455
2	33	B	805.0	102.91168815999994	7.624762494823227E-5	34.40930106817051	28.600699292150182	1.2030929984154117	150.0	3.0	177.0	15474.0	0.21987577639751552	65.63412906223496	25.059928172283335	2.0	0.7401129943502824	72.0	6992.0	127.0	3.525382951776495E-4	19.79898987322333	0.5753964555687505	4.0	20.0	2.8284271247461903	0.2857142857142857	0.16666666666666669	54.462322208025626	9.462322208025618	5.385164807134504	9.848857801796104	4.47213595499958	2.2022715545545237	2.8284271247461903	97.11111111111111	1.3077803203661327
3	36	B	792.0	102.91168815999993	8.31029660027986E-5	34.9857113690718	27.294688127912362	1.2817772895999633	85.0	3.0	65.0	8648.0	0.08207070707070707	77.63607624666582	23.259406699226016	5.0	2.046153846153846	64.0	10857.0	245.0	0.001019127902198653	17.4928556845359	0.5	0.0	18.35755975068582	1.0	0.0	0.058823529411764705	-1.0	30.963756532073518	5.385164807134504	9.848857801796104	3.605551275463989	2.7315816776253388	1.0	169.640625	1.4442295293359124
3	37	B	914.0	110.32590171999988	6.840956063235302E-5	36.124783736376884	31.064449134018133	1.1628979345658914	106.0	3.0	104.0	9463.0	0.1137855579868709	62.60416997594345	25.495097567963924	2.0	0.6442307692307693	65.0	11532.0	191.0	0.0011691600531069165	23.345235059857504	0.6462387492814068	5.830951894845301	24.331050121192877	6.708203932499369	0.350347944635714	0.3946002313234923	24.623564786163627	20.224859431168085	5.656854249492381	9.848857801796104	3.1622776601683795	3.114482300479487	1.0	177.41538461538462	1.0765695456122095
3	38	B	940.0	113.15432883999989	8.993267873668099E-5	38.47076812334269	30.265491900843113	1.2711099574849798	139.0	3.0	175.0	26039.0	0.18617021276595744	86.31611574095655	29.068883707497267	3.0	0.8285714285714286	125.0	5203.0	74.0	0.0014650803345039494	20.09975124224178	0.5224681549845627	5.0990195135927845	21.095023109728988	5.385164807134504	0.38218767082460553	0.3866323008783335	87.66269414087617	77.17121712854457	9.433981132056603	16.401219466856727	6.4031242374328485	2.5614401436996532	1.0	41.624	1.777820488179896
3	39	A	813.0	104.9116881599999	7.481883222675527E-5	35.510561809129406	28.284271247461902	1.255487952948972	164.0	4.0	273.0	19214.0	0.33579335793357934	51.611440606075234	24.596747752497688	1.0	0.17216117216117216	151.0	7455.0	94.0	0.0025240411236809907	21.0	0.59137335288796	5.0	20.12461179749811	6.0	0.31622776601683794	0.42857142857142855	46.33221985386964	80.53767779197439	11.40175425099138	20.248456731316587	5.830951894845301	3.4725816807401038	5.0	49.370860927152314	1.9039570757880617
3	44	B	1204.0	128.81118307999986	1.74313351449959E-4	39.21734310225516	37.0	1.059928191952842	162.0	3.0	165.0	25652.0	0.13704318936877077	72.08036506970912	29.154759474226502	5.0	0.7515151515151515	120.0	3873.0	47.0	2.90519024551827E-4	19.697715603592208	0.5022705274100914	2.23606797749979	20.615528128088304	2.0	0.1111111111111111	0.10526315789473684	84.68545433005525	68.74949449286676	7.211102550927978	12.806248474865697	5.656854249492381	2.263846284534354	1.0	32.275	1.4562354763749032
3	52	A	749.0	100.3259017199999	1.2423844329404648E-4	32.64965543462902	28.178005607210743	1.158692914244931	61.0	2.0	206.0	16389.0	0.2750333778371162	68.47319386701648	23.430749027719962	2.0	0.5242718446601942	165.0	6230.0	59.0	5.454983234579447E-4	18.867962264113206	0.5778916197719314	2.23606797749979	20.591260281974	3.605551275463989	0.14285714285714285	0.22803508501982758	35.36246188706906	5.617580590126835	10.44030650891055	18.681541692269406	6.324555320336759	2.9538110975483858	2.0	37.75757575757576	1.5626003210272874
3	54	A	962.0	112.56854239999988	2.7642328250268327E-5	36.89173349139343	31.064449134018133	1.1875869207348648	85.0	3.0	484.0	34052.0	0.5031185031185031	105.02046395701511	29.068883707497267	3.0	0.4256198347107438	82.0	5474.0	106.0	2.47485415920095E-4	26.40075756488817	0.7156280029792385	7.810249675906654	25.80697580112788	7.0710678118654755	0.45863365291505465	0.41666666666666674	16.504361381755018	11.30993247402023	5.830951894845301	10.816653826391969	5.0	2.1633307652783937	1.0	66.7560975609756	1.587869930580928
4	58	B	1033.0	123.05382375999987	3.9646869373013315E-4	39.698866482558415	31.240998703626616	1.27072975032485	92.0	6.0	126.0	11504.0	0.12197483059051308	14.650281539872884	6.0	3.0	0.30158730158730157	108.0	11030.0	138.0	4.2585090077719635E-4	26.076809620810597	0.6568653448145017	9.055385138137417	27.784887978899608	11.045361017187261	0.5290212483716217	0.6452768805402275	55.42580852588479	54.28004568770967	7.211102550927978	12.727922061357855	5.656854249492381	2.25	2.0	102.12962962962963	1.3512239347234813
4	64	B	682.0	94.66904747999996	1.134638401217235E-4	31.575306807693888	25.495097567963924	1.2384854273854633	128.0	3.0	75.0	13509.0	0.10997067448680352	62.884982575390225	23.021728866442675	3.0	1.72	155.0	8725.0	99.0	5.988693496082783E-4	17.029386365926403	0.5393260774833354	2.8284271247461903	16.1245154965971	1.4142135623730951	0.2102353324910547	0.10511766624552735	56.309932474020215	56.309932474020215	9.055385138137417	16.492422502470642	6.082762530298219	2.7113375576182603	1.4142135623730951	56.29032258064516	1.7587392550143266
4	69	B	1293.0	132.2253966399999	1.6910237277160606E-4	42.1070065428546	37.05401462729781	1.1363682711949445	98.0	3.0	143.0	13092.0	0.1105955143078113	91.9949021898263	35.90264614203248	4.0	0.5104895104895105	151.0	15378.0	129.0	3.5437970914027796E-4	24.515301344262525	0.5822143001144469	5.0	23.53720459187964	4.47213595499958	0.24028466566610635	0.21271781490575853	50.40379136024973	60.70863782901576	8.602325267042627	15.0	7.211102550927978	2.0801257358446095	1.0	101.84105960264901	1.2666796722590714
4	72	B	1213.0	127.74011527999987	8.890014273082371E-5	43.01162633521314	34.48187929913333	1.2473689720355292	101.0	3.0	95.0	14874.0	0.07831821929101401	43.465641329125056	20.396078054371138	3.0	0.8210526315789474	149.0	7896.0	78.0	4.083791249728522E-4	29.274562336608895	0.6806197493779057	9.486832980505138	30.14962686336267	10.770329614269007	0.5	0.55766652858546	34.38034472384487	37.74680538727466	7.615773105863909	15.231546211727817	6.708203932499369	2.270584848790187	1.4142135623730951	52.993288590604024	1.4718844984802433
4	74	B	812.0	103.7401152799999	4.95180441666956E-5	33.015148038438355	29.0	1.1384533806358053	98.0	3.0	122.0	15426.0	0.15024630541871922	75.25796164336964	27.313000567495326	4.0	0.8934426229508197	132.0	6946.0	92.0	0.0030399048938435755	19.6468827043885	0.5950869183295601	5.0	21.587033144922902	6.4031242374328485	0.3333333333333333	0.4099180245918029	53.13010235415598	38.659808254090095	8.06225774829855	15.811388300841896	7.280109889280518	2.171861213815347	2.0	52.621212121212125	1.748344370860927
5	79	B	904.0	108.56854239999987	3.6692853323987684E-5	34.713109915419565	30.479501308256342	1.138900192767144	84.0	2.0	92.0	13415.0	0.10176991150442478	80.70892694376226	26.0	1.0	1.2173913043478262	105.0	14291.0	183.0	9.858585330550043E-4	20.0	0.5761512019156774	3.1622776601683795	20.615528128088304	3.605551275463989	0.17541160386140586	0.19999999999999998	21.801409486351808	6.546290783294033	6.708203932499369	12.529964086141668	5.830951894845301	2.148871112659745	1.0	136.10476190476192	1.3445525155692393
5	80	A	795.0	102.9116881599999	7.113731372858947E-5	32.984845004941285	28.861739379323623	1.1428571428571428	85.0	2.0	513.0	38903.0	0.6452830188679245	89.48674691873065	25.0	4.0	0.3235867446393762	79.0	11628.0	219.0	0.0015812334656972943	22.090722034374522	0.6697233845138647	6.324555320336759	23.08679276123039	7.280109889280518	0.4	0.4414215005824598	32.47119229084848	29.9816393688493	7.0710678118654755	11.40175425099138	5.0990195135927845	2.23606797749979	1.0	147.18987341772151	1.487874097007224
5	84	B	958.0	112.91168815999988	8.779629443267794E-5	35.510561809129406	31.400636936215164	1.1308866721800206	81.0	3.0	159.0	13676.0	0.16597077244258873	60.68542387130517	27.80287754891569	1.0	0.6037735849056604	120.0	5034.0	62.0	3.185861998309199E-4	21.0	0.59137335288796	5.0	22.02271554554524	5.385164807134504	0.2808279781508652	0.3083536398570881	46.33221985386964	31.263731694377427	6.4031242374328485	12.529964086141668	5.830951894845301	2.148871112659745	1.4142135623730951	41.95	1.4779499404052443
5	85	A	1194.0	126.95331867999985	1.44294388336964E-4	41.86884283091664	35.4682957019364	1.180458265679532	104.0	3.0	685.0	39796.0	0.5737018425460636	92.84345782811513	32.89376840679705	3.0	0.21897810218978103	179.0	5760.0	46.0	3.904481090325944E-4	22.80350850198276	0.5446414794426626	5.385164807134504	24.839484696748443	6.0	0.31514293343362576	0.3333333333333333	72.70755060012232	50.9061411137705	8.246211251235321	15.132745950421556	7.0710678118654755	2.1400934559032696	2.23606797749979	32.17877094972067	1.4295138888888888
5	88	B	749.0	100.32590171999993	1.1780087737793467E-4	33.37663853655727	27.459060435491963	1.215505483698801	104.0	3.0	61.0	8876.0	0.0814419225634179	70.80056877522846	26.1725046566048	3.0	1.2295081967213115	80.0	8523.0	153.0	0.0021089196395068107	21.587033144922902	0.6467707381999757	5.0	19.924858845171276	4.47213595499958	0.31622776601683794	0.3028912664076914	26.25024236968889	52.81529354676688	7.211102550927978	13.601470508735444	4.242640687119285	3.205897343611891	2.23606797749979	106.5375	1.4361140443505809
5	91	B	980.0	113.49747459999989	1.34996763629157E-4	37.48332962798263	30.4138126514911	1.2324442863346476	106.0	2.0	104.0	5332.0	0.10612244897959183	23.35328700135523	11.40175425099138	3.0	0.3557692307692308	139.0	6573.0	85.0	0.0010550055013716568	24.186773244895647	0.6452674691641953	6.0	24.331050121192877	6.082762530298219	0.3333333333333333	0.3333333333333333	8.972626614896399	0.48969559312922684	7.615773105863909	14.866068747318506	5.385164807134504	2.760559663396612	1.0	47.28776978417266	1.7975049444698008
6	94	B	842.0	106.32590171999993	1.263567158165514E-4	36.05551275463989	28.30194339616981	1.2739589027486853	68.0	3.0	168.0	14935.0	0.1995249406175772	71.06341344736882	28.600699292150182	1.0	0.5952380952380952	240.0	12119.0	89.0	0.0020010338378538754	19.849433241279208	0.5505242256948581	5.385164807134504	19.79898987322333	4.123105625617661	0.362245385694578	0.26559258100921596	78.11134196037203	70.34617594194668	10.63014581273465	20.248456731316587	8.602325267042627	2.3538352832219465	1.4142135623730951	50.49583333333333	1.7625216602029872
6	98	B	843.0	107.39696951999989	1.011514456546657E-4	34.713109915419565	29.206163733020468	1.1885542460399532	92.0	4.0	156.0	11817.0	0.18505338078291814	12.152993742766872	5.385164807134504	1.0	0.30128205128205127	116.0	7843.0	113.0	0.001775444755215811	18.439088914585774	0.5311851620184318	3.1622776601683795	17.69180601295413	2.23606797749979	0.21271781490575853	0.1514456332038457	68.19859051364818	76.32869286780416	9.219544457292887	15.0	6.4031242374328485	2.342606428329091	1.0	67.61206896551724	1.6712992477368354
6	99	A	970.0	112.81118307999985	5.760589341296025E-5	37.64306044943742	31.240998703626616	1.204925002767841	84.0	3.0	275.0	14189.0	0.28350515463917525	64.14799460211626	28.635642126552707	1.0	0.2581818181818182	88.0	11911.0	193.0	3.5446663126272195E-4	22.20360331117452	0.5898458586011796	6.082762530298219	22.67156809750927	5.0990195135927845	0.3736611319222725	0.295378269592824	60.80251395393552	40.03025927188969	6.082762530298219	11.180339887498949	5.0990195135927845	2.1926450482675732	2.23606797749979	135.35227272727272	1.4259088237763413
6	105	A	649.0	91.59797967999994	1.356030007920098E-4	29.5296461204668	25.553864678361276	1.1555843506314007	119.0	3.0	233.0	22821.0	0.35901386748844377	64.99379709840382	21.93171219946131	3.0	0.5278969957081545	148.0	5260.0	55.0	0.0031782891490384074	15.652475842498529	0.5300597162134598	1.0	15.652475842498529	1.0	0.06666666666666667	0.06666666666666667	28.300755766006375	28.300755766006375	11.40175425099138	20.12461179749811	5.385164807134504	3.737046593418299	0.0	35.54054054054054	1.5475285171102662
6	109	B	1059.0	123.88225087999983	4.531136354306303E-4	40.0	32.202484376209235	1.242140188089074	96.0	5.0	156.0	19199.0	0.14730878186968838	81.9794986623774	34.539832078341085	3.0	0.5448717948717948	76.0	6930.0	130.0	7.99704509951963E-4	21.95449840010015	0.5488624600025037	3.1622776601683795	21.95449840010015	3.1622776601683795	0.23249527748763857	0.23249527748763857	55.30484646876603	55.30484646876603	5.656854249492381	10.295630140987	4.47213595499958	2.3021728866442674	0.0	91.1842105263158	1.4256854256854257
6	110	A	709.0	96.08326103999993	5.12635509088766E-5	30.463092423455635	28.231188426986208	1.079058095702976	137.0	3.0	470.0	33026.0	0.6629055007052186	79.31062979347767	23.021728866442675	1.0	0.35319148936170214	120.0	4022.0	51.0	6.488237239031136E-4	19.697715603592208	0.6466091928482474	4.47213595499958	18.788294228055936	3.605551275463989	0.3028912664076914	0.23620751769642942	3.3664606634298018	10.491477012331597	7.280109889280518	13.0	6.324555320336759	2.0554804791094465	1.0	33.516666666666666	1.5216310293386375
6	113	B	679.0	96.08326103999993	1.3762823904282787E-4	32.202484376209235	26.40075756488817	1.2197560731756085	109.0	3.0	82.0	14062.0	0.12076583210603829	65.51671587904053	23.021728866442675	8.0	1.5731707317073171	65.0	2779.0	66.0	0.0028966919069545764	19.313207915827967	0.5997427928292485	3.0	18.788294228055936	2.23606797749979	0.21428571428571427	0.14285714285714285	26.565051177077976	0.0	6.4031242374328485	10.816653826391969	5.0	2.1633307652783937	1.4142135623730951	42.753846153846155	1.5437207628643397
6	114	B	632.0	91.49747459999995	1.30595954874116E-4	31.144823004794873	24.186773244895647	1.2876799517425355	72.0	3.0	55.0	7681.0	0.08702531645569621	35.56730486818087	15.652475842498529	2.0	1.1818181818181819	100.0	4390.0	73.0	8.211871293589641E-4	16.0312195418814	0.5147314383328917	2.23606797749979	16.278820596099706	4.123105625617661	0.17845765256206242	0.33333333333333337	70.5599651718238	83.08877288097533	6.708203932499369	13.038404810405298	5.0	2.6076809620810595	2.0	43.9	1.662870159453303
6	116	B	1354.0	134.12489155999987	3.8905645807931174E-5	41.88078318274385	39.66106403010388	1.0559672113424676	49.0	4.0	98.0	4939.0	0.0723781388478582	73.25338322952896	33.61547262794322	1.0	0.3163265306122449	107.0	8809.0	113.0	0.0014881058656901168	26.1725046566048	0.6249287302580498	6.324555320336759	26.90724809414742	8.06225774829855	0.3174203325344759	0.4219978575547771	40.13548556223947	51.44541803625967	7.280109889280518	13.92838827718412	5.385164807134504	2.58643677139299	2.23606797749979	82.32710280373831	1.3725735043705303
7	128	B	675.0	94.66904747999995	1.475040139806362E-4	30.805843601498726	25.0	1.2322337440599491	57.0	3.0	40.0	6305.0	0.05925925925925926	73.83338347953078	23.021728866442675	4.0	3.45	163.0	6421.0	67.0	0.002383039881293699	17.204650534085253	0.5584865896432791	1.4142135623730951	17.204650534085253	1.4142135623730951	0.09513029883089882	0.09513029883089882	8.13010235415598	8.13010235415598	13.038404810405298	21.400934559032695	6.4031242374328485	3.342264458016013	0.0	39.392638036809814	1.7008254166017756
7	130	B	843.0	107.15432883999989	9.725712059571376E-5	35.6931365951495	28.442925306655784	1.2549038543091462	69.0	3.0	142.0	15606.0	0.16844602609727166	41.021776667052805	18.24828759089466	3.0	0.5140845070422535	59.0	4934.0	128.0	7.364370881185061E-4	21.02379604162864	0.5890150893739515	5.656854249492381	21.02379604162864	5.656854249492381	0.4204706649821094	0.4204706649821094	57.52880770915151	57.52880770915151	5.385164807134504	8.602325267042627	3.605551275463989	2.385855756810896	0.0	83.62711864406779	1.5306039724361573
8	137	B	1144.0	127.05382375999984	8.644998243623802E-5	41.617304093369626	33.60059523282288	1.2385882989571442	69.0	3.0	173.0	15002.0	0.15122377622377622	16.224535408466927	8.06225774829855	2.0	0.26011560693641617	82.0	12188.0	177.0	7.348631014652749E-4	21.95449840010015	0.5275329307935132	2.23606797749979	22.825424421026653	3.1622776601683795	0.14285714285714285	0.18864566947613626	61.78264414527071	53.65254179111473	6.324555320336759	10.44030650891055	5.0990195135927845	2.047512562185564	1.0	148.6341463414634	1.1908434525763045
8	143	A	650.0	92.66904747999992	1.1973542736981435E-4	29.832867780352597	25.96150997149434	1.1491191310948012	85.0	3.0	170.0	13320.0	0.26153846153846155	58.327856882712275	23.0	1.0	0.45294117647058824	69.0	7625.0	124.0	4.3248567512436226E-4	18.027756377319946	0.6042917667202182	5.0	17.029386365926403	4.47213595499958	0.3904344047215152	0.3333333333333333	69.07549825507884	79.38034472384487	5.656854249492381	9.219544457292887	4.242640687119285	2.173067468400883	1.0	110.5072463768116	1.1220983606557378
8	144	B	703.0	95.49747459999992	5.0926668086904083E-5	31.622776601683793	27.51363298439521	1.1493493650809092	77.0	3.0	174.0	11401.0	0.24751066856330015	28.128541245873485	13.341664064126334	1.0	0.25862068965517243	80.0	9009.0	152.0	3.144449391064967E-4	18.439088914585774	0.5830951894845301	3.1622776601683795	17.26267650163207	2.8284271247461903	0.23249527748763857	0.22222222222222224	36.86989764584402	63.43494882292201	5.830951894845301	10.0	4.242640687119285	2.3570226039551585	1.4142135623730951	112.6125	1.3497613497613499
8	145	B	628.0	90.66904747999995	1.7196068702111475E-4	30.066592756745816	25.079872407968907	1.1988335613379126	56.0	4.0	70.0	8095.0	0.11146496815286625	61.223896595194674	24.08318915758459	2.0	1.0142857142857142	73.0	4696.0	89.0	5.178338860076237E-4	16.1245154965971	0.5362934080044491	1.4142135623730951	16.1245154965971	1.4142135623730951	0.10511766624552735	0.10511766624552735	41.18592516570965	41.18592516570965	5.830951894845301	9.486832980505138	4.123105625617661	2.3008949665421112	0.0	64.32876712328768	1.383517887563884
9	155	B	831.0	104.91168815999988	5.7053513249259856E-5	35.014282800023196	29.017236257093817	1.2066718721864247	70.0	3.0	156.0	13454.0	0.18772563176895307	72.49636536513465	25.0	6.0	0.7564102564102564	178.0	8927.0	89.0	0.004349684517036795	19.1049731745428	0.5456337142090525	2.8284271247461903	20.024984394500787	3.1622776601683795	0.16666666666666669	0.16666666666666669	45.0	18.43494882292201	12.041594578792296	21.18962010041709	6.324555320336759	3.350373113550191	1.4142135623730951	50.151685393258425	1.7746163324745157
9	162	A	665.0	93.25483391999995	9.429614683117349E-5	29.732137494637012	26.90724809414742	1.104986187758979	148.0	3.0	414.0	32585.0	0.6225563909774436	63.629177888782976	22.847319317591726	6.0	0.26811594202898553	68.0	5320.0	113.0	6.951784940079172E-4	16.401219466856727	0.5516327061858612	2.0	17.029386365926403	2.23606797749979	0.14285714285714285	0.14285714285714285	42.27368900609372	15.708637829015743	5.385164807134504	10.0	4.242640687119285	2.3570226039551585	1.0	78.23529411764706	1.4443609022556392
9	167	B	706.0	96.91168815999991	6.80326167799279E-5	32.2490309931942	27.784887978899608	1.1606680227642	98.0	3.0	28.0	2599.0	0.039660056657223795	18.867962264113206	9.433981132056603	1.0	0.5357142857142857	87.0	7495.0	129.0	4.2559674058710367E-4	20.248456731316587	0.627877989127481	5.0990195135927845	20.248456731316587	5.0990195135927845	0.3561309707013459	0.3561309707013459	41.054813770962426	41.054813770962426	6.324555320336759	11.704699910719626	4.123105625617661	2.8388067087090953	0.0	86.14942528735632	1.4973982655103402
9	168	B	782.0	102.5685423999999	5.346165944577003E-5	33.301651610693426	28.319604517012593	1.1759221987259016	96.0	3.0	144.0	9476.0	0.18414322250639387	10.770329614269007	5.385164807134504	1.0	0.2152777777777778	72.0	6759.0	140.0	6.288987448704654E-4	20.808652046684813	0.6248534544155459	6.0	21.400934559032695	6.082762530298219	0.4	0.3976426261351493	47.48955292199915	38.02723071397352	5.385164807134504	9.848857801796104	4.47213595499958	2.2022715545545237	1.0	93.875	1.4913448735019974
10	172	B	896.0	109.4974745999999	6.718163393399213E-5	36.87817782917155	28.861739379323623	1.2777531299998799	101.0	3.0	66.0	8277.0	0.07366071428571429	66.19243392411414	28.178005607210743	1.0	1.0454545454545454	116.0	12609.0	169.0	3.453720101782244E-4	23.769728648009426	0.644547264729739	5.385164807134504	26.68332812825267	8.246211251235321	0.2929143502255349	0.4472135954999579	9.272601777200293	1.5074357587749603	7.0	13.152946437965905	5.0990195135927845	2.579505021093418	3.0	108.69827586206897	1.554762471250694
10	174	B	936.0	113.05382375999987	6.709068113277458E-5	37.64306044943742	30.610455730027933	1.2297451818892953	107.0	3.0	66.0	9250.0	0.07051282051282051	65.63298548825702	29.068883707497267	3.0	0.9242424242424242	141.0	13549.0	163.0	0.0018340104568372946	24.413111231467404	0.6485421466795817	5.385164807134504	24.839484696748443	5.656854249492381	0.31514293343362576	0.3076923076923077	18.799885158652643	4.398705354995542	8.06225774829855	14.866068747318506	6.324555320336759	2.3505318547086316	2.23606797749979	96.09219858156028	1.6962875488965976
10	184	B	894.0	108.91168815999991	5.743010701713846E-5	36.40054944640259	30.083217912982647	1.2099952056888719	124.0	3.0	195.0	23474.0	0.2181208053691275	68.35312835021197	27.730849247724095	2.0	0.41025641025641024	78.0	12112.0	230.0	0.0010210176201284346	18.439088914585774	0.5065607304015044	3.1622776601683795	20.591260281974	4.123105625617661	0.2	0.25	88.99491399474583	56.523721703897344	6.324555320336759	10.04987562112089	5.0	2.009975124224178	2.23606797749979	155.28205128205127	1.4811756935270808
10	192	B	702.0	96.66904747999993	8.400105559968672E-5	31.953090617340916	26.92582403567252	1.1867079935978209	95.0	4.0	114.0	10854.0	0.1623931623931624	47.445880943305546	21.840329667841555	3.0	0.40350877192982454	75.0	11037.0	210.0	4.185300750686445E-4	18.439088914585774	0.5770674622810632	3.1622776601683795	18.110770276274835	4.242640687119285	0.21271781490575853	0.3	36.86989764584402	63.43494882292201	5.830951894845301	9.848857801796104	4.47213595499958	2.2022715545545237	2.0	147.16	1.4270182114705083
10	193	A	705.0	96.66904747999993	8.780120043208435E-5	30.805843601498726	26.627053911388696	1.1569377409914174	67.0	3.0	458.0	24652.0	0.649645390070922	71.218261157395	24.166091947189145	3.0	0.24017467248908297	86.0	10612.0	229.0	0.0011436771297984444	18.439088914585774	0.5985581551705567	3.1622776601683795	19.1049731745428	4.123105625617661	0.21271781490575853	0.2831760569774271	36.86989764584402	41.26860300083956	6.708203932499369	12.041594578792296	5.656854249492381	2.1286732957408	1.0	123.3953488372093	1.855823595929137
11	195	A	793.0	102.91168815999988	1.3692730103991496E-4	34.48187929913333	27.202941017470888	1.2675790928998303	68.0	3.0	303.0	14309.0	0.38209331651954603	0.0	0.0	0.0	0.026402640264026403	86.0	5723.0	96.0	4.4638697886921236E-4	19.924858845171276	0.5778356415066991	2.23606797749979	21.840329667841555	4.123105625617661	0.1315334104411641	0.25	10.175510843043213	2.353296866108307	5.385164807134504	10.770329614269007	5.385164807134504	2.0	2.0	66.54651162790698	1.4426000349467063
11	197	B	1357.0	136.12489155999987	1.623894806218848E-4	42.941821107167776	38.47076812334269	1.116219488248591	103.0	3.0	92.0	14830.0	0.06779661016949153	44.704874130792916	20.518284528683193	5.0	0.8478260869565217	95.0	11564.0	149.0	4.640249188452048E-4	30.870698080866262	0.718895875510817	9.486832980505138	31.76476034853718	10.295630140987	0.4477113292049253	0.5	9.323591778137995	1.2960634980171193	6.708203932499369	10.770329614269007	5.385164807134504	2.0	2.0	121.72631578947369	1.2240574195780007
11	198	B	921.0	111.15432883999986	7.709454766210423E-5	37.013511046643494	31.016124838541646	1.1933634920326766	92.0	3.0	149.0	18859.0	0.16178067318132464	65.49868872281986	20.615528128088304	3.0	0.8187919463087249	100.0	5685.0	85.0	3.4958167500398864E-4	19.0	0.5133260656103843	1.0	19.0	1.0	0.06666666666666667	0.06666666666666667	90.0	90.0	6.082762530298219	12.041594578792296	5.0	2.4083189157584592	0.0	56.85	1.4951627088830255
11	200	B	1248.0	129.39696951999989	6.408450844856292E-5	41.7612260356422	36.40054944640259	1.1472691118888976	124.0	3.0	268.0	21324.0	0.21474358974358973	78.35418356475347	32.802438933713454	4.0	0.3917910447761194	121.0	9975.0	105.0	6.756841896191716E-4	25.298221281347036	0.6057825328153826	4.47213595499958	26.570660511172846	5.830951894845301	0.2222222222222222	0.28317605697742704	9.865806943084369	14.2645122980799	7.615773105863909	14.212670403551895	6.4031242374328485	2.2196462034055524	1.4142135623730951	82.43801652892562	1.2736842105263158
11	203	B	941.0	113.39696951999987	1.2614349126695114E-4	37.64306044943742	29.120439557122072	1.292668003022329	112.0	3.0	169.0	16426.0	0.179596174282678	73.8000666075648	26.419689627245813	2.0	0.47928994082840237	65.0	10718.0	196.0	7.964483544865974E-4	23.769728648009426	0.6314504815552177	5.656854249492381	24.166091947189145	6.4031242374328485	0.31974430679097265	0.37600440202852353	26.56505117707799	32.905242922987895	5.656854249492381	10.0	3.605551275463989	2.773500981126146	1.0	164.8923076923077	1.1886545997387572
11	206	B	793.0	102.3259017199999	3.652982982795485E-5	34.0147027033899	27.730849247724095	1.2266015512013766	104.0	3.0	108.0	9892.0	0.13619167717528374	73.92318036225808	27.294688127912362	3.0	1.0462962962962963	63.0	5738.0	95.0	5.338134832450023E-4	21.400934559032695	0.6291671794297318	6.324555320336759	22.20360331117452	6.708203932499369	0.42543562981151706	0.45433689961153706	47.93567344642118	39.8055710922652	5.385164807134504	9.433981132056603	4.47213595499958	2.1095023109728985	1.0	91.07936507936508	1.0430463576158941
11	210	A	1115.0	122.81118307999986	6.611498244831873E-5	41.036569057366385	33.24154027718932	1.2344966182426296	77.0	3.0	280.0	14603.0	0.25112107623318386	16.890934561250027	7.615773105863909	2.0	0.1392857142857143	94.0	8045.0	97.0	5.369918780627055E-4	27.294688127912362	0.6651308516985475	9.055385138137417	28.653097563788805	10.0	0.5290212483716217	0.5882352941176471	49.36525773502791	43.02506598911802	7.0710678118654755	13.038404810405298	4.0	3.2596012026013246	1.4142135623730951	85.58510638297872	1.133374766935985
12	212	B	1344.0	133.88225087999984	2.1758273276682967E-5	44.294469180700204	37.12142238654117	1.1932320027898422	81.0	2.0	63.0	5838.0	0.046875	66.9960838410601	31.76476034853718	2.0	0.3968253968253968	139.0	7223.0	80.0	0.0014378089752735152	30.083217912982647	0.6791642042318542	9.219544457292887	30.59411708155671	10.770329614269007	0.4748306971768278	0.55766652858546	42.59739053101396	51.869992308214265	8.246211251235321	13.892443989449804	6.708203932499369	2.070963275601209	2.23606797749979	51.96402877697842	1.53952651252942
13	225	B	820.0	104.91168815999993	4.974757244825571E-5	34.48187929913333	29.410882339705484	1.1724190692702159	69.0	3.0	100.0	7012.0	0.12195121951219512	24.192720713788965	11.40175425099138	1.0	0.36	71.0	7935.0	130.0	3.437481314600414E-4	21.02379604162864	0.6097056328991051	5.0	21.93171219946131	5.656854249492381	0.31622776601683794	0.33333333333333337	36.74056202012119	28.61045966596521	5.385164807134504	9.848857801796104	4.47213595499958	2.2022715545545237	1.0	111.7605633802817	1.1632010081915563
13	229	A	977.0	114.56854239999988	5.034078612977287E-5	37.57658845611187	31.304951684997057	1.2003400878628574	89.0	3.0	624.0	26167.0	0.638689866939611	80.80808804954387	30.083217912982647	3.0	0.14903846153846154	96.0	7877.0	102.0	0.0012460787623534174	24.166091947189145	0.6431156456742817	5.385164807134504	24.166091947189145	5.385164807134504	0.27883326429273	0.27883326429273	3.3997141591232776	3.3997141591232776	6.324555320336759	12.041594578792296	4.0	3.010398644698074	0.0	82.05208333333333	1.2431128602259744
13	234	B	1093.0	120.22539663999987	6.126126808122148E-5	40.45985664828782	31.89043743820395	1.268714382695106	85.0	3.0	175.0	12377.0	0.16010978956999086	34.54693685983044	16.0	1.0	0.2857142857142857	93.0	9990.0	118.0	6.876359716494639E-4	23.600847442411894	0.5833151522896124	6.324555320336759	23.600847442411894	6.324555320336759	0.4	0.4	67.52056560289688	67.52056560289688	7.0710678118654755	11.40175425099138	5.0990195135927845	2.23606797749979	0.0	107.41935483870968	1.0984984984984985
13	236	B	991.0	114.91168815999988	4.560464627758467E-5	38.2099463490856	32.14031735997639	1.1888478237824613	69.0	3.0	111.0	12935.0	0.11200807265388496	82.56683607767964	26.92582403567252	4.0	0.8288288288288288	95.0	5138.0	74.0	0.0011437780343996522	22.0	0.5757663148492351	3.605551275463989	22.02271554554524	3.1622776601683795	0.2095684110712273	0.17845765256206245	39.69907348347431	24.443954780416504	7.810249675906654	12.206555615733702	5.0	2.4413111231467406	1.0	54.084210526315786	1.3682366679641884
14	246	B	848.0	105.74011527999988	3.1175483409460104E-5	34.20526275297414	30.364452901377952	1.126490336054166	93.0	3.0	153.0	19320.0	0.1804245283018868	75.18590104176965	27.65863337187866	3.0	0.9084967320261438	67.0	5678.0	96.0	6.79245028304294E-4	22.090722034374522	0.6458281637510221	5.830951894845301	22.02271554554524	6.4031242374328485	0.39492189449597953	0.4505222492060775	45.0	52.69605172201656	6.082762530298219	10.770329614269007	3.1622776601683795	3.40587727318528	1.0	84.74626865671642	1.132793237055301
14	247	A	866.0	106.91168815999993	3.6708539169992387E-5	34.92849839314596	29.832867780352597	1.1708059262123387	109.0	3.0	587.0	46833.0	0.6778290993071594	90.26247249065985	25.0	2.0	0.434412265758092	89.0	3671.0	63.0	9.909780771346047E-4	18.24828759089466	0.5224469539313357	1.4142135623730951	18.110770276274835	2.23606797749979	0.09513029883089882	0.15617376188860607	58.24051991518721	76.67546873810922	5.830951894845301	10.63014581273465	5.656854249492381	1.8791620472966135	1.0	41.247191011235955	1.527376736584037
14	252	B	1399.0	138.22539663999987	7.717445286236325E-5	44.721359549995796	38.47076812334269	1.162476387438193	77.0	3.0	111.0	14795.0	0.07934238741958542	46.303415577190556	17.26267650163207	3.0	0.6846846846846847	109.0	7732.0	90.0	3.0050779296317075E-4	26.92582403567252	0.6020797289396147	5.0	25.80697580112788	5.0990195135927845	0.24028466566610635	0.2626128657194451	26.565051177077976	52.125016348901795	7.211102550927978	13.601470508735444	5.0	2.720294101747089	2.23606797749979	70.93577981651376	1.2687532333160891
14	253	B	638.0	91.84062035999995	2.0939056695417385E-4	30.364452901377952	25.0	1.2145781160551181	66.0	3.0	67.0	5915.0	0.10501567398119123	56.018187657970294	24.351591323771842	2.0	0.8059701492537313	83.0	5440.0	91.0	3.8928237530760294E-4	16.278820596099706	0.5361144048592743	2.23606797749979	18.439088914585774	4.0	0.15617376188860607	0.26666666666666666	42.51044707800082	15.945395900922847	5.830951894845301	10.0	5.0	2.0	2.23606797749979	65.5421686746988	1.3884191176470586
14	259	A	824.0	104.3259017199999	6.425103061435123E-5	34.17601498127012	28.792360097775937	1.1869820627837329	64.0	3.0	490.0	18977.0	0.5946601941747572	0.0	0.0	0.0	0.0	81.0	5376.0	71.0	4.683305071452316E-4	18.867962264113206	0.5520819871612778	4.0	18.027756377319946	4.123105625617661	0.2857142857142857	0.2831760569774271	69.44395478041653	83.48019824834302	6.324555320336759	10.770329614269007	4.47213595499958	2.408318915758459	1.0	66.37037037037037	1.0697544642857144
15	263	B	1041.0	119.39696951999987	4.0902205916081545E-5	39.59797974644666	31.827660925679098	1.2441372879682258	65.0	4.0	161.0	14910.0	0.15465898174831894	78.86265595542487	31.76476034853718	2.0	0.42857142857142855	198.0	6843.0	52.0	7.640793166229988E-4	19.849433241279208	0.5012738874149357	1.4142135623730951	19.849433241279208	1.4142135623730951	0.09090909090909091	0.09090909090909091	90.0	90.0	10.295630140987	19.235384061671343	8.06225774829855	2.3858557568108956	0.0	34.56060606060606	1.504603244191144
15	264	A	425.0	73.94112543999996	1.6445254492444494E-4	24.020824298928627	21.0	1.1438487761394585	69.0	4.0	133.0	6779.0	0.3129411764705882	40.689870289805135	14.866068747318506	2.0	0.3308270676691729	44.0	4962.0	141.0	3.23375488887397E-4	17.26267650163207	0.7186546259531158	5.385164807134504	16.492422502470642	5.0	0.4600856791042167	0.43852900965351466	17.037767795625633	32.106255955117845	4.47213595499958	8.246211251235321	3.1622776601683795	2.6076809620810595	1.4142135623730951	112.77272727272727	1.2503022974607014
15	267	B	1043.0	117.7401152799999	1.1510702438410997E-4	39.56008088970496	32.01562118716424	1.2356493306325556	66.0	3.0	144.0	19559.0	0.13806327900287632	77.10651701981442	31.016124838541646	3.0	0.5833333333333334	109.0	2860.0	38.0	3.6953686738433103E-4	21.02379604162864	0.5314396626297049	4.0	22.360679774997898	5.0990195135927845	0.23529411764705882	0.295378269592824	72.47443162627714	61.16449915225692	7.615773105863909	13.601470508735444	5.385164807134504	2.525729665824826	1.4142135623730951	26.238532110091743	1.4482517482517483
15	271	B	543.0	85.25483391999995	1.7733525649070949E-4	28.635642126552707	23.259406699226016	1.2311424146302747	46.0	3.0	113.0	6433.0	0.20810313075506445	43.109772490945005	21.0	1.0	0.23893805309734514	56.0	9644.0	251.0	9.633509468624113E-4	15.132745950421556	0.5284584114979407	4.47213595499958	16.1245154965971	5.0	0.35691530512412484	0.40961596025952024	88.21008939175393	77.9052429229879	5.385164807134504	8.246211251235321	4.123105625617661	2.0	1.0	172.21428571428572	1.4574865201161342
15	274	B	739.0	99.25483391999991	9.024138992052925E-5	32.0	27.0	1.1851851851851851	51.0	3.0	79.0	7061.0	0.10690121786197564	58.706007372505596	23.706539182259394	4.0	0.7088607594936709	70.0	7053.0	151.0	0.001470789515746623	16.1245154965971	0.5038911092686593	2.0	18.110770276274835	2.8284271247461903	0.14285714285714285	0.18181818181818182	90.0	45.0	5.830951894845301	10.816653826391969	5.0	2.1633307652783937	2.0	100.75714285714285	1.4986530554374027
