# Supplementary material for: Exploiting Single-Cell Quantitative Data to Map Genetic Variants Having Probabilistic Effects
Source: PLoS Genet. 2016 Aug 1;12(8):e1006213. doi: 10.1371/journal.pgen.1006213 (PMC4968810; doi:10.1371/journal.pgen.1006213)
Supplement: S1 Dataset — (ZIP) [file pgen.1006213.s007.zip › data/2014-10-07_morpho/segregants/gaelA1-2-2_A1B.xls]

image_number	cell_id	Cgroup	Agroup	Dgroup	C11-1_A1B	C11-2_A1B	C12-1_A1B	C12-2_A1B	C13_A1B	C101_A1B	C102_A1B	C103_A1B	C104_A1B	C105_A1B	C106_A1B	C107_A1B	C108_A1B	C109_A1B	C110_A1B	C111_A1B	C112_A1B	C113_A1B	C114_A1B	C115_A1B	C116_A1B	C117_A1B	C118_A1B	C126_A1B	C127_A1B	C128_A1B	A7-1_A1B	A7-2_A1B	A8-1_A1B	A8-2_A1B	A9_A1B	A101_A1B	A102_A1B	A103_A1B	A104_A1B	A120_A1B	A121_A1B	A122_A1B	A123_A1B	D14-3_A1B	D15-3_A1B	D16-3_A1B	D17-3_A1B	D104_A1B	D107_A1B
1	3	small	api	A1	894.0	94.0	95.32590171999995	26.970562720000004	7.70848427962608E-5	988.0	124.71067799999985	37.12142238654117	30.4138126514911	25.20112364547508	38.56526084896328	10.198039027185569	11.980454485879225	12.165525060596439	13.011354871334824	22.391142070989662	16.0	20.871410381909453	0.8512230516134007	1.2205448495363576	0.697412349850766	0.28293005608507577	0.10514541387024609	102.0	3.0	34.52535300326414	52.0	52.0	10332.0	10599.0	0.46153846153846156	0.10526315789473684	0.5	-1.0	0.007649369485536684	96.10657005715325	36.72486597210664	6.0	1.2884615384615385	81.0	3687.0	61.0	0.0017297375454538744	19.313207915827967	0.5202712254590279
1	5	small	api	A1	722.0	141.0	83.25483391999992	31.970562720000004	7.15662492790485E-5	863.0	117.63961019999984	31.78049716414141	27.313000567495326	19.1129737336733	33.607864168447264	12.165525060596439	14.198787367105025	12.165525060596439	11.296236120719568	24.05447905207028	14.035668847618199	20.40852101286973	0.8568002848455117	1.1635666716883082	0.7363568463183243	0.384008485930327	0.19529085872576177	89.0	2.0	30.59411708155671	24.0	67.0	2032.0	8382.0	0.23076923076923078	0.10544611819235226	0.7362637362637363	-1.0	0.16815448562170957	79.50244452503887	37.216031035533135	2.0	0.6373626373626373	75.0	9226.0	163.0	5.319961843416758E-4	18.35755975068582	0.5776360154427991
1	14	small	api	A1	827.0	179.0	91.49747459999995	37.798989840000004	4.759977387682505E-5	1006.0	132.12489155999987	34.23448553724738	29.274562336608895	13.834853156658738	22.655232708679762	14.560219778561036	14.862181335764022	11.40175425099138	9.464141052959173	28.967128193050574	16.1245154965971	24.570370876321775	0.9796825546411311	1.1694277490337037	0.8377452608343193	0.4131151160755646	0.21644498186215236	87.0	3.0	34.0147027033899	40.0	115.0	4908.0	17320.0	0.4166666666666667	0.1540755467196819	0.7419354838709677	-1.0	0.1277347092725172	39.453836429294384	14.440679714304853	4.0	0.7032258064516129	104.0	5608.0	82.0	7.187341688461959E-4	19.1049731745428	0.5580622251138094
1	17	small	api	A1	930.0	138.0	97.42640679999994	31.384776280000004	5.02482348780214E-5	1068.0	130.81118307999986	38.2099463490856	30.265491900843113	51.00900595749452	69.44395478041653	11.180339887498949	15.098421395614197	13.038404810405298	22.559571063638213	13.084208289010776	15.556349186104045	24.093632457560236	0.7404972741552056	1.2624921634933406	0.5865361350887399	0.32213829197691424	0.14838709677419354	95.0	3.0	33.28663395418648	44.0	92.0	4554.0	11649.0	0.5833333333333334	0.12734082397003746	0.6764705882352942	-1.0	0.06011409150263062	88.68989756339133	36.43486936350702	4.0	0.7279411764705882	99.0	10179.0	152.0	4.521623648004791E-4	23.194827009486403	0.6070363668553405
2	19	medium	iso	A1	822.0	361.0	90.08326103999995	55.69848476000001	6.631175116676319E-5	1183.0	148.6101729199999	33.61547262794322	30.083217912982647	24.37012005387382	39.45022057678125	20.8806130178211	20.632695778304583	12.649110640673518	19.336333812533713	29.55135991673102	15.033296378372908	30.43138668516529	1.0120157463755757	1.1174161196843306	0.9056749124591736	0.6183000494982973	0.4391727493917275	156.0	2.0	32.0624390837628	48.0	246.0	5298.0	27396.0	0.46153846153846156	0.2485207100591716	0.8367346938775511	-1.0	0.16487134630846006	128.1939805267096	43.965995631711095	7.0	0.6394557823129252	93.0	9986.0	142.0	8.522563946829349E-4	22.847319317591726	0.6796667585330824
2	20	small	api	A1	855.0	195.0	93.49747459999995	39.384776280000004	5.372960219992926E-5	1050.0	135.29646443999988	35.11409973215888	30.083217912982647	16.979710844586123	24.068723301874854	14.035668847618199	16.187769680005665	11.045361017187261	10.423163424144484	28.387920549930588	16.0312195418814	25.557486558349563	0.8670539008813775	1.1672321702328632	0.7428289958015807	0.42123893130264317	0.22807017543859648	94.0	3.0	34.36568055487916	69.0	119.0	4183.0	8283.0	0.75	0.17904761904761904	0.6329787234042553	-1.0	0.050687939972951	45.7811927896132	17.173453851701858	4.0	0.3776595744680851	96.0	7381.0	105.0	3.339563730565403E-4	16.492422502470642	0.46968091530953393
2	21	small	api	A1	820.0	79.0	91.25483391999995	24.727922040000003	7.855747750397776E-5	899.0	118.81118307999986	34.713109915419565	29.614185789921695	10.007979801441337	11.63363399894044	8.0	11.921736485507282	12.0	4.349941574463364	23.60355287018844	16.0	21.571428571428566	0.6710431831575241	1.1721784337299976	0.5724752852022645	0.27097657162663996	0.09634146341463415	82.0	5.0	33.54101966249684	81.0	46.0	8718.0	6128.0	0.5384615384615384	0.14126807563959956	0.36220472440944884	-1.0	0.022245446431837918	67.23927271675963	31.322533340825824	2.0	0.5354330708661418	143.0	6717.0	79.0	0.0010413000749158576	17.029386365926403	0.4905750711307473
2	22	small	api	A1	752.0	78.0	88.84062035999995	23.727922040000003	6.015330124347131E-5	830.0	115.3969695199999	33.24154027718932	26.92582403567252	21.801409486351815	41.717305036411744	8.54400374531753	13.80631056109243	10.44030650891055	11.281065704928503	21.354963890360963	16.0	16.95238838356653	0.6188477151452316	1.2345598126597523	0.5012699334607189	0.2670841552417095	0.10372340425531915	175.0	3.0	31.25699921617557	129.0	52.0	18305.0	9218.0	0.6363636363636364	0.21807228915662652	0.287292817679558	0.005321169965777304	-1.0	91.4838160820024	32.47640458974745	7.0	1.143646408839779	80.0	6983.0	122.0	5.719628044150134E-4	17.08800749063506	0.5140558273817721
2	23	small	api	A1	907.0	222.0	96.32590171999993	44.213203400000005	5.935634536283434E-5	1129.0	142.95331867999988	36.87817782917155	30.479501308256342	40.60129464500446	59.03624346792647	15.811388300841896	17.437094808459218	12.649110640673518	23.32002421550554	19.6853614477436	15.0	27.195587877448066	0.906767352848902	1.2099337668356773	0.7494355292028569	0.4589959980703727	0.24476295479603086	155.0	3.0	33.06055050963308	67.0	139.0	7187.0	17094.0	0.46153846153846156	0.1824623560673162	0.6747572815533981	-1.0	0.099956280510727	94.21659617815226	40.104829096346386	5.0	0.7815533980582524	108.0	8946.0	132.0	4.361564853408496E-4	19.209372712298546	0.5208872521110156
2	31	large	F	B	918.0	523.0	94.91168815999993	68.35533899999999	4.510913956069005E-5	1441.0	165.68124071999995	36.359317925395686	30.528675044947494	54.9506266879516	67.95805548882142	24.331050121192877	25.828440375368476	14.142135623730951	34.13155336264451	17.360727225131086	14.035668847618199	36.82296731756142	0.9420255256448392	1.190989057725686	0.790960688961939	0.7201993803415249	0.5697167755991286	127.0	3.0	32.01562118716424	56.0	376.0	3481.0	26814.0	0.5333333333333333	0.2997918112421929	0.8703703703703703	-1.0	0.1444677285867778	82.34141871878677	28.324517631835686	2.0	0.35648148148148145	245.0	5139.0	32.0	0.008938656237263596	29.206163733020468	0.8032648960287839
2	32	small	api	A1	926.0	191.0	96.74011527999991	37.55634916	4.2115843377841806E-5	1117.0	136.71067799999986	36.40054944640259	30.610455730027933	23.013317822257598	20.081977484180754	13.601470508735444	16.447241063232152	12.36931687685298	11.455871033320664	28.09497537654645	17.46424919657298	33.36360707142752	0.8269758104987933	1.1891541167319097	0.6954319872108149	0.38821898290382145	0.20626349892008639	138.0	3.0	35.73513677041127	72.0	98.0	6723.0	8538.0	0.5384615384615384	0.1521933751119069	0.5764705882352941	0.004747748676049495	-1.0	91.33228569081732	41.754970068883736	3.0	0.4764705882352941	104.0	7202.0	93.0	5.650214673377753E-4	24.758836806279895	0.680177557284833
3	34	small	api	A1	780.0	162.0	87.25483391999997	34.970562720000004	5.691355762703183E-5	942.0	125.05382375999986	32.64965543462902	28.42534080710379	29.438489674671523	40.03025927188969	13.0	16.164813965238547	12.0	15.130328128242713	22.163322659004194	14.142135623730951	23.523809523809526	0.8042158745504719	1.1486108700047504	0.7001639071613052	0.4007865369621005	0.2076923076923077	78.0	4.0	30.805843601498726	15.0	96.0	1781.0	16555.0	0.46153846153846156	0.1178343949044586	0.8648648648648649	-1.0	0.15441701621309376	35.42370334436825	14.682947196029836	6.0	0.9459459459459459	82.0	5464.0	91.0	5.728718471265813E-4	16.1245154965971	0.49386479832479474
3	42	large	iso	B	884.0	553.0	94.32590171999993	72.18376611999997	1.1970612994187911E-4	1437.0	169.33809495999995	36.796738985948195	29.698484809834994	24.44395478041654	42.79740183823419	26.0	26.821434979441733	14.0	24.21410224259959	31.81980515339464	15.811388300841896	35.640000000000015	0.9693739361793524	1.2390106505959702	0.7823774038690295	0.7652592215261573	0.6255656108597285	96.0	3.0	33.83784863137726	40.0	362.0	3620.0	40248.0	0.6	0.2797494780793319	0.900497512437811	-1.0	0.2167570500077824	129.0095716442981	50.46420414361973	6.0	0.3756218905472637	206.0	18353.0	145.0	0.008514976759302809	27.018512172212592	0.734263766757438
3	43	small	api	A1	794.0	72.0	89.01219323999993	22.313708480000003	4.564275441173831E-5	866.0	113.7401152799999	34.058772731852805	29.068883707497267	41.63353933657021	63.434948822922024	7.615773105863909	14.534642160278452	12.529964086141668	16.207278058605816	14.104428781152519	14.142135623730951	18.12028773464171	0.5239738978010042	1.1716574009021399	0.44720743230705545	0.25068148157900644	0.0906801007556675	106.0	9.0	31.38470965295043	96.0	60.0	12097.0	7958.0	0.75	0.18013856812933027	0.38461538461538464	0.025304420113420992	-1.0	76.9823703164308	31.304951684997057	3.0	0.8525641025641025	84.0	3230.0	55.0	7.553751592127264E-4	18.384776310850235	0.5397956190493097
3	47	medium	iso	A1	877.0	316.0	95.25483391999994	51.870057640000006	4.599654607765063E-5	1193.0	149.53910511999993	35.6931365951495	29.614185789921695	30.96375653207352	35.272421448598394	19.697715603592208	19.31635164076943	11.704699910719626	18.827148973265665	29.783023793284986	15.811388300841896	32.6031154818078	1.0197430637997842	1.2052715832996697	0.8460691166450931	0.5445398989783892	0.3603192702394527	123.0	3.0	34.20526275297414	160.0	203.0	14843.0	22799.0	0.5833333333333334	0.30427493713327747	0.559228650137741	-1.0	0.1398881560894891	109.9555612690171	40.97049148806062	6.0	0.6088154269972452	89.0	5320.0	85.0	4.2218850914005655E-4	27.459060435491963	0.769309258162072
3	53	small	api	A1	1082.0	220.0	107.81118307999988	44.455844080000006	3.975684273984705E-5	1302.0	154.26702715999994	39.92492955535426	33.61547262794322	66.19880619383457	75.05711678649159	16.1245154965971	15.97615227288144	11.045361017187261	30.68258388036949	11.185325405404118	16.0312195418814	31.7564814844557	1.0092865429160622	1.187695023575728	0.8497859491550775	0.41234909783906304	0.2033271719038817	82.0	3.0	35.17101079013795	138.0	174.0	11571.0	16455.0	0.8333333333333334	0.23963133640552994	0.5576923076923077	-1.0	0.04839856397394714	110.84097785608171	43.40396550032622	6.0	0.4519230769230769	95.0	3993.0	60.0	7.291061940667536E-4	24.73863375370596	0.6196287389663862
3	55	small	api	A1	689.0	92.0	81.59797967999995	26.142135600000003	9.049386433858446E-5	781.0	110.56854239999988	31.016124838541646	26.570660511172846	7.0578466498810855	19.82903996295864	9.219544457292887	13.064024133593099	12.806248474865697	4.771711513621791	22.58129788484944	13.892443989449804	14.06693381112729	0.705720103010646	1.1673072570213112	0.6045709891425458	0.3203772409871021	0.13352685050798258	46.0	4.0	30.01666203960727	55.0	48.0	4956.0	4997.0	0.45454545454545453	0.13188220230473752	0.46601941747572817	-1.0	0.024414176291390383	13.06701987234509	5.830951894845301	2.0	0.3106796116504854	76.0	5758.0	100.0	3.760305465338283E-4	20.0	0.644825880219161
4	57	small	api	A1	763.0	73.0	87.59797967999997	22.313708480000003	1.5677537949663055E-4	836.0	112.32590171999989	31.622776601683793	28.460498941515414	30.52970589993413	32.47119229084848	8.246211251235321	12.495178704943555	12.36931687685298	11.700427342623003	18.65743819499344	14.317821063276353	21.793558306836214	0.6599514457502569	1.1111111111111112	0.5939563011752311	0.2547285743519788	0.09567496723460026	109.0	5.0	30.4138126514911	92.0	65.0	10170.0	7246.0	0.7692307692307693	0.18779904306220097	0.4140127388535032	0.03198181697812197	-1.0	72.30343918849822	30.236250401530146	3.0	0.5732484076433121	122.0	11453.0	128.0	4.069052192343528E-4	19.313207915827967	0.6107372593840988
4	59	medium	iso	A1	730.0	243.0	86.01219323999996	45.041630520000005	5.264271371293219E-5	973.0	133.88225087999987	31.400636936215164	28.284271247461902	31.657166301576922	44.70002483769608	17.204650534085253	17.57076063840736	10.816653826391969	19.521896999898473	24.60731598529185	13.92838827718412	27.75381783524806	0.9791636735679023	1.1101801655587258	0.881986279294689	0.5236656434782482	0.33287671232876714	83.0	3.0	29.732137494637012	46.0	121.0	4002.0	14262.0	0.4	0.17163412127440905	0.7245508982035929	-1.0	0.21114530367103967	99.8990746561654	40.96725703146892	4.0	0.9401197604790419	159.0	5338.0	48.0	5.582329416349101E-4	19.1049731745428	0.6084262944522804
4	61	small	api	A1	1041.0	53.0	107.91168815999993	24.556349160000003	5.571114802570439E-5	1094.0	134.4680373199999	39.81205847478876	32.202484376209235	27.142319094442428	41.22311813647582	7.280109889280518	-1.0	10.198039027185569	13.840027898806694	20.992169178705346	18.027756377319946	21.0017829790239	-1.0	1.236303945052183	-1.0	0.22755967938885796	0.05091258405379443	126.0	9.0	36.345563690772494	147.0	52.0	15357.0	4754.0	0.9090909090909091	0.18190127970749542	0.2613065326633166	0.06482992480822222	-1.0	81.2572010056812	36.37213661881186	3.0	0.457286432160804	182.0	13166.0	111.0	2.9687545000672307E-4	26.832815729997478	0.6739871475620767
4	66	small	api	A1	1029.0	69.0	102.66904747999993	23.142135600000003	7.490402302525835E-5	1098.0	128.22539663999987	38.48376280978771	32.69556544854363	39.781982876424905	49.487432778475835	7.280109889280518	-1.0	14.560219778561036	16.058720740343556	17.46414206839889	16.55294535724685	21.122572354813897	-1.0	1.177033101640452	-1.0	0.22540518460062778	0.06705539358600583	129.0	4.0	36.05551275463989	102.0	34.0	19744.0	6869.0	0.6666666666666666	0.12386156648451731	0.25	0.03550956055685278	-1.0	85.93334763066109	29.966648127543394	6.0	1.0441176470588236	132.0	6748.0	73.0	0.002135318644717813	27.730849247724095	0.7205857022035073
4	68	medium	iso	A1	1101.0	326.0	109.63961019999986	54.627416960000005	3.8134203353368945E-5	1427.0	167.09545427999998	39.6232255123179	33.97057550292606	45.0	62.990804389810066	21.840329667841555	18.61754706056998	10.198039027185569	31.9257199191606	22.01905587191394	18.0	35.83400392972707	1.1731045769234065	1.1663984176218902	1.0057494585042297	0.4982452679314622	0.296094459582198	134.0	3.0	37.36308338453881	66.0	216.0	8019.0	31728.0	0.6363636363636364	0.19761737911702873	0.7659574468085106	-1.0	0.15634319031542118	93.82390227540341	38.69476681370152	13.0	0.6418439716312057	123.0	15879.0	190.0	3.158565958448821E-4	26.1725046566048	0.6605344294463964
4	70	small	api	A1	857.0	85.0	91.01219323999995	23.727922040000003	4.951836090740434E-5	942.0	117.15432883999988	33.83784863137726	30.675723300355934	29.638383688151336	44.46454101443547	8.94427190999916	12.81553196349629	13.038404810405298	13.889771927290228	19.592040067496193	15.620499351813308	19.829282064620774	0.6979243573716634	1.103082339740124	0.6327037721736057	0.26071146288530006	0.09918319719953325	114.0	3.0	32.202484376209235	101.0	26.0	13131.0	2657.0	0.5	0.13481953290870488	0.2047244094488189	0.08524701140639418	-1.0	72.62333065829057	33.704769324147094	3.0	0.8661417322834646	78.0	12828.0	231.0	6.821511284230176E-4	23.53720459187964	0.6955880927386734
4	71	small	api	A1	1033.0	222.0	104.7401152799999	45.041630520000005	4.3910926550275636E-5	1255.0	152.6101729199999	40.311288741492746	31.827660925679098	13.284866484902182	28.65106136899285	16.76305461424021	16.200989811828006	11.704699910719626	12.229824830495955	32.42462593810546	18.027756377319946	25.50674668154453	1.0346932384342253	1.266548893920411	0.8169390407278226	0.4300322794145396	0.2149080348499516	95.0	3.0	38.58756276314948	78.0	183.0	3956.0	11456.0	0.75	0.20796812749003984	0.7011494252873564	-1.0	0.15021355193849023	45.09487702849794	17.510540765404876	1.0	0.39846743295019155	162.0	10790.0	74.0	0.0013923662024521108	21.213203435596427	0.5262348115842176
4	73	small	api	A1	1032.0	66.0	104.74011527999991	21.727922040000003	8.69368008121726E-5	1098.0	128.46803731999984	38.600518131237564	32.28002478313795	52.674479516893925	63.980606416337736	6.082762530298219	-1.0	13.038404810405298	18.47125464937744	13.197015890227222	16.15549442140351	20.55454826588924	-1.0	1.195801998002221	-1.0	0.20744603900726222	0.06395348837209303	72.0	3.0	34.9857113690718	112.0	22.0	9167.0	2027.0	0.5	0.122040072859745	0.16417910447761194	0.06539393169319803	-1.0	34.57417306717759	13.637822228491169	3.0	0.5298507462686567	172.0	21099.0	187.0	0.00231368341084731	24.73863375370596	0.6408886447999816
5	75	small	api	A1	893.0	222.0	95.84062035999995	42.213203400000005	5.475246136180469E-5	1115.0	140.4680373199999	36.345563690772494	30.265491900843113	23.69421638217125	34.472213880036435	15.652475842498529	16.679453977531075	12.083045973594572	15.517712279784776	28.150872379386822	16.76305461424021	27.416137811084386	0.9384285518928862	1.2008912265443803	0.7814434239754232	0.4404521093606998	0.24860022396416573	119.0	3.0	34.713109915419565	82.0	149.0	6957.0	12240.0	0.5833333333333334	0.20717488789237667	0.645021645021645	-1.0	0.037013639651417074	102.62560121684794	39.33628270670466	9.0	0.696969696969697	122.0	3665.0	47.0	0.0012823469758103632	23.53720459187964	0.6475949800127966
5	76	small	api	A1	996.0	47.0	101.25483391999992	18.0710678	6.828625533158105E-5	1043.0	121.74011527999988	37.44329045369811	32.449961479175904	59.45242825109298	65.07822947741478	5.830951894845301	-1.0	13.038404810405298	18.801766390444698	10.539303728279354	15.231546211727817	20.732273403894403	-1.0	1.153877808999144	-1.0	0.17847116133021074	0.04718875502008032	110.0	5.0	33.61547262794322	93.0	21.0	13221.0	3042.0	0.5	0.10930009587727708	0.18421052631578946	0.06724635123788945	-1.0	60.13347252840482	26.248809496813376	2.0	0.5263157894736842	152.0	12251.0	117.0	0.001312525678344616	22.20360331117452	0.5929928444358064
5	77	medium	api	A1	877.0	360.0	93.66904747999993	54.69848476000001	1.5022571954521053E-4	1237.0	151.1959593599999	36.6742416417845	29.068883707497267	26.56505117707799	47.11686230122774	19.313207915827967	22.255484844287583	13.0	21.350134725291642	27.72724292099739	16.0	29.13726743370578	0.8677954244068143	1.2616322666812865	0.6878354710200487	0.5839547452607452	0.4104903078677309	108.0	3.0	34.52535300326414	56.0	237.0	6386.0	33898.0	0.5384615384615384	0.2368633791430881	0.8088737201365188	-1.0	0.1890457526570153	118.46840200370232	46.07688020168501	7.0	0.6348122866894198	90.0	4647.0	75.0	4.5637002856544325E-4	23.706539182259394	0.6464084360301957
5	78	medium	E	A1	1004.0	300.0	100.98275595999989	51.284271200000006	3.393841803627458E-5	1304.0	155.09545427999993	39.20459156782532	31.400636936215164	46.00508600525417	61.715516820750935	18.24828759089466	19.66475631657454	13.152946437965905	27.80286584836018	19.681129438723094	16.1245154965971	31.572434085833624	0.927969169672039	1.2485285456935955	0.7432502627775515	0.5078517684773243	0.29880478087649404	110.0	3.0	35.4400902933387	103.0	179.0	12205.0	19997.0	0.5714285714285714	0.21625766871165644	0.6347517730496454	-1.0	0.043335928495964335	120.2846528615382	46.75552255210535	6.0	0.574468085106383	117.0	9295.0	122.0	8.135152876367862E-4	25.495097567963924	0.6503089701586742
5	82	small	api	A1	877.0	139.0	95.49747459999992	32.55634916	3.6704732263018965E-5	1016.0	130.46803731999987	35.35533905932738	30.01666203960727	37.23483398157467	56.06577580057716	11.045361017187261	15.206609830966704	12.041594578792296	18.75247183706724	19.48917568609351	16.15549442140351	22.602081340725785	0.7263526282297659	1.1778571185788638	0.6166729535974127	0.34091319478724763	0.15849486887115166	110.0	3.0	33.24154027718932	35.0	102.0	4732.0	17808.0	0.7692307692307693	0.13484251968503938	0.7445255474452555	-1.0	0.09183292325554306	76.35846065558903	27.114173515348526	7.0	1.0291970802919708	137.0	8354.0	97.0	7.819419467161596E-4	18.601075237738275	0.5261178575186363
5	83	small	api	A1	1351.0	148.0	121.5685423999999	33.970562720000004	9.411203362862446E-5	1499.0	158.3675322399999	43.04648650006177	38.01315561749642	23.838740183171737	29.808191524781343	13.038404810405298	14.900241375015527	12.529964086141668	14.612110096351243	29.910697534320718	20.12461179749811	29.394826615573237	0.8750465500691738	1.132410235372531	0.7727292837310925	0.2794354694837571	0.10954848260547742	81.0	2.0	42.720018726587654	162.0	110.0	13230.0	12154.0	0.75	0.18145430286857905	0.40441176470588236	-1.0	0.04529989977394304	85.05362873957927	36.36586202515448	3.0	0.3602941176470588	139.0	25875.0	237.0	8.872541466479293E-4	25.298221281347036	0.5876953809298869
5	89	small	api	A1	833.0	186.0	91.84062035999995	39.213203400000005	5.67904967945033E-5	1019.0	133.0538237599999	34.132096331752024	30.066592756745816	7.253194612725338	0.9568342891960242	14.035668847618199	16.91950118841122	12.041594578792296	1.8457700162235	30.199630777793363	16.278820596099706	110.53089217499472	0.829555711561505	1.1352166375451391	0.7307466118144518	0.42697014944248823	0.22328931572629052	93.0	3.0	33.95585369269929	67.0	111.0	5128.0	9125.0	0.6923076923076923	0.1746810598626104	0.6235955056179775	-1.0	0.07228461606785039	73.45804215830785	30.69170819535814	1.0	0.5955056179775281	90.0	6375.0	108.0	4.01699309230406E-4	26.076809620810597	0.7639967193152492
5	90	medium	iso	A1	890.0	243.0	95.91168815999993	44.627416960000005	4.7189051790396114E-5	1133.0	142.95331867999988	36.235341863986875	30.4138126514911	32.93408791778862	42.01571785640661	16.492422502470642	17.621360109739932	11.704699910719626	19.87010368779174	25.876400601863235	16.0312195418814	29.68636050444717	0.9359335715155559	1.191410701420572	0.7855675380451096	0.4652969603199198	0.27303370786516856	69.0	3.0	34.0147027033899	30.0	147.0	2245.0	17138.0	0.5	0.1562224183583407	0.8305084745762712	-1.0	0.13655088628351925	46.93857790420611	16.89941635669019	5.0	0.6497175141242938	75.0	7239.0	136.0	4.695618174004237E-4	25.942243542145693	0.7159375959394174
6	92	small	api	A1	857.0	79.0	94.49747459999993	23.313708480000003	7.129776218088704E-5	936.0	120.22539663999986	35.34119409414458	29.546573405388315	20.05304335565947	32.23985123504639	8.06225774829855	14.234434686501723	12.041594578792296	9.733683561557836	22.134546399912896	16.0312195418814	18.246162272465128	0.5663911441417377	1.196118196491087	0.47352439399659135	0.24671250293920574	0.09218203033838973	81.0	7.0	33.54101966249684	78.0	31.0	8373.0	2901.0	0.6923076923076923	0.11645299145299146	0.28440366972477066	0.0691156176938698	-1.0	76.94164378882046	33.17893969977565	1.0	0.9908256880733946	100.0	8156.0	135.0	2.981059094562021E-4	16.64331697709324	0.4709325025282817
6	93	medium	iso	A1	1238.0	390.0	115.74011527999988	60.52691188000001	1.3341979015955025E-4	1628.0	179.09545428000004	43.41658669218482	34.92849839314596	88.0908475670036	80.44864781949585	21.93171219946131	21.756663129911743	12.083045973594572	37.63538602388859	4.409007174216786	16.492422502470642	38.164449130904984	1.0080457682551927	1.2430132610769344	0.8109694400056776	0.5229553446838425	0.3150242326332795	90.0	3.0	34.92849839314596	77.0	264.0	6091.0	26698.0	0.4166666666666667	0.20945945945945946	0.7741935483870968	-1.0	0.21409569352855573	147.00213718072436	50.00807675815392	5.0	0.6217008797653959	173.0	13580.0	135.0	5.638007346094408E-4	29.410882339705484	0.6774112057270401
6	95	small	api	A1	1316.0	223.0	123.81118307999986	46.455844080000006	4.584665468692362E-5	1539.0	173.09545427999998	43.01162633521314	37.013511046643494	64.79887635452492	69.22774531795417	18.027756377319946	15.00713592211624	7.280109889280518	34.17680579068286	14.427164159786589	18.788294228055936	36.55283017194527	1.2012789429562087	1.1620520485346815	1.0337565726690052	0.37521525054794796	0.16945288753799392	98.0	3.0	38.948684188300895	105.0	174.0	9511.0	18462.0	1.0	0.18128654970760233	0.6236559139784946	-1.0	0.12254163061244198	126.03425410769074	48.82582630695345	5.0	0.5017921146953405	151.0	9192.0	90.0	7.309908437807651E-4	24.515301344262525	0.5699691788727395
6	96	small	api	A1	1048.0	167.0	106.3259017199999	36.798989840000004	8.40339634726654E-5	1215.0	145.5391051199999	38.63935817272331	32.55764119219941	56.01047990700359	71.43242229472585	14.142135623730951	14.706588328767886	11.180339887498949	27.381407198085245	14.190217198864273	16.55294535724685	28.884902490168624	0.9616190585866339	1.1867984521550976	0.8102631553322619	0.3460961933518981	0.15935114503816794	94.0	3.0	35.0	123.0	98.0	7901.0	6655.0	0.6666666666666666	0.18189300411522633	0.4434389140271493	-1.0	0.00231254229391598	101.25379194740981	39.28471671262246	3.0	0.5113122171945701	104.0	14399.0	198.0	4.1888897497558553E-4	20.615528128088304	0.5335370229477938
6	97	small	api	A1	812.0	78.0	91.42640679999995	22.899494920000002	8.496322886343041E-5	890.0	116.32590171999989	33.421549934136806	29.206163733020468	7.823710731885271	3.3898658008179225	8.602325267042627	12.724637585093399	11.661903789690601	2.6928733160898055	24.857766553543797	16.1245154965971	45.54172200199031	0.6760369566139974	1.1443320745459775	0.5907699099338977	0.2504691557013046	0.0960591133004926	106.0	7.0	33.28663395418648	52.0	66.0	8422.0	8795.0	0.8181818181818182	0.13258426966292136	0.559322033898305	-1.0	0.00328407864123155	79.59635459438809	34.9857113690718	4.0	0.8728813559322034	84.0	7401.0	129.0	3.913016951592259E-4	19.849433241279208	0.5939112123882972
6	100	medium	iso	A1	903.0	330.0	96.91168815999991	55.284271200000006	6.458420564791461E-5	1233.0	154.61017291999988	36.05551275463989	30.528675044947494	40.815083874881594	53.914926957147856	20.248456731316587	19.884748816282997	10.770329614269007	26.902959516923612	25.091164253680024	16.1245154965971	33.28983564301202	1.0182907975551474	1.1810375884821471	0.86220015983051	0.570460305146335	0.3654485049833887	126.0	3.0	33.37663853655727	26.0	238.0	2824.0	33633.0	0.6363636363636364	0.2141119221411192	0.9015151515151515	-1.0	0.19949209102155008	134.88996722387787	45.75288489517639	9.0	0.7310606060606061	102.0	5457.0	73.0	3.420578953338064E-4	25.238858928247925	0.7000000000000001
6	102	medium	iso	B	1050.0	436.0	104.84062035999993	60.870057640000006	7.901602438824795E-5	1486.0	168.12489155999998	42.01190307520001	30.0	42.27368900609372	63.17272740652547	23.259406699226016	22.950886999589414	15.231546211727817	31.967130781866068	22.0	16.97056274847714	35.82268715259236	1.0134426046209943	1.4003967691733337	0.7236824783730673	0.5805961222948266	0.41523809523809524	132.0	4.0	36.05551275463989	25.0	305.0	2251.0	33503.0	0.4666666666666667	0.22207267833109018	0.9242424242424242	-1.0	0.2090112646760506	123.2267511449995	49.3962004134272	7.0	0.4636363636363636	222.0	10239.0	77.0	0.0031603793085678124	25.495097567963924	0.606854146129217
6	103	medium	iso	A1	845.0	369.0	91.01219323999995	57.284271200000006	4.3892011609566294E-5	1214.0	150.71067799999992	34.132096331752024	30.066592756745816	65.10233456150803	74.81759163800284	20.248456731316587	23.536566777543367	13.0	32.69649743024486	12.838169031088368	15.264337522473747	33.87897707968413	0.8602978048028644	1.1352166375451391	0.7578269876868826	0.6294131496088758	0.4366863905325444	70.0	3.0	31.38470965295043	68.0	241.0	2466.0	10103.0	0.5384615384615384	0.2545304777594728	0.7799352750809061	-1.0	0.16658227583057075	52.0911794184055	19.679454811721705	1.0	0.1553398058252427	180.0	10860.0	89.0	5.819389171368366E-4	22.090722034374522	0.6472125772662903
6	104	medium	iso	A1	851.0	301.0	92.91168815999994	50.455844080000006	5.098794721309531E-5	1152.0	145.7817457999999	34.713109915419565	30.479501308256342	28.92642583525361	41.49646835521554	18.0	19.6291980144377	12.0	19.243450143983623	27.198607733632407	15.297058540778355	29.043478260869566	0.9170012950483565	1.138900192767144	0.8051638772844107	0.5430516340754866	0.3537015276145711	86.0	3.0	32.89376840679705	298.0	189.0	15102.0	11934.0	0.6923076923076923	0.4227430555555556	0.38809034907597534	-1.0	0.037760057874627107	84.10761775166435	33.18560236077667	7.0	0.23819301848049282	87.0	6433.0	111.0	3.929558364953121E-4	19.697715603592208	0.5674431260001421
6	112	large	iso	A1	800.0	507.0	89.01219323999996	67.11269832	9.737231161367418E-5	1307.0	158.12489155999992	34.0147027033899	29.068883707497267	26.565051177077976	43.318223654466465	24.08318915758459	25.01146045707581	13.45362404707371	23.43104412670851	30.37612344818945	15.652475842498529	34.15356184803368	0.9628861616823896	1.1701413458342413	0.8228802145230659	0.7539719658299708	0.63375	136.0	3.0	32.31098884280702	77.0	358.0	3892.0	21409.0	0.36363636363636365	0.33282325937260904	0.8229885057471265	-1.0	0.20575571857710345	87.76271109804182	31.526366048489486	4.0	0.42298850574712643	129.0	14265.0	179.0	4.0875225206395285E-4	20.223748416156685	0.5945590232702869
7	117	medium	iso	A1	1003.0	254.0	103.56854239999991	46.870057640000006	3.85227247263733E-5	1257.0	152.85281359999988	38.8329756778952	31.622776601683793	44.51650278910975	50.89806332170318	17.72004514666935	17.56700764909775	11.180339887498949	25.854315371755156	23.400854685246006	17.26267650163207	33.31633956414987	1.0087116429063239	1.2280065146407002	0.8214220615934278	0.4525510985660067	0.25324027916251246	74.0	3.0	36.124783736376884	92.0	205.0	8115.0	20290.0	0.5454545454545454	0.23627684964200477	0.6902356902356902	-1.0	0.10737813767374006	81.20348580867096	32.037866209945705	4.0	0.5959595959595959	124.0	10915.0	140.0	5.640535983305396E-4	26.248809496813376	0.6759412339280227
7	118	small	api	A1	1018.0	84.0	105.56854239999988	25.556349160000003	5.000257501109537E-5	1102.0	133.53910511999987	39.6232255123179	31.144823004794873	35.0493733120484	52.75600162638685	10.04987562112089	-1.0	10.198039027185569	17.69164400263366	19.71435188138562	16.492422502470642	22.223857446074906	-1.0	1.2722250984125916	-1.0	0.2420829972546825	0.0825147347740668	57.0	4.0	36.76955262170047	44.0	68.0	4835.0	9556.0	0.7272727272727273	0.10163339382940109	0.6071428571428571	-1.0	0.07257950158386724	84.0753785700414	38.65575748010288	4.0	0.625	169.0	9619.0	93.0	5.835251764101394E-4	26.90724809414742	0.6790776809874453
7	121	small	api	A1	982.0	102.0	103.32590171999992	29.970562720000004	7.524741986394571E-5	1084.0	135.29646443999985	36.87817782917155	32.55764119219941	22.53678751059283	34.33021719550334	10.770329614269007	11.172207784904936	9.486832980505138	12.690431782391386	25.247529301875392	17.26267650163207	22.5022958012406	0.9640287597247416	1.1327042279097082	0.8510860434446862	0.2900585644170464	0.10386965376782077	76.0	3.0	36.124783736376884	131.0	90.0	10672.0	8902.0	1.0	0.20387453874538744	0.4072398190045249	-1.0	0.009008243339397289	71.52194813748817	31.867811324698735	5.0	0.5248868778280543	245.0	9802.0	67.0	0.0018817783762071437	18.027756377319946	0.4888461805469018
7	124	small	api	A1	1140.0	85.0	111.91168815999988	24.899494920000002	1.0962075627537716E-4	1225.0	139.63961019999988	42.05948168962618	33.83784863137726	25.671870848890023	50.00954481399688	9.433981132056603	-1.0	11.180339887498949	15.47807946859618	22.460056733490582	19.235384061671343	20.202374068976475	-1.0	1.2429715064871216	-1.0	0.22249235383172178	0.07456140350877193	213.0	5.0	39.20459156782532	138.0	45.0	5952.0	2399.0	0.6363636363636364	0.1493877551020408	0.2459016393442623	0.042061443151069404	-1.0	8.94427190999916	4.47213595499958	1.0	0.20218579234972678	140.0	9499.0	106.0	2.0062379912862846E-4	21.213203435596427	0.5043619793543149
7	126	small	api	A1	946.0	94.0	97.49747459999992	26.142135600000003	8.773017329072986E-5	1040.0	126.46803731999987	36.71511950137164	31.304951684997057	29.357753542791272	41.886561251942794	9.219544457292887	15.011484584367745	14.560219778561036	13.999682065063073	21.46625258399798	16.0	20.96834447366612	0.6141660676848503	1.172821471529931	0.5236654363802518	0.26813141270840696	0.09936575052854123	74.0	4.0	34.36568055487916	100.0	48.0	7462.0	3612.0	0.4666666666666667	0.1423076923076923	0.32432432432432434	0.03704215608625926	-1.0	44.10984262013667	15.539326022503335	3.0	0.5405405405405406	109.0	7635.0	107.0	8.023165158439657E-4	25.80697580112788	0.7028977748571337
7	131	small	api	A1	872.0	187.0	94.32590171999993	37.384776280000004	1.0035773614377502E-4	1059.0	134.12489155999987	34.23448553724738	30.14962686336267	24.063861444018244	36.9662739712862	13.892443989449804	15.88707853475306	11.661903789690601	15.189362183761636	26.169478102522714	16.76305461424021	25.25898907172692	0.8744492550383015	1.135486209908905	0.7701099735138613	0.3963362724161831	0.21444954128440366	55.0	3.0	33.95585369269929	76.0	126.0	5636.0	12732.0	0.5454545454545454	0.1907459867799811	0.6237623762376238	-1.0	0.07825312536291128	88.71384965222492	33.45480543098523	4.0	0.6188118811881188	149.0	5896.0	71.0	0.0011271074924342386	25.179356624028344	0.7354968602239695
7	132	small	api	A1	1072.0	237.0	107.08326103999991	45.041630520000005	4.9773087479865846E-5	1309.0	154.95331867999994	40.607881008493905	32.55764119219941	40.53284093861072	52.00126755749534	17.0	17.01887975156242	11.180339887498949	24.798142010644852	24.01893906820749	17.804493814764857	31.46875	0.9988906583842168	1.2472611504245976	0.8008672907387281	0.4206225145046259	0.22108208955223882	58.0	3.0	37.013511046643494	67.0	152.0	4853.0	12183.0	0.7272727272727273	0.16730328495034377	0.6940639269406392	-1.0	0.04205261495014722	100.72881116643218	43.2056873864976	3.0	0.5251141552511416	89.0	8413.0	145.0	9.112741255524524E-4	26.30589287593181	0.6478026487131756
8	133	small	api	A1	756.0	89.0	89.42640679999994	25.970562720000004	1.0540320287526395E-4	845.0	117.39696951999987	32.14031735997639	27.073972741361768	24.482485897347097	35.24546960214927	9.219544457292887	13.554542318122461	11.40175425099138	11.574247877939225	20.94262284359089	15.264337522473747	20.056552854461724	0.6801811703347836	1.1871297081892458	0.5729628073854528	0.2904126828899942	0.11772486772486772	96.0	5.0	32.31098884280702	68.0	69.0	8323.0	10142.0	0.5	0.1621301775147929	0.5036496350364964	-1.0	0.027846691750109176	83.93736680758501	29.431747586863374	3.0	1.218978102189781	79.0	4379.0	66.0	3.692736247245549E-4	15.033296378372908	0.4677395126500378
8	135	small	api	A1	1009.0	200.0	102.25483391999994	40.798989840000004	6.195465438390512E-5	1209.0	145.8822508799999	39.293765408777	32.01562118716424	39.760456314570746	59.74356283647073	15.556349186104045	15.46615053718591	12.041594578792296	24.024167451998377	20.552467064540558	16.55294535724685	27.812866726670876	1.0058320038138298	1.2273310325314168	0.81952788380105	0.3989932629680812	0.19821605550049554	46.0	3.0	35.17101079013795	72.0	135.0	4708.0	11531.0	0.1	0.17121588089330025	0.6521739130434783	-1.0	0.1233748094738918	103.47304488290997	46.282452983707344	5.0	0.5169082125603864	89.0	3402.0	56.0	3.5763460301786384E-4	27.51363298439521	0.7002035233367969
8	136	medium	iso	A1	1069.0	351.0	104.7401152799999	55.284271200000006	2.4566859480816075E-5	1420.0	162.85281359999996	39.66106403010388	33.28663395418648	46.94148639091435	62.744671625056924	20.591260281974	20.46810120926738	12.529964086141668	30.23116069427499	21.029461884413838	16.492422502470642	34.006778344472224	1.0060171225189594	1.1915011918805232	0.8443274160147353	0.5278232800509102	0.3283442469597755	78.0	3.0	35.22782990761707	21.0	165.0	2757.0	23826.0	0.0	0.13098591549295774	0.8870967741935484	-1.0	0.22059056344496616	126.17737788288701	48.903371974216604	7.0	0.946236559139785	120.0	5910.0	67.0	4.737495351805879E-4	27.202941017470888	0.6858853054679289
8	141	small	api	A1	860.0	132.0	97.74011527999991	34.627416960000005	4.587516405732036E-5	992.0	135.19595935999985	36.71511950137164	28.653097563788805	35.6253529791087	56.243541102213186	13.038404810405298	12.397276683951286	9.055385138137417	20.482025122426908	20.41664077322345	16.55294535724685	24.635377933228103	1.0517152389834112	1.2813665056503856	0.8207762840262398	0.354280500496664	0.15348837209302327	116.0	3.0	34.9857113690718	44.0	99.0	5220.0	14281.0	0.7	0.14415322580645162	0.6923076923076923	-1.0	0.08459017894625268	84.9965057690372	32.24127332373556	4.0	1.0	141.0	7387.0	71.0	7.458456815016314E-4	27.459060435491963	0.7478951671249803
8	142	small	api	A1	834.0	205.0	95.25483391999994	41.798989840000004	9.924599315411493E-5	1039.0	139.88225087999987	36.68787265568828	28.160255680657446	34.37145200631372	62.447188423282185	14.142135623730951	19.5280652771106	9.899494936611665	21.47848711194827	19.850672037184758	15.524174696260024	24.226093198913027	0.7241954296571996	1.3028245578355397	0.5558656576602676	0.4388122693605766	0.24580335731414868	51.0	3.0	33.54101966249684	105.0	142.0	8406.0	15056.0	0.75	0.2377285851780558	0.5748987854251012	-1.0	0.13650628361130168	103.53938105146179	42.78595080143325	2.0	0.5303643724696356	157.0	13926.0	123.0	0.0015972135706142049	20.396078054371138	0.5559351518085043
8	146	medium	api	A1	977.0	385.0	100.1543288399999	59.284271200000006	3.4794280753252494E-5	1362.0	162.26702715999994	39.05124837953327	31.240998703626616	44.28084388345491	49.67137803534956	23.345235059857504	20.15651831316508	12.36931687685298	29.06437174476739	27.527929185572635	17.029386365926403	38.124952220055064	1.1581977947356978	1.25	0.9265582357885582	0.591929194540445	0.3940634595701126	99.0	4.0	34.713109915419565	90.0	225.0	8438.0	23749.0	0.5384615384615384	0.23127753303964757	0.7142857142857143	-1.0	0.2512246087755105	116.44049318771806	42.850408815527445	6.0	0.3968253968253968	135.0	11858.0	128.0	0.0012769826330804816	25.238858928247925	0.6463009500478759
8	147	small	api	A1	805.0	165.0	90.42640679999995	35.384776280000004	7.238746433723233E-5	970.0	128.22539663999987	34.058772731852805	28.42534080710379	18.156139444477276	23.198590513648192	13.416407864998739	14.898875881891383	13.0	10.041465753701429	26.66634694527806	15.264337522473747	25.491174943497597	0.9004979953759809	1.1981834435329324	0.7515526944027836	0.39131021050368686	0.20496894409937888	53.0	4.0	32.802438933713454	88.0	113.0	5264.0	7708.0	0.6923076923076923	0.20721649484536084	0.5621890547263682	-1.0	0.08071536756348874	35.962849934024575	14.770461680797919	2.0	0.31343283582089554	101.0	13990.0	203.0	5.028937615209824E-4	18.867962264113206	0.5539824471263849
8	152	small	api	A1	996.0	193.0	100.91168815999993	41.041630520000005	3.7221275901386415E-5	1189.0	144.36753223999986	38.28837943815329	31.89043743820395	42.0262689175199	60.417429258994474	14.866068747318506	16.503229758076074	12.649110640673518	25.490762845591828	19.755138236055544	17.029386365926403	29.311683025015885	0.900797538738961	1.2006225851353411	0.7502753570452099	0.4067083929358777	0.19377510040160642	101.0	3.0	34.713109915419565	84.0	137.0	8032.0	14344.0	0.46153846153846156	0.18587047939444912	0.6199095022624435	-1.0	0.08180798946101893	77.67536703356792	35.10744483806606	4.0	0.5158371040723982	159.0	10666.0	99.0	4.598028033432347E-4	23.323807579381203	0.6091615242440813
9	156	medium	iso	A1	1062.0	289.0	104.5685423999999	49.284271200000006	5.9099202013396914E-5	1351.0	156.26702715999994	38.28837943815329	33.97057550292606	55.7954535877318	65.6259351330936	17.72004514666935	20.29560133986656	12.083045973594572	30.270280879140294	17.161911194285867	17.11724276862369	33.2322529530579	0.8730978131631874	1.1271042327456395	0.774638039497297	0.4713106835847035	0.2721280602636535	120.0	2.0	35.35533905932738	65.0	184.0	5517.0	16823.0	0.5833333333333334	0.1843079200592154	0.7389558232931727	-1.0	0.11380475154623192	83.6378128914099	32.90363111173141	8.0	0.41767068273092367	124.0	8653.0	110.0	3.923754406316186E-4	24.08318915758459	0.6289947370712267
9	158	small	api	A1	1202.0	264.0	114.81118307999989	45.870057640000006	9.123303156796383E-5	1466.0	163.09545427999996	45.34313619501854	33.301651610693426	62.61257784292381	88.81269268427116	17.029386365926403	18.150853170266938	12.806248474865697	31.669622361890376	8.227820145473398	16.492422502470642	31.67642334387346	0.9382140996998631	1.3615882096507939	0.6890586251040516	0.39952604275524245	0.21963394342762063	155.0	3.0	36.49657518178932	59.0	185.0	5825.0	23970.0	0.2727272727272727	0.1664392905866303	0.7581967213114754	-1.0	0.13026163834688848	141.50372837271965	48.70391737869577	6.0	0.7786885245901639	150.0	8842.0	94.0	2.5803533698649914E-4	27.586228448267445	0.6083881875664813
9	159	medium	iso	A1	962.0	318.0	99.49747459999993	52.870057640000006	5.253394438435594E-5	1280.0	154.36753223999992	37.107950630558946	32.01562118716424	33.08485292873496	39.23736711340155	18.788294228055936	20.408335791006422	13.0	21.100599378160968	28.57979842561491	17.08800749063506	33.35880811920136	0.9206186344863843	1.1590576491902125	0.7942820058429224	0.5313708498888879	0.3305613305613306	116.0	3.0	35.4400902933387	111.0	223.0	8966.0	23650.0	0.6153846153846154	0.2609375	0.6676646706586826	-1.0	0.12349460565523825	98.0214239217587	34.670661833172545	6.0	0.5119760479041916	122.0	17405.0	225.0	7.326767295037925E-4	23.194827009486403	0.6250635407061559
9	161	small	api	A1	763.0	75.0	86.25483391999994	22.899494920000002	6.925529099193305E-5	838.0	111.98275595999986	31.240998703626616	29.068883707497267	24.874153914127646	32.68055474336339	8.06225774829855	12.377211183980425	12.041594578792296	10.883134794296158	20.296617026536552	15.524174696260024	20.15564437074638	0.6513791861880297	1.0747230274814141	0.6060902851542319	0.26548651106602256	0.0982961992136304	86.0	3.0	31.622776601683793	59.0	36.0	7922.0	6709.0	0.5384615384615384	0.11336515513126491	0.37894736842105264	-1.0	0.001956078303542013	80.08891030640697	31.78355688267473	5.0	0.9894736842105263	81.0	9402.0	159.0	5.594793790395239E-4	18.35755975068582	0.587611168414881
9	164	small	api	A1	836.0	197.0	91.84062035999995	39.384776280000004	7.106784068008027E-5	1033.0	133.6396101999999	35.17101079013795	30.083217912982647	36.74056202012119	43.56601778339544	15.264337522473747	15.847911213679275	11.704699910719626	19.334104557230237	22.903134963585682	15.0	28.05337706833013	0.963176617830758	1.169123957811695	0.8238447355347859	0.4288383084262523	0.23564593301435408	120.0	3.0	31.400636936215164	45.0	135.0	3105.0	12476.0	0.5	0.17424975798644723	0.75	-1.0	0.13012116614108502	37.715997758763685	15.007305526455369	4.0	0.4166666666666667	155.0	11070.0	123.0	6.483262393283702E-4	20.248456731316587	0.5757143817144519
9	166	small	api	A1	755.0	129.0	85.59797967999994	29.970562720000004	8.212431341600059E-5	884.0	117.98275595999985	34.0147027033899	27.313000567495326	0.24175290926810078	9.049430562878939	11.40175425099138	15.277183632036765	14.560219778561036	1.881539302521135	25.8484965156189	14.317821063276353	11.96249626333522	0.7463256661444796	1.2453667483121624	0.5992818317623865	0.3501316600233108	0.17086092715231788	72.0	3.0	32.202484376209235	26.0	71.0	3172.0	10459.0	0.5333333333333333	0.10972850678733032	0.7319587628865979	-1.0	0.07187844378236143	83.58600844581882	36.94324004556499	5.0	0.8144329896907216	121.0	8247.0	108.0	7.348832749329948E-4	19.4164878389476	0.5708263279047432
9	169	small	api	A1	963.0	101.0	100.84062035999995	26.727922040000003	5.6457853125310364E-5	1064.0	129.98275595999988	36.76955262170047	31.38470965295043	57.075288583193526	59.25003269780359	10.0	13.73568819466486	12.806248474865697	21.865917387460932	13.477900693602065	15.811388300841896	25.443037974683545	0.7280305040619767	1.1715753635542656	0.6214115853830476	0.2650511464981235	0.10488058151609553	110.0	4.0	33.61547262794322	68.0	40.0	6359.0	2778.0	0.45454545454545453	0.10150375939849623	0.37037037037037035	0.03685979133222415	-1.0	30.641343965910902	12.071067811865476	1.0	0.4722222222222222	78.0	3515.0	54.0	9.765287442432121E-4	27.202941017470888	0.7398224639104364
9	170	small	api	A1	828.0	107.0	95.42640679999995	31.798989840000004	7.836752095382331E-5	935.0	129.63961019999988	34.36568055487916	29.274562336608895	19.736901495500874	33.2676532125376	12.041594578792296	10.828284781590163	9.219544457292887	11.988704816774105	24.9021656282239	16.1245154965971	21.85522892714726	1.1120500450140502	1.1739092854653421	0.9473049227762342	0.3332305061705417	0.1292270531400966	102.0	4.0	33.54101966249684	74.0	93.0	2554.0	4385.0	0.75	0.1786096256684492	0.5568862275449101	-1.0	0.06489615631539314	13.704570789056774	5.0990195135927845	1.0	0.2155688622754491	56.0	9212.0	209.0	8.283896378741999E-4	19.6468827043885	0.5717006730890735
9	171	medium	iso	A1	1088.0	410.0	106.7401152799999	60.284271200000006	1.1779222459819586E-4	1498.0	169.43860003999995	38.948684188300895	33.301651610693426	18.534248168065545	31.57302306911825	22.360679774997898	21.97050284954789	13.152946437965905	17.5102192593416	36.87504795124574	18.384776310850235	33.44294650558897	1.0177591258662537	1.169572147460523	0.8701978138553497	0.5647761485160733	0.37683823529411764	81.0	3.0	37.69615364994153	121.0	306.0	9434.0	28177.0	0.7857142857142857	0.2850467289719626	0.7166276346604216	-1.0	0.11475017810757293	138.8879937244768	51.65178993877168	4.0	0.4379391100702576	107.0	6971.0	94.0	0.0010032995972313048	25.059928172283335	0.6434088517889044
10	175	medium	iso	A1	823.0	272.0	91.25483391999995	48.455844080000006	3.977898949591122E-5	1095.0	142.12489155999987	32.984845004941285	30.083217912982647	33.69006752597977	45.0	17.4928556845359	18.691222509576075	11.661903789690601	20.615528128088304	24.099815455151845	14.866068747318506	29.154759474226505	0.9358861185015471	1.0964533481874097	0.8535576274619412	0.530994819655029	0.330498177399757	155.0	3.0	31.78049716414141	47.0	182.0	4504.0	21940.0	0.5454545454545454	0.2091324200913242	0.7947598253275109	-1.0	0.14248697949480885	106.39283037569928	41.76172618939289	6.0	0.5807860262008734	173.0	12201.0	121.0	0.0017350635822253773	18.110770276274835	0.5490633736057198
10	176	small	api	A1	725.0	178.0	87.66904747999996	39.2132034	7.580757983331401E-5	903.0	129.29646443999985	32.01562118716424	27.80287754891569	36.48601207024967	51.34019174590992	14.0	15.921832024569486	10.0	19.05319895040994	20.681312536386184	14.560219778561036	24.4	0.8792957982722186	1.1515218570752885	0.7635945361085132	0.4472867508791601	0.24551724137931036	120.0	3.0	30.083217912982647	77.0	127.0	7202.0	15989.0	0.7272727272727273	0.22591362126245848	0.6225490196078431	-1.0	0.11587580302919755	89.29561749419183	37.97118505285978	5.0	0.8137254901960784	79.0	4497.0	80.0	4.2379964871031803E-4	22.20360331117452	0.6935240513176869
10	177	small	api	A1	1068.0	75.0	96.91168815999994	24.727922040000003	3.768218291276753E-5	1143.0	124.46803731999987	40.311288741492746	32.526911934581186	66.22365650276622	74.95867052681935	5.830951894845301	-1.0	21.95449840010015	19.32461164899868	7.0710678118654755	15.231546211727817	20.010182934292907	-1.0	1.2393211142381935	-1.0	0.2551593363968082	0.0702247191011236	126.0	3.0	32.0624390837628	210.0	46.0	20125.0	4757.0	0.6	0.22397200349956256	0.1796875	0.04102108263608254	-1.0	91.50138776516337	30.442925306655784	2.0	0.3984375	80.0	10254.0	182.0	6.813989101891745E-4	23.021728866442675	0.5710988059467873
10	178	small	api	A1	886.0	54.0	94.66904747999993	19.727922040000003	5.387000328922639E-5	940.0	116.81118307999986	36.49657518178932	30.59411708155671	48.93017554572548	62.10272896905238	6.324555320336759	-1.0	12.649110640673518	17.09749467975716	13.532013324534697	15.264337522473747	19.345698626912437	-1.0	1.1929278784054478	-1.0	0.2083883018276674	0.060948081264108354	131.0	3.0	32.202484376209235	53.0	24.0	10975.0	4818.0	0.46153846153846156	0.08191489361702127	0.3116883116883117	0.035957351749003746	-1.0	89.3967023765953	30.531375311136507	8.0	1.6363636363636365	114.0	7703.0	94.0	4.133692484723285E-4	24.0	0.6575959492214292
10	182	medium	E	A1	881.0	276.0	97.25483391999994	48.455844080000006	1.2638648102526517E-4	1157.0	148.12489155999992	36.76955262170047	30.083217912982647	22.61986494804043	35.61448173995694	18.867962264113206	18.00009578136601	12.529964086141668	17.514491041697564	31.180175030251625	16.97056274847714	30.07665271804184	1.0482145480384402	1.2222612862778979	0.8576026744907588	0.4982358421367405	0.3132803632236095	161.0	4.0	34.058772731852805	148.0	169.0	10193.0	12007.0	0.5833333333333334	0.27398444252376836	0.5331230283911672	-1.0	0.017788734528773643	91.97768718296973	33.439088914585774	2.0	0.45110410094637227	85.0	9602.0	152.0	4.5297132189377827E-4	23.259406699226016	0.6325724693614819
10	185	small	api	A1	919.0	131.0	99.25483391999994	32.55634916	6.779911536869248E-5	1050.0	134.22539663999987	37.8549864614954	30.805843601498726	51.69422913189317	60.56692939081057	12.041594578792296	13.296567216137053	10.816653826391969	22.691858597644487	14.672540893443019	15.620499351813308	26.054734869477542	0.9056167943992575	1.2288248603473961	0.7369779238867564	0.32800769367304206	0.1425462459194777	85.0	3.0	33.12099032335839	60.0	89.0	4941.0	7911.0	0.7	0.1419047619047619	0.5973154362416108	-1.0	0.03079364261618812	32.59184692174394	12.602325267042627	4.0	0.47651006711409394	81.0	11068.0	210.0	5.689062169941328E-4	22.02271554554524	0.5817652469099646
10	189	small	api	A1	945.0	215.0	100.25483391999994	42.213203400000005	5.380437724300937E-5	1160.0	144.4680373199999	38.3275357934736	30.265491900843113	41.70785288700398	50.0063047177307	16.278820596099706	17.188684563605854	12.806248474865697	23.71663038547822	23.128651015928142	16.64331697709324	30.95700402061639	0.9470661082795927	1.2663774280967792	0.7478545394661092	0.4210590327613006	0.2275132275132275	179.0	3.0	34.539832078341085	74.0	181.0	9117.0	24640.0	0.8181818181818182	0.21982758620689655	0.7098039215686275	-1.0	0.10262456933638787	120.92916736417746	43.05241548355744	5.0	0.7294117647058823	115.0	9770.0	135.0	6.534580265551123E-4	21.0	0.5479089527998268
10	191	large	iso	A1	868.0	426.0	96.25483391999992	62.455844080000006	8.663624056030584E-5	1294.0	161.53910511999993	36.40054944640259	28.861739379323623	26.143766272909374	39.14398641457103	22.847319317591726	24.36495542178004	12.529964086141668	21.565608539944176	32.49977375486862	16.278820596099706	34.16218221773239	0.9377123381546726	1.2612042873784568	0.7435055109936269	0.6488592991798084	0.49078341013824883	91.0	4.0	34.23448553724738	66.0	301.0	3825.0	19822.0	0.75	0.2836166924265842	0.8201634877384196	-1.0	0.2271614311103863	59.66189905133865	20.675156892085564	2.0	0.329700272479564	253.0	20552.0	129.0	0.00197823177660212	21.37755832643195	0.587286693512937
11	196	medium	iso	A1	980.0	271.0	101.3259017199999	47.455844080000006	6.722876811365226E-5	1251.0	151.19595935999993	38.48376280978771	30.870698080866262	40.1325408236126	60.10484911257569	17.204650534085253	18.78204486906506	12.206555615733702	24.997555586101136	20.86120625821393	15.524174696260024	28.834274936916408	0.9160158360830107	1.2466113564707515	0.7348046617161574	0.46834859867457834	0.27653061224489794	107.0	3.0	34.52535300326414	16.0	181.0	1724.0	28207.0	0.36363636363636365	0.1574740207833733	0.9187817258883249	-1.0	0.13915507684775028	61.03145895815973	23.751802195332957	11.0	0.9137055837563451	82.0	5590.0	90.0	7.761167880908456E-4	22.47220505424423	0.5839399116275812
11	199	small	api	A1	1475.0	67.0	129.56854239999987	20.899494920000002	6.40742754404891E-5	1542.0	152.46803731999995	43.68065933568311	41.48493702538308	34.960745212847655	40.36453657309738	7.211102550927978	-1.0	11.661903789690601	16.483267673842683	21.74283160772547	20.615528128088304	25.450950179745796	-1.0	1.052928182317272	-1.0	0.16130068713345364	0.04542372881355932	115.0	3.0	43.41658669218482	149.0	49.0	13182.0	4659.0	0.7272727272727273	0.12840466926070038	0.2474747474747475	0.04965960406480148	-1.0	98.79320775958783	36.44512506332852	5.0	0.6212121212121212	161.0	10510.0	109.0	8.27209085464053E-4	23.345235059857504	0.534452442222789
11	202	small	api	A1	1019.0	122.0	102.32590171999992	29.727922040000003	5.8074116547214276E-5	1141.0	134.46803731999987	39.11521443121589	31.906112267087632	46.94148639091435	54.27260177720029	10.770329614269007	14.1564539217089	12.529964086141668	20.861447696648476	17.050024629956457	16.492422502470642	25.697628553343602	0.7608070265218554	1.2259473703276824	0.6205870210549903	0.2905219650186536	0.1197252208047105	113.0	2.0	34.52535300326414	72.0	72.0	8815.0	10770.0	0.5	0.12620508326029797	0.5	-1.0	0.050260917183470935	97.01334942684616	39.21138517184187	5.0	0.7083333333333334	76.0	5987.0	90.0	7.677999288956204E-4	28.30194339616981	0.7235533233734097
11	205	small	api	A1	1052.0	121.0	103.49747459999992	29.384776280000004	3.77099267560209E-5	1173.0	135.29646443999988	38.01315561749642	34.438350715445125	24.562518045251107	34.38034472384487	10.295630140987	15.559895716103425	13.038404810405298	12.96919426949878	24.65274853070229	17.029386365926403	22.967174929894078	0.66167732283268	1.103803022728613	0.5994523562700584	0.28391780952691986	0.1150190114068441	108.0	3.0	37.013511046643494	82.0	67.0	15270.0	14751.0	0.6666666666666666	0.12702472293265132	0.44966442953020136	-1.0	0.008009165157757868	92.64397408924447	32.34021516845196	9.0	1.1006711409395973	107.0	20125.0	232.0	2.388326725049641E-4	25.059928172283335	0.659243563582207
11	209	small	api	A1	935.0	117.0	97.4264067999999	29.142135600000003	6.104707607829771E-5	1052.0	128.56854239999984	38.2099463490856	31.144823004794873	38.99099404250548	54.93638994342834	10.295630140987	15.481727388954582	13.038404810405298	18.21515250613944	17.402571204741054	15.556349186104045	22.253908627723455	0.6650181780317618	1.2268474392422466	0.5420545022635458	0.29911947445443543	0.12513368983957218	125.0	3.0	34.40930106817051	45.0	78.0	7826.0	12292.0	0.5833333333333334	0.11692015209125475	0.6341463414634146	-1.0	0.009461016511777198	63.60060926241207	25.42952849487956	6.0	0.959349593495935	70.0	5807.0	112.0	8.903246059034874E-4	26.30589287593181	0.6884566818179093
12	214	small	api	A1	916.0	206.0	96.42640679999995	41.213203400000005	3.2296612071284536E-5	1122.0	139.63961019999988	37.12142238654117	31.144823004794873	26.7262203146131	37.6382255791911	14.866068747318506	16.399837842935604	12.041594578792296	16.45949860535316	26.168072937018376	16.64331697709324	26.95302078519764	0.906476569444997	1.191897041149541	0.7605326115842468	0.427405777812308	0.22489082969432314	142.0	4.0	34.92849839314596	52.0	109.0	6770.0	14393.0	0.6	0.14349376114081996	0.6770186335403726	-1.0	0.07964654643947879	93.36219194772923	41.45247691849778	5.0	0.6024844720496895	126.0	4860.0	52.0	3.515885470047696E-4	26.076809620810597	0.7024733413842749
12	215	medium	iso	B	1054.0	506.0	103.91168815999991	68.59797967999998	3.377624113202384E-5	1560.0	174.50966784	37.33630940518894	33.37663853655727	50.06361685303009	60.05492462077107	23.769728648009426	25.472770974930757	13.92838827718412	33.82766052995238	22.77041767305523	17.4928556845359	39.03922923593745	0.9331426357738075	1.1186359993770691	0.8341789789470778	0.6601565319040433	0.48007590132827327	104.0	3.0	35.84689665786984	37.0	301.0	2046.0	21759.0	0.35714285714285715	0.21666666666666667	0.8905325443786982	-1.0	0.19612857218519503	78.92174130538983	24.720592686316166	7.0	0.3816568047337278	216.0	28138.0	160.0	0.0038282287916952635	22.135943621178654	0.5928797991507494
12	216	medium	iso	A1	1309.0	408.0	118.56854239999988	59.52691188000001	2.95348538524458E-5	1717.0	180.50966784	42.95346318982906	37.8549864614954	49.646335491195885	55.2471468110175	21.93171219946131	21.75410276738684	13.45362404707371	32.40716572370843	24.699520126656104	18.601075237738275	39.443079304457555	1.0081644108228052	1.1346844155794278	0.8884976271644526	0.5020464169929786	0.3116883116883117	181.0	3.0	39.96248240537617	58.0	280.0	6876.0	44312.0	0.45454545454545453	0.19685497961560863	0.8284023668639053	-1.0	0.17422533327552678	155.06217433389898	54.22330132344058	13.0	0.757396449704142	119.0	12499.0	141.0	3.0135348347059854E-4	30.59411708155671	0.712261941402692
12	217	small	api	A1	1062.0	219.0	104.5685423999999	41.798989840000004	4.8022507171934585E-5	1281.0	148.36753223999992	40.11234224026316	33.06055050963308	71.1921988729654	78.11620330258954	15.132745950421556	17.009303146936645	13.152946437965905	28.968639952259657	7.7736152616429095	14.560219778561036	29.603115815471124	0.8896746574328029	1.2132992833430087	0.7332689218949165	0.3997281484531819	0.2062146892655367	167.0	3.0	33.54101966249684	57.0	144.0	5263.0	14900.0	0.5	0.15690866510538642	0.7164179104477612	-1.0	0.061226684907327196	85.95474397843182	25.393010291050842	5.0	0.6567164179104478	91.0	5384.0	80.0	4.6669767522410424E-4	23.53720459187964	0.5867821043931446
12	218	small	api	A1	905.0	202.0	96.91168815999993	40.798989840000004	7.567376621248988E-5	1107.0	140.1248915599999	36.069377593742864	31.11269837220809	25.48920055628671	42.037685934100544	14.035668847618199	16.87668538977266	12.041594578792296	16.412814400842258	25.45584412271571	16.15549442140351	24.51066654215332	0.8316602770899475	1.1593137040778954	0.7173729372512165	0.42099142646902826	0.22320441988950276	130.0	3.0	34.92849839314596	111.0	139.0	10196.0	12567.0	0.6923076923076923	0.22583559168925021	0.556	-1.0	0.05771941430193145	89.04934750829756	35.50896336797497	3.0	0.468	91.0	7317.0	86.0	4.5935507572361173E-4	24.041630560342615	0.6665385477711497
12	219	medium	iso	A1	902.0	351.0	98.25483391999992	57.11269832000001	8.452390482385337E-5	1253.0	157.78174579999995	37.656340767525464	29.614185789921695	27.89727103094762	48.118479654199575	21.400934559032695	21.71741520499197	12.806248474865697	23.236458513106328	27.790735353598123	15.811388300841896	31.209696231922685	0.9854273336411358	1.2715642778313587	0.7749724892569121	0.5812711297899271	0.38913525498891355	115.0	3.0	34.92849839314596	47.0	234.0	4075.0	21965.0	0.5454545454545454	0.22426177174780526	0.8327402135231317	-1.0	0.17130069096331713	70.48717583241881	23.742724557820324	3.0	0.5266903914590747	136.0	9819.0	98.0	0.0013356852709292336	24.020824298928627	0.6378958711687674
12	220	small	api	A1	843.0	209.0	90.42640679999994	39.627416960000005	3.2195497435601844E-5	1052.0	132.46803731999987	32.7566787083184	30.59411708155671	25.76932762433873	35.38722371558009	14.866068747318506	16.790402960260206	13.45362404707371	16.30201904030012	25.691213703102108	15.620499351813308	28.150640819390357	0.8853908260870067	1.0706855380397744	0.8269382508967033	0.43822837113992275	0.2479240806642942	82.0	3.0	31.622776601683793	50.0	137.0	4249.0	13048.0	0.45454545454545453	0.17775665399239543	0.732620320855615	-1.0	0.12074145739510421	71.28875031544663	27.23985199410661	7.0	0.5133689839572193	106.0	12044.0	138.0	7.684489532530441E-4	19.235384061671343	0.5872202195147035
12	221	small	api	A1	1015.0	88.0	103.3259017199999	25.313708480000003	3.59397548209623E-5	1103.0	131.0538237599999	37.48332962798263	31.827660925679098	36.501441120506314	46.080924186660695	9.0	-1.0	12.0	16.273901119622348	19.79410304361089	16.278820596099706	22.592592592592588	-1.0	1.1776966493236845	-1.0	0.2449889917108775	0.08669950738916256	138.0	4.0	35.73513677041127	69.0	53.0	7766.0	7462.0	0.46153846153846156	0.11060743427017226	0.4344262295081967	-1.0	0.03402976047245279	88.91387551789197	34.36703377776012	6.0	0.860655737704918	101.0	7723.0	102.0	7.418372177016212E-4	20.808652046684813	0.5551441735088128
12	222	small	api	A1	1358.0	173.0	120.15432883999989	34.798989840000004	5.865953076641165E-5	1531.0	157.78174579999995	42.95346318982906	39.81205847478876	68.05556589930816	69.77514056883192	12.727922061357855	15.927309607012576	13.45362404707371	28.49595606739879	11.378462138220387	17.69180601295413	30.368375444643302	0.7991256763009068	1.0789058600682406	0.7406815607159296	0.2896191104886374	0.12739322533136965	163.0	3.0	39.44616584663204	121.0	101.0	14959.0	15307.0	0.5454545454545454	0.14500326583932072	0.45495495495495497	-1.0	0.02284431040202115	125.79212050199285	44.727109003419514	7.0	0.6981981981981982	130.0	7703.0	70.0	0.0012413806362719581	20.024984394500787	0.4662018591144124
12	223	small	api	A1	888.0	157.0	94.25483391999994	32.970562720000004	6.292549171132308E-5	1045.0	129.63961019999985	34.92849839314596	31.04834939252005	21.454633616046777	31.75948008481282	11.313708498984761	15.755674609960852	12.727922061357855	11.7382658534343	24.67119879115182	15.811388300841896	22.30106002203725	0.7180719822578814	1.124971184508787	0.6383025557862834	0.3498023533518102	0.1768018018018018	105.0	3.0	33.83784863137726	90.0	72.0	10700.0	8638.0	0.6	0.15502392344497606	0.4444444444444444	-1.0	0.016798489228234847	67.12836225921109	31.893438833491246	2.0	0.7037037037037037	90.0	3616.0	58.0	8.210458341404716E-4	22.847319317591726	0.6541168492395044
13	226	large	iso	B	837.0	432.0	92.25483391999994	63.94112544000001	1.0183217132484771E-4	1269.0	158.61017291999994	34.20526275297414	30.083217912982647	29.9816393688493	46.21887523513129	23.323807579381203	22.25289541203654	11.661903789690601	24.0313897290126	28.6538495480564	14.560219778561036	33.28501706640859	1.0481246214263609	1.137021406816077	0.921816084678082	0.6930924128642131	0.5161290322580645	90.0	3.0	32.28002478313795	143.0	253.0	8261.0	16673.0	0.6363636363636364	0.3120567375886525	0.6388888888888888	-1.0	0.11437578810149811	121.10762980480433	46.43500001116019	1.0	0.39646464646464646	176.0	11851.0	83.0	0.0026632524647002592	24.08318915758459	0.7040784727049221
13	227	medium	api	A1	1026.0	288.0	103.91168815999991	49.69848476000001	4.92097480377698E-5	1314.0	156.02438647999995	38.897300677553446	32.57299494980466	33.91510870775764	53.50681753213138	17.204650534085253	21.3800625419608	12.206555615733702	23.67773557437325	25.051426841697083	17.72004514666935	29.452570895711013	0.8047053417322411	1.19415794395003	0.673868432403875	0.47827617508702064	0.2807017543859649	77.0	3.0	37.107950630558946	67.0	133.0	4294.0	10866.0	0.5454545454545454	0.15220700152207	0.665	-1.0	0.22828386854602872	51.7650994170708	21.47302699273277	1.0	0.455	103.0	10054.0	124.0	4.876507728363222E-4	22.360679774997898	0.5748645634914616
13	230	small	api	A1	936.0	169.0	96.84062035999993	34.798989840000004	3.516714286395421E-5	1105.0	134.4680373199999	35.34119409414458	32.69556544854363	25.86635679409452	32.41397282300695	13.038404810405298	15.251513525983516	12.206555615733702	14.062909099111176	24.682246320836956	16.401219466856727	26.235170812839804	0.854892518581332	1.0809170482084076	0.7908955825965502	0.35934290497764865	0.18055555555555555	105.0	3.0	34.20526275297414	81.0	77.0	6851.0	7858.0	0.5454545454545454	0.1429864253393665	0.4873417721518987	-1.0	0.03812459200131362	47.27157294677246	18.219544457292887	2.0	0.5379746835443038	110.0	5987.0	79.0	7.915066798821505E-4	23.345235059857504	0.6605672405315077
13	232	small	api	A1	1026.0	109.0	104.15432883999989	28.556349160000003	4.202381567614079E-5	1135.0	135.53910511999987	37.94733192202055	33.52610922848042	64.44003482817618	71.56505117707799	10.0	12.672934623978776	11.0	24.033310217279684	9.664109777604676	16.1245154965971	25.333333333333336	0.7890832152703409	1.1318740168568175	0.697147565469877	0.27417342589637134	0.10623781676413255	96.0	3.0	34.539832078341085	71.0	51.0	6589.0	5088.0	0.6666666666666666	0.10748898678414097	0.4180327868852459	0.004641597015191024	-1.0	42.593112023127716	18.08276253029822	4.0	0.680327868852459	113.0	12332.0	147.0	0.0010775577885525054	17.804493814764857	0.4691896086753083
13	235	medium	iso	A1	809.0	322.0	90.25483391999995	53.041630520000005	4.244296028309704E-5	1131.0	146.12489155999987	33.54101966249684	29.427877939124322	21.317912275461538	27.830414842488892	19.924858845171276	19.245420551802056	11.704699910719626	14.847491370598604	31.39879817061302	15.297058540778355	31.803140079792623	1.0353038943233486	1.1397702454754342	0.9083443776789336	0.5876874203437682	0.3980222496909765	83.0	4.0	32.28002478313795	29.0	210.0	2248.0	20934.0	0.4166666666666667	0.21131741821396993	0.8786610878661087	-1.0	0.21811141434123596	97.4456356418896	40.82269356705403	6.0	0.5983263598326359	72.0	8070.0	133.0	7.504617668072578E-4	23.53720459187964	0.7017438595701743
13	237	medium	iso	B	942.0	456.0	96.91168815999991	63.94112544000001	3.483831627452354E-5	1398.0	163.68124071999998	37.21558813185679	30.528675044947494	38.84083697085691	41.650153229255466	23.08679276123039	24.33314039254241	13.341664064126334	25.607549090006874	30.463162866739456	16.15549442140351	38.53189755070501	0.948779828201131	1.2190371209056445	0.7783026553746497	0.6597875514709233	0.4840764331210191	144.0	4.0	34.9857113690718	98.0	255.0	10004.0	29238.0	0.5714285714285714	0.2525035765379113	0.7223796033994334	-1.0	0.15200617812210682	136.94837962261522	45.19391179173219	6.0	0.43626062322946174	202.0	5475.0	21.0	0.006937975207317276	32.202484376209235	0.8652955923231452
13	238	small	E	A1	1304.0	68.0	118.7401152799999	20.899494920000002	6.328156988325972E-5	1372.0	141.6396101999999	44.384682042344295	36.138621999185304	60.683107796389635	77.78428086586915	6.708203932499369	-1.0	13.416407864998739	22.48523486206071	9.18684724634726	17.69180601295413	23.00614269633804	-1.0	1.2281785963876788	-1.0	0.17601039775578042	0.05214723926380368	63.0	4.0	38.2099463490856	94.0	9.0	9690.0	1014.0	0.38461538461538464	0.07507288629737609	0.08737864077669903	0.057835286344245056	-1.0	52.03012197092619	23.769728648009426	4.0	0.5825242718446602	132.0	17871.0	178.0	4.151529649865301E-4	26.92582403567252	0.6066467708382925
14	241	medium	iso	A1	859.0	287.0	92.49747459999995	49.870057640000006	6.874929034317152E-5	1146.0	145.1959593599999	34.66987164671943	30.23243291566195	26.565051177077976	33.23171106797935	18.0	19.4051191611038	13.0	17.104187925544615	28.54550285144011	16.1245154965971	31.210526315789487	0.9275902843245475	1.1467774275208482	0.8088668838990416	0.5391504779526168	0.3341094295692666	78.0	3.0	33.24154027718932	48.0	187.0	4353.0	22468.0	0.42857142857142855	0.20506108202443282	0.7957446808510639	-1.0	0.14323641670974843	67.93962410813317	24.855849919548035	6.0	0.6723404255319149	122.0	5673.0	68.0	2.737970850420574E-4	22.47220505424423	0.6481767594421025
14	243	small	api	A1	1123.0	132.0	110.74011527999988	30.79898984	7.988481532600523E-5	1255.0	143.5391051199999	42.04759208325728	32.01562118716424	26.355688724563066	44.359850330476434	12.041594578792296	13.640727175335092	12.806248474865697	16.172150801252798	25.019036654554693	17.46424919657298	23.130746648527587	0.8827677897235333	1.313346126799972	0.6721516679494365	0.27811953926656624	0.11754229741763135	58.0	3.0	39.21734310225516	55.0	103.0	6145.0	11327.0	0.5454545454545454	0.1258964143426295	0.6518987341772152	-1.0	0.03819009938960437	32.756037780877705	13.16227766016838	2.0	0.5189873417721519	114.0	9662.0	103.0	4.552389834604146E-4	21.095023109728988	0.5016939630683087
14	245	small	api	A1	906.0	217.0	101.3259017199999	44.041630520000005	1.0779556978769342E-4	1123.0	147.7817457999999	35.84689665786984	30.01666203960727	38.08877288097534	61.74888779832423	15.264337522473747	16.865855629789184	11.180339887498949	23.46088722900275	20.55525025353794	16.1245154965971	26.633418789212495	0.9050437675698606	1.1942332765238695	0.7578450419705511	0.43465323054023197	0.23951434878587197	57.0	4.0	34.52535300326414	64.0	163.0	4398.0	14333.0	0.45454545454545453	0.20213713268032057	0.7180616740088106	-1.0	0.12616992956462722	48.08470840036805	17.12310562561766	3.0	0.42290748898678415	131.0	7320.0	65.0	2.230187585991053E-4	22.47220505424423	0.6268940173182516
14	251	small	api	A1	1024.0	99.0	104.25483391999994	26.556349160000003	5.006561998997003E-5	1123.0	132.8111830799999	38.897300677553446	31.953090617340916	43.451842301022026	47.02374383923416	10.295630140987	13.300866417971308	11.661903789690601	18.973038929302344	18.871413949320832	16.55294535724685	25.932338034294908	0.7740571040602424	1.217325145269169	0.6358671773670516	0.2547253509643308	0.0966796875	89.0	3.0	36.05551275463989	63.0	73.0	9446.0	12497.0	0.45454545454545453	0.12110418521816563	0.5367647058823529	-1.0	0.06341828686100642	68.48730901059223	24.10819560833455	4.0	0.9779411764705882	77.0	10126.0	176.0	5.567947094258198E-4	24.515301344262525	0.6302571365423726
14	256	medium	iso	A1	913.0	352.0	97.08326103999993	56.284271200000006	5.580395401546191E-5	1265.0	155.78174579999992	36.76955262170047	30.463092423455635	32.9997903281147	41.670181271148294	21.18962010041709	19.863308396009238	12.083045973594572	22.953773973901775	29.150028094858406	16.278820596099706	34.52517251882632	1.0667719434227947	1.207019698150837	0.8838065733782946	0.5797525814136996	0.3855421686746988	86.0	3.0	33.24154027718932	63.0	243.0	4335.0	19899.0	0.5	0.24189723320158102	0.7941176470588235	-1.0	0.21917147967308756	113.87470083125365	48.508622083712126	4.0	0.6209150326797386	125.0	7293.0	85.0	3.662670736928103E-4	22.80350850198276	0.6201736729460423
14	258	medium	iso	A1	905.0	319.0	96.08326103999995	52.041630520000005	1.0682714435532474E-4	1224.0	150.95331867999994	36.68787265568828	30.364452901377952	27.00919561018992	42.648312068757264	18.788294228055936	20.556893628991187	12.083045973594572	20.061125018266402	28.88245682701569	16.278820596099706	29.610673558563537	0.9139656295909897	1.2082507389429489	0.7564370541089694	0.5416305603775751	0.3524861878453039	71.0	3.0	34.92849839314596	101.0	226.0	4974.0	12807.0	0.6666666666666666	0.26715686274509803	0.691131498470948	-1.0	0.06916198073916585	87.48216485414035	37.727778007434544	3.0	0.2874617737003058	101.0	12983.0	196.0	4.800913502576471E-4	26.570660511172846	0.7242355194735771
15	260	medium	iso	A1	962.0	381.0	100.32590171999992	60.94112544000001	5.443037692067937E-5	1343.0	163.68124071999998	36.796738985948195	31.144823004794873	27.360774729817265	42.79740183823419	22.0	20.923564897930326	12.0	22.85528617960298	31.465903654328844	17.46424919657298	33.640000000000015	1.0514460660657377	1.1814720854340122	0.8899457541389904	0.60743162428862	0.39604989604989604	64.0	3.0	36.24913792078372	69.0	271.0	3431.0	16434.0	0.5384615384615384	0.25316455696202533	0.7970588235294118	-1.0	0.14772634543561222	63.13829682785402	19.1049731745428	1.0	0.5264705882352941	148.0	5681.0	49.0	0.0020727530233507294	25.45584412271571	0.6917961978216791
15	261	small	api	A1	861.0	215.0	93.32590171999995	41.798989840000004	4.469688263086161E-5	1076.0	137.53910511999985	35.35533905932738	29.698484809834994	37.87498365109819	48.81407483429035	15.033296378372908	16.83605361563049	12.041594578792296	21.213203435596427	23.33452377915607	16.1245154965971	28.187430709449206	0.8929228144305793	1.1904761904761907	0.7500551641216865	0.4478819820611751	0.2497096399535424	77.0	3.0	34.20526275297414	57.0	132.0	6307.0	19780.0	0.5384615384615384	0.17565055762081785	0.6984126984126984	-1.0	0.12296729862141713	99.27835512757312	33.80775688546847	7.0	1.0264550264550265	80.0	4951.0	89.0	6.927761926639834E-4	22.20360331117452	0.6280127387243033
15	265	medium	iso	A1	923.0	243.0	98.84062035999995	45.041630520000005	4.08883940343297E-5	1166.0	145.8822508799999	36.05551275463989	31.064449134018133	24.981239606216036	26.809207850521034	17.46424919657298	16.562742990239297	11.661903789690601	14.699555199968572	30.130906103047643	16.15549442140351	32.59173265557636	1.0544297648562775	1.1606680227642001	0.9084680065063653	0.4556995935066795	0.26327193932827736	85.0	3.0	35.11409973215888	49.0	161.0	3996.0	15178.0	0.45454545454545453	0.18010291595197256	0.7666666666666667	-1.0	0.12397658853093547	58.429502035583006	23.851609492052958	6.0	0.5857142857142857	109.0	8859.0	118.0	0.0013334820506871144	22.02271554554524	0.6108002317263174
15	266	small	api	A1	823.0	158.0	93.08326103999993	37.213203400000005	9.18862186507973E-5	981.0	132.7106779999999	35.22782990761707	29.410882339705484	31.45206101199949	46.687045764522054	14.317821063276353	14.62063715972977	10.198039027185569	17.82681481223491	22.100663029836493	14.035668847618199	24.50024966685981	0.9792884473402107	1.1977821508625244	0.8175847725189626	0.39978405337570494	0.1919805589307412	90.0	2.0	32.01562118716424	80.0	107.0	7187.0	11083.0	0.6363636363636364	0.1906218144750255	0.5721925133689839	-1.0	0.10291748784030505	64.1927131143318	28.186869545796657	1.0	0.5240641711229946	74.0	7953.0	146.0	6.350782777012633E-4	19.313207915827967	0.5482372308051824
15	270	small	api	A1	786.0	178.0	89.25483391999997	36.1421356	9.254991017426159E-5	964.0	127.39696951999989	34.058772731852805	28.42534080710379	21.801409486351808	35.83765295427829	13.038404810405298	16.442183557473125	12.041594578792296	13.50606504883818	25.470231119236566	15.811388300841896	23.067946972255527	0.7929849928283536	1.1981834435329324	0.6618226926005409	0.40493196852950925	0.22646310432569974	61.0	3.0	32.89376840679705	29.0	100.0	3397.0	13649.0	0.5384615384615384	0.1338174273858921	0.7751937984496124	-1.0	0.06320780964719745	54.64095981500945	18.439088914585774	6.0	0.8372093023255814	89.0	7846.0	133.0	3.796633050276113E-4	17.88854381999832	0.5252257314388902
15	273	medium	iso	A1	738.0	242.0	89.66904747999995	49.284271200000006	6.006777562084528E-5	980.0	140.95331867999988	33.52610922848042	27.202941017470888	28.663957110281558	29.88283234541285	18.439088914585774	15.875215119220965	8.94427190999916	16.52443461973145	29.48210634596169	15.297058540778355	33.16641317753413	1.1615016726457201	1.2324442863346476	0.9424374679849306	0.5496241187461316	0.32791327913279134	53.0	3.0	32.0624390837628	39.0	183.0	1706.0	10871.0	0.7777777777777778	0.22653061224489796	0.8243243243243243	-1.0	0.1783837403082768	27.25688335547264	11.180339887498949	2.0	0.30180180180180183	82.0	8344.0	131.0	6.441845951919152E-4	23.345235059857504	0.6963299827236061
[truncated: 27 more columns]
