# Supplementary material for: Exploiting Single-Cell Quantitative Data to Map Genetic Variants Having Probabilistic Effects
Source: PLoS Genet. 2016 Aug 1;12(8):e1006213. doi: 10.1371/journal.pgen.1006213 (PMC4968810; doi:10.1371/journal.pgen.1006213)
Supplement: S1 Dataset — (ZIP) [file pgen.1006213.s007.zip › data/2014-10-07_morpho/segregants/gaelA1-2-2_C.xls]

image_number	cell_id	Cgroup	Agroup	C11-1_C	C11-2_C	C12-1_C	C12-2_C	C13_C	C101_C	C102_C	C103_C	C104_C	C105_C	C106_C	C107_C	C108_C	C109_C	C110_C	C111_C	C112_C	C113_C	C114_C	C115_C	C116_C	C117_C	C118_C	C126_C	C127_C	C128_C	A7-1_C	A7-2_C	A8-1_C	A8-2_C	A9_C	A101_C	A102_C	A103_C	A104_C	A120_C	A121_C	A122_C	A123_C	D14-1_C	D14-2_C	D14-3_C	D15-1_C	D15-2_C	D15-3_C	D16-1_C
1	6	medium	E	952.0	457.0	98.3259017199999	63.94112544000001	6.234760141768733E-5	1409.0	165.09545427999996	36.87817782917155	30.479501308256342	40.60129464500446	53.40556071029121	22.561028345356956	25.913449986790475	13.341664064126334	28.526355203153287	25.722205625051636	16.0	35.53024224448431	0.8706300533837665	1.2099337668356773	0.7195683575810211	0.6502978800243651	0.4800420168067227	111.0	3.0	34.23448553724738	173.0	83.0	12098.0	6293.0	0.5	0.1816891412349184	0.32421875	0.033140683572478374	-1.0	130.36798837363773	50.12109801308445	2.0	0.62890625	76.0	59.0	135.0	4500.0	4010.0	8510.0	84.0
1	10	large	E	1008.0	573.0	105.08326103999995	74.76955255999997	2.556706344668537E-4	1581.0	182.26702716000003	37.8549864614954	32.7566787083184	32.47119229084849	32.79953127261921	25.45584412271571	30.794899999900704	13.038404810405298	22.876774791106083	36.20635689474895	16.97056274847714	42.23134293155518	0.8266253218162031	1.155641779149066	0.7152954632921563	0.7115267628736696	0.5684523809523809	113.0	4.0	37.20215047547655	102.0	121.0	7589.0	8315.0	0.0	0.14104996837444655	0.5426008968609866	0.05140833129160246	-1.0	127.42200964657005	47.07449977159475	5.0	0.6278026905829597	92.0	46.0	138.0	7597.0	3703.0	11300.0	123.0
1	16	large	E	915.0	527.0	96.74011527999991	71.59797967999998	3.8872016029848344E-5	1442.0	170.75230851999999	36.05551275463989	31.064449134018133	26.980230718222856	38.08877288097531	26.076809620810597	24.517806732719055	12.041594578792296	23.85210843768485	35.57120859387569	17.11724276862369	38.66561426533985	1.0635865558892366	1.1606680227642001	0.9163572486095048	0.740106412657978	0.5759562841530055	89.0	3.0	34.20526275297414	170.0	114.0	9247.0	6502.0	0.6153846153846154	0.19694868238557559	0.4014084507042254	0.009086902461571381	-1.0	130.991939839149	53.175583773155125	1.0	0.3908450704225352	85.0	75.0	160.0	7805.0	9061.0	16866.0	124.0
2	26	large	iso	988.0	590.0	99.74011527999991	74.01219324	9.041680166721999E-5	1578.0	176.16652207999996	38.897300677553446	31.144823004794873	47.12109639666144	59.53735995680577	25.709920264364882	27.57989167178559	14.317821063276353	33.318507388043145	22.50775353233114	15.0	38.65435807728178	0.9321980147828608	1.2489170566666905	0.7464050633361192	0.7420504080251557	0.597165991902834	173.0	3.0	33.95585369269929	38.0	349.0	3767.0	42896.0	0.3333333333333333	0.24524714828897337	0.9018087855297158	-1.0	0.24059863822014788	147.70052586229923	45.78636785291478	8.0	0.6253229974160207	65.0	73.0	138.0	6397.0	6475.0	12872.0	145.0
2	28	large	iso	887.0	453.0	94.66904747999995	64.355339	8.767508550079327E-5	1340.0	161.43860003999993	35.35533905932738	30.4138126514911	29.357753542791272	43.994913994745815	22.80350850198276	24.345453185537213	12.649110640673518	23.730503576620535	30.74261062610181	16.0	34.16454220207775	0.9366639564355914	1.1624763874381927	0.8057488019174003	0.6797928226075782	0.5107102593010147	144.0	3.0	33.734255586866	45.0	306.0	5120.0	32560.0	0.7692307692307693	0.2619402985074627	0.8717948717948718	-1.0	0.13952256298964433	60.47425982266896	20.626526856741357	6.0	0.4045584045584046	89.0	67.0	156.0	5529.0	4238.0	9767.0	71.0
3	35	large	E	927.0	552.0	96.91168815999993	72.01219323999999	4.1726451059649924E-5	1479.0	171.33809495999992	36.89173349139343	29.68164415931166	40.815083874881594	56.32710746736461	25.079872407968907	27.2638471991572	13.0	31.497571136663613	26.110413420506852	16.1245154965971	37.84780745202581	0.9198948418675187	1.2429140816250854	0.7401113684903903	0.743070259194214	0.5954692556634305	104.0	3.0	34.36568055487916	109.0	108.0	9969.0	10708.0	0.5384615384615384	0.14672075726842462	0.4976958525345622	-1.0	0.06812790219045217	144.1066981128975	51.47869533643954	6.0	0.9078341013824884	96.0	68.0	164.0	10053.0	8901.0	18954.0	125.0
3	40	large	iso	977.0	594.0	100.1543288399999	75.59797967999997	4.6633519305334004E-5	1571.0	178.16652208000005	36.796738985948195	31.827660925679098	42.709389957361466	60.54207346329113	26.248809496813376	27.39310641272041	12.36931687685298	34.37804639381424	25.16678815544813	17.0	39.48245423718065	0.9582268290909985	1.156124512947163	0.8288266690655242	0.7548148997211136	0.6079836233367452	73.0	3.0	35.73513677041127	51.0	438.0	3339.0	27119.0	0.7692307692307693	0.3112667091024825	0.8957055214723927	-1.0	0.15934037026410683	74.5424423157095	23.02379604162864	5.0	0.3333333333333333	90.0	86.0	176.0	17603.0	16395.0	33998.0	245.0
3	41	large	E	1003.0	586.0	104.7401152799999	79.18376611999997	5.965237540012454E-5	1589.0	186.75230851999996	38.47076812334269	31.76476034853718	45.71318863501759	57.866334169993536	27.073972741361768	26.69340085594496	11.180339887498949	35.61145427633749	27.3888419258943	17.72004514666935	42.05367648034651	1.0142571524501738	1.2111146975838691	0.8374575541635989	0.7560022815357746	0.584247258225324	99.0	3.0	36.235341863986875	322.0	143.0	25498.0	11665.0	0.0	0.29263687853996223	0.30752688172043013	0.17492685226452803	-1.0	163.21645064318048	57.04834939252005	4.0	0.46021505376344085	123.0	46.0	169.0	11751.0	2919.0	14670.0	169.0
3	45	large	iso	1021.0	597.0	104.74011527999988	76.59797968	1.5131586390062937E-4	1618.0	184.16652208	38.3275357934736	32.2490309931942	77.45103901010626	87.00438062739828	27.459060435491963	26.462404763810568	13.152946437965905	42.65862561084366	1.3643820804812932	16.0312195418814	42.71699696672631	1.0376630801537887	1.1884864324004714	0.8730962776394057	0.7313146398133321	0.584720861900098	82.0	3.0	32.89376840679705	87.0	430.0	4280.0	22730.0	0.5	0.3195302843016069	0.8317214700193424	-1.0	0.20000261847840226	84.42753944423828	29.63209615722243	4.0	0.19148936170212766	85.0	84.0	169.0	8081.0	10885.0	18966.0	128.0
3	48	large	E	881.0	558.0	92.66904747999993	73.01219323999997	5.697662914444516E-5	1439.0	168.50966783999996	34.9857113690718	30.528675044947494	20.34410125591839	30.963756532073518	26.0	26.077381570769	13.038404810405298	19.036342950818483	37.34194157858385	16.278820596099706	37.00000000000001	0.9970326173063426	1.1459950789728737	0.8700147457875279	0.7878811234760739	0.6333711691259932	85.0	3.0	34.48187929913333	165.0	94.0	17892.0	10595.0	0.5714285714285714	0.17998610145934676	0.36293436293436293	-1.0	0.07197539382278012	155.90599759871088	54.302740328683186	7.0	0.9845559845559846	99.0	76.0	175.0	6477.0	6426.0	12903.0	81.0
3	51	large	E	1125.0	701.0	110.15432883999989	83.84062035999996	7.121102683223644E-5	1826.0	196.40916276000004	41.10960958218893	32.57299494980466	44.40194469042417	54.323591778138024	30.364452901377952	28.035552928506853	13.341664064126334	36.682420857953204	29.840670208492114	17.0	45.15739149435696	1.0830695217180129	1.2620764423271267	0.8581647556315644	0.761119615024655	0.6231111111111111	59.0	3.0	38.01315561749642	198.0	279.0	10111.0	16881.0	0.35714285714285715	0.2612267250821468	0.5849056603773585	-1.0	0.01847824752119193	153.0890109235412	58.0751492252088	3.0	0.31446540880503143	97.0	72.0	169.0	5282.0	3403.0	8685.0	78.0
4	63	large	iso	805.0	505.0	90.66904747999995	69.94112544	1.0938904420816937E-4	1310.0	163.43860003999995	34.9857113690718	28.30194339616981	34.26110289909457	39.85723544211578	24.351591323771842	25.678594325127506	13.341664064126334	23.66680474966622	30.527938944183166	14.317821063276353	36.92878684264299	0.948322599572472	1.2361593293910171	0.767152402627301	0.7713892158779745	0.6273291925465838	149.0	3.0	31.38470965295043	57.0	366.0	5451.0	43287.0	0.6428571428571429	0.32290076335877865	0.8652482269503546	-1.0	0.15678588514863306	119.19026915913997	43.86380755078135	4.0	0.47754137115839246	144.0	123.0	267.0	7633.0	6103.0	13736.0	92.0
4	67	large	E	987.0	775.0	97.08326103999993	81.52691187999996	2.9326932420900223E-4	1762.0	181.43860003999995	40.607881008493905	30.0	33.47627829610269	61.78367458930262	29.427877939124322	32.23014627507399	23.345235059857504	34.27906025701851	25.8	14.866068747318506	38.90181015314441	0.9130544331994895	1.3535960336164634	0.67453982615481	0.839762807786293	0.7852077001013171	128.0	3.0	34.48187929913333	89.0	155.0	10958.0	20438.0	0.0	0.13847900113507378	0.6352459016393442	-1.0	0.22438686644106326	161.96240883356057	55.03035877598405	5.0	0.6557377049180327	49.0	100.0	149.0	5609.0	14521.0	20130.0	129.0
5	87	large	F	835.0	525.0	91.25483391999994	71.59797968	6.815627372448336E-5	1360.0	165.68124071999992	35.4682957019364	29.154759474226502	27.443452564947165	34.997167604843696	25.709920264364882	26.800229830305547	12.649110640673518	21.822305940619056	34.67701391581529	15.033296378372908	38.048715649366024	0.9593171561272303	1.216552506059644	0.7885538448598599	0.7845938303144308	0.6287425149700598	90.0	3.0	33.13608305156178	65.0	78.0	7503.0	10423.0	0.6923076923076923	0.10514705882352941	0.5454545454545454	-1.0	0.016284935262858558	98.52935060589955	41.02379604162864	6.0	1.1888111888111887	90.0	74.0	164.0	13290.0	10123.0	23413.0	240.0
6	101	large	E	1210.0	899.0	116.22539663999984	100.32590171999993	7.164761129436734E-5	2109.0	218.55129836000012	40.01249804748511	37.013511046643494	8.447527247908454	32.72759836150479	33.83784863137726	33.74947079131916	11.180339887498949	21.293346868493018	49.09018216916148	20.396078054371138	39.38503693160305	1.0026186437293954	1.0810241156820375	0.927471116679784	0.8632011988804177	0.7429752066115702	84.0	6.0	40.162171256046406	76.0	137.0	6506.0	17046.0	0.0	0.10099573257467995	0.6431924882629108	-1.0	0.023279940505809466	135.60853224714532	60.02133806973342	3.0	0.49765258215962443	46.0	157.0	203.0	4088.0	20985.0	25073.0	106.0
6	107	large	iso	858.0	518.0	93.08326103999995	69.59797968	1.0527046785596338E-4	1376.0	165.09545427999996	36.6742416417845	29.068883707497267	22.288429276524084	38.57367803408167	25.495097567963924	24.674683555376696	13.416407864998739	22.11361336170054	34.88266044899672	16.278820596099706	35.46573606795668	1.0332492212411153	1.2616322666812865	0.8189781194793544	0.747695975650146	0.6037296037296037	91.0	3.0	34.20526275297414	4.0	352.0	188.0	24961.0	0.0	0.25872093023255816	0.9887640449438202	-1.0	0.2041731557462253	60.37869533941101	18.867962264113206	5.0	0.398876404494382	87.0	117.0	204.0	4165.0	4340.0	8505.0	57.0
6	108	large	F	963.0	579.0	98.32590171999993	73.59797968	3.892180130260853E-5	1542.0	174.75230851999996	38.41874542459709	31.240998703626616	26.32329826780989	42.59402948335469	26.30589287593181	26.82467608718901	14.142135623730951	25.14397566406558	34.69799446181481	16.55294535724685	37.1513048510967	0.9806602245793766	1.2297540737754087	0.7974441764349671	0.7485105998781787	0.6012461059190031	82.0	3.0	35.77708763999664	88.0	193.0	9531.0	18141.0	0.6	0.182230869001297	0.6868327402135231	-1.0	0.014047187904669885	94.47305062160689	37.23767904930731	3.0	0.597864768683274	171.0	103.0	274.0	9496.0	8408.0	17904.0	82.0
7	122	large	F	963.0	534.0	100.98275595999989	70.76955256	3.661156839331871E-5	1497.0	174.16652208	36.61966684720111	31.622776601683793	40.399904333736714	41.57396485373667	26.1725046566048	24.694329042749153	12.165525060596439	28.3454244499588	32.50821434653094	17.11724276862369	42.715502882949345	1.0598589097641296	1.158015543937127	0.9152372049866658	0.7008082903583301	0.5545171339563862	70.0	3.0	35.05709628591621	238.0	333.0	13774.0	18323.0	0.7692307692307693	0.38142952571810285	0.5831873905429071	-1.0	0.018505845906977136	113.44302990575389	40.36552216012181	3.0	0.3450087565674256	127.0	90.0	217.0	7242.0	3363.0	10605.0	99.0
7	125	large	E	661.0	413.0	82.01219323999996	63.11269832000001	4.576737855260893E-5	1074.0	147.53910511999993	30.805843601498726	25.709920264364882	27.926033970054057	36.33261282004451	22.847319317591726	21.62099421882981	10.770329614269007	18.92498084264885	30.377379313871366	13.341664064126334	31.94241525696877	1.0567191816597363	1.1982084457958053	0.8819159849586129	0.7695526217096451	0.6248108925869894	82.0	3.0	29.274562336608895	196.0	146.0	12839.0	10148.0	0.7272727272727273	0.31843575418994413	0.4269005847953216	0.0269199469727454	-1.0	84.97098127663796	31.560219778561034	3.0	0.3713450292397661	126.0	70.0	196.0	5635.0	2584.0	8219.0	76.0
8	139	large	F	1033.0	608.0	104.3969695199999	75.18376612	1.2538946306356308E-4	1641.0	182.40916275999996	39.96248240537617	31.38470965295043	39.927867127485484	72.06596624260308	26.248809496813376	29.347019177668	13.892443989449804	36.559290415939	22.74993166721483	18.24828759089466	38.426363401647635	0.8944284711814191	1.2733105657907324	0.7024432964050482	0.7201719213276266	0.5885769603097774	95.0	3.0	37.21558813185679	86.0	96.0	9621.0	14141.0	0.5384615384615384	0.11090798293723339	0.5274725274725275	-1.0	0.014166339768351632	166.94791913247576	52.16493276461321	3.0	1.2802197802197801	151.0	91.0	242.0	6783.0	7031.0	13814.0	56.0
8	149	large	iso	1136.0	646.0	107.9827559599999	79.35533899999999	4.9990766302598464E-5	1782.0	190.16652208	40.311288741492746	33.94112549695428	46.20489610898227	52.12501634890178	28.284271247461902	27.196027903894407	14.142135623730951	35.20105767641736	28.99137802864845	18.027756377319946	44.59486766683161	1.0400147899323071	1.1876827344782688	0.8756671792397235	0.7348889949557836	0.5686619718309859	83.0	4.0	37.48332962798263	74.0	480.0	8601.0	60967.0	0.5333333333333333	0.3108866442199775	0.8664259927797834	-1.0	0.22212914003723438	144.89585067278767	49.97749268195389	11.0	0.516245487364621	112.0	124.0	236.0	5501.0	7800.0	13301.0	67.0
8	150	large	E	885.0	537.0	99.3259017199999	78.42640679999997	3.693933041064621E-5	1422.0	180.16652207999996	34.48187929913333	31.32091952673165	55.29195072747734	67.02609766597632	28.160255680657446	23.907183135193836	7.280109889280518	39.93401833045131	19.827004104077833	16.76305461424021	43.3743535483952	1.177899358590793	1.1009216785511	1.0699211229458228	0.7895866580812355	0.6067796610169491	56.0	4.0	32.64965543462902	262.0	63.0	17814.0	3931.0	0.0	0.22855133614627285	0.19384615384615383	0.09901911340625758	-1.0	136.09364734643623	53.191016828817396	1.0	0.5107692307692308	69.0	36.0	105.0	7666.0	2405.0	10071.0	125.0
8	151	large	iso	922.0	572.0	94.08326103999993	70.94112544	3.935617161597892E-5	1494.0	167.43860003999995	36.61966684720111	31.622776601683793	29.744881296942225	43.23969086942071	24.515301344262525	27.519292969806713	16.278820596099706	24.658880807623117	31.49628549527706	15.652475842498529	35.995637583526914	0.8908405230890172	1.158015543937127	0.7692820081328583	0.754024941905862	0.6203904555314533	61.0	3.0	34.132096331752024	82.0	187.0	6678.0	15411.0	0.4117647058823529	0.18005354752342703	0.6951672862453532	-1.0	0.1607175808155076	85.39803616279264	30.544086872303588	7.0	0.6728624535315985	74.0	98.0	172.0	4149.0	8154.0	12303.0	58.0
9	154	large	iso	1081.0	627.0	105.08326103999993	78.76955255999998	5.657430071842817E-5	1708.0	186.26702716	38.897300677553446	33.52610922848042	38.78436410029735	53.59591143692097	28.460498941515414	27.613270634438766	14.560219778561036	34.24402148215545	30.66266929437533	18.027756377319946	42.54700851862911	1.030681925306595	1.1602092092604113	0.8883586831409614	0.7495918168167275	0.580018501387604	149.0	3.0	36.61966684720111	52.0	478.0	4751.0	48104.0	0.4	0.31030444964871196	0.9018867924528302	-1.0	0.23626350351641423	168.30495757748284	55.50402167195566	5.0	0.40943396226415096	99.0	66.0	165.0	4236.0	2559.0	6795.0	65.0
9	157	large	F	855.0	569.0	93.42640679999995	74.18376611999997	6.403086404907282E-5	1424.0	170.02438647999995	36.345563690772494	29.154759474226502	33.048124869975254	46.06546391193794	27.202941017470888	25.778208502701407	13.038404810405298	28.339084482585672	31.692938534335635	16.278820596099706	39.35256916853233	1.055268872335336	1.2466425498348848	0.846488732856988	0.7940342421474783	0.6654970760233918	136.0	3.0	34.132096331752024	146.0	135.0	17510.0	17128.0	0.4166666666666667	0.1973314606741573	0.4804270462633452	-1.0	0.0017680088024358232	145.80055421450754	50.858868044252716	7.0	0.8576512455516014	103.0	49.0	152.0	7101.0	2979.0	10080.0	120.0
9	160	large	E	815.0	401.0	92.01219323999995	61.11269832000001	7.863493515985763E-5	1216.0	155.53910511999993	36.0	28.0	36.86989764584402	52.59464336859145	21.400934559032695	23.250203169307646	12.206555615733702	26.0	25.0	15.0	32.7308410902853	0.9204622601872077	1.2857142857142858	0.715915091256717	0.6641804327019653	0.4920245398773006	111.0	3.0	33.12099032335839	192.0	162.0	14182.0	13210.0	0.18181818181818182	0.2911184210526316	0.4576271186440678	0.03607839812591816	-1.0	121.52755034442741	45.62366031226594	3.0	0.519774011299435	97.0	58.0	155.0	3222.0	2449.0	5671.0	40.0
10	173	large	F	930.0	538.0	100.91168815999993	71.52691188	8.317107239175248E-5	1468.0	174.85281359999993	38.62641583165593	28.792360097775937	34.49102542232043	50.72639451037898	26.419689627245813	24.610303076501722	12.206555615733702	30.341929862399965	31.779263557858847	17.46424919657298	39.19478005459759	1.0735215062211778	1.341550873234585	0.800209315680167	0.7088070092196944	0.578494623655914	112.0	3.0	36.124783736376884	135.0	104.0	15450.0	14466.0	0.36363636363636365	0.16280653950953677	0.4351464435146444	-1.0	0.012203434413659432	124.79686197502684	54.943825861959155	4.0	0.5774058577405857	104.0	64.0	168.0	7561.0	3654.0	11215.0	112.0
10	181	large	F	1269.0	802.0	116.22539663999989	90.08326103999994	5.059001399936534E-5	2071.0	209.13708480000014	42.485291572496	37.12142238654117	33.87694155189482	30.379126011368328	30.066592756745816	35.61225404342137	13.341664064126334	26.385602134497518	41.94343588958244	20.223748416156685	52.17438154847071	0.8442765998492027	1.1444952494034704	0.7376846695425372	0.7750738104084652	0.6319936958234831	137.0	3.0	41.19465984809196	120.0	171.0	17563.0	30869.0	0.14285714285714285	0.1405118300338001	0.5876288659793815	-1.0	0.05988201925223682	158.6192633501158	54.47999792379959	6.0	0.9656357388316151	179.0	135.0	314.0	18193.0	11726.0	29919.0	178.0
10	183	large	F	1099.0	784.0	105.5685423999999	88.08326103999995	4.058635607622293E-5	1883.0	196.06601700000004	40.311288741492746	33.61547262794322	57.57893523749306	67.84976207164922	30.265491900843113	31.12310699399723	14.317821063276353	42.5439139640985	21.002233340998156	17.029386365926403	45.93391027428844	0.9724444255093322	1.199188516182978	0.8109187274446447	0.8343703440202092	0.7133757961783439	160.0	3.0	36.05551275463989	94.0	183.0	12931.0	25900.0	0.6	0.14710568242166755	0.6606498194945848	-1.0	0.029694153420172134	177.92477418836734	52.31673345355963	12.0	0.9891696750902527	142.0	121.0	263.0	16337.0	15916.0	32253.0	175.0
10	187	large	E	971.0	710.0	104.39696951999989	85.42640679999994	6.14251479161191E-5	1681.0	192.65180344000004	38.27531841800928	30.23243291566195	12.128387935708826	20.746080275683415	27.65863337187866	31.323441901316244	10.44030650891055	13.6902845399569	43.82710460968499	18.384776310850235	38.648330364971784	0.8830010909725862	1.2660350070000719	0.6974539298600422	0.818284354352205	0.7312049433573635	147.0	3.0	37.69615364994153	221.0	256.0	13824.0	14281.0	0.0	0.28375966686496135	0.5366876310272537	-1.0	0.0049715071059341755	134.66842068135097	58.52349955359813	2.0	0.18658280922431866	65.0	71.0	136.0	5579.0	8986.0	14565.0	108.0
10	190	large	iso	925.0	529.0	95.84062035999993	70.52691188	9.108961444537062E-5	1454.0	169.19595935999996	38.07886552931954	29.832867780352597	56.433681265426685	76.32869286780416	25.0	25.75590277089828	14.0	36.109269036423704	14.380112671653105	13.92838827718412	37.16216216216216	0.9706512803056401	1.2764064725415911	0.7604562505648151	0.735877038515447	0.5718918918918919	91.0	3.0	31.76476034853718	34.0	260.0	1793.0	16119.0	0.4	0.20220082530949107	0.8843537414965986	-1.0	0.2711471312933415	66.2955104490199	24.090722034374522	2.0	0.3945578231292517	96.0	60.0	156.0	7621.0	5012.0	12633.0	132.0
11	194	large	iso	773.0	709.0	98.49747459999992	95.08326103999994	7.750955423852018E-5	1482.0	195.58073564000003	34.713109915419565	27.65863337187866	19.218123106785583	25.074838836039078	32.69556544854363	27.471191656132532	4.0	20.165292067048707	45.5553961419178	17.0	47.58190397916948	1.1901764531297585	1.2550551377102166	0.94830610812938	0.9653370446921085	0.9172056921086675	112.0	3.0	34.66987164671943	231.0	449.0	11073.0	25338.0	0.0	0.45883940620782726	0.6602941176470588	-1.0	0.08916154957006286	141.34220003498461	60.43346382834932	4.0	0.22205882352941175	124.0	104.0	228.0	6641.0	7439.0	14080.0	70.0
11	201	large	iso	992.0	590.0	100.49747459999995	74.35533899999999	1.0894597200736875E-4	1582.0	177.68124072	37.69615364994153	31.78049716414141	25.74659571538936	47.44241531065711	27.730849247724095	25.883948260000164	13.0	27.854300726557778	33.25939158663115	17.029386365926403	37.81479442871466	1.071353140145858	1.1861410932386192	0.9032257176257623	0.7398727111895012	0.594758064516129	145.0	3.0	36.22154055254967	116.0	435.0	11335.0	45381.0	0.6153846153846154	0.34829329962073324	0.7894736842105263	-1.0	0.11869010264283969	178.18319278371416	57.01126892519875	9.0	0.5081669691470054	83.0	85.0	168.0	3729.0	4351.0	8080.0	62.0
11	204	large	iso	915.0	649.0	96.08326103999993	81.01219323999996	8.825651607544798E-5	1564.0	179.09545428000004	36.49657518178932	30.59411708155671	23.49856567595208	31.628668030108088	29.154759474226502	27.412815498946816	13.892443989449804	21.86506531161252	39.2232270276368	16.492422502470642	41.694440968517455	1.063544876495689	1.1929278784054478	0.8915416394805851	0.8431457504993944	0.7092896174863388	70.0	3.0	34.713109915419565	61.0	495.0	2398.0	23659.0	0.6153846153846154	0.3554987212276215	0.8902877697841727	-1.0	0.17931586338740732	66.65542857345477	24.186773244895647	2.0	0.09892086330935251	152.0	24.0	176.0	7054.0	893.0	7947.0	73.0
11	208	large	iso	864.0	515.0	93.08326103999991	71.59797967999998	8.572159682595728E-5	1379.0	167.09545427999996	36.235341863986875	28.653097563788805	22.988716802080646	27.97947438848015	26.0	23.783742313475482	13.0	18.379845911207358	37.37815772328601	16.0312195418814	39.17647058823529	1.0931837242984601	1.2646221506529316	0.8644350597006728	0.769182115882605	0.5960648148148148	128.0	3.0	34.20526275297414	32.0	337.0	3425.0	46279.0	0.42857142857142855	0.2675852066715011	0.9132791327913279	-1.0	0.26188276331805294	118.5816682504606	47.8976978355024	11.0	0.5663956639566395	90.0	59.0	149.0	5040.0	3764.0	8804.0	76.0
11	211	large	iso	804.0	444.0	89.66904747999995	63.94112544000001	6.488891878056879E-5	1248.0	156.02438647999992	34.132096331752024	28.30194339616981	32.73522627210758	41.69325351975746	23.345235059857504	23.11725671712586	12.36931687685298	23.702030843250977	30.527938944183166	15.0	35.63451917627307	1.009861825108459	1.205998325061	0.8373658604023183	0.7130791196846563	0.5522388059701493	83.0	3.0	32.2490309931942	36.0	217.0	2169.0	14538.0	0.6153846153846154	0.20272435897435898	0.857707509881423	-1.0	0.25317316825912656	57.75246764011279	21.88295068188829	5.0	0.42292490118577075	74.0	84.0	158.0	3158.0	3555.0	6713.0	56.0
12	213	large	F	954.0	609.0	98.1543288399999	75.76955256	6.3001269070711E-5	1563.0	175.92388139999997	37.53664875824692	30.479501308256342	33.08485292873498	48.23970029610213	27.0	26.973162932665293	14.0	29.038287541865962	30.90601747295745	16.492422502470642	38.92857142857143	1.0009949544071528	1.2315374972384776	0.812801036632438	0.771943055955392	0.6383647798742138	128.0	3.0	34.92849839314596	180.0	229.0	12841.0	17816.0	0.6666666666666666	0.2616762635956494	0.5599022004889975	-1.0	0.020868740957768306	149.61999326425448	55.80132146307004	2.0	0.5061124694376528	128.0	97.0	225.0	7116.0	6363.0	13479.0	76.0
13	228	large	F	929.0	620.0	95.49747459999995	75.76955255999997	1.5138750681153478E-4	1549.0	173.68124071999995	37.8021163428716	30.0	18.10376303450662	35.35508316469991	27.018512172212592	30.981453941231678	15.033296378372908	21.004115028859378	38.6	17.08800749063506	36.29898251224502	0.8720866433016237	1.2600705447623866	0.6920935077218826	0.7934194372926382	0.667384284176534	70.0	3.0	35.84689665786984	99.0	137.0	8526.0	9401.0	0.0	0.15235635894125243	0.5805084745762712	0.02596195440369919	-1.0	83.13631057729737	31.02379604162864	7.0	0.5805084745762712	81.0	81.0	162.0	5432.0	7060.0	12492.0	86.0
13	233	large	F	949.0	547.0	98.32590171999993	71.76955255999998	4.5076315956132E-5	1496.0	172.50966783999996	37.57658845611187	30.870698080866262	25.20112364547508	32.04389705810604	25.179356624028344	25.779805380673587	13.038404810405298	20.597931632457925	37.28454720994446	17.0	38.82235463545403	0.9767085613029731	1.217225096681631	0.8024058688616033	0.7299150204020121	0.5763962065331928	98.0	4.0	36.345563690772494	51.0	71.0	7413.0	11098.0	0.7142857142857143	0.08155080213903744	0.5819672131147541	4.0518940990310286E-4	-1.0	130.99713254470956	53.085534904133866	5.0	1.4262295081967213	92.0	56.0	148.0	8735.0	3627.0	12362.0	142.0
13	239	large	E	900.0	689.0	100.15432883999992	87.42640679999995	8.498216950354838E-5	1589.0	189.58073564000006	36.05551275463989	30.066592756745816	51.28249208816138	58.37724125577242	27.294688127912362	31.014264032616733	8.94427190999916	36.665682970487644	25.476781030605416	17.204650534085253	43.05916193926031	0.8800688644169467	1.199188516182978	0.7338870015351794	0.8729169054656312	0.7655555555555555	95.0	3.0	33.015148038438355	112.0	38.0	10655.0	4269.0	0.0	0.09439899307740718	0.25333333333333335	0.20439921831763322	-1.0	139.56714558426975	52.483066049356545	4.0	0.76	89.0	59.0	148.0	5285.0	3243.0	8528.0	57.0
13	240	large	iso	857.0	498.0	92.91168815999994	67.94112544	5.350087540264508E-5	1355.0	163.68124071999992	35.0	29.410882339705484	23.225809409231516	25.559965171823805	25.495097567963924	23.323443377860468	12.165525060596439	17.2	38.25114755164008	15.524174696260024	39.86506165172541	1.0931103591747038	1.1900357016065803	0.918552575942869	0.7312441177798963	0.5810968494749125	51.0	3.0	33.83784863137726	94.0	342.0	3928.0	18786.0	0.5384615384615384	0.32177121771217715	0.7844036697247706	-1.0	0.18612418519755605	54.195341916798874	21.65255581644739	2.0	0.2889908256880734	116.0	57.0	173.0	4519.0	2978.0	7497.0	56.0
14	244	large	F	938.0	633.0	96.49747459999992	78.59797967999997	1.2351198354491674E-4	1571.0	177.92388139999997	37.73592452822641	30.528675044947494	25.29554640032657	44.53419091723501	27.65863337187866	28.62818761510959	14.317821063276353	26.711946576160273	35.37657623234259	17.11724276862369	38.08729841373455	0.9661328807724031	1.2360813062691929	0.781609491117083	0.8145081516983039	0.6748400852878464	61.0	4.0	35.73513677041127	58.0	60.0	7072.0	6828.0	0.6	0.07511139401654997	0.5084745762711864	0.018483845598264437	-1.0	142.20705485723545	54.08887571389087	2.0	1.61864406779661	102.0	77.0	179.0	8124.0	4937.0	13061.0	126.0
14	249	large	E	787.0	726.0	86.84062035999995	84.01219323999996	1.1837018784561205E-4	1513.0	173.68124071999995	33.301651610693426	27.586228448267445	42.51044707800085	41.347777219693654	30.0	32.28778162091629	13.152946437965905	29.397941322695097	32.26247479495141	14.0	44.500000000000014	0.9291440444011723	1.2071839277755614	0.7696789387457103	0.9674296762474212	0.9224904701397713	80.0	3.0	31.04834939252005	142.0	157.0	11358.0	11619.0	0.0	0.19762062128222074	0.5250836120401338	0.11351810572195097	-1.0	156.76201941204124	54.12750385790984	7.0	0.725752508361204	114.0	89.0	203.0	4970.0	4778.0	9748.0	54.0
14	250	large	iso	886.0	435.0	95.08326103999993	62.69848476000001	5.625581804221956E-5	1321.0	160.61017291999994	37.20215047547655	30.0	32.67750336244745	49.05810380273155	22.561028345356956	23.196646934643084	12.36931687685298	25.697439201268484	28.0	16.0312195418814	34.01946860908714	0.9725986867379155	1.240071682515885	0.7843084399481534	0.6594061254759006	0.4909706546275395	61.0	3.0	33.95585369269929	36.0	265.0	2498.0	20238.0	0.6153846153846154	0.22785768357305072	0.8803986710963455	-1.0	0.15209840608307335	69.58822598645368	24.804617855855575	4.0	0.3554817275747508	104.0	51.0	155.0	13824.0	6245.0	20069.0	164.0
15	262	large	F	1035.0	608.0	104.98275595999988	77.01219323999997	1.1060115505972556E-4	1643.0	184.40916276000002	41.10960958218893	31.144823004794873	42.46031954965929	64.80430826382917	27.313000567495326	27.637434475032354	12.529964086141668	35.92833926206689	22.893050311771905	17.029386365926403	39.70600574625059	0.988261070041428	1.3199500146737049	0.7487109807606834	0.7335699328501422	0.58743961352657	65.0	4.0	36.138621999185304	95.0	69.0	10240.0	8853.0	0.5833333333333334	0.09981740718198417	0.42073170731707316	0.0010464699720316329	-1.0	155.3563241113756	50.428400944582435	5.0	1.5914634146341464	109.0	67.0	176.0	6302.0	4277.0	10579.0	69.0
15	269	large	F	719.0	366.0	84.01219323999996	58.11269832000001	5.157723710021113E-5	1085.0	144.9533186799999	32.64965543462902	27.294688127912362	35.31121343963321	50.18352995798742	20.615528128088304	22.678373303673478	11.704699910719626	23.369312473378926	23.814157427037628	13.152946437965905	30.424850989809233	0.9090391031154323	1.1961908222442925	0.7599448902390789	0.6917174290877974	0.5090403337969402	49.0	3.0	29.427877939124322	129.0	160.0	9497.0	11021.0	0.6666666666666666	0.2663594470046083	0.5536332179930796	0.001659950547381639	-1.0	71.31580810944769	27.28240314150391	2.0	0.3044982698961938	76.0	33.0	109.0	5643.0	1696.0	7339.0	89.0
[truncated: 67 more columns]
