# Supplementary material for: Exploiting Single-Cell Quantitative Data to Map Genetic Variants Having Probabilistic Effects
Source: PLoS Genet. 2016 Aug 1;12(8):e1006213. doi: 10.1371/journal.pgen.1006213 (PMC4968810; doi:10.1371/journal.pgen.1006213)
Supplement: S1 Dataset — (ZIP) [file pgen.1006213.s007.zip › data/2014-10-07_morpho/segregants/gaelA1-2-3_A.xls]

image_number	cell_	Agroup	C11-1_A	C12-1_A	C13_A	C103_A	C104_A	C115_A	C126_A	C127_A	A7-1_A	A8-1_A	A101_A	A120_A	A121_A	A122_A	A123_A	D14-1_A	D15-1_A	D16-1_A	D17-1_A	D102_A	D105_A	D117_A	D127_A	D135_A	D147_A	D148_A	D154_A	D155_A	D173_A	D176_A	D179_A	D182_A	D188_A	D191_A	D194_A
1	0	B	777.0	101.74011527999993	5.638263501697815E-5	34.058772731852805	27.65863337187866	1.2313975269103987	107.0	3.0	190.0	10847.0	0.24453024453024452	18.0	9.0	1.0	0.12631578947368421	69.0	4493.0	90.0	4.1261877461303074E-4	18.601075237738275	0.5461463742157092	4.47213595499958	17.4928556845359	2.8284271247461903	0.3333333333333333	0.22222222222222224	76.32869286780416	85.23635830927381	5.385164807134504	9.219544457292887	5.0990195135927845	1.8081014266989475	2.0	65.1159420289855	1.3821500111284222
1	2	A	691.0	95.25483391999994	3.659868441757542E-5	31.32091952673165	25.96150997149434	1.2064367427442366	104.0	3.0	455.0	25775.0	0.658465991316932	59.61226026455079	21.02379604162864	2.0	0.22857142857142856	82.0	4923.0	80.0	6.641585949828322E-4	18.027756377319946	0.5755819640586762	2.8284271247461903	18.788294228055936	4.47213595499958	0.18181818181818182	0.31234752377721214	30.06858282186245	48.50353164478446	6.082762530298219	10.44030650891055	5.0990195135927845	2.047512562185564	2.0	60.03658536585366	1.3325208206378225
1	9	B	888.0	109.7401152799999	1.4366114948015528E-4	36.40054944640259	29.154759474226502	1.2485285456935957	80.0	4.0	101.0	7023.0	0.11373873873873874	16.507508424996484	8.246211251235321	1.0	0.24752475247524752	68.0	8540.0	147.0	7.378291796053798E-4	22.561028345356956	0.619799115356118	5.385164807134504	23.53720459187964	6.324555320336759	0.3083536398570881	0.3508232077228117	41.241444314527996	37.874983651098205	5.385164807134504	9.219544457292887	4.123105625617661	2.23606797749979	1.0	125.58823529411765	1.1704918032786884
1	10	A	737.0	98.91168815999994	9.047288449399733E-5	32.14031735997639	27.073972741361768	1.1871297081892458	79.0	3.0	246.0	11824.0	0.3337856173677069	32.61693799906774	16.1245154965971	1.0	0.16260162601626016	194.0	6094.0	57.0	0.004155195573865444	18.027756377319946	0.5609078521349482	2.0	20.09975124224178	5.0	0.125	0.31622776601683794	7.125016348901795	43.994913994745815	12.165525060596439	23.0	8.0	2.875	3.605551275463989	31.412371134020617	1.8145717098785692
1	16	A	706.0	96.66904747999993	9.307370542988033E-5	32.01562118716424	26.019223662515376	1.2304602782321896	56.0	3.0	446.0	17963.0	0.6317280453257791	27.40312423743285	13.0	1.0	0.08520179372197309	62.0	3439.0	69.0	6.661604718296347E-4	17.46424919657298	0.5454914991177736	4.123105625617661	18.439088914585774	4.47213595499958	0.3090398323477543	0.3028912664076914	75.96375653207353	63.43494882292201	5.0	8.602325267042627	3.605551275463989	2.385855756810896	1.0	55.46774193548387	1.243966269264321
2	23	A	845.0	105.74011527999993	3.568154042004064E-5	33.54101966249684	29.966648127543394	1.1192783230123131	137.0	3.0	589.0	22065.0	0.6970414201183432	60.86286838449336	25.632011235952593	1.0	0.0899830220713073	133.0	12016.0	168.0	0.001914734967103843	25.553864678361276	0.7618690467819549	8.602325267042627	24.596747752497688	7.615773105863909	0.5244930283645093	0.46008567910421677	7.46519085612141	4.873896422204773	8.94427190999916	14.866068747318506	7.280109889280518	2.042011586831651	2.0	90.34586466165413	1.859520639147803
2	24	B	1084.0	124.46803731999987	2.7380485889502254E-4	41.677331968349414	32.2490309931942	1.2923592022701382	124.0	5.0	67.0	8675.0	0.061808118081180814	0.0	0.0	0.0	0.417910447761194	97.0	4034.0	63.0	5.81696462407416E-4	23.706539182259394	0.5688113433043797	3.1622776601683795	23.021728866442675	3.1622776601683795	0.15871016626723794	0.1492371097349751	12.9946167919165	40.13548556223947	7.280109889280518	13.152946437965905	5.0990195135927845	2.579505021093418	2.8284271247461903	41.58762886597938	1.514873574615766
2	25	A	966.0	112.9116881599999	4.0712164191137444E-5	37.33630940518894	31.25699921617557	1.1944943641892314	130.0	3.0	595.0	15564.0	0.6159420289855072	0.0	0.0	0.0	0.01680672268907563	72.0	8156.0	160.0	6.471397650679968E-4	25.495097567963924	0.6828499649304024	6.324555320336759	24.515301344262525	5.385164807134504	0.3701166050988027	0.31514293343362576	12.094757077012105	15.46121774044191	6.082762530298219	10.04987562112089	4.0	2.5124689052802225	1.0	113.27777777777777	1.4124570868072586
2	27	A	739.0	98.66904747999993	8.403576889074093E-5	32.01562118716424	27.80287754891569	1.1515218570752885	113.0	3.0	435.0	14472.0	0.5886332882273342	24.147185163929173	11.661903789690601	2.0	0.08735632183908046	56.0	7614.0	196.0	8.390004636810359E-4	17.0	0.5309907904212606	3.605551275463989	17.46424919657298	5.0	0.25	0.3333333333333333	71.25865955480728	74.43848967467152	5.830951894845301	9.219544457292887	4.123105625617661	2.23606797749979	1.4142135623730951	135.96428571428572	1.4415550302075124
2	28	B	622.0	90.08326103999993	1.07424168151858E-4	29.154759474226502	25.179356624028344	1.1578834165446659	120.0	3.0	119.0	8081.0	0.19131832797427653	33.71148831715615	15.620499351813308	2.0	0.42016806722689076	79.0	9249.0	158.0	4.339451247524172E-4	15.652475842498529	0.5368754921931593	5.0	16.492422502470642	5.0990195135927845	0.38461538461538464	0.38218767082460553	81.86989764584402	86.82016988013577	5.830951894845301	10.295630140987	4.47213595499958	2.3021728866442674	1.0	117.07594936708861	1.3495513028435506
2	32	A	888.0	107.1543288399999	3.707744591659124E-5	35.0	30.805843601498726	1.136148078032092	119.0	3.0	576.0	26771.0	0.6486486486486487	45.48535213315971	21.540659228538015	1.0	0.0954861111111111	125.0	10318.0	135.0	0.003176814649390493	23.706539182259394	0.677329690921697	7.0	22.47220505424423	5.0990195135927845	0.4375	0.31323027878410764	38.15722658736905	26.847294113348852	8.94427190999916	15.556349186104045	3.605551275463989	4.314554973040049	2.23606797749979	82.544	1.6354913742973445
2	34	B	1027.0	117.15432883999988	6.86230722970325E-5	39.11521443121589	32.0624390837628	1.2199700194058158	114.0	3.0	207.0	9945.0	0.20155793573515093	29.195531839294684	13.892443989449804	3.0	0.21256038647342995	87.0	6377.0	106.0	6.993801421780874E-4	22.561028345356956	0.5767839617760636	4.47213595499958	22.80350850198276	5.385164807134504	0.25	0.31514293343362576	60.57254359681026	65.33618528753644	6.324555320336759	11.180339887498949	4.47213595499958	2.5	1.0	73.29885057471265	1.4461345460247765
2	36	B	797.0	102.91168815999991	7.376217609700256E-5	34.0147027033899	27.018512172212592	1.2589406288023735	107.0	4.0	138.0	8705.0	0.17314930991217065	28.772189031846676	13.0	3.0	0.5072463768115942	79.0	5289.0	116.0	0.002528080234456385	23.0	0.6761781868435329	6.0	24.0	7.0	0.3333333333333333	0.3888888888888889	-0.0	-0.0	8.602325267042627	13.416407864998739	4.47213595499958	3.0	1.0	66.9493670886076	1.7326526753639628
2	42	B	871.0	106.91168815999991	7.408999522082506E-5	36.68787265568828	28.460498941515414	1.2890804455353932	97.0	3.0	83.0	4211.0	0.09529276693455797	0.0	0.0	0.0	0.08433734939759036	65.0	5225.0	116.0	7.688677057311608E-4	23.345235059857504	0.6363202161910562	5.0990195135927845	23.345235059857504	5.0990195135927845	0.295378269592824	0.295378269592824	26.834043470774468	26.834043470774468	6.4031242374328485	10.295630140987	3.605551275463989	2.8554940297339364	0.0	80.38461538461539	1.4430622009569378
2	44	B	787.0	101.74011527999993	5.3388966634173615E-5	34.9857113690718	27.784887978899608	1.259163304730278	98.0	3.0	118.0	8761.0	0.14993646759847523	13.416407864998739	6.708203932499369	1.0	0.2796610169491525	64.0	7719.0	163.0	0.0014116309295109542	22.02271554554524	0.6294774261761572	5.385164807134504	22.02271554554524	5.385164807134504	0.33333333333333337	0.33333333333333337	37.23483398157467	37.23483398157467	5.0990195135927845	9.848857801796104	4.47213595499958	2.2022715545545237	0.0	120.609375	1.3514703977199118
3	51	B	717.0	97.74011527999993	1.0191295985784007E-4	31.400636936215164	27.294688127912362	1.1504303250896624	57.0	3.0	151.0	8593.0	0.2105997210599721	21.844967990250517	10.770329614269007	1.0	0.2980132450331126	83.0	4702.0	87.0	6.054265916517848E-4	16.55294535724685	0.5271531717930189	4.0	18.027756377319946	7.0	0.2857142857142857	0.5	78.69006752597979	78.69006752597979	6.708203932499369	11.704699910719626	4.47213595499958	2.6172504656604803	3.0	56.65060240963855	1.5357294768183751
3	52	B	944.0	115.05382375999986	1.6932944828238836E-4	35.84689665786984	30.01666203960727	1.1942332765238695	62.0	4.0	95.0	9312.0	0.10063559322033898	23.65542689658488	10.04987562112089	3.0	0.5578947368421052	95.0	3385.0	46.0	0.0010145514133116959	21.95449840010015	0.6124518562830809	4.47213595499958	23.853720883753127	6.4031242374328485	0.25	0.3472581680740104	2.792702365713282	9.302054711298808	7.280109889280518	13.601470508735444	4.123105625617661	3.298841151249401	2.23606797749979	35.63157894736842	1.290989660265879
3	55	B	807.0	104.32590171999992	4.391851441846883E-5	34.88552708502482	27.294688127912362	1.2781068214276403	79.0	3.0	119.0	9902.0	0.14745972738537794	16.357692143209537	7.810249675906654	1.0	0.25210084033613445	84.0	5568.0	93.0	6.495052357119193E-4	18.35755975068582	0.526222800244463	1.4142135623730951	18.867962264113206	2.23606797749979	0.08333333333333334	0.14285714285714285	18.43494882292201	36.86989764584402	6.324555320336759	10.44030650891055	5.0990195135927845	2.047512562185564	1.0	66.28571428571429	1.4030172413793103
3	58	B	950.0	114.22539663999986	1.0848221590938414E-4	39.698866482558415	29.732137494637012	1.3352173717654565	55.0	3.0	88.0	8023.0	0.09263157894736843	16.766828537355323	8.06225774829855	1.0	0.3522727272727273	79.0	6763.0	129.0	5.4743718008E-4	23.430749027719962	0.590212041394537	5.0	23.430749027719962	5.0	0.29411764705882354	0.29411764705882354	49.085616779974885	49.085616779974885	6.082762530298219	11.180339887498949	4.123105625617661	2.711630722733202	0.0	85.60759493670886	1.5068756469022622
3	61	A	901.0	110.56854239999988	5.040600674469414E-5	38.3275357934736	29.274562336608895	1.3092436823741558	56.0	3.0	600.0	25846.0	0.6659267480577137	27.2402296069223	12.806248474865697	1.0	0.07333333333333333	76.0	7808.0	136.0	2.1946767689053447E-4	24.0	0.6261816603426592	5.385164807134504	25.019992006393608	6.708203932499369	0.33333333333333337	0.42857142857142855	30.774036101248214	35.537677791974374	5.385164807134504	9.486832980505138	4.123105625617661	2.3008949665421112	1.4142135623730951	102.73684210526316	1.3237704918032787
3	64	B	1191.0	125.88225087999986	6.723203123118072E-5	39.6232255123179	36.6742416417845	1.0804102208666668	49.0	3.0	241.0	11796.0	0.20235096557514692	8.0	4.0	1.0	0.14107883817427386	97.0	10445.0	151.0	0.0010945536439882027	22.090722034374522	0.5575195292343641	5.385164807134504	22.20360331117452	6.324555320336759	0.27883326429273	0.33333333333333337	80.08724855327615	83.45370921670596	6.4031242374328485	11.180339887498949	5.385164807134504	2.0761369963434992	1.0	107.68041237113403	1.4022977501196745
3	66	B	771.0	100.6690474799999	5.6294363679550417E-5	33.97057550292606	28.319604517012593	1.1995427225164366	79.0	3.0	137.0	11684.0	0.17769130998702984	55.31726674375732	27.65863337187866	1.0	0.20437956204379562	111.0	4843.0	65.0	3.265422241632051E-4	17.69180601295413	0.5207979479602942	2.23606797749979	18.384776310850235	2.0	0.15617376188860607	0.14285714285714285	71.56505117707799	45.0	6.4031242374328485	11.661903789690601	5.0	2.3323807579381204	1.0	43.630630630630634	1.489779062564526
4	79	A	611.0	89.25483391999994	5.448077174621069E-5	27.784887978899608	26.076809620810597	1.0655018149431086	95.0	3.0	247.0	12556.0	0.40425531914893614	32.61177885300185	15.811388300841896	2.0	0.20647773279352227	94.0	6771.0	92.0	0.0018170053978661832	18.027756377319946	0.6488331495527562	4.242640687119285	17.4928556845359	3.605551275463989	0.315352998736582	0.2650854018430103	14.743562836470744	3.433630362450515	6.708203932499369	12.206555615733702	5.830951894845301	2.0934070175616757	1.0	72.03191489361703	1.2772116378673755
4	84	A	841.0	107.39696951999989	8.891956357557973E-5	36.87817782917155	26.90724809414742	1.3705666852342622	100.0	4.0	395.0	20837.0	0.469678953626635	46.67093885536283	19.72308292331602	1.0	0.2810126582278481	58.0	6872.0	123.0	6.156368945767996E-4	26.40075756488817	0.7158910531638176	8.06225774829855	27.018512172212592	8.602325267042627	0.4742504557822676	0.5	10.856413348062247	5.0636168530300765	5.656854249492381	9.219544457292887	3.605551275463989	2.5570415597837943	1.0	118.48275862068965	1.0381257275902211
4	85	A	933.0	111.49747459999992	1.1059728888575836E-4	36.68787265568828	30.364452901377952	1.2082507389429489	116.0	4.0	463.0	19210.0	0.4962486602357985	27.82542357048353	13.45362404707371	2.0	0.1101511879049676	63.0	6915.0	123.0	7.2796802496301E-4	25.495097567963924	0.6949189397606305	8.0	25.709920264364882	8.06225774829855	0.47058823529411764	0.4710021267605585	18.43494882292201	11.309932474020211	5.0990195135927845	9.486832980505138	3.1622776601683795	3.0	1.0	109.76190476190476	1.1206073752711496
4	86	B	852.0	106.91168815999993	4.795358312520151E-5	36.68787265568828	28.460498941515414	1.2890804455353932	129.0	3.0	148.0	17273.0	0.17370892018779344	0.0	0.0	0.0	0.40540540540540543	69.0	5702.0	106.0	5.631787642211187E-4	22.47220505424423	0.6125240693333038	7.0710678118654755	23.021728866442675	8.06225774829855	0.46726931351599776	0.5327689881738851	66.34578664908976	67.35087265434395	5.385164807134504	9.486832980505138	4.123105625617661	2.3008949665421112	1.0	82.6376811594203	1.2827078218169063
4	95	B	772.0	100.91168815999993	5.61758519136564E-5	33.24154027718932	28.160255680657446	1.180441706714406	120.0	3.0	62.0	6019.0	0.08031088082901554	0.0	0.0	0.0	0.24193548387096775	99.0	5366.0	67.0	0.0015683368058935982	18.027756377319946	0.5423261445466404	1.4142135623730951	17.46424919657298	2.0	0.09090909090909091	0.14285714285714285	30.963756532073546	75.96375653207353	8.94427190999916	13.601470508735444	5.0	2.720294101747089	1.4142135623730951	54.2020202020202	1.2361162877376073
5	107	B	743.0	99.74011527999988	1.415275399801426E-4	33.06055050963308	26.076809620810597	1.267814237645433	147.0	3.0	115.0	10851.0	0.15477792732166892	45.15765963934536	20.591260281974	4.0	0.4956521739130435	165.0	6585.0	55.0	0.004269956216518893	19.235384061671343	0.5818228603321834	3.605551275463989	19.026297590440446	3.0	0.2166365803419133	0.17647058823529413	30.11373315098244	3.5763343749973444	13.152946437965905	24.186773244895647	6.082762530298219	3.9762810276451552	2.0	39.90909090909091	1.3781321184510251
5	108	B	603.0	89.84062035999995	1.1986594201923167E-4	29.832867780352597	24.08318915758459	1.2387424101162798	145.0	4.0	150.0	8903.0	0.24875621890547264	48.48125169344777	21.540659228538015	2.0	0.44	63.0	3100.0	56.0	8.124714557582928E-4	15.264337522473747	0.5116617562501508	1.4142135623730951	15.556349186104045	1.0	0.125	0.08333333333333333	81.86989764584402	53.13010235415598	5.385164807134504	9.433981132056603	4.47213595499958	2.1095023109728985	1.0	49.20634920634921	1.1380645161290321
5	111	A	722.0	98.3259017199999	1.533772792042504E-4	33.52610922848042	25.96150997149434	1.2913774763213692	120.0	3.0	446.0	21864.0	0.6177285318559557	43.53591746902628	21.02379604162864	2.0	0.09192825112107623	85.0	5989.0	89.0	0.001895414727970411	20.615528128088304	0.6149096510899457	4.242640687119285	19.697715603592208	3.605551275463989	0.2606233456578416	0.23620751769642942	27.64597536373867	38.9559078377589	7.615773105863909	11.661903789690601	5.830951894845301	2.0	1.0	70.45882352941176	1.2631491066956086
5	112	A	766.0	103.49747459999992	2.604425920160955E-4	34.0147027033899	27.313000567495326	1.2453667483121624	131.0	6.0	229.0	17790.0	0.2989556135770235	57.33663250643117	24.166091947189145	3.0	0.4585152838427948	69.0	6384.0	103.0	8.215564251702423E-4	18.973665961010276	0.5578077846648168	2.23606797749979	18.681541692269406	2.8284271247461903	0.1514456332038457	0.2	50.19442890773482	68.62937773065681	5.385164807134504	9.219544457292887	4.242640687119285	2.173067468400883	1.0	92.52173913043478	1.113251879699248
5	113	A	964.0	113.74011527999987	1.263567097081947E-4	37.69615364994153	30.083217912982647	1.2530625466657095	117.0	3.0	631.0	19918.0	0.6545643153526971	5.656854249492381	2.8284271247461903	1.0	0.01901743264659271	110.0	9013.0	96.0	6.404448003709329E-4	24.73863375370596	0.6562641372760941	7.0710678118654755	26.570660511172846	8.246211251235321	0.3874921291460643	0.47217668268576246	29.380607861289207	7.214262039206773	7.0710678118654755	12.165525060596439	6.082762530298219	2.0	3.1622776601683795	81.93636363636364	1.1716409630533673
5	115	A	770.0	100.0832610399999	3.6683388042186885E-5	33.24154027718932	27.892651361962706	1.1917669584656592	156.0	3.0	368.0	23286.0	0.4779220779220779	66.45224103572599	21.587033144922902	1.0	0.26358695652173914	157.0	4911.0	32.0	0.002517455709911329	21.213203435596427	0.6381534447172756	5.385164807134504	22.0	7.810249675906654	0.35355339059327373	0.549527249569848	35.83765295427827	53.841814560191665	10.44030650891055	18.973665961010276	5.385164807134504	3.523321317088221	3.1622776601683795	31.280254777070063	1.0230095703522704
5	116	B	681.0	96.08326103999993	1.9180600459925876E-4	30.4138126514911	26.1725046566048	1.1620520485346815	126.0	3.0	35.0	4253.0	0.0513950073421439	53.61877464433132	21.540659228538015	1.0	1.3714285714285714	67.0	2427.0	44.0	4.4782656935240546E-4	17.029386365926403	0.5599227745979918	3.0	16.278820596099706	2.0	0.21428571428571427	0.14285714285714285	45.0	45.0	5.0990195135927845	9.219544457292887	4.123105625617661	2.23606797749979	1.0	36.223880597014926	1.2146683147919242
5	119	A	738.0	98.91168815999993	5.759042684221355E-5	32.01562118716424	28.0	1.143415042398723	135.0	3.0	504.0	24318.0	0.6829268292682927	60.34849827019896	23.53720459187964	2.0	0.1488095238095238	63.0	4352.0	92.0	4.13468589253286E-4	20.223748416156685	0.6316837739279857	4.47213595499958	21.02379604162864	5.0	0.3028912664076914	0.29411764705882354	26.56505117707799	0.0	5.385164807134504	8.54400374531753	4.47213595499958	1.9104973174542796	2.23606797749979	69.07936507936508	1.3318014705882353
5	122	A	729.0	98.0832610399999	6.285523554119729E-5	33.54101966249684	26.40075756488817	1.2704567124658916	108.0	3.0	187.0	8980.0	0.25651577503429357	35.35747450107779	15.811388300841896	2.0	0.21390374331550802	95.0	6739.0	100.0	2.692380011719128E-4	19.697715603592208	0.587272414547873	3.1622776601683795	21.93171219946131	5.385164807134504	0.17541160386140586	0.2929143502255349	6.581944655178013	3.2154839917482114	6.324555320336759	10.770329614269007	5.385164807134504	2.0	2.23606797749979	70.93684210526315	1.4097047039620123
5	125	B	1127.0	125.05382375999984	1.1543951917172794E-4	40.36087214122113	33.301651610693426	1.2119780908482307	107.0	5.0	147.0	7284.0	0.13043478260869565	14.043291423591944	6.708203932499369	2.0	0.2653061224489796	84.0	9587.0	161.0	5.183460828190019E-4	28.284271247461902	0.7007844416368489	7.810249675906654	27.65863337187866	7.615773105863909	0.4065853577252028	0.41424344670265417	9.280045687709674	25.8870262663267	6.4031242374328485	11.661903789690601	3.605551275463989	3.23443016025056	2.23606797749979	114.13095238095238	1.4106602691144259
5	126	B	817.0	106.0832610399999	1.0903653583707647E-4	35.22782990761707	28.071337695236398	1.254939479196786	98.0	3.0	72.0	5050.0	0.08812729498164015	0.0	0.0	0.0	0.1111111111111111	68.0	6987.0	132.0	6.527381397785245E-4	23.021728866442675	0.6535097088527967	5.830951894845301	21.02379604162864	4.242640687119285	0.3819983596576246	0.3	37.67359333983046	51.709836807756915	5.385164807134504	10.198039027185569	4.123105625617661	2.473387769603369	2.0	102.75	1.2846715328467153
6	130	B	631.0	91.25483391999994	1.5769075718828054E-4	30.805843601498726	24.73863375370596	1.2452524221101688	149.0	3.0	40.0	3582.0	0.06339144215530904	10.770329614269007	5.385164807134504	1.0	0.675	61.0	8076.0	171.0	3.335520768024737E-4	18.35755975068582	0.595911606517171	5.0990195135927845	18.867962264113206	6.082762530298219	0.38218767082460553	0.46246387142126266	63.758650347842234	65.60626061383684	5.0	8.94427190999916	3.605551275463989	2.4806946917841692	1.0	132.39344262295083	1.2916047548291232
6	138	A	726.0	98.32590171999993	1.0813096666460268E-4	31.38470965295043	27.313000567495326	1.1490758613427763	88.0	3.0	245.0	8328.0	0.33746556473829203	10.198039027185569	5.0990195135927845	1.0	0.07346938775510205	78.0	6724.0	91.0	8.224418413753142E-4	16.278820596099706	0.5186863531990444	3.605551275463989	17.11724276862369	5.0	0.2650854018430103	0.36760731104690386	78.11134196037203	74.9315118405078	5.830951894845301	11.313708498984761	4.242640687119285	2.666666666666667	1.4142135623730951	86.2051282051282	1.0556216537775134
6	139	B	676.0	95.25483391999997	1.7298326396298497E-4	31.240998703626616	25.612496949731394	1.2197560731756085	109.0	3.0	87.0	2731.0	0.128698224852071	0.0	0.0	0.0	0.12643678160919541	63.0	8747.0	135.0	0.0012470688586214093	17.0	0.5441567397148079	3.605551275463989	17.0	3.605551275463989	0.2650854018430103	0.2650854018430103	73.49563861824498	73.49563861824498	5.830951894845301	10.295630140987	4.47213595499958	2.3021728866442674	0.0	138.84126984126985	0.9723333714416371
6	144	B	686.0	96.08326103999991	1.0173942295526374E-4	32.0624390837628	25.079872407968907	1.2784131658331421	84.0	3.0	161.0	4973.0	0.23469387755102042	0.0	0.0	0.0	0.0	58.0	8901.0	196.0	7.647395955654989E-4	20.396078054371138	0.6361361966594803	5.0	20.396078054371138	5.0	0.3333333333333333	0.3333333333333333	33.293563270846676	33.293563270846676	5.0990195135927845	9.219544457292887	3.1622776601683795	2.91547594742265	0.0	153.4655172413793	1.2771598696775643
7	156	A	682.0	96.08326103999991	1.4032702972237608E-4	32.89376840679705	24.351591323771842	1.3507851692093074	115.0	3.0	356.0	18026.0	0.5219941348973607	53.230259713223944	21.400934559032695	2.0	0.12921348314606743	64.0	6542.0	141.0	7.051428381038857E-4	19.235384061671343	0.5847728914421557	4.123105625617661	18.867962264113206	5.0	0.3090398323477543	0.38461538461538464	54.1623470457217	68.19859051364818	5.0	9.433981132056603	4.47213595499958	2.1095023109728985	1.4142135623730951	102.21875	1.379394680525833
7	157	B	762.0	100.91168815999991	1.0618463748095244E-4	34.132096331752024	27.073972741361768	1.260697743098756	137.0	3.0	62.0	4348.0	0.08136482939632546	6.324555320336759	3.1622776601683795	1.0	0.3387096774193548	61.0	8150.0	167.0	0.0014402252484568886	22.090722034374522	0.6472125772662903	6.4031242374328485	23.08679276123039	7.211102550927978	0.4505222492060775	0.47241503539285884	45.369645061847024	40.399904333736714	5.0	8.602325267042627	4.242640687119285	2.0275875100994067	1.0	133.60655737704917	1.2499386503067484
7	160	B	808.0	103.25483391999994	4.415669164564095E-5	34.36568055487916	29.274562336608895	1.1739092854653421	76.0	3.0	64.0	4478.0	0.07920792079207921	11.661903789690601	5.830951894845301	1.0	0.53125	94.0	4373.0	63.0	7.985990378378987E-4	18.24828759089466	0.5310032362593153	1.4142135623730951	19.4164878389476	2.8284271247461903	0.08687444855261388	0.17374889710522776	38.290163192243085	38.290163192243085	6.708203932499369	12.206555615733702	5.830951894845301	2.0934070175616757	1.4142135623730951	46.52127659574468	1.3542190715755775
8	161	B	823.0	105.49747459999993	1.1591454374327949E-4	35.34119409414458	28.635642126552707	1.2341680322011737	115.0	2.0	98.0	9828.0	0.11907654921020656	73.90993875174726	25.0	4.0	0.7448979591836735	81.0	7212.0	99.0	4.399128138030024E-4	18.601075237738275	0.5263284310141674	3.1622776601683795	18.601075237738275	3.1622776601683795	0.23249527748763857	0.23249527748763857	84.8055710922652	84.8055710922652	5.385164807134504	9.848857801796104	5.385164807134504	1.8288869801622232	0.0	89.03703703703704	1.1118968386023294
8	164	B	614.0	90.42640679999994	1.4108070590465967E-4	29.732137494637012	25.495097567963924	1.1661903789690602	132.0	3.0	25.0	3692.0	0.04071661237785016	43.609457320609025	18.24828759089466	1.0	2.12	86.0	9076.0	108.0	5.334537944425403E-4	17.204650534085253	0.5786550172246638	3.0	19.4164878389476	5.0990195135927845	0.23076923076923078	0.3561309707013459	42.27368900609372	30.963756532073518	6.4031242374328485	10.816653826391969	5.0	2.1633307652783937	2.23606797749979	105.53488372093024	1.023358307624504
8	167	B	733.0	98.32590171999993	7.602815885448645E-5	31.144823004794873	28.160255680657446	1.105985093245707	101.0	3.0	112.0	6943.0	0.15279672578444747	68.95150358942192	23.706539182259394	2.0	0.5803571428571429	91.0	9076.0	143.0	9.792880990488854E-4	20.09975124224178	0.6453641184330167	4.123105625617661	20.024984394500787	4.0	0.2831760569774271	0.26666666666666666	6.441600099335005	7.5946433685914485	7.211102550927978	13.0	4.123105625617661	3.1529631254723287	1.0	99.73626373626374	1.4337814014984576
8	170	B	1099.0	121.39696951999987	8.472869035877952E-5	38.600518131237564	34.20526275297414	1.128496465880276	134.0	4.0	111.0	10213.0	0.10100090991810737	8.246211251235321	4.123105625617661	1.0	0.2972972972972973	84.0	10669.0	154.0	4.6423556363751515E-4	26.248809496813376	0.6800118435605004	7.810249675906654	25.495097567963924	7.211102550927978	0.3934746942630246	0.3713906763541037	13.94059117029002	20.056094736575425	5.656854249492381	10.295630140987	5.0	2.0591260281974	1.0	127.01190476190476	1.2124847689567908
8	180	B	941.0	112.81118307999986	3.8689704367123094E-5	35.84689665786984	31.78049716414141	1.1279526708700025	129.0	3.0	164.0	8867.0	0.1742826780021254	8.0	4.0	1.0	0.17682926829268292	78.0	8742.0	151.0	5.877786663219979E-4	23.08679276123039	0.6440388126641894	6.0	24.698178070456937	7.280109889280518	0.3157894736842105	0.37054783696827226	23.62937773065682	7.683981829733964	6.082762530298219	10.295630140987	4.47213595499958	2.3021728866442674	2.23606797749979	112.07692307692308	1.3472889498970486
9	182	B	977.0	117.15432883999989	1.9753250489067394E-4	38.600518131237564	31.32091952673165	1.2324196963084992	129.0	3.0	111.0	10726.0	0.11361310133060389	28.709052189756527	14.142135623730951	1.0	0.5045045045045045	100.0	4727.0	67.0	5.501988027794925E-4	20.248456731316587	0.5245643766354129	5.385164807134504	21.0	5.830951894845301	0.33333333333333337	0.3616202853397895	83.72270151040244	74.56035446468074	7.0710678118654755	12.806248474865697	5.0	2.5612496949731396	1.0	47.27	1.417389464776814
9	184	B	1060.0	119.39696951999987	5.476110991982025E-5	38.58756276314948	33.28663395418648	1.1592509719143982	107.0	3.0	68.0	3291.0	0.06415094339622641	4.47213595499958	2.23606797749979	1.0	0.4852941176470588	80.0	5959.0	71.0	6.500184260085712E-4	23.769728648009426	0.6159945574668205	5.0990195135927845	23.40939982143925	5.385164807134504	0.27942454809496975	0.3083536398570881	43.315315682103716	53.806792694435316	6.708203932499369	11.40175425099138	4.123105625617661	2.7653315937748606	1.0	74.4875	0.9531800637690888
9	185	B	981.0	115.49747459999988	9.695844404512236E-5	37.64306044943742	31.32091952673165	1.2018504251546631	110.0	4.0	145.0	5010.0	0.14780835881753313	0.0	0.0	0.0	0.0	100.0	6228.0	87.0	3.283011542117341E-4	20.09975124224178	0.533956352173862	3.605551275463989	19.235384061671343	2.23606797749979	0.23620751769642942	0.1514456332038457	74.74488129694222	81.86989764584402	7.0	12.36931687685298	5.0990195135927845	2.42582262018792	1.4142135623730951	62.28	1.3969171483622351
9	194	B	1084.0	120.56854239999986	8.278838704728827E-5	39.11521443121589	33.13608305156178	1.180441706714406	85.0	3.0	108.0	5689.0	0.0996309963099631	10.0	5.0	1.0	0.2222222222222222	73.0	5323.0	102.0	7.606417663522845E-4	24.186773244895647	0.6183469424008423	5.0990195135927845	24.08318915758459	5.0	0.27653315937748607	0.2631578947368421	8.447527247908454	2.8624052261117474	6.082762530298219	10.198039027185569	4.123105625617661	2.473387769603369	1.0	72.91780821917808	1.3988352432838624
9	197	B	959.0	117.39696951999984	2.663086425695057E-4	38.07886552931954	30.886890422961002	1.2328487914410478	111.0	6.0	85.0	5876.0	0.0886339937434828	8.94427190999916	4.47213595499958	1.0	0.3176470588235294	86.0	8732.0	134.0	5.860857298358486E-4	26.0	0.6827934508705573	7.0710678118654755	26.40075756488817	7.280109889280518	0.4130961923860138	0.434294945450817	19.76716867679164	11.951875130024774	6.708203932499369	10.816653826391969	4.47213595499958	2.418677324489565	1.0	101.53488372093024	1.319743472285845
9	202	B	1029.0	117.7401152799999	9.197655093619929E-5	38.63935817272331	32.55764119219941	1.1867984521550976	75.0	3.0	82.0	4382.0	0.07968901846452867	8.246211251235321	4.123105625617661	1.0	0.2804878048780488	76.0	6824.0	119.0	3.3900578896658144E-4	23.08679276123039	0.5974942093507147	4.123105625617661	22.20360331117452	3.0	0.23608834134288123	0.16666666666666666	25.924901507554438	11.888658039627956	6.4031242374328485	10.816653826391969	4.47213595499958	2.418677324489565	1.4142135623730951	89.78947368421052	1.325322391559203
10	210	A	875.0	108.56854239999988	8.352705925648012E-5	34.785054261852174	29.732137494637012	1.1699479819816718	101.0	3.0	612.0	23858.0	0.6994285714285714	69.24902695092354	28.442925306655784	1.0	0.1503267973856209	96.0	5679.0	95.0	5.401354273974042E-4	18.24828759089466	0.5246013835001275	2.23606797749979	18.027756377319946	1.0	0.15617376188860607	0.0625	83.99099404250548	69.44395478041653	7.0710678118654755	14.035668847618199	4.0	3.5089172119045497	3.1622776601683795	59.15625	1.6059165346011621
10	214	B	931.0	111.98275595999989	8.448453313341383E-5	37.16180835212409	30.463092423455635	1.2198961233335146	102.0	3.0	127.0	13424.0	0.1364124597207304	64.05308127661588	28.635642126552707	3.0	0.5275590551181102	78.0	7956.0	145.0	4.454184698810329E-4	23.600847442411894	0.6350833958020484	7.280109889280518	23.430749027719962	8.06225774829855	0.46895310261062645	0.5327689881738851	48.85348045360207	57.673860005623126	5.385164807134504	9.848857801796104	5.385164807134504	1.8288869801622232	1.4142135623730951	102.0	1.4215686274509804
10	215	B	863.0	106.3259017199999	4.550008258317201E-5	35.11409973215888	29.732137494637012	1.1810149787748239	61.0	3.0	149.0	15472.0	0.17265353418308227	47.96127883107563	18.027756377319946	3.0	0.5570469798657718	82.0	2764.0	47.0	0.0015270987166482463	21.213203435596427	0.604122093330177	5.0	21.213203435596427	5.0	0.31622776601683794	0.31622776601683794	56.3099324740202	56.3099324740202	6.324555320336759	10.0	5.0	2.0	0.0	33.707317073170735	1.3943560057887119
10	220	A	904.0	109.15432883999989	4.206039563044472E-5	37.107950630558946	29.832867780352597	1.2438613311924906	72.0	3.0	463.0	20020.0	0.5121681415929203	24.132427228494855	12.041594578792296	2.0	0.12958963282937366	76.0	3915.0	75.0	7.113935313541574E-4	21.095023109728988	0.5684771794526676	4.242640687119285	23.08679276123039	5.830951894845301	0.2853908964926964	0.3819983596576246	57.52880770915151	43.49256424122501	6.708203932499369	12.083045973594572	4.47213595499958	2.701851217221259	2.0	51.51315789473684	1.4559386973180077
10	221	A	936.0	111.98275595999989	4.35786192852415E-5	37.589892258425	29.5296461204668	1.2729543762589048	79.0	3.0	558.0	30173.0	0.5961538461538461	69.42892941598885	23.600847442411894	2.0	0.40860215053763443	87.0	8006.0	135.0	7.390367629169622E-4	19.209372712298546	0.5110249473511901	3.605551275463989	19.849433241279208	4.47213595499958	0.25	0.3028912664076914	85.66768601681149	87.20729763428672	6.4031242374328485	11.40175425099138	5.0	2.2803508501982757	1.0	92.02298850574712	1.4670247314514115
10	223	B	1108.0	122.81118307999986	1.0604456007875364E-4	39.395431207184416	34.0147027033899	1.1581883149388301	85.0	4.0	140.0	8894.0	0.1263537906137184	12.43650317030929	5.830951894845301	2.0	0.2642857142857143	108.0	7745.0	104.0	2.809894066142074E-4	21.540659228538015	0.5467806435536544	2.0	23.259406699226016	3.605551275463989	0.10526315789473684	0.17806548535067296	23.96248897457818	9.727578551401606	6.708203932499369	12.649110640673518	5.385164807134504	2.3488808780588144	2.23606797749979	71.71296296296296	1.4502259522272434
10	229	B	1360.0	137.2964644399999	5.934370355963116E-5	43.93176527297759	37.53664875824692	1.1703699378151238	48.0	4.0	85.0	5649.0	0.0625	12.881832902051922	6.4031242374328485	1.0	0.4	121.0	10689.0	134.0	6.859291646380966E-4	26.627053911388696	0.6061002499202321	5.0	26.627053911388696	5.0	0.25	0.25	41.42366562500263	41.42366562500263	7.0710678118654755	13.601470508735444	5.385164807134504	2.525729665824826	0.0	88.33884297520662	1.5168865188511553
11	244	A	1084.0	120.46803731999987	5.338468250228821E-5	39.92492955535426	33.61547262794322	1.187695023575728	109.0	3.0	333.0	13576.0	0.30719557195571956	0.0	0.0	0.0	0.04804804804804805	81.0	12930.0	199.0	5.13635257524318E-4	28.792360097775937	0.7211624520929091	8.54400374531753	29.154759474226502	8.94427190999916	0.46473253744594506	0.5	3.4064437549947186	2.602562202499797	6.324555320336759	11.180339887498949	4.123105625617661	2.711630722733202	1.0	159.62962962962962	1.2466357308584688
12	256	B	533.0	83.01219323999996	1.1850550279074349E-4	26.92582403567252	23.40939982143925	1.1502141977605418	106.0	3.0	28.0	3793.0	0.0525328330206379	10.770329614269007	5.385164807134504	1.0	0.9285714285714286	80.0	6904.0	130.0	0.001620212767678702	15.556349186104045	0.5777483045827793	6.324555320336759	17.029386365926403	6.0	0.5403432269582992	0.5	87.3974377975002	68.96248897457819	7.0710678118654755	10.770329614269007	5.385164807134504	2.0	2.0	86.3	1.5063731170336037
12	260	B	839.0	105.74011527999991	6.391178866213215E-5	34.48187929913333	28.653097563788805	1.203425885189838	119.0	3.0	105.0	6666.0	0.12514898688915377	19.0579884490975	9.486832980505138	1.0	0.49523809523809526	200.0	11105.0	79.0	0.0012992463161653213	20.248456731316587	0.5872202195147035	4.123105625617661	19.235384061671343	2.23606797749979	0.25	0.125	42.10873040377943	1.5074357587749638	9.486832980505138	17.72004514666935	6.324555320336759	2.80178514522438	2.8284271247461903	55.525	1.4227825303917154
12	266	B	736.0	98.08326103999994	7.132717948345763E-5	31.78049716414141	27.892651361962706	1.139386025076145	75.0	4.0	35.0	2862.0	0.04755434782608696	8.94427190999916	4.47213595499958	1.0	0.5142857142857142	74.0	6389.0	98.0	7.353900862882987E-4	17.46424919657298	0.5495272495698479	1.0	18.681541692269406	2.23606797749979	0.06666666666666667	0.14285714285714285	14.036243467926482	12.528807709151513	5.385164807134504	10.198039027185569	5.0990195135927845	2.0	1.4142135623730951	86.33783783783784	1.1350759117232743
13	281	B	828.0	105.74011527999991	1.1135222361952573E-4	35.90264614203248	27.65863337187866	1.2980629107487194	99.0	3.0	106.0	7135.0	0.1280193236714976	24.46401199928993	11.40175425099138	2.0	0.5	77.0	11348.0	149.0	0.0010326162800592597	19.313207915827967	0.5379327150267434	3.1622776601683795	18.788294228055936	4.0	0.21271781490575853	0.2857142857142857	58.3245312618908	76.75948008481281	5.385164807134504	10.770329614269007	4.47213595499958	2.408318915758459	1.4142135623730951	147.37662337662337	1.0110151568558337
13	282	B	1174.0	125.05382375999984	8.645645478564877E-5	38.897300677553446	36.76955262170047	1.057867118421159	90.0	3.0	211.0	13832.0	0.1797274275979557	14.142135623730951	7.0710678118654755	1.0	0.1990521327014218	171.0	14061.0	118.0	0.002267967698238459	23.853720883753127	0.6132487465259626	6.082762530298219	23.021728866442675	5.0990195135927845	0.3523649724724399	0.295378269592824	56.58341860468707	58.43102887068167	12.041594578792296	23.08679276123039	5.0	4.6173585522460785	1.0	82.2280701754386	1.4350330701941538
13	284	B	778.0	101.7401152799999	6.651288346703693E-5	33.24154027718932	28.284271247461902	1.1752659273543158	124.0	3.0	176.0	11308.0	0.2262210796915167	54.86830311065664	23.53720459187964	3.0	0.2897727272727273	126.0	13599.0	166.0	0.0015734900872823516	20.0	0.6016568375961868	4.0	18.439088914585774	2.0	0.2857142857142857	0.14285714285714285	45.0	45.0	8.48528137423857	15.811388300841896	5.830951894845301	2.711630722733202	2.0	107.92857142857143	1.5380542686962277
13	294	B	923.0	110.56854239999988	2.9693089922347243E-5	35.4682957019364	31.38470965295043	1.130113870548491	77.0	3.0	155.0	5902.0	0.16793066088840736	0.0	0.0	0.0	0.12903225806451613	135.0	10093.0	88.0	0.0018641794932936337	20.591260281974	0.5805539813645406	3.605551275463989	20.591260281974	3.605551275463989	0.22803508501982758	0.22803508501982758	36.869897645844034	36.869897645844034	8.06225774829855	14.7648230602334	6.708203932499369	2.2010098692292237	0.0	74.76296296296296	1.1770534033488558
14	296	A	952.0	112.56854239999991	4.739242701683337E-5	37.16180835212409	30.463092423455635	1.2198961233335146	120.0	3.0	543.0	26358.0	0.5703781512605042	63.52679342429463	25.0	1.0	0.1694290976058932	90.0	4970.0	59.0	9.41140177110053E-4	23.021728866442675	0.6194996930262895	5.385164807134504	22.80350850198276	6.082762530298219	0.31514293343362576	0.3736611319222725	42.997466868173106	55.3365541464993	6.324555320336759	11.40175425099138	5.0990195135927845	2.23606797749979	1.4142135623730951	55.22222222222222	1.06841046277666
14	300	B	889.0	110.22539663999987	1.4247053602543553E-4	35.35533905932738	30.886890422961002	1.1446713662390753	149.0	3.0	56.0	6757.0	0.06299212598425197	16.1245154965971	8.06225774829855	1.0	0.48214285714285715	74.0	5702.0	97.0	8.281279084209636E-4	22.02271554554524	0.6228964600958974	5.0990195135927845	22.67156809750927	6.082762530298219	0.31323027878410764	0.3736611319222725	49.3323139831885	51.1799242491831	5.656854249492381	10.63014581273465	5.0	2.12602916254693	1.0	77.05405405405405	1.2588565415643636
14	301	B	1452.0	141.29646443999994	1.286807048460755E-4	45.221676218380054	38.897300677553446	1.1625916305415052	140.0	3.0	156.0	9855.0	0.10743801652892562	70.04420359137795	31.38470965295043	2.0	0.3269230769230769	132.0	6156.0	64.0	5.211706985175341E-4	30.4138126514911	0.6725494319277269	9.219544457292887	33.37663853655727	12.165525060596439	0.40864912344256077	0.5440588203494177	30.178931929081642	27.112446427955746	7.280109889280518	13.341664064126334	6.082762530298219	2.193356061110647	3.0	46.63636363636363	1.372319688109162
14	308	B	840.0	105.49747459999992	5.585527205931739E-5	33.83784863137726	30.675723300355934	1.103082339740124	135.0	4.0	107.0	5908.0	0.12738095238095237	33.35730167402998	15.652475842498529	1.0	0.29906542056074764	85.0	6063.0	74.0	0.001468120910071456	21.18962010041709	0.6262106179164214	4.123105625617661	20.615528128088304	3.605551275463989	0.26559258100921596	0.2166365803419133	3.3177811683348484	16.33604288971847	7.615773105863909	11.704699910719626	4.47213595499958	2.6172504656604803	1.4142135623730951	71.32941176470588	1.037440211116609
14	310	B	864.0	108.5685423999999	1.8718004281995364E-4	35.17101079013795	29.832867780352597	1.1789349602286965	108.0	4.0	49.0	4314.0	0.056712962962962965	16.333230833233596	6.4031242374328485	1.0	0.6326530612244898	78.0	8170.0	137.0	3.736881729911947E-4	20.396078054371138	0.5799116259715305	3.1622776601683795	20.223748416156685	3.605551275463989	0.2	0.23620751769642942	31.675468738109217	46.93058744116699	5.385164807134504	10.295630140987	5.0	2.0591260281974	1.0	104.74358974358974	1.3079559363525093
14	313	B	1021.0	117.39696951999987	5.788242998435506E-5	41.036569057366385	29.732137494637012	1.3802091781920633	130.0	3.0	57.0	4143.0	0.05582761998041136	0.0	0.0	0.0	0.3157894736842105	77.0	5747.0	94.0	3.223492065393566E-4	24.08318915758459	0.5868714103247252	4.123105625617661	25.495097567963924	5.385164807134504	0.22360679774997896	0.27883326429273	32.938690542955506	25.17352452453017	6.708203932499369	11.704699910719626	4.123105625617661	2.8388067087090953	1.4142135623730951	74.63636363636364	1.2594397076735688
15	320	B	738.0	98.32590171999993	1.1111486867553447E-4	32.01562118716424	28.0178514522438	1.1426865204755121	108.0	4.0	149.0	9984.0	0.2018970189701897	22.713170040949798	11.045361017187261	1.0	0.33557046979865773	68.0	10781.0	217.0	0.001358125864611416	20.615528128088304	0.6439209162167847	7.211102550927978	20.8806130178211	8.06225774829855	0.5	0.5460449959615772	56.309932474020215	60.25511870305779	6.4031242374328485	10.295630140987	3.605551275463989	2.8554940297339364	1.0	158.5441176470588	1.3687042018365645
15	321	A	699.0	95.49747459999992	8.464276134087551E-5	31.25699921617557	27.16615541441225	1.1505860413208502	105.0	3.0	446.0	20689.0	0.6380543633762518	58.48772095494293	24.186773244895647	3.0	0.16143497757847533	76.0	5838.0	93.0	5.726723937052104E-4	17.08800749063506	0.5466937940028478	4.123105625617661	19.924858845171276	5.656854249492381	0.3090398323477543	0.4	68.83874018317174	37.874983651098205	5.385164807134504	10.44030650891055	4.123105625617661	2.5321462647095156	3.0	76.8157894736842	1.2106885919835562
15	322	A	1081.0	120.56854239999988	5.901302639986009E-5	38.600518131237564	34.20526275297414	1.128496465880276	149.0	4.0	395.0	19154.0	0.3654024051803885	35.64728032187769	16.0	2.0	0.11645569620253164	94.0	11002.0	150.0	7.347432966176378E-4	21.18962010041709	0.5489465200538161	2.23606797749979	22.47220505424423	3.605551275463989	0.1111111111111111	0.17806548535067296	8.13010235415598	15.255118703057775	6.324555320336759	11.045361017187261	5.0	2.209072203437452	1.4142135623730951	117.04255319148936	1.281585166333394
15	329	B	721.0	97.49747459999995	8.951736437230649E-5	31.953090617340916	26.92582403567252	1.1867079935978209	146.0	3.0	124.0	8667.0	0.17198335644937587	65.28969113412091	22.360679774997898	2.0	0.5645161290322581	70.0	6238.0	114.0	6.793820841272082E-4	17.4928556845359	0.5474542633144395	4.0	18.867962264113206	5.0990195135927845	0.2857142857142857	0.3561309707013459	71.56505117707799	60.255118703057775	5.0990195135927845	10.04987562112089	4.0	2.5124689052802225	1.4142135623730951	89.11428571428571	1.279256171849952
15	331	B	1254.0	132.81118307999986	1.321643529981032E-4	44.04543109109048	34.058772731852805	1.2932183856964947	90.0	4.0	123.0	8498.0	0.09808612440191387	21.306764900064117	10.63014581273465	1.0	0.2926829268292683	78.0	8094.0	100.0	0.0010986381261924886	26.076809620810597	0.5920434645509786	8.54400374531753	24.698178070456937	8.06225774829855	0.4739360554076727	0.4608885989624768	71.08358537123964	80.27242144859841	6.4031242374328485	11.40175425099138	5.0	2.2803508501982757	1.4142135623730951	103.76923076923077	0.9636767976278725
15	336	B	1346.0	136.22539663999987	1.0605652482866733E-4	46.09772228646444	36.24913792078372	1.2716915471811527	73.0	3.0	92.0	5811.0	0.06835066864784546	12.806248474865697	6.4031242374328485	1.0	0.2826086956521739	174.0	7452.0	60.0	0.00201127901911255	31.04834939252005	0.6735332648232969	9.055385138137417	30.364452901377952	8.0	0.42926642417192185	0.36363636363636365	29.538782259558097	23.19859051364819	9.486832980505138	16.15549442140351	8.54400374531753	1.8908576006017546	1.4142135623730951	42.827586206896555	1.400966183574879
15	340	B	1004.0	115.39696951999989	5.54583140409988E-5	37.33630940518894	31.953090617340916	1.1684725541048777	92.0	3.0	125.0	9011.0	0.12450199203187251	57.47922090877691	26.076809620810597	1.0	0.424	119.0	7325.0	84.0	0.0018654883562331098	25.632011235952593	0.6865170030005777	6.708203932499369	24.041630560342615	5.0990195135927845	0.375	0.27653315937748607	4.18491612511842	11.07020257793937	7.280109889280518	13.038404810405298	7.0710678118654755	1.8439088914585775	2.23606797749979	61.554621848739494	1.364641638225256
15	341	A	854.0	106.32590171999992	6.00356076762002E-5	36.40054944640259	28.792360097775937	1.2642433382602196	98.0	3.0	288.0	13227.0	0.3372365339578454	42.69752440071069	18.110770276274835	1.0	0.24305555555555555	62.0	5695.0	117.0	0.0011936734279383062	23.853720883753127	0.65531211057339	7.615773105863909	24.698178070456937	8.06225774829855	0.5	0.5	44.421274434392245	37.87498365109822	5.385164807134504	9.433981132056603	3.605551275463989	2.6165155925684536	1.0	91.85483870967742	1.273748902546093
