# Supplementary material for: Exploiting Single-Cell Quantitative Data to Map Genetic Variants Having Probabilistic Effects
Source: PLoS Genet. 2016 Aug 1;12(8):e1006213. doi: 10.1371/journal.pgen.1006213 (PMC4968810; doi:10.1371/journal.pgen.1006213)
Supplement: S1 Dataset — (ZIP) [file pgen.1006213.s007.zip › data/2014-10-07_morpho/segregants/gaelA1-2-3_A1B.xls]

image_number	cell_id	Cgroup	Agroup	Dgroup	C11-1_A1B	C11-2_A1B	C12-1_A1B	C12-2_A1B	C13_A1B	C101_A1B	C102_A1B	C103_A1B	C104_A1B	C105_A1B	C106_A1B	C107_A1B	C108_A1B	C109_A1B	C110_A1B	C111_A1B	C112_A1B	C113_A1B	C114_A1B	C115_A1B	C116_A1B	C117_A1B	C118_A1B	C126_A1B	C127_A1B	C128_A1B	A7-1_A1B	A7-2_A1B	A8-1_A1B	A8-2_A1B	A9_A1B	A101_A1B	A102_A1B	A103_A1B	A104_A1B	A120_A1B	A121_A1B	A122_A1B	A123_A1B	D14-3_A1B	D15-3_A1B	D16-3_A1B	D17-3_A1B	D104_A1B	D107_A1B
1	5	medium	iso	A1	896.0	251.0	97.3259017199999	47.041630520000005	5.3230202020729454E-5	1147.0	147.1959593599999	36.40054944640259	30.364452901377952	51.8090501796134	64.0466242976358	17.26267650163207	17.464973816156185	11.180339887498949	28.433636737378627	17.454620431377784	16.15549442140351	31.622779078210957	0.9884169700651381	1.198788252982181	0.8245133930919742	0.48334132732040463	0.28013392857142855	106.0	3.0	31.76476034853718	159.0	198.0	7957.0	11825.0	0.75	0.3112467306015693	0.5546218487394958	-1.0	0.07989273958016227	44.334341455251476	17.659048552118023	2.0	0.2857142857142857	76.0	7569.0	133.0	8.204219402252987E-4	22.360679774997898	0.6142951168339512
1	7	medium	F	A1	771.0	370.0	87.91168815999994	58.11269832000001	4.3421259771106627E-5	1141.0	148.85281359999988	33.24154027718932	27.586228448267445	52.59464336859145	63.07117098405743	21.18962010041709	22.76278644973689	11.704699910719626	30.353587456727627	18.813735301775036	15.132745950421556	34.045106180447206	0.9308886742493697	1.2050048936384075	0.7725185840852749	0.661034949234901	0.4798962386511025	85.0	3.0	30.14962686336267	62.0	227.0	2800.0	12042.0	0.4166666666666667	0.2532865907099036	0.7854671280276817	-1.0	0.1147251633436492	37.183999265691696	13.92838827718412	3.0	0.20069204152249134	117.0	9877.0	102.0	0.0016838374655576865	23.345235059857504	0.7022910149526747
1	8	small	api	A1	952.0	125.0	101.15432883999989	32.384776280000004	7.717893780236435E-5	1077.0	135.53910511999985	36.61966684720111	31.622776601683793	49.600095666263286	50.24433811071518	12.041594578792296	12.54489211353552	10.04987562112089	21.627722701702666	18.973665961010276	17.11724276862369	28.132574945143055	0.9598802819356108	1.158015543937127	0.8289010341537578	0.3201521541527341	0.13130252100840337	93.0	5.0	34.17601498127012	105.0	106.0	6968.0	8278.0	0.6363636363636364	0.1959145775301764	0.5023696682464455	-1.0	0.056209705510784656	75.52795739893851	37.17775067847137	3.0	0.3175355450236967	109.0	6832.0	72.0	8.358827350927276E-4	25.553864678361276	0.6978180545712527
1	12	small	api	A1	936.0	78.0	98.74011527999991	25.142135600000003	5.1090389402973E-5	1014.0	126.71067799999985	38.2099463490856	30.4138126514911	28.842660135412082	36.538711857428645	9.055385138137417	-1.0	12.041594578792296	13.347310026050451	21.89794510907359	16.492422502470642	22.418671943932438	-1.0	1.2563352969563413	-1.0	0.25462939281267594	0.08333333333333333	107.0	7.0	36.6742416417845	70.0	53.0	8151.0	6747.0	0.6923076923076923	0.12130177514792899	0.43089430894308944	3.1486109574482563E-4	-1.0	23.704570789056774	11.071067811865476	2.0	0.5691056910569106	88.0	12050.0	149.0	8.517128055037485E-4	20.615528128088304	0.5395330299536433
1	13	medium	iso	A1	838.0	324.0	91.18376611999994	52.284271200000006	5.785833772812517E-5	1162.0	145.8822508799999	34.713109915419565	28.635642126552707	53.04609100745239	62.973825744850345	19.209372712298546	19.79371323027987	12.806248474865697	28.836367655879652	18.229030719585992	15.620499351813308	32.37135031146607	0.9704784791421845	1.2122343812654182	0.8005700004392952	0.5733945133522199	0.38663484486873506	81.0	3.0	31.38470965295043	30.0	230.0	1578.0	17039.0	0.6363636363636364	0.22375215146299485	0.8846153846153846	-1.0	0.21514390548387172	44.79588262445203	14.866068747318506	3.0	0.36538461538461536	76.0	13966.0	193.0	4.497416978694818E-4	19.026297590440446	0.5481012112368809
2	17	small	api	A1	896.0	148.0	97.08326103999993	38.041630520000005	5.115598539227976E-5	1044.0	137.53910511999987	35.510561809129406	30.4138126514911	26.81634684428694	34.17153333181814	12.083045973594572	18.07327023223752	11.180339887498949	14.333763648570079	24.495449108498235	16.76305461424021	25.51979419319352	0.6685589170266426	1.167580080013034	0.5726021953193817	0.39184541302466364	0.16517857142857142	152.0	3.0	33.37663853655727	11.0	73.0	997.0	9697.0	0.0	0.08045977011494253	0.8690476190476191	-1.0	0.16916585541263424	53.516631238900715	23.147932734477006	2.0	0.7619047619047619	120.0	7245.0	83.0	0.0011250807638271791	24.020824298928627	0.6764416859423811
2	18	medium	iso	A1	1005.0	337.0	101.49747459999992	54.284271200000006	5.8741028671953746E-5	1342.0	158.61017291999994	37.21558813185679	32.14031735997639	55.91850710665254	67.13058067097677	20.8806130178211	19.32529680764567	12.649110640673518	33.23875994159339	17.70362108211672	17.0	36.07446690369372	1.0804808446491803	1.1579097902188271	0.9331304163556524	0.5348337129956536	0.3353233830845771	129.0	3.0	34.0	46.0	228.0	3018.0	17998.0	0.38461538461538464	0.20417287630402384	0.8321167883211679	-1.0	0.15685337003206798	63.7994138746533	21.037640649633033	5.0	0.4854014598540146	87.0	9320.0	151.0	7.398247602676099E-4	28.160255680657446	0.7566790448369155
2	19	small	api	A1	893.0	222.0	95.84062035999993	42.213203400000005	3.611653884912742E-5	1115.0	140.46803731999987	34.785054261852174	30.364452901377952	28.049518093822968	29.054604099077153	16.278820596099706	16.144295063182913	12.041594578792296	16.127616066858735	28.750723842627934	16.278820596099706	33.2087940160434	1.0083326978595417	1.145584752500962	0.8801903967892546	0.44045210936069984	0.24860022396416573	148.0	3.0	33.421549934136806	98.0	154.0	6421.0	11328.0	0.5	0.22600896860986547	0.6111111111111112	-1.0	0.1337930654362976	45.03953252264131	18.601470508735446	1.0	0.3055555555555556	83.0	10340.0	179.0	1.9630529676523811E-4	25.632011235952593	0.7368685137876161
2	20	medium	iso	A1	1065.0	483.0	105.49747459999992	68.59797968	4.136067061147129E-5	1548.0	176.50966783999993	39.92492955535426	32.69556544854363	30.089686238776665	33.645223460380834	26.627053911388696	22.520171952205292	12.529964086141668	23.869797908564998	39.0266992631821	19.209372712298546	43.08248281418237	1.1823645915270748	1.2211114567872583	0.9682691821087926	0.6502333817950942	0.4535211267605634	126.0	3.0	37.20215047547655	46.0	325.0	2513.0	19334.0	0.5833333333333334	0.2396640826873385	0.876010781671159	-1.0	0.16418910637347972	64.69684172218116	25.63193562672895	5.0	0.3018867924528302	90.0	10009.0	164.0	6.794110592536676E-4	27.784887978899608	0.6959282906279649
2	21	small	api	A1	1055.0	137.0	107.15432883999988	35.213203400000005	4.2021666526318225E-5	1192.0	144.3675322399999	39.395431207184416	31.78049716414141	29.783673287977024	53.04289423350531	13.341664064126334	13.556100783487343	10.44030650891055	19.900784836618936	23.976969147599753	18.601075237738275	24.90443958636916	0.9841815339981675	1.2396102868911407	0.7939443100834769	0.3286213798471872	0.12985781990521328	134.0	3.0	37.013511046643494	37.0	92.0	2555.0	9080.0	0.6363636363636364	0.10822147651006711	0.7131782945736435	-1.0	0.08952753242102995	50.31116514823859	22.56120852141922	4.0	0.6511627906976745	79.0	7304.0	131.0	3.844300497860552E-4	29.154759474226502	0.7400543306887232
2	22	medium	F	A1	1061.0	370.0	105.56854239999988	57.11269832000001	9.646072862969772E-5	1431.0	165.09545427999996	39.05124837953327	32.64965543462902	66.4396414162362	81.62399452257333	21.095023109728988	21.7152851437403	13.038404810405298	35.97836326114377	9.678509490940684	16.76305461424021	36.366266833336475	0.9714366157337745	1.1960692344126416	0.812190956663827	0.5410011071631512	0.34872761545711595	119.0	3.0	33.24154027718932	29.0	273.0	1451.0	16520.0	0.5833333333333334	0.21104122990915444	0.9039735099337748	-1.0	0.14257284234501075	40.664817371693744	13.0	5.0	0.3543046357615894	81.0	10602.0	193.0	6.521784290548311E-4	21.93171219946131	0.5616136003210516
2	26	small	api	A1	951.0	185.0	99.5685423999999	39.798989840000004	3.977190031318641E-5	1136.0	141.78174579999987	36.89173349139343	31.906112267087632	47.374961515761356	57.17145820858748	14.0	15.336771546166979	12.0	23.311455402350006	19.212619665741375	16.278820596099706	27.74193548387097	0.9128387912577944	1.156259126231705	0.7894759665446038	0.39971449697550304	0.19453207150368035	101.0	3.0	33.24154027718932	61.0	121.0	4576.0	10209.0	0.46153846153846156	0.1602112676056338	0.6648351648351648	-1.0	0.0989725302918811	46.2346911052889	17.409141578113548	4.0	0.4340659340659341	83.0	7679.0	109.0	4.424705837083898E-4	27.784887978899608	0.7531467174179174
2	29	small	api	A1	1075.0	60.0	106.1543288399999	20.313708480000003	6.90201223952568E-5	1135.0	128.46803731999984	39.81205847478876	32.202484376209235	39.80557109226518	56.241478767626475	5.830951894845301	-1.0	13.038404810405298	16.176003569567172	16.55151800628691	17.46424919657298	19.45664777347344	-1.0	1.236303945052183	-1.0	0.19136015179011348	0.05581395348837209	118.0	3.0	37.33630940518894	217.0	42.0	8934.0	2048.0	0.5833333333333334	0.22819383259911893	0.16216216216216217	0.09917298456125062	-1.0	13.026466151931759	6.513233075965879	1.0	0.16602316602316602	81.0	10101.0	165.0	7.364046812533716E-4	25.059928172283335	0.6294557260371928
2	31	small	api	A1	1186.0	211.0	111.22539663999987	43.870057640000006	4.1715681522763994E-5	1397.0	157.0954542799999	41.78516483155236	35.11409973215888	80.39479584498706	82.99873244250468	16.492422502470642	15.921363666152505	13.341664064126334	32.66709621710709	4.528095585898833	16.278820596099706	32.91250981852694	1.0358674576055418	1.1899825184264614	0.8704896429699579	0.3944248253120912	0.17790893760539628	178.0	4.0	34.52535300326414	36.0	155.0	1829.0	9911.0	0.6428571428571429	0.13672154617036505	0.8115183246073299	-1.0	0.1464909092863477	34.10963284177145	13.90118141645099	2.0	0.3036649214659686	102.0	3847.0	52.0	7.282005841421317E-4	24.186773244895647	0.5788363727270018
2	35	large	iso	B	769.0	416.0	89.08326103999994	62.52691188000001	3.962867039229622E-5	1185.0	154.02438647999992	33.28663395418648	27.459060435491963	30.699722550814414	42.643899739260746	23.769728648009426	21.53378053796799	11.40175425099138	24.093754901856997	30.40890645044534	15.652475842498529	35.56589995467082	1.1038344431020393	1.212227710135418	0.9105834109160316	0.7018929386961298	0.540962288686606	119.0	3.0	31.064449134018133	50.0	299.0	2158.0	16673.0	0.6666666666666666	0.29451476793248943	0.8567335243553008	-1.0	0.18555020123372826	57.33920751140369	21.633307652783934	3.0	0.23209169054441262	178.0	7419.0	54.0	0.002580487734468203	25.238858928247925	0.7582280311966966
2	38	small	api	A1	1071.0	206.0	104.49747459999992	41.041630520000005	3.384861539062778E-5	1277.0	148.3675322399999	40.311288741492746	33.24154027718932	81.17674097368679	85.8150838748816	15.297058540778355	17.28142231500674	13.152946437965905	31.25675311648053	4.2717635469329265	16.76305461424021	31.340315059155653	0.8851735847861774	1.2126781251816647	0.7299328374160079	0.3927523672423758	0.19234360410831	88.0	4.0	32.69556544854363	41.0	149.0	1929.0	9584.0	0.6428571428571429	0.14878621769772904	0.7842105263157895	-1.0	0.10465553517683059	43.86206417195297	16.698873306119264	4.0	0.43157894736842106	120.0	3518.0	35.0	0.0012328992553021331	25.019992006393608	0.6206696135874297
2	40	large	api	A1	730.0	390.0	84.66904747999996	58.52691188000001	7.680460527057896E-5	1120.0	146.0243864799999	32.0	28.0	7.5946433685914485	18.434948822922024	22.135943621178654	21.35390834069438	12.649110640673518	9.0	36.0	15.132745950421556	28.460498941515393	1.036622582995448	1.1428571428571428	0.9070447601210171	0.6912433010873885	0.5342465753424658	85.0	3.0	31.25699921617557	49.0	250.0	2211.0	14358.0	0.5384615384615384	0.2669642857142857	0.8361204013377926	-1.0	0.2871837044317428	50.7967810577953	21.439088914585774	1.0	0.24414715719063546	86.0	6241.0	95.0	4.2063050937269427E-4	23.08679276123039	0.7214622737884497
2	41	medium	E	A1	1006.0	379.0	102.08326103999995	57.94112544000001	9.293431788166842E-5	1385.0	162.8528135999999	38.0	32.0	75.06858282186246	84.5596679689945	21.095023109728988	22.443367636753063	13.038404810405298	36.0	6.0	15.524174696260024	36.16289675953541	0.939922361525815	1.1875	0.7915135676006863	0.5675869368759346	0.37673956262425445	105.0	3.0	31.78049716414141	93.0	273.0	3050.0	11101.0	0.5	0.2642599277978339	0.7459016393442623	-1.0	0.1630489735994707	0.0	0.0	0.0	0.0	113.0	7298.0	92.0	3.240105569631174E-4	22.360679774997898	0.5884389414473131
2	43	large	iso	B	1070.0	594.0	105.32590171999992	74.59797967999997	2.9535462167159534E-5	1664.0	181.92388140000003	41.0	32.0	49.76364169072618	70.90650799951439	27.51363298439521	28.74085515375878	13.92838827718412	39.0	20.0	17.029386365926403	41.27044947659281	0.957300429552352	1.28125	0.7471613108701284	0.7082586378259779	0.5551401869158878	84.0	3.0	34.66987164671943	18.0	324.0	440.0	10740.0	0.2857142857142857	0.20552884615384615	0.9473684210526315	-1.0	0.21864683034664203	26.076809620810597	13.038404810405298	1.0	0.07894736842105263	184.0	10138.0	93.0	0.005765102856140146	32.57299494980466	0.7944632914586502
2	48	small	api	A1	925.0	121.0	98.91168815999994	30.970562720000004	3.9466555579017584E-5	1046.0	132.71067799999986	36.124783736376884	31.144823004794873	18.43494882292201	21.801409486351808	13.416407864998739	11.239831435229025	10.295630140987	9.882412102595056	29.314663302451258	17.4928556845359	26.6092089322475	1.1936484939576288	1.1598969026350006	1.029098785629958	0.31311327605592876	0.1308108108108108	96.0	3.0	34.9857113690718	48.0	70.0	3681.0	5643.0	0.6	0.11281070745697896	0.5932203389830508	-1.0	0.0955399616648947	27.2078672809113	12.246211251235321	1.0	0.5254237288135594	76.0	10060.0	188.0	4.793855193637897E-4	26.076809620810597	0.7218537226716131
2	49	medium	iso	A1	1024.0	379.0	102.49747459999989	56.69848476000001	4.108851526245606E-5	1403.0	162.02438647999995	38.18376618407357	33.24154027718932	81.81624992789543	84.0938588862295	20.615528128088304	23.468610242669936	13.45362404707371	36.76955262170047	0.4211597863173308	15.811388300841896	36.965774574503165	0.8784298650375879	1.1486762004910962	0.7647323629252794	0.5531695778970935	0.3701171875	89.0	3.0	32.31098884280702	56.0	239.0	2141.0	11273.0	0.45454545454545453	0.21026372059871704	0.8101694915254237	-1.0	0.12690667435943895	36.374180839574855	14.212670403551895	3.0	0.1694915254237288	70.0	6024.0	123.0	7.608678095869217E-4	22.47220505424423	0.5885277252618778
2	50	small	api	A1	791.0	152.0	90.84062035999995	34.1421356	4.565961455339621E-5	943.0	127.39696951999987	33.61547262794322	28.30194339616981	29.291362170984257	23.593500603528042	13.601470508735444	13.904715248738842	10.770329614269007	13.297448021850107	26.393947212158363	16.1245154965971	33.22326402953413	0.978191229767837	1.187744324034388	0.8235705361615486	0.3758465702314147	0.19216182048040456	150.0	4.0	32.202484376209235	35.0	116.0	1899.0	8884.0	0.5454545454545454	0.16012725344644752	0.7682119205298014	-1.0	0.13305979675511515	35.32190426439166	15.758536452393361	2.0	0.5298013245033113	86.0	11973.0	207.0	9.48643131824329E-4	19.697715603592208	0.5859716988544814
3	54	small	api	A1	1087.0	204.0	108.88225087999992	44.284271200000006	9.34496259269192E-5	1291.0	155.5807356399999	40.0	32.802438933713454	59.83993916191291	67.16634582208245	16.492422502470642	15.22162890432327	11.40175425099138	30.0	15.364711173412246	17.11724276862369	32.55083388645522	1.0834860451621207	1.2194215216993847	0.8885246207990289	0.40671708053506433	0.18767249310027598	94.0	3.0	35.35533905932738	147.0	147.0	4954.0	6108.0	0.75	0.22773044151820293	0.5	-1.0	0.08127755204671717	12.806248474865697	6.4031242374328485	1.0	0.09863945578231292	99.0	8191.0	120.0	4.6084361180217593E-4	27.586228448267445	0.6896557112066861
3	56	medium	iso	A1	915.0	262.0	101.49747459999992	50.69848476000001	5.53879774933397E-5	1177.0	154.6101729199999	36.40054944640259	31.016124838541646	15.777091535409483	32.82166051763405	18.601075237738275	16.822299276002372	7.810249675906654	14.88988513203789	31.951122364859426	17.804493814764857	27.470797762545352	1.105739169928655	1.1736008168618823	0.94217655104	0.49950488876498655	0.2863387978142076	90.0	3.0	35.510561809129406	67.0	197.0	3539.0	12547.0	1.0	0.22429906542056074	0.7462121212121212	-1.0	0.12893415710318692	43.8698825672381	17.23606797749979	3.0	0.3484848484848485	84.0	7450.0	135.0	2.5712064243979093E-4	22.135943621178654	0.6081211398682971
3	63	medium	iso	A1	1095.0	390.0	106.7401152799999	58.94112544000001	1.2283182830709997E-4	1485.0	168.50966783999996	41.10960958218893	32.89376840679705	55.09416040255036	77.0053832080835	21.095023109728988	23.6290299526158	13.892443989449804	34.46882649583534	12.616371431442495	16.401219466856727	35.37473106093015	0.8927587443086596	1.2497689250373085	0.7143390481420465	0.5521928216527223	0.3561643835616438	65.0	3.0	34.88552708502482	22.0	289.0	1629.0	27974.0	0.3076923076923077	0.20942760942760943	0.9292604501607717	-1.0	0.1877466866950344	56.60325788279063	21.0	2.0	0.43086816720257237	238.0	10246.0	70.0	0.002048290047052528	24.351591323771842	0.5923576402516448
3	68	small	api	A1	854.0	148.0	93.25483391999994	33.798989840000004	8.369294771020058E-5	1002.0	129.05382375999986	36.138621999185304	29.832867780352597	28.610459665965223	43.10803458164054	13.038404810405298	13.9140551248913	12.206555615733702	16.215338814335826	23.028292320339588	15.556349186104045	23.72827707732144	0.9370672096217642	1.2113693616470076	0.7735602693035794	0.36243686701533323	0.17330210772833723	64.0	3.0	32.802438933713454	58.0	81.0	3854.0	5108.0	0.6363636363636364	0.13872255489021956	0.5827338129496403	-1.0	0.05150263650913693	30.54305274047683	12.093368739633874	3.0	0.37410071942446044	77.0	6077.0	115.0	3.6688643821599206E-4	20.0	0.5534245329124855
3	69	small	api	A1	914.0	95.0	96.84062035999993	27.142135600000003	8.203420606394238E-5	1009.0	126.81118307999985	36.013886210738214	29.0	68.96248897457819	79.06233256204308	9.219544457292887	14.687827979355044	13.152946437965905	22.685693935368636	7.0	13.92838827718412	23.105422765669598	0.6276996483245664	1.2418581451978694	0.5054519719114561	0.28027634993560074	0.10393873085339168	81.0	5.0	30.463092423455635	81.0	89.0	4446.0	5785.0	0.6428571428571429	0.16848364717542122	0.5235294117647059	-1.0	0.0435515524129839	25.46459070847903	10.770329614269007	2.0	0.45294117647058824	114.0	9711.0	132.0	6.872657704586239E-4	21.095023109728988	0.5857469251246513
3	70	medium	iso	A1	775.0	296.0	89.66904747999993	51.870057640000006	5.602880296436791E-5	1071.0	143.53910511999987	34.132096331752024	27.459060435491963	34.066183214244205	51.832361677417	18.110770276274835	19.22188788592659	11.045361017187261	22.705900993225598	24.32712516035627	15.231546211727817	28.880343547557604	0.9421951883058652	1.2430176339039951	0.757990202718746	0.5784611200600661	0.38193548387096776	67.0	3.0	31.906112267087632	43.0	184.0	2705.0	13970.0	0.6666666666666666	0.2119514472455649	0.8105726872246696	-1.0	0.1471453462078022	51.93200375956433	22.244398929300885	4.0	0.42290748898678415	80.0	5969.0	106.0	5.467306275810259E-4	22.825424421026653	0.6687378413318514
3	71	small	api	A1	959.0	181.0	102.25483391999992	41.627416960000005	1.0467477384360814E-4	1140.0	145.8822508799999	37.64306044943742	30.083217912982647	24.274441134439456	28.00917670801384	14.142135623730951	18.720091735982393	9.899494936611665	13.840532458826322	27.889303678444687	17.69180601295413	29.472210639855298	0.7554522607679305	1.2512976689635409	0.6037350500250489	0.407094856684894	0.18873826903023982	58.0	3.0	36.71511950137164	71.0	127.0	3689.0	7621.0	0.875	0.1736842105263158	0.6414141414141414	-1.0	0.08148006421368265	36.49898651535066	15.284659743746168	2.0	0.41919191919191917	147.0	2782.0	34.0	0.00405027260578994	21.470910553583888	0.5703816399950757
4	75	medium	iso	A1	924.0	302.0	97.91168815999993	52.284271200000006	4.535644721096059E-5	1226.0	152.6101729199999	37.21558813185679	30.528675044947494	27.030860259842967	39.0754180180175	20.248456731316587	18.491874284041867	12.649110640673518	21.496368596018364	31.445845539860084	17.4928556845359	34.10266396853321	1.094992125746313	1.2190371209056445	0.8982434636057873	0.533994175593837	0.3268398268398268	95.0	3.0	34.9857113690718	13.0	194.0	733.0	15158.0	0.38461538461538464	0.16884176182707994	0.9371980676328503	-1.0	0.12384872095455271	40.53772296613844	14.422205101855956	3.0	0.34299516908212563	96.0	11068.0	142.0	2.5292401445013257E-4	24.413111231467404	0.6559915470090238
4	77	small	api	A1	976.0	197.0	99.42640679999994	39.384776280000004	4.314181680033313E-5	1173.0	140.8111830799999	38.2099463490856	32.2490309931942	59.13910831165049	67.70825019148813	14.7648230602334	16.340227224269608	13.416407864998739	26.537592875323835	12.775577662688471	15.0	28.681093071028105	0.9035873771879799	1.1848401385191818	0.7626238745737355	0.3961198794926181	0.20184426229508196	121.0	3.0	32.802438933713454	129.0	128.0	7757.0	8504.0	0.5384615384615384	0.21909633418584826	0.4980544747081712	-1.0	0.04807491967914184	48.56370268497916	20.643919845834922	1.0	0.33852140077821014	88.0	3170.0	45.0	4.922672539278502E-4	26.30589287593181	0.6884566818179093
4	82	medium	iso	A1	877.0	423.0	97.08326103999995	62.94112544000001	6.800134625946075E-5	1300.0	162.85281359999996	38.48376280978771	28.231188426986208	28.380953765339314	47.7657618342495	22.847319317591726	22.735293805466775	11.704699910719626	25.101495526168083	31.560839257772535	18.027756377319946	33.90247382610385	1.004927383524642	1.3631648171424857	0.7372016728184096	0.648321088164387	0.4823261117445838	104.0	3.0	35.22782990761707	27.0	295.0	1185.0	17621.0	0.5	0.24769230769230768	0.9161490683229814	-1.0	0.1848177083462353	48.94245881674334	19.313207915827967	3.0	0.32919254658385094	92.0	6872.0	93.0	4.876874170468137E-4	28.231188426986208	0.7335870082799197
4	83	small	api	A1	805.0	182.0	90.08326103999993	38.798989840000004	3.7442184582138275E-5	987.0	131.29646443999985	33.24154027718932	29.0	23.198590513648185	22.743613739446886	13.92838827718412	15.523562450345066	11.40175425099138	11.792474016885262	27.517241379310345	16.15549442140351	30.502392204783103	0.8972417460062146	1.1462600095582525	0.7827558656190013	0.4307014354506103	0.22608695652173913	135.0	3.0	33.1058907144937	33.0	122.0	2647.0	12474.0	0.4166666666666667	0.15704154002026344	0.7870967741935484	-1.0	0.18009476551812606	88.31521725649671	37.40098004465646	1.0	0.4967741935483871	77.0	9795.0	176.0	0.0013552392501628766	22.80350850198276	0.6859943405700353
4	90	small	api	A1	1068.0	169.0	108.08326103999991	36.213203400000005	5.056965512832052E-5	1237.0	146.71067799999992	43.01162633521314	31.016124838541646	38.15722658736905	49.37837328363001	14.212670403551895	15.28109449110001	12.529964086141668	21.947554194833078	24.213211802229495	17.804493814764857	28.915432889984885	0.9300819657799784	1.3867504905630728	0.6706916436008111	0.33504913759585836	0.15823970037453183	123.0	3.0	38.62641583165593	78.0	127.0	7383.0	13531.0	0.75	0.16572352465642684	0.6195121951219512	-1.0	0.11229039014429329	68.0632249215321	28.977171833256406	2.0	0.697560975609756	100.0	12202.0	166.0	4.06971368857988E-4	28.071337695236398	0.6526453446903194
4	92	medium	iso	A1	883.0	405.0	96.01219323999993	61.11269832000001	3.8869026563395936E-5	1288.0	159.53910511999993	37.21558813185679	29.154759474226502	38.659808254090095	52.866068372896876	23.323807579381203	21.67615198675356	11.661903789690601	28.29459516450917	26.616580414117372	15.556349186104045	35.49128523278671	1.076012365738833	1.2764841419719566	0.8429500456437885	0.6365097625385737	0.45866364665911663	94.0	3.0	33.83784863137726	11.0	267.0	680.0	22385.0	0.0	0.21583850931677018	0.960431654676259	-1.0	0.2424713494942968	71.83841523148789	23.40454114868732	5.0	0.5539568345323741	86.0	5357.0	71.0	5.744555476314591E-4	25.079872407968907	0.6739077270285128
4	94	medium	iso	A1	1116.0	444.0	107.98275595999989	62.52691188000001	8.002943704756086E-5	1560.0	172.50966783999996	40.36087214122113	33.301651610693426	72.38281953190929	69.63318785955533	23.706539182259394	24.365295211522586	13.892443989449804	39.24593092185038	14.894156175747465	18.35755975068582	41.86305246900656	0.9729633471072553	1.2119780908482307	0.8027895507800018	0.5790453422318826	0.3978494623655914	101.0	3.0	35.17101079013795	74.0	312.0	3155.0	15379.0	0.38461538461538464	0.24743589743589745	0.8082901554404145	-1.0	0.16434162284625423	66.15326104473708	26.173988561615968	4.0	0.23834196891191708	123.0	3484.0	37.0	4.781212167088352E-4	25.612496949731394	0.634587301783625
4	98	large	iso	B	950.0	521.0	101.08326103999991	70.94112544	4.4465566855575346E-5	1471.0	174.02438648	37.33630940518894	31.144823004794873	49.69868051729944	65.22485943116808	26.076809620810597	24.09934512679385	11.661903789690601	35.756078232372474	23.246239026259268	17.029386365926403	39.38070231197075	1.0820546983170172	1.1987966475019256	0.9026173876710638	0.7018088327396531	0.5484210526315789	103.0	3.0	33.83784863137726	22.0	387.0	661.0	16143.0	0.5454545454545454	0.2780421481985044	0.9462102689486552	-1.0	0.23215804496336412	45.70439613388006	18.027756377319946	2.0	0.21271393643031786	203.0	16888.0	115.0	0.006890018976445179	27.16615541441225	0.7276068751089988
4	99	small	api	A1	1137.0	248.0	110.56854239999988	45.870057640000006	8.197331275538966E-5	1385.0	158.85281359999993	40.0	34.20526275297414	67.16634582208245	79.69515353123397	17.88854381999832	17.171830918072317	11.180339887498949	32.8	10.086167222030834	16.492422502470642	33.33774075545141	1.041737710168792	1.1694106924093721	0.8908228024001288	0.4148563112468059	0.218117854001759	124.0	3.0	34.52535300326414	53.0	194.0	1701.0	7702.0	0.6363636363636364	0.17833935018050542	0.7854251012145749	-1.0	0.18268766873946332	0.0	0.0	0.0	0.06072874493927125	126.0	14763.0	142.0	1.22972141420594E-4	23.021728866442675	0.5755432216610669
4	101	small	api	A1	1015.0	71.0	103.25483391999992	22.556349160000003	6.762218714692847E-5	1086.0	128.22539663999987	39.05124837953327	31.78049716414141	25.129177954815162	29.269927162813644	7.280109889280518	-1.0	13.92838827718412	10.883134794296158	22.68686975776827	17.46424919657298	22.259328798159853	-1.0	1.228780285526672	-1.0	0.21845320266048054	0.06995073891625615	81.0	7.0	37.48332962798263	91.0	64.0	5022.0	3767.0	0.6428571428571429	0.1427255985267035	0.4129032258064516	0.026592748439313273	-1.0	0.0	0.0	0.0	0.15483870967741936	82.0	8229.0	142.0	4.3079520005329303E-4	29.120439557122072	0.7456980446336787
5	104	medium	iso	A1	987.0	329.0	101.1543288399999	54.041630520000005	6.148889878560043E-5	1316.0	157.1959593599999	40.0	30.0	33.293563270846676	48.17983011986422	20.396078054371138	19.112726215109472	13.152946437965905	24.0	27.0	16.0312195418814	32.2043337700597	1.067146456492801	1.3333333333333333	0.8003598423696008	0.5342493113219103	0.3333333333333333	104.0	4.0	36.40054944640259	49.0	257.0	2807.0	19667.0	0.5714285714285714	0.23252279635258358	0.8398692810457516	-1.0	0.15541010037875316	115.23701424523604	41.69849561381179	4.0	0.5555555555555556	83.0	11166.0	185.0	6.363820667670607E-4	27.202941017470888	0.6800735254367722
5	105	small	api	A1	1179.0	221.0	112.39696951999986	45.284271200000006	8.528922744487827E-5	1400.0	159.68124071999992	40.607881008493905	35.35533905932738	76.15063055798856	76.2968677759949	17.46424919657298	15.931796110722432	12.083045973594572	34.42681482709186	8.76812408671319	18.384776310850235	35.43544321742964	1.0961883440636786	1.1485643212288983	0.9543987426762652	0.40289583779162436	0.18744698897370654	105.0	3.0	35.510561809129406	730.0	193.0	20016.0	6794.0	0.8333333333333334	0.6592857142857143	0.20910075839653305	0.05450218688970975	-1.0	0.0	0.0	0.0	0.015167930660888408	75.0	6859.0	124.0	5.300078369735073E-4	19.235384061671343	0.4736859837046878
5	106	small	api	A1	1152.0	162.0	110.66904747999992	35.384776280000004	1.4006661161140431E-4	1314.0	148.46803731999992	45.35416188179427	29.832867780352597	53.040624374560565	77.47119229084848	13.416407864998739	15.218325539172158	14.7648230602334	26.43638312896029	12.704108863768127	17.029386365926403	27.08126772749745	0.8815955362805677	1.5202749603463777	0.579892163769971	0.3197350757572458	0.140625	107.0	7.0	37.0	107.0	90.0	7362.0	6360.0	0.5	0.14992389649923896	0.45685279187817257	-1.0	0.035966217324595796	32.30666176085842	13.89320964314385	2.0	0.4365482233502538	92.0	8123.0	116.0	9.576649300383155E-4	28.635642126552707	0.6313784874072916
5	109	medium	iso	A1	843.0	318.0	91.91168815999994	54.284271200000006	4.855231361708321E-5	1161.0	148.61017291999988	34.058772731852805	29.832867780352597	44.05043314356416	49.20898492417021	19.235384061671343	19.873298783576306	12.36931687685298	25.015581351326368	24.369095366647567	15.033296378372908	33.04142584787094	0.9679009142441843	1.1416526558094866	0.8478068257616377	0.5906133625301485	0.37722419928825623	185.0	3.0	32.14031735997639	226.0	245.0	8649.0	11067.0	0.5384615384615384	0.40568475452196384	0.5201698513800425	-1.0	0.057043081000738766	28.001758451497977	11.704699910719626	1.0	0.1592356687898089	80.0	7862.0	105.0	4.6307613197391263E-4	24.08318915758459	0.7071067811865475
5	110	large	iso	A1	791.0	415.0	89.25483391999994	61.52691188000001	7.550306639447055E-5	1206.0	153.1959593599999	35.4400902933387	27.202941017470888	31.33677065987149	53.62735314406524	23.40939982143925	22.109778749479382	13.0	26.580067720004028	26.908855168633362	14.866068747318506	33.011459029634395	1.0587803743622026	1.3028036295993717	0.8126937554570606	0.6893398281951567	0.5246523388116309	139.0	4.0	31.622776601683793	59.0	301.0	3534.0	22280.0	0.38461538461538464	0.29850746268656714	0.8361111111111111	-1.0	0.20990923886930024	90.06661683233837	37.27784309724299	3.0	0.4305555555555556	84.0	5646.0	76.0	6.141142582814463E-4	24.041630560342615	0.6783738517974789
5	118	medium	api	A1	863.0	326.0	94.01219323999993	53.69848476000001	4.784582455206843E-5	1189.0	150.12489155999992	35.90264614203248	28.635642126552707	29.26992716281366	40.25510079454351	20.0	19.08120445011725	11.40175425099138	20.861972040637962	29.12454333359141	16.278820596099706	32.28448275862069	1.0481518633839229	1.2537747881945125	0.8359969216587174	0.5711863845460483	0.37775202780996525	123.0	3.0	34.132096331752024	42.0	245.0	2097.0	16379.0	0.5	0.2413793103448276	0.8536585365853658	-1.0	0.23976014587821498	47.81559715418093	19.029386365926403	2.0	0.34843205574912894	79.0	11349.0	201.0	3.568963486473662E-4	24.73863375370596	0.6890476444504624
5	120	small	api	A1	1118.0	247.0	109.08326103999993	44.627416960000005	8.085530540798522E-5	1365.0	156.12489155999995	39.0	34.539832078341085	45.212994481711405	46.249242678697215	17.46424919657298	17.083201262128444	12.649110640673518	25.53846153846154	25.767351676214226	19.313207915827967	35.35445569062337	1.0223054173862176	1.1291311408678144	0.9053912166486756	0.40911333722994864	0.22093023255813954	115.0	3.0	37.64306044943742	39.0	153.0	1696.0	8655.0	0.38461538461538464	0.14065934065934066	0.796875	-1.0	0.15293689820647063	29.18206548718736	12.083045973594572	1.0	0.171875	115.0	13568.0	126.0	2.875214336585456E-4	20.09975124224178	0.5153782369805585
5	121	small	api	A1	910.0	171.0	97.15432883999992	36.970562720000004	6.882308036347003E-5	1081.0	136.95331867999988	36.124783736376884	29.068883707497267	42.27368900609372	57.112622925984994	13.152946437965905	17.02784531471643	11.40175425099138	22.007052161241095	18.576564736152097	16.1245154965971	26.206998541811778	0.7724375101410149	1.2427303401079624	0.621564860220528	0.3805343844316555	0.1879120879120879	117.0	3.0	33.95585369269929	74.0	126.0	3609.0	8319.0	0.5833333333333334	0.18501387604070305	0.63	-1.0	0.09633556095655758	39.67972572176397	15.148895134713674	1.0	0.4	73.0	8974.0	153.0	4.405789714394413E-4	26.1725046566048	0.7245027360606632
5	123	small	api	A1	1081.0	195.0	107.91168815999993	40.041630520000005	6.774954578179506E-5	1276.0	150.3675322399999	39.824615503479755	33.12099032335839	55.61965527615513	55.06068979532297	15.652475842498529	16.099492900001653	11.661903789690601	27.29467657773171	19.26270904858947	17.88854381999832	33.295971117017416	0.9722340908325703	1.2023980899929092	0.8085792042785961	0.37105925412482244	0.18038852913968548	113.0	4.0	36.40054944640259	70.0	167.0	3507.0	11264.0	0.5454545454545454	0.18573667711598746	0.7046413502109705	-1.0	0.15207871094175465	68.78545096636662	32.73110732003697	1.0	0.3037974683544304	104.0	11065.0	137.0	4.629592230745215E-4	25.238858928247925	0.6337502222976297
5	124	medium	F	A1	962.0	321.0	98.49747459999992	51.870057640000006	4.243625412709029E-5	1283.0	153.19595935999996	37.33630940518894	31.953090617340916	29.054604099077153	30.963756532073518	19.209372712298546	22.076903805192575	13.45362404707371	16.65938626257354	31.35846895061273	16.278820596099706	32.38002663157099	0.8701117186450948	1.1684725541048777	0.7446573867639145	0.5266130715599083	0.33367983367983367	100.0	3.0	34.20526275297414	87.0	239.0	2611.0	8658.0	0.5454545454545454	0.2540919719407638	0.7331288343558282	-1.0	0.09835772891132485	0.0	0.0	0.0	0.03680981595092025	89.0	6275.0	83.0	0.001031920207240753	25.079872407968907	0.6717287489717274
6	128	small	api	A1	974.0	235.0	101.49747459999993	44.041630520000005	8.852727349873805E-5	1209.0	148.36753223999992	38.07886552931954	30.886890422961002	54.37464702089129	68.08873842787685	17.804493814764857	15.759394020661738	11.40175425099138	30.253002130880077	15.929088142659133	16.55294535724685	32.608548290316556	1.129770205086683	1.2328487914410478	0.9163899197776892	0.43391848608615563	0.24127310061601642	116.0	4.0	32.7566787083184	32.0	137.0	1839.0	9411.0	0.6	0.13978494623655913	0.8106508875739645	-1.0	0.1145586588254897	37.59605716045398	14.816653826391969	3.0	0.40828402366863903	94.0	11516.0	149.0	3.4466335248248037E-4	26.92582403567252	0.7071067811865475
6	131	small	api	A1	993.0	242.0	98.84062035999993	44.870057640000006	6.087363884053583E-5	1235.0	146.12489155999992	37.73592452822641	31.906112267087632	87.31022967684953	87.73949808885871	16.1245154965971	18.17771500224502	13.892443989449804	31.905936188191436	0.15670978520180567	15.811388300841896	31.930783976813995	0.8870485368818719	1.1827177254419823	0.7500086603930632	0.4539637395695524	0.24370594159113795	100.0	3.0	31.064449134018133	72.0	152.0	3416.0	9648.0	0.5384615384615384	0.1813765182186235	0.6785714285714286	-1.0	0.10551501504768146	68.30754661635885	28.40053641873438	4.0	0.42410714285714285	79.0	13170.0	173.0	6.79619780298199E-4	19.697715603592208	0.5219884195193984
6	132	medium	api	A1	797.0	297.0	88.59797967999995	50.870057640000006	5.1199698839723214E-5	1094.0	141.8822508799999	34.88552708502482	28.178005607210743	54.63753811293094	65.9593804654229	19.209372712298546	18.36030444539777	12.806248474865697	28.607852120669484	15.86343640607456	13.416407864998739	31.325088181166578	1.0462447814754838	1.238041029990342	0.8450808625330015	0.5741672420040903	0.3726474278544542	90.0	3.0	30.364452901377952	173.0	162.0	4579.0	5754.0	0.45454545454545453	0.3062157221206581	0.4835820895522388	-1.0	0.1381223214271711	26.90724809414742	13.45362404707371	1.0	0.0626865671641791	78.0	9538.0	165.0	4.8752528163024304E-4	21.93171219946131	0.6286765324201122
6	133	small	api	A1	1000.0	106.0	101.66904747999993	28.384776280000004	4.4147982287547617E-5	1106.0	132.4680373199999	39.319206502675	31.25699921617557	33.78308007335258	48.49168469902048	10.63014581273465	12.480108565159345	12.727922061357855	18.362527228286773	20.827335199314525	17.0	24.520655836403886	0.8517670945916908	1.2579328626763129	0.6771164979182713	0.27918798280847257	0.106	121.0	3.0	36.05551275463989	54.0	91.0	1598.0	3289.0	0.6	0.13110307414104883	0.6275862068965518	-1.0	0.09894941719545479	0.0	0.0	0.0	0.1103448275862069	76.0	8403.0	151.0	3.6425573863279725E-4	24.331050121192877	0.6188082691734271
6	134	medium	iso	B	918.0	426.0	95.08326103999993	60.69848476000001	6.162061177594827E-5	1344.0	158.61017291999994	36.61966684720111	30.23243291566195	67.8613399836937	78.14440993256406	21.93171219946131	23.655789939334465	14.866068747318506	35.06312619821493	11.742356329387299	15.264337522473747	35.827377180799395	0.9271181497513051	1.211270920516299	0.7654094010249375	0.6383719289398917	0.46405228758169936	87.0	3.0	31.32091952673165	35.0	293.0	1150.0	12578.0	0.5833333333333334	0.24404761904761904	0.8932926829268293	-1.0	0.19821928432413893	39.70735272754045	15.652475842498529	2.0	0.17682926829268292	162.0	7180.0	85.0	0.0027971371872220303	17.88854381999832	0.48849553696487447
6	135	medium	iso	A1	930.0	280.0	98.01219323999993	48.870057640000006	4.148625978250812E-5	1210.0	149.29646443999988	37.12142238654117	31.144823004794873	35.91505639197184	43.295271680992734	19.209372712298546	17.51127329112768	11.40175425099138	22.817013614949474	27.388179405247453	16.64331697709324	33.27267625218174	1.0969717845721265	1.191897041149541	0.9203578385546938	0.49861201983648257	0.3010752688172043	150.0	3.0	33.83784863137726	1.0	133.0	52.0	10813.0	0.2	0.11074380165289256	0.9925373134328358	-1.0	0.13178377778330144	27.717014356242704	11.40175425099138	1.0	0.4253731343283582	99.0	9019.0	98.0	5.679776075804658E-4	24.331050121192877	0.6554449845115418
6	140	small	api	A1	937.0	68.0	99.0121932399999	22.313708480000003	6.923137010730274E-5	1005.0	123.74011527999987	37.94733192202055	30.675723300355934	29.05460409907714	30.963756532073532	9.219544457292887	-1.0	11.40175425099138	12.649110640673516	22.42815901237501	16.278820596099706	24.585451886114363	-1.0	1.2370476663407721	-1.0	0.225363238100512	0.07257203842049093	98.0	11.0	34.713109915419565	105.0	36.0	7561.0	2041.0	0.7	0.14029850746268657	0.2553191489361702	0.058232059327732635	-1.0	6.324555320336759	3.1622776601683795	1.0	0.24822695035460993	83.0	7003.0	79.0	5.567798424612773E-4	22.090722034374522	0.5821416398857661
6	141	large	F	A1	880.0	622.0	95.25483391999994	78.59797967999997	4.8724450669536306E-5	1502.0	176.26702715999994	35.17101079013795	30.083217912982647	38.25741339328721	55.64156384523724	29.068883707497267	25.860938292152245	12.041594578792296	35.08571327003252	28.620608423290673	16.55294535724685	42.50118779034554	1.1240459792720865	1.169123957811695	0.9614429434634262	0.8251337642981008	0.7068181818181818	134.0	3.0	32.89376840679705	83.0	131.0	3707.0	7499.0	0.5	0.14247669773635152	0.6121495327102804	-1.0	0.050971317801555525	67.7456434284871	23.04987562112089	1.0	0.46261682242990654	115.0	7910.0	81.0	5.440867012648817E-4	22.847319317591726	0.6496065596158009
6	143	small	api	A1	978.0	142.0	102.25483391999991	35.213203400000005	3.929302325554335E-5	1120.0	139.8822508799999	38.27531841800928	30.675723300355934	51.17017509502961	61.842426865137725	13.45362404707371	14.109264003915964	10.63014581273465	24.61116037526603	16.98411460094096	16.64331697709324	27.914788221020782	0.953531243255475	1.2477397205354621	0.7642068514467675	0.34436712720642043	0.14519427402862986	94.0	3.0	33.83784863137726	51.0	108.0	2298.0	5961.0	0.4444444444444444	0.1419642857142857	0.6792452830188679	-1.0	0.16603807772060974	26.32455532033676	13.16227766016838	1.0	0.22641509433962265	91.0	10458.0	164.0	3.138916243685343E-4	18.681541692269406	0.48808324696991623
7	145	medium	iso	A1	749.0	287.0	85.84062035999995	48.455844080000006	6.43950376355165E-5	1036.0	136.71067799999986	33.24154027718932	27.892651361962706	30.37228635764494	47.72631099390627	17.88854381999832	18.972359219772194	12.529964086141668	20.63682952954921	24.558439823836057	14.866068747318506	27.88986604663374	0.9428739785485208	1.1917669584656592	0.791156334592817	0.5644861823782844	0.38317757009345793	100.0	4.0	31.064449134018133	24.0	172.0	1825.0	18430.0	0.5833333333333334	0.1891891891891892	0.8775510204081632	-1.0	0.10525413578438197	70.96882194383714	29.245966781924803	3.0	0.5714285714285714	92.0	9875.0	129.0	6.367647562952109E-4	18.788294228055936	0.5652052844539412
7	146	small	api	A1	1094.0	153.0	106.7401152799999	32.970562720000004	4.343961816636516E-5	1247.0	142.1248915599999	38.2099463490856	35.38361202590826	73.84266013541207	77.87092380189722	12.206555615733702	15.006838720572578	12.806248474865697	28.735973350202734	7.517604471958146	17.4928556845359	29.392101022095627	0.8133995335739816	1.0798769306284464	0.7532335495866318	0.3088863323176283	0.13985374771480805	105.0	3.0	34.88552708502482	58.0	77.0	3531.0	4254.0	0.5454545454545454	0.1082598235765838	0.5703703703703704	0.009448154864399932	-1.0	35.20382785284466	13.06737753561682	3.0	0.37037037037037035	97.0	11295.0	149.0	5.420272192788848E-4	25.612496949731394	0.6703096810379146
7	148	medium	E	A1	954.0	273.0	100.15432883999992	50.284271200000006	8.603246576064352E-5	1227.0	152.85281359999993	37.53664875824692	30.479501308256342	39.512442939908766	56.5038625403686	19.6468827043885	17.212512691049547	12.36931687685298	26.587349510809386	24.869173295649414	17.029386365926403	31.882258437365405	1.1414302523422288	1.2315374972384776	0.926833535236808	0.5020678764702313	0.2861635220125786	107.0	3.0	34.48187929913333	82.0	180.0	3469.0	7905.0	0.46153846153846156	0.21352893235533824	0.6870229007633588	-1.0	0.16352536269093898	76.67843651083743	35.383793770642505	2.0	0.25190839694656486	91.0	6567.0	98.0	3.424909903660967E-4	21.470910553583888	0.5719986004042692
7	152	medium	iso	A1	877.0	403.0	94.42640679999995	60.11269832000001	3.525630033277916E-5	1280.0	156.95331867999994	37.05401462729781	30.01666203960727	20.01876039378395	25.71673568405597	22.825424421026653	22.589321473024384	12.529964086141668	15.113072244200126	35.04720140473568	15.231546211727817	34.82898549257471	1.0104519716665337	1.2344482067461295	0.8185454571074914	0.636608977902991	0.45952109464082097	104.0	4.0	34.17601498127012	8.0	261.0	354.0	16939.0	0.16666666666666666	0.21015625	0.9702602230483272	-1.0	0.24134274361398345	55.80395291844337	16.97056274847714	1.0	0.41263940520446096	144.0	15162.0	110.0	0.002167963814111842	24.0	0.6477030961800054
7	153	medium	iso	A1	1047.0	451.0	106.32590171999992	65.94112544000001	4.3223315905249804E-5	1498.0	174.26702716	41.14608122288197	30.870698080866262	42.95459151111277	48.191319147084016	23.769728648009426	22.827612124827898	13.892443989449804	29.86918713698874	29.931295935698245	17.72004514666935	40.07269754239176	1.0412709186589366	1.3328523091735465	0.7812350336884595	0.6201793201213592	0.43075453677172876	119.0	3.0	38.01315561749642	46.0	322.0	1774.0	16495.0	0.5384615384615384	0.24566088117489987	0.875	-1.0	0.17178422364488058	41.99569044899846	16.278820596099706	2.0	0.20652173913043478	129.0	14179.0	144.0	3.5817569619693394E-4	28.635642126552707	0.6959506537557697
7	154	medium	iso	A1	838.0	289.0	93.08326103999993	49.69848476000001	6.698896758648063E-5	1127.0	145.1959593599999	35.4682957019364	28.792360097775937	40.209869277636756	64.21082428140937	17.69180601295413	20.002178973119054	12.041594578792296	25.431162737000502	19.588529668450697	14.866068747318506	28.244263758733855	0.8844939362221569	1.2318648273878785	0.7180121686708857	0.5339143064470364	0.3448687350835322	90.0	3.0	32.14031735997639	23.0	209.0	1120.0	12500.0	0.6	0.20585625554569653	0.9008620689655172	-1.0	0.1776157921241782	35.517024373804745	13.92838827718412	3.0	0.24568965517241378	94.0	11600.0	181.0	4.2750418451320343E-4	22.80350850198276	0.64292653624002
7	155	medium	iso	B	897.0	362.0	96.91168815999994	56.69848476000001	7.623962517355674E-5	1259.0	156.02438647999992	36.05551275463989	30.083217912982647	36.79405946443751	48.494638927253334	20.591260281974	21.332769418348764	11.661903789690601	25.460739006738017	25.695389443906723	16.76305461424021	33.997800249734055	0.9652408404256704	1.1985257979692343	0.8053567491506326	0.5850531121322697	0.4035674470457079	102.0	3.0	34.132096331752024	31.0	262.0	1362.0	12911.0	0.7272727272727273	0.23272438443208895	0.89419795221843	-1.0	0.16068708640175633	44.658943127227126	15.620499351813308	2.0	0.21843003412969283	163.0	15064.0	134.0	0.005485139366951829	26.248809496813376	0.7280109889280518
7	158	small	api	A1	751.0	102.0	86.08326103999995	26.899494920000002	5.013865172416327E-5	853.0	115.39696951999989	33.421549934136806	27.80287754891569	37.568592028827496	49.232390061558334	11.180339887498949	12.346620321257756	12.36931687685298	16.875339447496113	18.163587531956562	14.0	22.28166677225939	0.9055384871801098	1.202089599370992	0.753303653616123	0.31248229440913866	0.13581890812250333	105.0	3.0	29.427877939124322	105.0	56.0	6498.0	4587.0	0.5384615384615384	0.18874560375146543	0.34782608695652173	-1.0	0.013133625679955631	52.92797210220226	20.595774955078703	2.0	0.5838509316770186	78.0	12320.0	201.0	4.802972450736273E-4	18.601075237738275	0.556559323980936
8	162	small	api	A1	921.0	183.0	97.74011527999991	37.384776280000004	3.693558536317497E-5	1104.0	137.53910511999985	35.608987629529715	30.610455730027933	37.806529944704465	47.444068057635405	13.038404810405298	16.801721584995484	12.041594578792296	19.714124066190738	22.31263742114096	16.492422502470642	26.763041452937188	0.7760160019583376	1.1632949193434703	0.6670844934114373	0.38249163276411513	0.1986970684039088	125.0	4.0	34.539832078341085	20.0	96.0	1998.0	11646.0	0.3076923076923077	0.10507246376811594	0.8275862068965517	-1.0	0.10547881856031584	80.805976212835	36.14830443342504	5.0	0.9655172413793104	94.0	10840.0	159.0	5.929284772648317E-4	24.041630560342615	0.6751562501711069
8	166	small	api	A1	1016.0	160.0	103.66904747999993	35.384776280000004	7.626105673968655E-5	1176.0	141.0538237599999	39.81205847478876	31.38470965295043	56.3099324740202	67.26493473136962	13.45362404707371	15.719628253038394	14.212670403551895	25.16825400109675	15.867599398141436	16.1245154965971	27.288524889003764	0.8558487408551346	1.2685176608299797	0.6746841350991996	0.34132440820223137	0.15748031496062992	130.0	9.0	34.17601498127012	260.0	85.0	9945.0	4177.0	0.5833333333333334	0.29336734693877553	0.2463768115942029	0.014158223554139397	-1.0	30.503187150808692	11.224535408466929	3.0	0.17971014492753623	80.0	12542.0	200.0	6.685242034509018E-4	26.570660511172846	0.6674023280659774
8	169	small	api	A1	1119.0	213.0	107.22539663999993	42.213203400000005	4.585063871078343E-5	1332.0	152.2670271599999	40.24922359499622	33.54101966249684	63.43494882292201	71.02959219151346	15.132745950421556	16.48329854394162	13.152946437965905	30.410524493997137	13.416407864998739	18.0	32.1570851446458	0.9180653926809781	1.2000000000000002	0.7650544939008149	0.3936866145781415	0.1903485254691689	130.0	4.0	35.6931365951495	15.0	145.0	1363.0	18346.0	0.21428571428571427	0.12012012012012012	0.90625	-1.0	0.13756039007097093	57.09527777123872	24.372080676330143	6.0	0.68125	86.0	6778.0	97.0	4.0393891365688713E-4	25.80697580112788	0.6411794687223781
8	173	medium	api	A1	1029.0	386.0	102.32590171999992	59.11269832000001	5.584818796012072E-5	1415.0	163.43860003999993	37.48332962798263	32.38826948140329	51.2824920881614	64.84357755826048	21.840329667841555	21.264237436072698	13.601470508735444	32.38773108069103	18.74135326521621	16.1245154965971	35.78159273516821	1.0270920710653642	1.1573118980470636	0.8874807843923127	0.5776904706078563	0.3751214771622935	118.0	3.0	34.9857113690718	24.0	264.0	1358.0	21484.0	0.42857142857142855	0.20353356890459365	0.9166666666666666	-1.0	0.2397877681706663	40.87101771132001	16.1245154965971	1.0	0.2847222222222222	110.0	8085.0	106.0	2.9022353122291135E-4	23.769728648009426	0.6341413338655082
8	176	small	api	A1	1135.0	213.0	109.15432883999989	40.384776280000004	1.0559304155624592E-4	1348.0	152.36753223999995	40.01249804748511	34.0147027033899	69.44395478041653	84.4822870358605	14.035668847618199	17.17204830943918	13.038404810405298	30.315527877326325	7.379161952075076	17.08800749063506	30.456648143400496	0.8173555416742586	1.1763294948186471	0.6948355416356103	0.3699786963025226	0.18766519823788547	140.0	3.0	35.510561809129406	5.0	125.0	382.0	11826.0	0.0	0.09643916913946587	0.9615384615384616	-1.0	0.16035339008674293	52.08538450582369	22.372490895258792	4.0	0.46153846153846156	79.0	11580.0	216.0	6.259114040190638E-4	17.46424919657298	0.43646985439017477
8	177	small	api	A1	1081.0	234.0	105.81118307999989	43.213203400000005	5.819345633722049E-5	1315.0	151.43860003999993	39.59797974644666	33.24154027718932	48.36646066342979	65.55604521958347	17.08800749063506	17.031280973309624	13.0	28.284271247461902	19.343267328717406	17.029386365926403	31.069104528427385	1.0033307252351913	1.1912197634722477	0.842271725169011	0.4083992083079547	0.21646623496762257	125.0	3.0	35.35533905932738	27.0	150.0	1860.0	15820.0	0.15384615384615385	0.13460076045627375	0.847457627118644	-1.0	0.1539851145422902	31.62800083345337	12.041594578792296	4.0	0.4011299435028249	125.0	7333.0	71.0	3.2003264209347235E-4	24.08318915758459	0.6081923702116572
8	178	small	api	A1	1003.0	190.0	100.42640679999994	37.970562720000004	2.9984385928899382E-5	1193.0	140.8111830799999	37.64306044943742	32.01562118716424	58.03455807475511	61.99082329198616	14.142135623730951	16.553254293288575	13.45362404707371	26.034014989730895	16.179601731659588	16.278820596099706	29.487857257992196	0.8543417127026679	1.1757716718777689	0.726622126673829	0.3780934111843582	0.18943170488534397	148.0	3.0	34.132096331752024	0.0	125.0	0.0	10299.0	0.0	0.10477787091366303	1.0	-1.0	0.16711913050982405	26.677559732174295	10.0	2.0	0.336	84.0	13273.0	206.0	8.303669762414357E-4	27.65863337187866	0.7347604855091431
8	179	small	api	A1	1081.0	85.0	107.7401152799999	24.727922040000003	9.81704006141412E-5	1166.0	134.4680373199999	37.64306044943742	34.48187929913333	20.01356679522012	23.610471353018298	9.219544457292887	-1.0	13.45362404707371	8.686860103716329	24.592627119987444	17.204650534085253	21.689144154926442	-1.0	1.0916765911416997	-1.0	0.22951453110789752	0.0786308973172988	93.0	10.0	37.20215047547655	306.0	61.0	10665.0	2962.0	0.45454545454545453	0.31475128644939965	0.16621253405994552	0.05656473973041085	-1.0	0.0	0.0	0.0	0.043596730245231606	102.0	7982.0	96.0	5.894721067046363E-4	23.08679276123039	0.6133080702149823
9	189	small	api	A1	966.0	162.0	99.66904747999993	34.384776280000004	4.945609487650188E-5	1128.0	136.4680373199999	36.40054944640259	31.622776601683793	8.583621480113948	17.735306509168936	12.806248474865697	15.159157441644641	13.038404810405298	7.417470453229207	29.092954473549092	17.4928556845359	24.34990907192772	0.8447862966107124	1.151086443322134	0.7339034366286052	0.34498951429128305	0.16770186335403728	129.0	4.0	36.6742416417845	139.0	131.0	5190.0	5948.0	0.75	0.2393617021276596	0.48518518518518516	-1.0	0.031390381262467924	17.725430892660288	8.602325267042627	2.0	0.17037037037037037	85.0	4488.0	59.0	6.823316149327622E-4	22.80350850198276	0.6264605575682153
9	190	small	api	A1	1000.0	94.0	101.08326103999993	26.142135600000003	6.30894467178449E-5	1094.0	129.63961019999988	38.05259518088089	32.0624390837628	49.418620466989154	60.42216131873866	8.94427190999916	15.394476450005591	13.92838827718412	20.235150752264015	15.28268010801923	16.401219466856727	23.26719381993025	0.5810052676390896	1.186827835570116	0.48954469235210707	0.2586198281598298	0.094	108.0	3.0	34.058772731852805	44.0	45.0	4870.0	6296.0	0.2857142857142857	0.08135283363802559	0.5056179775280899	-1.0	0.056099397033110024	23.66340453719883	9.571155468592364	1.0	0.6853932584269663	132.0	3615.0	38.0	0.0020349101952139115	21.587033144922902	0.5672946363397855
9	191	large	iso	B	788.0	424.0	88.84062035999995	65.355339	4.925460263330478E-5	1212.0	156.6101729199999	33.60059523282288	28.600699292150182	14.656751115760422	20.44727707721819	23.853720883753127	21.621020754584933	11.661903789690601	12.321210297952769	37.41167266821601	15.620499351813308	35.269430163834976	1.1032652507257192	1.1748172619697095	0.9390951992618618	0.7356470355020834	0.5380710659898477	129.0	4.0	32.202484376209235	30.0	341.0	863.0	13032.0	0.5454545454545454	0.3061056105610561	0.9191374663072777	-1.0	0.18606097210840772	0.0	0.0	0.0	0.026954177897574125	206.0	5307.0	30.0	0.004692556761291595	25.0	0.744034438282172
9	192	small	api	A1	881.0	164.0	95.74011527999991	35.970562720000004	7.479786937334982E-5	1045.0	134.12489155999987	37.20215047547655	29.206163733020468	36.2538377374448	54.68878656036679	12.649110640673518	16.032616319012398	12.083045973594572	19.78380256499331	19.276752850750906	16.0	24.244128727957577	0.7889611021049306	1.2737773716380225	0.6193869664134172	0.37571045966260963	0.18615209988649262	134.0	3.0	33.734255586866	24.0	88.0	1594.0	6768.0	0.4166666666666667	0.10717703349282297	0.7857142857142857	-1.0	0.10787659525181532	33.81276165744528	13.47213595499958	2.0	0.42857142857142855	112.0	4266.0	52.0	9.978686375051438E-4	24.413111231467404	0.6562284953812116
9	195	small	api	A1	936.0	72.0	98.08326103999994	22.313708480000003	9.615542200973132E-5	1008.0	122.81118307999988	36.89173349139343	31.064449134018133	10.70400674927798	17.365887116322277	7.810249675906654	-1.0	12.806248474865697	5.095992576327675	25.334426392199244	17.69180601295413	17.073569058958736	-1.0	1.1875869207348648	-1.0	0.2274976203217806	0.07692307692307693	104.0	10.0	35.805027579936315	64.0	52.0	3339.0	3319.0	0.5454545454545454	0.11507936507936507	0.4482758620689655	-1.0	0.017667767892568	12.246211251235321	6.123105625617661	1.0	0.31896551724137934	89.0	8273.0	99.0	3.8961400382536335E-4	22.47220505424423	0.6091393092028823
9	196	small	api	A1	924.0	230.0	97.66904747999992	43.213203400000005	4.81308821670342E-5	1154.0	143.29646443999988	33.83784863137726	32.57299494980466	57.714558185601135	60.40993691535833	16.278820596099706	17.19794287066688	11.180339887498949	27.513569498525964	16.332547891890744	15.524174696260024	31.64004587676164	0.9465562665558772	1.0388313596438326	0.9111741359833494	0.44244522205306597	0.24891774891774893	163.0	3.0	33.24154027718932	105.0	165.0	3297.0	6605.0	0.4166666666666667	0.2339688041594454	0.6111111111111112	-1.0	0.10753408620857866	28.54588472176558	10.770329614269007	2.0	0.13333333333333333	110.0	3435.0	39.0	0.0011469699167040528	19.209372712298546	0.567688948596041
9	199	small	api	A1	860.0	107.0	94.49747459999995	27.727922040000003	4.71775730935331E-5	967.0	124.22539663999986	34.88552708502482	29.966648127543394	31.82744657667311	50.17162007951569	9.219544457292887	14.536263884319675	11.40175425099138	15.192546717389606	18.320367285101696	15.264337522473747	19.782828187713477	0.6342444338285607	1.1641451168160617	0.5448156116165482	0.29342500587841125	0.12441860465116279	92.0	3.0	33.61547262794322	58.0	81.0	3498.0	6378.0	0.5833333333333334	0.1437435367114788	0.5827338129496403	-1.0	0.0582525579942687	22.139686393040318	10.046317653406444	1.0	0.3597122302158273	82.0	7509.0	104.0	8.752217062012619E-4	20.12461179749811	0.5768756696279623
9	200	medium	iso	A1	903.0	238.0	94.84062035999992	44.041630520000005	4.820800264010893E-5	1141.0	141.29646443999985	35.84689665786984	30.463092423455635	23.86017519134233	34.276056925811766	16.64331697709324	16.65510909140588	13.038404810405298	15.928854468205198	28.624802363419516	16.278820596099706	28.283732124762615	0.9992919821630754	1.1767320323089998	0.8492094671734659	0.464375183890879	0.26356589147286824	127.0	3.0	35.0	28.0	125.0	1843.0	10796.0	0.5	0.13409290096406662	0.8169934640522876	-1.0	0.13400210339004284	23.545398069490698	8.94427190999916	1.0	0.22875816993464052	84.0	6772.0	104.0	6.841820902420061E-4	25.079872407968907	0.6996385948646091
9	203	small	api	A1	1133.0	247.0	109.1543288399999	45.627416960000005	1.622549983242301E-4	1380.0	157.19595935999996	41.182520563948	33.12099032335839	68.07041224982467	85.96228937902288	16.55294535724685	17.850343557818487	13.416407864998739	31.469661940375357	7.336737145465896	16.1245154965971	31.547966445576343	0.9273180263242958	1.2433964130264628	0.7457943553714917	0.4180083139614314	0.21800529567519858	77.0	6.0	34.52535300326414	81.0	171.0	2753.0	7343.0	0.5384615384615384	0.1826086956521739	0.6785714285714286	-1.0	0.15009436452234243	22.833771245653715	9.219544457292887	1.0	0.1111111111111111	95.0	4422.0	68.0	6.204043272653446E-4	27.018512172212592	0.6560674723699437
10	204	medium	iso	A1	934.0	264.0	97.49747459999992	46.213203400000005	4.3937687707579166E-5	1198.0	146.1248915599999	36.124783736376884	31.89043743820395	23.24727000874313	31.625559535128843	17.26267650163207	18.34382040044462	12.165525060596439	15.612550212503116	29.72677944092167	16.76305461424021	29.77415763584249	0.9410622283029795	1.1327779308884705	0.8307561461449705	0.47399385050328313	0.2826552462526767	98.0	4.0	35.11409973215888	19.0	176.0	1576.0	17959.0	0.3076923076923077	0.16277128547579298	0.9025641025641026	-1.0	0.12868159329117843	44.76977879391258	18.162277660168378	3.0	0.5230769230769231	104.0	11481.0	154.0	9.348078718095016E-4	21.93171219946131	0.6071098545394624
10	206	medium	iso	A1	976.0	390.0	102.3259017199999	61.11269832000001	4.731277156802974E-5	1366.0	166.26702715999997	37.48332962798263	30.4138126514911	16.31385242626056	25.484126990417295	22.135943621178654	21.16000258190655	12.083045973594572	14.513118375532061	36.75961356147789	17.88854381999832	33.73096170846272	1.0461219716535672	1.2324442863346476	0.8488188742103608	0.5972358639675232	0.39959016393442626	87.0	3.0	37.73592452822641	42.0	263.0	2836.0	24728.0	0.3333333333333333	0.2232796486090776	0.8622950819672132	-1.0	0.2042082728203841	53.44248546910786	22.804647317887067	4.0	0.3737704918032787	89.0	5253.0	78.0	3.63814850715029E-4	25.45584412271571	0.6791244101140904
10	208	medium	iso	A1	845.0	405.0	93.66904747999993	59.284271200000006	9.472712054846306E-5	1250.0	154.95331867999994	36.6742416417845	27.459060435491963	30.963756532073518	59.81761568603983	21.2602916254693	23.039239986534348	12.727922061357855	26.639950991838997	24.108618048137505	15.811388300841896	30.817959819115	0.9227861525768739	1.3355971056599423	0.6909165560978877	0.6329120749590017	0.47928994082840237	84.0	4.0	33.734255586866	14.0	295.0	902.0	26723.0	0.2	0.2472	0.9546925566343042	-1.0	0.2383909786664402	55.42936393797759	20.837143215238065	5.0	0.37216828478964403	103.0	12706.0	178.0	5.419257297213614E-4	21.587033144922902	0.5886156653428354
10	209	medium	iso	A1	960.0	422.0	98.8111830799999	60.69848476000001	7.29241480627456E-5	1382.0	161.92388139999994	38.48376280978771	30.870698080866262	57.20423298593347	70.87316071040418	21.095023109728988	25.328982599785917	14.035668847618199	32.53320124095491	15.61351151624086	15.132745950421556	34.434118557210816	0.8328413123828861	1.2466113564707515	0.6680841691838274	0.6142876025566565	0.4395833333333333	78.0	3.0	33.24154027718932	55.0	305.0	3390.0	20855.0	0.6666666666666666	0.26049204052098407	0.8472222222222222	-1.0	0.15396459412640562	63.67796630345354	24.07923948573996	4.0	0.37777777777777777	89.0	6674.0	99.0	2.802926420899031E-4	25.942243542145693	0.6741088097432019
10	212	medium	api	A1	914.0	335.0	97.25483391999994	55.69848476000001	4.9828597755567515E-5	1249.0	154.95331867999994	36.345563690772494	31.25699921617557	27.89727103094762	42.415685690626844	19.4164878389476	21.158400336436266	12.206555615733702	20.607742016948222	28.633586794756532	15.811388300841896	30.55241468775579	0.9176727696900143	1.162797600607917	0.7891938968658431	0.5727065947777626	0.3665207877461707	71.0	3.0	34.539832078341085	42.0	211.0	3014.0	18126.0	0.6363636363636364	0.20256204963971178	0.83399209486166	-1.0	0.25612149986252447	57.655967595988805	21.09840695999989	2.0	0.4743083003952569	91.0	7786.0	115.0	7.889911269967602E-4	23.194827009486403	0.6381749147386361
10	213	small	api	A1	870.0	105.0	93.66904747999995	26.142135600000003	4.550489541312373E-5	975.0	122.22539663999989	36.22154055254967	30.265491900843113	30.52970589993413	38.65980825409008	9.899494936611665	14.620102641479683	12.806248474865697	13.803940759355816	20.947949634426344	15.0	22.097086912079615	0.6771152829341388	1.1967933867131575	0.5657745860325571	0.2790904391931799	0.1206896551724138	88.0	4.0	33.12099032335839	51.0	54.0	4058.0	6397.0	0.5454545454545454	0.1076923076923077	0.5142857142857142	-1.0	0.06867934363954475	27.787659829940473	12.649110640673518	3.0	0.4666666666666667	115.0	3774.0	45.0	8.47553361097232E-4	18.24828759089466	0.5037965617287955
10	218	small	api	A1	833.0	115.0	92.32590171999993	29.556349160000003	4.642981345122017E-5	948.0	124.71067799999983	34.058772731852805	29.206163733020468	26.565051177077994	44.56921278299138	11.045361017187261	16.083741680911974	12.165525060596439	14.563061443964646	21.228395679334923	15.231546211727817	20.751890395927582	0.6867407619643499	1.1661501675876036	0.5888956508791656	0.32013063083463406	0.13805522208883553	106.0	3.0	32.69556544854363	39.0	73.0	2982.0	8073.0	0.5384615384615384	0.11814345991561181	0.6517857142857143	-1.0	0.09425996412583831	31.477760219180496	13.161277261891334	4.0	0.6428571428571429	102.0	7394.0	128.0	9.87142503055836E-4	20.518284528683193	0.6024375772499244
10	219	small	api	A1	981.0	153.0	99.42640679999994	33.55634916	7.391672915182117E-5	1134.0	135.39696951999989	37.21558813185679	32.2490309931942	28.354961785324065	38.829824904970394	12.727922061357855	15.134033183790242	13.45362404707371	15.477385389133222	24.062738510306442	15.811388300841896	24.684454906875843	0.8410132254097655	1.1540063991290384	0.7287769167003773	0.33749936500772776	0.1559633027522936	87.0	7.0	35.510561809129406	20.0	92.0	1347.0	8153.0	0.5454545454545454	0.09876543209876543	0.8214285714285714	-1.0	0.11032372424099986	25.247922601689158	11.221324381327898	1.0	0.45535714285714285	84.0	7267.0	119.0	3.68518992302269E-4	24.08318915758459	0.6471263888738392
10	222	small	api	A1	1060.0	123.0	105.56854239999988	30.384776280000004	4.002407653438014E-5	1183.0	138.3675322399999	41.036569057366385	31.827660925679098	53.684770818638896	70.93742298546015	9.848857801796104	16.172878364490646	13.0	23.10134647647466	13.290326329281598	17.11724276862369	24.441668052624888	0.6089737138826423	1.2893366293297848	0.47231553035082496	0.28782036380564857	0.1160377358490566	67.0	4.0	35.73513677041127	40.0	62.0	3069.0	6508.0	0.38461538461538464	0.08622147083685545	0.6078431372549019	-1.0	0.0746775287338255	19.40224255080033	8.23606797749979	3.0	0.4117647058823529	80.0	4973.0	93.0	7.578767862004867E-4	25.612496949731394	0.6241383609318516
10	224	medium	iso	A1	974.0	356.0	99.3259017199999	55.69848476000001	5.83810831884911E-5	1330.0	157.43860003999993	37.013511046643494	32.01562118716424	72.59729586864371	80.63654875425514	20.591260281974	20.832902981540048	13.416407864998739	34.311794911852	7.183993046875879	15.231546211727817	34.77513372088694	0.988400910819766	1.1561078521719583	0.8549383251423088	0.560764954513217	0.3655030800821355	106.0	4.0	31.953090617340916	101.0	240.0	5712.0	15528.0	0.46153846153846156	0.256390977443609	0.7038123167155426	-1.0	0.15367991819239982	57.77297988941311	23.70820393249937	4.0	0.25219941348973607	82.0	9973.0	159.0	3.268424066088139E-4	20.518284528683193	0.5543458036938611
10	225	large	api	B	987.0	767.0	100.32590171999992	87.84062035999995	5.220480789305386E-5	1754.0	190.16652208000002	37.589892258425	31.76476034853718	39.9774088189464	49.382714348011035	31.016124838541646	30.145968618957536	14.317821063276353	34.07830996676746	33.49623886109372	16.278820596099706	44.89452646121113	1.0288647623363114	1.1833834679050579	0.8694263442413213	0.8755527620888451	0.7771023302938197	81.0	3.0	35.12833614050059	42.0	415.0	1008.0	10507.0	0.2	0.26054732041049034	0.9080962800875274	-1.0	0.35053955185070024	25.059928172283335	12.529964086141668	1.0	0.03282275711159737	204.0	10690.0	89.0	0.010839967030371146	35.12833614050059	0.9345154782301165
10	227	small	api	A1	955.0	97.0	100.91168815999993	25.727922040000003	4.0402749099212704E-5	1052.0	129.05382375999986	37.33630940518894	31.25699921617557	25.36216694893116	31.65854069659474	9.848857801796104	13.379851296544585	11.180339887498949	12.829334436933644	24.570496824997782	17.72004514666935	24.443538274924016	0.7360962079107428	1.1944943641892314	0.6162408379468342	0.2549548274250179	0.10157068062827225	63.0	3.0	36.49657518178932	60.0	72.0	2888.0	4415.0	0.5454545454545454	0.12547528517110265	0.5454545454545454	-1.0	0.046037690920774664	21.08183617060101	10.298325725798339	1.0	0.36363636363636365	88.0	9644.0	151.0	0.0015084424009662283	23.021728866442675	0.6166042984217168
10	228	small	api	A1	1109.0	109.0	107.56854239999988	28.970562720000004	4.395294928215201E-5	1218.0	138.95331867999988	38.897300677553446	34.48187929913333	60.94539590092286	72.03086025984298	11.0	12.954007441680531	12.0	24.60324966848556	10.846276583579368	16.278820596099706	25.864864864864867	0.8491580732466342	1.128050485303192	0.7527660191719181	0.26932188606099433	0.09828674481514878	62.0	3.0	35.17101079013795	72.0	61.0	3233.0	2500.0	0.3076923076923077	0.10919540229885058	0.45864661654135336	-1.0	0.00757007300226255	19.658441638489926	9.810249675906654	2.0	0.18045112781954886	106.0	8479.0	120.0	0.0012226969520261952	21.93171219946131	0.5638363541282311
10	231	small	api	A1	922.0	60.0	94.66904747999992	19.65685424	3.328724732935775E-5	982.0	116.32590171999989	36.124783736376884	31.064449134018133	33.465379346355284	40.236358309273825	5.656854249492381	-1.0	14.866068747318506	12.124640058646037	16.83596569646786	15.620499351813308	18.770470918770172	-1.0	1.1628979345658914	-1.0	0.20763760451009894	0.0650759219088937	63.0	3.0	34.0	86.0	22.0	9556.0	2240.0	0.5833333333333334	0.109979633401222	0.2037037037037037	0.0625911358150169	-1.0	24.00959834613746	11.704699910719626	1.0	0.5833333333333334	93.0	5269.0	82.0	8.736247617226116E-4	20.248456731316587	0.5605142685166258
11	232	small	api	A1	933.0	91.0	99.25483391999994	27.142135600000003	7.980376329942629E-5	1024.0	128.81118307999986	37.21558813185679	30.14962686336267	38.99099404250549	51.8244416968869	9.433981132056603	13.106041046820113	12.529964086141668	17.116483494579622	18.3086842998638	15.556349186104045	21.77335500405818	0.7198192877890877	1.2343631415578333	0.5831503417062799	0.2734590803091439	0.09753483386923902	118.0	12.0	33.60059523282288	148.0	80.0	9087.0	6131.0	0.6666666666666666	0.22265625	0.3508771929824561	-1.0	0.016540934942936493	35.80735182611665	17.584304751245618	2.0	0.2543859649122807	71.0	7324.0	119.0	9.313946464699952E-4	23.53720459187964	0.6324555320336759
11	233	small	api	A1	950.0	118.0	99.56854239999993	29.142135600000003	4.565088231228461E-5	1068.0	131.53910511999982	37.73592452822641	30.528675044947494	47.374961515761385	63.1890456996513	11.045361017187261	12.947385159673576	12.041594578792296	21.83595632813102	15.853947126346126	16.278820596099706	24.466068489683618	0.8530958862326555	1.2360813062691929	0.6901616276420485	0.2926841640698762	0.12421052631578948	113.0	3.0	33.61547262794322	25.0	63.0	2229.0	7544.0	0.5384615384615384	0.08239700374531835	0.7159090909090909	-1.0	0.1083246248254012	36.74858166682364	14.64933548866817	3.0	0.8068181818181818	92.0	4560.0	58.0	6.703376672044726E-4	23.021728866442675	0.6100745948127615
11	236	small	api	A1	1134.0	189.0	109.81118307999988	38.798989840000004	1.6035356353699462E-4	1323.0	150.6101729199999	40.607881008493905	34.20526275297414	48.556181094255095	71.68879996848443	14.422205101855956	15.38517421183799	13.038404810405298	27.53160155700193	16.22557335718004	18.24828759089466	29.000045510566476	0.9374092813820019	1.1871822561855063	0.7896085681013788	0.35332457725853006	0.16666666666666666	148.0	5.0	37.21558813185679	44.0	141.0	4821.0	18302.0	0.5833333333333334	0.1398337112622827	0.7621621621621621	-1.0	0.10666503104177821	51.04650379135576	20.80888088277633	5.0	0.6972972972972973	98.0	6619.0	101.0	8.568918375487079E-4	22.360679774997898	0.5506487711171322
11	239	medium	iso	B	1031.0	454.0	103.15432883999992	66.18376612	3.9759739485595496E-5	1485.0	171.33809495999998	39.56008088970496	31.953090617340916	39.00461319592455	47.025417477227094	23.769728648009426	23.959868960763863	13.601470508735444	27.477193563648115	28.823502897718885	16.1245154965971	37.55478930288699	0.9920642173350027	1.2380674333967476	0.8013006324002778	0.6415995030383647	0.44034917555771097	147.0	3.0	35.608987629529715	21.0	350.0	1072.0	23000.0	0.5	0.24983164983164982	0.9433962264150944	-1.0	0.21276288709813773	68.86329944802013	19.209372712298546	3.0	0.4420485175202156	177.0	14812.0	96.0	0.007640805709827922	27.459060435491963	0.6941103207561402
11	240	small	api	A1	1021.0	110.0	106.81118307999989	29.970562720000004	6.412623086961641E-5	1131.0	139.19595935999985	39.66106403010388	31.064449134018133	34.714622025052535	56.309932474020215	11.0	12.052159418954346	11.0	19.137156769770407	21.600254268317272	18.384776310850235	23.000000000000004	0.9126995103218082	1.27673482504062	0.7148700673162652	0.28059386532169134	0.10773751224289912	143.0	4.0	37.73592452822641	44.0	69.0	5979.0	11707.0	0.5833333333333334	0.09991158267020336	0.6106194690265486	-1.0	0.06536150224481341	47.150129301236774	20.85033955623032	4.0	0.9646017699115044	81.0	5348.0	77.0	5.248875953357919E-4	22.02271554554524	0.5552729379330158
11	241	medium	iso	A1	1274.0	340.0	114.74011527999991	51.870057640000006	7.246820150247781E-5	1614.0	169.43860003999995	42.42640687119285	36.49657518178932	48.36646066342979	53.13010235415598	19.79898987322333	20.780203230064732	14.866068747318506	28.56711395993652	22.52266126083395	17.029386365926403	35.70889244992065	0.9527813397213659	1.162476387438193	0.819613499265183	0.45206558764057087	0.2668759811616955	118.0	4.0	38.47076812334269	152.0	244.0	6870.0	14245.0	0.4166666666666667	0.24535315985130113	0.6161616161616161	-1.0	0.14890173127201595	47.799499105930614	18.360583474096888	2.0	0.2702020202020202	99.0	10977.0	148.0	6.810298978915355E-4	21.587033144922902	0.5088112507491249
11	242	small	api	A1	1004.0	219.0	103.08326103999993	43.041630520000005	8.481600752784278E-5	1223.0	148.9533186799999	37.94733192202055	31.622776601683793	38.829824904970394	36.86989764584403	15.811388300841896	17.43199194769146	12.206555615733702	19.92234925906079	25.614449047363873	16.64331697709324	33.20391543176798	0.907032790531768	1.2	0.7558606587764733	0.4175423835621415	0.21812749003984064	133.0	5.0	36.40054944640259	54.0	115.0	4151.0	11111.0	0.36363636363636365	0.1381847914963205	0.6804733727810651	-1.0	0.13248224170509892	63.24366958220936	28.846100587834783	2.0	0.47337278106508873	103.0	12239.0	156.0	6.315997827380864E-4	23.769728648009426	0.6263873490988712
11	243	medium	iso	B	994.0	459.0	100.49747459999992	64.76955256000001	6.330530327097927E-5	1453.0	167.68124071999995	37.656340767525464	31.575306807693888	54.462322208025626	69.42107003412461	23.345235059857504	24.381718838659452	14.142135623730951	34.89452169853911	17.92539985271288	15.652475842498529	37.27295123773118	0.9574893064077784	1.1925882778231571	0.8028666088815604	0.644489354760364	0.46177062374245476	117.0	3.0	34.132096331752024	17.0	336.0	1118.0	28057.0	0.3333333333333333	0.2429456297315898	0.9518413597733711	-1.0	0.20824507225254582	56.00022488037937	18.027756377319946	3.0	0.46458923512747874	114.0	14327.0	175.0	0.0011420684162198966	26.92582403567252	0.7150409064412637
11	245	small	api	A1	992.0	82.0	102.66904747999993	23.727922040000003	7.562197961617435E-5	1074.0	128.81118307999986	37.589892258425	32.2490309931942	72.89727103094762	81.74056202012119	10.0	-1.0	11.40175425099138	25.059928172283335	5.333493587335964	15.556349186104045	25.322580645161292	-1.0	1.1656130773776718	-1.0	0.23111076436763703	0.08266129032258064	106.0	4.0	32.449961479175904	45.0	62.0	2884.0	4042.0	0.6	0.09962756052141528	0.5794392523364486	-1.0	0.038683965600480125	0.0	0.0	0.0	0.14953271028037382	98.0	14332.0	188.0	3.2266986292891575E-4	18.867962264113206	0.501942440653959
11	246	medium	iso	A1	1007.0	268.0	102.49747459999992	48.284271200000006	3.9310409985955146E-5	1275.0	153.19595935999996	39.96248240537617	30.528675044947494	50.259267559249224	65.3914971954855	18.027756377319946	19.264663256953202	12.206555615733702	28.62685026408913	18.53994643287584	16.76305461424021	31.4866462529069	0.9357940046428365	1.3090146344883702	0.7148842953987238	0.4710776669223423	0.26613704071499505	131.0	3.0	34.52535300326414	45.0	180.0	2739.0	14488.0	0.36363636363636365	0.17647058823529413	0.8	-1.0	0.16951219427105288	86.41117704043242	38.17629267798086	1.0	0.28888888888888886	78.0	10848.0	182.0	4.927830825988417E-4	27.459060435491963	0.6871209890554217
11	247	small	api	A1	1194.0	64.0	110.98275595999986	21.727922040000003	9.03528794369812E-5	1258.0	135.53910511999985	41.593268686170845	35.77708763999664	32.234434218941374	35.31121343963321	7.0710678118654755	-1.0	14.035668847618199	13.872437012670852	21.46625258399798	18.027756377319946	24.000036043802226	-1.0	1.1625672023586422	-1.0	0.19577745976889535	0.05360134003350084	83.0	7.0	39.319206502675	86.0	39.0	7120.0	3376.0	0.6	0.09936406995230525	0.312	0.0374389914892568	-1.0	25.793968769870403	10.219544457292887	3.0	0.392	93.0	9184.0	139.0	8.134187227598133E-4	25.80697580112788	0.6204603921813994
12	248	medium	iso	A1	1021.0	257.0	102.7401152799999	47.455844080000006	7.468104578752239E-5	1278.0	152.61017291999994	38.58756276314948	32.7566787083184	63.11078945553746	72.02211715084081	17.46424919657298	18.360007933933662	13.0	31.072187879795983	12.424947096258705	16.0312195418814	32.66713695271608	0.9512114188303205	1.178005960456252	0.80747589635447	0.46190179902628636	0.2517140058765916	119.0	3.0	33.54101966249684	76.0	172.0	3713.0	9940.0	0.6153846153846154	0.19405320813771518	0.6935483870967742	-1.0	0.08017191481579737	40.94406223499198	16.578685525167117	2.0	0.32661290322580644	102.0	14195.0	172.0	4.3179174279147324E-4	21.633307652783937	0.5606290240606595
12	254	medium	F	A1	771.0	195.0	86.84062035999995	41.455844080000006	8.539287573428543E-5	966.0	130.71067799999983	32.14031735997639	29.274562336608895	22.98871680208064	28.334242483124594	14.422205101855956	18.99140415356281	13.038404810405298	12.009837851840164	27.737391618817295	15.652475842498529	25.30441440598364	0.759406991986442	1.0978923268063265	0.6916953269866555	0.4773784884094998	0.2529182879377432	117.0	3.0	30.870698080866262	35.0	139.0	1524.0	7538.0	0.6666666666666666	0.18012422360248448	0.7988505747126436	-1.0	0.1280412370360864	41.94713646593022	19.64911064067352	2.0	0.27586206896551724	91.0	10573.0	127.0	0.0010045059630150329	15.297058540778355	0.4759460950384838
12	255	large	F	B	823.0	406.0	90.25483391999995	60.69848476000001	6.065948074224438E-5	1229.0	153.78174579999992	34.48187929913333	29.120439557122072	20.930359011258673	30.25089652148938	21.587033144922902	22.854426293780605	12.36931687685298	16.617423749708497	33.92805929532619	16.0312195418814	32.98498664544219	0.9445449589254139	1.184112596634895	0.7976817083186992	0.6725233666021911	0.4933171324422843	94.0	3.0	33.54101966249684	37.0	311.0	1784.0	17113.0	0.6153846153846154	0.28315703824247357	0.8936781609195402	-1.0	0.13546078817228213	58.161920059413305	24.123169384102198	3.0	0.23275862068965517	104.0	8854.0	94.0	0.0012547743174736324	27.202941017470888	0.7889054068510299
12	264	small	api	A1	771.0	101.0	88.01219323999993	26.556349160000003	5.347525903465172E-5	872.0	116.56854239999987	33.24154027718932	27.892651361962706	5.844565877386863	8.253851145562436	9.848857801796104	13.743004565633974	12.083045973594572	2.9180356623415062	25.132067615341718	15.231546211727817	20.326366101579204	0.7166451669836704	1.1917669584656592	0.6013299512064972	0.30173488675124427	0.1309987029831388	84.0	4.0	33.24154027718932	74.0	68.0	3407.0	3516.0	0.5833333333333334	0.1628440366972477	0.4788732394366197	-1.0	0.006251814372098159	18.540672022316564	8.99322955501368	1.0	0.31690140845070425	87.0	11356.0	162.0	5.772599103111297E-4	18.973665961010276	0.5707817929853929
12	265	medium	iso	A1	964.0	398.0	98.08326103999993	60.52691188000001	2.956362336522537E-5	1362.0	161.43860003999995	38.01315561749642	30.4138126514911	29.36750269694477	40.23635830927384	22.847319317591726	21.38331380668693	13.92838827718412	23.70232056149777	32.32084090423324	16.64331697709324	36.69417951007154	1.0684648564829542	1.249864857559473	0.8548643079454794	0.6170972624504824	0.41286307053941906	129.0	3.0	35.0	10.0	278.0	430.0	17961.0	0.35714285714285715	0.21145374449339208	0.9652777777777778	-1.0	0.21802866596137782	43.12532535702991	15.524174696260024	1.0	0.2986111111111111	148.0	11298.0	66.0	0.0011215988346525907	23.706539182259394	0.6236403896799327
12	269	medium	iso	A1	858.0	296.0	93.49747459999993	50.041630520000005	5.287177584413655E-5	1154.0	146.3675322399999	35.35533905932738	30.01666203960727	38.659808254090095	58.09754883447931	18.35755975068582	22.95621378031891	11.661903789690601	25.62554975020048	20.421990932607386	14.317821063276353	30.18502565176289	0.7996771561007302	1.1778571185788638	0.6789254345769679	0.5352190605584554	0.34498834498834496	128.0	3.0	32.14031735997639	38.0	191.0	1616.0	10806.0	0.36363636363636365	0.19844020797227035	0.834061135371179	-1.0	0.1717756064480179	68.19446039763778	27.817398211094112	5.0	0.40611353711790393	92.0	6275.0	85.0	8.990117411096395E-4	24.041630560342615	0.6799999999999999
12	270	small	api	A1	1198.0	244.0	113.05382375999984	45.455844080000006	5.729317278478114E-5	1442.0	160.50966783999993	41.400483088968905	35.0	56.309932474020215	66.09383321716543	17.46424919657298	16.92426258053365	12.36931687685298	30.820896395288397	16.6	18.027756377319946	33.71313460639504	1.0319060646494829	1.1828709453991115	0.8723741745988259	0.4020725931083719	0.2036727879799666	113.0	3.0	36.49657518178932	64.0	181.0	2759.0	9592.0	0.6153846153846154	0.16990291262135923	0.7387755102040816	-1.0	0.18818475806530743	38.38024147367057	16.447509940746002	2.0	0.2163265306122449	76.0	9982.0	116.0	6.669228618535524E-4	21.2602916254693	0.5135276218826073
12	271	small	api	A1	1106.0	140.0	112.56854239999988	35.384776280000004	6.661044474375689E-5	1246.0	150.36753223999992	40.01249804748511	33.0	75.96375653207353	86.66845449343847	12.041594578792296	13.441588958828477	9.055385138137417	28.616058878432515	5.0	16.492422502470642	28.664502687561704	0.895846065199259	1.212499940832882	0.7388421516819956	0.31433982821118983	0.12658227848101267	92.0	4.0	35.11409973215888	44.0	115.0	1330.0	5201.0	0.5	0.1276083467094703	0.7232704402515723	-1.0	0.1098312470529913	0.0	0.0	0.0	0.11949685534591195	100.0	7017.0	81.0	6.967243827067992E-4	23.08679276123039	0.5769895379646625
13	274	small	api	A1	936.0	53.0	97.66904747999993	23.556349160000003	7.745297632598585E-5	989.0	123.63961019999988	36.235341863986875	30.886890422961002	25.99129287936148	36.109576742636136	7.0710678118654755	-1.0	12.041594578792296	10.81816756335328	20.785517454445454	17.029386365926403	18.356679352657387	-1.0	1.173162509005759	-1.0	0.24118540896821716	0.056623931623931624	144.0	7.0	34.20526275297414	113.0	49.0	12170.0	4684.0	0.8461538461538461	0.16380182002022245	0.30246913580246915	0.039546555155522564	-1.0	43.277558235464014	15.816653826391969	1.0	0.42592592592592593	99.0	11306.0	151.0	6.810351383782292E-4	19.313207915827967	0.5329936719880304
13	276	small	api	A1	846.0	123.0	93.25483391999994	29.798989840000004	6.061235321699693E-5	969.0	125.88225087999986	34.92849839314596	29.832867780352597	23.629377730656813	35.573554919103145	10.63014581273465	14.156882560690056	11.40175425099138	12.196344520885395	23.061812396497285	15.0	20.96500979733779	0.7508818249472361	1.1708059262123387	0.6413375676841725	0.319543648166952	0.1453900709219858	130.0	3.0	33.28663395418648	48.0	78.0	3058.0	6870.0	0.5	0.13003095975232198	0.6190476190476191	-1.0	0.12985317466993856	30.26585691036997	12.21110255092798	1.0	0.5238095238095238	88.0	11459.0	138.0	4.61175411281512E-4	21.840329667841555	0.6252868194335918
13	278	medium	iso	A1	985.0	409.0	100.1543288399999	61.52691188000001	4.14996234995178E-5	1394.0	163.68124071999995	37.73592452822641	31.906112267087632	43.06319961377895	57.9946167919165	22.0	22.967685465590158	14.0	29.255941488175537	23.788545393634102	15.524174696260024	34.50000000000001	0.9578675236109476	1.1827177254419823	0.8098868419791307	0.6143210442585206	0.4152284263959391	115.0	4.0	34.539832078341085	46.0	279.0	2637.0	18334.0	0.6	0.23314203730272598	0.8584615384615385	-1.0	0.17575374241537065	53.389949915448625	17.560219778561034	2.0	0.2953846153846154	81.0	9522.0	167.0	6.004481375514316E-4	21.93171219946131	0.5811892109084653
13	279	small	api	A1	1000.0	151.0	101.74011527999993	35.798989840000004	2.837726809837013E-5	1151.0	139.53910511999987	38.47076812334269	31.76476034853718	38.47335123839556	52.64040676102676	12.165525060596439	15.50722912668374	13.152946437965905	20.535072173946435	20.71477929567638	17.46424919657298	25.835389241589212	0.7845066943431478	1.2111146975838691	0.6477559028126822	0.35186700684855005	0.151	140.0	3.0	34.88552708502482	48.0	95.0	2713.0	7358.0	0.5	0.12423979148566464	0.6643356643356644	-1.0	0.07367869367033245	33.75814065159863	14.32114465280323	1.0	0.44755244755244755	103.0	17472.0	233.0	3.342359711425974E-4	24.166091947189145	0.6281676484781707
13	280	small	api	A1	1056.0	115.0	108.15432883999989	29.970562720000004	7.662603158191092E-5	1171.0	140.95331867999982	41.23105625617661	31.240998703626616	56.44788352249083	65.6589100633075	11.180339887498949	13.589837423808934	10.816653826391969	24.156548253618762	13.571909272886973	16.76305461424021	26.5133774474975	0.8226985753274262	1.319773949844641	0.6233632474896714	0.27710922938958377	0.10890151515151515	100.0	3.0	34.52535300326414	69.0	93.0	4457.0	6702.0	0.7	0.13834329632792486	0.5740740740740741	-1.0	0.057559733713840947	14.560219778561036	7.280109889280518	1.0	0.29012345679012347	79.0	5919.0	97.0	6.148361570453393E-4	26.92582403567252	0.6530471562110152
13	285	large	api	A1	788.0	440.0	89.66904747999993	63.69848476000001	1.1913880862666157E-4	1228.0	155.7817457999999	33.54101966249684	27.730849247724095	25.177535429634787	41.18592516570964	23.769728648009426	22.277941494693486	12.529964086141668	22.360679774997898	32.05815992357181	15.620499351813308	33.956755211442044	1.066962522263167	1.2095201038695054	0.88213707143001	0.7103731616442955	0.5583756345177665	118.0	3.0	32.202484376209235	52.0	346.0	1911.0	17007.0	0.5	0.3241042345276873	0.8693467336683417	-1.0	0.23166225088129502	54.31355308431861	20.615528128088304	3.0	0.1507537688442211	154.0	14493.0	52.0	8.431468708770307E-4	21.18962010041709	0.6317524128257138
13	286	medium	iso	A1	954.0	242.0	97.25483391999992	43.384776280000004	6.612450239717564E-5	1196.0	143.0538237599999	36.71511950137164	32.2490309931942	23.07365442838124	35.62535297910871	16.55294535724685	18.5365176735186	14.317821063276353	16.069673965733877	28.652023690107157	16.401219466856727	27.588242262078076	0.8929911026866985	1.1384875256909257	0.7843661722553874	0.4460937778752215	0.25366876310272535	125.0	3.0	35.608987629529715	29.0	138.0	2023.0	13535.0	0.21428571428571427	0.13963210702341136	0.8263473053892215	-1.0	0.16385531117505023	50.80957765447442	18.251965951558688	3.0	0.6107784431137725	105.0	9827.0	127.0	8.041161741412079E-4	22.80350850198276	0.6210931303418703
13	287	small	api	A1	929.0	125.0	98.91168815999991	30.556349160000003	5.9567354552983375E-5	1054.0	131.88225087999987	36.05551275463989	31.064449134018133	35.753887254436734	46.847610265994604	12.165525060596439	13.419616860232425	11.045361017187261	18.85980667165779	22.43722388229082	17.08800749063506	25.85174075376743	0.9065478684900199	1.1606680227642001	0.7810569867609707	0.30892556510179	0.13455328310010764	95.0	3.0	34.0147027033899	69.0	77.0	2896.0	4426.0	0.6666666666666666	0.13851992409867173	0.5273972602739726	-1.0	0.051972583127473694	15.683238505927559	7.211102550927978	1.0	0.2534246575342466	95.0	8940.0	86.0	5.08992812761921E-4	23.600847442411894	0.6545697353693787
13	290	small	api	A1	880.0	183.0	98.91168815999991	41.041630520000005	7.283340152828474E-5	1063.0	142.36753223999983	35.510561809129406	29.68164415931166	23.682087724538448	39.94208686803347	15.132745950421556	17.13526063269477	8.06225774829855	16.69925706012192	27.222211669380048	17.26267650163207	26.010777822028945	0.8831348571114037	1.196381225330104	0.7381717787051784	0.41493205993624244	0.20795454545454545	90.0	3.0	34.48187929913333	82.0	149.0	5059.0	11972.0	1.0	0.21730950141110067	0.645021645021645	-1.0	0.08102621544883323	38.18440533761701	16.0	1.0	0.4458874458874459	85.0	6724.0	109.0	4.440111165221417E-4	23.08679276123039	0.6501387639351572
13	291	small	api	A1	910.0	81.0	96.84062035999995	24.313708480000003	4.146856321605953E-5	991.0	123.15432883999989	35.38361202590826	32.55764119219941	12.964508660419256	16.144338780283476	8.94427190999916	-1.0	12.083045973594572	6.104520924597592	24.326086626624466	16.1245154965971	21.95412196090703	-1.0	1.086799004173126	-1.0	0.25106931770588686	0.08901098901098901	106.0	11.0	33.61547262794322	131.0	79.0	5736.0	4273.0	0.75	0.2119071644803229	0.3761904761904762	-1.0	0.02653637104314288	30.402465026709397	13.691680412292467	1.0	0.3238095238095238	93.0	10704.0	132.0	7.357433483960633E-4	20.0	0.5652334189442215
13	292	medium	iso	A1	872.0	278.0	94.49747459999993	50.284271200000006	4.678322248981774E-5	1150.0	147.1959593599999	33.97057550292606	31.144823004794873	29.054604099077153	41.04575228447891	18.110770276274835	18.11264855199574	11.045361017187261	19.575764912864667	28.126664899175577	15.811388300841896	29.81104513297713	0.9998963003276129	1.0907294447522193	0.9167225705131294	0.5321229102983884	0.31880733944954126	88.0	4.0	34.0147027033899	11.0	161.0	536.0	8086.0	0.0	0.14956521739130435	0.936046511627907	-1.0	0.14746529997055396	98.3510769721162	45.11651429135556	1.0	0.27325581395348836	101.0	11242.0	118.0	9.847176566943408E-4	25.495097567963924	0.7505053179263301
14	297	medium	F	A1	1021.0	344.0	102.9827559599999	55.11269832000001	5.434833797987244E-5	1365.0	160.50966783999996	38.41874542459709	32.01562118716424	45.369645061847024	58.884667685258165	20.248456731316587	20.372187716776917	13.0	29.51684099694655	22.176674188182062	17.11724276862369	34.47710200197149	0.9939264752916823	1.2	0.8282720627430686	0.5351643370411123	0.33692458374143	141.0	3.0	36.124783736376884	80.0	237.0	5109.0	16137.0	0.7692307692307693	0.23223443223443224	0.7476340694006309	-1.0	0.06967248390997545	65.98529407681586	22.360679774997898	2.0	0.35646687697160884	93.0	5986.0	77.0	5.952666054660519E-4	25.942243542145693	0.6752496276345483
14	299	medium	iso	A1	911.0	230.0	97.49747459999992	44.041630520000005	5.222989495604168E-5	1141.0	143.5391051199999	39.0	27.85677655436824	36.2926297284796	56.76047977580444	16.278820596099706	18.686867512811084	13.152946437965905	23.0	21.036174047499728	16.1245154965971	27.499250611490464	0.8711369406851897	1.4000184093045893	0.6222324898698274	0.4517207312362534	0.2524698133918771	121.0	3.0	34.40930106817051	24.0	155.0	2290.0	20427.0	0.42857142857142855	0.15687992988606486	0.8659217877094972	-1.0	0.14645519324645623	48.255106877129755	20.391171673406337	6.0	0.7039106145251397	97.0	3024.0	43.0	7.07958126078378E-4	22.47220505424423	0.5762103860062623
14	302	large	iso	A1	752.0	488.0	86.18376611999994	66.28427119999999	4.44770716529656E-5	1240.0	155.2964644399999	33.37663853655727	27.459060435491963	26.25024236968889	43.0941886235928	24.20743687382041	26.348667741755495	12.806248474865697	23.070028431911222	32.04770979208611	15.0	33.76762027688718	0.9187347577144549	1.215505483698801	0.7558458353628579	0.7691039065026186	0.648936170212766	152.0	5.0	31.76476034853718	39.0	350.0	2190.0	25544.0	0.5454545454545454	0.31370967741935485	0.8997429305912596	-1.0	0.17188563771750112	109.04393156047644	48.18611566114182	3.0	0.3496143958868895	160.0	9229.0	81.0	0.0013146262627176989	22.02271554554524	0.6598242516670414
14	304	medium	iso	A1	904.0	229.0	95.08326103999993	42.213203400000005	3.3872506513539326E-5	1133.0	140.12489155999987	35.35533905932738	30.886890422961002	44.28917072092884	58.484676588630265	16.1245154965971	17.271043352485925	12.529964086141668	24.663884527786777	18.842945729730925	15.524174696260024	28.93122945068451	0.9336155996780704	1.1446713662390753	0.8156188992003458	0.4439604083650604	0.25331858407079644	110.0	3.0	32.55764119219941	15.0	141.0	1284.0	18170.0	0.5	0.13768755516328332	0.9038461538461539	-1.0	0.16121263068771663	38.72077197931417	17.40312423743285	3.0	0.4551282051282051	70.0	4761.0	89.0	6.366434065832999E-4	20.615528128088304	0.5830951894845301
14	305	medium	api	A1	1054.0	312.0	106.91168815999991	52.284271200000006	1.039595329586522E-4	1366.0	162.02438647999992	39.05124837953327	32.01562118716424	41.17001409155239	63.88106934734404	20.591260281974	17.842058957991373	11.661903789690601	30.165488912190295	22.582725969092436	17.804493814764857	33.59626677585232	1.1540854298517647	1.2197560731756085	0.9461608392300341	0.48904167635771856	0.29601518026565465	146.0	3.0	36.05551275463989	29.0	194.0	1684.0	13432.0	0.45454545454545453	0.16325036603221083	0.8699551569506726	-1.0	0.2309999283456312	44.39363330230808	17.76305461424021	1.0	0.452914798206278	114.0	6251.0	70.0	7.495072227453865E-4	25.019992006393608	0.6406963424889272
14	307	small	api	A1	1094.0	46.0	106.56854239999988	17.899494920000002	4.8769859183388606E-5	1140.0	127.29646443999984	41.773197148410844	31.89043743820395	55.93909118319215	69.71224731251957	5.385164807134504	-1.0	13.416407864998739	17.930157400664598	11.194578333764808	16.1245154965971	19.116058959922956	-1.0	1.309897276553742	-1.0	0.16796227589202742	0.04204753199268738	139.0	3.0	34.713109915419565	74.0	11.0	7044.0	890.0	0.38461538461538464	0.07456140350877193	0.12941176470588237	0.03594473277469656	-1.0	53.86789005173844	26.20360331117452	1.0	0.4823529411764706	91.0	4414.0	62.0	4.932596552642589E-4	24.08318915758459	0.5765225264425511
14	309	small	api	A1	1317.0	63.0	117.5685423999999	20.65685424	1.1091447086427116E-4	1380.0	140.22539663999987	43.139309220245984	38.2099463490856	83.75368437900985	72.50424212281357	6.708203932499369	-1.0	14.212670403551895	24.40929210581355	0.2093695690360855	18.439088914585774	25.59325630768781	-1.0	1.1290073224946664	-1.0	0.17570052174092463	0.04783599088838269	126.0	6.0	37.44329045369811	71.0	40.0	3447.0	2633.0	0.5	0.08043478260869565	0.36036036036036034	-1.0	0.04112690820401387	19.860213191601495	9.930106595800748	1.0	0.1981981981981982	103.0	2384.0	32.0	9.12639617271001E-4	27.294688127912362	0.6327103660506116
14	318	small	api	A1	1063.0	77.0	107.15432883999989	23.313708480000003	4.916478156490086E-5	1140.0	133.29646443999988	40.45985664828782	31.89043743820395	34.51660077973572	50.0131137550358	8.0	-1.0	12.0	16.263033399250695	19.849210322893903	17.72004514666935	21.225806451612907	-1.0	1.268714382695106	-1.0	0.21757131729891602	0.07243650047036689	92.0	3.0	37.589892258425	29.0	48.0	2421.0	6718.0	0.5384615384615384	0.06754385964912281	0.6233766233766234	-1.0	0.0729388857493797	35.05860850048376	14.63014581273465	1.0	0.8181818181818182	85.0	3536.0	50.0	5.375505921345315E-4	24.758836806279895	0.6119358509226859
14	319	small	api	A1	930.0	82.0	98.32590171999992	23.313708480000003	8.788624176271146E-5	1012.0	124.46803731999984	37.64306044943742	29.832867780352597	33.476278296102635	46.7357045889284	8.06225774829855	-1.0	13.341664064126334	14.850014672713847	19.84388508535813	16.1245154965971	20.392769598637507	-1.0	1.26179825307403	-1.0	0.23710648030861528	0.08817204301075268	92.0	4.0	35.4400902933387	85.0	44.0	5055.0	2670.0	0.5714285714285714	0.1274703557312253	0.34108527131782945	0.05644406354599581	-1.0	22.934941283619054	11.042019056626884	1.0	0.2558139534883721	91.0	9965.0	121.0	5.813153306559745E-4	25.45584412271571	0.6762426810888101
15	324	medium	iso	A1	1045.0	331.0	103.91168815999991	55.11269832000001	4.384328579708028E-5	1376.0	161.43860003999995	39.21734310225516	32.89376840679705	31.561811841649345	49.824539095154606	19.72308292331602	20.19175154174872	12.529964086141668	24.784952857862166	26.72238671864567	16.492422502470642	32.43796379266188	0.9767891053203743	1.1922423304394465	0.8192873884626638	0.5303801650795936	0.3167464114832536	117.0	3.0	36.40054944640259	8.0	216.0	509.0	19451.0	0.16666666666666666	0.16279069767441862	0.9642857142857143	-1.0	0.17468375442717166	53.37272430235715	22.232378628759392	3.0	0.6607142857142857	87.0	11822.0	169.0	2.8211251779474556E-4	27.892651361962706	0.7112325607891261
15	325	medium	iso	A1	1097.0	401.0	107.08326103999991	59.69848476000001	1.0764627041955354E-4	1498.0	169.19595935999996	39.81205847478876	33.1058907144937	81.86989764584402	88.71267105847497	22.360679774997898	21.45623719790655	13.416407864998739	38.40544946873945	3.2622593039829555	15.811388300841896	38.41514536626043	1.0421528979545207	1.20256720527864	0.8666067837040753	0.5574959538979694	0.365542388331814	91.0	3.0	33.83784863137726	9.0	265.0	626.0	17960.0	0.0	0.1829105473965287	0.9671532846715328	-1.0	0.20004917740068529	92.05504192805417	41.443114600381065	4.0	0.17518248175182483	135.0	11940.0	94.0	6.600838941881006E-4	22.135943621178654	0.5560110295526763
15	326	small	api	A1	1131.0	270.0	110.15432883999989	48.284271200000006	6.281481449006663E-5	1401.0	160.85281359999993	41.78516483155236	33.61547262794322	35.16096261399896	42.39743779750019	17.88854381999832	17.60014710847324	12.083045973594572	22.7592736281823	29.242486365724062	18.867962264113206	33.75397851749683	1.0163860398295328	1.243033685530216	0.8176657251215146	0.43833294350268637	0.23872679045092837	148.0	3.0	39.20459156782532	30.0	179.0	2102.0	15295.0	0.4166666666666667	0.14917915774446824	0.8564593301435407	-1.0	0.1202999963101885	45.652811114449605	18.545310727473616	5.0	0.3492822966507177	92.0	13043.0	182.0	3.9664944714420757E-4	27.51363298439521	0.6584545758120215
15	327	medium	api	A1	1005.0	264.0	102.3969695199999	46.213203400000005	5.445400376105575E-5	1269.0	151.4386000399999	38.07886552931954	32.2490309931942	43.66778014613036	60.068488159492205	17.0	18.34025681253166	13.0	25.919889846509232	20.21766173804098	15.811388300841896	29.90909090909091	0.9269226801875599	1.1807754948468272	0.7850117860955459	0.4513141708844593	0.2626865671641791	143.0	3.0	34.88552708502482	28.0	138.0	1501.0	10314.0	0.21428571428571427	0.13081166272655634	0.8313253012048193	-1.0	0.208233799009899	45.446629195862144	18.03329637837291	2.0	0.4879518072289157	103.0	7104.0	92.0	5.82674414020573E-4	20.808652046684813	0.5464619745738695
15	328	medium	iso	A1	902.0	300.0	96.08326103999993	51.69848476000001	5.0431235897764205E-5	1202.0	149.78174579999992	37.05401462729781	30.01666203960727	27.783926412209286	46.30464729607843	18.439088914585774	22.187992639683777	13.45362404707371	21.53612794798518	27.251531130298275	17.4928556845359	29.786220554330864	0.8310390765862705	1.2344482067461295	0.6732069211528919	0.5380592228075781	0.3325942350332594	130.0	3.0	34.539832078341085	69.0	239.0	3750.0	14810.0	0.6363636363636364	0.2562396006655574	0.775974025974026	-1.0	0.14433170515447277	67.44877087110628	25.861263921962788	3.0	0.3116883116883117	95.0	9532.0	136.0	4.0440417449575907E-4	23.08679276123039	0.6230577980131276
15	330	medium	iso	A1	996.0	320.0	101.9827559599999	53.69848476000001	3.79588738343289E-5	1316.0	158.50966783999993	38.58756276314948	30.886890422961002	47.37496151576138	58.78159723565363	20.0	19.95702386964775	12.0	28.97306592961794	20.29987452326682	16.278820596099706	33.878787878787875	1.0021534338302622	1.2493184724890232	0.8021601024066083	0.5265447501836668	0.321285140562249	114.0	3.0	35.11409973215888	67.0	212.0	4050.0	14973.0	0.46153846153846156	0.21200607902735563	0.7598566308243727	-1.0	0.18693556325648747	48.726339112622426	19.027756377319946	4.0	0.3046594982078853	114.0	11443.0	118.0	0.0011679480167710943	25.0	0.6478771451166803
15	332	large	iso	B	1013.0	541.0	101.15432883999989	72.35533899999999	4.622782089797362E-5	1554.0	175.92388140000003	38.28837943815329	31.89043743820395	64.33012253313306	71.85625974709924	26.0	25.01599973559323	13.0	38.73237838116053	15.521894328329354	15.524174696260024	40.75898520084567	1.0393348366968007	1.2006225851353411	0.8656632396929639	0.7152965160240201	0.5340572556762093	87.0	4.0	33.37663853655727	53.0	350.0	2161.0	17126.0	0.23076923076923078	0.25933075933075933	0.8684863523573201	-1.0	0.2280097815833745	50.6923158113377	20.09975124224178	2.0	0.18858560794044665	259.0	20788.0	141.0	0.007961692506653413	25.553864678361276	0.6674052298201362
15	333	small	api	A1	1100.0	139.0	105.56854239999988	29.556349160000003	9.04416812015757E-5	1239.0	137.5391051199999	40.607881008493905	34.20526275297414	8.19675115640905	10.815342391785691	10.63014581273465	16.882480860044655	14.142135623730951	5.245287237604125	28.592091429409148	17.69180601295413	27.95334639645038	0.6296554339885407	1.1871822561855063	0.5303780701807863	0.27997307235720664	0.12636363636363637	123.0	4.0	38.01315561749642	34.0	88.0	2316.0	6070.0	0.36363636363636365	0.09846650524616626	0.7213114754098361	-1.0	0.03743643344918613	36.9504958578636	12.534393703298129	3.0	0.48360655737704916	132.0	22021.0	234.0	4.2160328720207267E-4	26.076809620810597	0.6421612990679356
15	338	medium	iso	A1	1179.0	306.0	111.22539663999991	51.284271200000006	6.453372060356465E-5	1485.0	165.33809495999992	42.01190307520001	34.20526275297414	47.893353609587145	60.73880143744944	19.235384061671343	21.474307667583435	13.601470508735444	31.395864111155134	21.049392463368697	19.026297590440446	35.98790294658795	0.8957394277585088	1.228229216615127	0.7292933726385977	0.46108418355198455	0.2595419847328244	88.0	3.0	37.656340767525464	26.0	227.0	1151.0	13437.0	0.35714285714285715	0.17037037037037037	0.8972332015810277	-1.0	0.2071856968695967	35.69906842343588	12.529964086141668	4.0	0.4308300395256917	97.0	11603.0	159.0	4.034044594588237E-4	24.041630560342615	0.5722575936945498
[truncated: 27 more columns]
