# Supplementary material for: Exploiting Single-Cell Quantitative Data to Map Genetic Variants Having Probabilistic Effects
Source: PLoS Genet. 2016 Aug 1;12(8):e1006213. doi: 10.1371/journal.pgen.1006213 (PMC4968810; doi:10.1371/journal.pgen.1006213)
Supplement: S1 Dataset — (ZIP) [file pgen.1006213.s007.zip › data/2014-10-07_morpho/segregants/gaelA1-2-3_C.xls]

image_number	cell_id	Cgroup	Agroup	C11-1_C	C11-2_C	C12-1_C	C12-2_C	C13_C	C101_C	C102_C	C103_C	C104_C	C105_C	C106_C	C107_C	C108_C	C109_C	C110_C	C111_C	C112_C	C113_C	C114_C	C115_C	C116_C	C117_C	C118_C	C126_C	C127_C	C128_C	A7-1_C	A7-2_C	A8-1_C	A8-2_C	A9_C	A101_C	A102_C	A103_C	A104_C	A120_C	A121_C	A122_C	A123_C	D14-1_C	D14-2_C	D14-3_C	D15-1_C	D15-2_C	D15-3_C	D16-1_C
1	4	large	F	933.0	613.0	97.3259017199999	78.01219323999997	3.350097922011158E-5	1546.0	178.16652208	37.8549864614954	30.59411708155671	58.45751790231873	67.67485961722141	28.442925306655784	26.40162508906672	13.152946437965905	39.043733419462804	18.04268443271293	14.866068747318506	42.20747349722615	1.077317218569034	1.2373289400894598	0.8706797227996164	0.8015563366105338	0.6570203644158628	86.0	3.0	31.78049716414141	158.0	171.0	10814.0	11850.0	0.07142857142857142	0.2128072445019405	0.5197568389057751	-1.0	0.013812103463480394	80.41125284889691	33.6286277237152	4.0	0.41033434650455924	116.0	138.0	254.0	7865.0	6883.0	14748.0	98.0
1	6	large	F	809.0	453.0	89.42640679999995	64.52691188	5.4027698051740315E-5	1262.0	156.36753223999995	34.539832078341085	29.154759474226502	37.836452534167634	53.26967766761667	23.769728648009426	24.973841347854805	13.341664064126334	27.620284830458843	25.896286356518836	15.264337522473747	34.4624941188465	0.9517850424741002	1.1847064664990674	0.803393135252081	0.7215644035023449	0.5599505562422744	88.0	3.0	30.805843601498726	65.0	315.0	4832.0	26731.0	0.42857142857142855	0.3011093502377179	0.8289473684210527	-1.0	0.16535703027021928	116.8073266104416	41.129069749137685	7.0	0.4263157894736842	106.0	45.0	151.0	3870.0	1508.0	5378.0	53.0
1	11	large	api	824.0	474.0	90.66904747999996	65.355339	5.5157893093140634E-5	1298.0	158.85281359999993	36.359317925395686	26.92582403567252	35.81945804237387	48.4317797833512	24.041630560342615	24.011953044117305	13.92838827718412	26.513148623359637	28.559943011630576	15.033296378372908	35.43751048955702	1.0012359476203698	1.3503511676086593	0.7414633849604184	0.7208120170713855	0.5752427184466019	89.0	4.0	32.2490309931942	102.0	352.0	5128.0	19323.0	0.5	0.349768875192604	0.775330396475771	-1.0	0.148439045708086	59.67274588499269	23.18962010041709	2.0	0.1828193832599119	85.0	83.0	168.0	5700.0	6069.0	11769.0	85.0
1	14	large	F	815.0	575.0	91.35533899999994	75.42640679999998	5.489045495005229E-5	1390.0	169.19595935999996	35.014282800023196	29.017236257093817	31.328692867804165	56.35803975029978	28.30194339616981	26.04615570394646	12.206555615733702	32.70094111421415	28.63815122285625	15.811388300841896	39.27966689529023	1.0866073180957587	1.2066718721864247	0.9004994175648469	0.8256376433565643	0.7055214723926381	77.0	3.0	32.2490309931942	132.0	137.0	6736.0	7796.0	0.5454545454545454	0.19352517985611511	0.5092936802973977	-1.0	0.010854743848843341	72.3361821123095	33.441415306368114	5.0	0.36059479553903345	68.0	69.0	137.0	4158.0	6315.0	10473.0	70.0
1	15	large	E	881.0	578.0	94.42640679999995	74.18376611999997	7.600375128197875E-5	1459.0	171.43860003999998	35.90264614203248	30.59411708155671	39.80557109226518	39.44005273669046	26.832815729997478	27.076096997990817	13.038404810405298	26.87824168119577	33.53585910862947	15.652475842498529	42.30991369190779	0.9910149063208263	1.1735147004348738	0.8444844414420903	0.7856252147466021	0.656072644721907	69.0	3.0	32.31098884280702	352.0	427.0	7639.0	10394.0	0.6666666666666666	0.5339273474982865	0.5481386392811296	-1.0	0.04934850013056746	0.0	0.0	0.0	0.0	67.0	58.0	125.0	3294.0	4439.0	7733.0	50.0
2	30	large	E	961.0	618.0	100.91168815999993	76.18376611999996	5.399327957866142E-5	1579.0	179.9238814	39.05124837953327	29.832867780352597	27.272370545622238	29.269927162813644	29.120439557122072	26.424780918925492	12.649110640673518	21.791876964578897	42.50345656796302	18.439088914585774	44.5710324876095	1.1020125255330289	1.309000819735196	0.8418730599083659	0.7549548274250178	0.6430801248699272	137.0	3.0	37.05401462729781	190.0	86.0	13826.0	6188.0	0.5384615384615384	0.17479417352754908	0.3115942028985507	0.042557003472921996	-1.0	140.6041459035314	54.546573405388315	4.0	0.6159420289855072	121.0	36.0	157.0	5414.0	1139.0	6553.0	68.0
2	33	large	F	948.0	527.0	98.25483391999995	71.76955256	4.749320123117376E-5	1475.0	172.85281359999996	37.107950630558946	31.04834939252005	32.47119229084848	49.39870535499554	26.832815729997478	24.560214814267468	12.206555615733702	28.61920375428729	32.46549397060188	16.97056274847714	37.69371733499645	1.0925318012450695	1.1951666145414717	0.9141251001762811	0.7304429685203627	0.5559071729957806	140.0	4.0	34.40930106817051	78.0	391.0	3620.0	22924.0	0.6363636363636364	0.31796610169491524	0.8336886993603412	-1.0	0.14798836845024513	73.37574224010221	25.002607328009933	3.0	0.4520255863539446	196.0	42.0	238.0	14475.0	2589.0	17064.0	105.0
2	37	large	F	897.0	583.0	97.08326103999994	73.76955256000001	5.630015137633176E-5	1480.0	173.68124071999998	37.33630940518894	28.792360097775937	38.76967538599436	45.0	26.40075756488817	26.62158496445052	12.529964086141668	28.631646165098257	33.064326674406146	17.72004514666935	40.49126231974957	0.9917049492035417	1.296743624989359	0.7647656252882521	0.7598586179506858	0.6499442586399108	119.0	3.0	34.52535300326414	67.0	132.0	3281.0	7988.0	0.5833333333333334	0.13445945945945945	0.6633165829145728	-1.0	0.022354595816213706	58.01916104117316	25.248456731316587	2.0	0.36180904522613067	71.0	48.0	119.0	11215.0	5460.0	16675.0	248.0
2	39	medium	iso	1041.0	465.0	106.91168815999991	65.11269832	1.0159617191368824E-4	1506.0	174.02438647999998	39.45883931389772	32.38826948140329	37.888519152739406	64.36581753871036	23.021728866442675	26.745909028083606	12.206555615733702	32.0080372854546	23.835790314245322	18.35755975068582	35.50237308707826	0.8607570167934661	1.2183065024994377	0.7065192667260375	0.6090325523861793	0.44668587896253603	103.0	3.0	36.05551275463989	41.0	334.0	1832.0	18535.0	0.6363636363636364	0.24900398406374502	0.8906666666666667	-1.0	0.18587052927525957	67.85755843935331	21.95915090081581	3.0	0.4266666666666667	181.0	21.0	202.0	10936.0	903.0	11839.0	82.0
2	46	large	F	955.0	614.0	96.08326103999993	74.35533899999997	5.920651436229223E-5	1569.0	172.85281360000002	37.589892258425	30.886890422961002	54.97771262015056	67.9714849892128	26.1725046566048	27.779778010929927	16.1245154965971	37.11104012774443	19.71710300585246	16.1245154965971	40.03360087276722	0.9421423254824878	1.2170176972713658	0.7741402015721162	0.7738636074086358	0.6429319371727749	90.0	3.0	33.24154027718932	77.0	430.0	2152.0	13128.0	0.47058823529411764	0.3231357552581262	0.8481262327416174	-1.0	0.21102192117805393	0.0	0.0	0.0	0.03155818540433925	66.0	91.0	157.0	4884.0	6756.0	11640.0	110.0
3	53	large	F	833.0	576.0	91.25483391999992	75.18376611999997	5.7120978430946095E-5	1409.0	168.85281359999993	34.48187929913333	29.410882339705484	33.804888573700026	46.57655005518373	26.832815729997478	26.20508173073495	13.0	28.217719561023326	31.484944562505525	15.620499351813308	38.85168110905885	1.023954666721237	1.1724190692702159	0.8733691676975264	0.8238880384781707	0.6914765906362546	70.0	3.0	32.202484376209235	467.0	380.0	17162.0	15146.0	0.6923076923076923	0.6011355571327183	0.448642266824085	-1.0	0.0018581067772625642	89.68221437604444	39.463150487967496	2.0	0.08382526564344746	78.0	100.0	178.0	2818.0	3784.0	6602.0	57.0
3	57	large	F	773.0	561.0	88.42640679999995	73.76955255999997	3.947207555635371E-5	1334.0	164.61017291999997	33.37663853655727	27.294688127912362	26.778840406955112	41.72699014453616	27.459060435491963	24.874928474459196	12.206555615733702	25.73656418572953	33.59628055475924	14.866068747318506	38.66775887555342	1.1038850006618541	1.222825422299855	0.9027331134363391	0.834247994796957	0.7257438551099612	73.0	4.0	31.04834939252005	96.0	156.0	8791.0	12769.0	0.6363636363636364	0.1889055472263868	0.6190476190476191	-1.0	0.040775918594716895	124.04462838614626	52.64727218641106	4.0	0.5714285714285714	73.0	67.0	140.0	3552.0	4362.0	7914.0	62.0
3	59	large	E	862.0	621.0	88.35533899999996	75.18376611999996	1.3913083206342026E-4	1483.0	165.53910512000002	36.345563690772494	28.284271247461902	43.152389734005396	49.894375198775094	26.90724809414742	31.6075960284275	19.849433241279208	30.650233120000426	28.00142853498728	14.422205101855956	40.07309408673829	0.8512905590778671	1.2850097275896395	0.6624779103226539	0.8509249918672147	0.7204176334106729	59.0	4.0	32.31098884280702	134.0	342.0	4744.0	14227.0	0.125	0.3209710047201618	0.7184873949579832	-1.0	0.13213308156197479	77.67226588901156	36.72308292331602	2.0	0.15336134453781514	82.0	52.0	134.0	7469.0	3938.0	11407.0	117.0
3	60	large	F	819.0	661.0	88.76955255999994	79.35533899999996	1.0288205932341435E-4	1480.0	170.95331868	34.52535300326414	28.284271247461902	29.797591290823853	37.71833119246493	29.732137494637012	26.982364183009917	15.620499351813308	25.951943197084454	36.20386719675123	15.620499351813308	42.42037451464134	1.1019100214116357	1.2206555615733703	0.9027198630802313	0.8939477186883774	0.8070818070818071	74.0	4.0	33.28663395418648	25.0	443.0	1149.0	26701.0	0.46153846153846156	0.3162162162162162	0.9465811965811965	-1.0	0.1500697795511349	52.846830911027766	20.0	3.0	0.21153846153846154	72.0	73.0	145.0	6468.0	6764.0	13232.0	140.0
3	62	large	iso	696.0	370.0	82.25483391999995	56.870057640000006	6.38150792719356E-5	1066.0	141.53910511999987	32.69556544854363	26.0	34.726669358370714	44.76989770490279	21.540659228538015	20.643316101690964	12.649110640673518	22.9388906327481	26.153846153846153	13.892443989449804	32.57156133347482	1.0434689428009847	1.2575217480209089	0.8297820251961439	0.6913886385730367	0.5316091954022989	71.0	4.0	29.206163733020468	43.0	276.0	2288.0	17422.0	0.5384615384615384	0.29924953095684803	0.8652037617554859	-1.0	0.12937588122496566	44.71025188859181	16.76305461424021	2.0	0.26332288401253917	97.0	46.0	143.0	6479.0	3051.0	9530.0	100.0
4	74	large	F	1039.0	581.0	102.91168815999993	74.76955255999998	4.321605219737008E-5	1620.0	180.50966783999996	39.20459156782532	32.202484376209235	73.14160123226172	82.5096317762546	27.784887978899608	25.818027814906902	13.038404810405298	43.387775053266665	6.459128978063184	16.15549442140351	43.761198566766886	1.076181657952087	1.2174399686003465	0.8839710258480672	0.7265409196645719	0.559191530317613	114.0	3.0	32.55764119219941	85.0	41.0	6697.0	3526.0	0.5833333333333334	0.07777777777777778	0.3253968253968254	0.0014394297667837223	-1.0	77.64991460508725	36.41253268817018	2.0	0.5238095238095238	77.0	77.0	154.0	6625.0	8201.0	14826.0	98.0
4	81	large	iso	1085.0	820.0	104.25483391999992	90.08326103999993	4.869430858993124E-5	1905.0	196.75230852000004	40.01249804748511	33.0	41.01963181348081	57.742028658184864	32.449961479175904	30.859260189217768	15.264337522473747	39.28772450383923	32.0	17.804493814764857	46.45841479532289	1.0515469677563407	1.212499940832882	0.867255273459246	0.8640679540013025	0.7557603686635944	100.0	3.0	36.71511950137164	29.0	630.0	1117.0	30141.0	0.5714285714285714	0.3459317585301837	0.9559939301972686	-1.0	0.24025015049647958	74.61634265716151	27.313000567495326	2.0	0.16843702579666162	61.0	129.0	190.0	2154.0	6173.0	8327.0	40.0
4	87	large	F	960.0	552.0	99.42640679999992	72.76955255999997	5.841029139822954E-5	1512.0	174.61017292	38.118237105091836	31.064449134018133	49.41862046698918	62.86614659395832	26.0	25.74046536935725	13.92838827718412	35.809630866104854	22.372841604292855	16.401219466856727	40.238095238095234	1.0100827481911696	1.2270694690461845	0.8231667184876816	0.7318936176219135	0.575	92.0	4.0	34.058772731852805	23.0	414.0	1187.0	23191.0	0.5	0.289021164021164	0.9473684210526315	-1.0	0.20329510630309539	68.37914953244946	25.135943621178654	4.0	0.30205949656750575	81.0	90.0	171.0	3309.0	4627.0	7936.0	42.0
4	88	large	iso	828.0	472.0	92.08326103999993	67.52691188	7.054550213990439E-5	1300.0	162.02438647999998	36.05551275463989	28.30194339616981	30.113733150982426	47.1858008067756	25.709920264364882	23.08324944860186	11.40175425099138	26.902959516923612	32.54193491619525	16.0312195418814	36.674445082991085	1.113791206979402	1.2739589027486853	0.874275617978173	0.7333245056413356	0.5700483091787439	118.0	3.0	32.7566787083184	36.0	321.0	1575.0	16606.0	0.5833333333333334	0.2746153846153846	0.8991596638655462	-1.0	0.16463815910243848	51.98892642790533	19.4164878389476	2.0	0.20448179271708683	84.0	67.0	151.0	6638.0	5015.0	11653.0	106.0
4	89	large	iso	838.0	488.0	91.76955255999995	67.94112544	6.150341562024506E-5	1326.0	162.12489155999995	35.35533905932738	29.274562336608895	38.659808254090095	55.304846468766044	24.596747752497688	25.02465878152784	13.416407864998739	30.122748878546922	26.371017647446983	15.556349186104045	36.63711378518885	0.9829004250261338	1.2077153759909247	0.813851048488696	0.7403449569570401	0.5823389021479713	117.0	4.0	32.802438933713454	46.0	334.0	2356.0	20938.0	0.5384615384615384	0.2865761689291101	0.8789473684210526	-1.0	0.1357167087577296	51.927278636024255	18.384776310850235	3.0	0.4052631578947368	78.0	79.0	157.0	5657.0	6845.0	12502.0	101.0
4	91	medium	api	884.0	419.0	93.49747459999992	61.69848476000001	5.152260588992495E-5	1303.0	158.02438647999995	35.77708763999664	30.4138126514911	52.125016348901795	65.92450174492117	23.021728866442675	24.795840718264827	13.038404810405298	33.09380606699688	19.497719894415376	15.297058540778355	36.246977364186336	0.9284512321247762	1.1763433953500924	0.7892688782840144	0.6598946658608473	0.47398190045248867	129.0	3.0	31.953090617340916	16.0	292.0	947.0	21428.0	0.35714285714285715	0.23637759017651575	0.948051948051948	-1.0	0.2947685636723052	53.05817184811626	22.024984394500787	3.0	0.288961038961039	143.0	27.0	170.0	7725.0	1087.0	8812.0	69.0
4	96	large	F	768.0	552.0	86.01219323999995	71.94112544000001	5.775945732711656E-5	1320.0	160.36753223999995	33.95585369269929	28.861739379323623	29.03316909090654	45.044312272304296	26.92582403567252	27.14578467932024	13.038404810405298	26.2988528600004	31.77216687975962	14.866068747318506	37.16346346809205	0.9918970607685071	1.1765005998572997	0.8430909945042242	0.8364061272017862	0.71875	97.0	4.0	30.610455730027933	69.0	96.0	3701.0	4987.0	0.5833333333333334	0.125	0.5818181818181818	-1.0	0.019111047052129092	43.22925856906697	21.130239055474185	2.0	0.2545454545454545	82.0	73.0	155.0	8082.0	7013.0	15095.0	107.0
4	97	medium	iso	745.0	359.0	84.59797967999997	54.455844080000006	1.2496076979515874E-4	1104.0	141.8822508799999	33.83784863137726	26.627053911388696	31.45206101199949	45.46962701968965	20.396078054371138	23.987764289567068	16.278820596099706	21.159737659446392	26.814832852935865	14.035668847618199	29.682097331157994	0.8502700713647561	1.2708070800466749	0.6690787962351665	0.6437014723753983	0.4818791946308725	80.0	4.0	30.083217912982647	45.0	252.0	1879.0	14428.0	0.23529411764705882	0.26902173913043476	0.8484848484848485	-1.0	0.1866301310245844	33.3062835025065	13.038404810405298	2.0	0.23905723905723905	56.0	41.0	97.0	6232.0	5521.0	11753.0	130.0
4	102	large	E	713.0	628.0	86.42640679999995	81.25483391999994	8.444631242248951E-5	1341.0	170.50966784	31.89043743820395	26.1725046566048	72.81429385577523	68.61295118881529	26.570660511172846	30.922572645219653	10.770329614269007	37.44069056166717	15.627086721972795	13.0	40.20959271272544	0.8592642279807345	1.2184709815365795	0.7051987622201232	0.9401621209132576	0.8807854137447405	108.0	3.0	27.459060435491963	97.0	69.0	7304.0	5857.0	0.0	0.12378821774794929	0.41566265060240964	-1.0	0.11410641164992248	91.92347366065198	43.6209714004672	1.0	0.42168674698795183	78.0	93.0	171.0	3999.0	6267.0	10266.0	67.0
5	103	medium	iso	1022.0	430.0	103.5685423999999	63.35533900000001	6.223943195310492E-5	1452.0	169.33809495999998	39.11521443121589	31.906112267087632	37.1753817272168	54.720215948060854	23.769728648009426	22.279270324764855	12.083045973594572	30.908689050549032	27.298844582154548	17.11724276862369	37.862453142876674	1.0668988840980052	1.2259473703276824	0.8702648334837039	0.6117237679691442	0.4207436399217221	125.0	4.0	35.35533905932738	29.0	312.0	1768.0	23012.0	0.6666666666666666	0.23484848484848486	0.9149560117302052	-1.0	0.18938120879711404	52.655561672694645	20.346838253774624	3.0	0.31671554252199413	75.0	55.0	130.0	4067.0	3808.0	7875.0	65.0
6	127	large	F	905.0	593.0	97.01219323999995	76.59797967999998	5.941166150777709E-5	1498.0	176.02438647999998	37.12142238654117	30.066592756745816	32.357847672110154	44.763241928092896	27.65863337187866	26.171298713593945	12.041594578792296	27.85453610136689	33.991214377648475	17.204650534085253	39.55605381261761	1.0568307547348486	1.2346401431938947	0.8559828226554578	0.7895706418110048	0.6552486187845303	146.0	3.0	34.0	104.0	106.0	4068.0	3834.0	0.6	0.14018691588785046	0.5047619047619047	-1.0	0.01120210274319694	4.47213595499958	2.23606797749979	1.0	0.10476190476190476	84.0	80.0	164.0	7883.0	8918.0	16801.0	95.0
6	129	large	E	1164.0	747.0	112.56854239999988	86.42640679999994	5.042706347097458E-5	1911.0	200.99494920000006	41.10960958218893	35.12833614050059	54.839037386001046	70.03937416469677	31.78049716414141	29.683400967366953	13.0	45.17192011486677	20.69554325295294	18.439088914585774	48.05894400147442	1.0706487844529655	1.1702691928751028	0.9148739375276631	0.7677669529813511	0.6417525773195877	120.0	3.0	36.40054944640259	121.0	122.0	7009.0	8317.0	0.8461538461538461	0.1271585557299843	0.5020576131687243	-1.0	0.003549863459700568	57.685015445401405	25.12145078399987	4.0	0.2880658436213992	97.0	91.0	188.0	11780.0	8768.0	20548.0	161.0
6	136	large	E	956.0	622.0	99.84062035999992	77.18376611999997	4.5031570508909425E-5	1578.0	179.43860004	38.118237105091836	30.066592756745816	30.677280021796435	41.88319256929512	29.0	26.06309277522649	12.727922061357855	27.650806544230417	36.9845698512183	18.027756377319946	41.417344173441734	1.1126845248222077	1.267793707570657	0.8776542415203582	0.7730697770275757	0.6506276150627615	110.0	3.0	35.77708763999664	636.0	223.0	12530.0	3838.0	0.7	0.5443599493029151	0.259604190919674	0.10982357815320415	-1.0	0.0	0.0	0.0	0.0	83.0	81.0	164.0	12341.0	11481.0	23822.0	173.0
6	137	large	iso	824.0	447.0	93.08326103999993	64.52691188	5.1984547508927446E-5	1271.0	160.02438647999998	36.359317925395686	28.30194339616981	52.55634405643946	74.7685621302758	23.345235059857504	23.160851214705165	12.041594578792296	34.26906969367853	14.203971592085225	15.231546211727817	35.51668239875757	1.0079610133255927	1.2846933306465558	0.7845927033950661	0.6932171387105933	0.5424757281553398	120.0	4.0	31.400636936215164	5.0	334.0	153.0	14357.0	0.5	0.26671911880409127	0.9852507374631269	-1.0	0.19092950431447075	47.25046273999533	17.46424919657298	2.0	0.23303834808259588	65.0	62.0	127.0	5830.0	7311.0	13141.0	88.0
6	142	large	F	861.0	555.0	92.84062035999995	72.76955256	4.811957386338823E-5	1416.0	168.02438647999998	35.05709628591621	30.066592756745816	29.36876560867779	43.27766977579438	26.1725046566048	27.065238676210665	14.142135623730951	26.15732896190819	33.79165734607716	16.64331697709324	38.15609979349223	0.9670154758180446	1.1659816783879082	0.829357350756184	0.7838115716787315	0.6445993031358885	82.0	3.0	33.54101966249684	127.0	117.0	4660.0	3740.0	0.6363636363636364	0.17231638418079095	0.47950819672131145	0.015583043054669989	-1.0	6.0	3.0	1.0	0.06967213114754098	85.0	73.0	158.0	7921.0	8789.0	16710.0	120.0
7	147	large	iso	845.0	418.0	94.01219323999995	62.94112544000001	4.810194111806184E-5	1263.0	158.95331867999997	35.014282800023196	29.017236257093817	25.01689347810003	41.10903688996055	22.02271554554524	22.54259529348652	11.40175425099138	21.41983042415774	31.774218324276127	16.55294535724685	32.57798157625035	0.9769378928569287	1.2066718721864247	0.8096135456333872	0.6694995964972346	0.49467455621301776	115.0	3.0	34.785054261852174	8.0	276.0	497.0	22955.0	0.4	0.22486144101346	0.971830985915493	-1.0	0.23558479915959357	48.71881624631948	17.11724276862369	3.0	0.24295774647887325	139.0	34.0	173.0	8398.0	1854.0	10252.0	82.0
7	149	large	F	755.0	414.0	87.42640679999994	61.69848476000001	6.237715022961135E-5	1169.0	151.53910511999996	32.7566787083184	27.65863337187866	28.237445538167265	41.276560905837925	23.600847442411894	21.617023686199296	11.40175425099138	23.476128543053917	30.804125010249177	14.866068747318506	35.58637584944068	1.0917713643196454	1.1843202181356896	0.9218548730327927	0.7057190958464514	0.5483443708609271	102.0	4.0	30.23243291566195	46.0	217.0	3363.0	12111.0	0.5	0.2249786142001711	0.8250950570342205	-1.0	0.06814384447744011	35.95651522487594	14.529964086141668	1.0	0.19771863117870722	78.0	61.0	139.0	6429.0	4787.0	11216.0	109.0
7	150	large	iso	905.0	584.0	94.66904747999993	73.84062036	5.1316995404542756E-5	1489.0	171.33809495999998	37.8549864614954	29.614185789921695	40.60129464500449	64.8049144807027	26.68332812825267	26.58970960594962	14.560219778561036	33.866080002538105	22.489222047990705	15.0	37.42672501140035	1.0035208553869315	1.2782720663006786	0.7850604592269018	0.7799869368665592	0.6453038674033149	120.0	3.0	32.802438933713454	92.0	451.0	3225.0	18508.0	0.4666666666666667	0.3646742780389523	0.8305709023941068	-1.0	0.1904721831049332	40.12332195361944	19.439088914585774	1.0	0.06445672191528545	67.0	91.0	158.0	2573.0	3849.0	6422.0	57.0
7	151	large	api	852.0	562.0	92.59797967999994	71.355339	6.068456066204708E-5	1414.0	166.36753223999995	36.49657518178932	28.442925306655784	54.462322208025626	73.9023570362018	25.495097567963924	28.16556946966513	13.892443989449804	37.15417113101075	16.172738740496488	15.556349186104045	38.670416445368105	0.9051866533507389	1.2831512507347105	0.7054403390344236	0.770592827690083	0.6596244131455399	131.0	3.0	31.906112267087632	150.0	330.0	3605.0	10378.0	0.6153846153846154	0.33946251768033947	0.6875	-1.0	0.17447793364823888	0.0	0.0	0.0	0.025	52.0	58.0	110.0	4825.0	6234.0	11059.0	99.0
7	159	large	F	743.0	484.0	87.42640679999995	67.52691188	5.6192159746619693E-5	1227.0	156.95331867999994	31.78049716414141	27.459060435491963	33.36636600105956	34.09497795476557	24.698178070456937	26.458660151192337	12.083045973594572	21.428236206713166	34.414870174456105	15.811388300841896	38.22604378632083	0.9334629164638155	1.1573774433688857	0.806532840096398	0.7723857625131179	0.6514131897711979	90.0	3.0	30.805843601498726	54.0	87.0	4888.0	8568.0	0.08333333333333333	0.11491442542787286	0.6170212765957447	-1.0	0.025141983899350125	85.31531959588665	36.4400345957566	4.0	0.7801418439716312	125.0	79.0	204.0	3904.0	2446.0	6350.0	56.0
8	165	large	E	981.0	494.0	99.49747459999993	68.76955256000001	6.733243014933257E-5	1475.0	171.09545427999996	37.21558813185679	32.2490309931942	65.22485943116808	74.36750269694478	24.331050121192877	24.895240777196673	14.142135623730951	37.75299734675725	13.76785553940214	15.811388300841896	39.20312548196788	0.9773374091436554	1.1540063991290384	0.8469081366284277	0.6911688244999944	0.5035677879714577	129.0	3.0	33.61547262794322	115.0	110.0	10988.0	11234.0	0.3333333333333333	0.15254237288135594	0.4888888888888889	-1.0	5.086937319346666E-4	53.1423247651124	17.366697952852476	3.0	0.49333333333333335	119.0	47.0	166.0	6169.0	2290.0	8459.0	70.0
8	168	large	iso	931.0	527.0	98.1543288399999	69.76955255999998	5.972002389265497E-5	1458.0	170.75230851999999	37.73592452822641	30.528675044947494	28.638922544653724	42.89091026274224	26.476404589747453	24.720832015927098	12.36931687685298	26.181947636157094	34.52491791563805	17.029386365926403	38.46865843333895	1.0710159177769292	1.2360813062691929	0.866460735507381	0.7108148299167775	0.5660580021482277	129.0	3.0	34.92849839314596	102.0	373.0	5956.0	23778.0	0.5384615384615384	0.32578875171467764	0.7852631578947369	-1.0	0.24502692360893946	66.28822865200885	26.507512720025883	2.0	0.21052631578947367	76.0	67.0	143.0	9550.0	9178.0	18728.0	163.0
8	171	large	F	1115.0	627.0	110.39696951999987	77.84062035999997	8.72473821258896E-5	1742.0	190.65180344	42.80186911806539	31.400636936215164	37.40535663140855	53.90971801316357	28.160255680657446	29.297252662920847	13.601470508735444	34.29756761207424	32.48341752022258	19.0	42.44276728871164	0.9611910032880863	1.363089201184352	0.7051563481340274	0.7050974378956854	0.5623318385650224	126.0	4.0	39.05124837953327	48.0	46.0	2727.0	3076.0	0.5714285714285714	0.0539609644087256	0.48936170212765956	-1.0	0.0061400527632596265	12.82842712474619	6.414213562373095	1.0	0.2872340425531915	69.0	69.0	138.0	4985.0	6997.0	11982.0	87.0
8	174	large	F	1112.0	724.0	107.81118307999986	83.25483391999997	3.840611829245939E-5	1836.0	193.48023056000005	41.012193308819754	32.526911934581186	35.537677791974374	45.0	30.0	29.216401738861173	14.0	31.81980515339464	35.35533905932738	18.24828759089466	45.00000000000001	1.0268204917273078	1.2608695652173911	0.8143748727492442	0.772228182100755	0.6510791366906474	115.0	3.0	38.3275357934736	181.0	301.0	6068.0	11638.0	0.4	0.2625272331154684	0.6244813278008299	-1.0	0.05640752585661739	39.91723878046805	18.681541692269406	2.0	0.11618257261410789	89.0	62.0	151.0	8935.0	5797.0	14732.0	150.0
8	175	large	iso	977.0	481.0	98.56854239999994	68.01219323999999	3.67724168500132E-5	1458.0	168.9949491999999	37.53664875824692	30.479501308256342	46.03224469156572	55.082473708733076	25.179356624028344	23.842843627259274	13.038404810405298	32.28844449609316	25.722205625051636	17.029386365926403	39.37726481073852	1.0560551005435044	1.2315374972384776	0.8575094976089125	0.6899989751699933	0.4923234390992835	111.0	3.0	33.95585369269929	15.0	346.0	809.0	26774.0	0.2857142857142857	0.247599451303155	0.9584487534626038	-1.0	0.20653342611298833	56.37503484684448	18.110770276274835	5.0	0.29085872576177285	78.0	57.0	135.0	9645.0	8815.0	18460.0	132.0
9	186	large	F	909.0	526.0	97.66904747999992	69.28427119999998	8.454041224947066E-5	1435.0	169.78174579999998	36.22154055254967	30.265491900843113	51.34019174590992	52.97676878752662	24.758836806279895	25.68271092217907	12.041594578792296	31.91471103563065	23.921633336474247	15.556349186104045	39.97376445259715	0.9640273910842747	1.1967933867131575	0.8055086214437186	0.7093779758033126	0.5786578657865786	69.0	4.0	32.449961479175904	62.0	397.0	2730.0	16411.0	0.7	0.31986062717770036	0.8649237472766884	-1.0	0.1075762736929483	49.81091017529598	20.029386365926403	1.0	0.1503267973856209	77.0	74.0	151.0	6424.0	7707.0	14131.0	108.0
9	188	large	F	894.0	562.0	95.74011527999993	74.42640679999997	5.146634655386413E-5	1456.0	172.99494919999998	37.013511046643494	29.206163733020468	30.041363926279132	47.34554985611916	27.073972741361768	25.897839746068446	13.038404810405298	27.854693349700323	31.876832866872277	16.15549442140351	37.874173536423314	1.045414328253841	1.2673184806122293	0.8249026146520104	0.7773795402515837	0.6286353467561522	86.0	3.0	33.61547262794322	83.0	88.0	4074.0	4809.0	0.5714285714285714	0.11744505494505494	0.5146198830409356	-1.0	0.06880176756936564	47.65175037973148	22.561028345356956	1.0	0.1695906432748538	78.0	71.0	149.0	2923.0	3266.0	6189.0	47.0
9	193	large	F	852.0	473.0	94.25483391999995	68.18376612	4.669558697871075E-5	1325.0	164.85281359999996	36.345563690772494	28.284271247461902	22.702842123212804	32.35111748337499	24.166091947189145	23.62424346063811	11.180339887498949	19.72730444079022	36.62813126546316	17.46424919657298	36.86614452369068	1.0229361201535976	1.2850097275896395	0.7960532112643013	0.7233980824566715	0.5551643192488263	117.0	3.0	35.6931365951495	59.0	75.0	2899.0	3576.0	0.6363636363636364	0.10113207547169811	0.5597014925373134	0.005883592488078153	-1.0	0.0	0.0	0.0	0.11940298507462686	70.0	59.0	129.0	4938.0	5451.0	10389.0	87.0
9	198	large	E	578.0	339.0	72.52691187999999	52.384776280000004	1.7947336563430035E-4	917.0	127.7401152799999	28.635642126552707	24.166091947189145	38.8113840367584	58.465208094811715	18.027756377319946	23.880159370988377	14.422205101855956	23.11804278997304	19.200456615574936	12.36931687685298	27.123578913149558	0.7549261333331627	1.1849513023922527	0.6370946483699974	0.7222805290079588	0.5865051903114187	97.0	3.0	25.96150997149434	40.0	44.0	3300.0	3268.0	0.0	0.0916030534351145	0.5238095238095238	0.015405446209048393	-1.0	39.71240944866087	19.825714752406427	1.0	0.5	55.0	36.0	91.0	4373.0	1967.0	6340.0	96.0
9	201	large	E	1024.0	810.0	99.42640679999992	87.18376611999994	4.376803006983178E-5	1834.0	189.43860004	39.21734310225516	31.953090617340916	63.43494882292201	79.10255701216545	27.784887978899608	43.12721990720356	18.35755975068582	41.614241835422895	10.9535570186771	15.556349186104045	42.37844596407866	0.6442540937877307	1.2273411536902141	0.5249185133657981	0.8768673124773931	0.791015625	108.0	4.0	33.28663395418648	155.0	128.0	5928.0	5477.0	0.0	0.15430752453653218	0.45229681978798586	0.05919190193968003	-1.0	109.15444888510336	51.050837576274844	2.0	0.17314487632508835	131.0	93.0	224.0	8320.0	5524.0	13844.0	102.0
10	207	large	F	848.0	521.0	92.49747459999995	68.94112544	5.808898019685169E-5	1369.0	164.2670271599999	35.84689665786984	29.154759474226502	27.20571210565417	44.359339071423825	24.698178070456937	26.9157541309343	13.0	24.241986922715093	31.692938534335635	16.0312195418814	34.67320960133615	0.9176104801043379	1.2295384117148813	0.7463048501465795	0.7453298129287524	0.6143867924528302	79.0	3.0	33.37663853655727	73.0	94.0	5767.0	7285.0	0.6153846153846154	0.12198685171658144	0.562874251497006	0.005765209779271813	-1.0	125.0641753287377	51.01491108404723	4.0	0.7904191616766467	57.0	64.0	121.0	4910.0	6824.0	11734.0	123.0
10	211	large	E	804.0	562.0	89.66904747999995	72.59797968	1.1035345583086438E-4	1366.0	165.09545427999998	34.66987164671943	28.30194339616981	16.78983037118475	35.43430922974517	26.019223662515376	25.800383173013927	13.0	19.267449467561217	35.933928132215605	14.560219778561036	33.23296636053589	1.0084820635427751	1.2249996815205069	0.823250878147998	0.8096213991365578	0.6990049751243781	73.0	3.0	32.69556544854363	163.0	401.0	10452.0	24719.0	0.6428571428571429	0.4128843338213763	0.7109929078014184	-1.0	0.08786933719624851	96.87766840946023	32.59258973001705	3.0	0.4574468085106383	65.0	67.0	132.0	6237.0	6929.0	13166.0	143.0
10	216	large	E	988.0	714.0	102.84062035999995	86.01219323999996	5.192416666870141E-5	1702.0	191.68124072	37.94733192202055	31.622776601683793	17.10272896905237	21.37062226934318	31.240998703626616	30.115650990826925	12.041594578792296	16.443843832875572	45.536798306424664	17.204650534085253	45.12588701634957	1.0373675373360671	1.2	0.864472947780056	0.8363640061573818	0.7226720647773279	95.0	5.0	36.89173349139343	188.0	107.0	13534.0	8602.0	0.0	0.17332549941245592	0.36271186440677966	-1.0	0.0014435451930947425	81.94910400051951	28.17780447134915	1.0	0.37966101694915255	78.0	81.0	159.0	5036.0	6351.0	11387.0	82.0
10	217	large	iso	970.0	548.0	97.49747459999993	71.59797967999998	5.191647386877257E-5	1518.0	171.09545428	37.53664875824692	31.89043743820395	76.56897112931833	83.58046958403364	25.495097567963924	26.34851870342604	14.866068747318506	39.667899220035245	7.243550686553699	14.422205101855956	39.9181916705555	0.9676102802943852	1.1770502938689373	0.8220636665523208	0.7343572741113853	0.5649484536082474	94.0	3.0	31.78049716414141	28.0	414.0	2178.0	32075.0	0.5	0.29117259552042163	0.9366515837104072	-1.0	0.16342899119216422	69.13596660075237	25.32286073873018	1.0	0.29411764705882354	107.0	83.0	190.0	6943.0	7122.0	14065.0	114.0
11	234	large	iso	1096.0	660.0	104.56854239999988	79.59797967999997	1.0074582788134471E-4	1756.0	186.16652208000005	40.19950248448356	33.24154027718932	80.47533202821	85.58592148210184	28.442925306655784	28.607608910031008	15.132745950421556	43.18461405511353	1.2634793589519924	15.033296378372908	43.313086256451264	0.9942433635787897	1.2093152768877218	0.8221539763704645	0.7612038750193008	0.6021897810218978	152.0	3.0	32.984845004941285	59.0	482.0	2341.0	20507.0	0.5625	0.3080865603644647	0.8909426987060998	-1.0	0.14013228071256095	63.74577126249147	21.95449840010015	3.0	0.11829944547134935	88.0	88.0	176.0	8499.0	8770.0	17269.0	128.0
11	235	large	iso	875.0	531.0	94.84062035999993	70.94112544	4.6601705122126754E-5	1406.0	168.61017291999997	34.058772731852805	30.066592756745816	33.11134196037199	37.65333764063877	26.627053911388696	24.36488872706035	12.206555615733702	25.074303373277836	34.39032844079112	16.1245154965971	41.046036173873546	1.0928452910115662	1.1327779308884707	0.9647480421466332	0.7480035998364282	0.6068571428571429	136.0	3.0	33.1058907144937	72.0	353.0	5332.0	33612.0	0.45454545454545453	0.302275960170697	0.8305882352941176	-1.0	0.21053982049998687	140.66431223259815	45.06692431934955	6.0	0.49411764705882355	136.0	53.0	189.0	7395.0	2742.0	10137.0	79.0
11	237	large	iso	1012.0	529.0	98.18376611999994	67.11269832	9.793874942713921E-5	1541.0	168.12489155999995	40.0	32.0	21.801409486351815	23.49856567595208	25.079872407968907	25.88005790593575	18.384776310850235	16.0	38.0	16.15549442140351	40.127795852750275	0.9690810004801683	1.25	0.7752648003841347	0.6835416991234075	0.5227272727272727	118.0	5.0	35.73513677041127	32.0	383.0	2609.0	41186.0	0.3333333333333333	0.2693056456846204	0.9228915662650602	-1.0	0.17008513102364456	103.02631876742365	39.56215471009051	5.0	0.3132530120481928	72.0	71.0	143.0	5229.0	6457.0	11686.0	96.0
11	238	large	E	972.0	767.0	99.66904747999992	88.49747459999992	4.031304796054705E-5	1739.0	190.16652208000005	36.235341863986875	31.76476034853718	25.104568665234353	33.84193550156067	31.76476034853718	29.903526019764723	13.416407864998739	25.803537427896217	42.311038561381544	17.204650534085253	46.33393280168843	1.0622412998233812	1.140740287866065	0.9311859247212803	0.8879133174996807	0.7890946502057613	144.0	4.0	35.608987629529715	141.0	77.0	10920.0	7180.0	0.38461538461538464	0.12535940195514664	0.3532110091743119	-1.0	0.004191215901109601	117.93571008510419	53.02687921916916	1.0	0.518348623853211	72.0	77.0	149.0	5436.0	5735.0	11171.0	84.0
12	249	large	F	1159.0	820.0	110.15432883999992	89.91168815999994	9.777981044140812E-5	1979.0	202.06601700000007	40.52159917870962	35.4400902933387	49.67137803534956	68.89300129369178	32.14031735997639	33.219970911209764	15.033296378372908	43.828477552611616	23.137638567307114	17.46424919657298	46.9804145113729	0.96749986464109	1.1433830682515513	0.846172985682375	0.8162338158366651	0.7075064710957722	141.0	3.0	35.84689665786984	123.0	251.0	4447.0	10479.0	0.75	0.1889843355229914	0.6711229946524064	-1.0	0.06485931290855627	16.492422502470642	8.246211251235321	1.0	0.06684491978609626	109.0	98.0	207.0	7783.0	8611.0	16394.0	91.0
12	252	large	F	1019.0	617.0	101.91168815999993	78.84062035999997	5.793375408028286E-5	1636.0	183.58073564	39.56008088970496	30.364452901377952	44.40194469042417	61.32685351056501	27.65863337187866	26.97580283064259	14.317821063276353	35.9706039016295	26.148997400969737	17.0	40.99816175852431	1.0253127050758402	1.3028418795554755	0.786981690691178	0.7736170579003784	0.60549558390579	85.0	3.0	35.805027579936315	400.0	440.0	8565.0	11672.0	0.2	0.5134474327628362	0.5238095238095238	-1.0	0.06718659054409254	0.0	0.0	0.0	0.008333333333333333	90.0	79.0	169.0	6763.0	5415.0	12178.0	85.0
12	253	large	E	1186.0	651.0	108.56854239999988	78.18376611999996	4.6370202468719055E-5	1837.0	189.58073564000006	40.44749683231337	36.22154055254967	88.1790711978088	88.03928859761655	27.459060435491963	30.754224372386656	15.297058540778355	44.5515826967168	2.0981989954220843	17.11724276862369	44.57768189617703	0.8928549165475516	1.1166697002749717	0.7995693948959953	0.7201327787191517	0.5489038785834739	134.0	3.0	35.84689665786984	366.0	354.0	14692.0	14692.0	0.5	0.391943385955362	0.49166666666666664	-1.0	0.0754023692182744	108.1538746785678	46.59012067769291	5.0	0.14722222222222223	64.0	85.0	149.0	2778.0	5124.0	7902.0	53.0
12	259	large	E	860.0	618.0	93.25483391999994	77.76955256	4.3076892265060644E-5	1478.0	173.43860003999995	35.84689665786984	28.653097563788805	45.30314944371412	56.706436729153324	26.832815729997478	27.662394413526524	12.529964086141668	32.66670504775532	25.093273018713948	14.560219778561036	39.08112838286946	0.9700105973789676	1.251065319484774	0.7753476835074021	0.8339466094241911	0.7186046511627907	113.0	4.0	31.78049716414141	183.0	476.0	4113.0	12762.0	0.5833333333333334	0.44587280108254396	0.7223065250379362	-1.0	0.19212999554341673	0.0	0.0	0.0	0.0	67.0	78.0	145.0	3202.0	5295.0	8497.0	51.0
12	261	large	F	898.0	554.0	94.42640679999994	73.18376612	4.661809954964939E-5	1452.0	170.02438647999992	35.35533905932738	30.265491900843113	33.09573428450827	40.04972776570827	25.495097567963924	25.867308519123853	13.45362404707371	25.031580054003783	32.57835700243592	15.620499351813308	38.90200232353115	0.9856107584256495	1.1681732837899943	0.8437196536698364	0.7750349568527694	0.6169265033407573	123.0	3.0	33.83784863137726	58.0	124.0	3790.0	8142.0	0.2727272727272727	0.12534435261707988	0.6813186813186813	-1.0	0.03135982049442992	67.01348506611342	28.704375464649413	4.0	0.34065934065934067	80.0	91.0	171.0	4809.0	7303.0	12112.0	82.0
12	262	large	api	942.0	491.0	96.08326103999993	66.52691188	4.2476771375726773E-5	1433.0	165.43860003999995	35.510561809129406	31.400636936215164	60.33819614050536	70.81009924057278	24.331050121192877	24.093599416733884	14.142135623730951	35.8484894393511	15.509239541518037	14.866068747318506	37.957630887596245	1.0098553437513398	1.1308866721800206	0.8929766072887148	0.692388155438485	0.5212314225053079	116.0	3.0	32.31098884280702	30.0	338.0	831.0	12692.0	0.4	0.2568039078855548	0.9184782608695652	-1.0	0.22254380121148434	40.54824082267332	17.4928556845359	3.0	0.20108695652173914	111.0	90.0	201.0	8621.0	7175.0	15796.0	93.0
12	272	large	api	974.0	559.0	97.5685423999999	72.01219323999999	5.0737443948970534E-5	1533.0	172.40916275999996	37.53664875824692	31.827660925679098	50.69743077165879	68.03857665062705	26.570660511172846	25.6499972995711	13.601470508735444	36.87063298893807	20.768098590201266	16.0312195418814	39.755453132392674	1.0358933063754023	1.1793718943374099	0.8783432192585732	0.738067736471587	0.5739219712525667	104.0	3.0	33.54101966249684	13.0	415.0	354.0	16102.0	0.35714285714285715	0.279191128506197	0.969626168224299	-1.0	0.2696261490354006	47.05212391592822	18.439088914585774	2.0	0.10981308411214953	93.0	76.0	169.0	8214.0	6630.0	14844.0	118.0
13	273	large	iso	792.0	493.0	88.42640679999995	66.94112544000001	7.031598950859879E-5	1285.0	157.7817457999999	33.24154027718932	30.14962686336267	45.99924367025727	55.27768778245448	24.08318915758459	24.986196685194628	13.45362404707371	30.11292472168915	24.67692231720773	14.212670403551895	36.6371920163255	0.9638597446827469	1.1025522945222217	0.8742077355164586	0.7570264117075947	0.6224747474747475	103.0	3.0	29.68164415931166	100.0	203.0	6381.0	12364.0	0.5454545454545454	0.2357976653696498	0.66996699669967	-1.0	0.10817540657218934	87.11512335166739	33.271052909289544	5.0	0.3564356435643564	69.0	66.0	135.0	5857.0	7602.0	13459.0	74.0
13	275	large	iso	1042.0	558.0	102.7401152799999	70.94112544	2.765365114845199E-5	1600.0	175.68124071999998	38.07886552931954	33.61547262794322	32.96940390346214	36.5699224835401	25.079872407968907	27.07579943377153	13.92838827718412	24.633086804483952	34.56741521563719	17.88854381999832	41.34432393440218	0.9262837268873727	1.1327779308884707	0.8177098984978118	0.6904910048685714	0.5355086372360844	136.0	3.0	36.359317925395686	26.0	420.0	1417.0	22603.0	0.5714285714285714	0.27875	0.9417040358744395	-1.0	0.18234169885297005	59.96639269118891	23.368711962473245	5.0	0.2556053811659193	99.0	96.0	195.0	8808.0	7673.0	16481.0	107.0
13	277	large	F	1181.0	728.0	108.5685423999999	83.84062035999995	8.801653447582808E-5	1909.0	194.40916276000002	41.773197148410844	35.38361202590826	18.805790113750078	30.39979299839308	29.614185789921695	29.81449518104631	16.278820596099706	20.85069038181424	42.6185997883943	18.384776310850235	41.20440227319773	0.9932814763453732	1.1805803522213634	0.8413501668704114	0.7722367686498481	0.6164267569856055	107.0	3.0	40.718546143004666	90.0	253.0	5653.0	14390.0	0.5294117647058824	0.17967522262964902	0.7376093294460642	-1.0	0.03500661796795951	65.74023504179318	29.159415953825263	3.0	0.19825072886297376	70.0	74.0	144.0	3569.0	4393.0	7962.0	54.0
13	283	large	F	870.0	563.0	94.08326103999994	74.01219323999997	6.272501875811409E-5	1433.0	170.5096678399999	38.01315561749642	27.730849247724095	25.201123645475064	48.36646066342979	26.92582403567252	26.06253391787396	13.92838827718412	27.280029325497434	33.753023271612165	17.0	36.499450359467204	1.0331237983428199	1.3707894510521061	0.753670665870589	0.7866669630906324	0.6471264367816092	87.0	4.0	35.6931365951495	43.0	134.0	2775.0	7650.0	0.5714285714285714	0.12351709699930216	0.7570621468926554	-1.0	0.031686327245566186	64.75297843388972	30.839856664599285	1.0	0.4293785310734463	79.0	80.0	159.0	7644.0	8329.0	15973.0	121.0
13	289	large	F	848.0	568.0	94.08326103999991	73.35533899999999	1.0121550853697002E-4	1416.0	169.43860003999998	35.77708763999664	29.068883707497267	45.0	66.66595872329023	24.839484696748443	28.27199232978557	12.206555615733702	33.988233257996804	20.571825392998065	15.811388300841896	37.01570268535062	0.8785898215803895	1.2307692307692308	0.7138542300340663	0.7796853360430677	0.6698113207547169	94.0	4.0	32.984845004941285	60.0	112.0	3634.0	6709.0	0.6363636363636364	0.12146892655367232	0.6511627906976745	-1.0	0.0011778152088605643	80.29284076451539	36.60584734158048	2.0	0.5348837209302325	72.0	97.0	169.0	4896.0	6391.0	11287.0	94.0
13	293	large	E	891.0	527.0	95.08326103999993	69.76955256	4.967825138056415E-5	1418.0	166.85281359999996	36.235341863986875	29.832867780352597	25.27772223555295	32.85466771146363	26.248809496813376	24.481084662394373	12.649110640673518	21.001595703346545	36.33576255494631	15.652475842498529	38.71190702921509	1.0722077824082044	1.2146114188811186	0.8827578645653651	0.7337732403882227	0.5914702581369248	131.0	3.0	34.132096331752024	81.0	195.0	5785.0	13059.0	0.6153846153846154	0.19464033850493653	0.7065217391304348	-1.0	0.20898893301235355	81.62786604280267	32.6563099159849	3.0	0.4927536231884058	86.0	91.0	177.0	12261.0	11630.0	23891.0	184.0
13	295	large	E	1084.0	602.0	106.39696951999989	77.01219323999999	3.7261961594918554E-5	1686.0	185.82337632000002	39.05124837953327	34.058772731852805	33.56150578322064	33.6900675259798	28.160255680657446	26.45909334724573	12.36931687685298	25.86344974644499	38.991422575776305	18.681541692269406	46.62599711059675	1.0642940523730682	1.1465841322876367	0.9282302296034872	0.7238194244388105	0.5553505535055351	93.0	3.0	38.27531841800928	111.0	91.0	9163.0	7200.0	0.15384615384615385	0.11981020166073547	0.4504950495049505	0.02635100858830806	-1.0	95.69989320910051	38.9787531314705	5.0	0.5148514851485149	117.0	51.0	168.0	6427.0	2183.0	8610.0	62.0
14	298	medium	iso	976.0	454.0	101.25483391999994	64.94112544000001	8.76247938218221E-5	1430.0	168.61017292	39.56008088970496	30.083217912982647	38.604530143394584	52.48503895037334	24.698178070456937	22.278646541083127	12.206555615733702	29.752214189893127	27.390686806958787	16.76305461424021	37.509362050229434	1.1086031651389618	1.3150215845969224	0.8430303944241101	0.6413632112745264	0.4651639344262295	130.0	3.0	34.48187929913333	34.0	351.0	2518.0	30127.0	0.45454545454545453	0.2692307692307692	0.9116883116883117	-1.0	0.21540056366099145	63.930224872540805	24.714365907591663	2.0	0.2727272727272727	85.0	69.0	154.0	4668.0	5750.0	10418.0	57.0
14	303	large	iso	1067.0	527.0	105.22539663999987	70.35533899999997	3.947863646429608E-5	1594.0	178.40916276	39.20459156782532	32.802438933713454	38.09967183072271	52.25319461272533	25.0	24.990326899857582	13.0	30.455616351322984	28.778347912105477	17.46424919657298	38.516129032258064	1.0003870737738318	1.1951730676810104	0.8370227717019084	0.6686155742486927	0.4939081537019681	147.0	3.0	37.33630940518894	132.0	419.0	4880.0	18181.0	0.5714285714285714	0.3456712672521957	0.7604355716878403	-1.0	0.16370846541882972	65.25891054767615	25.257796843942465	1.0	0.2177858439201452	132.0	74.0	206.0	5956.0	3988.0	9944.0	62.0
14	314	large	E	1096.0	709.0	105.3259017199999	82.84062035999997	3.752816255556056E-5	1805.0	190.16652208	38.58756276314948	34.9857113690718	12.030596096537863	21.75608055632074	30.4138126514911	28.261105349059953	14.142135623730951	15.730457083432995	46.819113743904914	18.973665961010276	42.439504090701405	1.0761720844192937	1.1029520696629824	0.975719719849774	0.7865170770645271	0.6468978102189781	121.0	4.0	37.69615364994153	159.0	364.0	6974.0	14158.0	0.6666666666666666	0.2897506925207756	0.6959847036328872	-1.0	0.12888333119805767	86.88492750772063	35.514932421172006	3.0	0.16634799235181644	88.0	83.0	171.0	5138.0	4849.0	9987.0	64.0
14	315	large	iso	835.0	544.0	93.08326103999994	71.59797968	8.996842215785086E-5	1379.0	167.09545427999996	34.713109915419565	28.635642126552707	28.442928624363333	37.19359917076423	25.495097567963924	26.120722664837583	12.206555615733702	22.844395155956608	33.80402631524758	15.811388300841896	37.78992966615962	0.9760487064274127	1.2122343812654182	0.8051650089387353	0.7691821158826049	0.651497005988024	129.0	3.0	33.54101966249684	34.0	379.0	1745.0	21165.0	0.45454545454545453	0.29949238578680204	0.9176755447941889	-1.0	0.16037780074175528	62.646266841871444	23.18962010041709	2.0	0.29782082324455206	85.0	75.0	160.0	4212.0	3660.0	7872.0	66.0
14	317	large	api	947.0	652.0	98.32590171999992	79.01219323999996	4.7960725893798136E-5	1599.0	180.16652208	36.05551275463989	31.622776601683793	52.125016348901795	62.13299615034313	27.294688127912362	29.333466934803134	13.038404810405298	36.610212950865126	21.819715855161817	15.811388300841896	41.41263026303945	0.9304964935981763	1.140175425099138	0.8160994116473522	0.8035745602923724	0.6884899683210137	99.0	3.0	33.734255586866	47.0	488.0	1586.0	19493.0	0.75	0.33458411507191993	0.9121495327102803	-1.0	0.22170018597428498	54.82920494613197	22.47220505424423	1.0	0.08224299065420561	77.0	93.0	170.0	1496.0	2109.0	3605.0	19.0
15	334	large	E	917.0	638.0	97.49747459999993	77.01219323999996	5.367645972446819E-5	1555.0	177.33809495999995	37.33630940518894	29.154759474226502	21.614778942786245	38.8113840367584	28.460498941515414	27.20259054346872	13.341664064126334	24.399840651454173	37.62678958026644	18.027756377319946	38.930202005586395	1.0462422281450219	1.2806248474865698	0.8169779230806266	0.7898891079584949	0.6957470010905126	120.0	3.0	36.49657518178932	130.0	95.0	7222.0	4906.0	0.6428571428571429	0.14469453376205788	0.4222222222222222	0.037106496411459	-1.0	84.65572621547715	41.13478251564696	1.0	0.2311111111111111	52.0	48.0	100.0	7373.0	7023.0	14396.0	170.0
15	335	large	F	745.0	583.0	84.84062035999995	74.76955255999998	6.448300931462469E-5	1328.0	162.02438647999992	31.04834939252005	28.861739379323623	13.369338587868839	24.059576864367926	27.018512172212592	26.164515560194435	12.806248474865697	14.42910843137861	38.32062875574061	14.7648230602334	35.392670915646896	1.0326394964222991	1.0757615466087571	0.9599148618739939	0.8812942696874927	0.7825503355704698	90.0	3.0	30.4138126514911	41.0	26.0	4602.0	3093.0	0.45454545454545453	0.050451807228915665	0.3880597014925373	0.007626907729819072	-1.0	118.89223127750245	49.831506592608136	2.0	1.537313432835821	68.0	78.0	146.0	4826.0	5863.0	10689.0	88.0
[truncated: 67 more columns]
