# Supplementary material for: Exploiting Single-Cell Quantitative Data to Map Genetic Variants Having Probabilistic Effects
Source: PLoS Genet. 2016 Aug 1;12(8):e1006213. doi: 10.1371/journal.pgen.1006213 (PMC4968810; doi:10.1371/journal.pgen.1006213)
Supplement: S1 Dataset — (ZIP) [file pgen.1006213.s007.zip › data/2014-10-07_morpho/segregants/gaelA1-2_A.xls]

image_number	cell_	Agroup	C11-1_A	C12-1_A	C13_A	C103_A	C104_A	C115_A	C126_A	C127_A	A7-1_A	A8-1_A	A101_A	A120_A	A121_A	A122_A	A123_A	D14-1_A	D15-1_A	D16-1_A	D17-1_A	D102_A	D105_A	D117_A	D127_A	D135_A	D147_A	D148_A	D154_A	D155_A	D173_A	D176_A	D179_A	D182_A	D188_A	D191_A	D194_A
1	0	B	789.0	102.9116881599999	8.545381118256248E-5	35.11409973215888	27.51363298439521	1.2762436626262477	101.0	3.0	142.0	16088.0	0.17997465145754118	73.34839116114655	25.96150997149434	3.0	0.5704225352112676	65.0	7105.0	156.0	4.813982797234662E-4	23.40939982143925	0.6666666666666666	5.385164807134504	25.0	7.0710678118654755	0.3083536398570881	0.4130961923860138	2.3613746581756345	11.309932474020215	5.656854249492381	8.602325267042627	5.0	1.7204650534085253	2.23606797749979	109.3076923076923	1.4271639690358902
1	3	B	1012.0	116.91168815999988	7.508732887080767E-5	41.012193308819754	30.01666203960727	1.3663142575514817	89.0	2.0	221.0	24384.0	0.2183794466403162	89.84538522977086	33.24154027718932	6.0	0.5610859728506787	116.0	13228.0	195.0	2.866396664636988E-4	21.095023109728988	0.5143597893164241	1.0	21.095023109728988	1.0	0.07142857142857142	0.07142857142857142	87.27368900609375	87.27368900609375	6.4031242374328485	11.661903789690601	5.830951894845301	2.0	0.0	114.03448275862068	1.7100090716661627
1	4	B	1109.0	122.56854239999987	1.1694276516916283E-4	39.56008088970496	33.24154027718932	1.1900796581574618	114.0	3.0	112.0	21146.0	0.10099188458070334	75.55179245439884	30.4138126514911	7.0	1.0357142857142858	85.0	16201.0	255.0	7.379425732133994E-4	22.80350850198276	0.5764272465862702	3.1622776601683795	22.561028345356956	3.0	0.15871016626723794	0.15	3.69138598645128	14.743562836470744	6.4031242374328485	11.40175425099138	4.242640687119285	2.68741924943285	1.0	190.6	1.3378803777544597
1	7	B	902.0	109.4974745999999	8.698270219971465E-5	36.76955262170047	30.083217912982647	1.2222612862778979	77.0	2.0	71.0	10130.0	0.0787139689578714	26.90724809414742	13.45362404707371	1.0	0.6056338028169014	62.0	13069.0	254.0	0.0011227778428279862	24.186773244895647	0.6577935144802719	6.4031242374328485	24.186773244895647	6.4031242374328485	0.3333333333333333	0.3333333333333333	28.96005669395035	28.96005669395035	5.0990195135927845	8.54400374531753	4.47213595499958	1.9104973174542796	0.0	210.79032258064515	1.204988905042467
1	9	B	806.0	103.74011527999993	8.627081423186025E-5	35.35533905932738	28.319604517012593	1.248440423597306	118.0	3.0	65.0	11663.0	0.08064516129032258	71.81171667996206	27.65863337187866	5.0	1.3846153846153846	64.0	4936.0	114.0	7.068102552694538E-4	20.615528128088304	0.5830951894845301	4.0	20.615528128088304	4.0	0.26666666666666666	0.26666666666666666	47.29061004263855	47.29061004263855	5.385164807134504	9.486832980505138	5.0990195135927845	1.860521018838127	0.0	77.125	1.4781199351701784
1	10	B	834.0	106.08326103999993	1.0884675474772597E-4	35.12833614050059	29.154759474226502	1.2048919893012622	133.0	3.0	136.0	21356.0	0.1630695443645084	83.47810912169426	28.071337695236398	4.0	0.9338235294117647	63.0	8577.0	203.0	3.730189543868765E-4	22.20360331117452	0.6320710215926016	4.123105625617661	22.090722034374522	4.0	0.23608834134288123	0.2222222222222222	7.696051722016563	6.3401917459099195	5.656854249492381	8.94427190999916	4.47213595499958	2.0	1.0	136.14285714285714	1.491080797481637
1	11	B	924.0	111.98275595999988	6.565540024435572E-5	38.07886552931954	29.154759474226502	1.3060943124220306	81.0	3.0	85.0	10789.0	0.09199134199134198	65.29607538444677	25.495097567963924	4.0	0.8588235294117647	156.0	26837.0	150.0	0.004259865229273063	21.95449840010015	0.5765533740283273	2.8284271247461903	24.698178070456937	5.656854249492381	0.14804664203952106	0.2960932840790421	12.994616791916485	12.994616791916485	12.083045973594572	20.808652046684813	6.4031242374328485	3.2497654699618095	2.8284271247461903	172.03205128205127	0.8719305436524202
1	12	B	1025.0	119.05382375999984	3.18382896921964E-4	36.68787265568828	32.28002478313795	1.1365503249196034	77.0	3.0	74.0	11983.0	0.0721951219512195	16.0	8.0	1.0	0.7162162162162162	85.0	9378.0	151.0	6.594246524329718E-4	21.095023109728988	0.5749862715590925	5.0	21.02379604162864	7.211102550927978	0.30485538042484617	0.4332731606838266	55.30484646876603	74.74488129694222	6.4031242374328485	10.44030650891055	5.0990195135927845	2.047512562185564	3.0	110.32941176470588	1.3686287054809128
1	15	B	1108.0	123.98275595999986	8.824694556009865E-5	41.43669871020132	33.37663853655727	1.2414880745050434	75.0	3.0	193.0	9503.0	0.17418772563176896	21.48447475234837	9.433981132056603	1.0	0.30569948186528495	100.0	18032.0	247.0	2.771367180396148E-4	23.194827009486403	0.5597653223222645	6.708203932499369	23.194827009486403	6.708203932499369	0.3946002313234923	0.3946002313234923	71.96571443287013	71.96571443287013	6.082762530298219	11.40175425099138	5.0990195135927845	2.23606797749979	0.0	180.32	1.3697870452528838
1	16	B	760.0	100.0832610399999	8.892250692425028E-5	34.0	27.784887978899608	1.2236867762727808	77.0	3.0	86.0	9635.0	0.11315789473684211	67.18454274651279	27.294688127912362	2.0	1.0813953488372092	186.0	5398.0	49.0	0.003252397659402622	18.867962264113206	0.5549400665915649	2.23606797749979	18.788294228055936	2.0	0.14285714285714285	0.125	35.36246188706906	28.072486935852965	12.041594578792296	21.095023109728988	8.06225774829855	2.616515592568454	2.23606797749979	29.021505376344088	1.6884031122638012
2	23	B	946.0	111.39696951999989	4.504924248073321E-5	36.124783736376884	31.144823004794873	1.1598969026350006	80.0	3.0	83.0	9067.0	0.08773784355179703	16.224535408466927	8.06225774829855	2.0	0.4819277108433735	97.0	8168.0	122.0	4.2074257566518045E-4	23.194827009486403	0.6420751797090957	5.0990195135927845	25.179356624028344	7.0710678118654755	0.2626128657194451	0.3676073110469039	4.96974072811031	1.7899106082460605	6.4031242374328485	12.041594578792296	5.656854249492381	2.1286732957408	2.0	84.20618556701031	1.4488246816846229
2	26	B	1020.0	116.81118307999986	7.572849863935659E-5	38.01315561749642	32.202484376209235	1.180441706714406	116.0	4.0	117.0	19848.0	0.11470588235294117	79.96725298120651	29.427877939124322	4.0	0.9658119658119658	287.0	12024.0	67.0	0.0011679507154254054	20.808652046684813	0.5474065940767926	1.4142135623730951	24.166091947189145	6.082762530298219	0.07402332101976053	0.3333333333333333	10.491477012331586	43.97084519569401	13.0	25.0	8.246211251235321	3.031695312954162	5.385164807134504	41.89547038327526	1.5992182302062543
2	29	B	978.0	114.66904747999989	9.64941479111461E-5	36.87817782917155	32.01562118716424	1.1518807526357417	65.0	3.0	101.0	17738.0	0.1032719836400818	68.58485141042844	29.410882339705484	8.0	1.0297029702970297	85.0	8369.0	122.0	3.813932077010267E-4	22.847319317591726	0.6195349299367751	5.830951894845301	23.706539182259394	7.615773105863909	0.33333333333333337	0.4360778994930029	46.50743575877499	54.27260177720031	6.324555320336759	10.198039027185569	5.0990195135927845	2.0	2.0	98.45882352941176	1.2390966662683713
2	30	B	945.0	113.1543288399999	9.137430990678385E-5	39.21734310225516	29.154759474226502	1.3451437710170175	77.0	3.0	107.0	12549.0	0.11322751322751323	63.93062432522295	28.284271247461902	3.0	0.6915887850467289	122.0	12633.0	133.0	0.001013459065166834	21.213203435596427	0.5409138344809641	5.0	21.213203435596427	5.0	0.31622776601683794	0.31622776601683794	74.38060786128922	74.38060786128922	7.280109889280518	13.92838827718412	6.324555320336759	2.2022715545545237	0.0	103.54918032786885	1.284413836776696
2	31	B	794.0	102.9116881599999	8.6947922831816E-5	34.48187929913333	27.202941017470888	1.2675790928998303	85.0	3.0	149.0	12928.0	0.18765743073047858	71.41194153690495	26.248809496813376	2.0	0.5436241610738255	72.0	6544.0	115.0	5.624411223440704E-4	20.396078054371138	0.5915013470534297	4.123105625617661	20.615528128088304	4.0	0.2831760569774271	0.23529411764705882	30.425783801961245	16.38954033403479	5.0990195135927845	10.198039027185569	4.123105625617661	2.473387769603369	1.0	90.88888888888889	1.265281173594132
2	33	B	974.0	113.74011527999991	6.897419834274312E-5	36.138621999185304	32.7566787083184	1.103244389365033	91.0	3.0	86.0	11268.0	0.08829568788501027	19.486832980505138	9.486832980505138	3.0	0.5581395348837209	90.0	7751.0	116.0	3.8359223817627827E-4	22.02271554554524	0.6093955532128954	5.0	22.090722034374522	4.47213595499958	0.30485538042484617	0.2701716134791496	53.2594379798788	42.95459151111277	6.324555320336759	11.704699910719626	4.123105625617661	2.8388067087090953	1.0	86.12222222222222	1.3469229776802993
2	34	B	652.0	93.25483391999994	2.035154665891249E-4	30.805843601498726	25.0	1.2322337440599491	82.0	3.0	57.0	5912.0	0.08742331288343558	54.54285451992543	23.600847442411894	2.0	1.0701754385964912	62.0	9614.0	210.0	5.809009148494181E-4	17.204650534085253	0.5584865896432791	1.4142135623730951	16.64331697709324	1.0	0.10511766624552735	0.07142857142857142	8.13010235415598	36.86989764584402	5.0	8.602325267042627	3.605551275463989	2.385855756810896	1.0	155.06451612903226	1.3542750156022467
3	44	B	661.0	93.25483391999995	8.978120501060864E-5	30.528675044947494	26.076809620810597	1.1707212457686575	158.0	3.0	108.0	19976.0	0.16338880484114976	80.14718995991916	23.345235059857504	7.0	1.1018518518518519	218.0	5038.0	36.0	0.0012152526468642937	18.439088914585774	0.603992439483136	4.123105625617661	16.97056274847714	4.123105625617661	0.3090398323477543	0.33333333333333337	44.356254285824605	72.42874122167757	10.295630140987	20.248456731316587	7.211102550927978	2.807955730529843	2.0	23.110091743119266	1.5577610162763
3	49	A	804.0	103.74011527999991	6.58738460322866E-5	35.35533905932738	27.294688127912362	1.2953194003770996	114.0	3.0	444.0	22953.0	0.5522388059701493	66.9372570168799	26.419689627245813	2.0	0.23648648648648649	64.0	11798.0	254.0	5.17040746191563E-4	20.8806130178211	0.590592922409336	5.385164807134504	20.8806130178211	5.385164807134504	0.35355339059327373	0.35355339059327373	49.87389642220478	49.87389642220478	6.082762530298219	10.198039027185569	3.1622776601683795	3.2249030993194197	0.0	184.34375	1.3778606543481946
3	50	B	759.0	100.08326103999994	9.513335431686336E-5	33.1058907144937	27.730849247724095	1.1938289526856354	93.0	3.0	102.0	14799.0	0.13438735177865613	31.393031508226827	14.866068747318506	3.0	0.6568627450980392	134.0	19929.0	236.0	0.002082448004391746	20.248456731316587	0.6116270033614245	4.47213595499958	18.027756377319946	3.0	0.2701716134791496	0.2	38.418055344821994	64.98310652189998	10.295630140987	17.4928556845359	5.830951894845301	2.9999999999999996	2.23606797749979	148.72388059701493	1.5868332580661348
3	51	A	847.0	106.32590171999989	7.043306003689205E-5	35.014282800023196	29.0	1.2073890620697654	98.0	3.0	340.0	30797.0	0.4014167650531287	73.87273181765119	27.51363298439521	4.0	0.3176470588235294	69.0	13972.0	231.0	9.234443300134106E-4	18.027756377319946	0.5148686460402954	1.0	18.027756377319946	1.0	0.058823529411764705	0.058823529411764705	0.0	0.0	5.385164807134504	9.219544457292887	4.242640687119285	2.173067468400883	0.0	202.4927536231884	1.1407815631262526
3	55	B	867.0	107.74011527999993	5.67188467377854E-5	36.05551275463989	28.071337695236398	1.2844244597847712	118.0	3.0	177.0	18489.0	0.2041522491349481	71.50600822056413	23.323807579381203	6.0	0.5819209039548022	90.0	11228.0	135.0	0.001040370887580511	18.439088914585774	0.5114083119567588	3.0	19.4164878389476	5.0990195135927845	0.2	0.3333333333333333	86.82016988013577	81.86989764584402	6.4031242374328485	12.083045973594572	5.385164807134504	2.243765308275509	2.23606797749979	124.75555555555556	1.082116138225864
3	57	A	762.0	100.08326103999991	3.570287236821525E-5	33.83784863137726	28.0178514522438	1.2077246069011967	92.0	2.0	479.0	12313.0	0.6286089238845144	11.661903789690601	5.830951894845301	1.0	0.029227557411273485	64.0	4083.0	80.0	9.845278235521358E-4	18.788294228055936	0.555244939852171	3.1622776601683795	17.804493814764857	1.0	0.23249527748763857	0.07142857142857142	53.9726266148964	54.462322208025626	5.0990195135927845	9.486832980505138	4.123105625617661	2.3008949665421112	3.0	63.796875	1.2539799167278962
3	59	B	1076.0	121.39696951999986	1.370194647115103E-4	39.6232255123179	33.37663853655727	1.1871544664067584	75.0	3.0	35.0	4121.0	0.032527881040892194	70.63075803655582	32.38826948140329	3.0	0.8571428571428571	83.0	8048.0	117.0	7.750991116975782E-4	28.160255680657446	0.7107007396937713	8.06225774829855	28.460498941515414	8.602325267042627	0.4608885989624768	0.5	20.772254682045826	26.565051177078004	6.082762530298219	10.198039027185569	5.0990195135927845	2.0	1.0	96.96385542168674	1.2066351888667992
4	61	B	930.0	111.1543288399999	6.370858059605503E-5	37.33630940518894	31.016124838541646	1.203770928816795	114.0	2.0	132.0	20800.0	0.14193548387096774	68.45995128536148	24.186773244895647	5.0	0.9393939393939394	193.0	5018.0	51.0	0.0032572441099448174	26.40075756488817	0.7071067811865475	8.06225774829855	26.92582403567252	8.54400374531753	0.4391791642131167	0.44239174468345926	7.364746244982655	1.824089832376103	9.899494936611665	18.601075237738275	8.602325267042627	2.1623310744832014	1.4142135623730951	26.0	1.9615384615384615
4	62	B	730.0	99.84062035999992	7.891464032521842E-5	34.23448553724738	26.1725046566048	1.3080324556789442	108.0	3.0	103.0	7441.0	0.1410958904109589	35.84665923083441	14.7648230602334	2.0	0.44660194174757284	66.0	5729.0	119.0	7.267677373759038E-4	19.0	0.5549959259451367	2.8284271247461903	18.027756377319946	3.1622776601683795	0.2102353324910547	0.25	51.709836807756915	78.27488798483492	5.0990195135927845	9.486832980505138	4.123105625617661	2.3008949665421112	1.4142135623730951	86.8030303030303	1.370919881305638
4	65	B	711.0	96.08326103999993	6.16059106227918E-5	31.144823004794873	27.16615541441225	1.1464567779168287	92.0	3.0	109.0	10924.0	0.15330520393811534	61.004477382011665	21.95449840010015	3.0	0.5137614678899083	93.0	12719.0	203.0	9.598675310315017E-4	21.02379604162864	0.6750334088715785	5.0	21.0	5.0990195135927845	0.3125	0.31323027878410764	3.5763343749973444	14.886266849017545	6.708203932499369	13.038404810405298	5.0	2.6076809620810595	1.0	136.76344086021504	1.484314804623005
4	67	B	764.0	101.49747459999992	6.766095260779831E-5	33.52610922848042	27.202941017470888	1.2324442863346476	110.0	3.0	140.0	12195.0	0.18324607329842932	32.21124903764009	14.422205101855956	2.0	0.36428571428571427	76.0	2819.0	44.0	2.903001831455133E-4	18.788294228055936	0.5604078331909532	3.1622776601683795	17.4928556845359	4.123105625617661	0.21271781490575853	0.2831760569774271	54.21102654081666	86.68221883166515	6.324555320336759	10.44030650891055	4.123105625617661	2.5321462647095156	2.23606797749979	37.0921052631579	1.1862362539907767
4	68	B	626.0	90.66904747999993	9.315102192926433E-5	28.792360097775937	25.632011235952593	1.1232969521092633	82.0	3.0	73.0	9729.0	0.11661341853035144	59.93067407920762	22.02271554554524	2.0	0.9178082191780822	144.0	6464.0	69.0	0.0019231936651791799	15.231546211727817	0.529013466072355	1.4142135623730951	14.560219778561036	1.4142135623730951	0.09513029883089882	0.10511766624552735	23.962488974578193	66.03751102542181	8.54400374531753	15.231546211727817	6.708203932499369	2.270584848790187	2.0	44.888888888888886	1.5371287128712872
4	70	A	999.0	114.56854239999988	4.024369315549404E-5	37.36308338453881	32.01562118716424	1.1670266575842196	93.0	3.0	321.0	13124.0	0.3213213213213213	76.23564828556083	29.546573405388315	2.0	0.13395638629283488	268.0	15802.0	116.0	0.0031496989480407456	21.840329667841555	0.5845430218663186	3.1622776601683795	23.08679276123039	4.47213595499958	0.16666666666666669	0.2324952774876386	2.91083782616775	11.04094018032373	16.0312195418814	27.65863337187866	8.246211251235321	3.3541019662496843	1.4142135623730951	58.96268656716418	1.967345905581572
4	71	B	830.0	104.32590171999989	4.2519559528597694E-5	34.17601498127012	28.792360097775937	1.1869820627837329	107.0	3.0	91.0	17131.0	0.10963855421686747	44.86934987803891	20.591260281974	3.0	0.945054945054945	115.0	6599.0	78.0	0.002430332939188539	21.470910553583888	0.6282450006342413	5.0	18.384776310850235	1.4142135623730951	0.3333333333333333	0.08687444855261388	32.57405713457251	24.443954780416533	8.602325267042627	15.264337522473747	7.211102550927978	2.116782754741079	3.605551275463989	57.38260869565217	1.3592968631610851
4	73	B	720.0	98.08326103999991	2.0125552394175823E-4	32.69556544854363	27.313000567495326	1.1970697019445748	76.0	3.0	86.0	6843.0	0.11944444444444445	26.273370735272007	11.045361017187261	1.0	0.6162790697674418	56.0	5530.0	124.0	4.7757614597917385E-4	18.027756377319946	0.5513823091908925	2.23606797749979	19.313207915827967	3.0	0.17845765256206242	0.2	48.36646066342979	21.801409486351815	5.0990195135927845	8.602325267042627	3.605551275463989	2.385855756810896	1.4142135623730951	98.75	1.2556962025316456
4	75	B	954.0	115.49747459999992	1.453836775541776E-4	38.01315561749642	31.016124838541646	1.2255933265480037	75.0	4.0	74.0	10947.0	0.07756813417190776	8.48528137423857	4.242640687119285	0.0	0.5540540540540541	98.0	8069.0	120.0	6.028127040638938E-4	26.076809620810597	0.6859943405700354	7.280109889280518	26.076809620810597	7.280109889280518	0.38969534791087906	0.38969534791087906	18.958183405106183	18.958183405106183	7.0710678118654755	11.661903789690601	5.830951894845301	2.0	0.0	82.33673469387755	1.4574296691039783
4	79	B	861.0	106.32590171999988	3.3836760894348226E-5	35.4682957019364	28.792360097775937	1.2318648273878785	111.0	3.0	83.0	10917.0	0.09639953542392567	65.45348454333148	26.30589287593181	1.0	0.8192771084337349	101.0	3206.0	47.0	0.004033324474524942	21.470910553583888	0.6053550115296823	4.242640687119285	20.12461179749811	2.8284271247461903	0.25	0.16666666666666669	21.370622269343187	21.370622269343187	8.94427190999916	14.142135623730951	5.656854249492381	2.5	1.4142135623730951	31.742574257425744	1.4806612601372426
5	84	B	921.0	111.39696951999987	4.233314301471564E-5	37.12142238654117	29.5296461204668	1.2570899845905217	141.0	3.0	135.0	19729.0	0.1465798045602606	80.91969271051309	29.832867780352597	9.0	0.7555555555555555	55.0	4252.0	94.0	9.339347425263691E-4	21.633307652783937	0.5827715174143586	3.1622776601683795	21.95449840010015	2.8284271247461903	0.18864566947613626	0.15987215339548633	45.0	18.434948822922024	5.0990195135927845	8.246211251235321	3.1622776601683795	2.6076809620810595	1.4142135623730951	77.30909090909091	1.215898400752587
5	91	B	1102.0	122.81118307999986	1.4216111154705428E-4	39.96248240537617	33.28663395418648	1.2005564293577382	93.0	3.0	215.0	16186.0	0.19509981851179672	73.00736691099863	30.675723300355934	3.0	0.3302325581395349	97.0	11382.0	158.0	6.213769345668833E-4	27.784887978899608	0.6952743249794135	7.615773105863909	26.076809620810597	5.830951894845301	0.41424344670265417	0.31763218935607507	7.266954405811703	0.49821161261364466	6.708203932499369	12.206555615733702	5.0	2.4413111231467406	2.0	117.34020618556701	1.346512036548937
5	92	B	1000.0	121.74011527999988	1.6007735115742313E-4	40.52159917870962	28.861739379323623	1.4039901977542992	115.0	6.0	101.0	13357.0	0.101	66.71815360387993	30.4138126514911	2.0	0.5643564356435643	93.0	6748.0	103.0	5.26783155167726E-4	25.079872407968907	0.6189260275084622	5.830951894845301	24.166091947189145	5.385164807134504	0.31763218935607507	0.31514293343362576	41.510675094203634	50.67302213992531	6.4031242374328485	10.63014581273465	5.656854249492381	1.8791620472966135	1.0	72.55913978494624	1.4195317131001777
5	94	B	499.0	81.01219323999995	1.3509156088755878E-4	26.832815729997478	22.360679774997898	1.2	55.0	4.0	107.0	7476.0	0.21442885771543085	48.79402714125672	17.88854381999832	3.0	0.6355140186915887	54.0	6513.0	161.0	8.044830666571763E-4	19.697715603592208	0.7340905181848413	6.324555320336759	20.615528128088304	7.280109889280518	0.46499055497527714	0.5352443241048769	8.13010235415598	10.619655276155129	4.47213595499958	8.54400374531753	4.123105625617661	2.072225288683357	1.0	120.61111111111111	1.334868724090281
5	96	A	721.0	98.32590171999993	7.814575124027054E-5	34.17601498127012	25.632011235952593	1.3333333333333333	73.0	3.0	204.0	15080.0	0.2829403606102635	59.715633168194564	20.396078054371138	3.0	0.5686274509803921	62.0	4490.0	106.0	6.077153601130525E-4	20.615528128088304	0.6032162655413883	3.605551275463989	19.697715603592208	2.8284271247461903	0.2166365803419133	0.17374889710522776	13.134022306396332	24.443954780416533	5.0	8.602325267042627	4.242640687119285	2.0275875100994067	1.0	72.41935483870968	1.4636971046770602
6	101	A	790.0	102.91168815999994	8.350093133564578E-5	34.0147027033899	28.231188426986208	1.2048625863328952	138.0	3.0	375.0	23232.0	0.47468354430379744	71.54218169060101	26.40075756488817	2.0	0.3546666666666667	108.0	7930.0	125.0	0.0018901278265443973	18.788294228055936	0.5523580315221599	2.23606797749979	20.12461179749811	3.605551275463989	0.125	0.2095684110712273	2.9356734464211627	10.060689795322958	9.219544457292887	16.55294535724685	4.47213595499958	3.701351104664349	1.4142135623730951	73.42592592592592	1.7023959646910467
6	108	A	783.0	102.91168815999993	8.141184503459163E-5	34.48187929913333	28.460498941515414	1.211569739869687	125.0	3.0	201.0	22274.0	0.2567049808429119	62.862365745319224	21.0	3.0	0.47761194029850745	82.0	10698.0	182.0	0.0023282618429303695	18.35755975068582	0.5323828087046062	4.0	18.867962264113206	5.0	0.2857142857142857	0.35714285714285715	73.61045966596522	73.61045966596522	7.0710678118654755	12.727922061357855	3.605551275463989	3.5300904324873126	1.0	130.46341463414635	1.39502710787063
6	116	B	915.0	113.39696951999986	2.3210881801286978E-4	37.21558813185679	30.528675044947494	1.2190371209056445	98.0	4.0	133.0	17703.0	0.1453551912568306	46.792328721209294	22.561028345356956	3.0	0.6015037593984962	107.0	6260.0	94.0	3.8589566732609204E-4	22.135943621178654	0.5948030041269223	5.385164807134504	22.47220505424423	5.0990195135927845	0.35355339059327373	0.295378269592824	53.806792694435316	43.315315682103716	6.708203932499369	11.661903789690601	5.830951894845301	2.0	1.0	58.504672897196265	1.6067092651757187
6	117	B	848.0	109.7401152799999	2.8728267903771915E-4	37.12142238654117	29.017236257093817	1.2792886978499247	83.0	3.0	69.0	12716.0	0.08136792452830188	69.29105110117808	28.071337695236398	5.0	1.3768115942028984	94.0	8297.0	127.0	6.44383901601617E-4	19.026297590440446	0.51254225639098	0.0	20.024984394500787	1.0	0.0	0.05263157894736842	-1.0	6.3401917459099195	6.324555320336759	12.649110640673518	5.0990195135927845	2.4806946917841692	1.0	88.26595744680851	1.4388333132457514
7	118	B	665.0	93.25483391999994	1.3715238899739758E-4	29.5296461204668	25.942243542145693	1.1382842070884511	126.0	3.0	66.0	9296.0	0.09924812030075188	53.39346961967267	21.37755832643195	5.0	0.803030303030303	53.0	5374.0	114.0	7.180281090556343E-4	17.204650534085253	0.5826229838277955	3.1622776601683795	17.4928556845359	2.8284271247461903	0.23249527748763857	0.18181818181818182	43.26429541107162	16.699244233993632	5.0	7.615773105863909	4.123105625617661	1.8470962903655979	1.4142135623730951	101.39622641509433	1.1243021957573502
7	119	B	679.0	94.66904747999995	4.5800510011341755E-5	31.622776601683793	26.248809496813376	1.2047318414773371	96.0	3.0	111.0	11774.0	0.1634756995581738	63.845502283892614	22.47220505424423	3.0	0.918918918918919	89.0	3072.0	53.0	0.0013351234857839225	17.0	0.5375872022286245	5.385164807134504	20.0	7.0710678118654755	0.3866323008783335	0.5	86.6335393365702	63.43494882292201	7.0710678118654755	14.035668847618199	4.0	3.5089172119045497	3.0	34.51685393258427	1.5354817708333335
7	120	B	1219.0	129.05382375999983	1.397581185812033E-4	39.395431207184416	38.07886552931954	1.0345747085571957	92.0	3.0	92.0	12725.0	0.07547169811320754	35.64499645684592	16.97056274847714	5.0	0.6521739130434783	83.0	10229.0	151.0	7.664028506108257E-4	23.323807579381203	0.5920434645509786	4.47213595499958	23.021728866442675	5.0990195135927845	0.2324952774876386	0.2626128657194451	39.47245984834382	54.727578551401606	6.324555320336759	11.045361017187261	5.0	2.209072203437452	1.4142135623730951	123.24096385542168	1.2252419591357904
7	123	B	899.0	109.74011527999991	1.1244171535686468E-4	35.4682957019364	31.016124838541646	1.143543749793731	76.0	3.0	91.0	11125.0	0.10122358175750834	68.29865782711408	24.186773244895647	2.0	0.6703296703296703	202.0	4730.0	37.0	0.004262799589685843	18.788294228055936	0.5297208071666716	1.4142135623730951	21.540659228538015	4.123105625617661	0.07692307692307693	0.20986055078837967	21.370622269343187	9.593134262730345	13.341664064126334	23.194827009486403	7.0710678118654755	3.280243893371345	3.0	23.415841584158414	1.5801268498942918
7	126	B	967.0	114.56854239999988	5.331743426322085E-5	39.35733730830886	29.966648127543394	1.3133713567429035	142.0	3.0	237.0	9577.0	0.2450879007238883	0.0	0.0	0.0	0.04219409282700422	104.0	3293.0	47.0	6.587968194374846E-4	23.323807579381203	0.5926165023988358	3.605551275463989	23.853720883753127	4.47213595499958	0.19999999999999998	0.25	28.41266144307258	35.537677791974374	7.0	12.165525060596439	6.082762530298219	2.0	1.0	31.66346153846154	1.4843607652596416
7	127	B	696.0	97.49747459999993	1.1458272355621497E-4	33.1058907144937	25.495097567963924	1.2985198674467195	105.0	3.0	117.0	18336.0	0.16810344827586207	76.02586946181412	25.553864678361276	7.0	0.9743589743589743	179.0	3330.0	28.0	0.0016589636807607024	20.12461179749811	0.6078861303280866	3.605551275463989	19.313207915827967	3.0	0.22803508501982758	0.1875	8.673174047879769	25.01689347810003	9.219544457292887	18.027756377319946	7.280109889280518	2.476302782718243	2.0	18.60335195530726	1.5051051051051052
7	132	B	856.0	106.0832610399999	3.7157629647286286E-5	34.52535300326414	30.59411708155671	1.128496465880276	150.0	3.0	122.0	16935.0	0.1425233644859813	46.9057288241376	20.024984394500787	4.0	0.6065573770491803	144.0	5676.0	54.0	8.39266746138881E-4	24.331050121192877	0.7047299449448798	7.0710678118654755	24.186773244895647	7.0	0.43852900965351466	0.4375	1.8778774472853712	10.007979801441337	8.06225774829855	15.0	6.0	2.5	1.0	39.416666666666664	1.3699788583509516
7	133	B	734.0	98.0832610399999	6.399266732267572E-5	32.31098884280702	27.85677655436824	1.1598969026350006	82.0	3.0	64.0	6196.0	0.08719346049046321	48.87587506660725	19.4164878389476	3.0	0.984375	75.0	5188.0	92.0	5.612037289865448E-4	20.248456731316587	0.6266740033808726	4.123105625617661	20.615528128088304	4.47213595499958	0.26559258100921596	0.2857142857142857	7.765166018425347	4.7636416907261605	5.0990195135927845	10.198039027185569	5.0990195135927845	2.0	1.0	69.17333333333333	1.3299922898997687
7	134	B	1021.0	117.98275595999988	4.2678259025676735E-5	38.948684188300895	32.2490309931942	1.2077474264737005	160.0	3.0	101.0	13207.0	0.098922624877571	84.93825899777575	32.57299494980466	4.0	1.306930693069307	71.0	7914.0	110.0	4.3319398798110146E-4	24.758836806279895	0.6356783886865365	9.0	24.839484696748443	10.04987562112089	0.5625	0.6232668276601431	62.10272896905238	67.81332210655202	5.385164807134504	10.198039027185569	4.123105625617661	2.473387769603369	1.4142135623730951	111.46478873239437	0.986858731362143
8	140	B	945.0	111.9827559599999	3.3994356286393245E-5	37.36308338453881	31.04834939252005	1.2033838872458729	57.0	3.0	62.0	5245.0	0.0656084656084656	75.80862592955651	29.154759474226502	1.0	0.5161290322580645	91.0	12166.0	172.0	3.4072415628545245E-4	20.591260281974	0.5511124462092669	5.0	20.248456731316587	6.082762530298219	0.3125	0.3976426261351493	74.47588900324574	83.93821121127135	6.4031242374328485	10.816653826391969	5.0	2.1633307652783937	1.4142135623730951	133.69230769230768	1.2865362485615652
8	142	B	884.0	109.39696951999989	6.578925683759093E-5	37.16180835212409	29.546573405388315	1.257736653325323	75.0	3.0	214.0	20673.0	0.2420814479638009	76.01451005776177	24.186773244895647	4.0	0.5747663551401869	144.0	3653.0	33.0	3.410283429150449E-4	22.825424421026653	0.6142172685663183	4.242640687119285	23.323807579381203	5.0	0.23980823009322946	0.2808279781508652	19.798876354524936	27.928978708680916	7.211102550927978	13.601470508735444	7.211102550927978	1.8861845900368046	1.0	25.368055555555557	1.3008486175745961
8	147	B	1036.0	118.81118307999986	6.993762682057447E-5	38.91015291668744	32.202484376209235	1.208296616562719	69.0	3.0	61.0	9032.0	0.05888030888030888	77.54193482860495	30.4138126514911	3.0	1.1639344262295082	81.0	13322.0	202.0	5.106749659753404E-4	23.323807579381203	0.5994272916202881	4.242640687119285	23.853720883753127	5.0	0.22206996305928156	0.2688016652852352	17.10272896905238	25.23283132320836	5.385164807134504	10.44030650891055	4.123105625617661	2.5321462647095156	1.0	164.46913580246914	1.2281939648701397
8	151	B	857.0	107.15432883999988	6.269798644980693E-5	35.35533905932738	28.178005607210743	1.254714033071239	69.0	3.0	82.0	10890.0	0.09568261376896149	30.297465294288386	14.422205101855956	2.0	0.573170731707317	68.0	9944.0	188.0	7.500254790640843E-4	22.47220505424423	0.635609943282828	6.0	21.18962010041709	5.0990195135927845	0.35294117647058826	0.295378269592824	29.357753542791272	40.66768601681149	5.830951894845301	9.433981132056603	5.0	1.8867962264113207	1.4142135623730951	146.23529411764707	1.2855993563958164
9	158	B	895.0	112.22539663999989	7.871277797172383E-5	37.0	29.732137494637012	1.244444668893178	55.0	3.0	99.0	9490.0	0.1106145251396648	60.71787899506718	23.323807579381203	2.0	0.46464646464646464	85.0	8545.0	116.0	3.769811552584161E-4	21.095023109728988	0.570135759722405	5.0	21.02379604162864	5.830951894845301	0.35179877236514595	0.39492189449597953	71.56505117707799	77.47119229084849	6.4031242374328485	11.313708498984761	4.242640687119285	2.666666666666667	1.0	100.52941176470588	1.1538911644236396
9	159	B	889.0	109.7401152799999	7.356140241063068E-5	38.27531841800928	28.460498941515414	1.344857604101134	85.0	3.0	59.0	10035.0	0.06636670416197975	75.62615021665508	29.0	6.0	1.4067796610169492	93.0	3128.0	47.0	9.192024821351386E-4	21.37755832643195	0.5585207180503401	3.605551275463989	20.8806130178211	2.0	0.25	0.1111111111111111	52.125016348901795	18.434948822922024	6.708203932499369	11.661903789690601	5.830951894845301	2.0	2.23606797749979	33.634408602150536	1.397378516624041
9	162	B	897.0	109.74011527999988	5.797634955672659E-5	37.48332962798263	29.427877939124322	1.2737353915060452	79.0	3.0	56.0	6808.0	0.06243032329988852	79.26418714956287	29.154759474226502	2.0	1.6071428571428572	75.0	7894.0	143.0	5.215498656093681E-4	23.08679276123039	0.615921610763076	4.123105625617661	23.08679276123039	4.123105625617661	0.23608834134288123	0.23608834134288123	23.008870082822853	23.008870082822853	5.385164807134504	10.770329614269007	4.47213595499958	2.408318915758459	0.0	105.25333333333333	1.3586268051684824
9	163	B	1111.0	122.46803731999987	1.1199621598793087E-4	39.66106403010388	33.83784863137726	1.1720917739825472	61.0	3.0	232.0	11499.0	0.20882088208820881	0.0	0.0	0.0	0.02586206896551724	75.0	13136.0	229.0	2.774966073763662E-4	21.02379604162864	0.5300865358950274	3.605551275463989	20.0	1.4142135623730951	0.2166365803419133	0.08687444855261388	66.59531044896768	77.9052429229879	5.385164807134504	9.848857801796104	5.385164807134504	1.8288869801622232	2.23606797749979	175.14666666666668	1.307475639464068
9	173	B	970.0	116.08326103999988	1.1510737474222345E-4	36.87817782917155	32.55764119219941	1.1327042279097082	65.0	4.0	130.0	9202.0	0.13402061855670103	21.04303123927924	9.848857801796104	2.0	0.2846153846153846	86.0	12227.0	195.0	7.732793867869055E-4	20.615528128088304	0.5590169943749475	4.123105625617661	21.93171219946131	4.123105625617661	0.25	0.23608834134288123	63.43494882292202	35.36246188706907	6.082762530298219	10.44030650891055	5.0990195135927845	2.047512562185564	2.0	142.17441860465115	1.3715547558681607
9	174	B	786.0	104.32590171999989	9.869001107612266E-5	35.014282800023196	27.018512172212592	1.2959367479913984	234.0	3.0	102.0	15141.0	0.1297709923664122	60.55776201575941	23.430749027719962	5.0	0.8235294117647058	106.0	6562.0	83.0	6.070567854959877E-4	18.027756377319946	0.5148686460402954	1.0	18.0	0.0	0.058823529411764705	0.0	0.0	-1.0	6.708203932499369	13.038404810405298	5.830951894845301	2.23606797749979	1.0	61.905660377358494	1.3407497714111551
9	175	B	1109.0	124.81118307999986	1.165063378270592E-4	41.400483088968905	32.802438933713454	1.2621160021860025	91.0	4.0	103.0	12013.0	0.09287646528403967	47.06227040041782	21.095023109728988	2.0	0.4854368932038835	72.0	6222.0	113.0	0.001326711358726402	26.1725046566048	0.6321787260395139	7.0710678118654755	24.08318915758459	4.123105625617661	0.3676073110469039	0.20986055078837967	42.77603875961452	36.86989764584402	5.385164807134504	9.219544457292887	5.0	1.8439088914585775	3.0	86.41666666666667	1.3076181292189006
10	181	B	818.0	104.3259017199999	4.224558193165608E-5	34.66987164671943	29.68164415931166	1.1680576541054877	84.0	3.0	113.0	18524.0	0.13814180929095354	72.55456017266661	27.459060435491963	4.0	1.0	82.0	3290.0	49.0	4.1222704813605486E-4	21.18962010041709	0.6111825367089907	5.830951894845301	21.540659228538015	5.385164807134504	0.41972110157675935	0.362245385694578	63.698982804181114	54.53663575845941	6.4031242374328485	10.295630140987	4.47213595499958	2.3021728866442674	1.0	40.1219512195122	1.2212765957446807
10	185	B	997.0	115.7401152799999	5.275312358324252E-5	38.01315561749642	31.016124838541646	1.2255933265480037	109.0	3.0	105.0	16374.0	0.10531594784353059	61.53179354665606	28.792360097775937	5.0	0.6571428571428571	142.0	4688.0	44.0	4.8187472776537463E-4	20.396078054371138	0.5365531412231237	4.123105625617661	20.09975124224178	2.23606797749979	0.2831760569774271	0.14285714285714285	75.96375653207352	63.43494882292201	7.810249675906654	13.45362404707371	6.4031242374328485	2.1011030784665143	2.0	33.014084507042256	1.3327645051194539
10	187	A	1173.0	125.39696951999986	9.584820090211337E-5	39.20459156782532	37.8021163428716	1.037100442002586	93.0	3.0	773.0	27947.0	0.658994032395567	55.85367058244083	27.51363298439521	1.0	0.03622250970245795	106.0	10502.0	140.0	5.176522121695515E-4	26.627053911388696	0.6791820255370589	6.708203932499369	28.844410203711913	8.94427190999916	0.3570416691943344	0.47605555892577917	10.30484646876603	10.30484646876603	6.324555320336759	12.649110640673518	5.0990195135927845	2.4806946917841692	2.23606797749979	99.0754716981132	1.4130641782517617
10	188	B	847.0	106.56854239999988	1.2527707156489263E-4	35.90264614203248	28.861739379323623	1.2439529603594481	68.0	3.0	141.0	7320.0	0.16646989374262103	29.373182497877817	14.0	2.0	0.2198581560283688	220.0	12786.0	95.0	0.00315455669408786	19.026297590440446	0.5299413729888198	3.1622776601683795	19.235384061671343	5.0	0.21271781490575853	0.3333333333333333	84.0938588862295	77.47119229084849	12.206555615733702	23.853720883753127	9.433981132056603	2.528489356704175	2.23606797749979	58.11818181818182	1.6346003441263883
10	189	B	769.0	100.66904747999995	7.827934806509149E-5	33.421549934136806	27.202941017470888	1.2286006102307858	131.0	3.0	146.0	27769.0	0.18985695708712613	76.25242061229144	27.202941017470888	11.0	0.952054794520548	53.0	7387.0	160.0	0.0010833324132921113	21.840329667841555	0.6534804553015006	8.94427190999916	21.840329667841555	8.94427190999916	0.6666666666666666	0.6666666666666666	66.80140948635182	66.80140948635182	5.0	8.602325267042627	3.605551275463989	2.385855756810896	0.0	139.37735849056602	1.1479626370651146
10	191	B	1039.0	123.05382375999986	4.005181634549853E-4	40.52159917870962	31.04834939252005	1.3051128311662135	119.0	4.0	120.0	24599.0	0.11549566891241578	90.7848815461004	31.622776601683793	11.0	1.0833333333333333	75.0	7200.0	122.0	6.006651177214911E-4	25.059928172283335	0.6184338397347858	6.324555320336759	25.495097567963924	5.830951894845301	0.4	0.3616202853397895	54.865806943084365	42.33699923393286	6.082762530298219	10.295630140987	5.385164807134504	1.9118505207764294	1.4142135623730951	96.0	1.2708333333333333
10	192	B	851.0	106.56854239999991	5.3659840770634065E-5	36.89173349139343	28.30194339616981	1.3035053096878888	106.0	3.0	83.0	13710.0	0.09753231492361927	12.39834563766817	6.082762530298219	3.0	0.6506024096385542	68.0	7857.0	149.0	5.270612901243953E-4	25.495097567963924	0.6910788720164571	8.06225774829855	24.596747752497688	7.0710678118654755	0.4710021267605585	0.4130961923860138	24.88036685918169	23.875280853927535	5.385164807134504	9.848857801796104	4.47213595499958	2.2022715545545237	1.0	115.54411764705883	1.2895507191039837
10	194	B	788.0	103.49747459999993	4.5115677439819645E-5	35.35533905932738	27.294688127912362	1.2953194003770996	83.0	3.0	85.0	11131.0	0.10786802030456853	42.72254458050554	15.652475842498529	3.0	0.8941176470588236	121.0	9581.0	113.0	0.0013078803204767835	23.021728866442675	0.6511528238439882	6.324555320336759	25.019992006393608	8.246211251235321	0.3569153051241249	0.47217668268576246	28.442928624363347	24.044223269367816	8.48528137423857	13.45362404707371	5.656854249492381	2.378287198805056	2.0	79.18181818181819	1.4270952927669345
11	201	B	673.0	93.84062035999992	7.997899735637781E-5	31.144823004794873	26.1725046566048	1.1899825184264616	108.0	3.0	141.0	18456.0	0.20950965824665677	64.23909779370285	20.518284528683193	5.0	0.7943262411347518	117.0	5428.0	76.0	8.42670009064797E-4	16.97056274847714	0.5448919310237997	1.4142135623730951	18.439088914585774	3.1622776601683795	0.09090909090909091	0.21271781490575853	0.0	26.56505117707799	6.708203932499369	12.36931687685298	6.082762530298219	2.033503168213695	2.0	46.39316239316239	1.6381724392041268
11	202	B	953.0	114.32590171999989	9.267561375638841E-5	37.48332962798263	30.4138126514911	1.2324442863346476	114.0	3.0	94.0	18913.0	0.09863588667366212	84.94477214305185	31.064449134018133	5.0	1.4042553191489362	91.0	9252.0	143.0	9.002254011115695E-4	21.213203435596427	0.5659370084284088	3.0	24.0	6.708203932499369	0.15789473684210525	0.3333333333333333	9.462322208025626	36.0273733851036	6.4031242374328485	10.816653826391969	5.0	2.1633307652783937	4.242640687119285	101.67032967032966	1.406506701253783
11	205	B	808.0	102.91168815999988	3.724112275654526E-5	34.058772731852805	29.068883707497267	1.1716574009021399	91.0	3.0	191.0	26844.0	0.23638613861386137	90.2427846592964	29.154759474226502	6.0	0.6701570680628273	118.0	5900.0	80.0	9.551798458816113E-4	21.0	0.6165812304904386	4.123105625617661	23.021728866442675	6.324555320336759	0.25	0.4	17.402704131356245	21.801409486351815	6.708203932499369	13.0	5.385164807134504	2.4140393963016744	2.23606797749979	50.0	1.6
11	209	A	937.0	110.5685423999999	5.126407712065807E-5	35.4682957019364	31.016124838541646	1.143543749793731	66.0	3.0	378.0	14467.0	0.4034151547491996	61.61168720299745	30.805843601498726	1.0	0.07142857142857142	83.0	11880.0	188.0	3.3239101244260323E-4	23.40939982143925	0.660009153475091	5.385164807134504	23.08679276123039	5.0990195135927845	0.31514293343362576	0.295378269592824	1.8279682443049978	12.319445256636598	5.830951894845301	9.848857801796104	5.385164807134504	1.8288869801622232	1.0	143.13253012048193	1.3134680134680135
11	211	N	1037.0	116.81118307999986	5.3282524957101744E-5	37.44329045369811	33.83784863137726	1.106550562998192	44.0	3.0	-1.0	-1.0	-1.0	-1.0	-1.0	-1.0	-1.0	79.0	5363.0	103.0	6.575916636010296E-4	24.698178070456937	0.6596155885658175	5.385164807134504	24.413111231467404	5.0	0.2929143502255349	0.2808279781508652	11.88865803962797	3.1798301198642207	5.656854249492381	10.63014581273465	4.242640687119285	2.505549396395485	1.4142135623730951	67.88607594936708	1.5172478090620922
11	213	B	716.0	98.9116881599999	9.055888172581901E-5	32.69556544854363	25.079872407968907	1.303657567179445	64.0	4.0	116.0	11028.0	0.16201117318435754	66.21469255479785	25.0	6.0	0.9224137931034483	75.0	4100.0	82.0	6.559845376379866E-4	18.681541692269406	0.5713784556401224	3.1622776601683795	17.08800749063506	1.0	0.25	0.06666666666666667	43.451842301022026	25.01689347810003	5.830951894845301	10.0	4.242640687119285	2.3570226039551585	2.23606797749979	54.666666666666664	1.5
12	216	B	968.0	113.63961019999985	4.527902724468177E-5	38.18376618407357	31.11269837220809	1.2272727272727273	76.0	3.0	78.0	13999.0	0.08057851239669421	86.4954162168093	29.410882339705484	5.0	2.3076923076923075	86.0	5131.0	83.0	5.456808419512571E-4	23.021728866442675	0.6029192813370261	6.0	24.413111231467404	7.0710678118654755	0.35294117647058826	0.4130961923860138	45.0	36.86989764584402	5.830951894845301	10.770329614269007	4.47213595499958	2.408318915758459	1.4142135623730951	59.66279069767442	1.39115182225687
12	222	B	590.0	87.84062035999995	6.191067891242103E-5	28.160255680657446	25.0	1.126410227226298	112.0	3.0	62.0	10480.0	0.10508474576271186	83.76517473337846	21.95449840010015	7.0	2.032258064516129	71.0	4956.0	112.0	0.0013862471018504699	18.027756377319946	0.6401843996644798	3.605551275463989	17.08800749063506	2.8284271247461903	0.2650854018430103	0.2102353324910547	16.58733855692742	27.89727103094765	6.708203932499369	10.770329614269007	4.47213595499958	2.408318915758459	1.0	69.80281690140845	1.6045197740112995
12	224	B	746.0	100.08326103999991	9.997628694466599E-5	33.06055050963308	26.1725046566048	1.2631787038880147	68.0	3.0	100.0	15986.0	0.13404825737265416	74.69322235221986	27.459060435491963	5.0	1.07	64.0	6510.0	152.0	5.856464845903293E-4	18.681541692269406	0.5650704965371353	4.123105625617661	18.681541692269406	4.123105625617661	0.28797018815893544	0.28797018815893544	72.59729586864373	72.59729586864373	4.47213595499958	8.94427190999916	4.47213595499958	2.0	0.0	101.71875	1.4943164362519201
13	230	B	744.0	99.49747459999992	7.231978399407831E-5	31.78049716414141	27.892651361962706	1.139386025076145	108.0	3.0	82.0	14876.0	0.11021505376344086	58.64070314412054	23.853720883753127	3.0	1.0365853658536586	150.0	10220.0	114.0	0.0013960242118310226	18.027756377319946	0.567258475668563	3.605551275463989	16.15549442140351	2.23606797749979	0.2650854018430103	0.16666666666666666	47.72631099390625	77.47119229084848	9.848857801796104	15.0	7.211102550927978	2.0801257358446095	2.0	68.13333333333334	1.6731898238747551
13	233	A	713.0	97.49747459999992	4.0360603329684836E-5	31.906112267087632	27.459060435491963	1.161952075601526	97.0	3.0	192.0	7844.0	0.26928471248246844	10.198039027185569	5.0990195135927845	1.0	0.07291666666666667	186.0	14183.0	121.0	4.5816868531147056E-4	18.788294228055936	0.5888619105573942	4.0	18.384776310850235	4.123105625617661	0.25	0.26559258100921596	31.607502246248913	45.64374571417537	8.602325267042627	15.652475842498529	8.06225774829855	1.9414506867883021	1.0	76.25268817204301	1.5868293026863147
13	236	B	1090.0	120.22539663999986	4.770992844467642E-5	39.66106403010388	33.83784863137726	1.1720917739825472	78.0	3.0	148.0	22546.0	0.13577981651376148	87.38712631330856	29.154759474226502	6.0	0.8986486486486487	187.0	7293.0	66.0	0.001038855228262979	26.419689627245813	0.6661366827474047	7.280109889280518	25.495097567963924	7.0	0.38969534791087906	0.3888888888888889	16.95984702206505	32.9052429229879	9.219544457292887	17.46424919657298	8.54400374531753	2.044035760886003	2.0	39.0	1.6923076923076923
13	238	B	1101.0	121.74011527999987	8.151016578644734E-5	39.01281840626232	34.0147027033899	1.1469398614609767	107.0	3.0	114.0	15991.0	0.10354223433242507	65.48296546662911	29.832867780352597	4.0	0.7192982456140351	88.0	10913.0	179.0	6.329162528338394E-4	26.1725046566048	0.6708693636039278	7.615773105863909	27.294688127912362	8.94427190999916	0.38663230087833356	0.4444444444444444	23.19859051364819	26.56505117707799	6.4031242374328485	12.206555615733702	4.47213595499958	2.729468812791236	1.4142135623730951	124.01136363636364	1.4434161092275268
13	239	B	681.0	95.25483391999992	1.282517430799786E-4	31.064449134018133	25.238858928247925	1.2308182878763219	102.0	2.0	82.0	10394.0	0.12041116005873716	42.92995019462269	17.69180601295413	6.0	0.8414634146341463	83.0	15808.0	255.0	3.301707311358206E-4	19.1049731745428	0.6150108470335396	4.123105625617661	19.1049731745428	4.123105625617661	0.3090398323477543	0.3090398323477543	44.356254285824605	44.356254285824605	5.656854249492381	10.295630140987	5.385164807134504	1.9118505207764294	0.0	190.4578313253012	1.3388790485829958
13	244	B	724.0	98.66904747999992	1.36142618029226E-4	33.83784863137726	26.076809620810597	1.2976222599091636	56.0	3.0	65.0	4751.0	0.08977900552486189	54.1075531492383	21.095023109728988	3.0	0.6	65.0	2282.0	48.0	3.003846905916145E-4	17.69180601295413	0.5228407457484995	4.47213595499958	18.384776310850235	4.242640687119285	0.35691530512412484	0.3333333333333333	83.8298249049704	77.7352262721076	5.385164807134504	8.94427190999916	3.605551275463989	2.4806946917841692	1.4142135623730951	35.10769230769231	1.3672217353198948
13	246	B	776.0	100.9116881599999	7.379598255749761E-5	33.95585369269929	27.892651361962706	1.2173763351520248	82.0	3.0	117.0	18134.0	0.15077319587628865	75.66382544833448	24.698178070456937	7.0	0.8547008547008547	61.0	2014.0	48.0	4.8679473894671434E-4	21.095023109728988	0.6212484981422964	4.47213595499958	20.09975124224178	3.605551275463989	0.3333333333333333	0.2650854018430103	40.60129464500446	47.72631099390625	5.385164807134504	8.246211251235321	4.123105625617661	2.0	1.0	33.01639344262295	1.4538232373386297
13	248	B	674.0	94.08326103999993	5.83349718713499E-5	30.083217912982647	26.92582403567252	1.1172626647610515	66.0	3.0	53.0	7378.0	0.07863501483679525	45.23124087356882	19.1049731745428	3.0	1.0	157.0	5248.0	67.0	0.0034210307619488905	17.08800749063506	0.5680245889938722	2.23606797749979	18.027756377319946	3.1622776601683795	0.14285714285714285	0.2	3.366460663429791	4.763641690726175	12.165525060596439	20.09975124224178	6.082762530298219	3.304378749314146	1.0	33.42675159235669	2.0043826219512195
14	249	B	817.0	105.4974745999999	1.0997173951008782E-4	36.49657518178932	26.30589287593181	1.387391614263788	112.0	4.0	73.0	8881.0	0.08935128518971848	85.58619881962706	30.4138126514911	5.0	2.1095890410958904	147.0	4012.0	41.0	8.905373574080201E-4	22.360679774997898	0.6126788517448398	4.123105625617661	20.223748416156685	2.0	0.22360679774997896	0.1111111111111111	4.573921259900857	9.462322208025626	8.246211251235321	15.231546211727817	6.708203932499369	2.270584848790187	2.23606797749979	27.292517006802722	1.5022432701894317
14	250	A	983.0	115.05382375999989	8.613702695073112E-5	39.44616584663204	30.528675044947494	1.292102123284266	109.0	3.0	374.0	32043.0	0.38046795523906407	76.38375524562642	29.68164415931166	5.0	0.2887700534759358	86.0	4151.0	65.0	7.768134979482075E-4	26.40075756488817	0.6692857720959539	7.211102550927978	23.600847442411894	4.47213595499958	0.39999999999999997	0.25	25.844387554560342	32.96940390346214	7.0710678118654755	11.313708498984761	5.0	2.262741699796952	2.8284271247461903	48.26744186046512	1.3466634545892555
14	256	B	634.0	91.01219323999996	1.0259868586430778E-4	30.463092423455635	25.079872407968907	1.2146430383663458	106.0	3.0	70.0	8548.0	0.11041009463722397	61.19290618214435	23.021728866442675	3.0	0.9571428571428572	69.0	2548.0	55.0	0.0018433758459183898	15.811388300841896	0.5190342490858748	1.4142135623730951	15.524174696260024	2.23606797749979	0.1	0.16666666666666666	68.19859051364818	86.6335393365702	5.830951894845301	9.433981132056603	4.47213595499958	2.1095023109728985	1.0	36.927536231884055	1.489403453689168
14	257	A	786.0	102.9116881599999	8.043455510434729E-5	34.785054261852174	26.570660511172846	1.3091527870458926	95.0	3.0	219.0	13650.0	0.2786259541984733	71.3286999681441	29.154759474226502	3.0	0.4018264840182648	89.0	6153.0	92.0	7.338659773220946E-4	21.540659228538015	0.6192504133064145	4.47213595499958	22.135943621178654	5.0990195135927845	0.25	0.295378269592824	10.175510843043213	5.079607860014562	6.708203932499369	10.816653826391969	5.0	2.1633307652783937	1.4142135623730951	69.13483146067416	1.3307329757841702
14	258	A	690.0	95.25483391999991	1.3952101018222942E-4	31.400636936215164	26.30589287593181	1.1936731090752946	143.0	3.0	176.0	24906.0	0.25507246376811593	64.21569469739417	25.495097567963924	4.0	0.5681818181818182	69.0	10034.0	206.0	3.583608001680359E-4	18.35755975068582	0.584623801994079	7.0	18.35755975068582	7.0	0.5384615384615384	0.5384615384615384	82.87498365109819	82.87498365109819	5.385164807134504	9.219544457292887	4.123105625617661	2.23606797749979	0.0	145.42028985507247	1.4165836157065976
14	259	B	711.0	96.08326103999991	9.446632741584712E-5	32.28002478313795	26.92582403567252	1.1988500236936832	110.0	3.0	115.0	15133.0	0.1617440225035162	73.10434714903695	24.331050121192877	5.0	0.8	59.0	9242.0	206.0	9.135818640127562E-4	19.235384061671343	0.5958912420575121	5.0990195135927845	19.235384061671343	5.0990195135927845	0.3561309707013459	0.3561309707013459	60.255118703057775	60.255118703057775	5.0	8.602325267042627	4.47213595499958	1.9235384061671343	0.0	156.64406779661016	1.3150833152997188
14	262	B	1135.0	123.63961019999986	4.412631081415057E-5	39.05124837953327	35.4682957019364	1.1010184618879575	96.0	3.0	213.0	15271.0	0.18766519823788547	58.40357829950257	26.92582403567252	3.0	0.3145539906103286	118.0	10835.0	116.0	3.863063343085258E-4	19.79898987322333	0.5070001778381038	1.4142135623730951	21.095023109728988	3.1622776601683795	0.07993607669774316	0.17541160386140586	85.91438322002512	59.34933204294714	7.0710678118654755	12.041594578792296	6.4031242374328485	1.8805811245074378	2.0	91.82203389830508	1.2633133364097833
14	265	A	503.0	82.18376611999997	1.2853743437787088E-4	27.202941017470888	21.840329667841555	1.245537106407575	65.0	3.0	153.0	13905.0	0.30417495029821073	54.314437504532094	19.924858845171276	5.0	0.5686274509803921	63.0	2127.0	51.0	4.3104645331775847E-4	14.317821063276353	0.5263335701121742	1.4142135623730951	15.297058540778355	2.23606797749979	0.125	0.17845765256206242	62.102728969052365	43.667780146130355	5.0990195135927845	8.94427190999916	4.47213595499958	2.0	1.0	33.76190476190476	1.5105782792665727
15	269	B	761.0	100.91168815999993	6.906924193949768E-5	34.17601498127012	27.51363298439521	1.2421483924225343	86.0	3.0	141.0	16406.0	0.18528252299605782	71.07644739571668	24.186773244895647	5.0	0.7730496453900709	94.0	12547.0	194.0	0.002158606557107634	18.35755975068582	0.5371474632354453	3.0	18.788294228055936	2.23606797749979	0.23076923076923078	0.15617376188860607	69.44395478041653	42.87890360333853	8.06225774829855	13.038404810405298	5.830951894845301	2.23606797749979	1.4142135623730951	133.4787234042553	1.453415159002152
15	274	A	921.0	110.56854239999988	4.2528458207494676E-5	36.76955262170047	30.463092423455635	1.207019698150837	97.0	3.0	308.0	16296.0	0.3344191096634093	70.242933939404	29.154759474226502	3.0	0.33116883116883117	164.0	9073.0	87.0	5.401143209780327E-4	20.248456731316587	0.5506854255106289	4.0	20.248456731316587	4.0	0.26666666666666666	0.26666666666666666	67.61986494804043	67.61986494804043	8.602325267042627	16.278820596099706	7.810249675906654	2.0842893981119723	0.0	55.323170731707314	1.5725779786178773
15	275	B	1284.0	132.0832610399999	2.2663389571229083E-4	43.01162633521314	37.0	1.162476387438193	85.0	3.0	134.0	18118.0	0.1043613707165109	65.2853470147286	30.59411708155671	4.0	0.9776119402985075	454.0	10361.0	36.0	0.0037205748493007707	25.019992006393608	0.581702998426498	4.0	27.0	6.082762530298219	0.2	0.3007732496038529	0.0	9.462322208025626	19.313207915827967	31.953090617340916	14.866068747318506	2.1493974742384068	2.23606797749979	22.8215859030837	1.5774539137148924
15	276	B	782.0	101.49747459999989	2.8955478140977708E-5	33.52610922848042	28.160255680657446	1.1905470464711954	87.0	2.0	144.0	18857.0	0.18414322250639387	62.88512555343262	20.12461179749811	4.0	0.8125	72.0	4625.0	67.0	0.0010453124724200083	19.924858845171276	0.5943087135278171	3.1622776601683795	21.18962010041709	4.47213595499958	0.18864566947613626	0.2701716134791496	1.0809241866606953	9.211026540816647	5.830951894845301	10.44030650891055	4.123105625617661	2.5321462647095156	1.4142135623730951	64.23611111111111	1.043027027027027
15	278	B	679.0	95.25483391999992	2.052998537036683E-4	32.64965543462902	24.596747752497688	1.3273972544322894	96.0	3.0	56.0	8212.0	0.08247422680412371	67.44678697702855	26.92582403567252	2.0	1.3035714285714286	126.0	2957.0	34.0	0.002568617889351065	18.439088914585774	0.5647560033674606	5.656854249492381	18.439088914585774	5.656854249492381	0.4697761756117628	0.4697761756117628	70.01689347810002	70.01689347810002	9.433981132056603	16.401219466856727	6.4031242374328485	2.5614401436996532	0.0	23.46825396825397	1.4487656408522152
15	279	B	948.0	114.22539663999986	7.964264564996082E-5	38.2099463490856	29.732137494637012	1.2851395684544304	70.0	3.0	131.0	12517.0	0.13818565400843882	39.980586437170096	15.231546211727817	1.0	0.5419847328244275	123.0	25694.0	252.0	2.0885273123420444E-4	23.345235059857504	0.6109727254410598	4.47213595499958	24.041630560342615	5.0	0.2701716134791496	0.29061909685954823	20.556045219583467	10.251198750817423	7.0710678118654755	12.36931687685298	6.324555320336759	1.9557607215607944	1.0	208.89430894308944	1.2063516774344205
16	282	B	691.0	95.25483391999994	6.242385558440699E-5	31.304951684997057	26.40075756488817	1.185759598301499	47.0	3.0	94.0	16742.0	0.13603473227206947	53.971130608873636	22.825424421026653	3.0	1.0212765957446808	74.0	2752.0	47.0	0.0013330902666949165	15.652475842498529	0.5	0.0	15.652475842498529	0.0	0.0	0.0	-1.0	-1.0	7.0	11.40175425099138	4.123105625617661	2.7653315937748606	0.0	37.189189189189186	1.263808139534884
16	283	B	946.0	112.3259017199999	1.061206149879371E-4	37.21558813185679	30.528675044947494	1.2190371209056445	51.0	3.0	124.0	14758.0	0.13107822410147993	48.112490032618986	19.1049731745428	3.0	0.5161290322580645	87.0	4983.0	72.0	4.636252112141758E-4	19.235384061671343	0.51686363234458	1.4142135623730951	19.235384061671343	1.4142135623730951	0.08333333333333334	0.08333333333333334	77.0053832080835	77.0053832080835	5.830951894845301	10.44030650891055	5.385164807134504	1.9387162478442206	0.0	57.275862068965516	1.2570740517760386
16	287	B	1043.0	117.49747459999992	9.465203932233964E-5	39.01281840626232	33.0	1.1822066183715854	80.0	3.0	196.0	21733.0	0.18791946308724833	104.04429859552297	32.0624390837628	5.0	0.8367346938775511	109.0	4297.0	56.0	4.447055274287604E-4	27.0	0.6920802213988716	7.0710678118654755	29.017236257093817	9.219544457292887	0.3676073110469039	0.4748306971768278	10.992507580267727	15.39121293526324	6.708203932499369	12.083045973594572	5.385164807134504	2.243765308275509	2.23606797749979	39.42201834862385	1.4205259483360484
16	290	N	1338.0	134.2253966399999	1.7458312529368444E-4	42.7551166528639	38.63935817272331	1.106517257914652	56.0	3.0	-1.0	-1.0	-1.0	-1.0	-1.0	-1.0	-1.0	228.0	9308.0	61.0	9.402895978372718E-4	28.284271247461902	0.6615412016556226	7.0	31.400636936215164	10.04987562112089	0.3333333333333333	0.47640979433134184	10.784297867562598	5.073704730062955	10.816653826391969	19.697715603592208	7.615773105863909	2.5864367713929894	3.1622776601683795	40.824561403508774	1.4941985388912762
16	296	A	1288.0	133.88225087999984	2.180695773396991E-4	41.86884283091664	37.64306044943742	1.112259267206909	155.0	5.0	340.0	16682.0	0.2639751552795031	79.71515649496698	32.01562118716424	1.0	0.16470588235294117	220.0	9894.0	64.0	8.046987322230904E-4	28.30194339616981	0.6759666970129681	8.246211251235321	30.01666203960727	10.198039027185569	0.39999999999999997	0.5	25.05761541830303	27.78392641220929	10.770329614269007	20.0	7.211102550927978	2.773500981126146	2.0	44.972727272727276	1.4230846977966443
17	306	A	737.0	98.66904747999993	1.2108284548381153E-4	33.61547262794322	26.92582403567252	1.2484473115254693	62.0	3.0	223.0	12856.0	0.30257801899592945	69.12992631624813	27.018512172212592	1.0	0.31390134529147984	208.0	15629.0	125.0	9.552801895869069E-4	21.633307652783937	0.643552089605339	6.708203932499369	20.0	6.082762530298219	0.4052574202187244	0.3976426261351493	39.80557109226521	56.90830006131756	10.198039027185569	19.026297590440446	7.0	2.718042512920064	2.0	75.13942307692308	1.6635741250239937
17	310	B	1124.0	122.46803731999987	7.764551244419115E-5	40.80441152620633	33.60059523282288	1.2143954963734205	69.0	3.0	121.0	18767.0	0.10765124555160142	50.551668263203936	21.587033144922902	7.0	0.9173553719008265	171.0	7989.0	54.0	8.258073920901726E-4	24.041630560342615	0.5891919442313744	5.0990195135927845	26.419689627245813	7.0710678118654755	0.2626128657194451	0.3496418006375328	41.82016988013578	28.739795291688054	8.94427190999916	15.811388300841896	7.280109889280518	2.171861213815347	7.211102550927978	46.719298245614034	1.155839279008637
17	316	B	1105.0	123.15432883999989	1.079533121764973E-4	40.792156108742276	33.54101966249684	1.2161871201057473	87.0	4.0	128.0	23422.0	0.1158371040723982	93.47016580783722	33.95585369269929	5.0	1.1640625	184.0	5089.0	42.0	2.865555723463969E-4	23.08679276123039	0.5659615711335886	3.605551275463989	25.179356624028344	5.0990195135927845	0.19999999999999998	0.2626128657194451	45.0	22.61986494804043	8.602325267042627	15.811388300841896	7.211102550927978	2.1926450482675732	2.23606797749979	27.657608695652176	1.5185694635488307
17	318	A	732.0	98.91168815999994	1.0085687081632233E-4	32.984845004941285	26.68332812825267	1.2361593293910171	98.0	3.0	222.0	10352.0	0.30327868852459017	42.42640687119285	21.213203435596427	1.0	0.0945945945945946	179.0	6171.0	55.0	0.0020193230398822663	21.587033144922902	0.6544530720604891	5.0990195135927845	21.587033144922902	5.0990195135927845	0.31323027878410764	0.31323027878410764	2.726310993906253	2.726310993906253	13.038404810405298	22.090722034374522	6.082762530298219	3.631692331295314	0.0	34.47486033519553	1.5953654188948307
18	320	B	940.0	112.32590171999989	4.714279200236443E-5	36.6742416417845	30.4138126514911	1.205841637220267	56.0	3.0	43.0	8265.0	0.045744680851063826	82.10978683973435	28.653097563788805	3.0	3.8372093023255816	75.0	4958.0	87.0	6.063831111487673E-4	22.02271554554524	0.6004954583833532	4.47213595499958	22.02271554554524	5.656854249492381	0.25	0.3474977942104555	36.0273733851036	54.46232220802561	6.708203932499369	10.816653826391969	4.47213595499958	2.418677324489565	2.0	66.10666666666667	1.3160548608309801
18	322	A	917.0	109.4974745999999	5.760443398977475E-5	35.12833614050059	31.144823004794873	1.1279028985039485	78.0	3.0	604.0	28888.0	0.658669574700109	66.30850380554975	23.853720883753127	1.0	0.17549668874172186	166.0	12090.0	126.0	0.0018178828099614443	20.223748416156685	0.575710399014318	4.47213595499958	20.396078054371138	5.385164807134504	0.31234752377721214	0.362245385694578	70.14478563067894	74.90842732140511	11.661903789690601	20.0	5.830951894845301	3.4299717028501764	1.0	72.83132530120481	1.7300248138957817
18	326	B	924.0	110.9116881599999	6.175966129092237E-5	36.40054944640259	30.364452901377952	1.198788252982181	65.0	3.0	85.0	11762.0	0.09199134199134198	73.77446423873681	28.160255680657446	6.0	0.9764705882352941	108.0	9504.0	138.0	3.900872382618726E-4	18.973665961010276	0.5212466913156832	1.4142135623730951	18.973665961010276	1.4142135623730951	0.07993607669774316	0.07993607669774316	29.475889003245754	29.475889003245754	6.324555320336759	12.36931687685298	6.082762530298219	2.033503168213695	0.0	88.0	1.5681818181818181
18	329	B	698.0	97.4974745999999	1.0585960776196546E-4	32.7566787083184	25.495097567963924	1.2848226456477292	78.0	3.0	128.0	11612.0	0.1833810888252149	69.49230000902952	25.495097567963924	3.0	0.921875	71.0	4456.0	88.0	4.939521831488688E-4	17.0	0.5189781342417641	3.1622776601683795	18.110770276274835	5.385164807134504	0.25	0.4142434467026541	85.60129464500446	82.23483398157465	5.385164807134504	9.433981132056603	4.47213595499958	2.1095023109728985	2.23606797749979	62.76056338028169	1.4021543985637344
