# Supplementary material for: Exploiting Single-Cell Quantitative Data to Map Genetic Variants Having Probabilistic Effects
Source: PLoS Genet. 2016 Aug 1;12(8):e1006213. doi: 10.1371/journal.pgen.1006213 (PMC4968810; doi:10.1371/journal.pgen.1006213)
Supplement: S1 Dataset — (ZIP) [file pgen.1006213.s007.zip › data/2014-10-07_morpho/segregants/gaelA1-2_A1B.xls]

image_number	cell_id	Cgroup	Agroup	Dgroup	C11-1_A1B	C11-2_A1B	C12-1_A1B	C12-2_A1B	C13_A1B	C101_A1B	C102_A1B	C103_A1B	C104_A1B	C105_A1B	C106_A1B	C107_A1B	C108_A1B	C109_A1B	C110_A1B	C111_A1B	C112_A1B	C113_A1B	C114_A1B	C115_A1B	C116_A1B	C117_A1B	C118_A1B	C126_A1B	C127_A1B	C128_A1B	A7-1_A1B	A7-2_A1B	A8-1_A1B	A8-2_A1B	A9_A1B	A101_A1B	A102_A1B	A103_A1B	A104_A1B	A120_A1B	A121_A1B	A122_A1B	A123_A1B	D14-3_A1B	D15-3_A1B	D16-3_A1B	D17-3_A1B	D104_A1B	D107_A1B
1	1	medium	api	A1	889.0	234.0	95.66904747999993	44.041630520000005	1.0444184093189786E-4	1123.0	142.1248915599999	37.94733192202055	28.160255680657446	48.366460663429805	78.69006752597979	16.1245154965971	20.919620358444792	13.038404810405298	27.195587877448062	12.499886506420456	15.231546211727817	27.734166654147014	0.7707843268813425	1.3475492677463718	0.5719897189142439	0.4603540191952587	0.26321709786276715	85.0	3.0	32.449961479175904	17.0	150.0	2174.0	25859.0	0.42857142857142855	0.14870881567230632	0.8982035928143712	-1.0	0.14306945946509866	118.69895845004879	42.31960451701259	9.0	1.1796407185628743	89.0	4381.0	71.0	8.180056390351702E-4	19.924858845171276	0.5250661334007788
1	5	medium	iso	B	1003.0	471.0	101.25483391999994	65.11269832	3.7211559814807256E-5	1474.0	169.19595935999993	39.84971769034255	31.32091952673165	55.09416040255036	69.23540518147979	24.20743687382041	23.27621985849694	12.806248474865697	36.08557559112883	18.964960447378797	16.401219466856727	38.59234392966048	1.0400072271607939	1.2723035687484137	0.8174206633593478	0.6430576773395793	0.4695912263210369	95.0	3.0	33.61547262794322	32.0	338.0	1273.0	18416.0	0.36363636363636365	0.2510176390773406	0.9135135135135135	-1.0	0.2502687955109938	53.40602469892003	19.235384061671343	5.0	0.2945945945945946	199.0	19609.0	204.0	0.0050344712428568705	28.071337695236398	0.7044300266658952
1	13	large	iso	B	915.0	487.0	99.91168815999991	69.18376612	9.794950939302098E-5	1402.0	171.9238813999999	38.58756276314948	29.154759474226502	37.59056126836168	61.79762963683538	25.553864678361276	23.367114413703362	10.816653826391969	32.264281826810674	24.695796260521274	16.1245154965971	36.61054260593762	1.0935823835987006	1.323542483595579	0.8262540848918116	0.6924491758082217	0.5322404371584699	129.0	3.0	34.132096331752024	5.0	150.0	496.0	21073.0	0.0	0.11055634807417974	0.967741935483871	-1.0	0.2198882511108328	152.81027133416617	53.80350850198276	8.0	1.4645161290322581	222.0	21986.0	171.0	0.005568264620565182	31.016124838541646	0.8037855365190766
1	14	large	iso	B	884.0	436.0	95.01219323999993	64.355339	3.797746306144305E-5	1320.0	161.78174579999995	37.013511046643494	30.01666203960727	32.75766880112556	43.181697035548154	24.08318915758459	22.00337250703684	12.041594578792296	25.342097344344232	30.682958644260037	16.1245154965971	37.03283840953173	1.0945226305595932	1.2330988368328168	0.887619546678713	0.6773376848320826	0.49321266968325794	109.0	3.0	33.61547262794322	12.0	134.0	1485.0	20658.0	0.0	0.11060606060606061	0.9178082191780822	-1.0	0.19624668318447067	130.18734217826324	46.82570038532782	9.0	1.1849315068493151	242.0	17150.0	116.0	2.8046730791967984E-4	23.08679276123039	0.6237396050360366
2	19	small	api	A1	777.0	185.0	87.42640679999995	37.55634916	9.895445028626502E-5	962.0	127.39696951999987	32.7566787083184	29.154759474226502	14.813464118804688	27.178114914402556	14.035668847618199	15.709675821954695	12.041594578792296	11.203822074513377	26.753779282231378	15.524174696260024	24.529002224170853	0.8934410236526316	1.12354481048887	0.7951983893405044	0.429576720977626	0.23809523809523808	81.0	3.0	31.32091952673165	5.0	85.0	568.0	15179.0	0.0	0.09355509355509356	0.9444444444444444	-1.0	0.16150610963160292	100.35607641356107	39.25853080535962	6.0	1.5888888888888888	198.0	9586.0	70.0	0.0037499331903580054	20.12461179749811	0.6143666754709036
2	21	medium	iso	A1	766.0	363.0	88.42640679999995	56.870057640000006	8.282827327535664E-5	1129.0	148.1248915599999	33.734255586866	27.65863337187866	38.30873556744771	65.10623479835934	20.0	21.041497639201705	11.40175425099138	27.09412091950398	19.523741203679055	14.7648230602334	29.869281045751634	0.9505026848820245	1.2196645847717336	0.7793148188031679	0.6431343271544088	0.47389033942558745	82.0	3.0	31.32091952673165	24.0	221.0	2330.0	22426.0	0.2	0.21700620017714792	0.9020408163265307	-1.0	0.1630590194816432	108.02232542826238	42.07987240796891	4.0	0.5469387755102041	84.0	7176.0	120.0	5.649717620944237E-4	24.08318915758459	0.7139090144014049
2	22	small	api	A1	929.0	81.0	96.66904747999995	22.899494920000002	6.774774308937794E-5	1010.0	121.98275595999988	36.49657518178932	31.400636936215164	76.72360295768404	87.66269414087618	8.06225774829855	-1.0	13.0	22.687060248139307	3.248341752022258	15.033296378372908	22.705950393167345	-1.0	1.1622877349884861	-1.0	0.23688549248132112	0.08719052744886975	63.0	3.0	31.016124838541646	81.0	34.0	6386.0	2523.0	0.5714285714285714	0.11386138613861387	0.2956521739130435	0.051148561322080684	-1.0	67.26815163979832	30.414379497145273	1.0	0.5130434782608696	71.0	5971.0	117.0	7.917938796824903E-4	15.524174696260024	0.4253597664694334
2	24	small	api	A1	868.0	94.0	94.59797967999994	25.313708480000003	1.1782694968248457E-4	962.0	122.32590171999988	37.05401462729781	29.017236257093817	23.55226367289464	41.9059419410829	8.48528137423857	15.306178533731105	13.45362404707371	11.874556763300099	20.95306371058556	15.652475842498529	17.778684784118905	0.5543696851267654	1.2769656730571386	0.434130452230222	0.2675924852267418	0.10829493087557604	64.0	5.0	34.0147027033899	47.0	58.0	8517.0	10934.0	0.5454545454545454	0.10914760914760915	0.5523809523809524	-1.0	0.016693071402667403	27.828587052651095	9.571155468592364	4.0	0.8380952380952381	219.0	8644.0	46.0	0.00409533810809762	20.396078054371138	0.5504417877393852
2	25	small	api	A1	1255.0	44.0	118.42640679999988	20.142135600000003	1.8458710868914438E-4	1299.0	140.56854239999993	43.01162633521314	35.014282800023196	46.97493401088198	52.67241159977955	6.4031242374328485	-1.0	10.816653826391969	19.924845280690622	17.93553800849475	20.518284528683193	25.056974755616213	-1.0	1.2284023231566703	-1.0	0.1700814551776135	0.0350597609561753	114.0	10.0	40.496913462633174	221.0	43.0	25110.0	3968.0	1.0	0.20323325635103925	0.16287878787878787	0.10959048499154166	-1.0	93.30229179283684	33.06055050963308	5.0	0.42045454545454547	107.0	7007.0	96.0	9.913180886246332E-4	21.213203435596427	0.4931969619160719
2	28	medium	iso	A1	886.0	241.0	95.8111830799999	44.798989840000004	7.711762918234486E-5	1127.0	142.61017291999985	38.41874542459709	28.42534080710379	40.0302592718897	68.69421638217123	16.76305461424021	19.38809738863435	12.649110640673518	25.456323187842788	18.082456899568502	15.297058540778355	27.32377902121154	0.8646054472610094	1.3515667476182325	0.6397060661522197	0.46757579230176066	0.27200902934537247	132.0	3.0	33.83784863137726	16.0	149.0	2101.0	25514.0	0.23076923076923078	0.14640638864241348	0.9030303030303031	-1.0	0.17049668287836292	101.21625060178484	39.907363384667256	7.0	1.0303030303030303	280.0	8137.0	48.0	0.004372378970916274	24.041630560342615	0.6257786477574637
2	35	medium	iso	A1	1017.0	408.0	102.66904747999993	61.94112544000001	5.724230079937681E-5	1425.0	167.43860003999998	39.05124837953327	31.78049716414141	43.41618842913806	52.231513957692684	24.166091947189145	20.680881814190194	12.649110640673518	30.165488912190295	26.84036047625012	15.811388300841896	38.16039720347026	1.1685232846603075	1.228780285526672	0.9509619404086244	0.6033086598184932	0.40117994100294985	72.0	3.0	35.608987629529715	48.0	237.0	1689.0	9531.0	0.15384615384615385	0.2	0.8315789473684211	-1.0	0.23049570813531362	47.452386809914564	16.97056274847714	1.0	0.19298245614035087	154.0	12811.0	118.0	8.194587904974656E-4	24.698178070456937	0.6324555320336759
2	36	small	api	A1	1111.0	71.0	108.39696951999989	21.899494920000002	1.1340354591966898E-4	1182.0	132.7106779999999	38.27531841800928	34.66987164671943	68.00259659335784	56.72511201516508	8.0	-1.0	13.038404810405298	22.1291431399685	10.49902935058725	17.26267650163207	26.46875	-1.0	1.1039936578949234	-1.0	0.2020305089429591	0.0639063906390639	63.0	5.0	35.12833614050059	92.0	13.0	6466.0	926.0	0.5	0.08883248730964467	0.12380952380952381	0.057029486069836106	-1.0	61.644058642254286	26.712434843720132	3.0	0.5047619047619047	133.0	8068.0	98.0	5.23492853069437E-4	16.278820596099706	0.4253085609456408
3	38	small	api	A1	1080.0	76.0	107.91168815999993	22.313708480000003	5.065534469232369E-5	1156.0	132.2253966399999	41.036569057366385	32.55764119219941	80.5936580179455	82.8306370813832	7.810249675906654	-1.0	12.727922061357855	23.929875780483243	3.8700592360538923	16.401219466856727	24.1184439677369	-1.0	1.2604281991779696	-1.0	0.20677749426842085	0.07037037037037037	89.0	4.0	32.7566787083184	136.0	27.0	8275.0	1373.0	0.5	0.14100346020761245	0.1656441717791411	0.08504521619086011	-1.0	40.64180787395322	19.715223017415227	1.0	0.26993865030674846	71.0	11609.0	226.0	5.145000977923119E-4	26.076809620810597	0.6354529684086639
3	39	medium	iso	A1	878.0	380.0	96.25483391999992	57.69848476000001	1.4282281335058585E-4	1258.0	156.36753223999995	37.0	29.017236257093817	23.629377730656813	50.9061411137705	20.615528128088304	23.6831366085865	12.206555615733702	23.0	27.70766977518222	17.46424919657298	29.634821684126933	0.8704728798724232	1.2751042060718185	0.682668032720296	0.5994346715922322	0.4328018223234624	130.0	3.0	34.539832078341085	2.0	130.0	274.0	24088.0	0.36363636363636365	0.10492845786963434	0.9848484848484849	-1.0	0.19437587599591208	143.05760785186538	46.690789185288	10.0	1.7651515151515151	112.0	7653.0	97.0	3.334347711156337E-4	26.1725046566048	0.7073649907190487
3	40	medium	E	A1	1161.0	424.0	111.56854239999991	61.11269832000001	7.109808320006808E-5	1585.0	175.09545427999996	40.80441152620633	34.48187929913333	44.596515264941246	54.97771262015057	22.80350850198276	22.623830257338497	12.806248474865697	32.42296483433692	26.970687761306984	19.235384061671343	39.59191830462362	1.007941990485275	1.183358110276545	0.8517641293299828	0.5477592250053457	0.3652024117140396	100.0	3.0	37.94733192202055	791.0	92.0	26171.0	2959.0	0.0	0.5570977917981073	0.10419026047565119	0.18141093411735454	-1.0	73.42758959335423	36.713794796677114	1.0	0.015855039637599093	169.0	8506.0	68.0	4.452150400346434E-4	23.08679276123039	0.5657915871768686
3	41	small	api	A1	858.0	148.0	94.66904747999993	35.798989840000004	9.28374272439855E-5	1006.0	132.46803731999987	37.69615364994153	28.231188426986208	44.421274434392245	72.59729586864371	13.038404810405298	14.944235490053616	12.041594578792296	23.397612610308535	14.664632382399361	15.231546211727817	24.519985165836832	0.8724705134018549	1.3352662693401798	0.6534056415826224	0.3781488331501699	0.17249417249417248	133.0	3.0	31.622776601683793	24.0	123.0	3034.0	23119.0	0.6923076923076923	0.14612326043737575	0.8367346938775511	-1.0	0.16097093078343935	106.21978451365213	38.87441030878978	5.0	1.3333333333333333	103.0	11241.0	151.0	4.5183542514784395E-4	26.570660511172846	0.7048639698871256
3	42	medium	iso	B	868.0	404.0	94.01219323999993	59.11269832000001	8.944123738589656E-5	1272.0	155.53910511999993	36.05551275463989	30.066592756745816	26.378420633512405	40.58518675127277	21.400934559032695	22.38403817226166	12.806248474865697	20.690317319201046	29.667478693603172	15.231546211727817	31.802982432347402	0.9560801493607516	1.199188516182978	0.7972726026462951	0.6287769307657102	0.46543778801843316	130.0	3.0	32.89376840679705	103.0	254.0	11500.0	30681.0	0.5454545454545454	0.2806603773584906	0.711484593837535	-1.0	0.12000417630397087	138.99569911907642	47.17713640862617	9.0	0.6638655462184874	170.0	8296.0	57.0	0.0015664286705825807	20.024984394500787	0.5553931386518369
3	43	large	iso	B	907.0	489.0	99.91168815999993	68.355339	6.038532485148622E-5	1396.0	170.26702715999997	36.6742416417845	29.966648127543394	56.3099324740202	62.736254439938534	25.0	24.454174849299516	11.40175425099138	35.31088693391147	20.422704514539596	16.1245154965971	39.7239263803681	1.0223203258365563	1.2238352946813535	0.8353414305662225	0.6841575821492961	0.5391400220507166	106.0	3.0	31.78049716414141	41.0	278.0	4355.0	35305.0	0.5	0.22851002865329512	0.8714733542319749	-1.0	0.2608953121582711	148.49869935059053	49.24471276695664	6.0	0.677115987460815	162.0	9019.0	71.0	0.0013385413097504943	20.615528128088304	0.5621255465743611
3	45	small	api	A1	903.0	64.0	97.25483391999994	20.899494920000002	1.485807568595925E-4	967.0	120.56854239999987	36.87817782917155	29.832867780352597	19.238644516908437	35.72739822279971	7.615773105863909	-1.0	12.649110640673518	10.087266288567513	22.525491177974093	17.11724276862369	17.274802410862033	-1.0	1.2361593293910171	-1.0	0.21489415052820457	0.07087486157253599	116.0	8.0	34.23448553724738	152.0	30.0	15311.0	3091.0	0.5384615384615384	0.18821096173733196	0.16483516483516483	0.09293744964701264	-1.0	43.775647524587214	18.459336200946733	2.0	0.47802197802197804	69.0	12321.0	133.0	4.103704415863759E-4	26.570660511172846	0.7204981936541018
3	46	small	api	A1	876.0	71.0	95.25483391999994	22.899494920000002	7.300471508533125E-5	947.0	120.56854239999988	36.235341863986875	29.966648127543394	48.50353164478446	62.02052561151985	8.0	-1.0	12.041594578792296	17.993482783944742	13.815358936306197	15.524174696260024	20.375000000000004	-1.0	1.2091890193979253	-1.0	0.24040244444950912	0.08105022831050228	191.0	3.0	33.1058907144937	83.0	61.0	14910.0	12424.0	0.6923076923076923	0.15205913410770855	0.4236111111111111	0.006385996778068467	-1.0	102.22465924135129	31.853954873341756	9.0	1.4930555555555556	74.0	5228.0	92.0	0.0010504200700289313	20.518284528683193	0.5662506126118724
3	47	small	api	A1	758.0	175.0	76.59797968	34.798989840000004	4.418460858042542E-5	933.0	113.39696951999989	33.83784863137726	30.675723300355934	4.4473848500904865	10.77447348845567	8.06225774829855	29.321383745333737	23.706539182259394	2.511980029403552	18.842261495861564	10.770329614269007	13.437096247164263	0.27496170775301804	1.103082339740124	0.24926671187374505	0.4543068888419539	0.23087071240105542	124.0	3.0	29.068883707497267	72.0	107.0	8839.0	17882.0	0.5909090909090909	0.19185423365487675	0.5977653631284916	-1.0	0.04186483798756395	77.52941691623941	20.985866488791455	7.0	0.7150837988826816	79.0	8659.0	146.0	7.863894073632311E-4	17.46424919657298	0.5161158260037453
3	53	medium	iso	A1	960.0	421.0	101.66904747999993	64.52691188	5.077458714033177E-5	1381.0	168.61017291999997	39.319206502675	29.274562336608895	56.46217953689553	74.10716901966263	22.847319317591726	24.26734917197458	12.083045973594572	34.715858264004765	15.371707177915988	16.278820596099706	36.095591283000815	0.9414839319976988	1.3431185085047341	0.7009686234209022	0.63467607378434	0.43854166666666666	116.0	3.0	33.28663395418648	39.0	254.0	2751.0	22585.0	0.25	0.21216509775524983	0.8668941979522184	-1.0	0.24343492500536082	62.30375304035238	22.579217236474264	4.0	0.35494880546075086	155.0	8205.0	63.0	5.365672435103265E-4	24.186773244895647	0.6151388951160586
3	54	small	api	A1	1012.0	203.0	105.5685423999999	41.627416960000005	5.603078202772657E-5	1215.0	150.02438647999992	39.81205847478876	32.202484376209235	67.01128319791935	87.20523529969999	17.0	14.071586719410842	9.848857801796104	32.326889121169174	5.589630846400833	16.0312195418814	32.36538461538461	1.2081082495515307	1.236303945052183	0.9771935569618665	0.39431648873462183	0.20059288537549408	105.0	4.0	32.984845004941285	109.0	166.0	6362.0	12997.0	0.8	0.22633744855967078	0.6036363636363636	-1.0	0.09854167696870438	104.24173839543053	42.8062484748657	3.0	0.4109090909090909	80.0	8127.0	89.0	7.408822748464491E-4	25.059928172283335	0.6294557260371928
3	60	medium	iso	A1	852.0	237.0	95.74011527999993	47.284271200000006	7.038610326326904E-5	1089.0	145.4386000399999	35.84689665786984	29.154759474226502	30.339214538413728	39.378257136115394	17.72004514666935	16.008357989437105	10.770329614269007	19.527492342808475	28.571664284741974	17.11724276862369	30.779234746075815	1.1069245926635123	1.2295384117148813	0.9002765445283201	0.49388149431106515	0.27816901408450706	77.0	2.0	34.0147027033899	21.0	146.0	2281.0	20104.0	0.2727272727272727	0.15335169880624427	0.874251497005988	-1.0	0.19804494838187456	62.337393181001026	27.202941017470888	6.0	0.7604790419161677	87.0	10915.0	174.0	6.083822247470674E-4	22.825424421026653	0.6367475722899307
4	69	small	api	A1	1118.0	92.0	103.91168815999988	28.1421356	1.1256979383030275E-4	1210.0	134.46803731999987	40.01249804748511	34.0	68.19859051364818	77.25797134181514	5.0990195135927845	-1.0	20.09975124224178	19.318963766836973	7.0	16.15549442140351	19.806744140739813	-1.0	1.176838177867209	-1.0	0.27082743143069377	0.08228980322003578	108.0	7.0	33.301651610693426	69.0	62.0	10665.0	10179.0	0.47619047619047616	0.10826446280991736	0.4732824427480916	-1.0	0.014604656611387355	43.95400986537258	19.212003926898035	4.0	0.7557251908396947	103.0	10034.0	140.0	5.018048442774864E-4	26.1725046566048	0.6541082395191722
4	72	medium	iso	A1	893.0	378.0	95.84062035999993	58.11269832000001	5.224407416563147E-5	1271.0	156.36753223999992	36.013886210738214	30.0	21.801409486351815	36.2838433799036	22.80350850198276	19.86227617380081	12.206555615733702	19.57578240444907	33.0	16.15549442140351	33.079163567691054	1.1480813327961654	1.2004628736912737	0.9563655469543664	0.6063472680134481	0.4232922732362822	87.0	3.0	34.17601498127012	100.0	214.0	9070.0	22859.0	0.18181818181818182	0.24704956726986624	0.6815286624203821	-1.0	0.15585631724468188	138.5687406687897	50.31252566473484	6.0	0.5828025477707006	154.0	10908.0	108.0	6.382384510482981E-4	23.194827009486403	0.6440523212007715
4	74	medium	iso	A1	1002.0	310.0	101.84062035999993	52.284271200000006	3.493203572990485E-5	1312.0	156.12489155999992	39.20459156782532	32.14031735997639	32.57405713457251	38.761256508416864	20.248456731316587	18.43261316562187	12.206555615733702	22.216785462313503	30.584638881758757	17.88854381999832	35.48572598184456	1.0985125412972585	1.2197947869875705	0.9005715986130478	0.5133930941816588	0.3093812375249501	101.0	2.0	35.4682957019364	16.0	151.0	1663.0	22277.0	0.2727272727272727	0.12728658536585366	0.9041916167664671	-1.0	0.18051562661241158	110.89410112814303	47.010822601961294	7.0	0.8922155688622755	133.0	4545.0	53.0	4.414425503198051E-4	27.65863337187866	0.7054947460434132
4	76	small	api	A1	1080.0	222.0	105.74011527999991	43.798989840000004	5.2812789083959464E-5	1302.0	152.3675322399999	39.96248240537617	32.7566787083184	46.1457628381751	58.266480846583704	15.652475842498529	19.150899986264577	13.416407864998739	26.07445627201125	20.36225973760333	17.46424919657298	30.657668849405013	0.8173232513210767	1.2199796799065559	0.6699482497804221	0.41421356241214835	0.20555555555555555	62.0	3.0	36.49657518178932	68.0	150.0	5956.0	14054.0	0.6153846153846154	0.1674347158218126	0.6880733944954128	-1.0	0.051301694014779894	93.24817440548384	39.91232457529918	8.0	0.44495412844036697	94.0	11287.0	150.0	4.395244263444864E-4	25.059928172283335	0.6270863736160698
4	78	small	api	A1	889.0	80.0	97.49747459999993	25.142135600000003	4.3381233131855824E-5	969.0	125.05382375999986	37.0	29.732137494637012	37.874983651098205	45.48969559312923	8.94427190999916	-1.0	10.295630140987	16.135135135135137	18.633036393697854	15.811388300841896	22.625975975718212	-1.0	1.244444668893178	-1.0	0.25787473678831085	0.08998875140607424	78.0	3.0	34.132096331752024	46.0	62.0	3467.0	5484.0	0.7	0.11145510835913312	0.5740740740740741	-1.0	0.0349979095271202	25.62704348649811	9.099019513592784	3.0	0.39814814814814814	84.0	6294.0	101.0	3.4967113941943847E-4	25.0	0.6756756756756757
5	80	medium	iso	A1	1012.0	261.0	103.98275595999989	47.455844080000006	8.882689743622236E-5	1273.0	153.43860003999993	40.36087214122113	29.732137494637012	39.845235869253784	58.37675282985144	17.72004514666935	18.069999176336466	12.36931687685298	26.75858926489799	23.20721139287278	18.027756377319946	31.42471060493087	0.9806334230426862	1.3574830315681574	0.7223909251446506	0.4563818648762813	0.25790513833992096	144.0	3.0	37.0	65.0	165.0	10996.0	30713.0	0.6923076923076923	0.18067556952081698	0.717391304347826	-1.0	0.07850686949174446	134.32761819430695	47.383675900920274	14.0	0.9521739130434783	95.0	7007.0	106.0	4.065306183801714E-4	21.633307652783937	0.5359970314092776
5	82	medium	iso	A1	1023.0	346.0	102.25483391999994	54.041630520000005	5.678410898084611E-5	1369.0	158.71067799999992	39.6232255123179	31.400636936215164	45.376115688264434	65.08092632048607	19.6468827043885	21.983351581620916	13.341664064126334	29.42718531679151	19.49005051213355	16.64331697709324	32.44796775257364	0.8937164395266366	1.2618605664848606	0.7082529268794289	0.5284995187834347	0.33822091886608013	162.0	3.0	35.0	108.0	237.0	5984.0	14431.0	0.5714285714285714	0.252008765522279	0.6869565217391305	-1.0	0.1599635353186881	64.80873069697233	24.55294535724685	4.0	0.3652173913043478	94.0	10100.0	146.0	3.2485025681108494E-4	21.18962010041709	0.5347777679994717
5	85	small	api	A1	1021.0	112.0	104.3259017199999	29.970562720000004	7.242694970409086E-5	1133.0	136.71067799999992	38.600518131237564	32.28002478313795	54.21102654081666	79.153521761863	10.04987562112089	13.748158587224834	12.041594578792296	23.16031087874254	11.431217989422171	16.76305461424021	23.581597914126185	0.7309979410958722	1.195801998002221	0.6113034953254147	0.28727825234080356	0.10969637610186092	112.0	3.0	34.9857113690718	62.0	77.0	9561.0	14029.0	0.5384615384615384	0.12268314210061783	0.5539568345323741	-1.0	0.03282621216471673	97.9454192356854	37.74320231273615	8.0	0.9928057553956835	102.0	5951.0	81.0	7.954893500098344E-4	18.601075237738275	0.48188667246632916
5	86	medium	iso	A1	973.0	448.0	99.01219323999993	63.94112544000001	3.331266132984538E-5	1421.0	165.78174579999995	38.05259518088089	32.0624390837628	50.50234042618251	55.13780385308516	22.80350850198276	23.551857730164077	12.806248474865697	31.272505708044385	23.079965877416797	16.278820596099706	38.11260550190938	0.9682254692281506	1.186827835570116	0.8158095388477676	0.6457904157825325	0.460431654676259	162.0	3.0	33.83784863137726	29.0	322.0	3593.0	45425.0	0.5454545454545454	0.247009148486981	0.9173789173789174	-1.0	0.17053712001638618	153.43856355585623	49.94694154115158	10.0	0.6666666666666666	113.0	15741.0	199.0	3.6021815905256223E-4	24.0	0.6307059974731641
5	90	large	iso	B	955.0	494.0	101.9116881599999	67.94112544000001	1.5046569810396617E-4	1449.0	172.2670271599999	40.162171256046406	29.732137494637012	23.591320094597847	46.43889894642709	25.942243542145693	22.81869061468864	11.661903789690601	25.720720959389915	33.29730330281747	17.029386365926403	35.494486859651	1.136885721455305	1.3507999975881562	0.8416388240192526	0.6666666666666674	0.5172774869109947	133.0	3.0	36.345563690772494	42.0	293.0	3800.0	32890.0	0.18181818181818182	0.23119392684610077	0.8746268656716418	-1.0	0.18960771369921067	156.10772556481095	55.52968328543669	11.0	0.8597014925373134	295.0	11576.0	66.0	0.004230732520741723	23.769728648009426	0.5918437152331723
5	95	small	api	A1	1320.0	251.0	119.39696951999986	45.455844080000006	3.823931557075862E-5	1571.0	166.85281359999996	43.04648650006177	38.07886552931954	19.01703395811242	21.69592026925241	16.401219466856727	19.21170090738506	13.601470508735444	12.056733131965492	34.087149970383976	19.849433241279208	32.613919169726586	0.8537099107425739	1.1304561178934627	0.7551906679344716	0.38071187453703187	0.19015151515151515	101.0	4.0	40.45985664828782	43.0	152.0	4023.0	18140.0	0.25	0.12412476129853596	0.7794871794871795	-1.0	0.11524978455452194	96.48980552903896	36.61123487448514	7.0	0.6	147.0	8207.0	87.0	9.233702518788397E-4	24.08318915758459	0.5594693345657847
6	103	medium	iso	A1	952.0	344.0	99.84062035999993	53.041630520000005	1.1459155218171816E-4	1296.0	155.29646443999994	37.656340767525464	31.400636936215164	45.264033981259104	55.71312302279104	19.79898987322333	22.599270514459104	14.866068747318506	27.219851401067416	23.566400946043835	16.64331697709324	32.944747759827784	0.8760897773472758	1.1992221955248124	0.7305483342591695	0.5312630303051539	0.36134453781512604	156.0	3.0	33.61547262794322	43.0	176.0	5622.0	29856.0	0.5	0.16898148148148148	0.8036529680365296	-1.0	0.12167806664655062	133.5460227725904	46.03944645597441	15.0	0.9178082191780822	227.0	5825.0	47.0	0.0017658902084311538	21.37755832643195	0.567701425329882
6	106	small	api	A1	823.0	72.0	90.01219323999995	22.313708480000003	8.43405819704004E-5	895.0	114.32590171999988	35.22782990761707	28.160255680657446	33.09573428450827	47.94252045636864	8.602325267042627	-1.0	13.038404810405298	15.016536681006796	18.217164141459357	15.620499351813308	20.225022516735777	-1.0	1.2509769196383453	-1.0	0.24789650909299427	0.08748481166464156	86.0	3.0	31.76476034853718	97.0	33.0	13029.0	4825.0	0.4166666666666667	0.1452513966480447	0.25384615384615383	0.0049653749133124325	-1.0	71.9473230700894	26.18962010041709	4.0	1.0384615384615385	100.0	5848.0	95.0	5.29275863722027E-4	21.095023109728988	0.5988169911416472
6	107	medium	iso	B	1040.0	478.0	103.66904747999995	65.94112544	4.88367310803348E-5	1518.0	172.02438647999998	39.11521443121589	31.906112267087632	72.73923392555362	74.10473162741869	24.08318915758459	25.313758069463542	13.45362404707371	38.19485644459905	10.844317135964953	14.866068747318506	39.713338412175915	0.9513873479985807	1.2259473703276824	0.7760425700364978	0.6360734186616454	0.4596153846153846	95.0	3.0	32.2490309931942	25.0	232.0	2218.0	28418.0	0.18181818181818182	0.16930171277997366	0.9027237354085603	-1.0	0.2505856105059471	138.45544840126564	46.07680962081059	6.0	0.7859922178988327	288.0	13137.0	136.0	0.006717050765671884	23.53720459187964	0.6017403952436415
6	113	small	api	A1	1324.0	322.0	118.88225087999986	54.11269832000001	9.250222606814511E-5	1646.0	175.82337632	42.720018726587654	36.89173349139343	45.0	46.11601039140727	20.396078054371138	18.982775863296247	13.152946437965905	29.82208430557407	28.678511413588726	20.396078054371138	41.376757072084125	1.0744518189148275	1.1579835015493083	0.9278645312971034	0.4551789516049923	0.243202416918429	97.0	3.0	40.80441152620633	15.0	194.0	1014.0	16152.0	0.0	0.12697448359659783	0.9282296650717703	-1.0	0.2571689217906948	56.44496559199018	22.242640687119284	1.0	0.6220095693779905	104.0	11132.0	158.0	5.924821020640176E-4	27.018512172212592	0.6324555320336759
7	122	medium	iso	A1	941.0	393.0	100.84062035999992	59.69848476000001	1.009592495279768E-4	1334.0	162.95331867999994	37.33630940518894	31.016124838541646	33.476278296102635	61.800100838839015	22.67156809750927	22.401795091612705	13.038404810405298	29.595855016308303	23.47166203997746	16.492422502470642	33.581880358911185	1.0120424727033401	1.203770928816795	0.8407267931765824	0.5920083052531516	0.41764080765143463	108.0	5.0	33.734255586866	32.0	290.0	2148.0	26392.0	0.5	0.2413793103448276	0.9006211180124224	-1.0	0.23194654143973617	122.28675478381065	47.02027204057095	1.0	0.5279503105590062	157.0	7463.0	58.0	0.0012202092985356256	23.769728648009426	0.6366384098131013
7	124	small	api	A1	897.0	115.0	94.25483391999994	29.142135600000003	4.680030862762597E-5	1012.0	125.39696951999986	35.90264614203248	29.614185789921695	34.33021719550334	34.6764110459643	10.770329614269007	13.681178975893996	13.416407864998739	15.20779270252113	22.556757249336023	16.15549442140351	26.729999860867622	0.7872369503568475	1.212346218015924	0.6493499453029244	0.30918452017786996	0.1282051282051282	117.0	3.0	34.20526275297414	80.0	65.0	10705.0	8717.0	0.6923076923076923	0.1432806324110672	0.4482758620689655	-1.0	4.020210172150719E-4	102.10843862513732	37.545601790123634	4.0	0.8689655172413793	129.0	8355.0	101.0	4.3555002065567134E-4	20.223748416156685	0.5632940908074192
7	125	small	api	A1	1125.0	144.0	107.25483391999991	32.970562720000004	4.0529302563453585E-5	1269.0	142.22539663999987	41.19465984809196	33.13608305156178	48.14972198836696	64.60844127189027	11.661903789690601	15.739697807022788	13.892443989449804	23.78949124992936	17.473398986206075	17.69180601295413	26.333331138011033	0.7409229791239865	1.2431964207715962	0.5959822331728793	0.30740397905601485	0.128	122.0	3.0	36.89173349139343	55.0	104.0	7414.0	18433.0	0.46153846153846156	0.12529550827423167	0.6540880503144654	-1.0	0.07195485270647366	110.11896628831587	40.85499258812455	10.0	1.1823899371069182	80.0	9005.0	128.0	4.78562308540729E-4	23.08679276123039	0.5604316881451255
7	129	small	api	A1	762.0	159.0	87.08326103999995	34.72792204	8.652564811978556E-5	921.0	124.22539663999987	32.14031735997639	29.154759474226502	10.939091183192147	27.975689990895603	13.0	15.599186072305601	11.704699910719626	8.991821604097947	25.690488054347824	15.033296378372908	19.168367346938787	0.8333768146454685	1.1024037906534332	0.7559633064682197	0.3987898664480241	0.20866141732283464	72.0	2.0	31.400636936215164	21.0	92.0	1944.0	11981.0	0.3333333333333333	0.12269272529858849	0.8141592920353983	-1.0	0.14353777047356997	93.04917533244151	39.40175425099138	1.0	0.9026548672566371	209.0	4810.0	30.0	0.00248509296168498	20.024984394500787	0.6230487449833786
7	130	medium	E	A1	903.0	258.0	97.42640679999992	47.455844080000006	5.3318568082583334E-5	1161.0	147.29646443999994	36.49657518178932	30.59411708155671	39.20720350496782	45.0	17.204650534085253	17.901252815519726	11.40175425099138	22.35826227352859	23.92616848685845	16.1245154965971	31.619357738318847	0.9610863949795433	1.1929278784054478	0.8056533947921476	0.4870942656996362	0.2857142857142857	121.0	4.0	33.61547262794322	50.0	83.0	6312.0	11072.0	0.3	0.11455641688199827	0.6240601503759399	-1.0	0.1410583292913578	83.33547814312215	35.446001143484594	4.0	0.8195488721804511	91.0	15634.0	213.0	4.5614872628884257E-4	22.02271554554524	0.6034186889002644
7	131	small	E	A1	927.0	79.0	97.25483391999992	22.899494920000002	4.613164937491791E-5	1006.0	122.56854239999988	37.12142238654117	30.14962686336267	43.8542371618249	55.61965527615514	8.06225774829855	-1.0	12.083045973594572	18.34520220989444	15.323572729233833	15.620499351813308	22.2283300671713	-1.0	1.2312398609367372	-1.0	0.23545868104444778	0.08522114347357065	112.0	3.0	33.015148038438355	84.0	23.0	10881.0	3445.0	0.5	0.10636182902584493	0.21495327102803738	0.03494956175659333	-1.0	35.47066638254186	12.815967813364475	2.0	0.8130841121495327	73.0	8461.0	150.0	0.001079770492076022	21.0	0.5657110813623836
7	137	small	api	A1	1040.0	83.0	105.25483391999992	24.313708480000003	6.735070720766175E-5	1123.0	131.98275595999985	37.36308338453881	33.24154027718932	31.913651330789037	42.08916217383225	8.94427190999916	-1.0	12.083045973594572	15.36275778132183	22.110888781659867	17.72004514666935	22.91969676937284	-1.0	1.1239877295992127	-1.0	0.23099849740373823	0.0798076923076923	119.0	8.0	35.73513677041127	95.0	51.0	13063.0	5493.0	0.6666666666666666	0.13000890471950133	0.3493150684931507	0.03266618998244977	-1.0	80.26427791579097	33.016433615169476	2.0	0.5068493150684932	98.0	10758.0	116.0	8.853793451548261E-4	18.027756377319946	0.48250183722203177
7	138	small	api	A1	1142.0	190.0	103.84062035999993	39.213203400000005	5.0415599163712925E-5	1332.0	145.05382375999994	42.2965719651132	34.23448553724738	30.457225509105513	40.47904210041855	14.422205101855956	20.633765758684255	19.72308292331602	17.590078000024718	25.0624476032067	16.55294535724685	27.09626413075969	0.6989613660698847	1.2354960590570059	0.565733383725536	0.3776287474405842	0.16637478108581435	129.0	8.0	37.16180835212409	83.0	146.0	9611.0	20718.0	0.6666666666666666	0.17192192192192193	0.6375545851528385	-1.0	0.11563078612142896	89.44473004916144	30.405929560414382	1.0	0.6462882096069869	143.0	12922.0	128.0	3.0743276619421133E-4	28.635642126552707	0.677020401326419
8	139	small	api	A1	1269.0	81.0	124.22539663999984	26.798989840000004	1.5938711401976716E-4	1350.0	153.43860003999993	49.658836071740545	30.463092423455635	29.63838368815135	57.02227668618352	9.433981132056603	-1.0	11.661903789690601	19.271494777232647	24.81691581048756	22.090722034374522	22.972824283405014	-1.0	1.630131156136492	-1.0	0.2157287524519836	0.06382978723404255	63.0	4.0	44.553338819890925	92.0	77.0	8075.0	6804.0	0.7272727272727273	0.12518518518518518	0.4556213017751479	-1.0	0.009668768706601586	28.30082684943534	10.099019513592784	1.0	0.3905325443786982	81.0	11644.0	171.0	9.575115474002375E-4	32.69556544854363	0.6584037813795995
8	141	medium	iso	A1	889.0	433.0	94.42640679999995	63.52691188000001	6.993554705716513E-5	1322.0	160.36753223999997	37.94733192202055	28.460498941515414	21.80140948635181	30.69972255081441	23.53720459187964	22.468258137525957	13.341664064126334	18.3412104289766	35.41750979388585	17.029386365926403	35.92520700865839	1.0475758489069678	1.3333333333333333	0.7856818866802259	0.6727663800080131	0.4870641169853768	83.0	3.0	34.52535300326414	26.0	307.0	2952.0	35554.0	0.5714285714285714	0.2518910741301059	0.9219219219219219	-1.0	0.15875731787264616	117.14974027961304	48.7032530848123	9.0	0.4954954954954955	183.0	6850.0	28.0	0.0012082961621483702	19.6468827043885	0.5177408189003022
8	145	medium	iso	A1	881.0	232.0	94.59797967999994	44.627416960000005	8.745472331522378E-5	1113.0	141.63961019999988	37.21558813185679	29.154759474226502	46.78991060824609	72.51989243095018	15.297058540778355	19.124940408783907	13.341664064126334	25.500067247026784	15.263374077683286	15.0	26.73463822320195	0.7998486904436345	1.2764841419719566	0.6266029198043939	0.47175866874707906	0.2633371169125993	88.0	3.0	33.421549934136806	69.0	148.0	8940.0	18168.0	0.35714285714285715	0.1949685534591195	0.6820276497695853	-1.0	0.04854136890645259	115.76769227816146	41.73601238201133	7.0	0.7603686635944701	161.0	7229.0	71.0	0.0010723429665593428	23.53720459187964	0.6324555320336759
8	149	small	api	A1	958.0	151.0	101.15432883999992	33.1421356	1.2278564513552165E-4	1109.0	136.7106779999999	36.124783736376884	31.89043743820395	47.29061004263855	57.82878287145543	12.165525060596439	14.702270807972655	13.038404810405298	22.671416000071012	17.967768586126706	17.0	26.783776947926032	0.8274589156662381	1.1327779308884705	0.7304687821886132	0.32763932082849684	0.15762004175365343	49.0	3.0	35.17101079013795	12.0	67.0	1539.0	11349.0	0.07142857142857142	0.07123534715960325	0.8481012658227848	-1.0	0.14071384117451763	53.115281531294414	20.621298708284264	5.0	1.0506329113924051	116.0	13246.0	139.0	0.0010764313506230034	21.2602916254693	0.5885237066225159
8	150	medium	iso	A1	744.0	302.0	85.01219323999996	51.69848476000001	5.998540734105124E-5	1046.0	138.71067799999986	31.622776601683793	28.600699292150182	13.031157462672297	21.614778942786245	18.027756377319946	19.901816738018656	13.601470508735444	9.992797406132079	32.23697401878053	14.866068747318506	27.127481024919536	0.9058347091942278	1.1056644552171162	0.8192672785310364	0.6081302315545345	0.40591397849462363	51.0	3.0	31.240998703626616	14.0	200.0	735.0	13326.0	0.0	0.2045889101338432	0.9345794392523364	-1.0	0.20723839040503927	51.44356195711512	20.811388300841898	3.0	0.35514018691588783	115.0	9510.0	88.0	2.011263865158598E-4	19.79898987322333	0.6260990336999411
8	154	small	api	A1	969.0	104.0	100.42640679999994	27.142135600000003	6.887665333835432E-5	1073.0	129.9827559599999	38.63935817272331	30.59411708155671	43.45878135627612	61.12757582595981	9.486832980505138	15.808909032439328	12.649110640673518	19.772585160053996	17.062103757022008	16.401219466856727	22.579253573538715	0.600094096375562	1.2629669315090835	0.4751463252157573	0.27026891098527306	0.10732714138286893	66.0	4.0	34.828149534535996	59.0	45.0	7256.0	7454.0	0.38461538461538464	0.09692451071761417	0.4326923076923077	-1.0	0.05118305798746043	29.720412226131984	10.12899020449196	3.0	0.6730769230769231	167.0	15827.0	123.0	0.002286735068682274	25.0	0.6470086767033375
8	155	medium	iso	A1	1205.0	387.0	114.05382375999984	59.69848476000001	9.284506008978156E-5	1592.0	176.16652208	42.01190307520001	34.20526275297414	37.85108053212071	44.64115847365125	24.186773244895647	19.893003926422807	12.36931687685298	28.51572797965417	32.80196992208289	19.6468827043885	40.58228900193976	1.2158431845866002	1.228229216615127	0.9899155370504364	0.5234237905571829	0.3211618257261411	68.0	3.0	39.81205847478876	38.0	216.0	1562.0	12450.0	0.0	0.15954773869346733	0.8503937007874016	-1.0	0.23505733514266772	42.08536288787849	16.76305461424021	2.0	0.25196850393700787	207.0	10612.0	79.0	5.579135128848907E-4	23.430749027719962	0.5577169162220441
8	157	small	api	A1	1188.0	189.0	114.74011527999991	41.213203400000005	5.7672080591569144E-5	1377.0	158.36753223999995	42.01190307520001	35.014282800023196	56.309932474020215	60.33531670239071	14.7648230602334	16.187154659523856	10.295630140987	28.087277976620967	17.307222982719455	18.027756377319946	32.323731374908	0.9121320807018043	1.1998504528892473	0.7602048059450948	0.3591873975324808	0.1590909090909091	45.0	3.0	38.28837943815329	57.0	156.0	2752.0	10881.0	0.8	0.15468409586056645	0.7323943661971831	-1.0	0.08964280557603115	96.20545162647434	45.0172268789346	4.0	0.38497652582159625	90.0	8802.0	139.0	8.347451329933631E-4	26.476404589747453	0.6302119792658644
9	160	medium	iso	A1	1155.0	351.0	110.81118307999989	59.11269832000001	9.970959361323812E-5	1506.0	172.75230851999993	38.3275357934736	36.345563690772494	89.6688142115846	82.50414236027014	21.0	20.115484970577395	12.0	38.43189940353071	2.8889357967684424	18.110770276274835	38.763157894736835	1.0439718470977146	1.0545313348160918	0.9899865586068917	0.5334542658688494	0.3038961038961039	91.0	4.0	36.013886210738214	43.0	249.0	3164.0	23258.0	0.38461538461538464	0.19389110225763612	0.8527397260273972	-1.0	0.1912004862962379	133.77084122400947	49.500875962514456	6.0	0.4897260273972603	181.0	8667.0	66.0	5.407568272216976E-4	15.524174696260024	0.4050397286147333
9	165	small	api	A1	1039.0	143.0	107.74011527999988	36.041630520000005	9.950988297489972E-5	1182.0	146.6101729199999	38.63935817272331	33.54101966249684	43.89404124771147	65.4454551525595	12.206555615733702	19.97668892458095	10.0	23.344073055456416	19.1407418873982	18.867962264113206	25.665065653593942	0.6110399807404399	1.1520030864156185	0.5304152288703066	0.3345237790616187	0.13763233878729547	86.0	4.0	36.40054944640259	122.0	145.0	11262.0	16080.0	0.7777777777777778	0.22588832487309646	0.5430711610486891	-1.0	0.035904049514210744	113.65535017368427	43.329329686149	2.0	0.5280898876404494	105.0	7097.0	103.0	6.4625487326853E-4	25.0	0.6470086767033375
9	166	small	api	A1	742.0	85.0	87.66904747999993	23.899494920000002	9.94253974498587E-5	827.0	113.98275595999988	34.20526275297414	26.40075756488817	17.037767795625633	37.874983651098205	8.0	12.217081668853922	11.045361017187261	9.472226608515914	20.83273552466068	15.231546211727817	15.428571428571425	0.6548208661316476	1.2956167136077041	0.5054124875467753	0.2726104093403345	0.11455525606469003	56.0	3.0	33.1058907144937	41.0	39.0	6319.0	6708.0	0.5833333333333334	0.09673518742442563	0.4875	0.00698675018263353	-1.0	64.15815460691846	29.202978033586568	5.0	0.9625	86.0	6349.0	80.0	3.3485109844591006E-4	19.849433241279208	0.5803034867654482
9	170	large	api	A1	990.0	713.0	102.66904747999993	84.42640679999994	6.214298197553336E-5	1703.0	189.09545428000004	39.05124837953327	31.064449134018133	45.57179518347322	58.24051991518721	31.622776601683793	27.772489372517963	12.529964086141668	39.5121811472917	28.521349153098516	17.69180601295413	46.47042313942675	1.1386367342704198	1.2571041646693466	0.9057616435229239	0.8223160618729448	0.7202020202020202	86.0	3.0	34.66987164671943	290.0	426.0	7672.0	13418.0	0.4166666666666667	0.42043452730475633	0.5949720670391061	-1.0	0.30265146129133036	33.058160655312804	15.0	1.0	0.04748603351955307	94.0	10709.0	122.0	7.169848784405473E-4	27.294688127912362	0.6989453413278713
9	171	medium	iso	A1	1189.0	430.0	115.15432883999989	62.94112544000001	4.6811341552193825E-5	1619.0	180.50966783999993	41.97618372363071	33.734255586866	60.18300322255811	75.81570575172918	24.596747752497688	21.76809832509594	11.661903789690601	40.68973995457506	15.41459833494756	18.439088914585774	41.96927588538067	1.129944719339156	1.2443192533340977	0.9080826454396811	0.5465806285706634	0.3616484440706476	69.0	4.0	36.87817782917155	62.0	299.0	4077.0	26334.0	0.8181818181818182	0.22297714638665844	0.8282548476454293	-1.0	0.22006263251206185	100.54351496285229	37.66452719466534	6.0	0.5013850415512465	108.0	12947.0	156.0	4.4957513648251953E-4	27.16615541441225	0.6471802104086685
9	176	small	api	A1	833.0	92.0	92.08326103999994	25.142135600000003	7.200956211456234E-5	925.0	119.63961019999986	36.40054944640259	28.792360097775937	19.44003482817618	37.62374597891477	10.44030650891055	12.524292176571294	12.36931687685298	12.554755544910176	23.165867533433715	16.0	20.565603769707426	0.8336045152668049	1.2642433382602196	0.6593703047816447	0.2730369810543367	0.11044417767106843	63.0	3.0	33.24154027718932	44.0	60.0	7689.0	12653.0	0.5384615384615384	0.11243243243243244	0.5769230769230769	-1.0	0.06913330621919768	101.13320951450706	39.06659275674582	8.0	1.1826923076923077	70.0	11376.0	171.0	6.419586890867155E-4	18.24828759089466	0.5013190149166308
9	177	small	api	A1	880.0	206.0	95.25483391999994	40.627416960000005	9.628610968812748E-5	1086.0	137.88225087999984	36.6742416417845	29.614185789921695	14.036243467926482	25.86635679409453	15.0	16.32210285599551	12.206555615733702	10.852303474669315	30.76228421279209	17.88854381999832	24.874999999999993	0.9189992326564791	1.2384011467323706	0.7420852565272075	0.42651291580772754	0.2340909090909091	68.0	3.0	36.05551275463989	44.0	159.0	4177.0	18677.0	0.5454545454545454	0.1869244935543278	0.7832512315270936	-1.0	0.1167928797428375	121.14184654193143	44.68954491566091	7.0	0.7044334975369458	97.0	8352.0	119.0	3.1544290402571906E-4	23.769728648009426	0.6481314291425615
10	180	medium	iso	A1	1076.0	509.0	104.74011527999993	67.94112544	1.1591807750281006E-4	1585.0	175.09545427999993	39.319206502675	33.13608305156178	74.34421804115006	87.84343732528521	24.331050121192877	26.92342308088062	14.142135623730951	40.36195389375499	2.172857905020445	16.1245154965971	40.390561236750095	0.9037130994859012	1.1865978981731757	0.7616001181842735	0.6486638405769763	0.47304832713754646	95.0	3.0	32.984845004941285	41.0	357.0	2992.0	33574.0	0.5333333333333333	0.25110410094637226	0.8969849246231156	-1.0	0.1930430804702994	67.27476430908315	23.854008006780575	2.0	0.2562814070351759	125.0	15592.0	172.0	6.224451045432516E-4	22.80350850198276	0.5799585121442207
10	182	medium	iso	A1	1076.0	456.0	106.81118307999986	66.76955256	4.5462846835995864E-5	1532.0	176.40916275999996	39.56008088970496	32.31098884280702	17.21207192698475	23.016168908199063	25.019992006393608	22.08055571924102	12.0	15.748198335007153	40.85297439895142	19.026297590440446	40.27766155034424	1.1331232929337536	1.2243537665208817	0.925486835519469	0.625117620034137	0.42379182156133827	69.0	3.0	38.63935817272331	42.0	259.0	4239.0	33713.0	0.0	0.19647519582245432	0.8604651162790697	-1.0	0.1519841004796706	158.85604459225195	55.39226102982185	8.0	0.8372093023255814	205.0	11870.0	83.0	7.825257883685939E-4	22.360679774997898	0.5652334189442215
10	183	small	api	A1	1137.0	238.0	109.66904747999993	44.627416960000005	1.383551333526593E-4	1375.0	156.71067799999994	40.792156108742276	33.734255586866	68.57470620191262	77.6805547433634	17.46424919657298	17.372746465741933	13.92838827718412	32.55527843293855	9.81198470936085	16.64331697709324	33.322590421047295	1.0052670273529567	1.2092205800629607	0.8313346993322056	0.4069280985424679	0.20932277924362358	121.0	4.0	34.828149534535996	94.0	206.0	9646.0	23680.0	0.5714285714285714	0.21818181818181817	0.6866666666666666	-1.0	0.11361574785630273	103.45269509835907	40.784046722748776	8.0	0.5066666666666667	104.0	13690.0	185.0	7.294469489582874E-4	25.317977802344327	0.620657994513763
10	184	medium	E	A1	753.0	268.0	87.25483391999994	48.041630520000005	4.298808993411902E-5	1021.0	138.12489155999987	33.28663395418648	28.30194339616981	25.657271481643505	32.063650082417325	18.788294228055936	17.351799722283825	10.770329614269007	16.583232800280626	29.043941912174265	15.264337522473747	31.238368716526743	1.0827864849043474	1.176125380799513	0.9206386517807182	0.5505899027215756	0.3559096945551129	131.0	3.0	30.886890422961002	446.0	182.0	10411.0	5573.0	0.8181818181818182	0.6150832517140059	0.2898089171974522	-1.0	0.07147968246395797	42.47623408981714	19.811388300841898	1.0	0.04617834394904458	93.0	10472.0	149.0	7.088377235813224E-4	20.0	0.6008417681261097
10	186	small	api	A1	891.0	79.0	95.74011527999993	23.313708480000003	3.5495539257353186E-5	970.0	121.88225087999986	36.124783736376884	29.732137494637012	32.0446807187342	48.3664606634298	8.0	-1.0	11.045361017187261	14.948186373673195	19.843847422891216	16.76305461424021	20.000000000000004	-1.0	1.2150079604230593	-1.0	0.24351034476840897	0.08866442199775533	88.0	3.0	34.92849839314596	48.0	37.0	9992.0	7570.0	0.6666666666666666	0.08762886597938144	0.43529411764705883	0.008840546858006695	-1.0	91.65950720117452	35.61240865076502	10.0	1.3529411764705883	91.0	12145.0	170.0	3.503706343026406E-4	19.4164878389476	0.53748384988657
10	193	small	api	A1	913.0	225.0	100.91168815999991	45.041630520000005	7.815441239456943E-5	1138.0	148.36753223999986	37.36308338453881	29.120439557122072	22.23394780451119	32.878135633015575	16.76305461424021	16.117743310529924	8.54400374531753	15.576872872350705	29.80724237686552	17.11724276862369	28.694405251434716	1.0400373235432219	1.2830535511405359	0.8105954132769507	0.4463470123360192	0.24644030668127054	62.0	3.0	35.05709628591621	100.0	133.0	4580.0	7271.0	0.4444444444444444	0.2047451669595782	0.5708154506437768	-1.0	0.14783557520263743	39.85667115964205	16.763748168903824	1.0	0.1888412017167382	85.0	11103.0	189.0	2.2165103499759787E-4	26.476404589747453	0.7086247223563897
11	195	small	api	A1	892.0	77.0	97.49747459999993	22.899494920000002	9.50129660863278E-5	969.0	122.81118307999989	36.24913792078372	29.966648127543394	37.874983651098205	35.81116392264124	8.06225774829855	-1.0	13.416407864998739	14.814145405982385	19.688555005846997	16.1245154965971	25.31831819202527	-1.0	1.2096493997760753	-1.0	0.2348726981283269	0.08632286995515695	98.0	5.0	33.97057550292606	79.0	28.0	15036.0	5226.0	0.6153846153846154	0.11042311661506708	0.2616822429906542	0.028837387343233285	-1.0	71.34756332829423	29.30194339616981	5.0	1.102803738317757	90.0	8686.0	156.0	6.240482351303828E-4	17.4928556845359	0.48257301243311057
11	196	small	api	A1	858.0	121.0	94.49747459999993	29.384776280000004	7.093917183959884E-5	979.0	125.88225087999983	34.23448553724738	30.265491900843113	19.85521436932106	26.980230718222856	10.816653826391969	13.807642641602333	11.661903789690601	10.223609162147255	24.51637007688383	15.652475842498529	22.534695471649933	0.7833816464659553	1.1311392410011913	0.6925598706774334	0.31095832353598185	0.14102564102564102	107.0	3.0	33.24154027718932	69.0	81.0	15155.0	19286.0	0.6363636363636364	0.15321756894790603	0.54	-1.0	0.037427134623721214	91.06219568145931	36.003064180809496	4.0	1.52	77.0	6011.0	111.0	3.5865344705575885E-4	15.297058540778355	0.4468318510040129
11	197	small	api	A1	956.0	219.0	99.15432883999992	42.041630520000005	5.90071551150373E-5	1175.0	143.19595935999985	37.53664875824692	31.827660925679098	54.18883607735876	63.56170919024969	16.15549442140351	16.36743724128833	13.0	26.320943203085847	15.803863223708376	15.297058540778355	29.395264251098837	0.9870509465373006	1.1793718943374099	0.83692934457442	0.42400196755746644	0.2290794979079498	73.0	3.0	32.14031735997639	22.0	125.0	3376.0	22793.0	0.07692307692307693	0.1251063829787234	0.8503401360544217	-1.0	0.12587912109514687	108.27539856222654	36.08322513913491	8.0	1.0816326530612246	86.0	7856.0	146.0	8.200476762863077E-4	23.600847442411894	0.6287414626279527
11	198	medium	iso	A1	899.0	301.0	94.84062035999995	50.455844080000006	5.8272979334448606E-5	1200.0	147.2964644399999	36.124783736376884	30.14962686336267	31.35708522400992	45.0	17.029386365926403	24.85773747838982	14.212670403551895	20.761369963434994	25.57245578839672	16.55294535724685	29.36101097573518	0.6850738680755227	1.1981834435329324	0.5717604193023498	0.532006685410509	0.3348164627363737	94.0	3.0	34.539832078341085	59.0	204.0	9843.0	34353.0	0.6666666666666666	0.21916666666666668	0.7756653992395437	-1.0	0.15057131065532062	150.46140515116366	44.61599336291893	14.0	0.9961977186311787	94.0	12087.0	190.0	2.2285661158487775E-4	18.24828759089466	0.5051459331649651
11	199	medium	E	A1	787.0	303.0	88.42640679999992	51.284271200000006	6.494138776166603E-5	1090.0	142.12489155999992	33.24154027718932	29.154759474226502	26.980230718222856	35.96767648431386	19.1049731745428	19.183795439033155	12.041594578792296	17.778959550967322	27.57697249091542	14.422205101855956	30.270882429369433	0.9958912059534384	1.140175425099138	0.8734543685388113	0.5799655674802343	0.3850063532401525	113.0	3.0	30.528675044947494	137.0	204.0	14176.0	24636.0	0.4	0.3128440366972477	0.5982404692082112	-1.0	0.10776408877235646	124.59236947100888	40.69193182756711	6.0	0.7243401759530792	128.0	7817.0	94.0	3.2613476626856765E-4	18.24828759089466	0.548960350174171
11	200	medium	iso	A1	801.0	346.0	90.18376611999996	54.69848476000001	5.366655906407732E-5	1147.0	147.2964644399999	34.36568055487916	27.294688127912362	43.57973445360096	64.6758185980528	21.633307652783937	19.265230129480173	12.206555615733702	29.709872859044566	19.857343577622146	15.0	32.86846296650655	1.122919763085522	1.2590611181864282	0.8918707335693074	0.6065225163386648	0.43196004993757803	101.0	3.0	31.38470965295043	43.0	216.0	6984.0	38567.0	0.5454545454545454	0.22580645161290322	0.833976833976834	-1.0	0.1543132652583623	137.02463366632674	46.331924485462366	14.0	0.9806949806949807	114.0	15266.0	231.0	6.025480578146985E-4	20.223748416156685	0.5884867719660323
11	203	medium	api	A1	1050.0	316.0	103.49747459999992	51.870057640000006	6.305073003669192E-5	1366.0	157.78174579999992	40.26164427839479	32.01562118716424	49.39870535499554	72.60581790472605	19.026297590440446	20.15174478159146	14.035668847618199	30.103092452445704	16.117132226904147	15.652475842498529	31.545653460484026	0.9441513772951756	1.2575624893555575	0.7507788959091881	0.5011722057998896	0.30095238095238097	83.0	3.0	34.20526275297414	51.0	213.0	7677.0	38014.0	0.5333333333333333	0.19326500732064422	0.8068181818181818	-1.0	0.15936219661736353	114.56719060954146	43.051147830616706	15.0	0.8295454545454546	163.0	17179.0	154.0	0.0011684850915563007	25.298221281347036	0.628345457190445
11	204	medium	iso	A1	940.0	338.0	98.56854239999993	56.52691188000001	3.606678092107676E-5	1278.0	157.09545427999993	36.235341863986875	31.240998703626616	40.60129464500446	42.26306588959116	20.024984394500787	20.26856310288942	11.180339887498949	24.009708622748352	27.01578166584105	16.0	35.70027955576986	0.9879824382640174	1.1598650288916816	0.8518081101282035	0.5734782163117393	0.3595744680851064	91.0	3.0	34.36568055487916	98.0	255.0	12820.0	42153.0	0.6666666666666666	0.2762128325508607	0.7223796033994334	-1.0	0.16690321893020443	143.33692291354706	49.033205996142485	17.0	0.9093484419263456	90.0	8552.0	125.0	3.267475336055589E-4	24.20743687382041	0.6680615009701175
11	207	small	api	A1	933.0	135.0	98.32590171999992	33.384776280000004	7.363204877583288E-5	1068.0	134.1248915599999	37.69615364994153	30.083217912982647	42.6029714699404	63.43494882292201	12.041594578792296	17.849528290381762	13.038404810405298	22.28344058124622	16.85325025622343	16.55294535724685	24.913643956121987	0.6746169637032325	1.2530625466657095	0.5383745332572022	0.3395318598253892	0.14469453376205788	84.0	3.0	33.61547262794322	86.0	82.0	11216.0	9047.0	0.5714285714285714	0.15730337078651685	0.4880952380952381	0.014277081035135735	-1.0	92.24552316037256	38.676409404636175	3.0	0.5952380952380952	83.0	16082.0	255.0	9.038675342121496E-4	26.92582403567252	0.7142857142857143
11	210	medium	iso	A1	901.0	356.0	96.01219323999993	59.11269832000001	5.9629163736528E-5	1257.0	157.53910511999993	36.0	30.0	45.0	59.93141717813755	21.95449840010015	21.798529155823623	11.661903789690601	31.0	23.0	16.97056274847714	35.82049738963708	1.007155035239378	1.2	0.8392958626994818	0.6156790749716244	0.3951165371809101	85.0	4.0	33.12099032335839	99.0	203.0	10932.0	22400.0	0.18181818181818182	0.24025457438345266	0.6721854304635762	-1.0	0.09752049935271467	150.4447378767617	48.827370178653084	8.0	0.7019867549668874	139.0	10278.0	129.0	0.0013408484443808493	20.223748416156685	0.5617707893376856
11	212	small	api	A1	690.0	137.0	84.01219323999996	31.556349160000003	8.929626987080178E-5	827.0	117.98275595999988	32.01562118716424	25.96150997149434	26.13100054493856	45.43405063213939	11.661903789690601	14.534154355907502	10.295630140987	14.586629360395808	20.337800096363516	14.317821063276353	20.474094247313957	0.8023792443727932	1.233195650881528	0.6506504006880227	0.3756162997655841	0.19855072463768117	72.0	3.0	30.14962686336267	36.0	60.0	4458.0	10208.0	0.7	0.11608222490931076	0.625	-1.0	0.03597086689076737	81.22504601510188	31.400740332642545	6.0	0.90625	75.0	6207.0	117.0	4.3717283972670494E-4	17.08800749063506	0.5337396825986314
12	214	medium	iso	A1	1226.0	418.0	113.81118307999986	59.284271200000006	5.323191206348856E-5	1644.0	175.92388139999997	41.30375285612676	36.22154055254967	17.10272896905235	17.257803936939922	22.360679774997898	22.31752273140607	13.152946437965905	12.347546281726057	39.976212439094446	19.235384061671343	41.620243376820966	1.0019337739278338	1.140309115130095	0.8786510259663457	0.5209002278653765	0.34094616639477976	72.0	3.0	40.792156108742276	45.0	265.0	4466.0	34565.0	0.21428571428571427	0.18856447688564476	0.8548387096774194	-1.0	0.2553015226387355	105.81082950562347	32.0415945787923	6.0	0.7419354838709677	124.0	14298.0	170.0	0.0022621611965512574	26.019223662515376	0.6299481733088046
12	215	small	api	A1	733.0	122.0	84.01219323999996	29.970562720000004	8.090732763130536E-5	855.0	116.81118307999989	33.61547262794322	26.419689627245813	43.95837332399003	52.18053549772016	10.770329614269007	13.90576429249687	12.529964086141668	17.49194504887665	17.25985454158179	13.341664064126334	22.143195151014606	0.7745226646823253	1.272364403300053	0.6087270774579151	0.3567406297129069	0.1664392905866303	69.0	3.0	29.832867780352597	41.0	64.0	5615.0	8959.0	0.5	0.12280701754385964	0.6095238095238096	-1.0	0.06434345017277525	39.66713745670941	13.345230764828106	4.0	0.7142857142857143	102.0	7818.0	131.0	8.400670883056008E-4	19.4164878389476	0.5776056774167571
12	219	small	api	A1	1068.0	138.0	105.91168815999991	34.798989840000004	4.5798307691211144E-5	1206.0	142.7106779999999	39.21734310225516	32.89376840679705	34.82448915695679	41.978859123735134	13.0	14.342137079048591	12.083045973594572	18.741708179556266	24.624724962574508	17.72004514666935	28.020527859237536	0.9064200075866501	1.1922423304394465	0.760264909611584	0.32856609543820564	0.12921348314606743	92.0	4.0	37.48332962798263	124.0	120.0	19866.0	22126.0	0.8333333333333334	0.2023217247097844	0.4918032786885246	-1.0	0.016554746403973346	120.67926560196308	40.551282114523275	10.0	0.9549180327868853	119.0	13579.0	191.0	9.009320696773396E-4	23.323807579381203	0.5947319663794356
12	220	small	api	A1	797.0	193.0	90.01219323999995	40.041630520000005	2.8259058462337498E-5	990.0	132.4680373199999	34.36568055487916	28.284271247461902	29.797591290823853	50.02661162971851	15.264337522473747	14.979786334737142	11.40175425099138	19.350700735812573	23.05168106668145	15.620499351813308	25.250707593146874	1.0189956773333109	1.2150102880222866	0.8386724683557739	0.4448467377440389	0.24215809284818068	89.0	4.0	31.906112267087632	97.0	144.0	14472.0	26992.0	0.5	0.24343434343434345	0.5975103734439834	-1.0	0.11841437209848678	121.36805654948614	39.51955618322903	14.0	0.946058091286307	82.0	11038.0	204.0	5.731552092245504E-4	21.02379604162864	0.6117671962891981
12	225	medium	iso	A1	793.0	344.0	89.42640679999995	54.870057640000006	7.595203741590747E-5	1137.0	146.71067799999992	33.24154027718932	29.274562336608895	24.482485897347118	36.11383887009336	20.518284528683193	22.09564478355073	12.727922061357855	18.410699230443317	30.81173305440049	15.264337522473747	31.236791372025145	0.9286121645093691	1.1355093850752322	0.8177934737614209	0.6135777965754075	0.4337957124842371	74.0	3.0	31.906112267087632	73.0	237.0	6231.0	26437.0	0.6	0.2726473175021988	0.7645161290322581	-1.0	0.1442323697116409	138.6980129489342	43.90724809414742	7.0	0.6741935483870968	120.0	12920.0	137.0	5.471632611380649E-4	19.313207915827967	0.5809961799237349
12	226	small	api	A1	793.0	56.0	91.91168815999993	19.899494920000002	2.2006533995819685E-4	849.0	114.22539663999986	34.828149534535996	27.80287754891569	15.068488159492205	32.39139320663378	6.324555320336759	-1.0	11.40175425099138	8.096898737625022	19.925995035057298	15.811388300841896	15.114615257075975	-1.0	1.25268147058736	-1.0	0.21650668504052442	0.07061790668348046	56.0	6.0	31.906112267087632	97.0	23.0	6766.0	1425.0	0.6666666666666666	0.1413427561837456	0.19166666666666668	0.03811275585093929	-1.0	19.43397840021018	8.0	1.0	0.35	66.0	9864.0	198.0	5.95308745355828E-4	19.849433241279208	0.5699250033825737
12	227	small	api	A1	1122.0	171.0	110.66904747999992	38.384776280000004	1.238514494713331E-4	1293.0	151.88225087999993	38.3275357934736	34.23448553724738	54.63324049971422	67.57272518213259	15.524174696260024	13.706604040151124	12.083045973594572	29.534901646162094	16.533036530786703	18.35755975068582	31.95157410212063	1.1326054689246616	1.1195592745733816	1.0116529733151034	0.346842926310872	0.15240641711229946	83.0	4.0	37.53664875824692	85.0	124.0	9881.0	20819.0	0.5	0.16163959783449341	0.5933014354066986	-1.0	0.10571932303860389	116.31105896171145	40.20012049141376	5.0	0.8803827751196173	103.0	11265.0	168.0	7.04865539460734E-4	22.360679774997898	0.583410316162446
13	231	medium	iso	A1	1038.0	314.0	106.3969695199999	54.284271200000006	3.7298148079957483E-5	1352.0	163.09545427999996	40.311288741492746	30.4138126514911	39.84523586925377	58.738476831216545	19.6468827043885	20.35516256861805	10.44030650891055	28.230305592503846	23.64057437451038	18.027756377319946	33.02533606734729	0.9652039200452509	1.3254270092150515	0.7282211040929873	0.5102050504342227	0.302504816955684	111.0	2.0	37.107950630558946	6.0	105.0	491.0	11262.0	0.0	0.08210059171597633	0.9459459459459459	-1.0	0.21305127092575815	137.47594995810437	49.92315477272345	5.0	1.936936936936937	155.0	16216.0	174.0	9.569071335676256E-4	24.20743687382041	0.6005126015458665
13	234	medium	iso	A1	1100.0	422.0	107.39696951999987	63.284271200000006	4.831097343174472E-5	1522.0	173.09545427999998	39.96248240537617	32.7566787083184	43.14491474650535	48.836248122468646	24.331050121192877	21.227423826136107	12.165525060596439	30.57868096391339	28.543797383297026	17.72004514666935	40.61822848100779	1.1462083350517294	1.2199796799065559	0.9395306773794159	0.5892556510937208	0.3836363636363636	100.0	3.0	38.01315561749642	93.0	269.0	12132.0	40713.0	0.6153846153846154	0.2378449408672799	0.7430939226519337	-1.0	0.15500808467345994	150.29430430751563	54.61547262794322	12.0	0.7320441988950276	109.0	16818.0	240.0	2.390136163487524E-4	29.206163733020468	0.7308395769000413
13	235	medium	F	A1	925.0	280.0	99.91168815999993	50.455844080000006	8.03863129901583E-5	1205.0	152.36753223999992	39.81205847478876	28.635642126552707	47.60256220249981	70.73128372194157	19.1049731745428	17.72822694767497	12.165525060596439	29.9155593965132	16.97185618720075	15.811388300841896	31.690839903733256	1.0776584274858005	1.3902973887871228	0.775127995044237	0.5050044194949377	0.3027027027027027	81.0	3.0	34.0	70.0	137.0	4493.0	9161.0	0.46153846153846156	0.17178423236514523	0.6618357487922706	-1.0	0.07211313765245961	61.58960261508878	22.029386365926403	3.0	0.4057971014492754	120.0	15619.0	229.0	4.973519153302257E-4	28.0178514522438	0.7037528961228238
13	237	medium	iso	A1	1074.0	453.0	106.15432883999992	62.69848476000001	5.2381838646502516E-5	1527.0	171.68124071999998	39.96248240537617	32.7566787083184	47.819569555721216	60.51222341247879	22.825424421026653	24.339605778520653	15.652475842498529	32.105112665058	22.896094157724885	16.76305461424021	36.88289613624332	0.9377894050021861	1.2199796799065559	0.7686926433676469	0.5906352142690449	0.42178770949720673	190.0	4.0	36.124783736376884	47.0	259.0	6265.0	43052.0	0.6	0.20039292730844793	0.8464052287581699	-1.0	0.14821185641633558	147.10720961300277	52.415797279135404	14.0	0.9673202614379085	95.0	13041.0	212.0	3.6144957496231096E-4	27.313000567495326	0.6834660642558305
13	240	medium	iso	A1	721.0	291.0	86.59797967999997	49.870057640000006	6.971543153377842E-5	1012.0	139.29646443999985	32.7566787083184	25.495097567963924	29.9816393688493	55.048477235687656	17.69180601295413	20.040578984035143	10.63014581273465	21.88866601478499	22.749471676029348	14.560219778561036	26.705315602711824	0.8827991460250671	1.2848226456477292	0.6870980590321193	0.5758801512954652	0.40360610263522884	87.0	3.0	31.04834939252005	34.0	150.0	4680.0	26795.0	0.5555555555555556	0.18181818181818182	0.8152173913043478	-1.0	0.09252294482425749	114.79172750934603	39.721732938657965	12.0	0.9782608695652174	200.0	5801.0	44.0	7.273397148246552E-4	20.8806130178211	0.6374459756360639
13	242	small	api	A1	971.0	172.0	100.66904747999993	37.798989840000004	4.453369848311316E-5	1143.0	140.4680373199999	36.87817782917155	30.805843601498726	29.88283234541285	28.47420361007437	14.560219778561036	13.884768911188397	11.704699910719626	15.29359727621526	27.657090356666927	16.76305461424021	32.07798419964228	1.04864689298706	1.1971163103411133	0.8759774500844053	0.3754777738163221	0.17713697219361482	77.0	3.0	35.90264614203248	44.0	109.0	5262.0	17715.0	0.6666666666666666	0.13385826771653545	0.7124183006535948	-1.0	0.08510889323254157	119.25121615716532	44.31134927676585	8.0	1.1830065359477124	144.0	6129.0	74.0	3.223797716405519E-4	22.561028345356956	0.6117717759772454
13	243	small	api	A1	705.0	73.0	85.18376611999996	23.727922040000003	1.2214590925193852E-4	778.0	111.74011527999988	32.984845004941285	26.68332812825267	22.166345822082434	28.072486935852936	8.246211251235321	12.01992066447581	11.704699910719626	9.216353751380653	20.537168278486604	14.142135623730951	19.584751721683904	0.6860453975878998	1.2361593293910171	0.5549813695341959	0.27854981202138956	0.10354609929078014	104.0	6.0	30.805843601498726	88.0	43.0	12772.0	7299.0	0.75	0.16838046272493573	0.3282442748091603	0.031172864977676375	-1.0	50.94130347605255	19.69180601295413	4.0	0.7633587786259542	80.0	5241.0	93.0	4.315431291710503E-4	17.029386365926403	0.5162791082806458
14	251	small	E	A1	912.0	28.0	103.74011527999991	13.656854240000001	2.9198609556507684E-4	940.0	120.22539663999989	38.63935817272331	29.427877939124322	25.129177954815162	82.00252652819616	3.1622776601683795	-1.0	10.770329614269007	10.63682264500287	16.95671026746309	17.46424919657298	10.741290234125653	-1.0	1.3130188405923875	-1.0	0.13164487241159747	0.03070175438596491	64.0	3.0	36.6742416417845	139.0	4.0	20654.0	432.0	0.7272727272727273	0.15212765957446808	0.027972027972027972	0.1299139692284664	-1.0	70.38661260043506	30.463092423455635	6.0	0.7342657342657343	123.0	6875.0	93.0	6.52148165229169E-4	20.024984394500787	0.5182535461636376
14	255	medium	iso	A1	886.0	285.0	98.08326103999991	51.041630520000005	7.134861864140333E-5	1171.0	151.5391051199999	35.11409973215888	30.083217912982647	34.59228868750995	43.94559549647815	19.697715603592208	17.05419565522532	9.433981132056603	23.067656758352545	27.723098054616052	16.492422502470642	33.23989508106186	1.1550070142157027	1.1672321702328632	0.9895263715917618	0.5203908391584209	0.3216704288939052	155.0	3.0	34.92849839314596	104.0	189.0	10164.0	18361.0	0.8888888888888888	0.2502134927412468	0.6450511945392492	-1.0	0.08965873171180269	125.97846648734544	48.17111560856775	6.0	0.6109215017064846	97.0	15074.0	239.0	2.0785437881206783E-4	18.027756377319946	0.5134050570805156
14	260	small	api	A1	1071.0	237.0	106.66904747999992	43.213203400000005	9.998359190373782E-5	1308.0	152.71067799999992	41.593268686170845	31.304951684997057	32.056012749703626	50.81048881613404	17.46424919657298	16.82584294020527	13.92838827718412	23.753843619616642	25.4911749434976	17.11724276862369	30.647741041232866	1.037942007341709	1.3286482312670196	0.7812015121202632	0.40511473966337175	0.22128851540616246	120.0	3.0	36.6742416417845	22.0	169.0	2723.0	26418.0	0.42857142857142855	0.14602446483180428	0.8848167539267016	-1.0	0.1588917345838725	105.48441037940317	47.29705854077835	11.0	0.7958115183246073	222.0	7107.0	52.0	0.0018125029074561102	25.079872407968907	0.6029791165777648
14	263	large	api	B	809.0	521.0	90.08326103999994	70.35533899999999	4.910504498623633E-5	1330.0	162.8528136	34.48187929913333	28.653097563788805	24.341089936692526	33.89616656336392	26.832815729997478	23.90354720196621	13.601470508735444	22.272567957724476	36.645252669888244	15.811388300841896	39.93721410976369	1.1225453487418102	1.203425885189838	0.9327914270056863	0.7810034648807829	0.6440049443757726	86.0	3.0	32.202484376209235	98.0	311.0	5010.0	19772.0	0.5	0.3075187969924812	0.7603911980440098	-1.0	0.2815746058394114	103.12712106116786	35.262751232102495	3.0	0.3863080684596577	230.0	13412.0	89.0	0.003674744767695648	28.42534080710379	0.8243559047496066
14	264	medium	iso	A1	974.0	248.0	102.25483391999994	45.970562720000004	1.3347642556491644E-4	1222.0	151.05382375999994	37.656340767525464	31.78049716414141	16.17215901578254	17.83813937169282	16.1245154965971	17.573300365641362	12.041594578792296	9.666366741452233	31.906360519246917	17.11724276862369	31.555503444953487	0.917557610756095	1.1848883474992924	0.7743831836076377	0.4495686018713357	0.2546201232032854	104.0	4.0	36.49657518178932	90.0	123.0	4007.0	7255.0	0.3076923076923077	0.17430441898527005	0.5774647887323944	-1.0	0.10130297298387646	89.13723810221093	42.635711660349	2.0	0.2535211267605634	114.0	3135.0	37.0	6.454717561676548E-4	26.68332812825267	0.7086011966214243
15	267	small	api	A1	771.0	56.0	88.01219323999995	19.899494920000002	7.773925017872647E-5	827.0	110.32590171999988	34.785054261852174	27.51363298439521	17.35402463626133	36.86989764584402	6.324555320336759	-1.0	12.36931687685298	8.221921916437786	19.662979451199217	15.0	13.703203194062977	-1.0	1.2642843015890002	-1.0	0.2260992958752452	0.07263294422827497	74.0	7.0	32.7566787083184	118.0	41.0	16809.0	5811.0	0.7692307692307693	0.19226118500604594	0.2578616352201258	0.05091778155345078	-1.0	89.4228806162336	29.202978033586568	4.0	0.8113207547169812	152.0	3818.0	36.0	6.141483951893112E-4	20.8806130178211	0.6002754188806974
15	268	small	api	A1	1077.0	113.0	106.4974745999999	28.970562720000004	6.059753995473193E-5	1190.0	137.88225087999984	40.311288741492746	32.69556544854363	46.34262402653775	57.07528858319354	10.816653826391969	13.496950736051248	13.601470508735444	22.053375809961263	18.22877175615716	18.384776310850235	26.273238392520383	0.8014146334179001	1.2329283249416425	0.6500091020747966	0.27203051367003994	0.10492107706592387	114.0	3.0	36.345563690772494	66.0	62.0	11333.0	11348.0	0.5	0.10756302521008404	0.484375	-1.0	0.02216899755710321	58.39741202052865	22.87266018718328	7.0	1.0703125	229.0	9146.0	55.0	5.943561076969957E-4	26.68332812825267	0.661931904468916
15	270	medium	F	A1	860.0	343.0	93.84062035999992	55.284271200000006	8.45577700190555E-5	1203.0	151.53910511999993	36.138621999185304	29.832867780352597	31.965441925244875	42.67398394950112	20.248456731316587	19.815844573986418	12.206555615733702	22.247666223081918	27.587022677786724	16.278820596099706	32.822095185440595	1.0218316285089402	1.2113693616470076	0.8435343181534927	0.5891294301754769	0.3988372093023256	91.0	3.0	33.83784863137726	162.0	208.0	10266.0	13346.0	0.6363636363636364	0.30756442227763925	0.5621621621621622	-1.0	0.024965932111333328	98.00388425750798	42.64012174001851	3.0	0.3	128.0	6433.0	71.0	2.6313261475361055E-4	24.186773244895647	0.6692776842858288
15	271	medium	iso	B	838.0	391.0	93.32590171999993	61.35533900000001	6.050415686668129E-5	1229.0	157.09545427999993	35.35533905932738	30.01666203960727	21.36265012809602	28.73979529168804	22.0	22.126379223254748	11.0	17.196836918456835	34.34758996985027	17.11724276862369	35.76470588235295	0.9942883007662671	1.1778571185788638	0.8441501817859873	0.6574309797089422	0.4665871121718377	98.0	3.0	33.54101966249684	29.0	296.0	3777.0	43880.0	0.3333333333333333	0.2644426362896664	0.9107692307692308	-1.0	0.1806954711737437	153.82007340767933	48.967521556308355	13.0	0.7723076923076924	206.0	16297.0	142.0	0.006610817152067817	26.0	0.7353910524340094
15	273	large	iso	A1	1287.0	631.0	117.91168815999985	78.59797968	4.754899852244496E-5	1918.0	198.50966784000002	45.0111097397076	35.014282800023196	30.068582821862435	38.016376842443634	28.42534080710379	29.691152614156387	14.142135623730951	27.593187708152435	41.297433057776125	21.95449840010015	44.802377261958014	0.9573673739277783	1.285507117103589	0.7447390692669588	0.666583448227344	0.4902874902874903	98.0	3.0	42.95346318982906	18.0	480.0	1973.0	67813.0	0.09090909090909091	0.2596454640250261	0.963855421686747	-1.0	0.19905053041596035	194.305748526556	65.788003613428	10.0	0.7208835341365462	246.0	12747.0	80.0	0.0013620367051725862	31.016124838541646	0.6890770971411987
15	280	small	api	A1	912.0	108.0	96.91168815999993	28.556349160000003	6.191487002020665E-5	1020.0	127.88225087999983	38.91015291668744	29.068883707497267	17.252652166821235	31.617101137014004	10.04987562112089	13.9569959102841	13.038404810405298	11.565104895977113	25.043961347997644	17.11724276862369	22.060702582948313	0.7200600821066172	1.338549952871151	0.5379403888230762	0.2946636231622944	0.11842105263157894	54.0	9.0	36.68787265568828	54.0	67.0	8261.0	11178.0	0.5714285714285714	0.11862745098039215	0.5537190082644629	-1.0	0.04418688540174745	36.08373057268502	13.416407864998739	5.0	0.768595041322314	125.0	6102.0	59.0	1.5544735588735904E-4	23.40939982143925	0.6016270321929174
15	281	large	iso	B	658.0	514.0	65.45584407999999	66.2842712	5.9138690131486635E-5	1172.0	133.74011527999994	35.4682957019364	31.78049716414141	19.44003482817618	24.86789498747771	17.029386365926403	38.94112181729342	32.01562118716424	9.642414252831676	19.91787594544704	5.0	22.92933124860956	0.43731113977214175	1.1160396742300183	0.39184192987928756	1.0126562743425556	0.7811550151975684	86.0	6.0	22.561028345356956	71.0	234.0	4108.0	19041.0	0.3333333333333333	0.26023890784982934	0.7672131147540984	-1.0	0.19828342297284812	35.675351747500955	17.46424919657298	1.0	0.2098360655737705	260.0	5725.0	18.0	0.0013996144823610283	22.47220505424423	0.6335857026538029
16	288	small	api	A1	1013.0	202.0	103.81118307999989	40.213203400000005	5.481977807690459E-5	1215.0	146.0243864799999	39.35733730830886	31.76476034853718	36.57303097851934	51.991252126139386	14.317821063276353	17.392805951243307	13.416407864998739	21.49535659317578	21.7536664032103	17.26267650163207	27.28125364759413	0.8232036339284783	1.2390251611050271	0.6643962203271986	0.38736870351444264	0.19940769990128332	54.0	3.0	36.124783736376884	71.0	119.0	4901.0	10856.0	0.38461538461538464	0.15637860082304528	0.6263157894736842	-1.0	0.10978161643464425	60.80700586870862	23.26338586109352	3.0	0.7263157894736842	161.0	9152.0	94.0	4.2531581617432556E-4	25.942243542145693	0.6591463070513396
16	292	medium	iso	B	934.0	411.0	96.56854239999991	60.69848476000001	5.895141040840244E-5	1345.0	159.68124071999995	36.87817782917155	30.479501308256342	45.58463052070516	62.20297142028228	22.561028345356956	24.326885093105584	14.560219778561036	30.69565978133985	21.58827972102548	15.033296378372908	34.69984250943489	0.9274113088876683	1.2099337668356773	0.7664975838413982	0.6285533906950641	0.4400428265524625	74.0	3.0	33.24154027718932	70.0	250.0	5563.0	26555.0	0.13333333333333333	0.2379182156133829	0.78125	-1.0	0.15584188953799882	126.69766428674562	46.883929717447366	7.0	0.528125	223.0	23148.0	186.0	0.0011523194527198455	23.345235059857504	0.6330365661773789
16	294	small	api	A1	1135.0	245.0	111.22539663999987	46.455844080000006	1.3196507725874633E-4	1380.0	160.50966783999996	41.43669871020132	32.89376840679705	54.320413446776485	60.79084118654828	18.24828759089466	16.736459022521938	11.180339887498949	30.40782782460901	18.939757594671505	17.72004514666935	34.83763994625344	1.090331447430922	1.2597127272787325	0.8655397566604628	0.41767299091197974	0.21585903083700442	75.0	3.0	37.73592452822641	132.0	197.0	13809.0	23845.0	0.9166666666666666	0.23840579710144927	0.5987841945288754	-1.0	0.0614913788891143	136.93319292248898	48.828149534535996	5.0	0.668693009118541	227.0	6625.0	46.0	5.464283958444684E-4	26.92582403567252	0.6498062073908325
16	295	medium	iso	A1	855.0	230.0	94.32590171999992	43.798989840000004	6.342628141524626E-5	1085.0	140.12489155999987	36.87817782917155	28.42534080710379	21.326218419142577	34.467288176858005	15.524174696260024	17.291243140133087	12.36931687685298	14.968201589487276	28.284621298157735	17.0	26.448593926961504	0.8978055869348291	1.2973697687366093	0.6920198146817623	0.4643368262729611	0.26900584795321636	46.0	4.0	34.9857113690718	49.0	154.0	4239.0	15155.0	0.6153846153846154	0.1870967741935484	0.7586206896551724	-1.0	0.10756807629221361	71.12172140626252	28.657947563067083	7.0	0.41379310344827586	210.0	4174.0	35.0	0.0033350714624241135	25.80697580112788	0.6997898844317065
16	298	small	api	A1	948.0	223.0	101.25483391999992	42.798989840000004	1.4235089480983326E-4	1171.0	146.46803731999995	40.049968789001575	29.017236257093817	18.38651622286602	45.136094232205494	14.866068747318506	21.999311073942067	12.727922061357855	16.429475974540544	27.98336798190045	18.681541692269406	23.179794397477664	0.6757515586443611	1.3802130717811072	0.48959944841873726	0.4226858924465266	0.23523206751054854	62.0	3.0	38.600518131237564	52.0	144.0	8303.0	29719.0	0.6	0.16737830913748933	0.7346938775510204	-1.0	0.07978819668980291	83.0374293238965	35.03406077125207	9.0	1.0510204081632653	125.0	14033.0	181.0	7.703555052857052E-4	27.294688127912362	0.6815158401673452
17	303	medium	E	A1	978.0	292.0	100.66904747999993	49.627416960000005	1.2530994534098089E-4	1270.0	152.71067799999986	39.45883931389772	30.265491900843113	8.972626614896399	5.733374758371838	19.026297590440446	18.719012296492778	13.038404810405298	4.713772711872174	37.798823946031135	19.0	47.18521802429257	1.016415678833933	1.3037567485496082	0.7796053059473449	0.49297592658616896	0.2985685071574642	67.0	3.0	37.656340767525464	584.0	197.0	14837.0	5575.0	0.5714285714285714	0.6149606299212599	0.25224071702944945	0.06659033650861751	-1.0	0.0	0.0	0.0	0.0	96.0	5362.0	76.0	7.663669759651138E-4	26.476404589747453	0.67098792184752
17	304	medium	E	A1	1077.0	416.0	110.4974745999999	66.11269832	7.74425564653615E-5	1493.0	179.43860004	41.182520563948	30.886890422961002	58.79948539601935	79.24903300681194	23.430749027719962	23.882662207372356	9.219544457292887	36.81173418334031	12.918101969351612	16.1245154965971	37.469425660362305	0.9810777719950796	1.3333333333333333	0.7358083289963098	0.5983186363247442	0.3862581244196843	54.0	3.0	34.92849839314596	17.0	284.0	276.0	6289.0	0.125	0.2016075016744809	0.9435215946843853	-1.0	0.20569858798987872	0.0	0.0	0.0	0.0	229.0	10806.0	82.0	0.0015554528373299787	24.351591323771842	0.5913089094670352
17	305	medium	iso	A1	936.0	372.0	98.49747459999993	56.284271200000006	7.729081894869185E-5	1308.0	157.19595935999993	37.33630940518894	31.016124838541646	47.39702853005957	63.52882494784177	21.93171219946131	20.739207909362396	12.727922061357855	30.77433250112058	20.892358519100817	16.55294535724685	34.37863208346664	1.0574999920590302	1.203770928816795	0.8784893925777584	0.5714285714285718	0.3974358974358974	75.0	4.0	32.984845004941285	65.0	242.0	9030.0	39786.0	0.5	0.23470948012232415	0.7882736156351792	-1.0	0.17257766581546044	110.6894032544834	38.42002194285316	12.0	0.7687296416938111	220.0	6971.0	38.0	0.0030111211449310557	23.40939982143925	0.6269875141485154
17	314	medium	api	A1	788.0	363.0	88.66904747999995	57.11269832000001	4.420762179751247E-5	1151.0	148.6101729199999	33.61547262794322	28.231188426986208	28.593227853097346	36.14347409653874	21.587033144922902	20.866159848593952	11.40175425099138	19.18759278320653	31.27746471898221	16.0312195418814	32.531860697372124	1.0345474826973267	1.1907211315202788	0.8688411209906436	0.6441108813408902	0.4606598984771574	94.0	3.0	31.400636936215164	102.0	209.0	7951.0	17095.0	0.75	0.2701998262380539	0.6720257234726688	-1.0	0.16984249357616124	124.60233013152646	43.047748383713554	3.0	0.6012861736334405	182.0	5949.0	54.0	6.329691553399169E-4	21.93171219946131	0.6524290894910798
17	319	large	F	A1	904.0	557.0	97.32590171999993	72.76955255999998	5.320098929224505E-5	1461.0	172.50966784	37.21558813185679	29.154759474226502	26.952178931228943	37.49886796283377	26.92582403567252	25.480004077783747	12.649110640673518	23.75348729860029	37.90118731649445	18.027756377319946	39.02037450415494	1.0567433173666325	1.2764841419719566	0.8278546380796702	0.7476894770454127	0.6161504424778761	71.0	4.0	34.828149534535996	103.0	93.0	15796.0	11646.0	0.6153846153846154	0.13415468856947296	0.4744897959183674	0.0234109073527483	-1.0	125.8686881019265	48.28502999227195	8.0	0.9693877551020408	117.0	4626.0	68.0	6.456051854757095E-4	22.80350850198276	0.6127407800513249
18	321	small	api	A1	914.0	77.0	95.42640679999994	22.485281360000002	8.067698390382216E-5	991.0	120.32590171999989	38.3275357934736	29.120439557122072	26.98633608124659	41.18592516570966	7.211102550927978	-1.0	14.7648230602334	12.367087791767519	20.054642336508596	16.278820596099706	18.78056378648275	-1.0	1.3161729828387745	-1.0	0.23562955070838962	0.08424507658643327	93.0	10.0	34.40930106817051	100.0	44.0	17267.0	8108.0	0.5714285714285714	0.14530776992936428	0.3055555555555556	0.006821119905728867	-1.0	87.62462335191847	33.634270726244914	5.0	0.9722222222222222	135.0	3442.0	41.0	5.980236889250013E-4	24.596747752497688	0.6417513477786906
18	323	medium	iso	A1	1486.0	400.0	126.29646443999981	59.870057640000006	2.0107840029006955E-4	1886.0	188.9949492	46.95742752749558	38.01315561749642	64.5366549381284	81.86989764584402	22.135943621178654	23.616359844215268	13.601470508735444	41.14365078599613	12.96919426949878	21.0	41.56136353364156	0.9373139538522388	1.2352941176470589	0.7587779626422886	0.474043813541928	0.2691790040376851	74.0	3.0	41.78516483155236	57.0	304.0	7628.0	51991.0	0.7142857142857143	0.1914103923647932	0.8421052631578947	-1.0	0.14250818947801233	187.65563911895134	53.6258604707222	20.0	1.1163434903047091	282.0	6774.0	45.0	5.734169704621846E-4	29.068883707497267	0.6190476190476191
18	324	medium	iso	A1	836.0	224.0	91.59797967999995	42.627416960000005	1.2912684985300895E-4	1060.0	136.22539663999987	34.713109915419565	29.614185789921695	31.675468738109203	41.378515295882664	16.1245154965971	16.542412072069204	12.529964086141668	18.09114774015227	25.865982115256575	15.811388300841896	27.36809657260264	0.9747378693233197	1.1721784337299976	0.8315609989697551	0.4653750782377521	0.2679425837320574	56.0	3.0	32.01562118716424	63.0	147.0	6338.0	16432.0	0.5833333333333334	0.19811320754716982	0.7	-1.0	0.11775255296325146	56.021859996810136	22.486832980505138	2.0	0.5142857142857142	112.0	11994.0	169.0	3.618602829053046E-4	20.223748416156685	0.5825968478604475
18	327	medium	iso	A1	934.0	319.0	98.4974745999999	51.041630520000005	1.1780523986644386E-4	1253.0	152.36753223999992	37.16180835212409	30.463092423455635	35.2091034469164	51.703214549405345	19.235384061671343	20.090955154345657	14.317821063276353	24.2453217416827	26.523899437663957	17.26267650163207	30.893192583896408	0.9574151111233129	1.2198961233335146	0.7848333090091799	0.5182024283087564	0.341541755888651	79.0	3.0	34.132096331752024	91.0	203.0	8364.0	19689.0	0.5714285714285714	0.2346368715083799	0.6904761904761905	-1.0	0.07270172987347642	138.47761916738568	49.088007490635064	8.0	0.7414965986394558	117.0	4927.0	58.0	0.0010818569319204488	23.021728866442675	0.6194996930262895
18	328	medium	iso	B	897.0	377.0	97.1543288399999	59.11269832000001	5.0987984361311285E-5	1274.0	158.26702715999994	37.53664875824692	29.068883707497267	28.842660135412075	42.79936826509663	21.095023109728988	20.944466663505263	12.041594578792296	22.64453615650098	29.860107761074115	17.08800749063506	33.32856811016661	1.0071883638119112	1.2912999733995874	0.7799801630602535	0.6084412195091241	0.42028985507246375	85.0	4.0	35.84689665786984	4.0	175.0	395.0	27063.0	0.46153846153846156	0.14050235478806908	0.9776536312849162	-1.0	0.2134081152946732	122.73215279441413	43.42215730656699	6.0	1.0558659217877095	242.0	25935.0	191.0	7.328320223277685E-4	22.627416997969522	0.602808661574995
18	330	small	api	A1	1101.0	100.0	107.98275595999988	27.556349160000003	1.4489532590148565E-4	1201.0	138.3675322399999	39.56008088970496	34.20526275297414	89.29268063145575	84.34292929393168	10.770329614269007	12.147891639641806	12.083045973594572	27.67941761931434	0.26311740579210874	16.492422502470642	27.814884263265483	0.8866007315312686	1.1565495396250163	0.7665912277469134	0.25519212688188586	0.09082652134423251	89.0	3.0	33.13608305156178	35.0	92.0	4407.0	16804.0	0.5833333333333334	0.10574521232306411	0.7244094488188977	-1.0	0.09162712714627565	94.28435958692216	38.1547594742265	7.0	1.2519685039370079	57.0	8653.0	218.0	0.0010203238526704142	16.1245154965971	0.4075956149218418
18	331	small	api	A1	1209.0	128.0	115.46803731999985	30.384776280000004	1.8442176276031426E-4	1337.0	148.2670271599999	45.27692569068709	31.89043743820395	46.735704588928385	60.82615407617254	12.36931687685298	14.89328384411458	13.601470508735444	24.626230314690776	17.779624412449987	19.0	28.204066089347798	0.830529855357655	1.4197649617827586	0.5849770051479382	0.26314447690657294	0.10587262200165426	57.0	3.0	40.52159917870962	72.0	91.0	11472.0	15217.0	0.5714285714285714	0.1219147344801795	0.558282208588957	-1.0	0.034668260358160584	89.6268805923536	31.406382002956306	8.0	0.8466257668711656	128.0	7268.0	80.0	7.846079628641505E-4	31.827660925679098	0.7029554334831011
18	333	small	api	A1	994.0	139.0	103.42640679999994	32.55634916	6.325305956271456E-5	1133.0	138.81118307999992	40.19950248448356	30.14962686336267	48.221040215500466	59.68321975239601	13.601470508735444	13.208549093092715	11.180339887498949	23.88089256503974	18.2091805808428	16.278820596099706	27.664007814377182	1.0297475076841107	1.3333333333333333	0.772310630763083	0.3147779195593211	0.1398390342052314	86.0	4.0	34.132096331752024	331.0	74.0	26933.0	5825.0	0.6363636363636364	0.3574580759046778	0.18271604938271604	0.20546886898959998	-1.0	97.46589632969551	41.197001927106214	3.0	0.3432098765432099	138.0	5652.0	72.0	0.0010577372489195232	27.892651361962706	0.6938556359678549
18	334	medium	api	B	1165.0	570.0	111.22539663999987	75.59797968	7.825675344281242E-5	1735.0	189.23758988000003	43.9089968002003	32.2490309931942	66.64125398589448	83.68091167100431	27.313000567495326	26.347574174844457	13.0	42.86137550724946	9.550674563369052	17.11724276862369	43.12337841277367	1.0366419460950838	1.361560191047812	0.7613632896371024	0.6796827160318957	0.4892703862660944	92.0	3.0	35.17101079013795	129.0	421.0	7114.0	23821.0	0.7692307692307693	0.3170028818443804	0.7654545454545455	-1.0	0.18593278429293025	80.62530660334394	28.3584262128188	2.0	0.21636363636363637	216.0	9773.0	70.0	0.01311618645715914	26.870057685088806	0.6119487950807893
18	335	small	api	A1	1212.0	149.0	113.08326103999987	32.627416960000005	1.5592079379249887E-4	1361.0	148.12489155999992	38.897300677553446	37.64306044943742	63.43494882292201	56.62894799424711	12.806248474865697	15.974323251069714	14.212670403551895	27.22553960180377	16.33767267212704	18.384776310850235	32.60052195885282	0.80167705846369	1.0333192947954042	0.77582704833013	0.2885256107750467	0.12293729372937294	87.0	4.0	36.89173349139343	98.0	118.0	10096.0	12880.0	0.6666666666666666	0.15870683321087437	0.5462962962962963	-1.0	0.07604014708255045	61.39148187439068	25.223092506098865	3.0	0.4351851851851852	129.0	4127.0	52.0	3.497870003717737E-4	18.24828759089466	0.46914020441077137
18	336	medium	iso	A1	871.0	266.0	94.66904747999993	46.455844080000006	9.638116670692284E-5	1137.0	143.53910511999987	36.124783736376884	29.154759474226502	21.614778942786245	38.45370921670596	18.027756377319946	17.83468417500692	12.206555615733702	17.937823648407836	27.748471076057932	15.811388300841896	28.84441020371192	1.010825658610966	1.23906985987355	0.8157939203800206	0.49071840603249345	0.30539609644087257	44.0	3.0	33.24154027718932	21.0	161.0	1288.0	11294.0	0.45454545454545453	0.1600703605980651	0.8846153846153846	-1.0	0.16109375353890817	45.78831837192088	18.811388300841898	2.0	0.35714285714285715	82.0	16935.0	255.0	5.770254401868668E-4	24.186773244895647	0.6695340634119862
[truncated: 27 more columns]
