# Supplementary material for: Exploiting Single-Cell Quantitative Data to Map Genetic Variants Having Probabilistic Effects
Source: PLoS Genet. 2016 Aug 1;12(8):e1006213. doi: 10.1371/journal.pgen.1006213 (PMC4968810; doi:10.1371/journal.pgen.1006213)
Supplement: S1 Dataset — (ZIP) [file pgen.1006213.s007.zip › data/2014-10-07_morpho/segregants/gaelA1-2_C.xls]

image_number	cell_id	Cgroup	Agroup	C11-1_C	C11-2_C	C12-1_C	C12-2_C	C13_C	C101_C	C102_C	C103_C	C104_C	C105_C	C106_C	C107_C	C108_C	C109_C	C110_C	C111_C	C112_C	C113_C	C114_C	C115_C	C116_C	C117_C	C118_C	C126_C	C127_C	C128_C	A7-1_C	A7-2_C	A8-1_C	A8-2_C	A9_C	A101_C	A102_C	A103_C	A104_C	A120_C	A121_C	A122_C	A123_C	D14-1_C	D14-2_C	D14-3_C	D15-1_C	D15-2_C	D15-3_C	D16-1_C
1	2	large	api	875.0	570.0	93.66904747999993	73.35533899999999	6.085878535461158E-5	1445.0	169.43860003999993	37.21558813185679	30.14962686336267	30.860891688349497	51.3586326141219	26.076809620810597	26.42878017286004	14.422205101855956	28.079631478548986	28.45806364000569	15.0	35.950219068267906	0.9866823005168098	1.2343631415578333	0.7993452390935484	0.7831331797802545	0.6514285714285715	75.0	3.0	33.015148038438355	49.0	177.0	4524.0	15359.0	0.46153846153846156	0.156401384083045	0.7831858407079646	-1.0	0.28594355995825577	90.98534878733865	34.611088915218915	3.0	0.6150442477876106	64.0	82.0	146.0	6760.0	10363.0	17123.0	153.0
1	6	large	F	884.0	569.0	96.91168815999994	74.18376611999997	5.532788120301163E-5	1453.0	173.09545427999993	35.84689665786984	29.154759474226502	33.63735753209815	46.73821129494738	27.313000567495326	26.563600197935298	13.0	29.095963590784628	32.962028064390196	17.26267650163207	39.95436127895882	1.0282115512948533	1.2295384117148813	0.8362581774576443	0.7654780091904243	0.6436651583710408	129.0	3.0	33.734255586866	68.0	58.0	11051.0	9523.0	0.23076923076923078	0.08671713695801789	0.4603174603174603	-1.0	0.00504675881276854	93.76474209347924	34.503067014807414	9.0	1.1507936507936507	84.0	70.0	154.0	5088.0	4111.0	9199.0	98.0
1	8	large	F	907.0	696.0	95.42640679999995	85.25483391999994	5.716219598153545E-5	1603.0	183.09545428000004	38.07886552931954	29.832867780352597	28.779806304397198	43.652946501045164	30.01666203960727	28.11680431414862	13.892443989449804	28.75610879627924	35.765921260265415	16.492422502470642	41.65810511200248	1.0675701870038845	1.2764064725415911	0.8363873185930575	0.893409243614106	0.7673649393605292	83.0	3.0	35.17101079013795	66.0	90.0	8212.0	11268.0	0.46153846153846156	0.09731752963194011	0.5769230769230769	0.005135760342321247	-1.0	146.53507698169912	55.781813385615195	5.0	0.7435897435897436	85.0	75.0	160.0	16971.0	15014.0	31985.0	255.0
1	17	large	F	851.0	541.0	94.42640679999994	73.355339	5.4414743290227285E-5	1392.0	170.61017291999997	36.124783736376884	29.068883707497267	29.55539615224336	44.871821736176464	26.248809496813376	28.09520290145458	11.40175425099138	25.82714423451313	32.88739979215075	16.64331697709324	36.60708409645274	0.9342808303923795	1.2427303401079624	0.7517969105922157	0.7768519578995571	0.63572267920094	73.0	4.0	34.0147027033899	127.0	110.0	6059.0	5132.0	0.5	0.17025862068965517	0.4641350210970464	-1.0	0.04354502523736306	82.43082123802385	31.78580471580058	2.0	0.2869198312236287	63.0	62.0	125.0	5637.0	7946.0	13583.0	125.0
2	32	large	iso	750.0	470.0	88.25483391999994	66.94112544	7.680056119547511E-5	1220.0	158.0243864799999	32.57299494980466	27.51363298439521	22.01128319791934	31.9149400637678	24.73863375370596	23.393597903428862	10.44030650891055	18.788570131272813	35.03717595370804	16.0312195418814	35.54000905461985	1.057495895066229	1.1838856383771255	0.8932415942775082	0.7584981180824598	0.6266666666666667	76.0	4.0	31.25699921617557	143.0	362.0	9157.0	24650.0	0.7272727272727273	0.4139344262295082	0.7168316831683168	-1.0	0.13676761217187203	119.8819688125255	46.402310335340516	3.0	0.3485148514851485	44.0	97.0	141.0	3228.0	10019.0	13247.0	69.0
2	37	large	F	847.0	582.0	94.25483391999992	77.42640679999998	9.669569661607893E-5	1429.0	173.68124071999995	35.014282800023196	29.0	23.62937773065682	39.33081750830589	27.80287754891569	26.77941453436571	11.40175425099138	24.561405553034213	38.0	17.46424919657298	38.752795286981346	1.0382182744599058	1.2073890620697654	0.8598870961114566	0.8214582062254409	0.6871310507674144	75.0	3.0	34.17601498127012	112.0	114.0	15087.0	15122.0	0.6	0.15815255423372987	0.504424778761062	-1.0	0.013231390104109366	99.11665684754782	32.18279721583635	8.0	0.7300884955752213	102.0	79.0	181.0	4576.0	4168.0	8744.0	66.0
3	52	large	E	1132.0	601.0	107.49747459999989	73.76955255999998	1.0224910973665245E-4	1733.0	183.68124072000003	42.0	33.0	68.19859051364818	85.76360520094116	27.073972741361768	26.848810629491837	16.0312195418814	42.0	8.0	16.15549442140351	42.115068708784975	1.008386297440774	1.2727272727272727	0.792303519417751	0.6862445172270126	0.5309187279151943	127.0	3.0	34.058772731852805	179.0	66.0	19290.0	6661.0	0.5882352941176471	0.1413733410271206	0.2693877551020408	0.03143835676391009	-1.0	163.06452708531504	55.75630004788914	5.0	0.9510204081632653	90.0	66.0	156.0	6057.0	5686.0	11743.0	84.0
3	56	large	F	846.0	605.0	93.49747459999993	75.76955256000001	7.410906980069775E-5	1451.0	171.68124071999998	35.84689665786984	30.083217912982647	27.814293855775247	42.23614262908745	28.635642126552707	25.745453701683925	12.206555615733702	26.194736156995937	34.83669875448156	15.620499351813308	38.96937385048259	1.1122601473004823	1.191591164268362	0.9334242990828242	0.8103914344655472	0.7151300236406619	131.0	3.0	33.015148038438355	67.0	133.0	8231.0	19078.0	0.45454545454545453	0.13783597518952448	0.665	-1.0	0.05505106872348962	151.1078744379124	55.20616373302047	7.0	0.985	77.0	55.0	132.0	9842.0	4676.0	14518.0	183.0
4	63	large	iso	840.0	435.0	92.08326103999994	62.11269832000001	9.876445474413988E-5	1275.0	156.6101729199999	35.014282800023196	29.017236257093817	23.020284721483108	48.484187307611336	21.93171219946131	23.84286881296278	12.727922061357855	22.333743188921805	28.741538050375585	14.866068747318506	29.827128591267364	0.9198436803685963	1.2066718721864247	0.7622981040420616	0.6745275701413197	0.5178571428571429	91.0	3.0	32.984845004941285	76.0	282.0	6867.0	30426.0	0.6	0.2807843137254902	0.7877094972067039	-1.0	0.14353063773039282	140.18652710157397	48.66072925254696	6.0	0.5837988826815642	169.0	24.0	193.0	13234.0	1777.0	15011.0	93.0
4	64	large	E	1734.0	1474.0	131.46803731999984	120.05382375999986	2.509469396013243E-5	3208.0	254.35028820000014	48.373546489791295	44.40720662234904	0.30639162227070926	2.9401002237833893	41.10960958218893	44.05276684758711	19.1049731745428	1.9845557534273355	64.22380998323501	23.194827009486403	38.69139725382479	0.9331901835909455	1.0893174817586049	0.8566742012479173	0.9131787939283127	0.8500576701268743	70.0	4.0	46.87216658103186	84.0	175.0	9390.0	23595.0	0.7	0.0807356608478803	0.6756756756756757	-1.0	0.002211255333306611	235.31792151834037	80.3896544217026	4.0	1.0888030888030888	335.0	388.0	723.0	12729.0	11494.0	24223.0	70.0
4	66	large	E	915.0	573.0	95.15432883999992	73.18376611999997	4.182684584853302E-5	1488.0	170.75230852	36.235341863986875	29.832867780352597	42.27368900609372	59.34550159907576	26.30589287593181	26.248640328895807	14.142135623730951	33.337618409517255	24.503175671278367	16.1245154965971	38.75307145625078	1.0021811623885515	1.2146114188811186	0.8251043476206945	0.769106009281585	0.6262295081967213	87.0	3.0	33.734255586866	45.0	154.0	5250.0	16228.0	0.26666666666666666	0.13373655913978494	0.7738693467336684	-1.0	0.09831746334112564	154.3085684417946	51.80287754891569	5.0	0.9346733668341709	68.0	75.0	143.0	3564.0	3932.0	7496.0	71.0
4	77	large	E	844.0	585.0	93.42640679999995	74.11269831999999	7.520278704839799E-5	1429.0	169.53910511999993	37.48332962798263	27.294688127912362	23.272904064081985	45.25129566720898	25.80697580112788	29.330650937769153	13.038404810405298	24.89106515509451	33.01008591040139	16.64331697709324	35.047901633846145	0.8798637253527903	1.373282942538957	0.6407009787262616	0.7932735599973865	0.693127962085308	51.0	3.0	36.24913792078372	89.0	232.0	6125.0	14788.0	0.4166666666666667	0.22463261021693492	0.7227414330218068	-1.0	0.17090081364166124	107.43139440263896	43.46984685735561	5.0	0.2834890965732087	68.0	74.0	142.0	8587.0	13187.0	21774.0	148.0
5	83	large	F	960.0	620.0	99.08326103999995	76.76955255999997	3.636489627208117E-5	1580.0	178.26702715999997	38.948684188300895	30.886890422961002	38.51692630710275	56.67191767234161	28.178005607210743	27.003624065487596	13.416407864998739	33.53129963739022	27.87590424965348	16.278820596099706	40.131379850618565	1.043489775256651	1.2610102103171523	0.8275030342491886	0.7747984044349132	0.6458333333333334	144.0	3.0	34.36568055487916	138.0	73.0	23708.0	13732.0	0.6153846153846154	0.13354430379746834	0.3459715639810427	0.04107077019744421	-1.0	151.11049712199082	54.76540397526294	7.0	1.099526066350711	103.0	75.0	178.0	4791.0	4107.0	8898.0	69.0
5	88	large	iso	941.0	483.0	96.49747459999992	66.355339	4.1255245976101525E-5	1424.0	165.68124071999995	36.796738985948195	31.144823004794873	59.03624346792647	70.44337720197285	23.706539182259394	24.94769296699968	13.892443989449804	35.49227556547145	15.765059892117819	15.811388300841896	37.66513402923452	0.9502497571065165	1.1814720854340122	0.8042930246273602	0.6876380887174021	0.5132837407013815	120.0	3.0	32.55764119219941	113.0	358.0	4992.0	18302.0	0.7692307692307693	0.33075842696629215	0.7600849256900213	-1.0	0.10944219192378131	102.03110869476282	39.979748143123786	4.0	0.27176220806794055	180.0	32.0	212.0	9746.0	1404.0	11150.0	71.0
5	93	medium	iso	705.0	319.0	84.18376611999997	54.11269832000001	5.8705594022423726E-5	1024.0	140.71067799999992	32.0624390837628	27.073972741361768	31.87709014100372	44.49071759502246	19.849433241279208	19.234613940548627	12.041594578792296	21.707643582002824	26.48299925723927	14.7648230602334	30.975797165763073	1.0319642131955908	1.1842532084247832	0.8714050389344038	0.6427925574494365	0.4524822695035461	72.0	4.0	30.364452901377952	57.0	195.0	2038.0	8716.0	0.8	0.24609375	0.7738095238095238	-1.0	0.12019231296385734	34.19607661917335	13.038404810405298	2.0	0.25793650793650796	83.0	43.0	126.0	8464.0	5360.0	13824.0	143.0
6	97	large	iso	1082.0	606.0	103.5685423999999	76.18376611999997	4.727046401806499E-5	1688.0	182.16652208	38.948684188300895	34.0	24.125353173549968	25.111869266089585	28.071337695236398	25.980445236991223	14.035668847618199	18.51153678296964	42.470588235294116	18.110770276274835	43.619470858330715	1.0804794698155573	1.1455495349500264	0.9431975107586179	0.7355878952680911	0.5600739371534196	95.0	2.0	37.0	46.0	298.0	5072.0	38411.0	0.6	0.2037914691943128	0.8662790697674418	-1.0	0.28291224608635934	156.8576061356502	58.221708038724614	11.0	0.5872093023255814	92.0	74.0	166.0	3178.0	3331.0	6509.0	39.0
6	99	large	iso	1011.0	580.0	102.08326103999993	76.01219323999999	3.2701293163012235E-5	1591.0	180.50966784000002	39.293765408777	32.01562118716424	39.760456314570774	55.3448574814752	27.65863337187866	25.48065926907854	13.45362404707371	33.338622205633335	28.486094168481745	16.55294535724685	40.528869929710346	1.085475578940108	1.2273310325314168	0.88441956584547	0.7446097672194822	0.5736894164193868	71.0	4.0	34.92849839314596	71.0	174.0	4666.0	14217.0	0.45454545454545453	0.1539912005028284	0.710204081632653	-1.0	0.14201460152862555	136.24504121671646	54.84205471926254	4.0	0.5387755102040817	92.0	77.0	169.0	4541.0	4584.0	9125.0	68.0
6	100	large	F	737.0	543.0	85.84062035999995	72.18376611999997	9.021519635314146E-5	1280.0	160.85281359999996	33.24154027718932	26.570660511172846	16.979710844586123	32.47119229084848	25.495097567963924	25.896270012598045	11.40175425099138	18.3505335466837	36.5817025734561	16.0312195418814	34.18024069551209	0.9845084854135766	1.251061871917388	0.7869382861973969	0.8409045253549472	0.7367706919945726	124.0	3.0	32.38826948140329	79.0	25.0	14014.0	4268.0	0.5833333333333334	0.08125	0.2403846153846154	0.0472603921509627	-1.0	132.49156216251583	49.53794841638477	5.0	1.75	240.0	82.0	322.0	12544.0	4303.0	16847.0	86.0
6	102	large	F	1021.0	611.0	102.56854239999991	76.01219323999999	4.707042218639086E-5	1632.0	180.99494919999998	39.44616584663204	30.528675044947494	35.9050773498833	42.43172611148776	27.202941017470888	27.146189685350848	13.341664064126334	28.59593513817541	34.78696662847022	17.46424919657298	42.38248269020324	1.0020905818745776	1.292102123284266	0.7755506037924178	0.7410868036280104	0.5984329089128305	98.0	3.0	36.71511950137164	74.0	138.0	10433.0	19216.0	0.7142857142857143	0.12990196078431374	0.6509433962264151	-1.0	0.018635393304223282	167.5184583345002	55.18989698558066	7.0	1.1933962264150944	106.0	74.0	180.0	3990.0	2065.0	6055.0	53.0
6	110	large	iso	745.0	367.0	86.25483391999997	56.284271200000006	5.6888230561542556E-5	1112.0	144.95331867999988	33.28663395418648	27.459060435491963	32.73522627210758	47.478789108578326	19.6468827043885	24.309018257395046	12.36931687685298	22.591650481541723	25.601749981632423	15.0	30.652397912240986	0.8082137458764598	1.212227710135418	0.6667177619509904	0.65253468869006	0.49261744966442955	114.0	3.0	31.144823004794873	52.0	241.0	4335.0	25082.0	0.5384615384615384	0.26348920863309355	0.8225255972696246	-1.0	0.18769163063417468	118.35547577646422	39.25940669922602	5.0	0.6621160409556314	119.0	81.0	200.0	3723.0	2895.0	6618.0	43.0
6	112	large	E	985.0	574.0	102.1543288399999	74.18376611999999	1.2148822262711835E-4	1559.0	178.75230851999999	39.96248240537617	29.68164415931166	43.524898199143024	70.36123792359581	25.612496949731394	26.806128166060635	12.806248474865697	35.50830465449517	19.810223343558746	16.278820596099706	37.701382958162704	0.9554717037486785	1.3463702411794878	0.7096649008757334	0.7261930743648753	0.582741116751269	110.0	3.0	35.05709628591621	82.0	374.0	7650.0	32077.0	0.5454545454545454	0.2924951892238615	0.8201754385964912	-1.0	0.17609600783010598	115.99471409465295	43.19200382493061	6.0	0.39035087719298245	55.0	69.0	124.0	10129.0	12564.0	22693.0	255.0
6	114	large	E	733.0	544.0	85.66904747999996	71.76955256	7.011559496670195E-5	1277.0	159.43860003999993	33.301651610693426	26.90724809414742	34.38034472384487	45.92169847959451	25.079872407968907	25.962497365524587	13.038404810405298	26.094801848234972	28.988471703639487	14.142135623730951	36.32401520420831	0.9660038498943591	1.2376461351295471	0.7805170011646708	0.8377535956233796	0.7421555252387448	81.0	4.0	30.805843601498726	104.0	327.0	8474.0	23397.0	0.6428571428571429	0.3375097885669538	0.7587006960556845	-1.0	0.05435369389342961	128.9504265968731	48.288729416333844	4.0	0.2552204176334107	66.0	73.0	139.0	8371.0	9943.0	18314.0	149.0
6	115	large	iso	1006.0	522.0	102.4974745999999	69.52691188	5.514963738328869E-5	1528.0	174.02438647999998	37.05401462729781	33.015148038438355	41.82016988013578	53.2158744151031	25.238858928247925	28.11455415120901	13.038404810405298	31.52155068076026	27.472237863177604	16.97056274847714	39.3577933620742	0.8977150693020177	1.1223337415951353	0.7998646356529613	0.6783280480941729	0.5188866799204771	85.0	4.0	35.510561809129406	89.0	360.0	4801.0	19938.0	0.4166666666666667	0.293848167539267	0.8017817371937639	-1.0	0.10600193250652805	92.63232728463365	36.264770427597746	3.0	0.32516703786191536	80.0	68.0	148.0	11740.0	10377.0	22117.0	201.0
8	143	large	iso	980.0	611.0	100.49747459999992	77.18376611999997	5.176036445891417E-5	1591.0	179.68124071999998	36.68787265568828	32.57299494980466	43.86557836902301	48.803317083851056	27.313000567495326	27.597126364352167	13.341664064126334	31.836133181161898	30.209073544399423	16.1245154965971	42.30979398253917	0.9897045151330012	1.1263278894748454	0.8787001763708919	0.7680169718414003	0.6234693877551021	57.0	3.0	35.22782990761707	63.0	137.0	3049.0	6599.0	0.5	0.1257071024512885	0.685	-1.0	0.1562218181810092	106.22441772442156	45.5436502736211	2.0	0.24	55.0	68.0	123.0	5770.0	7330.0	13100.0	134.0
8	144	large	iso	868.0	508.0	94.84062035999995	66.94112544	1.355599172649412E-4	1376.0	163.78174579999998	37.48332962798263	28.442925306655784	28.595965413931104	51.04409216224112	24.186773244895647	25.97797103597164	14.7648230602334	26.678526425610407	29.56798539295119	16.401219466856727	34.30747977999382	0.931049357603959	1.3178436895592924	0.7064945296473791	0.7058275787937922	0.5852534562211982	55.0	3.0	34.48187929913333	27.0	115.0	2214.0	11931.0	0.21428571428571427	0.10319767441860465	0.8098591549295775	-1.0	0.15998680007998145	76.73713333264772	27.633307652783937	3.0	0.7464788732394366	58.0	63.0	121.0	6587.0	6424.0	13011.0	123.0
8	148	large	iso	930.0	649.0	96.66904747999993	80.42640679999995	4.4463484363194075E-5	1579.0	179.92388140000003	36.68787265568828	30.364452901377952	8.13010235415598	14.558194784801316	28.30194339616981	27.32961610255598	13.038404810405298	9.621708059032663	44.39401573867406	17.88854381999832	38.27810735190778	1.035577788212067	1.2082507389429489	0.8570884791000031	0.8319768208809499	0.6978494623655914	56.0	3.0	36.6742416417845	111.0	147.0	7399.0	10230.0	0.4166666666666667	0.16339455351488283	0.5697674418604651	-1.0	0.12077349192597095	134.58835736731834	55.473740823774435	2.0	0.42248062015503873	68.0	63.0	131.0	11021.0	8612.0	19633.0	152.0
8	153	large	E	812.0	654.0	89.49747459999995	78.76955255999998	9.018554972142442E-5	1466.0	171.09545427999993	35.35533905932738	28.653097563788805	29.744881296942225	39.0938588862295	29.154759474226502	27.33462159392826	14.560219778561036	25.73868683519033	35.87744737585249	14.422205101855956	40.81666326391711	1.0665872718977951	1.23390984100821	0.8643964384191165	0.8801315669749639	0.8054187192118226	126.0	3.0	32.7566787083184	90.0	89.0	6766.0	7863.0	0.4666666666666667	0.12210095497953616	0.4972067039106145	-1.0	0.010190288213582454	140.15912075249872	53.891956492036726	7.0	0.7318435754189944	84.0	50.0	134.0	10627.0	4600.0	15227.0	166.0
9	167	medium	iso	982.0	412.0	100.39696951999993	59.69848476000001	4.496950821096108E-5	1394.0	162.5096678399999	39.6232255123179	30.4138126514911	37.11311659522011	52.239837396622036	22.090722034374522	22.65235976181688	14.035668847618199	27.88768419816005	28.013587436832882	17.26267650163207	35.274924635814806	0.9752062154518197	1.302803629599372	0.7485442880994334	0.5946243700922423	0.4195519348268839	53.0	4.0	36.05551275463989	36.0	293.0	2918.0	28335.0	0.5333333333333333	0.23601147776183645	0.8905775075987842	-1.0	0.1454040562539078	132.6084388328581	49.390750491818395	7.0	0.4072948328267477	262.0	22.0	284.0	13265.0	1278.0	14543.0	62.0
9	168	large	E	945.0	649.0	97.49747459999992	80.42640679999995	6.290534335102088E-5	1594.0	179.9238814	37.21558813185679	30.886890422961002	38.84083697085691	55.355091220148026	29.068883707497267	27.182131887932524	14.035668847618199	34.1792260676692	28.16729000836066	16.15549442140351	41.54564053476014	1.069411473218639	1.2048991537261096	0.8875526801654068	0.8249075899654125	0.6867724867724868	68.0	3.0	34.88552708502482	197.0	115.0	9630.0	5857.0	0.6666666666666666	0.19573400250941028	0.3685897435897436	0.04206105638386995	-1.0	68.65249629131074	32.573364817150136	5.0	0.20512820512820512	111.0	73.0	184.0	8086.0	5001.0	13087.0	115.0
9	169	medium	iso	1096.0	425.0	105.81118307999989	61.94112544000001	8.366417474531796E-5	1521.0	170.16652207999996	40.607881008493905	33.60059523282288	53.13010235415598	56.97100828560565	23.08679276123039	22.42389046194593	14.035668847618199	33.146275219789445	22.499601413652883	17.0	39.53539829086018	1.0295623232912874	1.2085464774393617	0.8519013066611211	0.585392995683345	0.38777372262773724	69.0	3.0	37.0	11.0	310.0	882.0	28521.0	0.3333333333333333	0.21104536489151873	0.9657320872274143	-1.0	0.20623896062621272	113.7946958174458	48.2597326487693	8.0	0.3925233644859813	277.0	27.0	304.0	12653.0	1324.0	13977.0	54.0
9	172	large	iso	811.0	424.0	92.84062035999995	64.11269832	5.0133096677108873E-5	1235.0	159.78174579999992	34.20526275297414	27.892651361962706	15.708637829015748	17.768748852738874	23.853720883753127	22.375538937736067	10.816653826391969	11.664871656783488	38.79157940057024	16.1245154965971	38.22343225950801	1.066062406368417	1.2263180831787102	0.8693196496011065	0.6905673192552549	0.5228113440197287	62.0	4.0	34.438350715445125	40.0	113.0	3742.0	10544.0	0.4	0.12388663967611337	0.738562091503268	-1.0	0.15931177905047272	124.71621589803816	52.0377163130828	11.0	0.7189542483660131	110.0	96.0	206.0	9624.0	9921.0	19545.0	94.0
9	178	large	iso	854.0	462.0	93.18376611999994	65.11269832	8.578527445266655E-5	1316.0	160.71067799999992	34.785054261852174	29.410882339705484	53.130102354155966	63.43494882292201	24.041630560342615	23.564331784168004	12.727922061357855	32.57145989973431	20.43461304758728	14.422205101855956	36.4159992311072	1.0202551373213684	1.182727327255035	0.8626292077728984	0.6987558137127592	0.5409836065573771	57.0	4.0	30.675723300355934	43.0	351.0	2269.0	20319.0	0.5	0.2993920972644377	0.8908629441624365	-1.0	0.189870243148344	64.22443537046057	23.345925761834405	3.0	0.30456852791878175	71.0	64.0	135.0	8379.0	7063.0	15442.0	172.0
10	179	medium	iso	793.0	383.0	91.42640679999995	59.284271200000006	9.725892496351338E-5	1176.0	152.71067799999992	33.95585369269929	27.892651361962706	14.036243467926477	13.626994859891541	21.0	21.90277795644873	12.0	9.07060098642791	37.3933616587752	17.0	38.5	0.9587824905934852	1.2173763351520248	0.787581015753648	0.648437068402868	0.48297604035308955	63.0	4.0	33.24154027718932	63.0	245.0	2279.0	8207.0	0.46153846153846156	0.2619047619047619	0.7954545454545454	-1.0	0.15596934158284165	49.39248347111982	21.854724715186638	1.0	0.1461038961038961	126.0	70.0	196.0	10756.0	8174.0	18930.0	103.0
11	206	large	E	943.0	713.0	99.3259017199999	84.84062035999995	9.224430714295811E-5	1656.0	186.9949492	38.27531841800928	29.68164415931166	15.615842874048724	38.63071302769012	32.14031735997639	27.1485823856178	12.041594578792296	25.6300937665987	42.07987917704911	17.72004514666935	41.05423350278234	1.183867242254351	1.2895282421880807	0.9180622831847068	0.854164109168281	0.7560975609756098	106.0	3.0	36.05551275463989	90.0	67.0	7359.0	6794.0	0.15384615384615385	0.09480676328502416	0.4267515923566879	-1.0	0.012002132189249488	143.64568860019287	61.42777031159707	3.0	0.5414012738853503	82.0	56.0	138.0	3648.0	2484.0	6132.0	71.0
11	208	large	E	875.0	601.0	93.32590171999993	76.4264068	4.165991999315409E-5	1476.0	172.16652207999994	36.235341863986875	30.479501308256342	27.537571311213924	33.49451954970893	29.154759474226502	25.390279877109386	12.041594578792296	23.540553396786603	38.22241014436882	16.278820596099706	42.656963690420596	1.1482645963470053	1.1888430029585615	0.9658673125799012	0.8189195645738042	0.6868571428571428	65.0	3.0	33.52610922848042	103.0	147.0	11954.0	14518.0	0.46153846153846156	0.16937669376693767	0.588	-1.0	0.06270153034423713	135.90045409850453	52.16025568065744	7.0	0.592	91.0	74.0	165.0	12302.0	10012.0	22314.0	214.0
12	218	large	E	779.0	593.0	88.66904747999993	76.76955255999998	1.270843105698726E-4	1372.0	168.26702715999994	35.0	26.40075756488817	27.943034423382926	47.361374658175635	27.459060435491963	26.20121956706635	12.165525060596439	27.2	31.893024203207805	15.132745950421556	36.97457642798917	1.0480069588060954	1.3257195333874978	0.7905193613072992	0.865798773549654	0.7612323491655969	101.0	4.0	32.89376840679705	208.0	259.0	13742.0	18438.0	0.5384615384615384	0.3403790087463557	0.5546038543897216	-1.0	0.027805449260229962	123.21465452156218	46.14093895285737	6.0	0.39828693790149894	92.0	77.0	169.0	8105.0	8655.0	16760.0	129.0
12	223	large	E	924.0	577.0	100.56854239999991	74.59797967999997	8.053644796971798E-5	1501.0	177.58073564000003	38.27531841800928	28.844410203711913	42.013363009524824	61.71781660919828	27.294688127912362	25.571760967201058	11.661903789690601	36.28970462977125	25.238858928247925	17.26267650163207	41.209045445293775	1.06737616400064	1.3269579148158046	0.8043783092765251	0.7417625621269821	0.6244588744588745	84.0	3.0	34.36568055487916	119.0	103.0	15710.0	11600.0	0.36363636363636365	0.14790139906728847	0.46396396396396394	-1.0	0.029540464447092275	163.73746926266972	54.851362187054264	9.0	1.2747747747747749	65.0	65.0	130.0	10777.0	10753.0	21530.0	244.0
13	232	large	E	813.0	749.0	93.01219323999993	91.25483391999992	6.831700644023202E-5	1562.0	187.09545428000007	35.73513677041127	28.160255680657446	31.100012587964372	29.45802426838157	33.97057550292606	31.325333901275954	11.661903789690601	25.213279741691903	43.25244819551169	16.278820596099706	51.26882500525358	1.0844441629891888	1.2689919145498674	0.8545713731941778	0.9811061404017699	0.9212792127921279	113.0	4.0	34.20526275297414	92.0	25.0	15552.0	3701.0	0.0	0.07490396927016646	0.21367521367521367	0.02809433142972425	-1.0	154.94418414960194	55.241388364102065	6.0	1.8205128205128205	174.0	109.0	283.0	15371.0	8571.0	23942.0	148.0
13	245	large	iso	877.0	519.0	96.74011527999991	71.76955256	6.75511607875826E-5	1396.0	171.33809496	36.05551275463989	30.23243291566195	41.28471089457122	57.18863320193188	25.079872407968907	26.01362527145783	9.848857801796104	31.06321098861283	25.370105083493122	15.132745950421556	36.95981196963839	0.9641052389374796	1.192610361700705	0.8083991804017459	0.7418799569576041	0.5917901938426454	72.0	3.0	33.37663853655727	124.0	242.0	5876.0	13343.0	0.2	0.2621776504297994	0.6612021857923497	-1.0	0.23933939124103407	90.99540231908495	33.653932938493604	3.0	0.25956284153005466	102.0	86.0	188.0	9159.0	7950.0	17109.0	142.0
13	247	large	F	950.0	639.0	98.49747459999993	78.59797967999997	5.857854518961454E-5	1589.0	179.92388140000003	36.6742416417845	31.304951684997057	26.565051177077976	37.55572596953368	29.614185789921695	25.75776824494341	12.36931687685298	25.685602696327877	38.46036921299638	17.0	42.13982328414842	1.1497186211284183	1.1715156762040517	0.981394141351774	0.7979694910878459	0.6726315789473685	74.0	3.0	35.510561809129406	116.0	138.0	4906.0	5052.0	0.5384615384615384	0.15984896161107615	0.5433070866141733	-1.0	0.02641241616101022	67.21423230638197	31.909280621384916	2.0	0.16141732283464566	48.0	72.0	120.0	2527.0	6764.0	9291.0	58.0
14	252	large	iso	1062.0	541.0	108.25483391999991	73.35533899999996	2.3474412669230628E-4	1603.0	184.0243864800001	37.0	34.0147027033899	53.74616226255521	57.528807709151515	26.076809620810597	26.81005056954873	12.529964086141668	37.0	23.401645075106618	18.601075237738275	43.856452544090544	0.9726505197431087	1.0877649092700312	0.894173466577284	0.6776172143426814	0.5094161958568738	146.0	3.0	37.53664875824692	40.0	71.0	4792.0	8759.0	0.0	0.06924516531503432	0.6396396396396397	0.0026738146089971705	-1.0	141.07294160592056	50.95583934497117	8.0	1.5495495495495495	56.0	65.0	121.0	2501.0	5336.0	7837.0	51.0
14	261	large	iso	825.0	478.0	94.15432883999993	68.35533899999999	4.9973829292295395E-5	1303.0	165.33809495999992	36.124783736376884	28.319604517012593	20.04524942542099	32.54326241574785	25.317977802344327	23.21465272491167	11.180339887498949	19.432642285775152	36.40587563221943	17.08800749063506	36.12443174236937	1.0906033401557447	1.2756104596967603	0.8549658180248885	0.7259925256985139	0.5793939393939394	137.0	3.0	34.17601498127012	129.0	225.0	10968.0	17882.0	0.8333333333333334	0.27168073676132004	0.635593220338983	-1.0	0.04829288785852073	136.19988365785144	51.95447188002912	5.0	0.5423728813559322	91.0	48.0	139.0	3317.0	1169.0	4486.0	58.0
15	266	large	F	783.0	472.0	90.25483391999994	66.52691188	7.870798721053553E-5	1255.0	159.19595935999993	33.24154027718932	28.160255680657446	21.161259816828277	30.329511817647415	23.769728648009426	25.12993647062035	11.40175425099138	17.778959550967322	35.2624639229418	16.1245154965971	35.207793561337255	0.9458730098979297	1.180441706714406	0.8012873524526972	0.73710081765779	0.6028097062579821	62.0	3.0	33.06055050963308	78.0	131.0	7409.0	11939.0	0.75	0.16653386454183267	0.6267942583732058	-1.0	0.03334584474578841	92.23553708906297	37.21953860632608	4.0	0.6220095693779905	95.0	83.0	178.0	6471.0	5904.0	12375.0	99.0
15	272	large	iso	884.0	491.0	95.84062035999992	68.94112544000001	4.4609254413053795E-5	1375.0	167.19595935999993	36.013886210738214	30.01666203960727	47.01459878787057	62.848894556981605	25.495097567963924	23.730111207215216	12.529964086141668	34.903203521124084	21.65463965121501	15.620499351813308	39.22562746992736	1.0743775006082592	1.1997965051283035	0.8954664361965012	0.7193309598898767	0.5554298642533937	82.0	3.0	31.89043743820395	43.0	340.0	2496.0	20372.0	0.6666666666666666	0.27854545454545454	0.8877284595300261	-1.0	0.17549935587252843	63.720071053370596	23.37755832643195	4.0	0.30548302872062666	148.0	92.0	240.0	8773.0	6368.0	15141.0	78.0
15	277	large	E	1061.0	618.0	105.98275595999988	79.84062035999996	6.967360587163086E-5	1679.0	187.82337632000005	39.824615503479755	31.76476034853718	50.93741609948152	67.41050249552552	29.154759474226502	27.488245678360634	13.152946437965905	40.62813864100267	22.162924960723664	17.26267650163207	44.004105251211264	1.0606264152090936	1.253735745729111	0.8459728605666305	0.7533359520310406	0.5824693685202639	97.0	3.0	35.84689665786984	198.0	244.0	21205.0	28767.0	0.5714285714285714	0.26325193567599764	0.5520361990950227	-1.0	0.1455388868519971	215.90164371611314	57.39086125077593	10.0	0.6968325791855203	58.0	108.0	166.0	1519.0	3818.0	5337.0	30.0
16	284	large	iso	1261.0	733.0	116.98275595999989	84.01219323999996	1.480453441730118E-4	1994.0	203.82337632000002	39.824615503479755	37.589892258425	73.53998518795997	84.27993648580758	30.23243291566195	30.952149128150538	13.601470508735444	49.26601236937407	8.30010359846327	20.518284528683193	49.51254873166005	0.9767474559033441	1.0594501104097707	0.9219381321557094	0.7181587794762365	0.5812846946867566	76.0	3.0	39.05124837953327	36.0	412.0	5280.0	50823.0	0.0	0.2246740220661986	0.9196428571428571	-1.0	0.1888957663731972	158.68275096654912	47.98779070981107	14.0	0.7522321428571429	324.0	32.0	356.0	11107.0	836.0	11943.0	50.0
16	285	large	F	1117.0	702.0	107.56854239999988	81.01219323999997	6.998429212473186E-5	1819.0	190.99494920000004	40.36087214122113	32.55764119219941	33.56150578322061	51.95797373322091	29.068883707497267	31.04293952936927	15.033296378372908	33.29957775187305	33.9705199609175	18.681541692269406	42.282012665450566	0.9364088629556367	1.23967433337558	0.7553668231605922	0.7531216044440894	0.6284691136974038	50.0	3.0	39.0	104.0	113.0	13780.0	15141.0	0.625	0.11929631665750412	0.5207373271889401	0.010135755966794476	-1.0	167.9677308784964	58.72506830280324	5.0	1.0783410138248848	151.0	184.0	335.0	5437.0	6527.0	11964.0	51.0
16	286	large	F	905.0	664.0	97.25483391999994	81.01219323999996	7.356413888309494E-5	1569.0	180.26702716	36.124783736376884	29.154759474226502	28.19672359796425	46.90123646461441	28.319604517012593	31.686298364288426	13.45362404707371	28.40155410997907	32.687630328162186	16.55294535724685	38.89680620408959	0.8937492221852517	1.23906985987355	0.7213065631960904	0.8329888600358839	0.7337016574585635	67.0	3.0	35.11409973215888	92.0	109.0	15501.0	18835.0	0.5454545454545454	0.12810707456978968	0.5422885572139303	0.02069551634076868	-1.0	140.6131413134857	53.02687921916916	12.0	0.9601990049751243	73.0	37.0	110.0	4629.0	1791.0	6420.0	80.0
16	289	large	F	895.0	627.0	94.01219323999992	77.94112544	9.213558776382536E-5	1522.0	174.36753224	35.90264614203248	30.083217912982647	60.966830909093474	76.30995038253448	29.068883707497267	27.415208542331904	14.7648230602334	41.30614757845941	12.199492789021692	14.866068747318506	42.513959110669084	1.06031962742913	1.1934443398270373	0.8884533547520107	0.8290533680139475	0.7005586592178771	88.0	3.0	30.528675044947494	94.0	108.0	15366.0	16986.0	0.6428571428571429	0.13272010512483573	0.5346534653465347	-1.0	0.0044431159540067044	169.71356806022408	52.649567061701546	11.0	1.1584158415841583	85.0	71.0	156.0	3458.0	1862.0	5320.0	49.0
16	291	medium	iso	1093.0	456.0	104.6690474799999	63.52691188000001	2.4379298208628247E-4	1549.0	170.61017292	39.56008088970496	33.24154027718932	71.01414719785942	77.7016913097639	23.853720883753127	23.560245982900877	19.235384061671343	39.180910785330795	10.288331922894795	17.029386365926403	40.10115766791469	1.012456359796296	1.1900796581574618	0.8507467150256389	0.6069312123255797	0.4172003659652333	79.0	5.0	34.828149534535996	0.0	309.0	0.0	28951.0	0.0	0.19948353776630084	1.0	-1.0	0.22639672366653604	65.80619033212753	19.026297590440446	4.0	0.43042071197411	114.0	39.0	153.0	6288.0	1405.0	7693.0	78.0
16	293	large	iso	1066.0	549.0	104.59797967999995	73.76955255999998	1.0523354119444763E-4	1615.0	180.36753224	41.593268686170845	31.400636936215164	49.132060254952606	62.38483828238337	26.40075756488817	25.755571148067098	14.422205101855956	37.16947594729487	24.93579991993557	18.439088914585774	41.948171834858286	1.0250503633995123	1.3245995223173406	0.7738568119111371	0.7052674706116275	0.5150093808630394	79.0	3.0	36.6742416417845	27.0	419.0	2482.0	49516.0	0.5384615384615384	0.2761609907120743	0.9394618834080718	-1.0	0.20472387006608286	160.35543279458773	58.24154027718932	6.0	0.48878923766816146	96.0	100.0	196.0	4718.0	3485.0	8203.0	66.0
16	301	large	F	943.0	598.0	97.91168815999993	74.76955256	5.5249800835211966E-5	1541.0	175.09545427999996	38.948684188300895	30.4138126514911	61.31385242626055	68.44292071496227	26.832815729997478	27.094816868814185	14.7648230602334	38.35816359744333	16.111100755925015	15.811388300841896	41.243031584996125	0.9903302118598828	1.2806248474865698	0.7733179734904906	0.7636427679381568	0.6341463414634146	68.0	3.0	32.01562118716424	83.0	78.0	12389.0	10926.0	0.5	0.1044776119402985	0.484472049689441	-1.0	0.010922743519234251	163.5415007908564	51.626505202377665	7.0	1.515527950310559	90.0	97.0	187.0	3322.0	3827.0	7149.0	36.0
17	311	medium	iso	934.0	398.0	98.3259017199999	62.11269832000001	5.573092328594552E-5	1332.0	162.85281359999996	37.20215047547655	30.0	43.37885408634659	59.45242825109298	22.847319317591726	24.944001750259183	12.083045973594572	30.750910508630902	23.0	16.1245154965971	35.70673947995209	0.9159444240880207	1.240071682515885	0.7386221595107568	0.6317023005481985	0.4261241970021413	67.0	3.0	33.54101966249684	73.0	271.0	4773.0	18983.0	0.5833333333333334	0.25825825825825827	0.7877906976744186	-1.0	0.14778700698902716	63.94521650872724	23.396078054371138	6.0	0.37790697674418605	138.0	83.0	221.0	8272.0	4205.0	12477.0	88.0
17	317	large	iso	1096.0	554.0	108.15432883999989	72.355339	1.0806933230477864E-4	1650.0	183.33809495999998	42.37924020083418	31.622776601683793	44.49116986466382	65.83820391816671	26.1725046566048	28.093881835078935	13.45362404707371	37.04644048736618	24.66576574931336	18.788294228055936	40.60358923998965	0.9316086972333228	1.3401492454200763	0.695152946895333	0.6690008599382111	0.5054744525547445	80.0	3.0	37.656340767525464	171.0	328.0	9289.0	20824.0	0.5454545454545454	0.30242424242424243	0.657314629258517	-1.0	0.11343631073362119	161.1611343970361	56.72373313938856	5.0	0.42084168336673344	107.0	57.0	164.0	4280.0	1493.0	5773.0	69.0
18	332	large	E	833.0	459.0	92.25483391999995	65.94112544000001	5.4158785173628086E-5	1292.0	160.6101729199999	36.68787265568828	28.460498941515414	31.759480084812793	53.3738035509071	24.351591323771842	22.940459718783313	12.649110640673518	27.665817790136412	27.5118156434649	15.620499351813308	34.47261533281508	1.0615127866785126	1.2890804455353932	0.823465122254364	0.7147714936778463	0.5510204081632653	60.0	3.0	33.301651610693426	140.0	152.0	15238.0	16402.0	0.46153846153846156	0.2260061919504644	0.5205479452054794	-1.0	0.05848642817395072	143.17760656813024	48.022435830414565	11.0	0.6815068493150684	81.0	73.0	154.0	2754.0	2342.0	5096.0	48.0
[truncated: 67 more columns]
