# Supplementary material for: Exploiting Single-Cell Quantitative Data to Map Genetic Variants Having Probabilistic Effects
Source: PLoS Genet. 2016 Aug 1;12(8):e1006213. doi: 10.1371/journal.pgen.1006213 (PMC4968810; doi:10.1371/journal.pgen.1006213)
Supplement: S1 Dataset — (ZIP) [file pgen.1006213.s007.zip › data/2014-10-07_morpho/segregants/gaelA1-3-2_A.xls]

image_number	cell_	Agroup	C11-1_A	C12-1_A	C13_A	C103_A	C104_A	C115_A	C126_A	C127_A	A7-1_A	A8-1_A	A101_A	A120_A	A121_A	A122_A	A123_A	D14-1_A	D15-1_A	D16-1_A	D17-1_A	D102_A	D105_A	D117_A	D127_A	D135_A	D147_A	D148_A	D154_A	D155_A	D173_A	D176_A	D179_A	D182_A	D188_A	D191_A	D194_A
1	1	B	969.0	114.56854239999988	1.0860208676293514E-4	37.12142238654117	31.144823004794873	1.191897041149541	73.0	3.0	131.0	7289.0	0.13519091847265222	8.94427190999916	4.47213595499958	1.0	0.22900763358778625	212.0	9730.0	70.0	0.002476463204569006	22.20360331117452	0.5981344971098066	3.1622776601683795	21.37755832643195	2.8284271247461903	0.16666666666666669	0.15987215339548633	12.425942865427487	38.99099404250546	13.601470508735444	24.0	7.0	3.4285714285714284	1.4142135623730951	45.89622641509434	1.525179856115108
1	6	A	898.0	108.56854239999987	3.679837655037827E-5	34.713109915419565	31.575306807693888	1.0993752214930528	129.0	2.0	443.0	29137.0	0.4933184855233853	73.08666481021338	27.294688127912362	2.0	0.23702031602708803	205.0	6482.0	33.0	0.0020305488786237654	19.026297590440446	0.5481012112368809	5.385164807134504	19.4164878389476	8.246211251235321	0.35355339059327373	0.5311851620184319	81.43911042883539	89.20427644726074	13.92838827718412	22.561028345356956	7.0710678118654755	3.1906112267087634	3.0	31.619512195121953	1.0436593643937055
1	8	B	1054.0	118.3259017199999	1.1168948360169201E-4	39.84971769034255	32.57299494980466	1.2233974110072285	96.0	3.0	107.0	11280.0	0.1015180265654649	8.246211251235321	4.123105625617661	1.0	0.2897196261682243	95.0	7832.0	113.0	5.7406505980381E-4	25.0	0.6273570165356195	5.0990195135927845	24.73863375370596	5.0	0.2626128657194451	0.2631578947368421	6.215635899702647	17.525568373722876	6.4031242374328485	10.44030650891055	5.385164807134504	1.9387162478442206	1.0	82.4421052631579	1.370658835546476
1	9	A	975.0	114.32590171999988	1.0150380074798896E-4	37.013511046643494	32.01562118716424	1.1561078521719583	101.0	3.0	535.0	39702.0	0.5487179487179488	76.20886489833921	26.92582403567252	6.0	0.3364485981308411	190.0	4203.0	29.0	0.0015408304717960872	22.02271554554524	0.5949912592132307	3.1622776601683795	24.08318915758459	5.385164807134504	0.18864566947613626	0.31514293343362576	21.614778942786245	24.981239606216036	11.0	18.24828759089466	7.0710678118654755	2.580697580112788	2.23606797749979	22.121052631578948	1.310968355936236
1	13	B	1047.0	117.74011527999987	6.51992577895111E-5	39.05124837953327	33.015148038438355	1.1828282076478136	78.0	3.0	127.0	7509.0	0.12129894937917861	10.0	5.0	1.0	0.2440944881889764	88.0	6452.0	87.0	7.197965940557699E-4	24.020824298928627	0.615110279330223	4.47213595499958	24.020824298928627	4.47213595499958	0.23802777946288958	0.23802777946288958	29.42745640318975	29.42745640318975	5.830951894845301	11.40175425099138	5.0	2.2803508501982757	0.0	73.31818181818181	1.1866088034717919
2	20	B	812.0	103.49747459999992	3.347855150796274E-5	34.132096331752024	28.30194339616981	1.205998325061	99.0	3.0	151.0	7691.0	0.18596059113300492	20.94056049416563	10.04987562112089	1.0	0.2582781456953642	102.0	10901.0	121.0	9.090801242358498E-4	23.853720883753127	0.69886480607295	7.211102550927978	26.076809620810597	9.433981132056603	0.39999999999999997	0.5233031185136907	0.9548412538721891	0.7298430640241094	7.0710678118654755	12.165525060596439	6.082762530298219	2.0	2.23606797749979	106.87254901960785	1.1321897073662965
2	22	A	888.0	109.15432883999992	5.156279458556647E-5	36.71511950137164	27.784887978899608	1.3214060653853932	129.0	3.0	546.0	35037.0	0.6148648648648649	88.74420235861463	30.4138126514911	7.0	0.3058608058608059	152.0	9268.0	89.0	0.0011644555154204411	23.323807579381203	0.6352643787121501	5.0	23.853720883753127	5.656854249492381	0.2688016652852352	0.3076923076923077	7.512144103052748	15.642246457208728	8.94427190999916	15.132745950421556	7.0710678118654755	2.1400934559032696	1.0	60.973684210526315	1.4596460940871818
2	25	B	891.0	108.9116881599999	4.44007389211834E-5	35.35533905932738	30.265491900843113	1.1681732837899943	103.0	3.0	159.0	11149.0	0.17845117845117844	56.97891744454398	22.135943621178654	1.0	0.5157232704402516	128.0	15432.0	178.0	0.0019979533626652726	20.223748416156685	0.5720139858430037	3.0	19.235384061671343	2.0	0.17647058823529413	0.11764705882352941	10.007979801441337	10.007979801441337	9.219544457292887	16.401219466856727	6.4031242374328485	2.5614401436996532	1.0	120.5625	1.476412649040954
2	26	A	746.0	100.32590171999993	4.8643675422468865E-5	33.83784863137726	26.248809496813376	1.2891193650319723	88.0	3.0	435.0	26798.0	0.5831099195710456	52.8049870314163	20.12461179749811	4.0	0.23448275862068965	123.0	4042.0	52.0	3.858080545621273E-4	19.697715603592208	0.5821208026011101	2.8284271247461903	19.313207915827967	2.23606797749979	0.18181818181818182	0.1350858067395748	24.443954780416533	6.009005957494537	7.0710678118654755	13.152946437965905	6.082762530298219	2.1623310744832014	1.0	32.86178861788618	1.5823849579416132
2	32	A	823.0	104.56854239999988	4.7408557153398894E-5	34.48187929913333	28.653097563788805	1.203425885189838	89.0	3.0	561.0	17001.0	0.6816524908869988	14.142135623730951	7.0710678118654755	1.0	0.035650623885918005	78.0	10826.0	179.0	2.803947092993066E-4	19.235384061671343	0.5578403628990954	2.23606797749979	21.095023109728988	4.242640687119285	0.125	0.23980823009322946	1.5074357587749603	16.927513064147043	5.830951894845301	9.486832980505138	4.47213595499958	2.1213203435596424	2.23606797749979	138.7948717948718	1.2896730094217623
3	38	A	912.0	109.98275595999989	3.066491594099195E-5	36.124783736376884	29.732137494637012	1.2150079604230593	107.0	3.0	522.0	20779.0	0.5723684210526315	11.313708498984761	5.656854249492381	1.0	0.05363984674329502	83.0	16403.0	254.0	3.9392099015503313E-4	22.20360331117452	0.6146362971528592	5.0990195135927845	22.47220505424423	6.0	0.27653315937748607	0.3333333333333333	29.291362170984257	40.60129464500449	6.082762530298219	10.198039027185569	5.0990195135927845	2.0	1.4142135623730951	197.6265060240964	1.2852526976772543
3	39	B	833.0	104.91168815999988	4.50798874149857E-5	34.48187929913333	29.5296461204668	1.1677037766881389	95.0	3.0	130.0	7441.0	0.15606242496998798	11.313708498984761	5.656854249492381	1.0	0.25384615384615383	79.0	9359.0	147.0	4.800962011200685E-4	20.591260281974	0.5971617759966912	3.1622776601683795	21.470910553583888	4.123105625617661	0.18864566947613626	0.25	12.528807709151522	16.927513064147035	5.385164807134504	10.44030650891055	4.123105625617661	2.5321462647095156	1.0	118.46835443037975	1.2408376963350785
3	45	B	748.0	99.74011527999993	1.0090159124013311E-4	32.0624390837628	28.071337695236398	1.142177100067578	114.0	3.0	168.0	11497.0	0.22459893048128343	60.86947820060584	24.515301344262525	3.0	0.6309523809523809	134.0	11472.0	132.0	0.0011626551675598927	19.4164878389476	0.6055836172732281	4.242640687119285	20.223748416156685	4.47213595499958	0.2853908964926964	0.2857142857142857	41.423665625002656	22.98871680208066	8.48528137423857	14.422205101855956	5.830951894845301	2.473387769603369	1.4142135623730951	85.61194029850746	1.5418410041841004
3	52	A	812.0	103.74011527999991	4.503126952674897E-5	33.95585369269929	28.861739379323623	1.1765005998572997	109.0	3.0	587.0	24990.0	0.7229064039408867	64.86669417021169	25.0	2.0	0.18739352640545145	75.0	8444.0	146.0	0.0018168100167582147	23.194827009486403	0.6830877297151692	7.0710678118654755	23.08679276123039	7.280109889280518	0.4130961923860138	0.434294945450817	22.166345822082434	29.9816393688493	7.211102550927978	12.529964086141668	3.605551275463989	3.4751867686389284	1.0	112.58666666666667	1.296778777830412
3	53	A	860.0	107.4974745999999	5.307875098831387E-5	36.40054944640259	29.410882339705484	1.2376558114089924	123.0	3.0	323.0	13812.0	0.3755813953488372	26.076809620810597	13.038404810405298	0.0	0.2724458204334365	89.0	13334.0	151.0	3.7238904464590773E-4	20.0	0.549442255794756	5.830951894845301	20.024984394500787	6.708203932499369	0.41972110157675935	0.4685212856658182	75.42578380196127	79.82448915695679	6.708203932499369	11.704699910719626	4.123105625617661	2.8388067087090953	1.0	149.82022471910113	1.0078746062696864
3	54	A	866.0	106.91168815999988	9.066439188889555E-5	34.9857113690718	29.5296461204668	1.1847656834879385	90.0	3.0	529.0	15611.0	0.6108545034642032	0.0	0.0	0.0	0.030245746691871456	83.0	9427.0	143.0	3.546009694908848E-4	18.681541692269406	0.5339763280841656	5.0	19.235384061671343	7.211102550927978	0.35179877236514595	0.5	84.0938588862295	87.27368900609373	5.656854249492381	10.295630140987	4.47213595499958	2.3021728866442674	2.23606797749979	113.57831325301204	1.2590431738623105
3	58	A	855.0	107.15432883999989	1.0263144453904422E-4	35.608987629529715	29.206163733020468	1.219228514742257	92.0	3.0	549.0	23966.0	0.6421052631578947	64.68944787351211	27.202941017470888	2.0	0.13479052823315119	66.0	7823.0	137.0	0.001292148656921642	21.633307652783937	0.6075238048846953	4.123105625617661	22.20360331117452	4.47213595499958	0.23608834134288123	0.2630668208823282	24.120983119442585	11.592175410291063	6.324555320336759	10.770329614269007	4.123105625617661	2.6121886248440607	1.0	118.53030303030303	1.1558225744599258
3	59	B	1076.0	121.39696951999986	1.4321219411470688E-4	39.11521443121589	31.906112267087632	1.2259473703276824	87.0	4.0	204.0	9099.0	0.1895910780669145	13.704570789056774	5.0990195135927845	1.0	0.27941176470588236	104.0	12353.0	157.0	9.256758673645717E-4	21.633307652783937	0.5530663187549723	1.4142135623730951	21.400934559032695	2.0	0.07142857142857144	0.1111111111111111	12.094757077012098	57.094757077012105	7.280109889280518	11.40175425099138	6.324555320336759	1.8027756377319943	1.4142135623730951	118.77884615384616	1.3217841819800857
3	63	A	812.0	103.4974745999999	5.7588480077316684E-5	34.66987164671943	28.30194339616981	1.2249996815205069	84.0	3.0	516.0	22108.0	0.6354679802955665	46.63762517040857	19.4164878389476	1.0	0.12209302325581395	126.0	6661.0	87.0	0.002344915775288743	22.847319317591726	0.6589963629055895	7.0710678118654755	20.615528128088304	5.385164807134504	0.46726931351599776	0.362245385694578	43.667780146130355	57.33908727832619	9.486832980505138	16.55294535724685	5.385164807134504	3.0738047859402142	2.23606797749979	52.86507936507937	1.6456988440174147
4	67	B	869.0	107.74011527999991	1.1730517090210989E-4	36.124783736376884	29.068883707497267	1.2427303401079624	51.0	4.0	146.0	9627.0	0.16800920598388952	47.198201369477204	22.135943621178654	1.0	0.2808219178082192	68.0	8005.0	155.0	3.976439579484961E-4	19.313207915827967	0.534624872961661	7.0710678118654755	19.313207915827967	7.0710678118654755	0.4756514941544941	0.4756514941544941	87.70938995736148	87.70938995736148	5.385164807134504	10.295630140987	3.605551275463989	2.8554940297339364	0.0	117.72058823529412	1.316677076826983
4	72	A	877.0	107.49747459999992	5.668134514901608E-5	36.6742416417845	29.068883707497267	1.2616322666812865	87.0	3.0	587.0	21016.0	0.669327251995439	44.94441010848846	22.47220505424423	1.0	0.06643952299829642	86.0	12920.0	194.0	4.7886139876697156E-4	21.470910553583888	0.5854493397109862	2.8284271247461903	21.95449840010015	3.605551275463989	0.15987215339548633	0.2095684110712273	19.798876354524925	31.10880882854514	6.324555320336759	10.44030650891055	5.385164807134504	1.9387162478442206	1.0	150.2325581395349	1.291331269349845
4	81	A	768.0	100.91168815999991	6.406801987135547E-5	34.058772731852805	26.076809620810597	1.3060943124220306	98.0	3.0	548.0	28323.0	0.7135416666666666	68.96168538939105	29.0	1.0	0.1259124087591241	74.0	6562.0	101.0	5.266561083849171E-4	23.194827009486403	0.6810235704058089	6.324555320336759	24.331050121192877	7.615773105863909	0.3772913389522725	0.47140452079103173	15.068488159492205	19.832129850218394	5.385164807134504	9.848857801796104	4.47213595499958	2.2022715545545237	1.4142135623730951	88.67567567567568	1.1389820176775374
4	83	B	643.0	92.42640679999994	1.8639904760119435E-4	29.698484809834994	25.45584412271571	1.1666666666666665	81.0	3.0	68.0	5676.0	0.1057542768273717	64.14403738675956	23.345235059857504	2.0	1.2647058823529411	57.0	10124.0	177.0	5.083626125626959E-4	14.866068747318506	0.5005665724197296	1.4142135623730951	16.278820596099706	2.0	0.10511766624552735	0.14285714285714285	87.27368900609373	42.27368900609372	5.0	9.433981132056603	3.605551275463989	2.6165155925684536	1.4142135623730951	177.6140350877193	0.9965428684314501
4	84	A	722.0	98.08326103999994	1.1500444632046583E-4	33.24154027718932	26.248809496813376	1.266401826003761	97.0	3.0	336.0	17387.0	0.46537396121883656	38.28519006628994	17.11724276862369	1.0	0.08035714285714286	68.0	11928.0	184.0	0.0011167727481032003	20.12461179749811	0.6054055145966812	4.47213595499958	20.12461179749811	4.47213595499958	0.35691530512412484	0.35691530512412484	49.39870535499554	49.39870535499554	6.082762530298219	10.04987562112089	5.0	2.009975124224178	0.0	175.41176470588235	1.0489604292421195
4	85	A	878.0	107.74011527999988	3.829536638100854E-5	36.235341863986875	29.206163733020468	1.2406744752656174	81.0	4.0	577.0	28289.0	0.6571753986332574	79.68545601712304	28.635642126552707	4.0	0.10051993067590988	78.0	7218.0	126.0	4.8092049066106665E-4	22.02271554554524	0.6077689463565652	3.605551275463989	24.413111231467404	6.324555320336759	0.19999999999999998	0.3508232077228117	6.911227119024673	22.166345822082448	5.830951894845301	10.63014581273465	5.0	2.12602916254693	3.0	92.53846153846153	1.3615960099750624
4	89	A	788.0	101.74011527999993	4.553854428316083E-5	33.24154027718932	28.284271247461902	1.1752659273543158	96.0	3.0	419.0	22828.0	0.5317258883248731	54.81944918263622	20.248456731316587	2.0	0.13126491646778043	63.0	4625.0	89.0	3.195512623141616E-4	24.413111231467404	0.7344157649704315	8.54400374531753	24.698178070456937	9.219544457292887	0.5403702434442518	0.6027004755663158	24.443954780416536	32.47119229084849	4.47213595499958	8.94427190999916	3.605551275463989	2.4806946917841692	1.4142135623730951	73.41269841269842	1.2123243243243242
4	91	A	676.0	93.84062035999993	8.719831640026539E-5	30.01666203960727	26.419689627245813	1.1361474136566696	58.0	2.0	449.0	23068.0	0.6642011834319527	54.39260301376308	20.396078054371138	4.0	0.1714922048997773	66.0	7442.0	119.0	0.0010385780064736468	16.15549442140351	0.538217553973396	2.8284271247461903	16.55294535724685	2.23606797749979	0.19026059766179765	0.14285714285714285	73.30075576600638	54.865806943084365	5.385164807134504	9.219544457292887	4.123105625617661	2.23606797749979	1.0	112.75757575757575	1.0553614619725882
5	95	B	869.0	107.74011527999988	7.492344276725046E-5	35.34119409414458	29.546573405388315	1.196118196491087	92.0	3.0	160.0	6241.0	0.18411967779056387	16.492422502470642	8.246211251235321	1.0	0.13125	118.0	14593.0	162.0	6.979885827425423E-4	21.2602916254693	0.6015725322928961	6.0	20.518284528683193	6.082762530298219	0.4	0.3976426261351493	63.43494882292201	72.89727103094762	7.211102550927978	13.038404810405298	6.4031242374328485	2.036256728267493	1.0	123.66949152542372	1.3099431234153363
5	97	A	805.0	103.15432883999989	5.823713993148727E-5	34.0147027033899	29.017236257093817	1.1722240671722952	82.0	3.0	463.0	18784.0	0.5751552795031056	53.518727187828105	23.430749027719962	1.0	0.08423326133909287	69.0	4742.0	101.0	8.816596492516144E-4	19.026297590440446	0.559355104654326	2.23606797749979	19.026297590440446	2.23606797749979	0.1350858067395748	0.14285714285714285	23.198590513648185	29.931511840507792	5.385164807134504	9.486832980505138	4.47213595499958	2.1213203435596424	2.0	68.72463768115942	1.4696330662167862
5	106	A	843.0	106.5685423999999	5.479509813572187E-5	36.24913792078372	27.730849247724095	1.307177345957363	116.0	3.0	541.0	36385.0	0.641755634638197	67.45994081724284	24.351591323771842	4.0	0.2513863216266174	150.0	6309.0	67.0	0.002494153346404798	26.40075756488817	0.7283140808088321	8.06225774829855	24.596747752497688	6.4031242374328485	0.4391791642131167	0.3472581680740104	7.364746244982651	16.27967320213052	8.602325267042627	16.15549442140351	6.708203932499369	2.408318915758459	2.0	42.06	1.5929624346172133
5	119	A	862.0	106.3259017199999	3.815724742524715E-5	34.40930106817051	29.410882339705484	1.1699513353843527	86.0	3.0	577.0	24885.0	0.6693735498839907	65.94115353350776	26.248809496813376	2.0	0.09705372616984402	106.0	9243.0	108.0	8.415340083989438E-4	21.93171219946131	0.6373774391990981	5.385164807134504	21.213203435596427	5.0990195135927845	0.31514293343362576	0.31323027878410764	32.6609127216738	43.1523897340054	7.280109889280518	13.038404810405298	5.0	2.6076809620810595	1.0	87.19811320754717	1.2385589094449854
6	124	B	805.0	102.91168815999994	8.298434675695166E-5	34.23448553724738	29.274562336608895	1.1694277490337037	73.0	3.0	32.0	2779.0	0.03975155279503106	14.99851445020445	7.0710678118654755	2.0	0.6875	97.0	3667.0	57.0	0.002131643801065691	21.095023109728988	0.6161922044009525	4.0	22.20360331117452	5.0990195135927845	0.25	0.31323027878410764	6.709836807756915	4.600095666263286	7.0710678118654755	11.661903789690601	5.830951894845301	2.0	1.4142135623730951	37.8041237113402	1.5077720207253886
6	133	B	813.0	109.15432883999988	3.1573228788772326E-4	36.345563690772494	27.294688127912362	1.3315984238561216	112.0	8.0	62.0	8953.0	0.07626076260762607	24.936533443588267	12.041594578792296	2.0	0.8870967741935484	72.0	6319.0	113.0	3.371905919495969E-4	20.396078054371138	0.5611710476662478	2.8284271247461903	21.587033144922902	4.242640687119285	0.18181818181818182	0.2727272727272727	38.659808254090095	38.659808254090095	5.656854249492381	10.63014581273465	5.0	2.12602916254693	1.4142135623730951	87.76388888888889	1.287545497705333
6	134	B	703.0	97.49747459999993	1.5542021124768913E-4	31.38470965295043	27.313000567495326	1.1490758613427763	122.0	3.0	143.0	8744.0	0.2034139402560455	34.4732850844973	16.15549442140351	1.0	0.2727272727272727	113.0	10880.0	134.0	0.0011491756411285247	16.15549442140351	0.5147568545336139	0.0	18.027756377319946	2.0	0.0	0.125	-1.0	23.198590513648185	7.0710678118654755	13.45362404707371	5.656854249492381	2.378287198805056	2.0	96.28318584070796	1.3917279411764707
6	135	A	769.0	104.32590171999992	1.1431435853759947E-4	34.058772731852805	27.65863337187866	1.2313975269103987	122.0	3.0	494.0	17488.0	0.6423927178153446	20.396078054371138	10.198039027185569	1.0	0.044534412955465584	98.0	15924.0	189.0	0.0011435535226158179	17.69180601295413	0.5194493105269238	2.23606797749979	18.601075237738275	2.0	0.15617376188860607	0.125	76.32869286780416	40.23635830927381	7.0710678118654755	12.36931687685298	5.0990195135927845	2.42582262018792	2.23606797749979	162.48979591836735	1.1631499623210249
6	139	B	913.0	109.74011527999991	7.458721409645191E-5	37.33630940518894	29.732137494637012	1.255755978254962	112.0	3.0	98.0	9675.0	0.10733844468784227	20.013062843555648	9.486832980505138	2.0	0.4489795918367347	83.0	16133.0	249.0	3.133073281863848E-4	22.135943621178654	0.5928797991507494	4.0	23.08679276123039	5.0	0.21052631578947367	0.2631578947368421	22.38013505195957	22.38013505195957	5.830951894845301	11.40175425099138	5.0	2.2803508501982757	1.0	194.3734939759036	1.281038864439348
6	144	B	868.0	108.3259017199999	1.877411938035998E-4	36.235341863986875	28.653097563788805	1.2646221506529316	95.0	3.0	144.0	9754.0	0.16589861751152074	41.38168305402032	15.132745950421556	2.0	0.4930555555555556	80.0	5078.0	84.0	5.501184009094703E-4	20.591260281974	0.568264551201571	2.8284271247461903	20.591260281974	2.8284271247461903	0.14804664203952106	0.14804664203952106	18.43494882292201	18.43494882292201	5.385164807134504	10.295630140987	4.47213595499958	2.3021728866442674	0.0	63.475	1.3233556518314296
6	145	B	668.0	94.08326103999993	1.2828073498543957E-4	31.575306807693888	25.495097567963924	1.2384854273854633	81.0	3.0	72.0	6878.0	0.10778443113772455	19.874243318437244	8.94427190999916	2.0	0.4305555555555556	71.0	3258.0	63.0	0.0022546693728247276	16.15549442140351	0.5116496419115375	3.1622776601683795	16.492422502470642	1.0	0.25	0.08333333333333333	82.8749836510982	78.69006752597979	6.4031242374328485	12.206555615733702	3.605551275463989	3.3854893976408285	2.23606797749979	45.88732394366197	1.37292817679558
6	146	B	814.0	103.25483391999992	1.0317675520982026E-4	34.713109915419565	28.319604517012593	1.225762524139988	99.0	3.0	159.0	6765.0	0.19533169533169534	2.8284271247461903	1.4142135623730951	1.0	0.22012578616352202	70.0	8548.0	153.0	0.0012705106429124965	19.697715603592208	0.5674431260001421	5.830951894845301	18.788294228055936	5.0	0.40430377003132	0.35179877236514595	73.67314648943498	79.57928760320549	5.830951894845301	10.295630140987	4.47213595499958	2.3021728866442674	1.0	122.11428571428571	1.2529246607393543
7	148	A	836.0	106.3259017199999	5.612978492356147E-5	35.4400902933387	27.202941017470888	1.3028036295993717	103.0	3.0	568.0	16550.0	0.6794258373205742	0.0	0.0	0.0	0.0	67.0	12170.0	212.0	8.998474740197113E-4	18.867962264113206	0.5323903553276109	5.0990195135927845	18.867962264113206	5.0990195135927845	0.3561309707013459	0.3561309707013459	84.92039213998544	84.92039213998544	5.830951894845301	9.848857801796104	4.47213595499958	2.2022715545545237	0.0	181.6417910447761	1.1671322925225966
7	156	B	1071.0	126.71067799999986	5.75647676581555E-4	41.48493702538308	32.28002478313795	1.2851581528851084	83.0	5.0	206.0	9549.0	0.19234360410831	23.12072587374388	10.295630140987	1.0	0.24757281553398058	80.0	11544.0	170.0	8.553572218568766E-4	22.135943621178654	0.533589905358528	2.23606797749979	21.37755832643195	2.23606797749979	0.1350858067395748	0.1315334104411641	46.7357045889284	80.13419305691563	6.4031242374328485	10.816653826391969	5.0	2.1633307652783937	2.0	144.3	1.178101178101178
7	158	A	848.0	106.3259017199999	7.835171655277692E-5	37.21558813185679	27.784887978899608	1.3394183255343353	83.0	3.0	539.0	16520.0	0.6356132075471698	26.0	13.0	1.0	0.03710575139146568	145.0	11101.0	130.0	0.0012873913060113744	22.47220505424423	0.603838503764176	3.605551275463989	23.021728866442675	4.242640687119285	0.19999999999999998	0.23076923076923075	1.6846843178962914	12.994616791916506	10.198039027185569	19.313207915827967	6.324555320336759	3.053686296920494	1.0	76.55862068965517	1.6980452211512476
7	159	A	684.0	94.66904747999992	5.809141033999596E-5	31.32091952673165	25.96150997149434	1.2064367427442366	72.0	3.0	466.0	13675.0	0.6812865497076024	13.416407864998739	6.708203932499369	1.0	0.034334763948497854	89.0	10249.0	161.0	6.017805259454144E-4	16.15549442140351	0.5158052402521319	2.0	16.76305461424021	1.4142135623730951	0.15384615384615385	0.09513029883089882	71.56505117707799	26.56505117707799	6.4031242374328485	10.0	5.0	2.0	1.4142135623730951	115.15730337078652	1.3980876183042248
7	165	A	828.0	104.32590171999989	6.989579622204818E-5	34.36568055487916	29.274562336608895	1.1739092854653421	93.0	3.0	521.0	19643.0	0.6292270531400966	25.928665969738162	12.806248474865697	2.0	0.053742802303262956	79.0	5684.0	94.0	6.462474833156684E-4	21.213203435596427	0.6172787238047182	4.123105625617661	22.360679774997898	5.385164807134504	0.22360679774997896	0.3083536398570881	7.326406660169539	15.091572678594886	6.324555320336759	10.770329614269007	4.123105625617661	2.6121886248440607	1.4142135623730951	71.9493670886076	1.3064743138634762
7	169	B	802.0	102.3259017199999	7.776254704091278E-5	34.132096331752024	28.30194339616981	1.205998325061	54.0	4.0	131.0	6234.0	0.1633416458852868	25.701182931861176	12.165525060596439	1.0	0.24427480916030533	77.0	15714.0	255.0	4.514815259215108E-4	19.6468827043885	0.5756131271114343	5.656854249492381	19.6468827043885	5.656854249492381	0.4204706649821094	0.4204706649821094	77.7352262721076	77.7352262721076	5.385164807134504	10.44030650891055	5.0990195135927845	2.047512562185564	0.0	204.07792207792207	1.2495227185948836
7	170	A	550.0	85.25483391999995	8.827848934391811E-5	26.40075756488817	24.20743687382041	1.0906052426161552	58.0	4.0	322.0	6332.0	0.5854545454545454	0.0	0.0	0.0	0.0	59.0	8221.0	147.0	7.554514846558885E-4	13.45362404707371	0.5095923484016394	2.23606797749979	14.142135623730951	2.0	0.2	0.18181818181818182	77.9052429229879	51.34019174590992	5.0990195135927845	8.54400374531753	4.123105625617661	2.072225288683357	1.0	139.33898305084745	1.0549811458460043
8	176	A	899.0	109.1543288399999	4.745967571165466E-5	34.48187929913333	31.32091952673165	1.1009216785511	104.0	3.0	534.0	30270.0	0.5939933259176863	67.74175034445935	23.853720883753127	1.0	0.651685393258427	69.0	4678.0	86.0	7.103299531150124E-4	22.360679774997898	0.648476249830151	5.0990195135927845	21.587033144922902	4.0	0.31323027878410764	0.23529411764705882	28.663957110281537	17.354024636261325	5.0990195135927845	8.54400374531753	4.47213595499958	1.9104973174542796	1.4142135623730951	67.79710144927536	1.268490808037623
8	183	B	397.0	70.76955255999998	1.6006901110357389E-4	23.194827009486403	19.235384061671343	1.205841637220267	145.0	3.0	56.0	3981.0	0.14105793450881612	15.407317850634978	6.324555320336759	2.0	0.5892857142857143	68.0	3347.0	62.0	4.1216891237222326E-4	13.892443989449804	0.5989457901008688	5.0	13.416407864998739	4.0	0.5555555555555556	0.4444444444444444	84.8055710922652	84.8055710922652	5.385164807134504	8.54400374531753	4.47213595499958	1.9104973174542796	1.0	49.220588235294116	1.2596354944726622
8	187	A	965.0	114.81118307999986	4.7422059154767586E-5	37.73592452822641	31.064449134018133	1.2147623917432504	157.0	3.0	628.0	34212.0	0.6507772020725389	77.80291869085306	27.784887978899608	2.0	0.1321656050955414	85.0	5580.0	85.0	3.6001600322897205E-4	26.90724809414742	0.7130406484150359	10.198039027185569	26.90724809414742	10.198039027185569	0.6264605575682153	0.6264605575682153	46.684684317896284	46.684684317896284	5.830951894845301	11.40175425099138	5.0	2.2803508501982757	0.0	65.6470588235294	1.2948028673835126
8	188	B	931.0	111.15432883999989	1.022538394599575E-4	36.87817782917155	31.04834939252005	1.187766130912453	88.0	3.0	92.0	13225.0	0.09881847475832438	34.32817366794892	14.035668847618199	3.0	0.8695652173913043	92.0	14400.0	234.0	4.57211339836822E-4	21.213203435596427	0.5752237416355279	3.1622776601683795	21.37755832643195	3.0	0.18864566947613626	0.15789473684210525	30.963756532073518	12.528807709151522	6.4031242374328485	11.180339887498949	5.385164807134504	2.0761369963434992	1.0	156.52173913043478	1.495
8	190	B	617.0	91.25483391999995	1.5906192902320003E-4	29.546573405388315	24.166091947189145	1.2226459069160744	63.0	3.0	88.0	4469.0	0.1426256077795786	10.0	5.0	1.0	0.2727272727272727	153.0	10233.0	116.0	0.0030051710744651906	14.866068747318506	0.5031401964400862	1.0	15.811388300841896	2.23606797749979	0.08333333333333333	0.15617376188860607	65.22485943116808	51.34019174590992	10.770329614269007	20.615528128088304	6.708203932499369	3.073181485764296	2.8284271247461903	66.88235294117646	1.7343887423043098
8	191	B	973.0	114.56854239999988	4.283171655268452E-5	36.61966684720111	30.805843601498726	1.1887246887606588	116.0	3.0	177.0	11175.0	0.18191161356628982	8.94427190999916	4.47213595499958	1.0	0.11299435028248588	177.0	20775.0	183.0	0.0013479412850558627	21.02379604162864	0.5741121602594677	4.123105625617661	20.12461179749811	3.1622776601683795	0.25	0.2	47.72631099390625	52.125016348901795	10.44030650891055	19.235384061671343	8.06225774829855	2.3858557568108956	1.0	117.37288135593221	1.55913357400722
8	194	A	908.0	109.39696951999987	3.413002880135828E-5	36.124783736376884	31.144823004794873	1.1598969026350006	61.0	3.0	506.0	12346.0	0.5572687224669604	0.0	0.0	0.0	0.0	113.0	8630.0	126.0	4.37347710932268E-4	24.413111231467404	0.6757995123133131	7.280109889280518	25.0	7.615773105863909	0.41084036914256306	0.41424344670265417	26.76399405643862	19.51079944371328	7.280109889280518	13.601470508735444	5.385164807134504	2.525729665824826	1.0	76.3716814159292	1.6498261877172653
9	195	A	789.0	102.0832610399999	5.439646860723265E-5	33.734255586866	28.861739379323623	1.1688226805565647	90.0	3.0	470.0	14155.0	0.5956907477820025	12.806248474865697	6.4031242374328485	1.0	0.04680851063829787	68.0	11217.0	205.0	7.397210936567739E-4	21.587033144922902	0.6399143176388199	5.0990195135927845	22.561028345356956	6.082762530298219	0.295378269592824	0.3523649724724399	2.7263109939062637	4.57392125990086	5.385164807134504	9.848857801796104	4.47213595499958	2.2022715545545237	1.0	164.9558823529412	1.2427565302665595
9	198	A	789.0	101.49747459999992	6.429216324833832E-5	32.69556544854363	29.154759474226502	1.1214486429719062	97.0	3.0	198.0	13022.0	0.2509505703422053	31.190762801272	12.165525060596439	2.0	0.3282828282828283	81.0	12233.0	226.0	5.397109180651361E-4	21.095023109728988	0.6451952373458226	5.0	21.095023109728988	5.0	0.31622776601683794	0.31622776601683794	28.113208876055957	28.113208876055957	5.385164807134504	10.198039027185569	5.0990195135927845	2.0	0.0	151.02469135802468	1.496444044796861
9	199	A	904.0	108.91168815999991	4.4497608460141115E-5	35.84689665786984	30.01666203960727	1.1942332765238695	157.0	3.0	602.0	27392.0	0.665929203539823	70.43278471550887	25.019992006393608	2.0	0.12790697674418605	168.0	12954.0	118.0	0.0020970263890560826	20.591260281974	0.5744223964071765	2.23606797749979	20.12461179749811	2.0	0.125	0.11764705882352941	2.792702365713282	29.357753542791272	11.180339887498949	19.235384061671343	5.830951894845301	3.2988411512494	1.0	77.10714285714286	1.5303381194997683
9	200	A	1064.0	121.15432883999986	7.549299937266847E-5	40.0	32.0	1.25	88.0	3.0	398.0	14425.0	0.37406015037593987	14.422205101855956	7.211102550927978	1.0	0.052763819095477386	75.0	13179.0	219.0	5.191658686726588E-4	27.16615541441225	0.6791538853603062	7.615773105863909	27.16615541441225	7.615773105863909	0.3694192580731196	0.3694192580731196	23.198590513648185	23.198590513648185	5.830951894845301	10.295630140987	4.47213595499958	2.3021728866442674	0.0	175.72	1.246300933302982
9	204	B	843.0	105.15432883999989	7.870277685599517E-5	35.05709628591621	30.01666203960727	1.1679212112145594	113.0	3.0	51.0	6683.0	0.060498220640569395	68.67524649057344	25.238858928247925	2.0	2.5098039215686274	91.0	12500.0	199.0	4.603452175347418E-4	20.0	0.5704979053851295	2.23606797749979	20.024984394500787	2.0	0.14285714285714285	0.125	29.744881296942225	3.1798301198642207	6.324555320336759	11.704699910719626	5.385164807134504	2.17350820818199	1.0	137.36263736263737	1.44872
9	207	A	790.0	102.32590171999992	3.0091421974105757E-5	33.24154027718932	28.231188426986208	1.1774757680910704	85.0	3.0	502.0	21925.0	0.6354430379746835	46.17358552246078	23.08679276123039	1.0	0.07370517928286853	68.0	9090.0	169.0	8.362405980908164E-4	21.93171219946131	0.6597682302498801	5.830951894845301	21.540659228538015	5.385164807134504	0.3616202853397895	0.33333333333333337	10.40771131249005	1.2453642667683482	5.0	9.433981132056603	4.47213595499958	2.1095023109728985	1.0	133.6764705882353	1.264246424642464
9	211	B	1047.0	122.22539663999986	2.3169526756063968E-4	38.91015291668744	32.202484376209235	1.208296616562719	60.0	5.0	181.0	10768.0	0.1728748806112703	5.656854249492381	2.8284271247461903	1.0	0.1270718232044199	76.0	13717.0	242.0	9.101339594411825E-4	25.079872407968907	0.6445585670575167	6.082762530298219	25.079872407968907	6.082762530298219	0.3007732496038529	0.3007732496038529	18.434948822922024	18.434948822922024	5.385164807134504	10.0	3.605551275463989	2.773500981126146	0.0	180.48684210526315	1.3408179631114676
10	215	B	511.0	82.42640679999995	1.1842269435677959E-4	27.018512172212592	22.67156809750927	1.1917354836686787	133.0	3.0	46.0	4329.0	0.09001956947162426	13.729473667624422	6.324555320336759	2.0	0.5869565217391305	79.0	7592.0	134.0	7.51176229613708E-4	13.601470508735444	0.5034130089044646	1.4142135623730951	14.212670403551895	1.0	0.1174440439029407	0.08333333333333333	81.0273733851036	36.02737338510361	6.082762530298219	11.045361017187261	5.0	2.209072203437452	1.0	96.10126582278481	1.3943624868282403
10	217	A	1216.0	128.46803731999984	6.132377082165975E-5	41.10960958218893	36.68787265568828	1.1205231213049112	149.0	3.0	706.0	44058.0	0.5805921052631579	89.96606431864055	31.144823004794873	1.0	0.3937677053824363	75.0	10817.0	202.0	6.008510939330554E-4	23.769728648009426	0.5782037068604965	3.605551275463989	24.698178070456937	4.242640687119285	0.18569533817705186	0.20677365503867326	39.610688240026604	28.300755766006375	5.385164807134504	10.44030650891055	4.123105625617661	2.5321462647095156	1.0	144.22666666666666	1.4005731718591108
10	223	A	727.0	98.32590171999993	9.137404035114033E-5	31.78049716414141	27.892651361962706	1.139386025076145	77.0	3.0	470.0	16673.0	0.6464924346629987	40.0	20.0	1.0	0.05319148936170213	62.0	7336.0	164.0	6.166158641091572E-4	19.235384061671343	0.6052574936862544	6.082762530298219	20.12461179749811	6.324555320336759	0.4301162633521313	0.42543562981151706	69.91802251581926	60.94539590092286	6.0	9.486832980505138	4.123105625617661	2.3008949665421112	1.0	118.3225806451613	1.386041439476554
10	224	A	788.0	106.3259017199999	1.896846204661655E-4	33.28663395418648	28.844410203711913	1.1540063991290384	111.0	5.0	391.0	16666.0	0.49619289340101524	43.63654045388362	20.09975124224178	2.0	0.12531969309462915	73.0	12194.0	240.0	7.461314516914406E-4	21.93171219946131	0.6588744367978651	7.0710678118654755	21.93171219946131	7.0710678118654755	0.5	0.5	49.13467137373641	49.13467137373641	6.082762530298219	10.04987562112089	5.0	2.009975124224178	0.0	167.04109589041096	1.4367721830408398
10	225	A	1249.0	129.98275595999988	7.443134206993968E-5	43.289721643826724	35.22782990761707	1.2288500812383703	81.0	3.0	437.0	21896.0	0.3498799039231385	45.01432363206547	19.235384061671343	1.0	0.10755148741418764	125.0	8989.0	115.0	0.002078664772610447	28.160255680657446	0.6505067395062173	8.48528137423857	25.96150997149434	6.4031242374328485	0.4135473100773465	0.3333333333333333	37.23483398157467	43.57502572748459	7.810249675906654	14.422205101855956	7.211102550927978	2.0	2.23606797749979	71.912	1.5991767716097451
10	226	A	852.0	107.7401152799999	8.065888087458473E-5	35.6931365951495	27.65863337187866	1.2904880770949352	73.0	3.0	449.0	20981.0	0.5269953051643192	22.17008732545826	10.0	1.0	0.066815144766147	91.0	13196.0	230.0	0.0017085393475658938	19.0	0.5323152239464994	4.47213595499958	19.026297590440446	3.605551275463989	0.31234752377721214	0.25	76.6754687381092	69.55045238920741	7.0710678118654755	13.038404810405298	4.47213595499958	2.9154759474226504	1.0	145.01098901098902	1.5860866929372537
11	233	B	862.0	106.91168815999991	8.986099512392549E-5	35.4682957019364	29.154759474226502	1.216552506059644	128.0	3.0	151.0	18638.0	0.1751740139211137	49.55071379033795	21.37755832643195	3.0	0.5629139072847682	61.0	9554.0	216.0	4.995510721693233E-4	18.973665961010276	0.534947213716119	2.0	19.924858845171276	3.0	0.1111111111111111	0.16666666666666666	20.556045219583464	20.556045219583464	5.385164807134504	8.246211251235321	5.0990195135927845	1.61721508012528	1.0	156.62295081967213	1.3791082269206616
11	237	A	872.0	108.56854239999991	6.289768999872373E-5	35.4682957019364	29.068883707497267	1.2201464651629754	113.0	3.0	419.0	19204.0	0.4805045871559633	70.99568498573528	27.65863337187866	2.0	0.1026252983293556	78.0	8627.0	157.0	0.0016882610591166815	19.72308292331602	0.5560764207297176	6.4031242374328485	19.697715603592208	5.830951894845301	0.4268749491621899	0.39492189449597953	88.42344994481627	71.20011484134734	6.324555320336759	11.661903789690601	3.605551275463989	3.23443016025056	2.23606797749979	110.6025641025641	1.4194969282485221
11	241	A	944.0	112.9116881599999	7.955063777144412E-5	38.47076812334269	29.274562336608895	1.314136405558952	120.0	4.0	539.0	25276.0	0.5709745762711864	60.515038423410736	24.186773244895647	3.0	0.24489795918367346	68.0	7647.0	160.0	2.907067524852609E-4	20.615528128088304	0.5358751367269825	5.0	20.615528128088304	5.0	0.3333333333333333	0.3333333333333333	81.0273733851036	81.0273733851036	5.0	9.219544457292887	4.123105625617661	2.23606797749979	0.0	112.45588235294117	1.4227801752321172
11	243	A	751.0	99.49747459999992	5.107180449443643E-5	32.55764119219941	27.586228448267445	1.1802135711757362	87.0	3.0	454.0	20669.0	0.6045272969374168	48.57962899843197	17.46424919657298	2.0	0.1828193832599119	68.0	7783.0	160.0	7.948168389941131E-4	18.439088914585774	0.5663521139548541	2.23606797749979	18.384776310850235	2.23606797749979	0.14285714285714285	0.1350858067395748	15.945395900922861	20.924501744921145	5.385164807134504	8.94427190999916	4.47213595499958	2.0	1.4142135623730951	114.45588235294117	1.3979185404085828
12	244	B	822.0	104.32590171999992	4.374961429014984E-5	33.24154027718932	30.083217912982647	1.104986187758979	94.0	3.0	148.0	10336.0	0.18004866180048662	45.1818795853611	22.135943621178654	1.0	0.3918918918918919	111.0	6265.0	83.0	4.721853011661018E-4	17.029386365926403	0.512292337356345	4.123105625617661	19.235384061671343	5.0990195135927845	0.26559258100921596	0.31323027878410764	89.99999999999999	64.6538240580533	7.0710678118654755	12.36931687685298	6.082762530298219	2.033503168213695	2.23606797749979	56.44144144144144	1.4705506783719073
12	246	B	1014.0	117.15432883999989	7.87220496542342E-5	39.05124837953327	32.0624390837628	1.2179749730677782	76.0	3.0	65.0	3795.0	0.0641025641025641	19.0579884490975	9.486832980505138	1.0	0.46153846153846156	201.0	19688.0	172.0	0.0019905451539189317	23.021728866442675	0.5895260669440813	4.0	23.021728866442675	4.47213595499958	0.2222222222222222	0.23802777946288958	2.8624052261117474	29.427456403189737	11.045361017187261	19.026297590440446	7.0	2.718042512920064	2.0	97.95024875621891	1.7559934985778138
12	247	A	758.0	100.08326103999995	8.65797748596098E-5	32.802438933713454	27.80287754891569	1.1798217244240874	108.0	3.0	470.0	20268.0	0.6200527704485488	50.91168824543142	25.45584412271571	1.0	0.08936170212765958	68.0	12688.0	249.0	5.805019396181076E-4	17.029386365926403	0.5191500058986181	1.0	19.209372712298546	2.8284271247461903	0.07142857142857142	0.15987215339548633	52.431407971172504	7.431407971172504	5.0990195135927845	9.219544457292887	4.123105625617661	2.23606797749979	2.23606797749979	186.58823529411765	1.3344892812105926
12	249	A	789.0	102.6690474799999	7.674002831230691E-5	33.52610922848042	29.120439557122072	1.1512913176573547	115.0	3.0	481.0	23906.0	0.6096324461343473	47.420789580437706	19.4164878389476	2.0	0.10602910602910603	59.0	8177.0	171.0	5.990874777623371E-4	17.46424919657298	0.5209148809232269	1.4142135623730951	17.08800749063506	1.0	0.09090909090909091	0.06666666666666667	62.35402463626133	72.64597536373867	5.0	9.055385138137417	4.0	2.2638462845343543	1.0	138.59322033898306	1.2338265867677631
12	251	A	782.0	101.15432883999992	1.0449094735626873E-4	33.06055050963308	29.017236257093817	1.1393418110779174	110.0	3.0	231.0	14021.0	0.29539641943734013	37.25014035953591	17.46424919657298	1.0	0.16883116883116883	68.0	10664.0	198.0	0.0012492430198593287	17.46424919657298	0.5282504050101736	5.0	17.26267650163207	4.0	0.3333333333333333	0.26666666666666666	86.42366562500266	86.42366562500266	6.082762530298219	11.045361017187261	4.0	2.7613402542968153	1.0	156.8235294117647	1.2625656414103528
12	258	A	929.0	111.15432883999989	8.927415593759315E-5	36.013886210738214	31.0	1.161738264862523	94.0	3.0	250.0	11037.0	0.2691065662002153	8.94427190999916	4.47213595499958	1.0	0.076	90.0	14761.0	221.0	3.921193328730592E-4	19.235384061671343	0.5341102026344481	3.1622776601683795	18.439088914585774	3.0	0.21271781490575853	0.2	71.56505117707799	90.0	6.082762530298219	11.180339887498949	5.0990195135927845	2.1926450482675732	1.0	164.01111111111112	1.3474696836257705
12	259	A	903.0	111.39696951999987	8.042382154046947E-5	38.27531841800928	28.844410203711913	1.3269579148158046	105.0	3.0	301.0	12531.0	0.3333333333333333	28.41402814171885	12.083045973594572	1.0	0.16943521594684385	105.0	10513.0	140.0	0.0015765972891983687	21.2602916254693	0.5554569499143845	3.0	21.93171219946131	4.0	0.2	0.26666666666666666	57.99461679191651	57.99461679191651	7.0710678118654755	12.36931687685298	6.082762530298219	2.033503168213695	1.0	100.12380952380953	1.3982688100447065
12	264	B	811.0	103.7401152799999	5.416987312660233E-5	33.13608305156178	29.154759474226502	1.1365582721015026	82.0	3.0	155.0	8141.0	0.19112207151664612	31.95353958487643	15.0	2.0	0.2645161290322581	80.0	9296.0	144.0	6.668797972675393E-4	18.439088914585774	0.5564655570754521	5.385164807134504	18.681541692269406	6.324555320336759	0.3866323008783335	0.46499055497527714	71.77492488864553	75.14138555207535	7.0710678118654755	10.63014581273465	4.242640687119285	2.505549396395485	1.0	116.2	1.2392426850258176
12	266	A	867.0	107.74011527999987	8.916098214292541E-5	35.84689665786984	29.154759474226502	1.2295384117148813	67.0	3.0	606.0	14983.0	0.698961937716263	0.0	0.0	0.0	0.024752475247524754	99.0	10314.0	125.0	4.800653317116222E-4	19.849433241279208	0.553728079468811	4.0	20.0	3.1622776601683795	0.26666666666666666	0.2	59.03624346792648	40.60129464500449	6.4031242374328485	11.180339887498949	5.385164807134504	2.0761369963434992	1.4142135623730951	104.18181818181819	1.199825479930192
12	268	A	1014.0	116.56854239999988	4.9082076127787615E-5	38.27531841800928	31.906112267087632	1.1996233855633902	65.0	3.0	603.0	15640.0	0.5946745562130178	0.0	0.0	0.0	0.0	95.0	13984.0	211.0	5.44889732028823E-4	22.135943621178654	0.5783346693404192	6.4031242374328485	21.840329667841555	7.0710678118654755	0.3904053750620288	0.4343722427630694	70.6651914621736	77.00538320808349	7.0710678118654755	12.165525060596439	5.0990195135927845	2.385855756810896	1.0	147.2	1.4334239130434783
13	278	B	681.0	94.66904747999996	1.0026828226253971E-4	31.04834939252005	27.202941017470888	1.1413600232629066	105.0	3.0	99.0	9114.0	0.14537444933920704	38.942260156996184	17.08800749063506	2.0	0.46464646464646464	72.0	9413.0	166.0	5.077465655794085E-4	18.35755975068582	0.5912571878976728	5.0990195135927845	18.867962264113206	6.082762530298219	0.38218767082460553	0.46246387142126266	63.75865034784225	65.60626061383685	5.385164807134504	10.295630140987	3.605551275463989	2.8554940297339364	1.0	130.73611111111111	1.269733347498141
13	280	B	974.0	114.56854239999988	4.614336794491466E-5	36.22154055254967	32.2490309931942	1.1231822922119374	98.0	3.0	107.0	7569.0	0.10985626283367557	29.445684978632222	13.45362404707371	2.0	0.5700934579439252	86.0	5923.0	105.0	4.1267150429857656E-4	22.360679774997898	0.6173309979059934	4.47213595499958	22.561028345356956	5.0	0.2324952774876386	0.2688016652852352	20.224859431168085	30.529705899934115	5.830951894845301	11.180339887498949	4.47213595499958	2.5	1.0	68.87209302325581	1.524565254094209
13	281	B	1146.0	123.98275595999986	1.3946670229081617E-4	41.593268686170845	33.37663853655727	1.2461790794364729	74.0	3.0	122.0	5791.0	0.10645724258289703	0.0	0.0	0.0	0.23770491803278687	182.0	17756.0	168.0	3.469993033212739E-4	25.495097567963924	0.6129621059678985	4.123105625617661	24.331050121192877	3.0	0.20986055078837967	0.15	5.505477857978349	8.530765609948105	8.94427190999916	15.264337522473747	8.06225774829855	1.8933080532801272	1.4142135623730951	97.56043956043956	1.7220094615904482
14	288	A	1409.0	137.63961019999994	1.4369560650986466E-4	44.181444068749045	38.118237105091836	1.1590631525519128	85.0	3.0	650.0	23222.0	0.46132008516678497	0.0	0.0	0.0	0.0	254.0	12113.0	43.0	0.0013518609220353804	23.769728648009426	0.5380025290939396	7.0	34.17601498127012	14.142135623730951	0.3684210526315789	0.6892455167955776	84.8055710922652	39.80557109226521	12.649110640673518	23.40939982143925	7.615773105863909	3.0738047859402142	10.44030650891055	47.688976377952756	0.9016758854123669
14	289	A	506.0	81.01219323999996	1.3213988914099426E-4	26.68332812825267	22.360679774997898	1.1933147112141038	101.0	3.0	241.0	12584.0	0.4762845849802372	12.806248474865697	6.4031242374328485	1.0	0.12033195020746888	94.0	7750.0	97.0	7.438488364326886E-4	14.560219778561036	0.54566730613879	1.4142135623730951	14.866068747318506	2.23606797749979	0.10511766624552735	0.1850583025494013	32.00538320808349	50.44033203100551	6.4031242374328485	10.816653826391969	5.0	2.1633307652783937	1.0	82.44680851063829	1.176516129032258
14	292	A	809.0	104.3259017199999	6.288515140964526E-5	34.132096331752024	28.160255680657446	1.2120662794690633	79.0	3.0	299.0	16703.0	0.3695920889987639	70.9234636435707	26.019223662515376	4.0	0.24414715719063546	84.0	14270.0	250.0	4.7094076791343617E-4	19.6468827043885	0.5756131271114343	4.47213595499958	20.248456731316587	6.324555320336759	0.2857142857142857	0.42543562981151706	60.068488159492205	68.19859051364818	6.4031242374328485	10.295630140987	4.47213595499958	2.3021728866442674	2.0	169.88095238095238	1.4716187806587246
14	306	B	1161.0	126.46803731999985	7.044722009789439E-5	42.44997055358225	33.97057550292606	1.2496099911503062	123.0	5.0	247.0	16611.0	0.2127476313522825	34.56403191115976	17.0	3.0	0.2145748987854251	139.0	10071.0	117.0	0.001423901585097192	29.0	0.683157128775741	7.211102550927978	29.698484809834994	7.810249675906654	0.3713906763541037	0.4065853577252028	13.284866484902182	7.16936291861677	8.48528137423857	14.866068747318506	6.4031242374328485	2.3216898807633686	1.0	72.45323741007195	1.614834673815907
15	309	A	655.0	94.08326103999994	8.655395744149722E-5	32.01562118716424	25.079872407968907	1.2765464140476075	84.0	3.0	355.0	20729.0	0.5419847328244275	56.71290834303286	20.8806130178211	2.0	0.22816901408450704	103.0	4055.0	42.0	2.949708996865059E-4	18.0	0.5622255427989818	2.0	18.110770276274835	2.8284271247461903	0.13333333333333333	0.2	3.5763343749973444	41.423665625002656	7.211102550927978	11.704699910719626	5.385164807134504	2.17350820818199	2.0	39.36893203883495	1.066831072749692
15	324	B	1011.0	115.74011527999987	3.579559288760313E-5	38.27531841800928	32.57299494980466	1.1750629156757602	89.0	2.0	105.0	12134.0	0.10385756676557864	48.81450961283675	22.20360331117452	3.0	0.6476190476190476	82.0	13608.0	211.0	5.448621447076417E-4	20.12461179749811	0.5257856140532874	2.0	20.12461179749811	2.0	0.125	0.125	68.74949449286676	68.74949449286676	6.082762530298219	11.045361017187261	4.0	2.7613402542968153	0.0	165.9512195121951	1.2714579659024103
15	325	A	1087.0	119.39696951999989	7.072110724428994E-5	37.16180835212409	34.0147027033899	1.0925219213637445	54.0	3.0	772.0	16478.0	0.7102115915363385	0.0	0.0	0.0	0.0	126.0	15363.0	165.0	8.237877147338195E-4	25.495097567963924	0.6860564299343812	8.54400374531753	24.515301344262525	7.615773105863909	0.4739360554076727	0.41424344670265417	42.93618027154304	45.578725565607755	7.280109889280518	13.601470508735444	5.385164807134504	2.525729665824826	1.0	121.92857142857143	1.3532513181019332
15	328	B	1265.0	130.22539663999987	1.3262857302822798E-4	40.22437072223753	37.44329045369811	1.0742744623894225	83.0	4.0	186.0	11234.0	0.14703557312252966	63.87431159300651	30.4138126514911	1.0	0.17204301075268819	125.0	13848.0	157.0	0.0015892376885917375	26.90724809414742	0.6689290002807201	8.06225774829855	24.839484696748443	7.0710678118654755	0.44516371337668237	0.4130961923860138	48.3664606634298	63.62157936648757	8.06225774829855	13.601470508735444	5.830951894845301	2.3326329481056884	2.23606797749979	110.784	1.4171721548238012
16	333	B	1003.0	114.91168815999988	3.8889607374945945E-5	38.05259518088089	32.0624390837628	1.186827835570116	122.0	3.0	194.0	12924.0	0.193419740777667	0.0	0.0	0.0	0.10824742268041238	97.0	11476.0	175.0	0.0010163688475240426	24.020824298928627	0.6312532478993083	5.0	22.02271554554524	3.605551275463989	0.2777777777777778	0.19999999999999998	3.0127875041833363	36.702855030163136	6.708203932499369	12.206555615733702	5.0	2.4413111231467406	2.8284271247461903	118.30927835051547	1.4791739281979783
16	334	B	1312.0	132.81118307999986	7.82137585125207E-5	41.86884283091664	37.64306044943742	1.112259267206909	87.0	2.0	104.0	11678.0	0.07926829268292683	32.82125990306433	15.0	2.0	0.4423076923076923	101.0	7411.0	100.0	5.698028811949923E-4	23.345235059857504	0.5575801355230912	2.23606797749979	24.041630560342615	3.1622776601683795	0.1111111111111111	0.15871016626723794	24.341089936692505	32.471192290848485	7.0710678118654755	11.704699910719626	5.385164807134504	2.17350820818199	1.0	73.37623762376238	1.3628390230738092
