# Supplementary material for: Exploiting Single-Cell Quantitative Data to Map Genetic Variants Having Probabilistic Effects
Source: PLoS Genet. 2016 Aug 1;12(8):e1006213. doi: 10.1371/journal.pgen.1006213 (PMC4968810; doi:10.1371/journal.pgen.1006213)
Supplement: S1 Dataset — (ZIP) [file pgen.1006213.s007.zip › data/2014-10-07_morpho/segregants/gaelA1-3-2_A1B.xls]

image_number	cell_id	Cgroup	Agroup	Dgroup	C11-1_A1B	C11-2_A1B	C12-1_A1B	C12-2_A1B	C13_A1B	C101_A1B	C102_A1B	C103_A1B	C104_A1B	C105_A1B	C106_A1B	C107_A1B	C108_A1B	C109_A1B	C110_A1B	C111_A1B	C112_A1B	C113_A1B	C114_A1B	C115_A1B	C116_A1B	C117_A1B	C118_A1B	C126_A1B	C127_A1B	C128_A1B	A7-1_A1B	A7-2_A1B	A8-1_A1B	A8-2_A1B	A9_A1B	A101_A1B	A102_A1B	A103_A1B	A104_A1B	A120_A1B	A121_A1B	A122_A1B	A123_A1B	D14-3_A1B	D15-3_A1B	D16-3_A1B	D17-3_A1B	D104_A1B	D107_A1B
1	3	medium	iso	A1	1127.0	289.0	108.08326103999993	49.627416960000005	9.672143870605222E-5	1416.0	160.12489155999998	41.43669871020132	34.36568055487916	53.797410709991084	78.30788900614336	17.029386365926403	23.062029545119714	14.035668847618199	30.287161841178023	14.05471948180071	17.0	30.92891445620497	0.7384166398975969	1.2057581296558444	0.6124085931797622	0.4591591378949389	0.25643300798580304	82.0	4.0	36.359317925395686	23.0	206.0	1480.0	16704.0	0.4666666666666667	0.1617231638418079	0.8995633187772926	-1.0	0.1656263652040017	44.19274031564926	17.021959140462727	3.0	0.4890829694323144	107.0	12299.0	143.0	7.598016644641377E-4	27.073972741361768	0.6533815092440367
1	5	medium	iso	A1	878.0	265.0	95.08326103999993	46.041630520000005	8.296066473174075E-5	1143.0	143.53910511999987	36.05551275463989	30.528675044947494	21.614778942786245	39.92039213998543	17.72004514666935	19.720170809653336	12.649110640673518	17.195706082982102	27.646139203793656	15.811388300841896	26.796165831548773	0.8985746278625085	1.1810375884821471	0.7608349104428962	0.48422435259799373	0.30182232346241455	77.0	3.0	33.421549934136806	98.0	129.0	4501.0	6738.0	0.46153846153846156	0.19860017497812774	0.5682819383259912	-1.0	0.10208026139793357	32.488091997598644	12.0	3.0	0.2687224669603524	138.0	8326.0	76.0	3.48533725395048E-4	18.439088914585774	0.5114083119567588
2	16	small	api	A1	1092.0	113.0	112.49747459999992	30.556349160000003	9.953542722963935E-5	1205.0	145.88225087999993	40.311288741492746	33.13608305156178	37.71597634558314	58.46520809481171	12.806248474865697	11.963003201462	9.219544457292887	22.326252226057523	22.63393651062963	18.867962264113206	26.194599153134384	1.0704877578985053	1.216537533382141	0.8799463465154277	0.27161808981621377	0.10347985347985347	136.0	5.0	38.01315561749642	204.0	94.0	13075.0	7033.0	1.0	0.24730290456431536	0.31543624161073824	0.014879200123333427	-1.0	43.898720946146206	21.56014344563464	3.0	0.28523489932885904	116.0	6631.0	76.0	6.420849382995768E-4	21.02379604162864	0.521536192416212
2	17	small	api	A1	857.0	106.0	96.32590171999993	31.2132034	7.662164914922789E-5	963.0	129.53910511999987	34.92849839314596	30.463092423455635	23.629377730656813	37.665621198583295	12.36931687685298	12.856284657388692	9.219544457292887	13.971399357258386	24.554302944768118	16.0	22.864494832970667	0.9621221998802085	1.1465841322876367	0.8391204559586969	0.3240374898407961	0.12368728121353559	102.0	4.0	33.24154027718932	106.0	60.0	8684.0	4924.0	0.8	0.17237798546209762	0.3614457831325301	0.025718144395560166	-1.0	73.46269873759144	28.708972386515708	5.0	0.5843373493975904	273.0	7866.0	35.0	0.002056249277961509	18.681541692269406	0.5348509827704273
2	19	medium	E	A1	774.0	314.0	89.42640679999995	52.870057640000006	5.714278757040163E-5	1088.0	144.7106779999999	33.24154027718932	28.160255680657446	29.448781713273434	36.959143336149	19.313207915827967	19.972099471105615	10.770329614269007	18.77169333300103	27.698612144908964	14.317821063276353	31.22135165667525	0.9670093994759593	1.180441706714406	0.8191928444882675	0.5912130379815287	0.40568475452196384	72.0	3.0	31.575306807693888	236.0	216.0	7186.0	7648.0	0.7272727272727273	0.41544117647058826	0.4778761061946903	-1.0	0.033076115427290935	0.0	0.0	0.0	0.0	145.0	19872.0	212.0	2.4819746020677457E-4	21.213203435596427	0.6381534447172756
2	21	small	api	A1	672.0	131.0	83.01219323999996	31.798989840000004	8.755821168997689E-5	803.0	117.63961019999986	29.832867780352597	27.018512172212592	26.68879996848446	40.97800982297989	12.165525060596439	13.655529462604157	11.40175425099138	14.111952062391508	21.24469313267127	13.92838827718412	21.519689287861766	0.8908863690647723	1.1041639743225555	0.806842452554534	0.38306408491177485	0.1949404761904762	128.0	5.0	29.5296461204668	53.0	84.0	4081.0	7676.0	0.6666666666666666	0.1706102117061021	0.6131386861313869	-1.0	0.04947930686671784	64.84952101403036	29.981912559632192	1.0	0.39416058394160586	115.0	7695.0	63.0	6.734450824492106E-4	20.0	0.6704015231539909
2	29	medium	iso	A1	1155.0	333.0	111.2253966399999	54.870057640000006	6.79406706250493E-5	1488.0	168.50966783999993	40.80441152620633	33.83784863137726	70.12092564614214	81.42803664089575	20.223748416156685	22.64082736524369	12.165525060596439	36.760731104690386	10.93450130446252	18.027756377319946	37.176008117935076	0.8932424637097183	1.205880786651699	0.7407386149587258	0.4933231015358513	0.2883116883116883	86.0	4.0	35.73513677041127	96.0	246.0	3942.0	12009.0	0.5384615384615384	0.22983870967741934	0.7192982456140351	-1.0	0.17174630501558408	56.19465030615551	20.263824354819736	1.0	0.23684210526315788	174.0	30942.0	252.0	2.9258429695756165E-4	25.632011235952593	0.6281676484781706
2	31	medium	E	A1	883.0	357.0	95.91168815999991	57.52691188000001	6.901835181723085E-5	1240.0	156.26702715999994	36.24913792078372	29.546573405388315	33.690067525979785	53.498558879493686	20.591260281974	20.80183872708699	11.180339887498949	24.331613124909616	26.399000293474096	16.1245154965971	30.269152614501778	0.989876931175378	1.2268474392422464	0.8068459855014805	0.5997904216223741	0.4043035107587769	100.0	4.0	34.058772731852805	558.0	271.0	13192.0	8015.0	0.7272727272727273	0.6685483870967742	0.32689987937273823	0.02922615840392345	-1.0	0.0	0.0	0.0	0.0	109.0	8015.0	108.0	2.0989114758901385E-4	22.80350850198276	0.6290772639011698
2	34	large	iso	A1	1014.0	506.0	103.25483391999992	69.69848476	5.537925450980334E-5	1520.0	175.7817458	38.3275357934736	33.24154027718932	28.41266144307258	32.119422425893475	26.40075756488817	23.339743224809695	12.083045973594572	21.707630891878853	38.71661749931462	18.027756377319946	40.827937349418136	1.1311503006093349	1.1530011989177993	0.9810486768539586	0.6750142546740349	0.4990138067061144	77.0	5.0	35.90264614203248	354.0	337.0	15411.0	16616.0	0.6666666666666666	0.45460526315789473	0.487698986975398	-1.0	0.057692072958138885	127.02525520122265	55.57039554203304	4.0	0.18958031837916064	232.0	22518.0	150.0	0.0013667856094759557	21.095023109728988	0.5503881914923693
2	35	large	api	B	821.0	459.0	90.25483391999992	65.355339	8.550273927888459E-5	1280.0	158.02438647999995	35.38361202590826	29.068883707497267	19.510799443713285	42.70938995736147	24.0	24.146758877052733	14.0	21.365823236091572	32.302582013420036	15.231546211727817	31.499999999999996	0.9939222121776268	1.217233258144768	0.8165421093509241	0.7241200959710331	0.559074299634592	67.0	4.0	33.1058907144937	54.0	258.0	1844.0	12065.0	0.4	0.24375	0.8269230769230769	-1.0	0.29577132817534235	21.77451468545619	10.44030650891055	1.0	0.15384615384615385	189.0	10999.0	56.0	0.001627131098020107	24.839484696748443	0.7020053429977896
2	36	small	api	A1	813.0	117.0	87.59797967999997	29.384776280000004	6.177850408123188E-5	930.0	119.39696951999987	34.20526275297414	28.861739379323623	42.129165205093244	60.255118703057775	9.899494936611665	15.87691400628259	14.212670403551895	18.41821840544761	16.734958127506975	14.317821063276353	21.21320343559642	0.6235150566850949	1.1851421116177976	0.5261099496616111	0.33545038809506955	0.14391143911439114	102.0	3.0	31.953090617340916	62.0	57.0	3646.0	4039.0	0.3333333333333333	0.12795698924731183	0.4789915966386555	-1.0	0.07223679987325733	28.30445999287793	10.810249675906654	2.0	0.48739495798319327	89.0	8384.0	114.0	5.203172894742697E-4	20.223748416156685	0.5912466909612684
3	43	medium	iso	A1	662.0	298.0	81.01219323999999	51.870057640000006	6.208887958373531E-5	960.0	135.29646443999988	30.805843601498726	26.627053911388696	23.875280853927507	35.753887254436734	19.0	18.466906896554597	10.0	16.555300565610484	28.542399115169825	13.341664064126334	28.333333333333346	1.0288674820548784	1.1569377409914174	0.8893023760926051	0.6402746989744381	0.4501510574018127	106.0	3.0	28.861739379323623	55.0	196.0	3470.0	14644.0	0.36363636363636365	0.26145833333333335	0.7808764940239044	-1.0	0.1542955840010264	94.31182916803485	41.86541468576839	2.0	0.36254980079681276	103.0	12616.0	136.0	4.6175789918849783E-4	17.08800749063506	0.554700196225229
3	44	medium	iso	A1	980.0	297.0	100.5685423999999	50.45584408	6.224264154126844E-5	1277.0	153.43860003999993	37.48332962798263	31.11269837220809	28.610459665965216	37.5788840674294	18.110770276274835	19.09116301582766	13.038404810405298	18.888396709332167	29.698484809834998	17.72004514666935	30.97204192174537	0.9486467776352847	1.2047598436998703	0.7874156684389055	0.5017060293000731	0.30306122448979594	103.0	2.0	36.24913792078372	113.0	183.0	4747.0	9214.0	0.5	0.2317932654659358	0.6182432432432432	-1.0	0.08511929287623715	39.24759962171881	18.26728751938119	2.0	0.30405405405405406	95.0	14920.0	218.0	0.0010834020049332804	25.495097567963924	0.6801716341904411
3	50	large	iso	A1	1086.0	579.0	106.2548339199999	74.76955256	4.4448095349755156E-5	1665.0	183.43860004	39.81205847478876	32.55764119219941	56.88865803962797	70.26348254248688	26.92582403567252	25.47321904080405	13.038404810405298	39.61111433106744	19.10457813353588	16.97056274847714	42.08327502899462	1.0570247911165693	1.222817655608523	0.8644173448661496	0.7036814213675642	0.5331491712707183	81.0	3.0	36.359317925395686	89.0	442.0	3410.0	21071.0	0.5	0.31891891891891894	0.832391713747646	-1.0	0.23508269670357798	51.541897356499035	20.0	2.0	0.1713747645951036	194.0	25520.0	165.0	9.932599532859986E-4	26.92582403567252	0.676323331854932
3	51	medium	iso	A1	977.0	460.0	100.74011527999993	64.94112544000001	8.526808819270666E-5	1437.0	167.68124071999995	40.718546143004666	29.966648127543394	55.85641334806223	75.62798329842899	22.360679774997898	25.427453362281785	15.297058540778355	33.375454890436274	15.383769250331296	15.297058540778355	34.453700469639614	0.8793912412859625	1.358795483889265	0.6471844009731993	0.6446401739714195	0.47082906857727735	94.0	3.0	33.61547262794322	114.0	324.0	6746.0	23412.0	0.375	0.3048016701461378	0.7397260273972602	-1.0	0.15229546552843867	110.00510078810204	43.42215730656699	2.0	0.4634703196347032	101.0	16279.0	228.0	0.001375168348929793	27.294688127912362	0.6703257044603866
3	55	medium	iso	A1	784.0	258.0	88.84062035999995	47.284271200000006	7.828944083435041E-5	1042.0	138.12489155999992	33.95585369269929	28.861739379323623	24.550452389207408	40.19204603696954	17.88854381999832	17.135664480513014	12.083045973594572	17.876151944031626	26.921454379032962	15.297058540778355	27.699862496783094	1.0439363959501828	1.1765005998572997	0.8873233010478738	0.5322370668776816	0.32908163265306123	100.0	3.0	31.78049716414141	65.0	164.0	4790.0	15020.0	0.5833333333333334	0.21976967370441458	0.7161572052401747	-1.0	0.13383897433853723	108.64873071403949	42.92838827718412	3.0	0.4978165938864629	92.0	16458.0	251.0	5.596785449084878E-4	22.090722034374522	0.6505718346620205
3	60	medium	iso	B	1069.0	489.0	102.9116881599999	67.35533899999999	1.0112308739065943E-4	1558.0	172.26702715999997	39.01281840626232	33.015148038438355	68.70264595096624	83.767557594888	24.08318915758459	24.249040939617828	16.0312195418814	39.294777014980376	8.692979345900742	15.811388300841896	39.528403617320315	0.9931604807610238	1.1816641973206083	0.8404760701161873	0.6544964931027136	0.45743685687558466	105.0	2.0	33.61547262794322	433.0	350.0	21608.0	20902.0	0.5294117647058824	0.5025673940949936	0.44699872286079184	-1.0	0.12625230176560814	122.46213024051171	51.04045808123591	3.0	0.1839080459770115	139.0	9398.0	76.0	0.0014231336383344177	24.041630560342615	0.6162495185552517
4	66	small	api	A1	817.0	136.0	90.42640679999994	31.798989840000004	4.857557252309752E-5	953.0	124.22539663999989	33.734255586866	29.614185789921695	34.38034472384487	43.03184735723798	12.206555615733702	13.338414011385144	12.206555615733702	16.42247591838644	21.780102433864872	15.556349186104045	24.065593633866452	0.9151429551755305	1.1391248716466973	0.8033736932217248	0.3516560147118444	0.1664626682986536	78.0	3.0	31.622776601683793	87.0	73.0	6912.0	6443.0	0.5454545454545454	0.16789087093389296	0.45625	-1.0	0.06660785927118523	55.13205164728846	23.219544457292887	3.0	0.55625	91.0	11241.0	144.0	3.6161049822804135E-4	19.697715603592208	0.5839084118180827
4	68	small	api	A1	956.0	77.0	100.08326103999994	23.556349160000003	5.697489762146716E-5	1033.0	125.63961019999986	38.2099463490856	30.14962686336267	41.48054696450464	63.43494882292201	8.54400374531753	-1.0	13.0	18.424522075175524	15.423076448254832	16.278820596099706	20.59924190651898	-1.0	1.2673439217756188	-1.0	0.23536752215323317	0.08054393305439331	118.0	2.0	34.132096331752024	73.0	31.0	7697.0	3511.0	0.6153846153846154	0.10067763794772508	0.2980769230769231	0.029638060614750352	-1.0	45.42721925290778	19.730066772061086	4.0	0.8557692307692307	90.0	17898.0	255.0	2.756887418717943E-4	27.16615541441225	0.7109707814353516
4	69	small	api	A1	829.0	169.0	91.59797967999994	34.213203400000005	8.100012416561944E-5	998.0	128.22539663999984	34.132096331752024	29.068883707497267	45.64014966952354	64.78601390564165	13.892443989449804	14.816711506408723	12.206555615733702	22.99888036088012	16.478100941883064	14.866068747318506	25.42090566834055	0.9376199289188332	1.1741798094210574	0.7985318103716477	0.3735148255400913	0.20386007237635706	111.0	3.0	31.304951684997057	38.0	110.0	2364.0	7935.0	0.45454545454545453	0.14829659318637275	0.7432432432432432	-1.0	0.08078678228708731	39.65252770160377	15.54400374531753	5.0	0.6283783783783784	94.0	7445.0	75.0	4.948650355473684E-4	20.223748416156685	0.5925141022569763
4	76	medium	iso	A1	959.0	243.0	97.84062035999995	44.455844080000006	3.23885612536449E-5	1202.0	144.71067799999992	37.48332962798263	31.400636936215164	33.53782046310447	42.63174687181429	17.804493814764857	17.272425818010642	13.601470508735444	20.91596471767856	27.10136108795041	16.278820596099706	30.882130864547875	1.030804474273637	1.1937123983861657	0.8635283303308474	0.4543700143808045	0.2533889468196038	141.0	3.0	34.66987164671943	46.0	115.0	4383.0	11517.0	0.5	0.13394342762063227	0.7142857142857143	-1.0	0.13571688827810244	39.38394052092377	17.374948063720275	2.0	0.5031055900621118	110.0	17347.0	201.0	5.00192332520655E-4	24.041630560342615	0.6413952762188632
4	78	medium	iso	A1	789.0	328.0	91.08326103999994	56.870057640000006	7.005705630628443E-5	1117.0	150.3675322399999	32.7566787083184	27.65863337187866	21.63088683651793	31.629133497514943	21.18962010041709	19.315558263417937	10.198039027185569	16.759940923454618	32.10570775716111	15.132745950421556	31.959069876727966	1.097023436311881	1.1843202181356896	0.9262895452707649	0.6243744129343927	0.4157160963244613	60.0	3.0	32.14031735997639	49.0	210.0	2956.0	13770.0	0.8181818181818182	0.23187108325872874	0.8108108108108109	-1.0	0.17056785190083756	61.977085964100226	22.856912265849815	3.0	0.5173745173745173	90.0	13211.0	195.0	4.104934764922299E-4	22.02271554554524	0.6723122249861272
4	86	small	api	A1	988.0	56.0	96.66904747999992	21.899494920000002	6.255931032068418E-5	1044.0	120.56854239999986	40.607881008493905	31.400636936215164	65.6589100633075	74.86863008834868	5.0	-1.0	19.209372712298546	17.336536221940396	7.388385161462391	13.416407864998739	17.95918367346939	-1.0	1.293218385696495	-1.0	0.22654091967266812	0.05668016194331984	63.0	4.0	30.805843601498726	586.0	43.0	20206.0	1492.0	0.8125	0.6024904214559387	0.06836248012718601	0.17673493092951134	-1.0	24.0	12.0	1.0	0.0397456279809221	99.0	4898.0	60.0	7.398454840340332E-4	25.495097567963924	0.6278361966887941
4	87	medium	iso	A1	798.0	242.0	90.91168815999994	45.798989840000004	5.568706068783853E-5	1040.0	139.53910511999985	34.713109915419565	27.65863337187866	38.89531512307113	48.206305162972455	17.11724276862369	17.493047365062957	10.198039027185569	22.325859074232497	23.32002421550554	15.033296378372908	29.94551500154258	0.9785169165442368	1.2550551377102166	0.7796605002784901	0.5037744955235691	0.3032581453634085	57.0	3.0	32.57299494980466	26.0	144.0	1246.0	9548.0	0.6363636363636364	0.16346153846153846	0.8470588235294118	-1.0	0.23062452509488895	32.85410065825131	12.649110640673518	2.0	0.32941176470588235	99.0	20310.0	254.0	3.909056503833485E-4	23.345235059857504	0.6725192619370456
4	88	medium	iso	A1	874.0	312.0	96.08326103999994	52.870057640000006	1.1262445967487452E-4	1186.0	151.78174579999992	36.138621999185304	29.120439557122072	39.78073547201177	55.35436744132095	20.248456731316587	18.587927073329283	11.40175425099138	27.366843152522407	24.17545925496927	15.811388300841896	33.26532177287724	1.0893337730149533	1.2410053745341483	0.8777832839151645	0.5502525316869703	0.35697940503432496	87.0	3.0	33.015148038438355	115.0	222.0	5584.0	12416.0	0.5	0.28414839797639124	0.658753709198813	-1.0	0.12351397869555258	46.037353197261695	22.244398929300885	2.0	0.19287833827893175	89.0	16865.0	235.0	5.920125838717403E-4	23.40939982143925	0.647766808097082
4	90	medium	iso	A1	688.0	180.0	84.59797967999997	38.798989840000004	7.445731286444878E-5	868.0	125.39696951999987	31.906112267087632	26.419689627245813	21.522600107907074	45.70950898827464	14.317821063276353	16.652822279908687	10.198039027185569	15.45158482089804	22.558932690313043	15.0	21.586195058701048	0.8597834542767283	1.2076641594677873	0.7119391989372538	0.458627853605499	0.2616279069767442	53.0	4.0	29.832867780352597	136.0	150.0	4932.0	6646.0	0.5454545454545454	0.3294930875576037	0.5244755244755245	-1.0	0.06766666037370148	41.79064378381768	20.89532189190884	1.0	0.13286713286713286	79.0	13102.0	222.0	3.2831184689234826E-4	19.4164878389476	0.6085507277229901
5	94	large	iso	A1	938.0	510.0	100.0832610399999	68.52691188	7.220955153180096E-5	1448.0	171.43860003999998	37.69615364994153	30.083217912982647	50.99538680407545	74.9315118405078	25.0	24.956499077925347	12.806248474865697	36.58198162087922	16.288151135206075	16.1245154965971	37.88461538461539	1.0017430698888823	1.2530625466657095	0.799435808335692	0.684699031265699	0.5437100213219617	90.0	3.0	33.52610922848042	31.0	359.0	1482.0	21006.0	0.5454545454545454	0.26933701657458564	0.9205128205128205	-1.0	0.13997986945008897	59.20965712842179	21.2602916254693	2.0	0.41794871794871796	95.0	12184.0	180.0	4.862160081681276E-4	27.51363298439521	0.7298790545023652
5	96	small	api	A1	1125.0	101.0	107.81118307999988	27.556349160000003	4.927815944217067E-5	1226.0	137.78174579999984	42.44997055358225	33.97057550292606	57.57546549974444	72.14545166608076	10.295630140987	-1.0	13.892443989449804	24.358085212210902	12.334203757128265	17.72004514666935	25.590580686972498	-1.0	1.2496099911503062	-1.0	0.25559824475307147	0.08977777777777778	100.0	4.0	35.22782990761707	82.0	67.0	7121.0	5837.0	0.5384615384615384	0.12153344208809136	0.44966442953020136	-1.0	0.008263444008190223	26.482605577751233	10.082762530298218	1.0	0.5033557046979866	153.0	10171.0	106.0	0.0013770539198769858	23.021728866442675	0.5423261445466404
5	110	large	iso	A1	760.0	376.0	88.84062035999995	57.69848476000001	7.867752278947593E-5	1136.0	148.95331867999988	33.52610922848042	27.202941017470888	24.948668004852777	40.18767881417887	20.615528128088304	21.522857102914603	11.180339887498949	19.686149546972487	29.55562780817107	15.132745950421556	30.507283776991656	0.9578434698289462	1.2324442863346476	0.77719007702784	0.6494606242751819	0.49473684210526314	61.0	3.0	32.14031735997639	70.0	233.0	2468.0	10750.0	0.45454545454545453	0.26672535211267606	0.768976897689769	-1.0	0.1999705165267683	47.89481909737501	17.11724276862369	2.0	0.26732673267326734	74.0	14030.0	250.0	0.0012596788121318446	24.041630560342615	0.7171017190363161
5	112	medium	iso	A1	962.0	401.0	101.84062035999992	61.76955256000001	1.0438230883365773E-4	1363.0	166.02438647999995	38.3275357934736	30.265491900843113	33.98952009299643	48.919523264732504	22.67156809750927	20.99040727816025	12.041594578792296	26.48226605199163	28.811690979841913	16.55294535724685	35.13227728087314	1.0800918627766791	1.2663774280967792	0.8528988584390153	0.6065315818152786	0.41683991683991684	88.0	3.0	35.73513677041127	103.0	267.0	4955.0	15221.0	0.6	0.2714600146735143	0.7216216216216216	-1.0	0.11003464518744246	52.26446047535922	20.027756377319946	2.0	0.22972972972972974	132.0	13856.0	158.0	4.617030076932342E-4	25.0	0.6522725628569367
5	114	small	api	A1	845.0	83.0	95.32590171999993	24.313708480000003	7.672912692806359E-5	928.0	121.63961019999988	36.40054944640259	29.410882339705484	33.804888573700026	47.48955292199915	8.94427190999916	12.091017383238762	11.661903789690601	15.521743726201858	18.97256918561348	15.620499351813308	21.05630678812302	0.7397451865711652	1.2376558114089924	0.5976986329737444	0.2550587829886622	0.09822485207100591	121.0	8.0	32.802438933713454	92.0	59.0	6430.0	4222.0	0.7272727272727273	0.1627155172413793	0.39072847682119205	0.002495856906086183	-1.0	31.30248446412501	15.435040428255395	2.0	0.37748344370860926	130.0	15330.0	174.0	3.21930057804603E-4	21.18962010041709	0.5821236333703537
5	115	small	api	A1	966.0	151.0	101.84062035999992	33.970562720000004	7.871321558924613E-5	1117.0	138.22539663999993	38.8329756778952	30.59411708155671	33.11134196037203	55.4914770123316	13.0	14.343714515009056	11.704699910719626	19.983016661834665	21.376658730062058	16.97056274847714	24.25	0.9063203249337533	1.2692955176439846	0.7140341333718949	0.33356594451129906	0.15631469979296067	110.0	4.0	35.608987629529715	146.0	107.0	8754.0	7068.0	0.75	0.22649955237242614	0.42292490118577075	-1.0	0.005102382283613504	83.0990470324965	34.98808178397107	4.0	0.5138339920948617	79.0	7929.0	130.0	3.5662195286176356E-4	25.632011235952593	0.6600578706241933
5	117	small	api	A1	1016.0	111.0	102.25483391999994	28.970562720000004	4.062399453490636E-5	1127.0	133.63961019999988	38.91015291668744	32.202484376209235	45.763898460929994	59.596575525494174	10.816653826391969	13.55057157237637	13.038404810405298	21.947999069254344	16.17887594986019	16.15549442140351	25.447444539225184	0.7982433632867818	1.208296616562719	0.6606352714597272	0.28331729278114526	0.10925196850393701	98.0	3.0	33.95585369269929	50.0	54.0	2980.0	4397.0	0.4166666666666667	0.09228039041703638	0.5192307692307693	-1.0	0.08644599222054734	34.40610405263781	13.395623132202235	3.0	0.5288461538461539	117.0	21645.0	251.0	1.4888950583960323E-4	22.825424421026653	0.5866187282763797
5	122	medium	iso	A1	895.0	417.0	96.66904747999993	60.455844080000006	1.464746076636093E-4	1312.0	159.53910511999996	37.107950630558946	29.832867780352597	37.32552048310606	64.56378361958265	22.02271554554524	22.926674470597955	12.806248474865697	29.831881879468956	22.190290416397097	16.15549442140351	33.03407331831786	0.9605717381205029	1.2438613311924906	0.7722498593951804	0.6253898807941378	0.4659217877094972	84.0	3.0	34.48187929913333	54.0	302.0	3231.0	19229.0	0.45454545454545453	0.27134146341463417	0.848314606741573	-1.0	0.20265972149228514	72.85189467096373	25.42952849487956	4.0	0.40730337078651685	89.0	4698.0	78.0	4.0782276448923804E-4	27.65863337187866	0.7453559924999299
6	130	medium	iso	A1	860.0	393.0	93.74011527999994	58.69848476000001	9.146075272875378E-5	1253.0	154.85281359999993	36.76955262170047	29.0	18.43494882292201	34.69515353123397	22.360679774997898	21.057910422888533	13.152946437965905	17.67766952966369	33.310344827586206	15.652475842498529	31.056499687497077	1.0618660316217008	1.2679156076448437	0.8374895184026636	0.6261831936590727	0.4569767441860465	96.0	3.0	33.54101966249684	89.0	254.0	4585.0	17246.0	0.5	0.2737430167597765	0.7405247813411079	-1.0	0.2485545704160483	110.8590396310073	42.06938693766256	1.0	0.5247813411078717	88.0	15242.0	226.0	0.0010195106228873326	22.80350850198276	0.6201736729460423
6	131	small	api	A1	896.0	127.0	99.15432883999993	32.970562720000004	8.988567716354896E-5	1023.0	134.95331867999985	37.20215047547655	29.206163733020468	31.944752776203398	53.74616226255521	11.0	15.559596193888574	10.0	17.418347910483238	21.057198939985447	16.15549442140351	21.6	0.7069592207232556	1.2737773716380225	0.5550100327297671	0.33251763292354936	0.14174107142857142	132.0	3.0	34.48187929913333	348.0	104.0	17001.0	6541.0	0.6363636363636364	0.4418377321603128	0.23008849557522124	0.056985111605486805	-1.0	94.54727590499348	37.63610406938834	8.0	0.26548672566371684	73.0	10590.0	198.0	4.5589972369569105E-4	24.08318915758459	0.6473601350938059
6	136	large	iso	A1	1068.0	566.0	105.08326103999991	73.76955255999998	5.0751438181175517E-5	1634.0	181.68124072	38.63935817272331	34.52535300326414	69.22774531795419	79.39996432569637	27.85677655436824	24.48202771151233	13.0	42.10732467985321	10.774690702360957	16.1245154965971	42.83835109069671	1.1378459694034648	1.1191589603463352	1.0166973680408606	0.7020104993879056	0.5299625468164794	94.0	3.0	33.60059523282288	123.0	432.0	3645.0	17034.0	0.5384615384615384	0.33965728274173806	0.7783783783783784	-1.0	0.21306462091159512	46.50029913517624	18.681541692269406	1.0	0.06306306306306306	181.0	12695.0	92.0	5.303833468697093E-4	16.0312195418814	0.41489352566933474
6	141	small	api	A1	837.0	170.0	91.42640679999995	36.970562720000004	3.927595338184134E-5	1007.0	130.8111830799999	33.83784863137726	30.364452901377952	32.57405713457251	37.33952466553367	14.422205101855956	14.045477460175135	11.661903789690601	17.64296561828142	23.975403158571748	15.0	29.08802853313515	1.0268219889817918	1.114390196368125	0.9214205152991078	0.404375103583312	0.2031063321385902	96.0	3.0	32.01562118716424	219.0	120.0	8742.0	6722.0	0.5454545454545454	0.33664349553128103	0.35398230088495575	-1.0	0.044996429901243036	31.905030553996223	13.60258416907893	3.0	0.18289085545722714	71.0	8489.0	151.0	2.935138119105663E-4	18.35755975068582	0.5425155703800615
7	152	small	api	A1	984.0	153.0	100.5685423999999	33.798989840000004	7.741634156231212E-5	1137.0	137.19595935999988	39.05124837953327	31.240998703626616	48.03939956892694	66.37062226934319	13.416407864998739	14.016586679402064	12.083045973594572	23.686822787585758	16.388720631410685	16.1245154965971	25.854535989841324	0.9571808152632972	1.25	0.7657446522106378	0.33607914595767313	0.15548780487804878	108.0	3.0	33.54101966249684	42.0	87.0	2657.0	6216.0	0.4166666666666667	0.11345646437994723	0.6744186046511628	-1.0	0.15193507359285185	33.38365212062947	12.649110640673518	1.0	0.5503875968992248	86.0	10807.0	159.0	4.598014370920875E-4	26.1725046566048	0.6702091672521739
7	155	small	api	A1	906.0	86.0	96.91168815999991	25.55634916	1.12903795978294E-4	992.0	125.29646443999984	37.48332962798263	29.0	36.501441120506314	64.5158730095827	9.486832980505138	12.095999372214026	13.341664064126334	17.66118449375409	18.448275862068964	16.278820596099706	19.564745897490344	0.7842950953104	1.29252860786147	0.606791285345739	0.26370760478144606	0.09492273730684327	80.0	7.0	34.438350715445125	67.0	56.0	4796.0	5027.0	0.5714285714285714	0.12399193548387097	0.45528455284552843	-1.0	0.05064713184527601	19.748421738918736	8.123105625617661	2.0	0.4146341463414634	94.0	13947.0	165.0	4.056474537258183E-4	21.93171219946131	0.5851057634722107
7	157	medium	iso	A1	885.0	307.0	96.25483391999994	52.284271200000006	4.886185349987716E-5	1192.0	150.95331867999994	36.013886210738214	30.01666203960727	28.19672359796425	32.056685190654434	19.72308292331602	18.748654583589868	11.661903789690601	17.382184092461156	31.91560736286766	16.55294535724685	32.749734509272784	1.0519732408201194	1.1997965051283035	0.8767930530916356	0.543185927092814	0.34689265536723163	118.0	3.0	34.20526275297414	10.0	118.0	664.0	10086.0	0.0	0.10738255033557047	0.921875	-1.0	0.20058049709557954	68.27938059890378	25.81843975237763	1.0	0.859375	111.0	7592.0	94.0	5.856413601220319E-4	22.090722034374522	0.6133945641164313
7	161	small	api	A1	895.0	101.0	97.32590171999993	28.384776280000004	5.634837276125181E-5	996.0	128.12489155999984	37.57658845611187	29.068883707497267	36.72638941867197	53.488943880504706	10.198039027185569	12.366696417942249	11.704699910719626	18.362497191726057	20.571825392998065	17.0	22.84625626220144	0.8246372905531765	1.2926739407753849	0.6379313951811654	0.29164668169899	0.11284916201117319	112.0	3.0	34.40930106817051	62.0	56.0	4119.0	4921.0	0.5	0.11847389558232932	0.4745762711864407	-1.0	0.0533804644822183	32.66630939248272	13.940328426200669	3.0	0.4576271186440678	82.0	14752.0	223.0	3.696232376797071E-4	24.351591323771842	0.6480522134736537
8	171	medium	iso	A1	1052.0	345.0	105.9827559599999	55.284271200000006	9.885194623110159E-5	1397.0	163.68124071999995	41.340053217188775	31.064449134018133	46.145762838175074	73.33822030699199	21.2602916254693	19.404611285951063	12.041594578792296	32.53503310539433	17.35102392045158	17.46424919657298	33.9609171451974	1.0956308947482885	1.3307833993398586	0.8232976871305889	0.521634587619758	0.3279467680608365	83.0	3.0	35.510561809129406	27.0	240.0	1427.0	15396.0	0.5	0.19112383679312814	0.898876404494382	-1.0	0.20380711704036641	48.21515995664671	19.23606797749979	3.0	0.33707865168539325	125.0	12397.0	158.0	5.540615044452128E-4	30.886890422961002	0.7471420092444039
8	172	small	api	A1	1055.0	112.0	105.91168815999991	29.970562720000004	1.2702651546903142E-4	1167.0	138.7106779999999	37.656340767525464	33.54101966249684	25.36216694893119	16.423716160290667	10.04987562112089	14.564790845972917	12.041594578792296	10.330265556112414	25.580617662597597	17.72004514666935	36.536463706691855	0.6900116676855421	1.1226951698677807	0.6146028647890277	0.28297691445276296	0.1061611374407583	93.0	4.0	36.6742416417845	634.0	95.0	25201.0	5666.0	0.7692307692307693	0.6246786632390745	0.13031550068587106	0.07653780780527317	-1.0	22.975612288675364	11.487806144337682	1.0	0.03566529492455418	103.0	9830.0	152.0	7.181426910319713E-4	27.202941017470888	0.7224000118707895
8	175	medium	iso	A1	1055.0	401.0	104.9827559599999	58.284271200000006	3.5441535100113763E-5	1456.0	165.68124071999995	40.80441152620633	31.32091952673165	38.784364100297346	56.95187513002478	21.840329667841555	22.30050624767765	14.560219778561036	29.849713657008593	25.190831301316283	18.027756377319946	35.611139940336024	0.9793647473862162	1.3027845970927114	0.7517472570459939	0.5551794736862046	0.3800947867298578	136.0	3.0	36.40054944640259	47.0	259.0	4104.0	26206.0	0.4	0.21016483516483517	0.8464052287581699	-1.0	0.186277454650577	76.88147673520494	26.490869087040945	4.0	0.41830065359477125	116.0	6517.0	80.0	3.9144552540695896E-4	25.495097567963924	0.6248122841225118
8	178	medium	iso	A1	908.0	357.0	96.49747459999992	58.52691188000001	3.590598811586294E-5	1265.0	157.43860003999993	35.4682957019364	31.016124838541646	30.051272919212938	34.80849814997231	21.633307652783937	20.347570383569995	11.661903789690601	21.061062710132344	32.20905271694709	16.401219466856727	36.89516168180274	1.0631887367865862	1.143543749793731	0.929731579555536	0.6065123685630635	0.3931718061674009	109.0	3.0	33.60059523282288	84.0	259.0	5323.0	17684.0	0.5454545454545454	0.2711462450592885	0.7551020408163265	-1.0	0.1416227750019355	74.26031676207468	25.51015672645125	4.0	0.3819241982507289	93.0	16509.0	250.0	4.1712084404307983E-4	24.186773244895647	0.6819265703701451
8	179	small	api	A1	900.0	41.0	99.6690474799999	20.485281360000002	8.215114711262889E-5	941.0	122.56854239999986	36.138621999185304	31.04834939252005	5.031934222829193	8.777817386137201	7.615773105863909	-1.0	9.848857801796104	3.3482184241205375	24.542367465871656	17.08800749063506	21.940679662131743	-1.0	1.1639466414885027	-1.0	0.2055330303433539	0.04555555555555556	140.0	9.0	34.48187929913333	172.0	20.0	11480.0	1129.0	0.5	0.20403825717321997	0.10416666666666667	0.11680729257060055	-1.0	24.271125828222907	11.40175425099138	4.0	0.2552083333333333	86.0	9215.0	149.0	4.6359437886486706E-4	22.47220505424423	0.6218334792829355
8	186	medium	iso	A1	917.0	395.0	95.59797967999995	59.52691188000001	5.206141193744121E-5	1312.0	157.53910511999996	36.05551275463989	31.622776601683793	59.24560592044139	69.96757497983236	22.02271554554524	21.542137060773243	13.45362404707371	34.11406206785159	16.127616066858735	15.620499351813308	36.3109116903762	1.0223087655331604	1.140175425099138	0.8966241010187278	0.6226796013813002	0.430752453653217	125.0	3.0	31.906112267087632	82.0	279.0	3751.0	15626.0	0.36363636363636365	0.27515243902439024	0.7728531855955678	-1.0	0.17011000280969354	72.38641585607229	26.28044052416402	3.0	0.5706371191135734	183.0	8385.0	63.0	6.384516117916699E-4	15.132745950421556	0.41970685740626895
8	193	small	E	A1	1027.0	22.0	106.15432883999989	14.485281360000002	1.5114565469981193E-4	1049.0	123.05382375999986	38.47076812334269	31.76476034853718	52.09474916761104	62.10272896905238	2.0	-1.0	11.704699910719626	15.388307249337076	11.175906762864916	17.26267650163207	17.41176470588235	-1.0	1.2111146975838691	-1.0	0.13645492857698535	0.021421616358325218	92.0	6.0	34.539832078341085	161.0	7.0	7700.0	284.0	0.5833333333333334	0.1601525262154433	0.041666666666666664	0.09492976983290367	-1.0	0.0	0.0	0.0	0.10714285714285714	72.0	9077.0	192.0	5.1384676541274E-4	24.698178070456937	0.6419985686605245
9	202	small	api	A1	1053.0	102.0	104.39696951999987	26.313708480000003	3.6263290133714066E-5	1155.0	133.53910511999982	38.897300677553446	32.526911934581186	39.69907348347431	60.657617557983656	10.44030650891055	13.853446417284474	12.36931687685298	21.235406714910212	17.67766952966369	18.027756377319946	24.360715187457952	0.7536252131371827	1.19584978604131	0.6302005669390562	0.25205433262082333	0.09686609686609686	165.0	3.0	35.6931365951495	53.0	47.0	8678.0	6966.0	0.5384615384615384	0.08658008658008658	0.47	0.001580195318547788	-1.0	104.48458548466589	38.622776601683796	7.0	1.57	80.0	14961.0	214.0	2.5637890751928826E-4	18.35755975068582	0.4719494522991272
9	203	small	api	A1	1136.0	80.0	110.39696951999987	24.727922040000003	3.703060735476235E-5	1216.0	137.53910511999982	40.718546143004666	33.54101966249684	55.19150185002769	58.98294508375305	9.055385138137417	-1.0	13.0	23.1098624370129	16.099689437998485	18.24828759089466	26.96556143983325	-1.0	1.2139924949429375	-1.0	0.2239909496385244	0.07042253521126761	106.0	3.0	36.40054944640259	129.0	39.0	11392.0	4296.0	0.5714285714285714	0.13815789473684212	0.23214285714285715	0.012827926289486013	-1.0	79.75407451132074	32.17800560721074	3.0	0.5654761904761905	67.0	9806.0	184.0	0.0010040192379864074	24.698178070456937	0.6065584459650463
9	205	small	api	A1	1106.0	272.0	108.3969695199999	48.284271200000006	5.490512370343045E-5	1378.0	159.0954542799999	41.10960958218893	33.301651610693426	44.094213339889365	67.61986494804043	17.88854381999832	18.481650866243886	12.529964086141668	29.165930111860668	19.248294573899447	18.027756377319946	31.54171182379115	0.9679083296974916	1.234461583550658	0.7840732693467184	0.4454393089937008	0.24593128390596744	91.0	3.0	36.345563690772494	84.0	190.0	4335.0	11871.0	0.3333333333333333	0.1988388969521045	0.6934306569343066	-1.0	0.1559959656286512	56.44045278749399	20.40312423743285	2.0	0.3978102189781022	89.0	18239.0	246.0	7.085322157311159E-4	26.248809496813376	0.6385078759829887
9	206	small	api	A1	824.0	142.0	92.91168815999994	33.384776280000004	6.163642621927226E-5	966.0	128.71067799999983	33.24154027718932	29.732137494637012	11.181754210196686	16.39761812610209	12.041594578792296	15.226967040592195	11.045361017187261	6.197065427240725	27.714119112648074	16.278820596099706	21.951933479922253	0.7908071611826372	1.118033988749895	0.7073194277992039	0.3593172930246328	0.17233009708737865	56.0	3.0	32.57299494980466	54.0	104.0	3284.0	6976.0	0.5	0.16356107660455488	0.6582278481012658	-1.0	0.10582711104896379	42.23235009422183	17.244230807963255	2.0	0.45569620253164556	82.0	16891.0	255.0	5.628705110932858E-4	19.6468827043885	0.5910340658272801
9	208	small	api	A1	1044.0	54.0	103.9116881599999	19.0710678	6.262990766818296E-5	1098.0	125.39696951999987	38.58756276314948	32.7566787083184	42.625038484238644	49.65335158726839	6.324555320336759	-1.0	12.649110640673518	15.937777769870333	16.637828421280084	16.278820596099706	20.91183613982315	-1.0	1.178005960456252	-1.0	0.18353149811823843	0.05172413793103448	116.0	7.0	35.6931365951495	84.0	28.0	9881.0	3215.0	0.5384615384615384	0.10200364298724955	0.25	0.02565919332020867	-1.0	73.96272454407213	29.730849247724095	5.0	0.7053571428571429	75.0	11929.0	197.0	5.912913794674787E-4	28.30194339616981	0.7334472915505751
9	209	medium	iso	A1	1289.0	346.0	117.74011527999988	55.52691188000001	3.9546487612101145E-5	1635.0	175.68124071999998	43.41658669218482	35.84689665786984	72.75854060106002	86.02118291226572	20.248456731316587	20.28090982645258	13.601470508735444	37.42809197602139	5.941936955740292	18.384776310850235	37.518520169201196	0.998399820549783	1.2111672345464564	0.8243286245467597	0.47160572034391557	0.2684251357641583	77.0	3.0	37.21558813185679	27.0	238.0	1543.0	18797.0	0.3333333333333333	0.1620795107033639	0.8981132075471698	-1.0	0.13477466529700713	60.87088850065188	22.483981997154945	3.0	0.45660377358490567	175.0	9955.0	85.0	5.724606647068952E-4	30.4138126514911	0.7005113706224566
10	214	small	api	A1	854.0	133.0	92.01219323999995	31.556349160000003	6.028225108764255E-5	987.0	125.98275595999988	35.35533905932738	29.427877939124322	35.53767779197438	50.9061411137705	11.661903789690601	14.830847716811615	14.422205101855956	18.809040379562163	20.898550730440483	15.556349186104045	24.234893812950776	0.7863275257334863	1.201423328330532	0.6544966351087484	0.34295834115908985	0.1557377049180328	133.0	4.0	32.802438933713454	60.0	63.0	7086.0	6631.0	0.5384615384615384	0.12462006079027356	0.5121951219512195	-1.0	0.00264882726940706	42.738822040037974	18.63014581273465	4.0	0.6747967479674797	80.0	12597.0	225.0	4.177883098484786E-4	25.179356624028344	0.7121797525905942
10	218	small	api	A1	1089.0	159.0	106.74011527999987	33.384776280000004	4.2273107759573014E-5	1248.0	142.1248915599999	39.21734310225516	33.83784863137726	36.96560320189906	54.35101437425337	12.206555615733702	15.311433937712595	13.038404810405298	20.57763061347198	20.834657890935343	18.027756377319946	25.323111521586373	0.7972183183750368	1.1589786197544953	0.6878628343842187	0.3127669123499193	0.14600550964187328	111.0	3.0	37.36308338453881	60.0	91.0	5173.0	9109.0	0.5	0.12099358974358974	0.6026490066225165	-1.0	0.038065362705490643	49.7687653858021	18.391442438426928	2.0	0.5960264900662252	80.0	14989.0	229.0	9.210411417235908E-4	28.160255680657446	0.7180561826239095
10	220	medium	E	A1	1115.0	287.0	109.05382375999987	50.041630520000005	8.31900618996703E-5	1402.0	161.92388139999994	42.01190307520001	32.802438933713454	47.893353609587166	71.20620965072925	18.027756377319946	22.634585220353568	12.649110640673518	31.062625219907087	17.986467445065923	19.026297590440446	32.81202520558233	0.7964694825116102	1.2807554694361862	0.6218747462091508	0.4588709390890235	0.25739910313901343	110.0	5.0	37.69615364994153	88.0	175.0	5491.0	12185.0	0.23076923076923078	0.1875891583452211	0.6653992395437263	-1.0	0.1127340618764972	122.8197915210043	48.50781617861011	4.0	0.5095057034220533	131.0	27473.0	254.0	6.801223180714877E-4	29.732137494637012	0.7077074666533769
10	221	medium	iso	A1	1074.0	301.0	106.15432883999989	50.284271200000006	4.1877682014975845E-5	1375.0	158.8528135999999	40.45985664828782	32.64965543462902	47.62422002778206	52.515693954115704	18.439088914585774	21.146820593233176	13.341664064126334	26.76727229694301	22.236069273490305	17.11724276862369	33.73231975421688	0.8719556130573191	1.2392123625713707	0.703636954725022	0.4736902559648839	0.2802607076350093	135.0	3.0	35.05709628591621	13.0	183.0	872.0	16878.0	0.2857142857142857	0.14254545454545456	0.9336734693877551	-1.0	0.20173226106454528	90.67305711185163	41.92582403567252	2.0	0.33163265306122447	83.0	14171.0	255.0	3.3239101244309877E-4	24.839484696748443	0.6139291325887484
10	227	medium	iso	A1	1006.0	339.0	103.9827559599999	55.284271200000006	5.025302763749719E-5	1345.0	161.68124071999995	40.311288741492746	30.01666203960727	30.465544919459887	43.13737905069331	21.587033144922902	20.863662119474277	11.40175425099138	23.938703775717233	31.71571838147183	19.0	35.01090249554724	1.0346713353248482	1.3429637408817017	0.770438771969786	0.5316676855657371	0.33697813121272363	90.0	3.0	37.656340767525464	0.0	98.0	0.0	4722.0	0.0	0.07286245353159851	1.0	-1.0	0.21292337494139932	32.11011519864561	12.041594578792296	2.0	0.6020408163265306	107.0	21730.0	255.0	0.0015047928484594798	28.653097563788805	0.710795870296648
10	228	small	api	A1	1039.0	228.0	102.84062035999995	42.798989840000004	4.809585689489569E-5	1267.0	148.46803731999992	39.0	32.01562118716424	49.76364169072619	69.44395478041653	17.08800749063506	16.20428017123136	13.0	29.0	17.397757074390714	17.029386365926403	30.97201357677605	1.0545366600716177	1.2181553427311274	0.8656832368418026	0.41616814144235514	0.21944177093359	97.0	3.0	34.40930106817051	48.0	114.0	2881.0	8897.0	0.6153846153846154	0.12786108918705605	0.7037037037037037	-1.0	0.16778872683155102	45.68459039598724	18.317821063276355	3.0	0.47530864197530864	96.0	11330.0	180.0	3.7024352984919585E-4	18.0	0.46153846153846156
11	231	medium	iso	A1	943.0	255.0	98.66904747999993	46.455844080000006	4.820692983614218E-5	1198.0	147.53910511999987	37.16180835212409	30.463092423455635	50.218017123575095	66.51533347581919	17.69180601295413	19.654061547963234	12.041594578792296	29.142822914808395	18.251594167501434	16.55294535724685	31.774835675007175	0.9001603037509337	1.2198961233335146	0.7378991428312242	0.47082489662643734	0.2704135737009544	71.0	3.0	33.24154027718932	70.0	191.0	3254.0	10733.0	0.2	0.21786310517529214	0.7318007662835249	-1.0	0.1339743700383372	43.0881964193903	16.760923303283384	3.0	0.3448275862068966	99.0	18840.0	252.0	6.490168148918168E-4	22.360679774997898	0.6017112935711001
11	232	medium	E	A1	773.0	200.0	87.08326103999995	38.970562720000004	4.188365104461385E-5	973.0	128.46803731999987	32.2490309931942	28.653097563788805	25.930806462651873	33.55895613123258	15.033296378372908	16.24160771124957	12.041594578792296	14.884168150705015	25.93087879402568	15.033296378372908	26.925306946339543	0.9256039577880126	1.1254989420044366	0.8223943384074403	0.4475092257064151	0.258732212160414	70.0	3.0	30.59411708155671	76.0	124.0	4419.0	8099.0	0.5384615384615384	0.20554984583761562	0.62	-1.0	0.07397529667864973	82.24583286336681	34.04536101718726	3.0	0.315	86.0	9800.0	164.0	9.564183488638359E-4	22.47220505424423	0.6968334973843631
11	236	medium	iso	A1	1022.0	264.0	102.91168815999991	47.041630520000005	4.708270487571754E-5	1286.0	152.36753223999992	38.0	33.0	64.98310652189997	64.79887635452492	18.788294228055936	17.393848138242205	12.083045973594572	32.0	15.0	16.55294535724685	35.36620089987	1.0801689240202055	1.1515151515151516	0.9380414340175468	0.457106781174	0.2583170254403131	110.0	4.0	33.12099032335839	77.0	172.0	4186.0	10881.0	0.5	0.19362363919129083	0.6907630522088354	-1.0	0.11314062282144177	46.1014622003591	18.837097487191805	3.0	0.39357429718875503	103.0	18704.0	255.0	2.554451064290422E-4	18.439088914585774	0.48523918196278354
11	239	medium	iso	A1	1161.0	410.0	111.22539663999986	60.52691188000001	5.2839300868325466E-5	1571.0	174.16652208	41.6293165929973	34.0147027033899	52.125016348901795	70.86750622694917	23.08679276123039	21.828521550089388	12.041594578792296	37.06522533352269	18.90359018001703	18.439088914585774	39.232292104161324	1.0576434463623055	1.223862426669057	0.8641849143460153	0.5441824772799487	0.35314384151593453	75.0	3.0	37.57658845611187	97.0	302.0	4145.0	16298.0	0.6923076923076923	0.25397835773392746	0.7568922305764411	-1.0	0.12030404976832698	78.77636716737138	33.51262511336841	3.0	0.14786967418546365	99.0	19699.0	254.0	7.586773601148508E-4	23.853720883753127	0.5730029420604443
11	242	medium	iso	A1	908.0	334.0	96.74011527999993	54.870057640000006	3.730843086481652E-5	1242.0	154.02438647999995	36.87817782917155	30.610455730027933	42.27368900609375	52.12501634890181	21.02379604162864	19.256450381164477	12.041594578792296	27.441702914060006	24.142077678218403	16.1245154965971	34.7648392060918	1.0917794103005025	1.204757555863344	0.9062233351324532	0.5671903272100385	0.36784140969163	83.0	3.0	33.24154027718932	97.0	235.0	5562.0	15531.0	0.46153846153846156	0.2673107890499195	0.7078313253012049	-1.0	0.1856601522221422	71.83429837993297	27.162171438243732	4.0	0.39759036144578314	111.0	14328.0	196.0	3.0681798140556703E-4	22.67156809750927	0.6147692058574407
12	245	medium	iso	A1	1002.0	314.0	100.74011527999991	52.455844080000006	5.7722174399070517E-5	1316.0	156.02438647999992	37.64306044943742	31.89043743820395	39.390725553554205	59.361938374869794	19.235384061671343	23.088949334943855	13.152946437965905	28.052979417505945	23.329877535913212	17.26267650163207	32.604439115770376	0.8330991498413333	1.1803870838203672	0.7057847050858745	0.5207046262971087	0.313373253493014	55.0	3.0	34.785054261852174	20.0	197.0	915.0	12732.0	0.21428571428571427	0.16489361702127658	0.9078341013824884	-1.0	0.18164160267314317	33.86959160625956	12.649110640673518	2.0	0.3778801843317972	114.0	9840.0	136.0	6.62062855346686E-4	21.93171219946131	0.5826229838277955
12	253	small	api	A1	1001.0	164.0	101.84062035999995	36.041630520000005	7.745497723226186E-5	1165.0	139.8822508799999	38.63935817272331	31.575306807693888	39.95411537300296	54.78738408004992	14.317821063276353	15.184280046944952	13.0	23.96520138509162	21.915859890595957	17.804493814764857	29.332527222552876	0.9429371046246655	1.2237207514103439	0.7705492478883978	0.35390230727773647	0.16383616383616384	91.0	3.0	35.0	133.0	87.0	6577.0	5109.0	0.5384615384615384	0.1888412017167382	0.39545454545454545	-1.0	0.02599412209018233	39.05542824362206	13.906117087056183	3.0	0.35	151.0	19401.0	192.0	5.685841237963707E-4	25.495097567963924	0.6598219735948326
12	256	medium	iso	A1	994.0	372.0	100.42640679999992	57.284271200000006	4.605727414985713E-5	1366.0	160.12489155999995	39.01281840626232	31.016124838541646	38.15722658736906	51.12584265420563	21.400934559032695	22.082204904069187	13.601470508735444	26.811700429008138	27.372858615303386	17.804493814764857	34.439042382689536	0.9691484456377384	1.2578237484324193	0.7704962216252901	0.5704104430827853	0.37424547283702214	118.0	3.0	35.35533905932738	121.0	244.0	5954.0	14176.0	0.5	0.26720351390922403	0.6684931506849315	-1.0	0.11896725150075001	57.05294734326731	22.401219466856727	4.0	0.3835616438356164	118.0	17930.0	224.0	4.403953047610237E-4	24.0	0.6151824190212192
12	257	medium	E	A1	749.0	236.0	85.59797967999997	42.798989840000004	5.363090324280753E-5	985.0	130.8111830799999	31.76476034853718	28.178005607210743	26.56505117707799	29.08618361793323	16.64331697709324	17.53286988115549	12.529964086141668	13.977753810456402	28.17800560721074	15.0	28.753434777546303	0.9492637024005777	1.1272891627365065	0.8420764909122606	0.5000000000000002	0.315086782376502	160.0	3.0	29.832867780352597	132.0	141.0	6796.0	8198.0	0.5833333333333334	0.27715736040609135	0.5164835164835165	-1.0	0.047998708008966835	83.89527778578697	34.890643861139566	7.0	0.38461538461538464	104.0	10032.0	147.0	2.210447382080879E-4	15.620499351813308	0.4917556178739645
12	265	medium	iso	B	879.0	430.0	96.32590171999992	64.94112544000001	5.367023123164124E-5	1309.0	163.68124071999995	36.235341863986875	29.5296461204668	38.418055344821994	39.771501954307496	23.769728648009426	22.618841311946497	11.180339887498949	24.7272401448075	31.62923105105045	16.55294535724685	38.652771086418234	1.0508817989476353	1.2270835118092527	0.8564060952935308	0.6741813393947854	0.4891922639362912	75.0	3.0	33.28663395418648	0.0	189.0	0.0	13361.0	0.16666666666666666	0.1443850267379679	1.0	-1.0	0.28843103431529293	54.56712750227822	18.110770276274835	4.0	0.5873015873015873	225.0	11799.0	91.0	0.007270359221201011	28.600699292150182	0.7893039728866332
13	270	medium	iso	A1	790.0	292.0	90.84062035999995	51.69848476000001	1.498581768461686E-4	1082.0	144.95331867999988	33.83784863137726	28.460498941515414	28.663957110281558	51.87565073147442	20.248456731316587	17.66289965080963	10.295630140987	24.1150082822741	25.298221281347033	15.297058540778355	30.654435422549792	1.1463835005363028	1.1889408088351499	0.9642056963789963	0.569111973862791	0.369620253164557	91.0	4.0	30.805843601498726	44.0	196.0	2295.0	12653.0	0.4	0.22181146025878004	0.8166666666666667	-1.0	0.18307147114654948	61.60537633453298	21.615961310153562	5.0	0.5125	99.0	12885.0	226.0	7.394182256455105E-4	24.331050121192877	0.7190483764570986
13	272	small	api	A1	1224.0	66.0	112.91168815999991	23.142135600000003	5.6302646997718344E-5	1290.0	138.4680373199999	39.408120990476064	38.01315561749642	53.948557815844595	51.65208730152574	7.280109889280518	-1.0	13.341664064126334	20.097380440732156	15.231568929086803	18.027756377319946	25.62598681026742	-1.0	1.0366969105910686	-1.0	0.20495783897240796	0.05392156862745098	87.0	8.0	38.07886552931954	103.0	35.0	7239.0	2873.0	0.7142857142857143	0.10697674418604651	0.2536231884057971	0.032741881193611544	-1.0	14.165525060596439	7.082762530298219	1.0	0.2318840579710145	103.0	15606.0	239.0	0.0026326858447976564	16.15549442140351	0.4099534313069096
13	273	medium	iso	A1	1099.0	287.0	107.39696951999987	49.455844080000006	8.548900102962988E-5	1386.0	159.68124071999995	40.792156108742276	32.55764119219941	78.69006752597979	85.78582147726596	18.681541692269406	19.305568683220933	13.341664064126334	34.32032364918221	1.3514492570346925	16.0	34.413366275233116	0.9676763217291864	1.2529211151364306	0.7723361910329176	0.4604957132499921	0.2611464968152866	142.0	3.0	32.57299494980466	67.0	176.0	6178.0	17948.0	0.5714285714285714	0.17532467532467533	0.7242798353909465	-1.0	0.1524430977991699	116.37270132311278	39.24213732856186	2.0	0.8724279835390947	107.0	9677.0	129.0	6.454131079259191E-4	26.92582403567252	0.6600735681608645
13	274	medium	iso	A1	891.0	301.0	97.49747459999993	53.52691188	1.1348201660669427E-4	1192.0	153.4386000399999	36.359317925395686	29.154759474226502	25.259390519808903	49.523106665899434	19.235384061671343	19.58574265498699	11.180339887498949	22.030116231650485	27.95426937822894	16.64331697709324	28.961546303381095	0.9821115492280587	1.247114316190404	0.7875072368891917	0.5490081881567016	0.3378226711560045	109.0	3.0	35.0	203.0	201.0	8638.0	9752.0	0.75	0.3389261744966443	0.4975247524752475	-1.0	0.05701845558941356	66.64858151959723	29.193899231808807	3.0	0.2400990099009901	109.0	18484.0	241.0	7.763820645918343E-4	23.853720883753127	0.6560552354886766
13	276	medium	iso	B	1089.0	397.0	108.49747459999989	61.11269832000001	7.352487639484317E-5	1486.0	172.02438647999998	41.0	31.575306807693888	51.54629078329404	78.45263817386565	21.93171219946131	25.642863436279246	13.0	35.5609756097561	15.613466656161572	17.029386365926403	36.29561451397797	0.8552754747518782	1.2984830282000495	0.658672817570405	0.5632637860494503	0.36455463728191	116.0	3.0	35.84689665786984	124.0	252.0	5418.0	12256.0	0.46153846153846156	0.253028263795424	0.6702127659574468	-1.0	0.13626467513491744	57.88671503352561	21.64331697709324	3.0	0.17553191489361702	223.0	16717.0	128.0	2.6765429645866023E-4	28.0	0.6829268292682927
13	277	medium	iso	B	1106.0	469.0	107.56854239999991	65.94112544	1.6519328273389484E-4	1575.0	175.92388139999997	39.319206502675	34.36568055487916	88.96464681345506	82.69424046668918	25.0	23.075472412571	13.0	42.60004585509743	2.647990627005931	17.26267650163207	42.94871794871795	1.0834014382466364	1.1441416514329017	0.9469119814751998	0.6130149574286696	0.4240506329113924	75.0	3.0	34.52535300326414	51.0	276.0	2549.0	17218.0	0.2857142857142857	0.20761904761904762	0.8440366972477065	-1.0	0.20750294079938608	70.0377852162634	27.090722034374522	3.0	0.39755351681957185	216.0	26361.0	198.0	0.00459533354412836	22.561028345356956	0.5737915474927517
13	284	medium	iso	A1	1027.0	388.0	101.3259017199999	57.69848476000001	3.770838424171927E-5	1415.0	161.43860003999995	37.21558813185679	33.61547262794322	47.40172654202152	48.515979581622986	21.37755832643195	22.09464298256741	13.152946437965905	28.160242860784056	26.29741398504585	17.46424919657298	37.59006900352464	0.9675448633996376	1.1070969771497705	0.873947705909729	0.5694347030776176	0.3777994157740993	73.0	3.0	34.92849839314596	76.0	270.0	1991.0	9290.0	0.5	0.24452296819787986	0.7803468208092486	-1.0	0.17070823865117546	18.439088914585774	9.219544457292887	1.0	0.08092485549132948	240.0	27253.0	176.0	8.006438035428311E-4	23.430749027719962	0.629595021975834
13	286	medium	iso	A1	1014.0	273.0	101.56854239999991	46.627416960000005	4.2290186126126125E-5	1287.0	150.6101729199999	38.897300677553446	31.827660925679098	50.48755706009125	65.48166150418616	18.027756377319946	18.342026901316892	13.601470508735444	29.693577186103262	18.788688285840177	17.029386365926403	32.63645551066542	0.9828660962232924	1.2221225043330295	0.8042287845437305	0.4590734085399265	0.2692307692307692	75.0	3.0	34.713109915419565	50.0	164.0	2417.0	8720.0	0.35714285714285715	0.16627816627816627	0.7663551401869159	-1.0	0.11653759107209796	39.052485921907234	14.277662556292086	2.0	0.3364485981308411	88.0	15381.0	251.0	5.037738727027681E-4	28.284271247461902	0.7271525467005985
14	290	medium	iso	A1	1023.0	330.0	103.39696951999991	55.11269832000001	3.741494577894602E-5	1353.0	161.3380949599999	38.2099463490856	32.526911934581186	57.12907619810278	74.87963699772146	21.470910553583888	18.865271272319692	12.083045973594572	35.226429990321385	16.263455967290593	17.26267650163207	36.489704046873634	1.1381183044575327	1.1747179205309821	0.9688439110072432	0.5330204412745351	0.3225806451612903	87.0	3.0	34.23448553724738	46.0	217.0	2536.0	11865.0	0.5	0.1943828529194383	0.8250950570342205	-1.0	0.1101636768436093	56.92000674883465	19.805594637261617	2.0	0.4448669201520912	189.0	9675.0	82.0	0.0012344560711484683	24.20743687382041	0.633537578217503
14	293	medium	iso	A1	978.0	264.0	98.0121932399999	45.213203400000005	4.20785942795178E-5	1242.0	145.63961019999994	36.71511950137164	32.2490309931942	66.92634557161877	74.35775354279127	16.97056274847714	18.378296230878643	14.142135623730951	31.43119280755406	10.791021909261136	16.401219466856727	32.64004901957103	0.9234023946117337	1.1384875256909257	0.8110781837959435	0.4613018228179795	0.26993865030674846	83.0	3.0	32.69556544854363	61.0	175.0	3976.0	13763.0	0.45454545454545453	0.19001610305958133	0.7415254237288136	-1.0	0.10504418175425906	60.58853600619673	19.499170395296957	1.0	0.6398305084745762	104.0	14099.0	133.0	2.813087395411702E-4	19.235384061671343	0.5239090686046312
14	302	large	iso	A1	806.0	442.0	92.08326103999993	63.94112544000001	8.488124349845358E-5	1248.0	158.02438647999995	34.655446902326915	27.586228448267445	22.273716564538518	28.519015107977282	23.08679276123039	23.74233613365416	11.704699910719626	16.64961936939436	35.99622187796264	16.55294535724685	34.87193566290561	0.9723892641089117	1.2562589687574146	0.7740356791806368	0.6943838078478205	0.5483870967741935	92.0	4.0	33.28663395418648	96.0	302.0	4869.0	20042.0	0.4166666666666667	0.3189102564102564	0.7587939698492462	-1.0	0.12614814851119513	122.30101896115175	49.62939736270858	5.0	0.46733668341708545	283.0	18380.0	104.0	0.003374933377843768	19.1049731745428	0.5512834166700649
14	304	small	api	A1	1036.0	110.0	105.49747459999989	28.556349160000003	7.862855615745087E-5	1146.0	136.4680373199999	38.01315561749642	32.202484376209235	32.79349314644142	36.86989764584402	11.180339887498949	13.148824014997304	12.529964086141668	16.099689437998485	24.594375724163662	18.867962264113206	26.832815729997478	0.8502920013795044	1.180441706714406	0.7203168072959512	0.2706827748083368	0.10617760617760617	129.0	3.0	37.013511046643494	75.0	77.0	8144.0	8569.0	0.6666666666666666	0.13263525305410123	0.506578947368421	-1.0	0.017190032094815073	33.73717946898137	14.433277161887927	4.0	0.5	129.0	16281.0	185.0	4.562556090059023E-4	24.698178070456937	0.6497271186580742
15	308	small	E	A1	1046.0	66.0	105.9116881599999	22.313708480000003	8.437499859275179E-5	1112.0	130.22539663999987	41.773197148410844	30.4138126514911	52.650650955359424	78.95905981967627	7.0	-1.0	13.038404810405298	19.366485096311962	9.863939238321437	15.652475842498529	19.73170731707317	-1.0	1.3734942615411563	-1.0	0.2106822095620917	0.06309751434034416	78.0	3.0	34.828149534535996	66.0	25.0	8154.0	3503.0	0.5714285714285714	0.08183453237410072	0.27472527472527475	0.015622746483103831	-1.0	31.797539172417082	12.084925779295894	4.0	0.6043956043956044	235.0	18665.0	119.0	0.0019842702829935065	17.46424919657298	0.41807308007875005
15	311	medium	iso	A1	977.0	259.0	101.3259017199999	46.627416960000005	5.0436630448701704E-5	1236.0	150.36753223999992	38.63935817272331	31.400636936215164	59.2259638987518	79.56252464888183	17.0	19.072125164028076	12.0	29.891800863694193	10.445647986895105	16.15549442140351	30.394736842105264	0.8913532107089822	1.230527847292153	0.7243665494206051	0.4601727314388814	0.26509723643807576	105.0	4.0	33.54101966249684	368.0	199.0	20836.0	14489.0	0.6923076923076923	0.4587378640776699	0.3509700176366843	-1.0	0.0730220231261923	99.481138160852	38.16295992265958	3.0	0.3439153439153439	168.0	13058.0	116.0	3.9121358812870997E-4	26.68332812825267	0.6905737928920681
15	312	large	iso	A1	900.0	443.0	95.42640679999994	63.94112544000001	3.700688467793699E-5	1343.0	161.78174579999995	37.33630940518894	28.460498941515414	46.00508600525416	63.640730624907974	23.345235059857504	22.80043021300292	13.45362404707371	32.059944302733975	22.768399153212332	15.652475842498529	35.780084976503765	1.02389449855836	1.3118641905018171	0.78048818313022	0.6700569327105802	0.4922222222222222	82.0	4.0	33.95585369269929	66.0	288.0	3773.0	21138.0	0.45454545454545453	0.26358897989575575	0.8135593220338984	-1.0	0.19648935328876302	105.99820400613294	42.441959699468754	3.0	0.3418079096045198	123.0	25615.0	249.0	4.3942284221907055E-4	26.92582403567252	0.7211699405922111
15	314	small	api	A1	1021.0	111.0	106.32590171999992	28.727922040000003	6.805549148104516E-5	1132.0	137.88225087999984	38.8329756778952	32.7566787083184	36.905551517727986	49.76364169072616	11.40175425099138	15.913495849625676	9.899494936611665	18.64394853501069	20.942294122932363	16.55294535724685	24.422692537626514	0.7164833144603847	1.1854979567276385	0.6043733018638958	0.2701874291708572	0.10871694417238002	90.0	3.0	35.4682957019364	109.0	97.0	9550.0	8738.0	0.75	0.18197879858657243	0.470873786407767	-1.0	0.017901463672297436	77.85709425743869	38.01315561749642	4.0	0.32038834951456313	98.0	15852.0	252.0	4.0732881423884284E-4	20.024984394500787	0.5156695835158355
15	315	small	api	A1	830.0	187.0	92.91168815999994	39.213203400000005	5.074195540045489E-5	1017.0	134.12489155999987	35.0	28.600699292150182	27.89727103094763	41.820169880135765	15.297058540778355	17.67996827710168	11.180339887498949	16.8	24.579818584818558	15.652475842498529	25.195155243634936	0.8652197957046357	1.2237463022313648	0.7070254628161114	0.4220481209261028	0.2253012048192771	118.0	4.0	32.2490309931942	14.0	125.0	1239.0	15587.0	0.3333333333333333	0.13667649950835792	0.8992805755395683	-1.0	0.14752359922935618	88.9374793558192	31.28009112974073	3.0	1.1942446043165467	170.0	11023.0	91.0	1.4983975499805369E-4	21.633307652783937	0.6180945043652554
15	316	small	api	A1	1046.0	172.0	105.49747459999992	35.384776280000004	1.0214967927300547E-4	1218.0	143.29646443999994	39.45883931389772	32.2490309931942	44.51030440687077	68.48972509902593	13.892443989449804	14.939727902122481	12.529964086141668	24.861349625519367	18.109071250024435	17.204650534085253	26.722524615000506	0.929899398467365	1.223566665374382	0.7599907914971173	0.3354087518603031	0.16443594646271512	100.0	3.0	35.77708763999664	118.0	87.0	7251.0	6119.0	0.5	0.1683087027914614	0.424390243902439	-1.0	0.011774997665772051	34.59134817595194	14.704699910719626	6.0	0.3902439024390244	153.0	17622.0	177.0	4.0902158998134733E-4	23.08679276123039	0.5850854501211605
15	317	small	api	A1	1057.0	145.0	105.32590171999992	34.384776280000004	4.816062918327199E-5	1202.0	142.12489155999992	39.56008088970496	32.01562118716424	37.09921057616021	45.24520155375129	12.529964086141668	14.338780509951318	12.529964086141668	18.806837176958783	22.582725969092436	17.804493814764857	26.483787727526714	0.8738514462541423	1.2356493306325556	0.7072001939310718	0.3264607823762957	0.13718070009460737	71.0	3.0	36.124783736376884	71.0	98.0	5850.0	9141.0	0.4166666666666667	0.1405990016638935	0.5798816568047337	-1.0	0.05977808939438264	59.38251310132997	25.16169888830551	7.0	0.6863905325443787	230.0	19600.0	141.0	8.282470216980284E-4	26.68332812825267	0.6745013540959843
15	320	medium	E	A1	1098.0	289.0	108.25483391999994	50.041630520000005	3.0384329618539337E-5	1387.0	160.71067799999997	41.10960958218893	33.06055050963308	43.59755861837456	61.27967320213051	20.248456731316587	18.606062060865305	11.40175425099138	30.211914260993286	23.230103194325892	17.804493814764857	34.45011405519891	1.0882720193600655	1.2434641573863248	0.8751937182069949	0.4622576997991669	0.26320582877959925	113.0	3.0	37.589892258425	120.0	185.0	10494.0	18744.0	0.6	0.2198990627253064	0.6065573770491803	-1.0	0.10226812438140398	152.7862820249936	53.28605814383178	5.0	0.8655737704918033	103.0	8566.0	112.0	3.362757543555451E-4	27.018512172212592	0.6572310573321178
15	323	small	api	A1	1008.0	52.0	102.08326103999993	19.313708480000003	5.3763613863258646E-5	1060.0	123.39696951999987	37.107950630558946	32.984845004941285	34.761802333487026	57.52880770915152	6.324555320336759	-1.0	12.529964086141668	14.552137502179978	18.19017187772497	17.69180601295413	17.248787237282066	-1.0	1.125	-1.0	0.18919564562531158	0.051587301587301584	112.0	3.0	35.805027579936315	110.0	40.0	14145.0	5609.0	0.6666666666666666	0.14150943396226415	0.26666666666666666	0.029324175415945012	-1.0	88.51594150871769	33.8328677803526	4.0	0.8066666666666666	181.0	18391.0	152.0	6.503375396605425E-4	25.179356624028344	0.6785434440912717
15	326	small	api	A1	1160.0	222.0	111.25483391999994	43.041630520000005	1.3660855535143823E-4	1382.0	156.71067799999992	41.19465984809196	34.23448553724738	61.75026450502572	81.53595433603732	16.492422502470642	16.611945000117103	12.36931687685298	32.16436316954735	10.282029785930954	18.027756377319946	32.51854139252024	0.9928050268860378	1.2033088624414074	0.8250625071203448	0.3868742507939023	0.19137931034482758	52.0	3.0	35.4682957019364	52.0	131.0	2542.0	8941.0	0.23076923076923078	0.13241678726483358	0.7158469945355191	-1.0	0.1850117100857343	47.11650977526595	18.973665961010276	3.0	0.44808743169398907	129.0	26540.0	255.0	3.2964475824645567E-4	29.017236257093817	0.7043931510563942
15	327	small	api	A1	1068.0	122.0	106.49747459999989	31.142135600000003	7.042988847520793E-5	1190.0	139.63961019999988	39.81205847478876	32.7566787083184	64.32006601080049	81.6090688883911	11.704699910719626	12.977752665689732	12.083045973594572	26.42415489935507	9.036325160915421	16.401219466856727	26.71007441665303	0.9019049917374545	1.2153875192688166	0.7420719543673159	0.29242135287215565	0.11423220973782772	92.0	3.0	34.66987164671943	84.0	77.0	5084.0	6160.0	0.4166666666666667	0.13529411764705881	0.4782608695652174	-1.0	0.07103206364232299	47.85598423334298	17.281802205591436	4.0	0.6521739130434783	82.0	15853.0	254.0	0.0012291338720713779	26.476404589747453	0.665034806138291
16	336	medium	E	A1	1039.0	372.0	102.8406203599999	56.870057640000006	5.4770554837471024E-5	1411.0	162.12489155999998	39.21734310225516	32.89376840679705	55.09416040255036	62.51138390970013	21.93171219946131	20.32125056596593	14.142135623730951	32.56212427931068	18.666149539531787	16.401219466856727	36.70615528009448	1.0792501243103898	1.1922423304394465	0.9052271478337721	0.5529921682786711	0.35803657362848895	150.0	4.0	34.438350715445125	94.0	231.0	5741.0	15694.0	0.45454545454545453	0.2303330970942594	0.7107692307692308	-1.0	0.1700321785301577	64.18530578340645	23.32455532033676	3.0	0.39384615384615385	93.0	8434.0	129.0	5.025964760500952E-4	27.65863337187866	0.7052653541511377
16	337	small	api	A1	1503.0	98.0	129.39696951999989	30.142135600000003	3.346386783566578E-5	1601.0	161.53910511999996	47.01063709417264	39.01281840626232	52.59464336859145	55.091057238888915	10.816653826391969	-1.0	11.180339887498949	25.100702158879503	19.147552792035448	21.400934559032695	30.608277014730263	-1.0	1.2050048936384077	-1.0	0.23294313392201327	0.06520292747837658	85.0	3.0	42.01190307520001	79.0	77.0	5441.0	6491.0	0.7272727272727273	0.09743910056214866	0.4935897435897436	-1.0	0.042613856758526296	30.302829968259235	13.342650082910549	3.0	0.3141025641025641	105.0	14428.0	188.0	5.424451141831452E-4	30.01666203960727	0.6385078759829886
16	338	small	api	A1	1049.0	166.0	107.56854239999991	39.455844080000006	7.168731074260562E-5	1215.0	149.43860003999993	40.311288741492746	30.870698080866262	39.47245984834383	66.61477894278624	13.0	19.35234185806095	11.045361017187261	23.641020412703135	19.01479514529748	17.88854381999832	25.75675675675676	0.6717533255327975	1.3058107282153684	0.5144339152817902	0.3667972364381507	0.15824594852240229	135.0	3.0	36.89173349139343	151.0	143.0	6664.0	7445.0	0.6666666666666666	0.2419753086419753	0.48639455782312924	-1.0	0.034976783060233704	45.69295931082311	18.008288703092223	3.0	0.25510204081632654	89.0	5878.0	96.0	4.3263984188590394E-4	27.294688127912362	0.6770978795281658
16	342	small	api	A1	1128.0	70.0	106.91168815999987	24.313708480000003	1.8066211866552822E-4	1198.0	133.63961019999988	41.10960958218893	34.132096331752024	52.626046916837936	75.7499673021964	6.324555320336759	-1.0	16.76305461424021	20.36020308893026	10.781640729686476	17.029386365926403	21.006558742547092	-1.0	1.2044267419914065	-1.0	0.22741861903455357	0.06205673758865248	99.0	10.0	35.510561809129406	82.0	39.0	4770.0	1926.0	0.4117647058823529	0.1010016694490818	0.32231404958677684	0.032535937196905264	-1.0	21.681246660705916	9.43650317030929	2.0	0.32231404958677684	83.0	10980.0	195.0	4.5900487301912606E-4	25.079872407968907	0.6100732325814878
16	344	small	api	A1	929.0	59.0	95.84062035999995	19.485281360000002	3.488281184126131E-5	988.0	117.7401152799999	37.21558813185679	31.25699921617557	36.50144112050634	45.1700166508803	6.4031242374328485	-1.0	12.806248474865697	14.241344194862165	17.852001599412453	16.278820596099706	20.080803821534975	-1.0	1.1906321484820475	-1.0	0.2033092157251142	0.06350914962325081	104.0	3.0	34.132096331752024	124.0	25.0	7919.0	1819.0	0.45454545454545453	0.1508097165991903	0.16778523489932887	0.05048750849326545	-1.0	40.904242879250795	17.445433104254494	3.0	0.348993288590604	100.0	6272.0	86.0	7.290651468590952E-4	23.021728866442675	0.6186044617883096
16	345	small	api	A1	952.0	152.0	100.91168815999993	33.798989840000004	4.639463405114362E-5	1104.0	137.53910511999985	36.76955262170047	32.31098884280702	53.98763729820848	67.38013505195957	12.727922061357855	14.479572742120068	11.313708498984761	24.09602338966466	14.112845701455942	15.264337522473747	26.104025338803382	0.879026079570236	1.1379890847842622	0.7724380587858451	0.3349363235942522	0.15966386554621848	93.0	4.0	33.24154027718932	70.0	96.0	2779.0	3664.0	0.5555555555555556	0.1503623188405797	0.5783132530120482	-1.0	0.029790312680261465	19.621232784634294	8.0	2.0	0.21084337349397592	127.0	23825.0	251.0	5.677540523719406E-4	23.08679276123039	0.627877989127481
[truncated: 27 more columns]
