# Supplementary material for: Exploiting Single-Cell Quantitative Data to Map Genetic Variants Having Probabilistic Effects
Source: PLoS Genet. 2016 Aug 1;12(8):e1006213. doi: 10.1371/journal.pgen.1006213 (PMC4968810; doi:10.1371/journal.pgen.1006213)
Supplement: S1 Dataset — (ZIP) [file pgen.1006213.s007.zip › data/2014-10-07_morpho/segregants/gaelA1-3-2_C.xls]

image_number	cell_id	Cgroup	Agroup	C11-1_C	C11-2_C	C12-1_C	C12-2_C	C13_C	C101_C	C102_C	C103_C	C104_C	C105_C	C106_C	C107_C	C108_C	C109_C	C110_C	C111_C	C112_C	C113_C	C114_C	C115_C	C116_C	C117_C	C118_C	C126_C	C127_C	C128_C	A7-1_C	A7-2_C	A8-1_C	A8-2_C	A9_C	A101_C	A102_C	A103_C	A104_C	A120_C	A121_C	A122_C	A123_C	D14-1_C	D14-2_C	D14-3_C	D15-1_C	D15-2_C	D15-3_C	D16-1_C
1	11	large	iso	1003.0	595.0	101.32590171999992	73.76955255999997	4.960109529232741E-5	1598.0	177.92388139999997	38.62641583165593	31.38470965295043	33.21181670089238	44.99999999999999	27.313000567495326	26.57357970596778	14.866068747318506	28.736810705856623	34.50724929354855	17.204650534085253	40.639987439570795	1.0278254141786358	1.2307399449854308	0.835128020640301	0.7280423989105165	0.5932203389830508	103.0	3.0	35.805027579936315	78.0	423.0	4890.0	26777.0	0.5333333333333333	0.3135168961201502	0.844311377245509	-1.0	0.15293310610248764	75.82130662097812	28.210589228161158	5.0	0.25748502994011974	70.0	84.0	154.0	2845.0	3987.0	6832.0	48.0
2	14	large	F	1059.0	572.0	106.98275595999988	77.01219323999996	4.051235388615442E-5	1631.0	186.40916276000004	38.58756276314948	32.7566787083184	40.09442025236393	43.71310907616143	26.92582403567252	26.202099164162718	10.198039027185569	29.77643358956262	33.855691227889196	18.027756377319946	43.08881868661241	1.0276208736931909	1.178005960456252	0.8723392819635516	0.7198561352148592	0.5401322001888574	83.0	3.0	37.16180835212409	501.0	438.0	17930.0	18798.0	0.9090909090909091	0.5757204169221337	0.46645367412140576	-1.0	0.0690035543219635	54.1750355579814	25.809154586638506	2.0	0.08306709265175719	127.0	99.0	226.0	12681.0	6896.0	19577.0	150.0
2	15	large	F	934.0	518.0	98.3259017199999	71.18376611999999	9.64736889342963E-5	1452.0	171.92388139999994	38.27531841800928	28.844410203711913	32.00538320808349	48.91713444204365	25.96150997149434	24.55620847619786	12.649110640673518	28.477881962887444	31.063210988612834	17.0	37.78110262874343	1.0572279509949034	1.3269579148158046	0.7967305814228912	0.7239574199147254	0.5546038543897216	90.0	3.0	36.138621999185304	340.0	272.0	17900.0	13146.0	0.6923076923076923	0.4214876033057851	0.4444444444444444	0.07538540901079567	-1.0	122.49414900066103	53.15746219349178	4.0	0.2042483660130719	127.0	134.0	261.0	7216.0	5988.0	13204.0	88.0
2	18	large	api	856.0	506.0	94.66904747999992	70.355339	6.950823401102571E-5	1362.0	167.43860003999995	36.6742416417845	28.635642126552707	31.910960453232008	51.42632196591833	25.495097567963924	25.02219050639469	12.083045973594572	28.930386901065688	30.870619073015355	17.11724276862369	37.00451233872739	1.0188995068776403	1.2807200718498264	0.7955676882661628	0.7431715103594286	0.5911214953271028	90.0	3.0	34.36568055487916	83.0	332.0	4515.0	17471.0	0.6666666666666666	0.30469897209985314	0.8	-1.0	0.14853428662115503	58.074163817315146	24.847319317591726	2.0	0.22409638554216868	98.0	117.0	215.0	9332.0	8867.0	18199.0	93.0
2	23	large	F	1063.0	610.0	104.08326103999993	73.94112543999996	7.329643193369722E-5	1673.0	180.8528136	38.47076812334269	33.24154027718932	39.936383146969916	62.9452532297928	27.202941017470888	28.12483858500525	14.212670403551895	35.45549170286448	26.98430916618898	17.4928556845359	39.81202955775782	0.9672212316970995	1.1573100344493277	0.8357494559850798	0.7104036201516003	0.5738476011288806	91.0	3.0	36.40054944640259	98.0	85.0	5477.0	4484.0	0.5	0.10938433950986252	0.4644808743169399	0.06303677779914449	-1.0	110.67032374574613	51.297277882154134	1.0	0.4808743169398907	135.0	97.0	232.0	15455.0	9198.0	24653.0	143.0
2	27	medium	iso	1128.0	536.0	110.15432883999988	70.355339	8.833780854444643E-5	1664.0	182.50966784000002	40.496913462633174	34.17601498127012	58.38208601853714	79.64563255867907	25.553864678361276	26.2989235065398	13.038404810405298	40.299367543303255	13.693814221947278	17.804493814764857	40.96650997552613	0.9716696073893196	1.1849513023922529	0.8200080504807691	0.6386979044844596	0.475177304964539	115.0	4.0	36.05551275463989	43.0	391.0	1794.0	17773.0	0.5	0.2608173076923077	0.9009216589861752	-1.0	0.2156861050871916	29.64417969030315	14.142135623730951	1.0	0.11981566820276497	70.0	89.0	159.0	4698.0	9792.0	14490.0	76.0
2	37	large	E	885.0	596.0	93.74011527999994	75.59797967999997	7.046091823744684E-5	1481.0	172.16652207999996	37.12142238654117	29.068883707497267	45.14505229647162	60.62357522839548	27.018512172212592	28.27953713720505	14.0	33.02675170239439	24.149534156997728	14.866068747318506	37.90010975186801	0.9554085712621714	1.2770157519659773	0.7481572328229399	0.8064634810208013	0.6734463276836158	63.0	3.0	32.64965543462902	652.0	269.0	17607.0	6870.0	0.5333333333333333	0.6218771100607697	0.2920738327904452	0.04303904181031509	-1.0	59.89403324902261	29.65057934374821	2.0	0.038002171552660155	112.0	102.0	214.0	13044.0	17264.0	30308.0	154.0
3	42	large	api	906.0	622.0	97.42640679999994	78.76955255999998	6.779704910098231E-5	1528.0	178.61017292000002	37.21558813185679	29.154759474226502	29.528671834479866	38.829824904970394	28.284271247461902	26.959487765779603	11.313708498984761	26.11808784416231	37.35239184403842	17.204650534085253	41.655017655352985	1.0491397868235421	1.2764841419719566	0.8218980184139185	0.80850310657254	0.6865342163355408	101.0	3.0	35.35533905932738	31.0	114.0	1540.0	5963.0	0.5555555555555556	0.09489528795811518	0.7862068965517242	-1.0	0.3020038783276145	72.07396415381587	28.657375228132302	2.0	0.33793103448275863	82.0	93.0	175.0	7399.0	11523.0	18922.0	97.0
3	46	large	E	1263.0	781.0	113.66904747999989	86.42640679999994	9.625699384810223E-5	2044.0	202.50966784000008	41.97618372363071	37.107950630558946	68.7789146594791	71.73008897175431	31.38470965295043	30.90151833741	17.0	46.97902060329158	14.309601877143646	18.867962264113206	49.47293959681715	1.0156364910702613	1.131191106227858	0.8978469557253395	0.7603336943173268	0.618368962787015	108.0	3.0	38.28837943815329	140.0	120.0	11164.0	11592.0	0.25	0.12720156555772993	0.46153846153846156	-1.0	0.021703876705057034	139.7752207966165	50.14556775389751	3.0	0.49615384615384617	176.0	100.0	276.0	8101.0	5824.0	13925.0	63.0
3	48	large	F	781.0	741.0	100.81118307999989	99.08326103999993	1.0215787018257706E-4	1522.0	202.30865768000007	34.132096331752024	27.459060435491963	7.501132037166229	2.388255555764289	30.23243291566195	33.985260510531894	3.605551275463989	3.4864544750888333	47.816639723873934	17.029386365926403	83.66650039450641	0.889574846904382	1.2430176339039951	0.7156574634508271	0.982859817857422	0.9487836107554417	153.0	3.0	35.22782990761707	463.0	470.0	17475.0	19348.0	0.0	0.6130091984231275	0.5037513397642015	-1.0	0.006768251697041897	106.89265904122394	47.79988727360488	1.0	0.03965702036441586	50.0	106.0	156.0	3842.0	10644.0	14486.0	97.0
3	49	medium	iso	1141.0	555.0	110.49747459999992	74.01219323999999	6.501472605708941E-5	1696.0	187.33809496000003	41.773197148410844	33.54101966249684	48.94152445493165	65.50326238834936	25.80697580112788	25.63765315620036	12.206555615733702	37.057254547702	22.718450651397866	17.804493814764857	40.722934291688034	1.0066044518153008	1.2454361128179603	0.8082345143643924	0.669808911994809	0.4864154250657318	105.0	3.0	36.89173349139343	60.0	422.0	4083.0	30253.0	0.5454545454545454	0.2841981132075472	0.8755186721991701	-1.0	0.18839315915010052	78.70844733915376	25.80350850198276	5.0	0.3132780082987552	104.0	84.0	188.0	6102.0	6039.0	12141.0	65.0
3	57	large	E	858.0	541.0	91.42640679999992	71.59797967999998	3.454395708154304E-5	1399.0	165.43860003999995	35.4682957019364	28.792360097775937	21.370622269343187	40.05563705158875	27.294688127912362	24.145067812214947	13.416407864998739	24.41617176301822	34.83562988910647	15.556349186104045	37.94093084875138	1.1304457017968708	1.2318648273878785	0.9176702481179992	0.7831214436396295	0.6305361305361306	98.0	3.0	32.802438933713454	78.0	68.0	5764.0	4850.0	0.0	0.1043602573266619	0.4657534246575342	0.014428354621914817	-1.0	109.9173655811903	51.68749205338057	3.0	0.3287671232876712	83.0	47.0	130.0	5991.0	3085.0	9076.0	100.0
3	61	large	F	801.0	519.0	90.08326103999994	71.18376611999999	5.306069264416221E-5	1320.0	163.68124071999995	32.7566787083184	29.614185789921695	18.214298644746577	24.107376210346843	24.515301344262525	25.64150308973507	12.041594578792296	14.68402838648756	36.87421993454332	15.132745950421556	35.95079252009231	0.9560789497584722	1.1061144459850778	0.8643580718331657	0.790199703010219	0.6479400749063671	89.0	3.0	32.14031735997639	496.0	352.0	15946.0	11374.0	0.5384615384615384	0.6424242424242425	0.41509433962264153	0.06756049731984841	-1.0	21.398157509122306	10.295630140987	1.0	0.04245283018867924	71.0	64.0	135.0	4922.0	4375.0	9297.0	102.0
3	62	large	E	825.0	534.0	90.66904747999993	72.42640680000001	4.468221787059753E-5	1359.0	165.09545427999993	34.92849839314596	28.231188426986208	38.06986650333681	43.75075732130276	26.0	25.29799895831457	13.601470508735444	27.08390121304597	29.612639303589045	14.7648230602334	39.1656050955414	1.027749271507291	1.2372308903495464	0.8306851045538702	0.7987996875777928	0.6472727272727272	85.0	3.0	31.76476034853718	252.0	105.0	9347.0	4421.0	0.5714285714285714	0.26269315673289184	0.29411764705882354	-1.0	0.04593211127679249	64.71573244511052	23.823101122422692	2.0	0.16526610644257703	82.0	84.0	166.0	5195.0	4672.0	9867.0	80.0
4	65	large	E	958.0	620.0	99.98275595999992	78.66904747999995	8.818227104011081E-5	1578.0	180.65180343999995	37.656340767525464	31.575306807693888	50.792796495032164	60.193384976723365	27.51363298439521	27.75367166589705	14.317821063276353	35.74431218130414	24.19612276938629	16.1245154965971	41.193937705223526	0.9913511017788399	1.1925882778231571	0.831260142509838	0.7868261554169707	0.6471816283924844	192.0	3.0	33.24154027718932	618.0	414.0	20541.0	15286.0	0.6666666666666666	0.6539923954372624	0.4011627906976744	0.034442513596008036	-1.0	85.83351868831173	37.45365774252168	2.0	0.08333333333333333	70.0	60.0	130.0	9190.0	7003.0	16193.0	186.0
4	73	large	F	958.0	679.0	103.01219323999992	83.35533899999997	2.5677723450500393E-4	1637.0	189.19595936000007	42.190046219457976	28.071337695236398	40.13548556223947	75.7865079729522	29.732137494637012	29.643569358483575	14.7648230602334	39.01394161642012	20.305409246554248	15.811388300841896	40.24596901001029	1.0029877689519224	1.5029581659949705	0.6673424394936078	0.8091793444859192	0.708768267223382	85.0	5.0	34.88552708502482	123.0	128.0	10573.0	9452.0	0.0	0.1533292608430055	0.5099601593625498	0.03774434133783141	-1.0	102.8915156510253	39.48696474211822	8.0	0.4581673306772908	95.0	46.0	141.0	6920.0	2376.0	9296.0	106.0
4	75	large	F	750.0	492.0	85.59797967999995	67.52691187999999	4.8536127451027594E-5	1242.0	155.53910511999993	33.54101966249684	28.442925306655784	31.657166301576922	35.864811640589835	25.495097567963924	24.39367878511905	12.529964086141668	22.271237055897906	33.11895629032107	13.92838827718412	38.01364846959891	1.0451518113584728	1.1792394523726462	0.8862931182090396	0.7888844121373312	0.656	92.0	4.0	31.04834939252005	155.0	115.0	9880.0	8904.0	0.5	0.21739130434782608	0.42592592592592593	-1.0	0.01604747944553301	88.28186511578653	33.591260281974	4.0	0.4888888888888889	73.0	72.0	145.0	5904.0	6693.0	12597.0	102.0
4	80	medium	iso	913.0	390.0	98.74011527999991	61.35533900000001	5.751784514952845E-5	1303.0	162.50966783999993	36.6742416417845	29.966648127543394	42.87890360333854	56.36847718748015	22.20360331117452	21.09821800161068	10.04987562112089	30.48461126804094	24.360415515708997	17.08800749063506	36.61302138922287	1.0523923541542444	1.2238352946813535	0.8599133876329762	0.6213820879792684	0.42716319824753557	83.0	3.0	34.539832078341085	73.0	300.0	2751.0	14229.0	0.6363636363636364	0.28626247122026094	0.8042895442359249	-1.0	0.1854163317703253	40.53028984519916	15.811388300841896	2.0	0.19302949061662197	102.0	67.0	169.0	7621.0	4863.0	12484.0	78.0
5	99	large	iso	949.0	487.0	97.42640679999992	67.52691188	4.7485464618156154E-5	1436.0	167.78174579999992	36.40054944640259	31.32091952673165	23.846817975239034	38.516926307102764	25.80697580112788	22.939104997754303	12.206555615733702	23.213935307328445	35.535355181704716	17.029386365926403	37.27674282385138	1.1250210417387398	1.1621801018752211	0.9680264185589448	0.693106870077036	0.5131717597471022	98.0	3.0	34.48187929913333	49.0	345.0	2195.0	18900.0	0.5454545454545454	0.2743732590529248	0.8756345177664975	-1.0	0.19015702299315446	60.894894505967955	25.365880971342897	3.0	0.25380710659898476	225.0	28.0	253.0	9365.0	1045.0	10410.0	61.0
5	101	large	iso	944.0	487.0	99.08326103999993	68.76955255999998	4.35716303463696E-5	1431.0	170.26702715999997	37.656340767525464	30.4138126514911	48.29214711299602	54.84292219679243	24.166091947189145	24.548865395422514	12.529964086141668	31.256356194201313	25.153045057719666	16.64331697709324	38.230497610002175	0.9844076928987218	1.2381328575613253	0.7950743628899806	0.6940582277791372	0.5158898305084746	100.0	3.0	34.058772731852805	18.0	356.0	880.0	21160.0	0.5	0.2613556953179595	0.9518716577540107	-1.0	0.1878617807236853	63.92430542365178	22.12461179749811	7.0	0.339572192513369	98.0	75.0	173.0	9821.0	6731.0	16552.0	142.0
5	102	large	iso	855.0	447.0	91.84062035999995	64.11269832	5.590562640776188E-5	1302.0	158.36753223999992	35.90264614203248	29.614185789921695	32.47119229084849	48.31420469741446	22.825424421026653	25.48920003862819	13.892443989449804	25.207055669929712	27.723200152252804	15.556349186104045	33.753282844818834	0.8954939498468113	1.212346218015924	0.7386453939802279	0.6980865119234703	0.5228070175438596	83.0	3.0	32.7566787083184	65.0	310.0	3081.0	18111.0	0.46153846153846156	0.2880184331797235	0.8266666666666667	-1.0	0.19302474722821197	54.45535249971249	20.72004514666935	2.0	0.264	81.0	75.0	156.0	6610.0	6560.0	13170.0	84.0
5	104	large	E	849.0	631.0	93.66904747999992	77.76955255999998	4.132847600553018E-5	1480.0	173.43860003999998	35.05709628591621	29.017236257093817	31.515323411369735	38.86710685070469	28.319604517012593	27.289089183407178	12.806248474865697	25.986179590292647	35.42721956329269	15.811388300841896	41.41117129213238	1.0377629068775227	1.2081473223469321	0.8589704977879496	0.8302588171039662	0.7432273262661955	102.0	3.0	33.61547262794322	431.0	341.0	23392.0	19916.0	0.6363636363636364	0.5216216216216216	0.4417098445595855	-1.0	3.570392930026169E-6	116.84779239532996	44.119131971095086	4.0	0.18264248704663213	65.0	58.0	123.0	7278.0	6231.0	13509.0	151.0
5	108	large	F	864.0	536.0	93.42640679999995	69.11269832	9.569066642736394E-5	1400.0	164.95331867999994	36.49657518178932	29.274562336608895	41.06982445427451	56.09889924964234	24.758836806279895	25.74413191750661	14.142135623730951	30.578211638796457	26.09774285317292	15.264337522473747	36.84114916774448	0.9617273903667075	1.2466992593139141	0.7714189153332514	0.7397555004759109	0.6203703703703703	83.0	3.0	32.31098884280702	374.0	329.0	13233.0	13923.0	0.36363636363636365	0.5021428571428571	0.46799431009957326	-1.0	0.011741333246494965	84.86700720855268	39.00030443893854	2.0	0.08392603129445235	69.0	60.0	129.0	11146.0	10247.0	21393.0	219.0
5	118	large	E	856.0	592.0	94.08326103999995	75.76955256	7.604545954797919E-5	1448.0	172.26702715999997	35.34119409414458	29.068883707497267	28.802030240515705	39.24415928955014	27.730849247724095	25.884816335274234	12.529964086141668	24.617164821381735	37.11872842649651	16.401219466856727	38.912643299225756	1.0713172111611315	1.2157740369310983	0.8811811887884939	0.805345730180273	0.6915887850467289	70.0	3.0	33.97057550292606	569.0	369.0	17331.0	12468.0	0.6666666666666666	0.6477900552486188	0.39339019189765456	0.015856254539926534	-1.0	6.0	3.0	1.0	0.024520255863539446	73.0	65.0	138.0	13657.0	13002.0	26659.0	184.0
6	125	large	iso	968.0	572.0	100.08326103999988	74.355339	4.7287141607261354E-5	1540.0	176.85281360000005	37.21558813185679	31.144823004794873	36.972762489568055	57.17918105252414	27.018512172212592	25.352140656160053	12.041594578792296	33.21188948084837	28.41563748375615	17.4928556845359	39.520569283851785	1.0657290261462653	1.1949205210165201	0.8918827716170181	0.7429348147467207	0.5909090909090909	106.0	3.0	35.84689665786984	45.0	424.0	2279.0	23569.0	0.5	0.30454545454545456	0.9040511727078892	-1.0	0.17496757249425415	73.06923401994061	26.184006526611054	4.0	0.29637526652452023	80.0	87.0	167.0	6203.0	4972.0	11175.0	106.0
6	128	large	E	913.0	587.0	97.49747459999993	75.01219323999997	6.495073893069165E-5	1500.0	174.50966783999993	36.87817782917155	29.832867780352597	42.77603875961452	57.672315936323564	26.570660511172846	29.012644449982734	13.601470508735444	33.1903600462544	25.81045864142865	15.811388300841896	39.27836771216856	0.9158303565529912	1.2361593293910171	0.7408675684259624	0.7693757561183029	0.6429353778751369	114.0	3.0	32.802438933713454	115.0	68.0	9262.0	7066.0	0.7142857142857143	0.122	0.37158469945355194	0.004021838852217748	-1.0	113.66917334910606	39.01613791853373	3.0	0.6502732240437158	71.0	52.0	123.0	9512.0	6669.0	16181.0	139.0
6	140	large	api	961.0	581.0	97.15432883999992	74.59797968	3.34092264499229E-5	1542.0	174.16652207999996	35.805027579936315	32.202484376209235	44.45434240658428	54.09027692082232	27.0	25.892962043907307	14.0	33.76620775674181	27.97920773670639	17.26267650163207	41.68965517241379	1.0427543961256909	1.1118715923169142	0.9378370697940064	0.7678297052810977	0.6045785639958376	70.0	3.0	33.95585369269929	97.0	434.0	2791.0	15358.0	0.5333333333333333	0.3443579766536965	0.8173258003766478	-1.0	0.19724006970784388	34.0	17.0	1.0	0.03954802259887006	89.0	72.0	161.0	10350.0	11723.0	22073.0	142.0
6	142	large	F	1043.0	654.0	104.66904747999989	79.18376611999999	1.1296555802816667E-4	1697.0	186.26702716000003	39.319206502675	31.144823004794873	53.9726266148964	63.615692007331035	28.844410203711913	28.26232155203549	15.264337522473747	39.82786376661646	24.851642273929105	16.97056274847714	44.45900234154809	1.0205959248819918	1.26246363630391	0.8084160965380124	0.7565155891490307	0.6270373921380633	102.0	4.0	35.84689665786984	427.0	348.0	14015.0	12868.0	0.5	0.45668827342368884	0.44903225806451613	-1.0	0.018579846545286827	38.60693232001371	13.958968935504718	1.0	0.05806451612903226	101.0	72.0	173.0	10143.0	10380.0	20523.0	127.0
6	143	large	E	929.0	539.0	97.66904747999993	71.35533899999999	5.9182877540116504E-5	1468.0	171.43860003999998	37.36308338453881	30.083217912982647	32.878135633015575	52.39400864259828	25.0	26.504507838850856	12.806248474865697	28.905537288898216	29.25218979383948	16.76305461424021	36.486486486486484	0.9432357752877978	1.241990916417704	0.7594546488378426	0.7305829312465825	0.5801937567276642	69.0	4.0	34.48187929913333	521.0	287.0	11115.0	6521.0	0.7272727272727273	0.5504087193460491	0.3551980198019802	0.03724959051503441	-1.0	0.0	0.0	0.0	0.0	58.0	58.0	116.0	7428.0	8720.0	16148.0	164.0
7	147	large	F	833.0	467.0	92.42640679999994	66.11269832	3.859103869014405E-5	1300.0	160.95331867999994	35.35533905932738	29.274562336608895	30.85875522107056	50.906141113770516	23.323807579381203	27.46950266423484	11.661903789690601	25.73868683519033	28.796331446629285	16.401219466856727	33.16353890193264	0.8490800821723171	1.2077153759909247	0.7030465116631068	0.7153009687270462	0.56062424969988	111.0	3.0	33.12099032335839	442.0	357.0	14997.0	14405.0	0.7272727272727273	0.6146153846153846	0.44680851063829785	-1.0	0.027796314565487208	31.202941017470888	15.601470508735444	1.0	0.04505632040050062	79.0	48.0	127.0	9293.0	5874.0	15167.0	134.0
7	154	large	iso	849.0	539.0	92.01219323999995	72.18376611999999	4.042864656807645E-5	1388.0	166.6101729199999	36.345563690772494	29.274562336608895	25.23283132320835	43.10184325453608	27.018512172212592	24.41296040292178	12.806248474865697	26.082963193680794	33.88607448998369	15.811388300841896	38.17220497653881	1.1067282183843208	1.241540805046334	0.8914150979862624	0.7845021793113822	0.6348645465253239	102.0	3.0	33.61547262794322	26.0	348.0	988.0	16951.0	0.18181818181818182	0.26945244956772335	0.93048128342246	-1.0	0.19919281258582958	56.71170517850466	19.4164878389476	3.0	0.28609625668449196	141.0	84.0	225.0	10056.0	8606.0	18662.0	103.0
7	160	large	iso	813.0	541.0	89.42640679999995	71.76955255999998	3.6586848571875336E-5	1354.0	164.02438647999995	32.7566787083184	29.614185789921695	9.162347045721711	12.284477507837417	26.40075756488817	25.84655628843336	12.529964086141668	8.975268909828156	40.75749401189907	15.231546211727817	42.18381915259306	1.0214419774251637	1.1061144459850778	0.923450535460183	0.8025543586975477	0.6654366543665436	78.0	3.0	31.78049716414141	62.0	367.0	3022.0	22079.0	0.5	0.3168389955686854	0.8554778554778555	-1.0	0.2591136662831953	66.27973541652698	25.653851545772845	1.0	0.3822843822843823	87.0	81.0	168.0	4490.0	6027.0	10517.0	49.0
7	166	large	E	786.0	503.0	90.32590171999995	70.18376611999999	9.330723263784317E-5	1289.0	162.5096678399999	34.438350715445125	28.178005607210743	51.43920509120565	52.8690755517905	25.495097567963924	25.685785327645732	11.180339887498949	31.41846161392212	26.65199270908724	15.524174696260024	39.40813652648139	0.992576136674452	1.2221713344620941	0.8121415620595518	0.7770059837051138	0.6399491094147582	58.0	3.0	31.78049716414141	133.0	191.0	3694.0	5090.0	0.5833333333333334	0.2513576415826222	0.5895061728395061	-1.0	0.02254607029552608	0.0	0.0	0.0	0.0	79.0	66.0	145.0	12114.0	12778.0	24892.0	206.0
8	173	large	iso	942.0	578.0	96.98275595999993	73.59797967999998	5.2900781200127636E-5	1520.0	172.99494919999995	37.589892258425	30.01666203960727	42.207297634286704	59.26844393737332	27.018512172212592	26.203286961533706	15.033296378372908	34.23792734366099	25.752363769829543	15.811388300841896	39.83141485181857	1.0311115629071892	1.2523008790526005	0.8233736637534368	0.7588769668533147	0.613588110403397	97.0	3.0	34.0	79.0	385.0	3372.0	18098.0	0.5	0.30526315789473685	0.8297413793103449	-1.0	0.16512692927142167	65.22269791890633	25.77327256937943	5.0	0.20905172413793102	79.0	81.0	160.0	7258.0	8221.0	15479.0	139.0
8	177	large	iso	813.0	480.0	89.42640679999994	68.18376612	6.082754978847198E-5	1293.0	160.02438647999995	34.48187929913333	28.653097563788805	19.653824058053317	31.850758074476687	25.059928172283335	23.346704926609508	13.416407864998739	18.299466642349145	35.56334521011059	14.866068747318506	34.677225168225405	1.0733818006035265	1.203425885189838	0.8919384349408461	0.7624567346476461	0.5904059040590406	76.0	3.0	31.89043743820395	13.0	292.0	456.0	13416.0	0.07692307692307693	0.23588553750966745	0.9573770491803278	-1.0	0.2864028736127528	30.93007365283502	14.317821063276353	1.0	0.10163934426229508	126.0	54.0	180.0	12428.0	6284.0	18712.0	163.0
8	180	large	E	827.0	464.0	90.08326103999994	66.76955256000001	3.9890755238971994E-5	1291.0	158.8528136	34.438350715445125	29.966648127543394	22.988716802080646	28.206936004578097	24.020824298928627	24.422065200534032	13.152946437965905	17.190137962515614	36.70747543462999	16.0312195418814	36.369125281242326	0.9835705580870928	1.1492226480876129	0.8558572698891928	0.7411982180613125	0.5610640870616687	87.0	3.0	32.7566787083184	432.0	347.0	14125.0	13916.0	0.6428571428571429	0.6034082106893881	0.4454428754813864	-1.0	0.041981473584806375	30.084632904730974	15.042316452365487	1.0	0.029525032092426188	93.0	56.0	149.0	11675.0	4849.0	16524.0	159.0
8	184	large	F	960.0	638.0	96.42640679999994	78.18376611999997	5.3029675589105706E-5	1598.0	177.43860003999998	37.33630940518894	31.25699921617557	62.10272896905237	73.73356274743838	29.546573405388315	27.14686748363625	14.7648230602334	41.889517869236364	15.772467362921754	15.0	43.63629915583316	1.0883971575430784	1.1944943641892314	0.9111781438013172	0.8108128127408355	0.6645833333333333	120.0	3.0	31.622776601683793	110.0	227.0	5695.0	11862.0	0.42857142857142855	0.21088861076345433	0.6735905044510386	-1.0	0.05471363001375087	64.17031737308308	26.519634334710396	4.0	0.18694362017804153	94.0	69.0	163.0	14984.0	12417.0	27401.0	197.0
8	185	large	F	839.0	677.0	88.49747459999995	81.25483391999995	4.5666318854987104E-5	1516.0	172.16652207999996	33.83784863137726	30.23243291566195	46.86767883943418	59.78549168336812	29.068883707497267	27.861228516225363	14.035668847618199	35.99519618604149	24.047022680181875	15.132745950421556	41.654000418507856	1.043345367580206	1.1192565522521187	0.932177136225678	0.9181599168480679	0.8069129916567342	71.0	3.0	31.32091952673165	116.0	238.0	5161.0	11748.0	0.26666666666666666	0.23350923482849603	0.672316384180791	-1.0	0.03950525077805469	37.98350117892255	15.288789781391548	1.0	0.1327683615819209	151.0	131.0	282.0	14974.0	14915.0	29889.0	162.0
9	196	large	F	907.0	551.0	95.91168815999993	72.18376611999999	3.992505380302142E-5	1458.0	170.50966784	36.40054944640259	30.610455730027933	36.91135623449341	50.694197150105424	27.018512172212592	25.136018141937736	13.0	30.136907730342372	30.381775697893254	15.524174696260024	38.947842119470714	1.074892292790561	1.1891541167319097	0.9039133596447797	0.7526065644844349	0.607497243660419	59.0	4.0	33.61547262794322	73.0	162.0	4052.0	8981.0	0.5	0.16117969821673525	0.6893617021276596	-1.0	0.03839825967363376	34.15532789026081	14.785891162962939	4.0	0.19574468085106383	209.0	53.0	262.0	16175.0	3421.0	19596.0	127.0
9	197	large	iso	1033.0	543.0	105.91168815999991	73.76955255999998	4.306463025905483E-5	1576.0	181.68124072	39.05124837953327	32.7566787083184	37.123697888430286	51.018771728579964	27.80287754891569	24.839322836187407	11.40175425099138	31.85557572730452	32.4819255784257	18.384776310850235	40.97959676641127	1.1193089977642545	1.1921614131659934	0.93889047691263	0.6965194667519313	0.5256534365924492	66.0	3.0	36.138621999185304	88.0	380.0	4331.0	17815.0	0.7	0.2969543147208122	0.811965811965812	-1.0	0.1525997075854531	70.70819389843949	27.769728648009426	5.0	0.2222222222222222	113.0	78.0	191.0	17413.0	15006.0	32419.0	197.0
9	201	medium	iso	1103.0	461.0	107.22539663999987	66.76955256	4.415557161806105E-5	1564.0	176.40916276	40.22437072223753	33.015148038438355	55.491477012331586	71.38487636370978	25.0	23.302704603513686	12.36931687685298	38.334968883615744	17.749428211490713	18.0	40.45120671563484	1.0728368412750848	1.2183610588510987	0.8805573959223207	0.6227027798663508	0.41795104261106075	99.0	3.0	35.510561809129406	14.0	217.0	1050.0	16577.0	0.0	0.14769820971867006	0.9393939393939394	-1.0	0.25338076759660483	58.64893390170511	25.615528128088304	2.0	0.24242424242424243	204.0	61.0	265.0	8990.0	2213.0	11203.0	50.0
9	212	large	E	1087.0	619.0	106.15432883999989	77.42640679999997	3.654558135794722E-5	1706.0	186.40916276	41.0	32.01562118716424	72.64597536373867	79.5085229876684	27.459060435491963	27.509325990596285	13.152946437965905	43.0	10.838459075069261	16.76305461424021	43.73109624911683	0.9981727812916426	1.2806248474865698	0.7794419913456432	0.7293758779889249	0.5694572217111316	53.0	3.0	33.61547262794322	203.0	457.0	4844.0	12367.0	0.7142857142857143	0.38686987104337633	0.6924242424242424	-1.0	0.11890564292603921	0.0	0.0	0.0	0.0	139.0	122.0	261.0	11725.0	12390.0	24115.0	113.0
10	213	large	E	1136.0	638.0	110.3259017199999	79.84062035999996	3.9423359615362816E-5	1774.0	192.16652208	40.024992192379	34.92849839314596	37.08978168510305	46.68468431789629	28.844410203711913	29.051772372175524	12.529964086141668	32.22986262682204	34.41315989226349	18.788294228055936	44.296772812843294	0.9928623229658025	1.14591219301409	0.8664383964309509	0.7236797444233029	0.5616197183098591	89.0	3.0	37.69615364994153	56.0	39.0	6062.0	4810.0	0.5833333333333334	0.05355129650507328	0.4105263157894737	0.013537682093076273	-1.0	88.48724512654533	37.64366763206131	4.0	0.8315789473684211	92.0	62.0	154.0	11460.0	7924.0	19384.0	192.0
10	216	large	iso	856.0	620.0	94.25483391999994	79.01219323999996	5.734082409269955E-5	1476.0	175.68124071999998	34.132096331752024	29.274562336608895	13.987563972831538	23.258304696835467	29.5296461204668	25.693149354363033	11.661903789690601	15.732992043047929	44.270516672398045	16.76305461424021	39.8427637354037	1.1493198328157572	1.16593020040025	0.9857535489013058	0.8382826636463295	0.7242990654205608	126.0	4.0	34.17601498127012	541.0	408.0	24238.0	19084.0	0.7272727272727273	0.6429539295392954	0.42992623814541625	-1.0	0.02190364473978044	82.11690051070622	32.75677593051782	2.0	0.12434141201264488	76.0	75.0	151.0	12550.0	11924.0	24474.0	244.0
10	219	large	iso	951.0	626.0	99.1543288399999	78.01219323999997	6.607994546857867E-5	1577.0	179.58073564	38.600518131237564	30.805843601498726	36.39213762629388	63.55164067687848	28.442925306655784	29.03429149113509	14.317821063276353	35.23268769025711	25.417255574260803	16.76305461424021	39.351351390693665	0.979632146881908	1.2530258424528138	0.7818132026425455	0.7867754656065912	0.658254468980021	138.0	3.0	33.61547262794322	164.0	456.0	10101.0	30946.0	0.5333333333333333	0.39315155358275206	0.7354838709677419	-1.0	0.1434405140842598	95.17033348859307	32.39045917495632	6.0	0.2129032258064516	82.0	108.0	190.0	12265.0	15202.0	27467.0	229.0
10	222	large	E	1070.0	671.0	118.9827559599999	91.59797967999997	2.143987308696496E-4	1741.0	212.9949492	41.23105625617661	31.04834939252005	21.181349500266236	21.097949588989167	33.015148038438355	25.896237970080353	5.0990195135927845	19.402850002906636	50.50187950982514	20.808652046684813	53.90228251173606	1.2749013226007173	1.3279629050460797	0.9600428730021482	0.7698424779368342	0.6271028037383177	107.0	4.0	41.182520563948	106.0	11.0	11128.0	925.0	0.0	0.0672027570361861	0.09401709401709402	0.13322679261661	-1.0	94.56197608088368	43.211019331228215	3.0	0.5982905982905983	79.0	59.0	138.0	14996.0	11067.0	26063.0	255.0
10	229	large	iso	826.0	509.0	91.08326103999995	66.94112544	6.122679199005054E-5	1335.0	160.8528135999999	36.05551275463989	28.844410203711913	36.65610841596691	56.309932474020215	24.0	25.70363222273164	13.0	28.844410203711917	25.238858928247925	14.866068747318506	34.66666666666667	0.9337201758891885	1.25	0.7469761407113509	0.7349443210053959	0.6162227602905569	83.0	3.0	32.202484376209235	87.0	361.0	3161.0	17360.0	0.14285714285714285	0.3355805243445693	0.8058035714285714	-1.0	0.20960026130747858	44.0507383850418	19.4164878389476	2.0	0.08928571428571429	79.0	84.0	163.0	8244.0	12695.0	20939.0	130.0
11	234	large	F	872.0	560.0	94.7401152799999	72.18376611999999	4.966476385175946E-5	1432.0	169.33809495999995	34.132096331752024	30.528675044947494	37.673593339830454	47.46969303388184	25.96150997149434	26.585358932057204	12.165525060596439	29.532320259576	31.05277247061183	17.11724276862369	40.07534770484884	0.976534115557469	1.118033988749895	0.8734386658936543	0.7619134292444579	0.6422018348623854	96.0	3.0	33.24154027718932	182.0	237.0	14673.0	21119.0	0.8461538461538461	0.2925977653631285	0.5656324582338902	-1.0	0.034503851806691646	140.2754434123919	48.51363298439521	2.0	0.5513126491646778	84.0	65.0	149.0	11356.0	9264.0	20620.0	204.0
11	240	large	F	1066.0	902.0	105.66904747999993	96.25483391999994	1.0229325794643788E-4	1968.0	204.75230852000007	38.05259518088089	34.058772731852805	61.97031901771665	79.13389919383845	29.274562336608895	41.740031323054545	15.132745950421556	43.361037326280034	13.564787070789649	16.55294535724685	44.15267628464779	0.7013545847637993	1.1172626647610513	0.6277436872141412	0.9109085036298654	0.8461538461538461	81.0	4.0	35.35533905932738	404.0	527.0	12506.0	17990.0	0.0625	0.4730691056910569	0.5660580021482277	-1.0	0.01626357592658582	0.0	0.0	0.0	0.008592910848549946	80.0	87.0	167.0	15815.0	18067.0	33882.0	253.0
12	250	large	F	908.0	518.0	97.66904747999993	70.35533899999999	6.925584212962865E-5	1426.0	170.85281359999996	38.0	30.0	61.699244233993625	64.44003482817618	25.495097567963924	25.138240116280215	11.704699910719626	36.0	18.0	14.7648230602334	39.90537010637832	1.0141958009006604	1.2666666666666666	0.8006808954478898	0.7203442729837918	0.5704845814977973	76.0	3.0	30.610455730027933	47.0	363.0	2077.0	15662.0	0.75	0.28751753155680226	0.8853658536585366	-1.0	0.12426880202916502	39.67681674318076	18.360583474096888	3.0	0.12926829268292683	63.0	92.0	155.0	11587.0	14490.0	26077.0	254.0
12	255	large	E	863.0	513.0	94.25483391999992	70.18376611999999	4.015377441189257E-5	1376.0	166.85281359999996	35.90264614203248	28.635642126552707	27.276763383113682	37.498566345776084	26.40075756488817	23.9241953557214	12.083045973594572	23.647282059414724	35.96916023213328	16.492422502470642	38.84617534244378	1.1035170534408174	1.2537747881945125	0.8801557216108385	0.7446171533183052	0.5944380069524913	75.0	3.0	33.54101966249684	127.0	360.0	3843.0	13020.0	0.6666666666666666	0.3539244186046512	0.7392197125256673	-1.0	0.14772476550870306	0.0	0.0	0.0	0.0	119.0	63.0	182.0	6596.0	3259.0	9855.0	84.0
12	262	large	F	913.0	613.0	96.08326103999993	79.18376611999996	7.50017462736489E-5	1526.0	177.68124072000003	36.40054944640259	30.083217912982647	45.54307169372379	58.95082659968102	28.442925306655784	28.645295653752115	13.152946437965905	35.41155338597203	27.35744568219306	16.55294535724685	41.33363102624499	0.9929353025522073	1.2099952056888719	0.8206109395176583	0.8241161390956055	0.6714129244249726	101.0	3.0	33.12099032335839	234.0	437.0	8211.0	16896.0	0.7142857142857143	0.4397116644823067	0.6512667660208644	-1.0	0.10388319645578921	63.43083040494076	26.112391632830033	2.0	0.07600596125186289	76.0	78.0	154.0	4962.0	6091.0	11053.0	87.0
12	267	large	F	829.0	543.0	94.01219323999996	72.94112543999998	1.1349861554731705E-4	1372.0	169.7817458	34.058772731852805	28.071337695236398	20.720485299691127	37.65333764063876	26.627053911388696	25.432227791235974	10.816653826391969	22.19692429765579	36.47848959380974	16.76305461424021	36.33583530146183	1.0469807887048126	1.2132935416765853	0.8629245543152285	0.775868777508376	0.6550060313630881	60.0	4.0	33.52610922848042	229.0	310.0	7391.0	8699.0	0.9	0.39285714285714285	0.575139146567718	0.04036567939816525	-1.0	5.656854249492381	2.8284271247461903	1.0	0.06493506493506493	88.0	67.0	155.0	13657.0	11048.0	24705.0	236.0
13	282	large	E	909.0	578.0	97.42640679999995	74.76955255999998	1.1707266720558003E-4	1487.0	174.61017291999997	38.48376280978771	28.635642126552707	31.910960453232008	52.11998289731912	25.942243542145693	30.93291743698652	13.416407864998739	29.15515318877908	30.45156089555361	17.11724276862369	36.938067581583084	0.8386613902485165	1.3439112920783163	0.6240451994056492	0.7674464759178619	0.6358635863586358	105.0	4.0	34.23448553724738	334.0	203.0	12401.0	8883.0	0.6923076923076923	0.36112979152656355	0.3780260707635009	-1.0	0.0200259662853037	17.30056307974577	8.47213595499958	1.0	0.0670391061452514	74.0	73.0	147.0	7122.0	8008.0	15130.0	131.0
13	285	large	iso	998.0	561.0	101.01219323999995	73.18376611999999	7.911268502218707E-5	1559.0	176.61017291999994	38.05259518088089	32.0624390837628	43.24914581345716	66.44773632710535	26.832815729997478	25.848962680896182	13.892443989449804	36.26559485470693	22.76807444664089	17.029386365926403	39.561202678842434	1.0380616066202308	1.186827835570116	0.8746522246182216	0.7245042778758303	0.5621242484969939	60.0	3.0	34.48187929913333	150.0	373.0	3995.0	10888.0	0.5384615384615384	0.3354714560615779	0.7131931166347992	-1.0	0.17445168675329734	51.91614263058015	19.235384061671343	1.0	0.06883365200764818	103.0	71.0	174.0	7063.0	4135.0	11198.0	100.0
14	287	large	E	934.0	540.0	97.98275595999989	70.76955255999998	5.274630167587587E-5	1474.0	171.58073564	38.41874542459709	29.832867780352597	55.15426658020026	66.98243820311863	25.96150997149434	27.13456171889964	12.649110640673518	36.23231275815661	20.011485466146627	15.033296378372908	39.366472636514295	0.9567690917746333	1.2877992725157654	0.7429489301586171	0.7222653809502018	0.5781584582441114	81.0	3.0	32.984845004941285	513.0	233.0	15657.0	7774.0	0.7692307692307693	0.5061058344640434	0.31233243967828417	0.02129341578561408	-1.0	52.84827718948548	26.24907042139877	2.0	0.06032171581769437	118.0	125.0	243.0	8538.0	8684.0	17222.0	97.0
14	291	large	E	927.0	584.0	97.84062035999993	76.59797968	4.382404221753372E-5	1511.0	176.85281359999993	37.013511046643494	30.0	31.252317055717185	35.83503467618692	26.627053911388696	26.321845739729206	12.206555615733702	24.50456534255887	37.0	17.0	41.855698262789524	1.0115952420159815	1.2337837015547832	0.8199129561698656	0.7828852617467199	0.6299892125134844	142.0	3.0	35.84689665786984	493.0	275.0	29854.0	16014.0	0.8181818181818182	0.5082726671078756	0.3580729166666667	0.053801630586395456	-1.0	125.3069372010221	53.39210447662633	5.0	0.16015625	37.0	67.0	104.0	2731.0	8135.0	10866.0	55.0
14	295	large	F	862.0	537.0	93.74011527999991	71.18376611999997	8.77111897628797E-5	1399.0	167.33809495999998	36.359317925395686	29.154759474226502	29.744881296942225	53.921812020894954	25.079872407968907	26.45977892216829	14.035668847618199	29.23597197783329	27.611272207943923	15.652475842498529	36.17354731298635	0.9478489023563502	1.247114316190404	0.7600336954287973	0.7593735713613691	0.622969837587007	80.0	3.0	33.12099032335839	94.0	196.0	7270.0	13627.0	0.7333333333333333	0.20729092208720515	0.6758620689655173	-1.0	0.006807264971263524	122.0313165209717	47.37345017226579	6.0	0.3620689655172414	91.0	41.0	132.0	9547.0	2877.0	12424.0	147.0
14	296	large	F	831.0	601.0	91.25483391999995	76.01219323999997	9.060709064441546E-5	1432.0	169.68124071999992	34.48187929913333	29.410882339705484	32.33493623495764	47.11483593126755	27.784887978899608	26.3808260432896	12.529964086141668	28.10171660291018	30.19290580076124	14.560219778561036	38.352644517882794	1.0532228192288602	1.1724190692702159	0.8983330677864608	0.8329662109366974	0.7232250300842359	85.0	3.0	31.575306807693888	368.0	416.0	12581.0	17923.0	0.5	0.547486033519553	0.5306122448979592	-1.0	0.08268559902521408	61.98090469231201	26.20743687382041	1.0	0.0778061224489796	105.0	119.0	224.0	5231.0	7483.0	12714.0	58.0
14	298	large	F	1018.0	567.0	100.7401152799999	72.35533899999999	3.8924476292070334E-5	1585.0	175.92388140000003	38.62641583165593	32.31098884280702	11.78818329910763	19.129409110471784	27.018512172212592	25.77143453198166	14.035668847618199	12.582063065807494	43.26701379525309	18.24828759089466	38.39472782367053	1.0483899194157524	1.195457558404463	0.8769779504468591	0.7182376037479561	0.5569744597249509	98.0	3.0	36.68787265568828	101.0	153.0	7008.0	10110.0	0.6666666666666666	0.16025236593059936	0.6023622047244095	-1.0	0.021506972401187794	91.4316117909621	35.26918173096993	5.0	0.5039370078740157	128.0	92.0	220.0	13205.0	8646.0	21851.0	152.0
15	310	large	F	893.0	584.0	93.08326103999994	75.59797967999998	5.268979859654144E-5	1477.0	171.09545427999993	34.20526275297414	32.01562118716424	30.963756532073532	43.41618842913805	26.92582403567252	26.778030875690085	14.422205101855956	25.87321156955736	32.57784672996323	15.556349186104045	37.64510943376016	1.0055191944720852	1.068392912104038	0.9411511280918808	0.8121543963475222	0.6539753639417694	87.0	2.0	32.202484376209235	518.0	414.0	15045.0	13828.0	0.5384615384615384	0.6310088016249153	0.44420600858369097	-1.0	0.050070513225176284	5.656854249492381	2.8284271247461903	1.0	0.02145922746781116	101.0	105.0	206.0	11373.0	9187.0	20560.0	146.0
16	331	large	api	776.0	507.0	87.25483391999995	70.59797968	1.0436466246711222E-4	1283.0	160.2670271599999	32.01562118716424	29.0	0.0	8.632684020877008	25.179356624028344	24.086485692761133	13.038404810405298	3.779405037704267	41.0	16.0	25.17935662402835	1.045372784772652	1.1039869374884221	0.9469068421686965	0.8091010722079663	0.6533505154639175	103.0	2.0	33.015148038438355	450.0	388.0	21599.0	22915.0	0.5714285714285714	0.6531566640685893	0.4630071599045346	-1.0	0.16141833817068094	125.66549505614407	49.36975872558676	4.0	0.18138424821002386	110.0	37.0	147.0	14157.0	4525.0	18682.0	204.0
16	341	large	E	1070.0	640.0	106.74011527999993	77.76955255999998	5.4912190222404674E-5	1710.0	186.50966784000002	40.792156108742276	32.55764119219941	37.874983651098205	57.77873318840604	27.586228448267445	28.42837160731818	14.142135623730951	34.32032364918221	29.240447561296076	17.88854381999832	40.56798301215801	0.9703766655831266	1.2529211151364306	0.7744914295561715	0.7285878636723919	0.5981308411214953	96.0	3.0	37.36308338453881	322.0	277.0	14111.0	12323.0	0.5454545454545454	0.3502923976608187	0.46243739565943237	-1.0	0.021297056940487807	52.17190790780008	25.497402719957687	1.0	0.06343906510851419	74.0	82.0	156.0	12013.0	11350.0	23363.0	243.0
16	343	large	E	834.0	593.0	92.01219323999995	78.18376611999999	4.8674397273686375E-5	1427.0	172.61017291999997	34.23448553724738	29.154759474226502	26.025389464350667	32.57957005474343	28.42534080710379	25.07972853627704	11.40175425099138	22.608781404291356	38.03838618460846	16.64331697709324	41.98704920743956	1.133399062353782	1.1742331665439214	0.9652248758137832	0.8497109281600256	0.7110311750599521	67.0	4.0	33.54101966249684	86.0	109.0	4587.0	6628.0	0.7	0.13665031534688157	0.558974358974359	-1.0	0.026877129556373846	41.868888849411114	15.435040428255395	1.0	0.2717948717948718	74.0	73.0	147.0	15583.0	15071.0	30654.0	255.0
[truncated: 67 more columns]
