# Supplementary material for: Exploiting Single-Cell Quantitative Data to Map Genetic Variants Having Probabilistic Effects
Source: PLoS Genet. 2016 Aug 1;12(8):e1006213. doi: 10.1371/journal.pgen.1006213 (PMC4968810; doi:10.1371/journal.pgen.1006213)
Supplement: S1 Dataset — (ZIP) [file pgen.1006213.s007.zip › data/2014-10-07_morpho/segregants/gaelA1-3-3_A.xls]

image_number	cell_	Agroup	C11-1_A	C12-1_A	C13_A	C103_A	C104_A	C115_A	C126_A	C127_A	A7-1_A	A8-1_A	A101_A	A120_A	A121_A	A122_A	A123_A	D14-1_A	D15-1_A	D16-1_A	D17-1_A	D102_A	D105_A	D117_A	D127_A	D135_A	D147_A	D148_A	D154_A	D155_A	D173_A	D176_A	D179_A	D182_A	D188_A	D191_A	D194_A
1	1	B	899.0	109.49747459999989	5.943263452861016E-5	37.21558813185679	29.154759474226502	1.2764841419719566	101.0	3.0	124.0	7021.0	0.13793103448275862	38.88325106422458	18.867962264113206	2.0	0.28225806451612906	154.0	9823.0	81.0	0.0014701471553734916	21.213203435596427	0.5700085501923798	3.1622776601683795	19.1049731745428	0.0	0.17541160386140586	0.0	12.425942865427487	-1.0	10.0	17.88854381999832	6.708203932499369	2.6666666666666665	3.1622776601683795	63.785714285714285	1.2698768197088466
1	4	A	894.0	108.91168815999993	6.024390845046185E-5	36.013886210738214	30.0	1.2004628736912737	91.0	4.0	292.0	14513.0	0.32662192393736017	44.67202732836283	18.24828759089466	1.0	0.18493150684931506	92.0	7512.0	101.0	4.624497730583806E-4	22.0	0.6108754792877723	4.123105625617661	22.090722034374522	4.123105625617661	0.23608834134288123	0.23608834134288123	14.036243467926468	14.036243467926454	6.708203932499369	12.806248474865697	5.0	2.5612496949731396	2.0	81.65217391304348	1.2369542066027688
1	8	B	1106.0	121.29646443999984	8.411210947141888E-5	39.56008088970496	34.17601498127012	1.1575393126256976	90.0	3.0	109.0	11254.0	0.09855334538878843	18.110770276274835	9.055385138137417	1.0	0.43119266055045874	103.0	10108.0	128.0	4.583552246676056E-4	22.135943621178654	0.559552536884202	2.0	20.8806130178211	1.4142135623730951	0.1	0.08687444855261388	21.250505507133255	66.25050550713324	6.708203932499369	11.661903789690601	5.0	2.3323807579381204	1.4142135623730951	98.13592233009709	1.3043134151167393
1	10	B	818.0	104.3259017199999	7.023983185785027E-5	34.539832078341085	28.231188426986208	1.2234636231369007	85.0	4.0	204.0	11263.0	0.24938875305623473	62.025912383487196	27.202941017470888	1.0	0.25	97.0	10736.0	128.0	4.512311252611581E-4	18.027756377319946	0.5219410545028278	1.4142135623730951	17.46424919657298	0.0	0.09513029883089882	0.0	68.62937773065681	-1.0	6.324555320336759	12.36931687685298	5.0990195135927845	2.42582262018792	1.4142135623730951	110.68041237113403	1.1564828614008942
1	14	A	611.0	90.66904747999993	1.828763533962425E-4	29.154759474226502	25.179356624028344	1.1578834165446659	88.0	3.0	187.0	7240.0	0.3060556464811784	4.47213595499958	2.23606797749979	1.0	0.0855614973262032	94.0	5113.0	67.0	2.5389261385975266E-4	16.492422502470642	0.565685424949238	3.1622776601683795	16.492422502470642	3.1622776601683795	0.2701716134791496	0.2701716134791496	63.434948822922024	63.434948822922024	5.830951894845301	10.816653826391969	5.0	2.1633307652783937	0.0	54.3936170212766	1.2317621748484255
1	16	A	831.0	106.91168815999993	9.9145290579551E-5	35.6931365951495	27.65863337187866	1.2904880770949352	98.0	3.0	523.0	21980.0	0.6293622141997594	59.93439490791029	23.259406699226016	1.0	0.11089866156787763	152.0	8509.0	69.0	1.9264513041677552E-4	20.396078054371138	0.5714285714285714	2.0	20.396078054371138	2.0	0.11764705882352941	0.11764705882352941	10.007979801441337	10.007979801441337	8.246211251235321	15.132745950421556	6.082762530298219	2.4878081093985505	0.0	55.98026315789474	1.2325772711246914
1	17	B	819.0	104.9116881599999	6.852031524534818E-5	34.17601498127012	28.792360097775937	1.1869820627837329	77.0	4.0	94.0	8200.0	0.11477411477411477	0.0	0.0	0.0	0.14893617021276595	107.0	9013.0	125.0	3.5804491609178806E-4	21.02379604162864	0.6151623017824213	4.242640687119285	21.02379604162864	4.242640687119285	0.25	0.25	24.443954780416533	24.443954780416533	8.06225774829855	13.0	5.385164807134504	2.4140393963016744	0.0	84.23364485981308	1.483967602352158
1	18	A	866.0	107.7401152799999	5.5032553221904435E-5	34.92849839314596	29.832867780352597	1.1708059262123387	82.0	4.0	226.0	13825.0	0.26096997690531176	70.01610243364904	28.071337695236398	3.0	0.26548672566371684	102.0	8349.0	96.0	2.5374211227929724E-4	21.18962010041709	0.6066570587121244	4.242640687119285	19.924858845171276	2.8284271247461903	0.2606233456578416	0.17374889710522776	31.759480084812793	31.759480084812793	6.082762530298219	11.40175425099138	5.0990195135927845	2.23606797749979	1.4142135623730951	81.8529411764706	1.1728350700682715
1	19	A	1023.0	117.39696951999987	4.147155360407159E-5	37.8021163428716	32.802438933713454	1.1524178558570415	99.0	3.0	287.0	17519.0	0.2805474095796676	41.7612260356422	20.8806130178211	1.0	0.10452961672473868	98.0	6999.0	107.0	0.0019043269523234525	25.553864678361276	0.6759903188113436	7.280109889280518	24.596747752497688	7.0	0.41084036914256306	0.3888888888888889	22.71441235316724	38.659808254090095	7.211102550927978	14.212670403551895	5.0	2.842534080710379	2.0	71.41836734693878	1.4982140305757965
2	20	B	1215.0	128.12489155999984	8.338630506661284E-5	40.22437072223753	36.61966684720111	1.0984362826149505	45.0	3.0	203.0	12995.0	0.16707818930041152	25.4366944124698	12.36931687685298	2.0	0.5221674876847291	100.0	11970.0	124.0	8.668395103690486E-4	25.238858928247925	0.6274519271545731	4.47213595499958	26.627053911388696	5.830951894845301	0.2324952774876386	0.2956409967709525	8.652541791114743	4.253836436119201	8.06225774829855	13.0	4.47213595499958	2.9068883707497264	1.4142135623730951	119.7	1.035923141186299
2	23	B	755.0	100.08326103999993	8.521873714810373E-5	33.1058907144937	26.832815729997478	1.233783701554783	62.0	3.0	139.0	13299.0	0.18410596026490067	53.08159798259125	24.698178070456937	2.0	0.60431654676259	153.0	9932.0	81.0	0.0029455067098194975	19.697715603592208	0.5949912592132307	3.1622776601683795	19.697715603592208	3.1622776601683795	0.18864566947613626	0.18864566947613626	6.581944655178013	6.581944655178013	9.219544457292887	15.524174696260024	6.082762530298219	2.5521585988166007	0.0	64.91503267973856	1.2477849375755135
2	26	A	871.0	108.56854239999988	1.0743551616635547E-4	35.12833614050059	29.154759474226502	1.2048919893012622	63.0	4.0	487.0	28782.0	0.5591274397244547	94.89330178967393	28.0178514522438	2.0	0.35523613963039014	98.0	12035.0	124.0	2.818859306157864E-4	19.1049731745428	0.5438621714996645	2.23606797749979	19.1049731745428	2.23606797749979	0.125	0.125	20.224859431168085	20.224859431168085	6.082762530298219	11.180339887498949	5.0990195135927845	2.1926450482675732	0.0	122.8061224489796	1.0097216452014957
2	27	A	806.0	102.91168815999994	4.4276092089123146E-5	33.83784863137726	28.460498941515414	1.1889408088351499	55.0	3.0	372.0	21299.0	0.46153846153846156	66.81934678863482	22.80350850198276	2.0	0.23655913978494625	87.0	9008.0	111.0	4.1711609966131315E-4	19.235384061671343	0.5684576543626565	4.123105625617661	19.72308292331602	5.0990195135927845	0.2831760569774271	0.3561309707013459	55.407711312490065	58.13402230639632	6.082762530298219	10.770329614269007	4.47213595499958	2.408318915758459	1.0	103.54022988505747	1.0720470692717585
2	30	A	709.0	96.08326103999994	4.7762180943653616E-5	30.364452901377952	28.160255680657446	1.0782733383431071	56.0	3.0	240.0	13519.0	0.3385049365303244	17.88854381999832	8.94427190999916	1.0	0.12916666666666668	80.0	8364.0	83.0	8.151957808511313E-4	18.110770276274835	0.5964464545136909	3.605551275463989	17.029386365926403	3.605551275463989	0.2650854018430103	0.27653315937748607	48.621484704117336	71.24134965215777	5.656854249492381	10.816653826391969	5.0	2.1633307652783937	1.4142135623730951	104.55	0.7938785270205644
2	33	B	930.0	112.2253966399999	8.45864263915485E-5	38.01315561749642	29.966648127543394	1.2685154327472883	67.0	4.0	224.0	12958.0	0.24086021505376345	0.0	0.0	0.0	0.4330357142857143	124.0	11688.0	108.0	5.198211950834585E-4	19.924858845171276	0.5241569272928345	2.8284271247461903	19.924858845171276	2.8284271247461903	0.2	0.2	72.89727103094762	72.89727103094762	7.0710678118654755	13.152946437965905	6.082762530298219	2.1623310744832014	0.0	94.25806451612904	1.1457905544147844
2	34	A	943.0	111.98275595999989	4.593213690247997E-5	35.35533905932738	32.526911934581186	1.0869565217391304	74.0	4.0	541.0	32275.0	0.5737009544008483	65.33888314655006	22.825424421026653	3.0	0.21626617375231053	86.0	4698.0	54.0	5.003083632660793E-4	25.495097567963924	0.7211102550927978	8.602325267042627	26.248809496813376	9.433981132056603	0.47717115136217914	0.5233031185136907	9.462322208025626	12.9946167919165	7.0710678118654755	10.816653826391969	5.0	2.1633307652783937	3.605551275463989	54.627906976744185	0.9885057471264368
3	40	B	706.0	96.32590171999993	1.1531546501916889E-4	31.0	27.018512172212592	1.1473614758062882	87.0	4.0	82.0	7819.0	0.11614730878186968	0.0	0.0	0.0	0.1951219512195122	65.0	5823.0	100.0	0.0012235686687592912	17.46424919657298	0.5633628773088057	4.123105625617661	18.439088914585774	4.47213595499958	0.3090398323477543	0.3333333333333333	75.96375653207352	63.43494882292201	5.0990195135927845	10.198039027185569	4.123105625617661	2.473387769603369	1.0	89.58461538461539	1.1162630946247638
3	41	B	1064.0	119.15432883999988	6.652019810626118E-5	39.293765408777	33.24154027718932	1.1820681316545603	118.0	3.0	133.0	14460.0	0.125	50.58683521904626	21.633307652783937	2.0	0.7969924812030075	118.0	5942.0	60.0	4.4740319496513065E-4	24.515301344262525	0.6238979921936056	5.0	24.515301344262525	5.0	0.2631578947368421	0.2631578947368421	14.743562836470744	14.743562836470744	7.280109889280518	14.317821063276353	5.0990195135927845	2.8079557305298435	0.0	50.355932203389834	1.191518007404914
3	44	B	1020.0	117.39696951999987	6.715723987019817E-5	38.47076812334269	31.400636936215164	1.225158846347265	72.0	3.0	97.0	7101.0	0.09509803921568627	10.770329614269007	5.385164807134504	1.0	0.35051546391752575	92.0	9147.0	101.0	6.178061083070995E-4	27.85677655436824	0.7241024266803173	9.899494936611665	28.231188426986208	10.63014581273465	0.5595525368842021	0.6008513661607606	36.0273733851036	39.84144821939395	6.324555320336759	10.816653826391969	5.830951894845301	1.855040827202527	1.0	99.42391304347827	1.015852191975511
3	52	B	664.0	94.08326103999993	1.252163031284728E-4	29.206163733020468	27.202941017470888	1.0736399315891259	95.0	4.0	105.0	9620.0	0.15813253012048192	42.74038490336201	19.924858845171276	1.0	0.3904761904761905	91.0	6841.0	73.0	0.0014091230473633825	17.804493814764857	0.6096142573711285	2.8284271247461903	17.204650534085253	2.23606797749979	0.19026059766179765	0.1514456332038457	5.710593137499643	12.724355685422367	7.211102550927978	12.529964086141668	5.385164807134504	2.326755918322392	1.0	75.17582417582418	0.9710568630317206
3	57	B	1246.0	130.22539663999987	6.989317334894943E-5	40.85339643163099	36.76955262170047	1.1110659096657145	63.0	3.0	113.0	7300.0	0.09069020866773676	0.0	0.0	0.0	0.24778761061946902	116.0	12872.0	147.0	3.6353720604054355E-4	21.540659228538015	0.5272672803248258	1.0	22.847319317591726	2.23606797749979	0.05	0.10635890745287926	22.833654177917538	3.731396999160438	8.06225774829855	13.92838827718412	4.47213595499958	3.1144823004794873	1.4142135623730951	110.96551724137932	1.324735860783095
3	58	A	729.0	98.3259017199999	7.472375056715928E-5	31.304951684997057	27.730849247724095	1.1288854302782052	119.0	4.0	493.0	11617.0	0.6762688614540466	0.0	0.0	0.0	0.0	78.0	9694.0	177.0	2.6263108178605345E-4	22.47220505424423	0.7178482586514922	7.0710678118654755	22.847319317591726	7.280109889280518	0.46726931351599776	0.46895310261062645	18.434948822922024	10.619655276155129	5.385164807134504	10.44030650891055	4.123105625617661	2.5321462647095156	1.0	124.28205128205128	1.4241799050959356
4	62	B	701.0	96.66904747999992	1.4281676651475497E-4	31.016124838541646	26.570660511172846	1.1673072570213112	62.0	3.0	35.0	3764.0	0.04992867332382311	21.96435398928029	10.63014581273465	2.0	1.2285714285714286	78.0	8111.0	137.0	2.3969981454656633E-4	18.35755975068582	0.5918714812455913	4.47213595499958	18.027756377319946	5.0990195135927845	0.3333333333333333	0.38218767082460553	41.633539336570195	56.88865803962797	5.385164807134504	10.770329614269007	4.47213595499958	2.408318915758459	1.4142135623730951	103.98717948717949	1.317470102330169
4	65	B	1006.0	115.98275595999988	4.358856988769677E-5	38.27531841800928	32.31098884280702	1.1845913662444292	66.0	4.0	75.0	9053.0	0.07455268389662027	46.9403752942014	21.93171219946131	2.0	0.9466666666666667	74.0	9576.0	146.0	5.624052295061792E-4	20.615528128088304	0.5386115381965915	2.8284271247461903	20.396078054371138	3.605551275463989	0.17374889710522776	0.2166365803419133	63.43494882292201	74.74488129694222	6.082762530298219	10.44030650891055	4.123105625617661	2.5321462647095156	1.0	129.40540540540542	1.1282372598162071
4	72	A	811.0	105.74011527999991	5.8126573933912005E-5	34.0	28.0	1.2142857142857142	98.0	3.0	582.0	24568.0	0.717632552404439	73.1370627733076	28.442925306655784	2.0	0.13402061855670103	83.0	9734.0	165.0	5.263006161142691E-4	20.223748416156685	0.5948161298869613	4.242640687119285	21.095023109728988	4.47213595499958	0.2853908964926964	0.2857142857142857	45.0	26.565051177077976	5.830951894845301	10.816653826391969	5.0	2.1633307652783937	1.4142135623730951	117.27710843373494	1.4069241832751183
4	74	A	782.0	102.91168815999988	1.6500195776888876E-4	34.36568055487916	28.284271247461902	1.2150102880222866	112.0	4.0	199.0	11760.0	0.2544757033248082	53.14713807652246	25.495097567963924	2.0	0.2663316582914573	65.0	9707.0	188.0	6.001882177884488E-4	21.840329667841555	0.6355273434193845	5.656854249492381	21.840329667841555	5.656854249492381	0.36363636363636365	0.36363636363636365	34.99202019855866	34.99202019855866	5.385164807134504	9.848857801796104	3.605551275463989	2.7315816776253388	0.0	149.33846153846153	1.2588853404759452
4	75	B	891.0	109.49747459999989	6.47402957861184E-5	36.05551275463989	30.23243291566195	1.192610361700705	84.0	4.0	103.0	11061.0	0.11560044893378227	0.0	0.0	0.0	0.2815533980582524	98.0	15344.0	219.0	3.2374536177298376E-4	21.18962010041709	0.587694321381971	5.830951894845301	19.6468827043885	6.4031242374328485	0.41972110157675935	0.4505222492060775	64.6538240580533	85.03025927188969	6.4031242374328485	12.041594578792296	5.0	2.4083189157584592	2.23606797749979	156.57142857142858	1.3987226277372262
4	76	A	1059.0	119.39696951999987	3.10087614086854E-5	38.07886552931954	33.61547262794322	1.1327779308884707	101.0	3.0	360.0	24637.0	0.33994334277620397	55.21885868869121	21.095023109728988	1.0	0.2388888888888889	156.0	7693.0	72.0	0.001628451228875096	20.12461179749811	0.5284981975632331	2.23606797749979	20.591260281974	3.1622776601683795	0.1162476387438193	0.16666666666666669	41.054813770962426	49.184916125118434	9.848857801796104	16.492422502470642	6.324555320336759	2.6076809620810595	1.0	49.31410256410256	1.4600285974262317
5	79	A	789.0	102.66904747999992	6.36404973636792E-5	32.202484376209235	28.231188426986208	1.1406705197513705	100.0	3.0	448.0	20614.0	0.5678073510773131	11.313708498984761	5.656854249492381	1.0	0.08035714285714286	61.0	5833.0	104.0	5.689881262123551E-4	18.973665961010276	0.589198825138714	4.123105625617661	19.313207915827967	4.0	0.2831760569774271	0.25	39.053136946026484	25.01689347810003	5.0	8.602325267042627	4.242640687119285	2.0275875100994067	1.0	95.62295081967213	1.0876050060003428
5	82	B	1114.0	122.32590171999988	8.96387176564034E-5	40.11234224026316	33.06055050963308	1.2132992833430087	144.0	3.0	196.0	12737.0	0.17594254937163376	27.34166020071207	13.0	3.0	0.3979591836734694	87.0	10202.0	144.0	0.0011960051268711674	28.160255680657446	0.7020346882758521	8.06225774829855	27.073972741361768	7.0	0.4219978575547771	0.3684210526315789	4.2626111227900765	2.862405226111747	6.082762530298219	10.816653826391969	5.0	2.1633307652783937	1.4142135623730951	117.26436781609195	1.2279945108802197
5	84	B	1073.0	121.3969695199999	1.1456486736789959E-4	40.496913462633174	32.31098884280702	1.2533480067617453	61.0	5.0	127.0	15286.0	0.11835973904939422	0.0	0.0	0.0	0.30708661417322836	107.0	16628.0	208.0	4.2830851770399894E-4	21.02379604162864	0.5191456396060273	2.0	21.02379604162864	2.0	0.11764705882352941	0.11764705882352941	69.77514056883193	69.77514056883193	7.280109889280518	13.0	4.47213595499958	2.9068883707497264	0.0	155.4018691588785	1.3384652393553043
5	85	B	941.0	111.98275595999988	9.797248988812379E-5	37.21558813185679	31.144823004794873	1.1949205210165201	98.0	3.0	106.0	9349.0	0.1126461211477152	0.0	0.0	0.0	0.1792452830188679	83.0	8407.0	135.0	5.787370837425016E-4	20.09975124224178	0.5400895767393841	4.123105625617661	20.09975124224178	4.123105625617661	0.2831760569774271	0.2831760569774271	82.30394827798342	82.30394827798342	5.830951894845301	10.295630140987	4.47213595499958	2.3021728866442674	0.0	101.28915662650603	1.3328178898536933
5	86	A	810.0	103.74011527999987	1.6809047322608836E-4	33.61547262794322	29.154759474226502	1.153001198917799	123.0	4.0	471.0	24422.0	0.5814814814814815	65.23809716254699	25.0	2.0	0.2484076433121019	91.0	9188.0	139.0	0.0031551860900772195	20.223748416156685	0.601620231254624	5.0	18.24828759089466	3.605551275463989	0.3904344047215152	0.27653315937748607	61.886791123944036	81.32682595212023	8.06225774829855	14.866068747318506	4.123105625617661	3.6055512754639896	2.0	100.96703296703296	1.3766869830213322
5	87	B	946.0	112.81118307999986	6.0151450889058634E-5	37.21558813185679	31.38470965295043	1.1857872366315871	96.0	3.0	109.0	12332.0	0.11522198731501057	31.821758924156804	14.317821063276353	3.0	0.5871559633027523	111.0	15859.0	207.0	9.560457084642465E-4	24.698178070456937	0.6636514243157998	6.4031242374328485	25.238858928247925	7.0710678118654755	0.37600440202852353	0.3996803834887158	6.654425046006587	12.9946167919165	7.0710678118654755	12.649110640673518	5.385164807134504	2.3488808780588144	1.0	142.87387387387386	1.4488303171700614
5	89	B	1157.0	124.56854239999986	5.455276278534926E-5	40.496913462633174	35.510561809129406	1.1404188331433784	133.0	5.0	157.0	16037.0	0.13569576490924806	44.0	22.0	1.0	0.29936305732484075	115.0	14597.0	128.0	4.257746713812502E-4	23.706539182259394	0.5853912596112691	4.0	21.95449840010015	2.0	0.21052631578947367	0.10526315789473684	32.905242922987895	32.905242922987895	6.708203932499369	13.038404810405298	5.830951894845301	2.23606797749979	2.0	126.9304347826087	1.0084263889840377
7	91	A	770.0	101.49747459999993	6.254869926032014E-5	33.24154027718932	27.892651361962706	1.1917669584656592	97.0	3.0	340.0	12245.0	0.44155844155844154	31.622776601683793	15.811388300841896	1.0	0.058823529411764705	159.0	8695.0	80.0	0.005152761485723223	17.72004514666935	0.5330693162503369	1.0	19.313207915827967	2.8284271247461903	0.0625	0.19026059766179765	14.036243467926477	30.963756532073518	13.892443989449804	21.2602916254693	6.4031242374328485	3.320299721998368	2.23606797749979	54.685534591194966	1.4629097182288673
7	94	A	927.0	111.7401152799999	3.39250423739041E-5	38.07886552931954	29.546573405388315	1.2887743362611117	115.0	4.0	380.0	14190.0	0.4099244875943905	30.270479805359145	14.560219778561036	2.0	0.12894736842105264	82.0	8399.0	109.0	9.761575711760565E-4	19.72308292331602	0.5179535327314271	3.1622776601683795	20.0	5.385164807134504	0.2	0.33333333333333337	87.18444331578877	89.44909602078143	6.708203932499369	11.661903789690601	4.47213595499958	2.6076809620810595	2.23606797749979	102.42682926829268	1.0641743064650555
7	95	B	762.0	100.08326103999991	7.666777152900318E-5	32.7566787083184	28.653097563788805	1.1432159694215962	82.0	4.0	144.0	7527.0	0.1889763779527559	19.31856397088567	9.219544457292887	2.0	0.3125	60.0	5722.0	89.0	2.9737733206087953E-4	17.204650534085253	0.5252257314388903	1.0	16.64331697709324	0.0	0.07142857142857142	0.0	57.264773727892404	-1.0	5.0	8.94427190999916	3.605551275463989	2.4806946917841692	1.0	95.36666666666666	0.9332401258301294
7	102	B	653.0	92.42640679999995	1.2329305265404092E-4	29.154759474226502	26.92582403567252	1.0827805840074194	63.0	4.0	107.0	5339.0	0.1638591117917305	7.211102550927978	3.605551275463989	1.0	0.22429906542056074	113.0	3939.0	46.0	5.461628253393575E-4	15.524174696260024	0.5324747991827462	2.23606797749979	14.7648230602334	2.0	0.15617376188860607	0.14285714285714285	84.47245984834383	68.96248897457818	7.280109889280518	12.649110640673518	5.385164807134504	2.3488808780588144	1.0	34.85840707964602	1.3196242701193195
7	104	A	548.0	83.84062035999996	1.1541544248488458E-4	27.65863337187866	23.53720459187964	1.1751027299741839	111.0	4.0	222.0	5800.0	0.4051094890510949	0.0	0.0	0.0	0.0	69.0	5393.0	93.0	2.786460877593028E-4	15.0	0.5423261445466404	3.605551275463989	14.317821063276353	3.1622776601683795	0.295378269592824	0.2701716134791496	69.30454926593671	84.55966796899449	5.830951894845301	9.486832980505138	4.47213595499958	2.1213203435596424	1.0	78.15942028985508	1.1898757648804004
7	105	B	1038.0	119.39696951999987	1.2625546497661605E-4	40.311288741492746	31.25699921617557	1.2896723854614798	164.0	3.0	123.0	12001.0	0.11849710982658959	33.043945592346105	13.038404810405298	2.0	0.4959349593495935	96.0	6780.0	101.0	5.631481693741088E-4	24.698178070456937	0.612686392361227	7.615773105863909	26.570660511172846	8.602325267042627	0.4360778994930029	0.46246387142126266	61.09081634885219	48.75172907052599	6.324555320336759	10.816653826391969	5.830951894845301	1.855040827202527	2.0	70.625	1.4300884955752213
7	106	A	747.0	98.91168815999991	5.7118301725313114E-5	31.89043743820395	27.65863337187866	1.1530011989177993	122.0	3.0	419.0	13686.0	0.5609103078982597	0.0	0.0	0.0	0.02386634844868735	75.0	5938.0	87.0	6.175886781359877E-4	21.095023109728988	0.6614842819452101	6.082762530298219	21.470910553583888	7.0	0.4301162633521313	0.5	33.048124869975254	42.51044707800085	5.385164807134504	10.770329614269007	4.47213595499958	2.408318915758459	1.4142135623730951	79.17333333333333	1.0988548332771977
7	107	A	671.0	93.84062035999992	8.464836551692919E-5	29.732137494637012	26.570660511172846	1.118983755866166	95.0	3.0	245.0	9385.0	0.3651266766020864	12.0	6.0	1.0	0.08571428571428572	69.0	10101.0	195.0	6.529165492187065E-4	17.4928556845359	0.588348405414552	4.123105625617661	16.64331697709324	4.0	0.33333333333333337	0.3076923076923077	56.30993247402022	70.3461759419467	5.0990195135927845	9.486832980505138	4.47213595499958	2.1213203435596424	1.0	146.3913043478261	1.332046332046332
7	109	B	922.0	110.56854239999987	4.272719761002948E-5	36.76955262170047	30.083217912982647	1.2222612862778979	94.0	3.0	105.0	5555.0	0.113882863340564	12.165525060596439	6.082762530298219	1.0	0.2	102.0	7513.0	91.0	3.580782114721348E-4	22.825424421026653	0.6207697073680374	5.0	22.47220505424423	5.385164807134504	0.2808279781508652	0.31514293343362576	30.749967302196406	45.818455461688615	6.708203932499369	12.083045973594572	5.385164807134504	2.243765308275509	1.4142135623730951	73.65686274509804	1.235458538533209
7	110	B	803.0	102.91168815999991	4.417680453754375E-5	32.55764119219941	29.732137494637012	1.0950319733343106	108.0	3.0	197.0	5689.0	0.24533001245330013	0.0	0.0	0.0	0.0	164.0	9824.0	86.0	0.0020394023953683752	22.47220505424423	0.6902282914656734	8.0	20.808652046684813	6.0	0.5333333333333333	0.4	47.48955292199915	47.48955292199915	11.40175425099138	20.223748416156685	7.0710678118654755	2.8600699292150185	2.0	59.90243902439025	1.4356677524429966
7	111	B	656.0	92.91168815999991	6.184720706429344E-5	30.083217912982647	25.96150997149434	1.1587622578969379	90.0	3.0	100.0	4847.0	0.1524390243902439	45.40135436806059	21.37755832643195	1.0	0.29	68.0	5511.0	89.0	5.518787209830433E-4	18.788294228055936	0.6245440325699898	4.47213595499958	17.46424919657298	3.1622776601683795	0.3333333333333333	0.23249527748763857	47.48955292199916	55.61965527615514	5.385164807134504	9.848857801796104	3.605551275463989	2.7315816776253388	1.4142135623730951	81.04411764705883	1.0981673017601161
8	112	A	770.0	101.49747459999993	6.254869926032014E-5	33.24154027718932	27.892651361962706	1.1917669584656592	97.0	3.0	340.0	12245.0	0.44155844155844154	31.622776601683793	15.811388300841896	1.0	0.058823529411764705	159.0	8695.0	80.0	0.005152761485723223	17.72004514666935	0.5330693162503369	1.0	19.313207915827967	2.8284271247461903	0.0625	0.19026059766179765	14.036243467926477	30.963756532073518	13.892443989449804	21.2602916254693	6.4031242374328485	3.320299721998368	2.23606797749979	54.685534591194966	1.4629097182288673
8	115	A	927.0	111.7401152799999	3.39250423739041E-5	38.07886552931954	29.546573405388315	1.2887743362611117	115.0	4.0	380.0	14190.0	0.4099244875943905	30.270479805359145	14.560219778561036	2.0	0.12894736842105264	82.0	8399.0	109.0	9.761575711760565E-4	19.72308292331602	0.5179535327314271	3.1622776601683795	20.0	5.385164807134504	0.2	0.33333333333333337	87.18444331578877	89.44909602078143	6.708203932499369	11.661903789690601	4.47213595499958	2.6076809620810595	2.23606797749979	102.42682926829268	1.0641743064650555
8	116	B	762.0	100.08326103999991	7.666777152900318E-5	32.7566787083184	28.653097563788805	1.1432159694215962	82.0	4.0	144.0	7527.0	0.1889763779527559	19.31856397088567	9.219544457292887	2.0	0.3125	60.0	5722.0	89.0	2.9737733206087953E-4	17.204650534085253	0.5252257314388903	1.0	16.64331697709324	0.0	0.07142857142857142	0.0	57.264773727892404	-1.0	5.0	8.94427190999916	3.605551275463989	2.4806946917841692	1.0	95.36666666666666	0.9332401258301294
8	123	B	653.0	92.42640679999995	1.2329305265404092E-4	29.154759474226502	26.92582403567252	1.0827805840074194	63.0	4.0	107.0	5339.0	0.1638591117917305	7.211102550927978	3.605551275463989	1.0	0.22429906542056074	113.0	3939.0	46.0	5.461628253393575E-4	15.524174696260024	0.5324747991827462	2.23606797749979	14.7648230602334	2.0	0.15617376188860607	0.14285714285714285	84.47245984834383	68.96248897457818	7.280109889280518	12.649110640673518	5.385164807134504	2.3488808780588144	1.0	34.85840707964602	1.3196242701193195
8	125	A	548.0	83.84062035999996	1.1541544248488458E-4	27.65863337187866	23.53720459187964	1.1751027299741839	111.0	4.0	222.0	5800.0	0.4051094890510949	0.0	0.0	0.0	0.0	69.0	5393.0	93.0	2.786460877593028E-4	15.0	0.5423261445466404	3.605551275463989	14.317821063276353	3.1622776601683795	0.295378269592824	0.2701716134791496	69.30454926593671	84.55966796899449	5.830951894845301	9.486832980505138	4.47213595499958	2.1213203435596424	1.0	78.15942028985508	1.1898757648804004
8	126	B	1038.0	119.39696951999987	1.2625546497661605E-4	40.311288741492746	31.25699921617557	1.2896723854614798	164.0	3.0	123.0	12001.0	0.11849710982658959	33.043945592346105	13.038404810405298	2.0	0.4959349593495935	96.0	6780.0	101.0	5.631481693741088E-4	24.698178070456937	0.612686392361227	7.615773105863909	26.570660511172846	8.602325267042627	0.4360778994930029	0.46246387142126266	61.09081634885219	48.75172907052599	6.324555320336759	10.816653826391969	5.830951894845301	1.855040827202527	2.0	70.625	1.4300884955752213
8	127	A	747.0	98.91168815999991	5.7118301725313114E-5	31.89043743820395	27.65863337187866	1.1530011989177993	122.0	3.0	419.0	13686.0	0.5609103078982597	0.0	0.0	0.0	0.02386634844868735	75.0	5938.0	87.0	6.175886781359877E-4	21.095023109728988	0.6614842819452101	6.082762530298219	21.470910553583888	7.0	0.4301162633521313	0.5	33.048124869975254	42.51044707800085	5.385164807134504	10.770329614269007	4.47213595499958	2.408318915758459	1.4142135623730951	79.17333333333333	1.0988548332771977
8	128	A	671.0	93.84062035999992	8.464836551692919E-5	29.732137494637012	26.570660511172846	1.118983755866166	95.0	3.0	245.0	9385.0	0.3651266766020864	12.0	6.0	1.0	0.08571428571428572	69.0	10101.0	195.0	6.529165492187065E-4	17.4928556845359	0.588348405414552	4.123105625617661	16.64331697709324	4.0	0.33333333333333337	0.3076923076923077	56.30993247402022	70.3461759419467	5.0990195135927845	9.486832980505138	4.47213595499958	2.1213203435596424	1.0	146.3913043478261	1.332046332046332
8	130	B	922.0	110.56854239999987	4.272719761002948E-5	36.76955262170047	30.083217912982647	1.2222612862778979	94.0	3.0	105.0	5555.0	0.113882863340564	12.165525060596439	6.082762530298219	1.0	0.2	102.0	7513.0	91.0	3.580782114721348E-4	22.825424421026653	0.6207697073680374	5.0	22.47220505424423	5.385164807134504	0.2808279781508652	0.31514293343362576	30.749967302196406	45.818455461688615	6.708203932499369	12.083045973594572	5.385164807134504	2.243765308275509	1.4142135623730951	73.65686274509804	1.235458538533209
8	131	B	803.0	102.91168815999991	4.417680453754375E-5	32.55764119219941	29.732137494637012	1.0950319733343106	108.0	3.0	197.0	5689.0	0.24533001245330013	0.0	0.0	0.0	0.0	164.0	9824.0	86.0	0.0020394023953683752	22.47220505424423	0.6902282914656734	8.0	20.808652046684813	6.0	0.5333333333333333	0.4	47.48955292199915	47.48955292199915	11.40175425099138	20.223748416156685	7.0710678118654755	2.8600699292150185	2.0	59.90243902439025	1.4356677524429966
8	132	B	656.0	92.91168815999991	6.184720706429344E-5	30.083217912982647	25.96150997149434	1.1587622578969379	90.0	3.0	100.0	4847.0	0.1524390243902439	45.40135436806059	21.37755832643195	1.0	0.29	68.0	5511.0	89.0	5.518787209830433E-4	18.788294228055936	0.6245440325699898	4.47213595499958	17.46424919657298	3.1622776601683795	0.3333333333333333	0.23249527748763857	47.48955292199916	55.61965527615514	5.385164807134504	9.848857801796104	3.605551275463989	2.7315816776253388	1.4142135623730951	81.04411764705883	1.0981673017601161
9	134	B	727.0	97.25483391999992	1.3378586153829996E-4	32.449961479175904	26.627053911388696	1.2186838839612175	80.0	3.0	125.0	8092.0	0.171939477303989	31.10636571657115	13.601470508735444	1.0	0.376	103.0	4958.0	54.0	8.697245438078652E-4	20.808652046684813	0.64125352074881	4.242640687119285	18.601075237738275	2.23606797749979	0.2606233456578416	0.14285714285714285	12.264773727892397	30.699722550814407	8.54400374531753	14.317821063276353	5.0990195135927845	2.8079557305298435	2.23606797749979	48.13592233009709	1.1218233158531665
9	135	B	898.0	109.49747459999989	7.00117801181269E-5	37.21558813185679	29.154759474226502	1.2764841419719566	64.0	3.0	156.0	10001.0	0.17371937639198218	45.26392062050178	20.12461179749811	2.0	0.358974358974359	121.0	5979.0	75.0	0.0056113007570417935	23.08679276123039	0.6203527586191213	5.0	22.20360331117452	4.123105625617661	0.2777777777777778	0.22360679774997896	6.009005957494509	8.027237510431974	10.816653826391969	19.235384061671343	6.708203932499369	2.867441755680875	1.4142135623730951	49.413223140495866	1.5178123432012043
9	136	B	818.0	103.74011527999988	5.6941153422732515E-5	34.36568055487916	29.274562336608895	1.1739092854653421	71.0	3.0	100.0	8075.0	0.12224938875305623	24.127551363675003	11.180339887498949	1.0	0.45	93.0	7232.0	96.0	8.245851514648572E-4	20.09975124224178	0.5848786032374401	3.1622776601683795	19.026297590440446	2.8284271247461903	0.18864566947613626	0.18181818181818182	28.442928624363333	55.00797980144134	6.082762530298219	11.180339887498949	5.0990195135927845	2.1926450482675732	1.4142135623730951	77.76344086021506	1.2345132743362832
9	137	A	582.0	87.84062035999996	1.2368684616913614E-4	29.068883707497267	24.08318915758459	1.2070196981508372	92.0	3.0	374.0	11840.0	0.6426116838487973	0.0	0.0	0.0	0.0374331550802139	80.0	4207.0	67.0	4.27688064147726E-4	16.55294535724685	0.5694386314868229	4.47213595499958	17.0	4.123105625617661	0.35691530512412484	0.3090398323477543	65.85445803957835	53.325650330426825	5.830951894845301	10.0	5.0	2.0	1.0	52.5875	1.2740670311385787
9	139	A	832.0	105.74011527999991	5.9668812964404934E-5	34.0	30.01666203960727	1.1327042279097082	77.0	3.0	437.0	22861.0	0.5252403846153846	58.72115145020524	22.67156809750927	1.0	0.15560640732265446	74.0	4628.0	60.0	7.770364175775236E-4	21.470910553583888	0.6314973692230555	4.47213595499958	20.591260281974	3.605551275463989	0.2630668208823282	0.2095684110712273	1.5074357587749638	5.617580590126835	6.324555320336759	10.816653826391969	3.605551275463989	3.0000000000000004	1.0	62.54054054054054	0.9593777009507347
9	141	B	975.0	113.98275595999988	2.8105712880683734E-5	35.84689665786984	32.69556544854363	1.0963840559443996	87.0	3.0	55.0	5226.0	0.05641025641025641	52.50681482185355	23.53720459187964	1.0	0.8727272727272727	90.0	6249.0	99.0	8.4032542560438E-4	26.92582403567252	0.7511340324005764	8.54400374531753	26.40075756488817	8.06225774829855	0.46473253744594506	0.4391791642131167	1.82408983237611	7.364746244982655	7.0710678118654755	12.165525060596439	4.123105625617661	2.95057322446693	1.4142135623730951	69.43333333333334	1.4258281325012
9	142	B	863.0	107.15432883999989	7.16925662198921E-5	35.608987629529715	29.206163733020468	1.219228514742257	68.0	3.0	101.0	12847.0	0.11703360370799537	14.142135623730951	7.0710678118654755	1.0	0.46534653465346537	72.0	5413.0	86.0	6.890010057783563E-4	19.1049731745428	0.5365210989233371	3.1622776601683795	18.439088914585774	3.605551275463989	0.2171861213815347	0.25	70.27772223555294	85.53284093861072	5.656854249492381	10.0	4.242640687119285	2.3570226039551585	1.0	75.18055555555556	1.1439128025124699
9	144	B	914.0	109.74011527999991	3.040952928690747E-5	35.77708763999664	31.304951684997057	1.1428571428571428	105.0	3.0	65.0	9560.0	0.0711159737417943	39.148772958121654	19.0	2.0	0.7846153846153846	89.0	7112.0	123.0	4.0171448734273784E-4	24.166091947189145	0.6754628043053148	6.324555320336759	24.166091947189145	6.324555320336759	0.3508232077228117	0.3508232077228117	8.13010235415598	8.13010235415598	6.082762530298219	10.770329614269007	4.47213595499958	2.408318915758459	0.0	79.91011235955057	1.5392294713160855
9	146	A	788.0	102.56854239999991	7.721604270983507E-5	35.4682957019364	26.248809496813376	1.3512344514612091	71.0	3.0	498.0	25703.0	0.631979695431472	64.67046331623874	22.561028345356956	3.0	0.15461847389558234	115.0	6016.0	80.0	3.417630261527576E-4	26.1725046566048	0.7379126664711975	8.602325267042627	25.45584412271571	7.810249675906654	0.5244930283645093	0.45863365291505465	16.305095620656566	12.03720232036575	6.324555320336759	11.704699910719626	6.324555320336759	1.8506755523321747	1.0	52.31304347826087	1.529255319148936
9	147	B	662.0	92.66904747999993	8.615528474248726E-5	30.528675044947494	26.076809620810597	1.1707212457686575	75.0	3.0	99.0	8486.0	0.14954682779456194	59.566173243197696	22.825424421026653	4.0	0.8787878787878788	66.0	5352.0	104.0	4.1531059340767077E-4	15.620499351813308	0.5116664686172977	2.23606797749979	15.811388300841896	3.605551275463989	0.15617376188860607	0.25	84.95754893082909	87.91743472026911	5.830951894845301	9.433981132056603	3.605551275463989	2.6165155925684536	1.4142135623730951	81.0909090909091	1.2825112107623318
9	148	B	630.0	91.25483391999994	9.232918511784715E-5	30.01666203960727	25.059928172283335	1.1977952144653854	103.0	3.0	80.0	8426.0	0.12698412698412698	53.90947345798038	22.47220505424423	1.0	0.775	64.0	3163.0	55.0	0.001098078211290302	17.88854381999832	0.5959538004723582	3.0	17.4928556845359	2.23606797749979	0.23076923076923078	0.1514456332038457	28.300755766006375	1.7357045889283782	5.0990195135927845	8.602325267042627	5.0	1.7204650534085253	1.4142135623730951	49.421875	1.1128675308251659
9	149	A	882.0	109.15432883999989	1.3637917750226663E-4	35.73513677041127	30.364452901377952	1.176874053567736	71.0	3.0	517.0	20639.0	0.5861678004535147	49.39635614091387	24.698178070456937	1.0	0.061895551257253385	98.0	8548.0	107.0	4.362315043011065E-4	22.47220505424423	0.628854597608571	5.0	23.40939982143925	5.830951894845301	0.2808279781508652	0.31763218935607507	17.42986281766784	11.523721703897337	6.708203932499369	12.083045973594572	5.385164807134504	2.243765308275509	1.0	87.22448979591837	1.22671970051474
9	150	A	786.0	102.91168815999991	1.3050728350821406E-4	34.88552708502482	27.294688127912362	1.2781068214276403	86.0	4.0	328.0	16392.0	0.4173027989821883	30.703090463898754	13.152946437965905	3.0	0.18597560975609756	78.0	5991.0	86.0	9.356978118542704E-4	22.847319317591726	0.6549225775464723	5.0990195135927845	22.47220505424423	5.0	0.31323027878410764	0.3125	16.762554461832735	28.072486935852965	5.830951894845301	10.63014581273465	4.242640687119285	2.505549396395485	1.0	76.8076923076923	1.1196795192789184
9	151	A	578.0	86.42640679999994	8.587696055075149E-5	28.0178514522438	25.019992006393608	1.1198185612962674	71.0	3.0	370.0	15819.0	0.6401384083044983	54.27646490298818	21.0	2.0	0.17027027027027028	78.0	4354.0	70.0	8.956866767552235E-4	17.26267650163207	0.616131345083907	5.0	18.439088914585774	6.4031242374328485	0.36760731104690386	0.4505222492060775	57.215719134130865	55.42580852588479	6.708203932499369	10.770329614269007	5.385164807134504	2.0	1.4142135623730951	55.82051282051282	1.2540192926045017
9	154	B	1134.0	124.22539663999986	6.376798339053455E-5	39.81205847478876	34.0147027033899	1.170436761477886	114.0	3.0	185.0	8888.0	0.16313932980599646	19.244039792189554	8.06225774829855	1.0	0.31891891891891894	79.0	12627.0	215.0	2.806409215006042E-4	26.248809496813376	0.6593180685051891	7.0	26.248809496813376	7.0	0.3684210526315789	0.3684210526315789	26.565051177077976	26.565051177077976	5.385164807134504	10.295630140987	4.47213595499958	2.3021728866442674	0.0	159.83544303797467	1.3451334442068585
9	155	B	791.0	102.0832610399999	9.823685696584854E-5	33.301651610693426	29.068883707497267	1.145611642531167	77.0	3.0	162.0	8979.0	0.20480404551201012	31.773948148251737	13.892443989449804	1.0	0.3148148148148148	62.0	5121.0	119.0	6.420415459966762E-4	19.79898987322333	0.5945347727698201	3.605551275463989	19.1049731745428	2.8284271247461903	0.2166365803419133	0.16666666666666669	16.07357416474639	4.763641690726189	5.385164807134504	8.602325267042627	4.242640687119285	2.0275875100994067	1.0	82.59677419354838	1.4407342315953915
9	157	B	884.0	109.7401152799999	9.32218264301222E-5	35.77708763999664	29.5296461204668	1.2115650656307655	90.0	3.0	179.0	7728.0	0.20248868778280543	0.0	0.0	0.0	0.0893854748603352	103.0	6874.0	82.0	3.255413306988031E-4	18.35755975068582	0.5131093937943447	1.0	18.35755975068582	1.0	0.07142857142857142	0.07142857142857142	63.43494882292201	63.43494882292201	7.211102550927978	12.806248474865697	5.0	2.5612496949731396	0.0	66.7378640776699	1.2286878091358744
9	158	A	873.0	108.56854239999988	4.452788483036774E-5	36.71511950137164	28.653097563788805	1.2813665056503856	110.0	3.0	270.0	14008.0	0.30927835051546393	20.683633640786873	10.04987562112089	1.0	0.14444444444444443	147.0	6129.0	58.0	0.0028120172710599006	24.596747752497688	0.669935113559382	6.324555320336759	21.93171219946131	4.0	0.3508232077228117	0.23529411764705882	10.922804719869248	29.357753542791272	9.219544457292887	16.15549442140351	7.615773105863909	2.1213203435596424	2.8284271247461903	41.69387755102041	1.3910915320606951
10	162	B	968.0	115.15432883999989	9.335685399842155E-5	37.589892258425	30.886890422961002	1.2170176972713658	93.0	3.0	105.0	10894.0	0.10847107438016529	70.34866332052812	28.284271247461902	2.0	0.6761904761904762	94.0	7950.0	104.0	8.066587451471472E-4	20.8806130178211	0.5554847796388972	4.242640687119285	19.6468827043885	4.47213595499958	0.2727272727272727	0.2857142857142857	74.35775354279127	87.20729763428672	6.708203932499369	11.40175425099138	5.830951894845301	1.955384722187607	1.4142135623730951	84.57446808510639	1.2296855345911948
10	165	A	573.0	87.01219323999996	1.1565924073438753E-4	28.460498941515414	24.041630560342615	1.183800693970477	78.0	3.0	371.0	14557.0	0.6474694589877836	41.8368284789463	18.027756377319946	2.0	0.10512129380053908	62.0	5636.0	102.0	6.292887293072452E-4	17.88854381999832	0.628539361054709	3.605551275463989	17.88854381999832	3.605551275463989	0.2650854018430103	0.2650854018430103	36.65610841596691	36.65610841596691	5.0990195135927845	9.219544457292887	3.1622776601683795	2.91547594742265	0.0	90.90322580645162	1.1220723917672109
10	168	A	757.0	100.91168815999994	1.2477425811177332E-4	33.24154027718932	27.202941017470888	1.2219833236354918	82.0	3.0	255.0	11474.0	0.3368560105680317	29.614424654543274	14.212670403551895	1.0	0.1450980392156863	87.0	9426.0	114.0	6.625838340004278E-4	18.0	0.5414911538365682	4.47213595499958	17.4928556845359	4.123105625617661	0.31234752377721214	0.3090398323477543	77.47119229084848	89.99999999999999	7.211102550927978	12.083045973594572	4.47213595499958	2.701851217221259	1.0	108.34482758620689	1.052196053469128
10	169	B	1152.0	125.63961019999986	6.0247300283560666E-5	41.773197148410844	33.734255586866	1.2383020292487112	104.0	4.0	93.0	11421.0	0.08072916666666667	69.2956842994042	30.066592756745816	2.0	0.989247311827957	109.0	12375.0	150.0	0.0014653334329081276	24.020824298928627	0.5750295868805062	5.0	24.020824298928627	5.0	0.2688016652852352	0.2688016652852352	48.179830119864235	48.179830119864235	7.0710678118654755	12.649110640673518	5.385164807134504	2.3488808780588144	0.0	113.53211009174312	1.3212121212121213
10	170	B	870.0	107.98275595999985	9.712936016373938E-5	36.235341863986875	27.65863337187866	1.3100915499616985	84.0	4.0	104.0	9475.0	0.11954022988505747	41.4928556845359	17.4928556845359	2.0	0.46153846153846156	79.0	12457.0	232.0	4.490130759376094E-4	20.615528128088304	0.5689342798384747	2.8284271247461903	19.849433241279208	2.23606797749979	0.15987215339548633	0.125	4.398705354995542	22.833654177917552	6.082762530298219	10.44030650891055	5.0990195135927845	2.047512562185564	1.0	157.68354430379748	1.4713012763907842
10	171	B	1269.0	131.39696951999986	7.760887614811729E-5	43.73785545725808	35.510561809129406	1.2316858204708414	69.0	3.0	137.0	13333.0	0.10795902285263988	17.59304134964112	8.602325267042627	1.0	0.291970802919708	105.0	13324.0	167.0	5.513243765837396E-4	28.442925306655784	0.6503045247486139	6.082762530298219	27.073972741361768	5.385164807134504	0.3007732496038529	0.26121886248440607	1.3219756595369816	32.58570735391441	6.324555320336759	12.36931687685298	5.0990195135927845	2.42582262018792	3.1622776601683795	126.8952380952381	1.3160462323626538
10	172	A	774.0	101.4974745999999	1.264429835646702E-4	31.906112267087632	28.30194339616981	1.127347045411927	52.0	4.0	229.0	12997.0	0.2958656330749354	64.47620330669093	23.345235059857504	1.0	0.2052401746724891	71.0	10562.0	173.0	5.614247366681295E-4	21.470910553583888	0.6729403561878627	6.324555320336759	21.93171219946131	7.0710678118654755	0.3772913389522725	0.43852900965351466	13.172553423326896	23.47739989209294	6.082762530298219	10.770329614269007	4.47213595499958	2.408318915758459	1.4142135623730951	148.7605633802817	1.162942624502935
10	177	A	714.0	97.4974745999999	1.0191196207011808E-4	31.04834939252005	27.202941017470888	1.1413600232629066	76.0	4.0	433.0	22885.0	0.6064425770308123	46.0	23.0	1.0	0.06466512702078522	64.0	6747.0	109.0	7.547015774137567E-4	19.697715603592208	0.6344207015506481	5.0	17.08800749063506	2.23606797749979	0.36760731104690386	0.16666666666666666	38.198685176018444	48.50353164478447	5.830951894845301	9.848857801796104	4.47213595499958	2.2022715545545237	2.8284271247461903	105.421875	1.0339410108196236
10	179	B	863.0	106.3259017199999	3.4355149553405215E-5	33.94112549695428	29.698484809834994	1.1428571428571428	74.0	3.0	92.0	6890.0	0.10660486674391657	0.0	0.0	0.0	0.0	82.0	10530.0	176.0	5.737963676133901E-4	22.67156809750927	0.667967480911725	5.830951894845301	21.93171219946131	5.0	0.350347944635714	0.29061909685954823	14.036243467926482	8.13010235415598	5.385164807134504	10.198039027185569	5.0990195135927845	2.0	1.0	128.41463414634146	1.3705603038936374
11	180	B	835.0	105.49747459999992	6.320992879484694E-5	34.48187929913333	28.861739379323623	1.1947263068918135	77.0	3.0	150.0	14130.0	0.17964071856287425	50.496332668322054	22.360679774997898	4.0	0.5066666666666667	83.0	3183.0	57.0	6.491668758697272E-4	22.847319317591726	0.6625891564490793	6.4031242374328485	24.166091947189145	7.810249675906654	0.35963528668941347	0.43866732506766315	21.30578361782877	22.45154645600387	6.4031242374328485	12.206555615733702	5.0	2.4413111231467406	1.4142135623730951	38.34939759036145	1.486333647502356
11	183	B	1226.0	128.46803731999984	9.248247577688454E-5	40.607881008493905	37.8021163428716	1.0742224228975317	65.0	3.0	134.0	12456.0	0.10929853181076672	37.33734530332237	18.110770276274835	2.0	0.48507462686567165	113.0	9506.0	123.0	2.1859684853335392E-4	29.068883707497267	0.7158434024522718	8.48528137423857	28.319604517012593	7.810249675906654	0.4135473100773465	0.3934746942630246	5.906141113770502	11.10057002150532	6.324555320336759	11.661903789690601	5.830951894845301	2.0	1.0	84.12389380530973	1.462129181569535
11	184	B	1020.0	117.39696951999987	3.726288508642017E-5	39.56008088970496	31.953090617340916	1.2380674333967476	63.0	3.0	187.0	11881.0	0.18333333333333332	55.096278094680656	25.298221281347036	3.0	0.42245989304812837	88.0	6807.0	114.0	4.6789240099784395E-4	25.96150997149434	0.6562552297068359	6.0	25.709920264364882	6.082762530298219	0.3333333333333333	0.3333333333333333	21.250505507133255	30.712827715158852	6.082762530298219	10.44030650891055	5.0990195135927845	2.047512562185564	1.0	77.35227272727273	1.4737769942706036
11	191	B	929.0	111.1543288399999	4.355369492179533E-5	36.124783736376884	31.144823004794873	1.1598969026350006	86.0	3.0	224.0	17664.0	0.2411194833153929	56.447886804971475	23.194827009486403	3.0	0.4642857142857143	89.0	5421.0	100.0	4.3559678453359906E-4	21.470910553583888	0.5943540232730345	5.385164807134504	21.02379604162864	5.830951894845301	0.35355339059327373	0.3819983596576246	64.51079944371328	73.67314648943498	6.708203932499369	11.40175425099138	4.123105625617661	2.7653315937748606	1.0	60.91011235955056	1.6417635122671095
11	192	A	776.0	100.9116881599999	6.177654466636087E-5	32.202484376209235	29.068883707497267	1.1077991401473655	102.0	4.0	302.0	15618.0	0.38917525773195877	27.784887978899608	13.892443989449804	1.0	0.10596026490066225	86.0	5563.0	104.0	4.00987459348618E-4	16.15549442140351	0.5016847219818534	1.4142135623730951	17.08800749063506	2.23606797749979	0.09513029883089882	0.14285714285714285	71.56505117707799	53.13010235415598	6.324555320336759	10.770329614269007	4.47213595499958	2.408318915758459	1.0	64.68604651162791	1.6077655941039009
11	197	B	717.0	96.91168815999994	7.861346441825632E-5	30.463092423455635	28.231188426986208	1.079058095702976	87.0	3.0	124.0	10124.0	0.17294281729428174	61.70813824209803	24.351591323771842	3.0	0.7983870967741935	125.0	10627.0	142.0	4.75412449525949E-4	18.681541692269406	0.6132516499830201	4.123105625617661	18.24828759089466	5.0	0.28797018815893544	0.35179877236514595	37.23483398157464	60.068488159492205	7.615773105863909	14.317821063276353	5.385164807134504	2.658752624303619	2.0	85.016	1.6702738308083183
12	202	B	649.0	92.66904747999993	1.2841281648960613E-4	31.400636936215164	25.317977802344327	1.2402505911553336	78.0	3.0	104.0	6906.0	0.16024653312788906	26.924956565291755	12.0	2.0	0.4807692307692308	79.0	7118.0	122.0	5.693639298135847E-4	17.26267650163207	0.5497556159990684	1.0	17.26267650163207	1.0	0.06666666666666667	0.06666666666666667	10.619655276155129	10.619655276155129	5.385164807134504	9.848857801796104	4.47213595499958	2.2022715545545237	0.0	90.10126582278481	1.354032031469514
12	203	B	856.0	105.49747459999989	7.425512957458273E-5	33.97057550292606	29.732137494637012	1.142554096860798	90.0	3.0	47.0	5767.0	0.054906542056074766	34.620724576217405	16.278820596099706	1.0	1.297872340425532	76.0	9541.0	169.0	3.078817353998181E-4	21.633307652783937	0.6368248795467286	6.0	22.47220505424423	7.0	0.375	0.4375	45.0	45.0	5.385164807134504	10.770329614269007	4.47213595499958	2.408318915758459	1.0	125.53947368421052	1.346190126821088
12	204	B	967.0	116.9116881599999	2.385188918931951E-4	39.319206502675	29.154759474226502	1.3486376568269791	84.0	7.0	104.0	11357.0	0.10754912099276112	11.863873471753578	5.385164807134504	1.0	0.4326923076923077	90.0	13174.0	222.0	5.475516445036092E-4	22.561028345356956	0.5737915474927517	3.605551275463989	22.561028345356956	3.605551275463989	0.22803508501982758	0.22803508501982758	47.33730585912383	47.33730585912383	6.708203932499369	12.529964086141668	4.47213595499958	2.80178514522438	0.0	146.37777777777777	1.5166236526491577
12	205	A	893.0	108.08326103999993	4.186256071383467E-5	34.9857113690718	30.528675044947494	1.1459950789728737	103.0	3.0	299.0	13454.0	0.3348264277715566	37.59024961067444	18.601075237738275	2.0	0.13043478260869565	155.0	14331.0	148.0	0.0019129224408962167	24.596747752497688	0.7030512397767563	7.280109889280518	23.259406699226016	6.082762530298219	0.434294945450817	0.3736611319222725	15.018360631150665	21.501434324047906	8.94427190999916	15.297058540778355	6.082762530298219	2.5148209328547284	1.4142135623730951	92.45806451612903	1.6007256995324821
12	206	A	872.0	107.7401152799999	4.4514447292955354E-5	34.20526275297414	31.400636936215164	1.089317481758605	74.0	4.0	361.0	18323.0	0.4139908256880734	34.92849839314596	17.46424919657298	1.0	0.1329639889196676	122.0	10856.0	144.0	0.0012628243390869693	18.788294228055936	0.5492808040605476	3.605551275463989	18.384776310850235	4.242640687119285	0.25	0.2853908964926964	73.92642583525361	85.23635830927381	9.219544457292887	17.204650534085253	5.0	3.4409301068170506	1.0	88.98360655737704	1.6182756079587326
12	208	B	836.0	104.6690474799999	7.894544088862317E-5	33.734255586866	29.614185789921695	1.1391248716466973	105.0	3.0	78.0	7417.0	0.09330143540669857	10.0	5.0	1.0	0.41025641025641024	128.0	9684.0	115.0	5.628834641662668E-4	18.110770276274835	0.5368658641255458	1.4142135623730951	19.1049731745428	2.23606797749979	0.09513029883089882	0.14285714285714285	59.03624346792647	40.60129464500446	7.280109889280518	12.649110640673518	5.385164807134504	2.3488808780588144	1.0	75.65625	1.520033044196613
12	211	B	823.0	105.7401152799999	4.7521840888606265E-5	34.655446902326915	29.0	1.195015410425066	108.0	3.0	120.0	9178.0	0.14580801944106925	46.32676214520574	21.095023109728988	3.0	0.6916666666666667	96.0	4888.0	75.0	5.615188819288283E-4	18.35755975068582	0.5297164339685146	4.242640687119285	18.35755975068582	4.242640687119285	0.3	0.3	87.70938995736147	87.70938995736147	6.324555320336759	10.770329614269007	6.324555320336759	1.70293863659264	0.0	50.916666666666664	1.4729950900163666
12	212	B	758.0	99.49747459999993	6.172347639327785E-5	32.0624390837628	28.071337695236398	1.142177100067578	104.0	3.0	125.0	11000.0	0.16490765171503957	19.18120048696887	9.219544457292887	2.0	0.368	65.0	8826.0	192.0	7.152335565434382E-4	21.213203435596427	0.6616216370868463	6.4031242374328485	21.213203435596427	6.4031242374328485	0.4268749491621899	0.4268749491621899	42.236142629087446	42.236142629087446	5.0990195135927845	9.219544457292887	4.123105625617661	2.23606797749979	0.0	135.7846153846154	1.4140040788579198
12	213	B	827.0	105.74011527999991	1.3421753609040707E-4	33.97057550292606	29.0	1.1713991552733125	99.0	3.0	116.0	6984.0	0.14026602176541716	30.91246523799996	14.142135623730951	2.0	0.3879310344827586	85.0	9844.0	160.0	8.272815864066312E-4	18.027756377319946	0.5306873996222737	3.605551275463989	18.027756377319946	3.605551275463989	0.22803508501982758	0.22803508501982758	78.69006752597979	78.69006752597979	7.0	12.165525060596439	4.123105625617661	2.95057322446693	0.0	115.81176470588235	1.3815522145469321
12	216	B	883.0	108.08326103999991	6.820190881371113E-5	35.510561809129406	29.68164415931166	1.196381225330104	84.0	3.0	129.0	10182.0	0.14609286523216308	65.23779210443541	28.160255680657446	1.0	0.6511627906976745	88.0	11116.0	180.0	8.719509045650465E-4	19.72308292331602	0.5554145560785078	2.23606797749979	18.601075237738275	2.0	0.125	0.13333333333333333	7.125016348901795	56.309932474020215	6.708203932499369	12.806248474865697	4.242640687119285	3.0184617127124724	2.23606797749979	126.31818181818181	1.4249730118747752
12	217	A	779.0	101.74011527999994	4.308679360463086E-5	33.83784863137726	28.0178514522438	1.2077246069011967	89.0	4.0	287.0	17018.0	0.3684210526315789	36.757066102687645	15.231546211727817	2.0	0.2857142857142857	78.0	7790.0	140.0	8.449250958577094E-4	19.209372712298546	0.567688948596041	2.23606797749979	19.1049731745428	3.0	0.1350858067395748	0.2	30.699722550814414	57.264773727892404	5.830951894845301	11.40175425099138	5.656854249492381	2.0155644370746373	1.4142135623730951	99.87179487179488	1.4017971758664955
12	218	B	957.0	114.32590171999988	6.331089758421343E-5	38.05259518088089	30.066592756745816	1.2656104896469627	81.0	3.0	101.0	8242.0	0.10553814002089865	26.0	13.0	1.0	0.2376237623762376	109.0	10623.0	144.0	4.4594921016240165E-4	20.223748416156685	0.5314683090607677	4.123105625617661	20.223748416156685	4.123105625617661	0.28797018815893544	0.28797018815893544	78.97654403625687	78.97654403625687	8.246211251235321	14.866068747318506	4.123105625617661	3.6055512754639896	0.0	97.45871559633028	1.477548715052245
12	219	B	969.0	114.22539663999989	3.929247135417224E-5	38.48376280978771	30.870698080866262	1.2466113564707515	91.0	4.0	91.0	7236.0	0.09391124871001032	29.987959857535586	14.0	1.0	0.37362637362637363	88.0	8625.0	145.0	5.658792851950182E-4	25.0	0.6496246254184287	7.615773105863909	25.0	7.615773105863909	0.4360778994930029	0.4360778994930029	41.60028584087672	41.60028584087672	7.0	11.180339887498949	5.0990195135927845	2.1926450482675732	0.0	98.01136363636364	1.4794202898550723
12	220	B	881.0	108.3259017199999	4.883127494422347E-5	34.92849839314596	29.832867780352597	1.1708059262123387	87.0	3.0	154.0	10742.0	0.17480136208853575	30.982179585641077	13.892443989449804	1.0	0.44155844155844154	94.0	9673.0	125.0	7.427384527967245E-4	20.8806130178211	0.5978102116728419	3.605551275463989	21.587033144922902	4.123105625617661	0.2095684110712273	0.23608834134288123	20.449547610792578	0.7957235527392719	6.082762530298219	11.704699910719626	5.385164807134504	2.17350820818199	1.4142135623730951	102.90425531914893	1.2147213894345086
12	224	B	722.0	97.25483391999991	9.841753992280417E-5	30.4138126514911	27.294688127912362	1.1142758806754427	98.0	3.0	45.0	4214.0	0.062326869806094184	0.0	0.0	0.0	0.37777777777777777	94.0	9173.0	163.0	8.33425953205404E-4	17.0	0.5589565568382148	1.4142135623730951	17.4928556845359	2.23606797749979	0.09090909090909091	0.14285714285714285	18.43494882292201	36.86989764584402	6.324555320336759	11.704699910719626	5.385164807134504	2.17350820818199	1.0	97.58510638297872	1.6703368581707185
13	225	B	838.0	105.74011527999991	6.791972154286808E-5	33.61547262794322	29.154759474226502	1.153001198917799	80.0	3.0	113.0	6281.0	0.13484486873508353	11.661903789690601	5.830951894845301	1.0	0.18584070796460178	130.0	10233.0	128.0	0.0025153027424776285	17.0	0.5057194997124201	1.0	17.88854381999832	1.4142135623730951	0.07142857142857142	0.08687444855261388	69.44395478041653	24.443954780416533	10.04987562112089	16.0312195418814	7.0	2.290174220268771	1.0	78.71538461538462	1.6261115997263753
13	227	A	789.0	100.9116881599999	4.12983424172624E-5	33.421549934136806	28.42534080710379	1.1757660237369751	87.0	3.0	471.0	13153.0	0.596958174904943	0.0	0.0	0.0	0.02335456475583864	69.0	6285.0	131.0	4.854429923116417E-4	19.313207915827967	0.5778669138291949	6.4031242374328485	17.46424919657298	5.0	0.4505222492060775	0.35179877236514595	76.22840028291759	89.30130561701652	5.385164807134504	9.219544457292887	4.242640687119285	2.173067468400883	2.0	91.08695652173913	1.4381861575178998
13	228	B	626.0	91.49747459999993	1.473938819743566E-4	30.805843601498726	24.73863375370596	1.2452524221101688	88.0	3.0	72.0	6487.0	0.11501597444089456	21.467927337432723	10.0	1.0	0.5972222222222222	77.0	5610.0	111.0	4.761643306964606E-4	17.26267650163207	0.5603701922576867	2.0	17.26267650163207	2.0	0.13333333333333333	0.13333333333333333	11.30993247402023	11.30993247402023	5.385164807134504	10.0	5.0	2.0	0.0	72.85714285714286	1.5235294117647058
13	229	B	989.0	115.05382375999987	7.083082836515716E-5	38.600518131237564	30.805843601498726	1.2530258424528138	92.0	4.0	111.0	4878.0	0.1122345803842265	0.0	0.0	0.0	0.24324324324324326	72.0	8036.0	156.0	2.8802053328023675E-4	24.413111231467404	0.6324555320336759	5.830951894845301	25.612496949731394	7.0710678118654755	0.2956409967709525	0.3701166050988027	5.29008120537128	8.74616226255521	6.082762530298219	10.44030650891055	4.123105625617661	2.5321462647095156	2.0	111.61111111111111	1.3977103036336485
13	230	A	851.0	106.32590171999992	4.8370370394604086E-5	35.35533905932738	29.274562336608895	1.2077153759909247	86.0	3.0	552.0	15890.0	0.6486486486486487	0.0	0.0	0.0	0.0	92.0	6984.0	96.0	5.285061807829378E-4	20.615528128088304	0.5830951894845301	3.605551275463989	20.8806130178211	4.47213595499958	0.22803508501982758	0.2857142857142857	46.30195267257888	53.42696902148067	6.324555320336759	11.40175425099138	5.0990195135927845	2.23606797749979	1.0	75.91304347826087	1.2646048109965635
13	231	B	708.0	97.49747459999992	9.578485732201213E-5	31.953090617340916	26.570660511172846	1.2025704292862716	110.0	3.0	171.0	7567.0	0.24152542372881355	49.61632039978477	18.788294228055936	1.0	0.36257309941520466	63.0	7674.0	175.0	4.301397381226622E-4	21.37755832643195	0.6690294401390507	6.324555320336759	21.213203435596427	6.708203932499369	0.45407660918649984	0.5	36.86989764584402	45.0	5.0	9.433981132056603	3.605551275463989	2.6165155925684536	1.0	121.80952380952381	1.4366692728694292
13	236	A	550.0	85.01219323999995	7.625461654510881E-5	27.018512172212592	24.020824298928627	1.1247953790419118	91.0	3.0	202.0	8196.0	0.36727272727272725	34.49569164704797	15.0	2.0	0.1782178217821782	77.0	7781.0	146.0	5.905732833304989E-4	16.278820596099706	0.602506181404089	3.605551275463989	16.278820596099706	3.605551275463989	0.2650854018430103	0.2650854018430103	29.291362170984257	29.291362170984257	6.082762530298219	10.44030650891055	5.0990195135927845	2.047512562185564	0.0	101.05194805194805	1.4448014394036757
13	238	B	1034.0	117.63961019999984	9.865740398237906E-5	38.41874542459709	31.89043743820395	1.2047105186011777	98.0	3.0	121.0	8319.0	0.11702127659574468	66.55228317401065	31.400636936215164	1.0	0.30578512396694213	102.0	15793.0	234.0	5.152514650593501E-4	25.079872407968907	0.6528030036064596	8.246211251235321	25.079872407968907	8.246211251235321	0.47217668268576246	0.47217668268576246	52.69605172201657	52.69605172201657	7.0710678118654755	12.649110640673518	5.385164807134504	2.3488808780588144	0.0	154.83333333333334	1.511302475780409
13	240	B	927.0	110.9116881599999	4.271694501852768E-5	36.013886210738214	31.0	1.161738264862523	135.0	3.0	95.0	7720.0	0.10248112189859762	21.505406005167078	10.63014581273465	2.0	0.30526315789473685	74.0	6190.0	107.0	7.006702388978861E-4	24.041630560342615	0.6675655723367658	7.810249675906654	23.08679276123039	7.211102550927978	0.45863365291505465	0.45607017003965516	47.014598787870575	53.13010235415598	6.082762530298219	10.198039027185569	4.123105625617661	2.473387769603369	1.0	83.64864864864865	1.2791599353796446
13	241	B	1104.0	121.39696951999987	4.80739384855887E-5	39.824615503479755	34.0	1.171312220690581	147.0	4.0	88.0	10027.0	0.07971014492753623	16.1245154965971	8.06225774829855	1.0	0.3522727272727273	172.0	11559.0	110.0	0.0019881498667072097	27.51363298439521	0.6908700218836049	8.06225774829855	28.231188426986208	8.06225774829855	0.4219978575547771	0.4219978575547771	36.17962044797895	21.92958775017533	9.848857801796104	17.72004514666935	7.280109889280518	2.434035394542732	2.0	67.20348837209302	1.6368197940998357
13	246	B	1144.0	122.32590171999988	7.681053292691693E-5	39.20459156782532	35.12833614050059	1.1160389553043784	106.0	3.0	227.0	8401.0	0.19842657342657344	0.0	0.0	0.0	0.14537444933920704	98.0	7369.0	111.0	7.312118385598977E-4	21.37755832643195	0.5452820057938372	2.23606797749979	21.587033144922902	3.1622776601683795	0.125	0.18864566947613626	57.4259428654275	65.55604521958348	6.324555320336759	11.40175425099138	5.385164807134504	2.1172526114494827	1.0	75.1938775510204	1.4761840141131768
13	247	B	726.0	98.08326103999995	9.158238897134005E-5	33.12099032335839	27.294688127912362	1.2134591964613026	96.0	3.0	65.0	4748.0	0.08953168044077135	14.077163146080622	5.830951894845301	1.0	0.5076923076923077	86.0	8147.0	132.0	3.33741004080768E-4	19.924858845171276	0.6015779918005465	4.47213595499958	19.313207915827967	3.1622776601683795	0.3333333333333333	0.23249527748763857	56.309932474020215	48.179830119864235	5.830951894845301	10.63014581273465	5.656854249492381	1.8791620472966135	1.4142135623730951	94.73255813953489	1.3933963422118572
14	251	A	827.0	104.9116881599999	3.5191013998308517E-5	34.36568055487916	28.284271247461902	1.2150102880222866	85.0	3.0	400.0	12510.0	0.4836759371221282	0.0	0.0	0.0	0.0375	97.0	5534.0	86.0	6.630045278782163E-4	20.248456731316587	0.5892057542402359	4.47213595499958	21.02379604162864	6.324555320336759	0.2857142857142857	0.42543562981151706	56.72511201516508	64.85521436932106	7.0710678118654755	12.36931687685298	5.0990195135927845	2.42582262018792	2.0	57.05154639175258	1.5074087459342247
14	253	A	886.0	108.91168815999993	4.7824389022501104E-5	35.510561809129406	30.4138126514911	1.167580080013034	70.0	4.0	441.0	17228.0	0.49774266365688485	0.0	0.0	0.0	0.031746031746031744	95.0	6192.0	95.0	5.228507897322665E-4	20.024984394500787	0.5639162934716669	4.47213595499958	20.0	3.605551275463989	0.2857142857142857	0.22803508501982758	73.44292862436335	66.31791227546155	6.324555320336759	11.704699910719626	5.385164807134504	2.17350820818199	1.0	65.17894736842105	1.4575258397932818
14	254	A	817.0	104.32590171999992	3.0283230509160782E-5	36.013886210738214	28.071337695236398	1.2829415755576776	99.0	4.0	291.0	15769.0	0.3561811505507956	26.076809620810597	13.038404810405298	1.0	0.09965635738831616	90.0	5722.0	83.0	3.764153702744432E-4	21.095023109728988	0.5857469251246513	4.242640687119285	20.223748416156685	4.47213595499958	0.2606233456578416	0.2857142857142857	45.0	63.43494882292201	6.082762530298219	11.40175425099138	5.0990195135927845	2.23606797749979	1.4142135623730951	63.577777777777776	1.305487591751136
14	256	B	640.0	91.84062035999995	1.2316429901365071E-4	30.0	25.0	1.2	73.0	3.0	72.0	5028.0	0.1125	16.1245154965971	8.06225774829855	1.0	0.4305555555555556	79.0	4130.0	82.0	0.001409384472634829	15.652475842498529	0.521749194749951	2.8284271247461903	15.652475842498529	2.8284271247461903	0.2102353324910547	0.2102353324910547	81.86989764584402	81.86989764584402	7.211102550927978	12.041594578792296	4.242640687119285	2.838231060987734	0.0	52.278481012658226	1.5685230024213075
14	260	B	974.0	113.98275595999988	3.233060427296345E-5	36.87817782917155	31.240998703626616	1.180441706714406	103.0	4.0	114.0	6530.0	0.11704312114989733	8.246211251235321	4.123105625617661	1.0	0.30701754385964913	78.0	4779.0	91.0	9.717764856998377E-4	21.213203435596427	0.5752237416355279	3.1622776601683795	21.93171219946131	3.605551275463989	0.16666666666666669	0.1910938354123028	30.963756532073546	15.708637829015743	6.324555320336759	11.40175425099138	4.123105625617661	2.7653315937748606	1.0	61.26923076923077	1.485247959824231
14	261	B	670.0	93.84062035999995	1.0281642081802353E-4	30.4138126514911	26.832815729997478	1.1334558757279536	75.0	3.0	72.0	4422.0	0.10746268656716418	20.591260281974	10.295630140987	1.0	0.3055555555555556	65.0	6299.0	143.0	4.1675840504827507E-4	17.0	0.5589565568382148	2.23606797749979	16.1245154965971	1.4142135623730951	0.14285714285714285	0.09513029883089882	0.0	18.434948822922024	5.385164807134504	9.486832980505138	4.123105625617661	2.3008949665421112	1.0	96.9076923076923	1.4756310525480236
14	262	B	685.0	98.08326103999994	1.0110635080416298E-4	34.058772731852805	24.08318915758459	1.4142135623730951	111.0	3.0	169.0	6977.0	0.24671532846715327	57.705526088087794	26.0	1.0	0.21301775147928995	220.0	5450.0	48.0	0.0038656154086836834	19.026297590440446	0.5586313323805256	2.8284271247461903	18.681541692269406	4.123105625617661	0.22222222222222224	0.33333333333333337	48.36646066342979	72.59729586864373	12.083045973594572	23.53720459187964	7.0710678118654755	3.3286633954186473	3.605551275463989	24.772727272727273	1.9376146788990825
14	265	B	1084.0	121.05382375999986	7.245130404105854E-5	41.036569057366385	32.55764119219941	1.2604281991779696	103.0	3.0	139.0	6303.0	0.1282287822878229	2.8284271247461903	1.4142135623730951	0.0	0.17985611510791366	111.0	9230.0	117.0	3.7596286402593633E-4	23.345235059857504	0.5688885692958986	3.1622776601683795	22.80350850198276	3.0	0.16666666666666669	0.15789473684210525	28.539985187959957	43.02506598911805	7.615773105863909	14.317821063276353	4.47213595499958	3.2015621187164243	3.605551275463989	83.15315315315316	1.4070422535211267
14	266	B	855.0	106.0832610399999	7.001244892464712E-5	36.6742416417845	28.635642126552707	1.2807200718498264	110.0	3.0	140.0	6334.0	0.16374269005847952	0.0	0.0	0.0	0.12142857142857143	76.0	5250.0	102.0	5.190577900170689E-4	18.439088914585774	0.5027803736117982	1.0	18.439088914585774	1.0	0.06666666666666667	0.06666666666666667	80.53767779197439	80.53767779197439	5.830951894845301	10.816653826391969	5.0	2.1633307652783937	0.0	69.07894736842105	1.4765714285714284
14	268	B	974.0	114.81118307999989	7.423948261005053E-5	37.589892258425	31.76476034853718	1.1833834679050579	69.0	3.0	99.0	4024.0	0.10164271047227925	8.246211251235321	4.123105625617661	1.0	0.25252525252525254	79.0	5620.0	105.0	9.422055500002499E-4	20.808652046684813	0.5535704093969831	3.1622776601683795	22.47220505424423	4.242640687119285	0.17541160386140586	0.22206996305928156	42.207297634286704	15.642246457208728	6.324555320336759	10.770329614269007	5.385164807134504	2.0	2.0	71.13924050632912	1.4759786476868326
15	270	B	857.0	107.1543288399999	1.0047698331939342E-4	35.34119409414458	29.966648127543394	1.1793509218557299	69.0	4.0	106.0	6043.0	0.12368728121353559	0.0	0.0	0.0	0.1509433962264151	94.0	9201.0	124.0	7.733560794803961E-4	19.4164878389476	0.5494010130847439	5.0	18.681541692269406	3.605551275463989	0.3333333333333333	0.23620751769642942	76.7594800848128	79.93931020467704	6.082762530298219	11.40175425099138	5.0990195135927845	2.23606797749979	1.4142135623730951	97.88297872340425	1.266818824040865
15	271	A	753.0	100.08326103999995	1.0827542335432344E-4	33.015148038438355	28.0178514522438	1.1783611635857376	83.0	3.0	432.0	14352.0	0.5737051792828686	37.36308338453881	18.681541692269406	1.0	0.0625	66.0	8060.0	161.0	4.3169966647801575E-4	20.0	0.6057825328153826	3.605551275463989	20.0	3.605551275463989	0.2166365803419133	0.2166365803419133	0.9548412538721891	0.9548412538721891	5.385164807134504	9.219544457292887	4.123105625617661	2.23606797749979	0.0	122.12121212121212	1.3183622828784118
15	274	B	761.0	100.6690474799999	7.017669311760677E-5	32.7566787083184	27.65863337187866	1.1843202181356896	153.0	4.0	89.0	6635.0	0.11695137976346912	37.73592452822641	18.867962264113206	1.0	0.30337078651685395	90.0	5811.0	92.0	7.783961603914471E-4	16.76305461424021	0.5117446357583046	2.0	17.72004514666935	2.23606797749979	0.13333333333333333	0.14285714285714285	79.38034472384487	52.81529354676688	6.708203932499369	11.704699910719626	4.47213595499958	2.6172504656604803	1.0	64.56666666666666	1.4248838409912237
15	278	B	809.0	104.32590171999992	9.897703738393283E-5	33.61547262794322	29.154759474226502	1.153001198917799	82.0	4.0	202.0	7845.0	0.24969097651421507	20.778050766032287	10.0	1.0	0.24752475247524752	273.0	5442.0	33.0	0.0035190777200774233	17.0	0.5057194997124201	1.0	20.0	3.1622776601683795	0.0625	0.23249527748763857	60.25511870305779	41.82016988013578	14.866068747318506	27.65863337187866	8.48528137423857	3.2596012026013246	4.123105625617661	19.934065934065934	1.655457552370452
15	281	B	1167.0	128.2253966399999	3.450092928767361E-4	41.593268686170845	34.88552708502482	1.1922786370633751	131.0	4.0	71.0	11808.0	0.060839760068551844	72.46168889385099	31.827660925679098	2.0	1.267605633802817	103.0	14823.0	201.0	3.4069077259451456E-4	25.632011235952593	0.616253832545622	5.0990195135927845	26.570660511172846	6.082762530298219	0.2626128657194451	0.31622776601683794	37.874983651098205	36.0273733851036	6.324555320336759	11.704699910719626	6.324555320336759	1.8506755523321747	1.0	143.9126213592233	1.3966808338393037
15	282	B	943.0	112.56854239999988	5.2751579867721375E-5	37.94733192202055	29.732137494637012	1.276306889434551	111.0	3.0	117.0	7154.0	0.12407211028632026	12.165525060596439	6.082762530298219	1.0	0.2564102564102564	99.0	8434.0	119.0	2.4419377978562103E-4	23.53720459187964	0.6202598021976131	5.0990195135927845	23.53720459187964	5.0990195135927845	0.295378269592824	0.295378269592824	29.744881296942225	29.744881296942225	6.324555320336759	12.083045973594572	4.47213595499958	2.701851217221259	0.0	85.1919191919192	1.3968460991225988
15	283	B	1246.0	129.05382375999986	7.289259577238435E-5	42.05948168962618	35.73513677041127	1.176978332553955	95.0	3.0	216.0	7161.0	0.17335473515248795	0.0	0.0	0.0	0.0	206.0	14584.0	124.0	0.004144117592827043	27.313000567495326	0.6493898514738944	6.4031242374328485	27.313000567495326	6.4031242374328485	0.32015621187164245	0.32015621187164245	21.960564020096456	21.960564020096456	14.422205101855956	24.20743687382041	9.219544457292887	2.6256651818270402	0.0	70.79611650485437	1.7515085024684587
15	285	A	825.0	104.32590171999993	4.299292703251712E-5	34.20526275297414	29.832867780352597	1.1465630124738169	112.0	3.0	455.0	17848.0	0.5515151515151515	15.65844163848993	7.810249675906654	1.0	0.09230769230769231	88.0	5094.0	79.0	6.849274063588671E-4	19.72308292331602	0.5766096014450613	5.0990195135927845	22.825424421026653	7.211102550927978	0.3561309707013459	0.45607017003965516	61.336042889718456	38.9559078377589	6.4031242374328485	12.206555615733702	5.0	2.4413111231467406	3.1622776601683795	57.88636363636363	1.364742834707499
15	289	A	663.0	94.08326103999993	1.251500819885914E-4	32.01562118716424	25.019992006393608	1.2796015753715257	78.0	3.0	423.0	15085.0	0.6380090497737556	10.0	5.0	1.0	0.07801418439716312	80.0	5664.0	101.0	0.001665773813453955	18.027756377319946	0.563092506371473	6.082762530298219	17.08800749063506	5.0	0.5440588203494177	0.4166666666666667	84.11401216697173	86.42366562500266	7.280109889280518	12.083045973594572	5.385164807134504	2.243765308275509	1.4142135623730951	70.8	1.4265536723163843
15	290	B	727.0	98.08326103999993	1.294756043370936E-4	31.240998703626616	26.90724809414742	1.1610625729660489	94.0	3.0	162.0	6995.0	0.22283356258596973	16.246211251235323	8.0	2.0	0.1728395061728395	110.0	6184.0	83.0	5.945691120968336E-4	16.401219466856727	0.5249902419077528	1.0	16.278820596099706	1.0	0.07142857142857142	0.06666666666666667	39.8055710922652	50.19442890773479	7.280109889280518	12.083045973594572	5.830951894845301	2.072225288683357	1.4142135623730951	56.21818181818182	1.4763906856403621
15	292	B	1103.0	122.56854239999988	1.2076057872872932E-4	40.85339643163099	32.31098884280702	1.2643808776754804	116.0	3.0	130.0	7126.0	0.11786038077969176	12.806248474865697	6.4031242374328485	1.0	0.17692307692307693	92.0	8052.0	130.0	7.626596433424566E-4	27.85677655436824	0.6818717410922525	7.280109889280518	27.85677655436824	7.280109889280518	0.38969534791087906	0.38969534791087906	4.279463530245209	4.279463530245209	6.082762530298219	11.704699910719626	4.123105625617661	2.8388067087090953	0.0	87.52173913043478	1.4853452558370592
15	294	A	794.0	103.49747459999989	1.396297109245691E-4	35.510561809129406	27.459060435491963	1.2932183856964947	104.0	3.0	256.0	10724.0	0.3224181360201511	33.45464794105279	14.035668847618199	1.0	0.21484375	73.0	5194.0	101.0	6.306940774307662E-4	19.4164878389476	0.5467806435536544	1.4142135623730951	19.6468827043885	2.23606797749979	0.09090909090909091	0.16666666666666666	34.99202019855866	53.42696902148067	5.385164807134504	10.44030650891055	4.123105625617661	2.5321462647095156	1.0	71.15068493150685	1.4195225259915287
15	295	A	877.0	108.08326103999988	4.8563478159299504E-5	35.014282800023196	30.01666203960727	1.1664948872003662	103.0	3.0	233.0	8649.0	0.26567844925883694	0.0	0.0	0.0	0.15450643776824036	62.0	6861.0	159.0	8.514629975372565E-4	21.587033144922902	0.6165207857665616	5.656854249492381	21.587033144922902	5.656854249492381	0.33333333333333337	0.33333333333333337	45.0	45.0	5.0990195135927845	9.433981132056603	3.605551275463989	2.6165155925684536	0.0	110.66129032258064	1.4368167905553126
16	297	A	901.0	110.81118307999989	9.036889876474123E-5	36.76955262170047	29.0	1.2679156076448437	88.0	3.0	327.0	17096.0	0.36293007769145397	50.09887012389452	22.561028345356956	2.0	0.1712538226299694	85.0	6279.0	67.0	0.002446896127118278	20.12461179749811	0.5473172873368349	6.4031242374328485	21.470910553583888	6.708203932499369	0.4505222492060775	0.4685212856658182	83.65980825409008	71.56505117707799	8.54400374531753	13.416407864998739	4.47213595499958	3.0	1.4142135623730951	73.87058823529412	0.9069915591654721
16	299	B	840.0	105.74011527999991	4.717906061756015E-5	35.608987629529715	28.42534080710379	1.252719813323422	89.0	4.0	92.0	8493.0	0.10952380952380952	54.48499452624269	25.298221281347036	2.0	0.3695652173913043	87.0	6671.0	110.0	2.9382707501918106E-4	19.1049731745428	0.5365210989233371	2.0	17.804493814764857	0.0	0.14285714285714285	0.0	51.84277341263095	-1.0	6.4031242374328485	10.295630140987	5.0	2.0591260281974	2.0	76.67816091954023	1.4345675311047819
16	300	A	811.0	104.08326103999991	6.096593119515378E-5	36.6742416417845	27.294688127912362	1.3436402522687307	81.0	3.0	428.0	15342.0	0.5277435265104808	10.770329614269007	5.385164807134504	1.0	0.07710280373831775	84.0	8144.0	143.0	8.384153584521768E-4	26.30589287593181	0.7172852579441045	8.0	27.294688127912362	9.0	0.4444444444444444	0.5	12.528807709151522	12.528807709151522	6.708203932499369	11.40175425099138	4.242640687119285	2.68741924943285	1.0	96.95238095238095	1.474950884086444
16	301	B	827.0	105.1543288399999	6.868876221257343E-5	33.24154027718932	29.120439557122072	1.1415191797494464	84.0	3.0	128.0	13678.0	0.154776299879081	0.0	0.0	0.0	0.3203125	79.0	4377.0	65.0	2.847932571704762E-4	19.1049731745428	0.5747318871277701	3.605551275463989	21.213203435596427	5.0990195135927845	0.22803508501982758	0.295378269592824	47.72631099390626	25.34617594194669	5.385164807134504	9.848857801796104	5.385164807134504	1.8288869801622232	2.23606797749979	55.40506329113924	1.1731779757824994
16	305	B	884.0	108.8111830799999	5.2996463450628154E-5	37.20215047547655	30.0	1.240071682515885	123.0	3.0	129.0	8412.0	0.14592760180995476	12.649110640673518	6.324555320336759	1.0	0.2248062015503876	98.0	5334.0	47.0	3.9779554047871245E-4	19.1049731745428	0.5135448604546851	3.605551275463989	21.02379604162864	4.47213595499958	0.2650854018430103	0.31234752377721214	87.436229788535	62.81888891452277	6.708203932499369	11.704699910719626	5.385164807134504	2.17350820818199	2.23606797749979	54.42857142857143	0.863517060367454
16	306	A	802.0	102.91168815999993	4.949929988321123E-5	32.28002478313795	29.120439557122072	1.1085006021223716	111.0	3.0	550.0	24575.0	0.685785536159601	66.40944738549712	25.079872407968907	2.0	0.09636363636363636	85.0	6225.0	90.0	7.780485663849281E-4	21.840329667841555	0.67658961895377	6.082762530298219	20.8806130178211	5.0990195135927845	0.3736611319222725	0.31323027878410764	4.57392125990086	2.7263109939062637	7.211102550927978	11.40175425099138	5.0	2.2803508501982757	1.0	73.23529411764706	1.2289156626506024
16	311	A	960.0	113.15432883999988	3.648994064751148E-5	36.71511950137164	32.2490309931942	1.1384875256909257	115.0	3.0	601.0	23134.0	0.6260416666666667	56.25838206210503	20.396078054371138	2.0	0.07487520798668885	98.0	7526.0	94.0	0.0018072660480303096	26.40075756488817	0.7190704517222629	8.246211251235321	25.942243542145693	7.615773105863909	0.4472135954999579	0.41424344670265417	15.32151007486479	6.159163029143087	7.211102550927978	12.165525060596439	5.0990195135927845	2.385855756810896	1.4142135623730951	76.79591836734694	1.2240233855965983
16	313	A	936.0	111.39696951999987	5.531303099592626E-5	37.57658845611187	30.4138126514911	1.2355106177149942	100.0	3.0	386.0	17937.0	0.41239316239316237	45.6953793897083	21.37755832643195	2.0	0.15803108808290156	146.0	6903.0	67.0	0.00345797797460115	19.313207915827967	0.5139691682863949	1.4142135623730951	18.788294228055936	0.0	0.09513029883089882	0.0	70.20112364547508	-1.0	9.433981132056603	17.204650534085253	6.4031242374328485	2.6869149958869096	1.4142135623730951	47.28082191780822	1.4170650441836883
16	317	A	861.0	106.91168815999988	3.657744760173456E-5	35.22782990761707	29.410882339705484	1.1977821508625244	133.0	3.0	361.0	18854.0	0.41927990708478513	57.04892966129018	26.92582403567252	1.0	0.14681440443213298	117.0	8501.0	97.0	0.0024212611832874404	19.4164878389476	0.5511690016065766	2.23606797749979	19.72308292331602	3.0	0.125	0.1875	7.125016348901795	33.69006752597977	10.04987562112089	16.0312195418814	6.0	2.6718699236469	1.4142135623730951	72.65811965811966	1.3350194094812375
16	318	B	1151.0	123.98275595999988	4.556072996378675E-5	40.496913462633174	34.17601498127012	1.1849513023922529	103.0	4.0	166.0	10734.0	0.14422241529105126	29.80536402609708	12.529964086141668	2.0	0.29518072289156627	100.0	12743.0	155.0	3.693196790602213E-4	24.73863375370596	0.6108770184802478	5.0990195135927845	24.041630560342615	4.0	0.2626128657194451	0.21052631578947367	31.534791905188285	20.224859431168056	6.4031242374328485	10.816653826391969	5.830951894845301	1.855040827202527	1.4142135623730951	127.43	1.2163540767480185
16	320	B	966.0	113.98275595999988	5.981283554102568E-5	37.16180835212409	31.78049716414141	1.1693274702465803	89.0	3.0	104.0	6280.0	0.10766045548654245	16.1245154965971	8.06225774829855	1.0	0.2980769230769231	75.0	7790.0	120.0	6.755918298945528E-4	21.840329667841555	0.5877090119214612	4.47213595499958	21.840329667841555	4.47213595499958	0.2630668208823282	0.2630668208823282	48.945186229037574	48.945186229037574	5.830951894845301	10.816653826391969	3.605551275463989	3.0000000000000004	0.0	103.86666666666666	1.1553273427471118
16	323	B	890.0	107.49747459999989	5.203583487278669E-5	34.48187929913333	30.886890422961002	1.1163920623585937	91.0	3.0	73.0	6042.0	0.08202247191011236	0.0	0.0	0.0	0.2328767123287671	83.0	8068.0	135.0	6.418449373360246E-4	19.209372712298546	0.5570860145311556	4.0	18.601075237738275	3.0	0.26666666666666666	0.2	59.03624346792648	59.03624346792648	6.324555320336759	10.44030650891055	5.0990195135927845	2.047512562185564	1.0	97.20481927710843	1.3888200297471494
16	324	A	628.0	90.42640679999995	1.0476774885620522E-4	29.68164415931166	25.238858928247925	1.1760295599612574	106.0	3.0	343.0	14446.0	0.5461783439490446	0.0	0.0	0.0	0.052478134110787174	118.0	6736.0	73.0	0.0014949451215805223	15.811388300841896	0.5326992068221256	1.0	16.401219466856727	2.0	0.07692307692307693	0.15384615384615385	58.39249775375109	58.39249775375109	8.48528137423857	15.264337522473747	5.0	3.0528675044947495	1.0	57.08474576271186	1.2788004750593824
