# Supplementary material for: Exploiting Single-Cell Quantitative Data to Map Genetic Variants Having Probabilistic Effects
Source: PLoS Genet. 2016 Aug 1;12(8):e1006213. doi: 10.1371/journal.pgen.1006213 (PMC4968810; doi:10.1371/journal.pgen.1006213)
Supplement: S1 Dataset — (ZIP) [file pgen.1006213.s007.zip › data/2014-10-07_morpho/segregants/gaelA1-3-3_A1B.xls]

image_number	cell_id	Cgroup	Agroup	Dgroup	C11-1_A1B	C11-2_A1B	C12-1_A1B	C12-2_A1B	C13_A1B	C101_A1B	C102_A1B	C103_A1B	C104_A1B	C105_A1B	C106_A1B	C107_A1B	C108_A1B	C109_A1B	C110_A1B	C111_A1B	C112_A1B	C113_A1B	C114_A1B	C115_A1B	C116_A1B	C117_A1B	C118_A1B	C126_A1B	C127_A1B	C128_A1B	A7-1_A1B	A7-2_A1B	A8-1_A1B	A8-2_A1B	A9_A1B	A101_A1B	A102_A1B	A103_A1B	A104_A1B	A120_A1B	A121_A1B	A122_A1B	A123_A1B	D14-3_A1B	D15-3_A1B	D16-3_A1B	D17-3_A1B	D104_A1B	D107_A1B
1	0	small	api	A1	1032.0	103.0	106.98275595999989	29.556349160000003	1.250381366107891E-4	1135.0	138.95331867999988	38.8329756778952	33.015148038438355	48.78164020457467	68.02028472148311	9.219544457292887	14.872410571934362	10.44030650891055	21.425090029183558	15.659478473277643	17.11724276862369	23.104400567673746	0.6199092213531971	1.1762169181456754	0.5270364775321323	0.27627208604581954	0.0998062015503876	87.0	3.0	36.05551275463989	52.0	97.0	3457.0	7473.0	0.6363636363636364	0.13127753303964756	0.6510067114093959	-1.0	0.06906191941433946	16.0	8.0	1.0	0.18791946308724833	95.0	9554.0	131.0	0.0012457905919520662	22.67156809750927	0.5838225812402666
1	2	large	iso	A1	1132.0	591.0	106.08326103999993	74.59797968	4.7176914683341415E-5	1723.0	183.09545428	39.395431207184416	34.92849839314596	88.94559549647816	89.33892418841457	26.40075756488817	27.372185061714678	14.866068747318506	42.94914278515209	0.8588975014708025	16.55294535724685	42.95200173056807	0.9645104146915462	1.1278879144405192	0.8551473974876171	0.7032021729787508	0.5220848056537103	107.0	3.0	34.9857113690718	52.0	471.0	2559.0	26169.0	0.6666666666666666	0.3035403366221706	0.9005736137667304	-1.0	0.18139901594728836	63.827007839224365	21.02379604162864	4.0	0.33078393881453155	226.0	20028.0	107.0	0.0013881152106656608	19.313207915827967	0.49023978984410455
1	6	small	api	A1	1043.0	108.0	104.25483391999991	27.556349160000003	5.661606382607884E-5	1151.0	134.2253966399999	37.21558813185679	34.23448553724738	54.246112745563266	65.39487608204838	9.486832980505138	16.128118082843574	12.649110640673518	21.73820274272357	13.612005341601774	16.1245154965971	23.909183430618867	0.5882169842615946	1.087078936570142	0.5410986860967855	0.2643172323419114	0.10354745925215723	118.0	6.0	35.0	92.0	60.0	5761.0	4564.0	0.6923076923076923	0.13205907906168549	0.39473684210526316	-1.0	0.016497282095919833	31.761773795041226	11.334208176545639	2.0	0.45394736842105265	106.0	8028.0	103.0	3.1552680883808294E-4	23.08679276123039	0.6203527586191213
1	7	small	api	A1	813.0	138.0	92.49747459999995	33.970562720000004	8.05913417882058E-5	951.0	128.46803731999987	35.84689665786984	28.231188426986208	42.844724379208515	62.24764150719319	12.041594578792296	13.384314973371227	11.045361017187261	20.475970542316315	15.727286902863082	14.317821063276353	23.13751419066373	0.8996795579564332	1.2697622259360422	0.7085417565428112	0.3672593534786086	0.16974169741697417	84.0	3.0	31.906112267087632	121.0	105.0	4508.0	4720.0	0.5833333333333334	0.23764458464773922	0.4646017699115044	-1.0	0.07665655032166022	14.142135623730951	7.0710678118654755	1.0	0.12831858407079647	90.0	8702.0	132.0	6.136089421007037E-4	21.470910553583888	0.5989614877546214
1	9	medium	iso	A1	932.0	443.0	98.91168815999991	65.355339	8.227679106672568E-5	1375.0	166.26702715999994	37.48332962798263	30.4138126514911	22.322858383755083	46.30501984372813	24.020824298928627	22.238238830191932	13.0	23.79724557164448	32.0249227270836	17.08800749063506	32.91332607472247	1.0801585720141	1.2324442863346476	0.8764360255395779	0.6607443489821038	0.47532188841201717	105.0	3.0	35.84689665786984	46.0	327.0	2092.0	18565.0	0.5714285714285714	0.2712727272727273	0.8766756032171582	-1.0	0.17927404838836863	54.736805957509944	19.209372712298546	2.0	0.3780160857908847	108.0	10337.0	133.0	5.086434772238063E-4	26.90724809414742	0.7178457293201672
1	12	small	api	A1	947.0	155.0	99.32590171999992	34.798989840000004	6.531762501826757E-5	1102.0	136.12489155999987	35.510561809129406	31.400636936215164	6.927218126009166	8.707370271520404	12.649110640673518	14.2632130307713	12.083045973594572	4.055131562660297	29.649080109144336	17.72004514666935	26.786351944955697	0.8868345872269078	1.1308866721800206	0.7841940391050402	0.3503516125944518	0.16367476240760295	106.0	3.0	36.05551275463989	25.0	107.0	1388.0	8469.0	0.5833333333333334	0.11978221415607986	0.8106060606060606	-1.0	0.08179043129252957	12.0	6.0	1.0	0.25757575757575757	100.0	10959.0	167.0	3.851724848188711E-4	24.331050121192877	0.6851778423549922
2	28	large	E	B	1070.0	957.0	104.15432883999992	98.74011527999993	3.150595855801735E-5	2027.0	204.89444412000006	40.70626487409524	32.64965543462902	36.57303097851934	48.380141603836734	34.17601498127012	34.48529269067979	15.811388300841896	36.579136027476046	36.84571809367608	17.26267650163207	48.93085221837616	0.9910316054967613	1.2467594016603674	0.7948860094232765	0.9480173928409906	0.8943925233644859	152.0	3.0	36.124783736376884	381.0	633.0	22935.0	41697.0	0.5625	0.5002466699555994	0.6242603550295858	-1.0	0.18795023617249842	184.5399007512579	60.46952064371243	1.0	0.257396449704142	195.0	22206.0	134.0	0.0061739597506277315	36.22154055254967	0.8898271719250869
2	29	medium	iso	A1	1344.0	477.0	119.05382375999986	65.94112544	3.998343690805649E-5	1821.0	186.9949492	45.254833995939045	36.76955262170047	45.0	52.12501634890181	24.186773244895647	23.92723840002817	15.132745950421556	32.526911934581186	28.284271247461902	19.0	41.207095157970365	1.010846836585503	1.2307692307692308	0.8213130547257211	0.5538765858787572	0.3549107142857143	68.0	3.0	40.792156108742276	35.0	343.0	2414.0	33071.0	0.4375	0.20757825370675453	0.9074074074074074	-1.0	0.22918064336960253	52.86284432034006	18.439088914585774	3.0	0.23015873015873015	243.0	18526.0	108.0	0.0013500200116683158	29.0	0.6408155204503087
2	32	medium	iso	A1	1163.0	376.0	109.98275595999988	57.11269832000001	3.5065580870373744E-5	1539.0	169.9238814	41.048751503547585	35.22782990761707	45.225572769634056	53.36724149931946	21.18962010041709	22.163995039145178	13.416407864998739	29.428422442899393	24.49767704292791	17.26267650163207	36.67200727980494	0.956037937339041	1.1652364511579494	0.8204668987045349	0.5192877539891033	0.3233018056749785	87.0	3.0	37.21558813185679	50.0	293.0	2872.0	20289.0	0.5384615384615384	0.22287199480181935	0.8542274052478134	-1.0	0.13855056043826958	78.68916612391712	32.524174696260026	4.0	0.3236151603498542	113.0	16689.0	191.0	5.496000533412578E-4	31.064449134018133	0.7567696457548393
2	36	medium	iso	A1	819.0	217.0	93.91168815999993	42.627416960000005	9.153082190975464E-5	1036.0	138.95331867999988	33.61547262794322	29.154759474226502	26.168546921944866	37.973769379959805	15.132745950421556	16.88122295208896	10.04987562112089	16.361513225990066	26.753779282231378	16.0312195418814	26.591087133328607	0.8964247432410671	1.153001198917799	0.7774707815416383	0.45390960161821925	0.26495726495726496	66.0	4.0	33.54101966249684	52.0	187.0	3844.0	17355.0	0.6363636363636364	0.2306949806949807	0.7824267782426778	-1.0	0.1415068331350012	41.99462469221721	17.242640687119284	1.0	0.35564853556485354	98.0	16077.0	216.0	4.794118150844608E-4	19.6468827043885	0.5844595113042326
3	38	small	api	A1	913.0	125.0	99.74011527999991	33.384776280000004	8.451027773045311E-5	1038.0	135.53910511999987	36.76955262170047	30.463092423455635	16.039943306049665	32.684981520725614	11.180339887498949	12.716777484963295	9.055385138137417	11.04174435237455	26.655205870523677	18.110770276274835	20.44692790236294	0.8791802719453826	1.207019698150837	0.7283893322472642	0.3347176428088046	0.13691128148959475	67.0	3.0	36.345563690772494	53.0	109.0	4170.0	10615.0	0.6	0.15606936416184972	0.6728395061728395	-1.0	0.09790720587039649	37.008627213438004	17.281802205591436	2.0	0.47530864197530864	110.0	7351.0	71.0	7.278908936252731E-4	23.259406699226016	0.6325724693614819
3	39	medium	iso	A1	864.0	259.0	93.91168815999993	46.627416960000005	7.755473702368496E-5	1123.0	142.9533186799999	35.38361202590826	29.732137494637012	35.11474658877002	49.419226765118395	17.11724276862369	18.999188957055196	12.165525060596439	21.704963287458106	23.6780823486702	15.132745950421556	28.578353144136948	0.9009459723420109	1.1900796581574618	0.7570467793197125	0.4965028089002041	0.29976851851851855	139.0	3.0	32.89376840679705	28.0	205.0	2132.0	18996.0	0.46153846153846156	0.20747996438112198	0.8798283261802575	-1.0	0.2073754386399828	32.25559691120408	15.73203462564945	1.0	0.2875536480686695	94.0	8170.0	95.0	4.688954121997432E-4	23.600847442411894	0.6669993844927731
3	43	small	api	A1	1005.0	142.0	100.66904747999992	32.55634916	7.107547873021394E-5	1147.0	135.6396101999999	36.68787265568828	33.24154027718932	28.442928624363333	37.43029494518214	11.704699910719626	15.808563096558595	14.866068747318506	15.400184287120268	24.577681815804233	17.26267650163207	25.337760343128714	0.7404025172450778	1.1036754720076514	0.6708516552408668	0.32339979343172015	0.14129353233830846	109.0	5.0	35.73513677041127	33.0	106.0	3291.0	12975.0	0.5333333333333333	0.12118570183086312	0.762589928057554	-1.0	0.08713225841196306	60.44793695291132	28.248456731316587	5.0	0.5755395683453237	100.0	11499.0	173.0	5.459379859188531E-4	24.596747752497688	0.6704326517739392
3	45	small	api	A1	895.0	150.0	96.91168815999994	35.798989840000004	6.235803317780087E-5	1045.0	135.53910511999987	35.35533905932738	30.886890422961002	23.83874018317171	28.739795291688047	13.0	15.106031509264236	10.0	12.869343417595164	26.516104042353312	16.1245154965971	26.764705882352935	0.8605834028631115	1.1446713662390753	0.7518170090081302	0.36939806250094764	0.16759776536312848	72.0	3.0	34.52535300326414	21.0	107.0	1385.0	11459.0	0.2727272727272727	0.12248803827751197	0.8359375	-1.0	0.19232390772987945	13.416407864998739	6.708203932499369	1.0	0.453125	94.0	9756.0	121.0	4.3999030882604684E-4	20.591260281974	0.5824087911424415
3	47	medium	iso	A1	957.0	265.0	100.1543288399999	49.213203400000005	3.366842739244023E-5	1222.0	151.78174579999992	35.84689665786984	32.7566787083184	29.357753542791272	36.48157729798524	18.110770276274835	16.500331544350058	10.04987562112089	19.55538876044106	29.307000521887854	18.0	32.89028487997063	1.0976003862465549	1.0943385615210952	1.0029806358289393	0.49137370266461317	0.2769070010449321	133.0	4.0	35.510561809129406	34.0	220.0	2236.0	20917.0	0.5454545454545454	0.2078559738134206	0.8661417322834646	-1.0	0.18589892801140434	49.10942000545279	21.0	3.0	0.48031496062992124	93.0	14205.0	197.0	5.4040210834956E-4	25.238858928247925	0.7040737492322637
3	49	small	api	A1	846.0	105.0	94.49747459999989	28.213203400000005	7.781570099805724E-5	951.0	124.71067799999979	34.88552708502482	30.886890422961002	44.01788283677581	56.35417631040994	10.295630140987	13.82796080849923	10.295630140987	18.7756945280947	15.929088142659133	14.560219778561036	22.553972382429716	0.7445515852676474	1.1294606419522009	0.6592098543431645	0.29856039560236075	0.12411347517730496	123.0	3.0	32.01562118716424	94.0	88.0	6590.0	6629.0	0.4	0.19137749737118823	0.4835164835164835	-1.0	0.061959368461752456	34.697582533217926	15.027034440297378	4.0	0.3626373626373626	92.0	11678.0	177.0	5.239780721291632E-4	19.697715603592208	0.5646386123272242
3	50	medium	E	A1	827.0	223.0	93.91168815999994	44.041630520000005	3.544513667140858E-5	1050.0	140.3675322399999	33.301651610693426	29.068883707497267	33.11134196037201	41.34777721969366	16.0	16.452582639484703	9.0	19.308351655253265	25.14716448542071	16.1245154965971	29.22727272727273	0.9724916963250168	1.145611642531167	0.8488842642837924	0.46896857444373763	0.26964933494558646	101.0	4.0	32.7566787083184	141.0	175.0	7340.0	10601.0	0.8	0.30095238095238097	0.5537974683544303	-1.0	0.0920384218711613	58.32564461043616	24.66581466035285	3.0	0.379746835443038	94.0	9919.0	117.0	3.8337396448219463E-4	21.93171219946131	0.6585773118958118
3	53	large	F	B	865.0	473.0	91.84062035999995	65.18376612	8.230412999023775E-5	1338.0	159.43860003999993	35.22782990761707	29.410882339705484	27.943034423382933	37.08184160950907	23.021728866442675	25.346254911828133	14.142135623730951	21.034506012525586	31.99495986319406	15.132745950421556	34.8856873006831	0.9082891711824184	1.1977821508625244	0.7583091554072318	0.7097487567537163	0.5468208092485549	92.0	3.0	33.52610922848042	49.0	366.0	2945.0	23921.0	0.5333333333333333	0.3101644245142003	0.8819277108433735	-1.0	0.1368049959109872	51.96108752799185	18.027756377319946	5.0	0.2987951807228916	185.0	13323.0	73.0	0.006075241842512893	27.784887978899608	0.7887198289467122
3	55	small	api	A1	1104.0	85.0	106.7401152799999	23.485281360000002	4.7267894729905474E-5	1189.0	133.0538237599999	39.824615503479755	34.20526275297414	43.57973445360096	59.440541653298055	8.54400374531753	-1.0	13.601470508735444	18.882793731788635	16.57639656490285	17.11724276862369	21.928637598903695	-1.0	1.164283279771532	-1.0	0.22002300914134842	0.0769927536231884	116.0	9.0	36.22154055254967	111.0	64.0	5461.0	3490.0	0.5	0.1471825063078217	0.3657142857142857	-1.0	0.015589557639992039	15.78584445398434	7.89292222699217	1.0	0.19428571428571428	89.0	11261.0	148.0	7.497351020932156E-4	26.40075756488817	0.6629256109850289
4	61	medium	iso	A1	804.0	247.0	90.42640679999994	44.798989840000004	1.3426884508350404E-4	1051.0	137.63961019999994	33.421549934136806	28.42534080710379	18.434948822921996	38.92754359279229	17.0	17.008848390983403	12.0	15.828110935683412	28.56606031604985	16.15549442140351	25.190476190476197	0.99947977718538	1.1757660237369751	0.8500668985217833	0.4954193296553727	0.3072139303482587	65.0	3.0	33.24154027718932	53.0	209.0	3367.0	16818.0	0.6153846153846154	0.24928639391056137	0.7977099236641222	-1.0	0.16843564461028315	46.572286795637076	19.605551275463988	6.0	0.4732824427480916	87.0	9088.0	121.0	5.188082879418307E-4	21.93171219946131	0.6562146950898957
4	63	medium	iso	A1	915.0	349.0	97.49747459999992	55.11269832000001	5.683662845034836E-5	1264.0	155.43860003999998	36.87817782917155	31.240998703626616	44.1776290200018	57.30053887899808	20.8806130178211	20.18979454564652	12.083045973594572	28.743285660971942	23.174675267854173	16.0312195418814	34.156558331620936	1.0342162210027808	1.180441706714406	0.8761264661525529	0.5652730857502647	0.3814207650273224	59.0	3.0	33.37663853655727	87.0	237.0	3860.0	12957.0	0.4166666666666667	0.2563291139240506	0.7314814814814815	-1.0	0.1243680491232225	30.256431236854592	12.206555615733702	1.0	0.24382716049382716	82.0	8657.0	127.0	4.459784237536901E-4	25.612496949731394	0.6945163361480208
4	68	small	api	A1	992.0	147.0	102.98275595999989	34.213203400000005	5.5020555147535186E-5	1139.0	140.02438647999986	37.48332962798263	32.55764119219941	46.05873372320278	63.902182335239274	11.704699910719626	15.021868749856855	10.44030650891055	23.370389148834715	17.99884692323477	18.027756377319946	26.023647517234497	0.7791773517413512	1.1512913176573547	0.6767855709420442	0.33222264330631185	0.14818548387096775	100.0	4.0	35.90264614203248	62.0	101.0	6548.0	12418.0	0.6363636363636364	0.1431079894644425	0.6196319018404908	-1.0	0.07638254184080381	31.672131392030458	12.18536337391621	1.0	0.6196319018404908	90.0	8918.0	110.0	3.6613830379638265E-4	24.08318915758459	0.6425039983535945
4	69	small	api	A1	839.0	104.0	93.08326103999994	28.556349160000003	7.863712775338137E-5	943.0	123.63961019999985	34.058772731852805	30.066592756745816	18.297877841567328	20.065704897423416	10.44030650891055	12.110778895941984	10.770329614269007	8.45597116101173	24.478995872748808	15.524174696260024	24.6459694636577	0.8620673037312929	1.1327779308884707	0.7610205674250279	0.3067828612894074	0.12395709177592372	70.0	3.0	32.984845004941285	77.0	75.0	7838.0	8191.0	0.8181818181818182	0.16118769883351008	0.4934210526315789	-1.0	0.04256880463114198	29.780949112575094	12.282385630906234	1.0	0.35526315789473684	113.0	11676.0	143.0	3.5499807629067775E-4	23.194827009486403	0.6810235704058089
4	70	small	api	A1	837.0	168.0	93.4974745999999	37.798989840000004	9.761203175463211E-5	1005.0	134.12489155999987	34.20526275297414	29.206163733020468	28.41266144307258	41.96060043107309	14.035668847618199	15.214889918857901	11.045361017187261	16.927219772625662	24.54961242271474	16.1245154965971	25.316673715797307	0.9224955896803346	1.1711658903802453	0.7876728627921581	0.4042781904186324	0.2007168458781362	90.0	3.0	32.984845004941285	84.0	137.0	4778.0	10652.0	0.6666666666666666	0.21990049751243781	0.6199095022624435	-1.0	0.100089739679605	27.124781586925096	9.486832980505138	3.0	0.3167420814479638	93.0	11295.0	151.0	5.301865351038588E-4	18.867962264113206	0.5516099203907633
4	71	medium	iso	A1	1099.0	338.0	107.15432883999989	54.284271200000006	6.218093953991449E-5	1437.0	163.43860003999998	39.45883931389772	34.36568055487916	70.84957911389674	81.2538377374448	20.0	20.103561832331952	13.0	35.20123815478736	7.711181496226063	16.278820596099706	35.61538461538461	0.994848582893137	1.1482047984146626	0.8664382732651301	0.5065989567351581	0.3075523202911738	90.0	3.0	34.20526275297414	82.0	197.0	4528.0	12619.0	0.5714285714285714	0.1941544885177453	0.7060931899641577	-1.0	0.13001919909652304	47.59569007886185	19.52498383864793	2.0	0.2831541218637993	102.0	15947.0	219.0	4.9112095648467E-4	23.259406699226016	0.5894599816835937
5	77	small	api	A1	949.0	139.0	97.08326103999993	33.384776280000004	5.6431669539060976E-5	1088.0	133.29646443999985	35.805027579936315	32.202484376209235	19.864297403410006	30.715294171442878	11.045361017187261	16.537960170541005	14.035668847618199	11.674338165689063	25.743355398146054	17.72004514666935	22.856242104872646	0.667879285189132	1.1118715923169142	0.6006802312463145	0.343877779983564	0.1464699683877766	84.0	7.0	35.73513677041127	35.0	99.0	2375.0	8275.0	0.6	0.12316176470588236	0.7388059701492538	-1.0	0.08592835585934668	22.02703444029738	10.482279228735111	2.0	0.3880597014925373	109.0	11384.0	138.0	3.135071606018012E-4	19.6468827043885	0.54871854687239
5	83	medium	iso	A1	899.0	292.0	97.08326103999993	50.870057640000006	1.0811366099630267E-4	1191.0	150.36753223999992	36.069377593742864	30.4138126514911	21.370622269343187	40.11429675658093	19.1049731745428	18.377132994758565	12.041594578792296	18.63076229284797	30.315173259107883	17.46424919657298	28.915635074983683	1.0396057524311233	1.1859538298291743	0.8765988407667344	0.5239838165205503	0.3248053392658509	102.0	3.0	34.539832078341085	62.0	218.0	3774.0	15147.0	0.7692307692307693	0.23509655751469352	0.7785714285714286	-1.0	0.1636994735489105	46.30607723827306	20.385164807134505	4.0	0.3607142857142857	98.0	11942.0	165.0	3.693916231188831E-4	24.758836806279895	0.6864226237875237
5	88	medium	iso	A1	1075.0	392.0	105.39696951999989	58.69848476000001	6.764025448933219E-5	1467.0	166.50966783999996	41.88078318274385	31.064449134018133	53.51842270201476	67.47366704300177	21.37755832643195	24.784682203866815	13.601470508735444	32.71190020544987	18.155802395426143	16.0312195418814	35.41385115745076	0.8625310645740981	1.3481901128219569	0.6397696114004989	0.5569276329986084	0.36465116279069765	127.0	3.0	35.17101079013795	23.0	332.0	959.0	18171.0	0.5714285714285714	0.2419904567143831	0.9352112676056338	-1.0	0.2183248159523659	31.293099486973823	14.212670403551895	2.0	0.15774647887323945	112.0	17070.0	184.0	4.277742764435144E-4	27.586228448267445	0.6586846365288079
5	90	small	api	A1	1032.0	71.0	102.42640679999994	21.0710678	7.827766533965908E-5	1103.0	125.49747459999986	37.8549864614954	32.7566787083184	39.96114497548092	52.00603981964596	7.810249675906654	-1.0	13.601470508735444	17.03870639753282	17.24839093215275	17.0	21.620648244462632	-1.0	1.155641779149066	-1.0	0.20571909586893772	0.0687984496124031	108.0	4.0	35.4682957019364	97.0	36.0	8103.0	3428.0	0.6666666666666666	0.12058023572076156	0.2706766917293233	0.026280653904239205	-1.0	18.123933689844357	8.547442467302883	2.0	0.3609022556390977	92.0	14094.0	182.0	5.564866496228347E-4	24.515301344262525	0.6476108865921408
7	93	medium	iso	A1	1030.0	261.0	102.84062035999995	46.455844080000006	7.605932326228917E-5	1291.0	152.12489155999995	39.0	32.01562118716424	45.0	66.37062226934319	17.46424919657298	17.498112228467722	13.0	28.0	19.365546474187152	16.97056274847714	30.562436094002717	0.9980647608466214	1.2181553427311274	0.8193247000903361	0.4517266029452025	0.25339805825242717	81.0	3.0	35.84689665786984	33.0	201.0	1140.0	9350.0	0.38461538461538464	0.1812548412083656	0.8589743589743589	-1.0	0.14463901953475394	20.518453608406023	8.06225774829855	2.0	0.3076923076923077	116.0	11474.0	139.0	6.055504908880006E-4	26.076809620810597	0.6686361441233486
7	98	medium	iso	A1	773.0	223.0	89.25483391999994	42.627416960000005	1.1107383719114581E-4	996.0	134.71067799999986	34.0	28.0	19.653824058053317	47.48955292199915	16.278820596099706	16.81611352987289	11.313708498984761	17.0	25.0	14.866068747318506	23.061662511141254	0.9680489232652532	1.2142857142857142	0.7972167603360909	0.47759225005345274	0.2884864165588616	87.0	3.0	32.31098884280702	6.0	141.0	243.0	8568.0	0.2222222222222222	0.14759036144578314	0.9591836734693877	-1.0	0.1848236360936415	28.646558636129903	10.63014581273465	2.0	0.3741496598639456	77.0	7658.0	115.0	4.3757190497341206E-4	19.6468827043885	0.5778494913055441
7	100	small	api	A1	1058.0	74.0	105.84062035999992	22.727922040000003	8.523120457156311E-5	1132.0	130.5685423999999	39.20459156782532	33.13608305156178	54.544525565558146	68.1985905136482	7.280109889280518	-1.0	12.36931687685298	19.921135988595687	11.407504001357335	16.1245154965971	21.45572008878522	-1.0	1.1831389819617655	-1.0	0.2147372338020565	0.06994328922495274	111.0	7.0	35.0	81.0	32.0	3537.0	1188.0	0.7692307692307693	0.09982332155477032	0.2831858407079646	0.047153258103526316	-1.0	12.649110640673518	6.324555320336759	1.0	0.21238938053097345	89.0	9508.0	133.0	8.066460228941281E-4	23.345235059857504	0.5954719619886724
7	103	small	api	A1	1122.0	165.0	111.3259017199999	35.798989840000004	4.260078171696415E-5	1287.0	149.53910511999993	41.10960958218893	33.83784863137726	34.31720503890808	45.0	13.416407864998739	14.578286041184558	12.083045973594572	19.60612149304395	25.00158946912241	17.804493814764857	27.727242920997394	0.92030076972674	1.214900215141594	0.7575114056749763	0.3215692780107852	0.14705882352941177	128.0	5.0	38.897300677553446	101.0	140.0	4651.0	7513.0	0.8333333333333334	0.18725718725718726	0.5809128630705395	-1.0	0.0701017514245204	22.388346874966274	9.660424813608417	1.0	0.17012448132780084	114.0	13648.0	132.0	4.135143148703125E-4	26.68332812825267	0.6490776341455073
7	108	medium	iso	A1	905.0	425.0	97.25483391999994	63.76955256000001	5.5979421424278335E-5	1330.0	163.43860003999995	35.05709628591621	30.066592756745816	38.06161419466375	44.90402725975375	24.08318915758459	20.779447461469882	12.041594578792296	26.756351762562574	29.26836463046053	15.811388300841896	37.90273729834623	1.1589908346812707	1.1659816783879082	0.9940043279956997	0.6556954548136464	0.4696132596685083	139.0	3.0	34.0147027033899	53.0	323.0	2530.0	18409.0	0.5	0.28270676691729324	0.8590425531914894	-1.0	0.19554167486401938	113.78769361635742	51.8983603270047	3.0	0.2553191489361702	112.0	12351.0	139.0	7.259175725322266E-4	24.08318915758459	0.6869704484697935
8	114	medium	iso	A1	1030.0	261.0	102.84062035999995	46.455844080000006	7.605932326228917E-5	1291.0	152.12489155999995	39.0	32.01562118716424	45.0	66.37062226934319	17.46424919657298	17.498112228467722	13.0	28.0	19.365546474187152	16.97056274847714	30.562436094002717	0.9980647608466214	1.2181553427311274	0.8193247000903361	0.4517266029452025	0.25339805825242717	81.0	3.0	35.84689665786984	33.0	201.0	1140.0	9350.0	0.38461538461538464	0.1812548412083656	0.8589743589743589	-1.0	0.14463901953475394	20.518453608406023	8.06225774829855	2.0	0.3076923076923077	116.0	11474.0	139.0	6.055504908880006E-4	26.076809620810597	0.6686361441233486
8	119	medium	iso	A1	773.0	223.0	89.25483391999994	42.627416960000005	1.1107383719114581E-4	996.0	134.71067799999986	34.0	28.0	19.653824058053317	47.48955292199915	16.278820596099706	16.81611352987289	11.313708498984761	17.0	25.0	14.866068747318506	23.061662511141254	0.9680489232652532	1.2142857142857142	0.7972167603360909	0.47759225005345274	0.2884864165588616	87.0	3.0	32.31098884280702	6.0	141.0	243.0	8568.0	0.2222222222222222	0.14759036144578314	0.9591836734693877	-1.0	0.1848236360936415	28.646558636129903	10.63014581273465	2.0	0.3741496598639456	77.0	7658.0	115.0	4.3757190497341206E-4	19.6468827043885	0.5778494913055441
8	121	small	api	A1	1058.0	74.0	105.84062035999992	22.727922040000003	8.523120457156311E-5	1132.0	130.5685423999999	39.20459156782532	33.13608305156178	54.544525565558146	68.1985905136482	7.280109889280518	-1.0	12.36931687685298	19.921135988595687	11.407504001357335	16.1245154965971	21.45572008878522	-1.0	1.1831389819617655	-1.0	0.2147372338020565	0.06994328922495274	111.0	7.0	35.0	81.0	32.0	3537.0	1188.0	0.7692307692307693	0.09982332155477032	0.2831858407079646	0.047153258103526316	-1.0	12.649110640673518	6.324555320336759	1.0	0.21238938053097345	89.0	9508.0	133.0	8.066460228941281E-4	23.345235059857504	0.5954719619886724
8	124	small	api	A1	1122.0	165.0	111.3259017199999	35.798989840000004	4.260078171696415E-5	1287.0	149.53910511999993	41.10960958218893	33.83784863137726	34.31720503890808	45.0	13.416407864998739	14.578286041184558	12.083045973594572	19.60612149304395	25.00158946912241	17.804493814764857	27.727242920997394	0.92030076972674	1.214900215141594	0.7575114056749763	0.3215692780107852	0.14705882352941177	128.0	5.0	38.897300677553446	101.0	140.0	4651.0	7513.0	0.8333333333333334	0.18725718725718726	0.5809128630705395	-1.0	0.0701017514245204	22.388346874966274	9.660424813608417	1.0	0.17012448132780084	114.0	13648.0	132.0	4.135143148703125E-4	26.68332812825267	0.6490776341455073
8	129	medium	iso	A1	905.0	425.0	97.25483391999994	63.76955256000001	5.5979421424278335E-5	1330.0	163.43860003999995	35.05709628591621	30.066592756745816	38.06161419466375	44.90402725975375	24.08318915758459	20.779447461469882	12.041594578792296	26.756351762562574	29.26836463046053	15.811388300841896	37.90273729834623	1.1589908346812707	1.1659816783879082	0.9940043279956997	0.6556954548136464	0.4696132596685083	139.0	3.0	34.0147027033899	53.0	323.0	2530.0	18409.0	0.5	0.28270676691729324	0.8590425531914894	-1.0	0.19554167486401938	113.78769361635742	51.8983603270047	3.0	0.2553191489361702	112.0	12351.0	139.0	7.259175725322266E-4	24.08318915758459	0.6869704484697935
9	133	small	api	A1	1107.0	91.0	105.66904747999992	24.142135600000003	4.109722936626123E-5	1198.0	132.2253966399999	37.8549864614954	34.713109915419565	42.57366416839764	57.243486053035745	8.54400374531753	-1.0	14.317821063276353	18.861451733082845	16.67957729545886	17.204650534085253	22.42800983145852	-1.0	1.0905097974146134	-1.0	0.22846932167690268	0.08220415537488708	76.0	3.0	36.235341863986875	122.0	68.0	10034.0	5898.0	0.7142857142857143	0.15859766277128548	0.35789473684210527	0.017746723955172107	-1.0	0.0	0.0	0.0	0.12631578947368421	102.0	9533.0	110.0	6.447383620860724E-4	24.186773244895647	0.63893229150927
9	138	small	api	A1	781.0	161.0	89.01219323999996	35.970562720000004	6.464218561248019E-5	942.0	127.39696951999987	32.31098884280702	29.546573405388315	25.615484320642167	40.23635830927384	12.649110640673518	14.565444686322877	11.40175425099138	14.669931715987099	22.43915024945298	15.033296378372908	22.710903195754717	0.8684328500146089	1.0935612871073086	0.7941327662684456	0.40410826214577183	0.20614596670934698	59.0	5.0	31.144823004794873	2.0	83.0	103.0	6650.0	0.0	0.09023354564755838	0.9764705882352941	-1.0	0.1907386775927711	15.76782893563237	6.708203932499369	2.0	0.611764705882353	86.0	7587.0	127.0	8.651442352644734E-4	23.259406699226016	0.7198605654683935
10	167	large	iso	A1	740.0	414.0	86.01219323999996	61.52691188000001	1.0399508399934953E-4	1154.0	150.36753223999992	32.7566787083184	27.65863337187866	31.657166301576922	51.81154712667001	22.02271554554524	22.156552656007765	12.041594578792296	24.48355668599381	25.272398335873444	13.92838827718412	31.15029606265836	0.9939594795029526	1.1843202181356896	0.8392658204109735	0.7153277874024369	0.5594594594594594	81.0	3.0	30.083217912982647	13.0	314.0	732.0	24728.0	0.4	0.2833622183708839	0.9602446483180428	-1.0	0.2190050613753306	60.062196362909305	24.334403575264126	2.0	0.3180428134556575	128.0	16842.0	149.0	0.00279789966794141	21.18962010041709	0.6468793826474261
10	175	small	api	A1	790.0	160.0	89.66904747999993	33.798989840000004	7.667499039808104E-5	950.0	125.88225087999982	34.713109915419565	27.65863337187866	31.75948008481282	51.801314823981556	13.416407864998739	14.759249907201518	11.661903789690601	17.831879699290216	20.282997806044353	14.142135623730951	22.69059144380935	0.9090169181600779	1.2550551377102166	0.7242844484255349	0.3769303989488529	0.20253164556962025	94.0	3.0	31.064449134018133	30.0	92.0	2800.0	11657.0	0.36363636363636365	0.12842105263157894	0.7540983606557377	-1.0	0.10739982442967178	50.85850697279017	21.803298008909586	5.0	0.7295081967213115	72.0	7519.0	141.0	4.6426983489122615E-4	19.235384061671343	0.5541244823220804
10	176	small	api	A1	857.0	163.0	92.01219323999995	34.970562720000004	5.5852755540677067E-5	1020.0	129.39696951999989	34.48187929913333	30.528675044947494	22.166345822082462	31.850758074476687	12.529964086141668	15.750052966069113	13.416407864998739	12.180310601880572	24.82911554084786	15.0	23.081512790260966	0.7955505999335625	1.1294915107965058	0.7043440276700693	0.38006444025070196	0.19019836639439908	83.0	5.0	32.802438933713454	52.0	100.0	5446.0	11327.0	0.5384615384615384	0.14901960784313725	0.6578947368421053	-1.0	0.07182939812191294	22.99395218534263	10.20586815591588	2.0	0.3684210526315789	78.0	9293.0	153.0	2.9342762852234395E-4	20.248456731316587	0.5872202195147035
11	181	medium	iso	A1	831.0	382.0	91.25483391999994	58.284271200000006	7.627119919700121E-5	1213.0	151.53910511999993	34.0	29.5296461204668	25.057615418303016	36.58133712220035	21.02379604162864	22.01135660627125	13.0	18.88235294117647	30.545574312684696	15.0	31.683748964144566	0.9551340436526641	1.1513852845136139	0.8295520678433429	0.638697904497814	0.45968712394705175	63.0	3.0	32.449961479175904	46.0	295.0	2164.0	16464.0	0.6153846153846154	0.281121187139324	0.8651026392961877	-1.0	0.16126230496005328	43.72326722600623	18.110770276274835	2.0	0.12023460410557185	87.0	11661.0	192.0	4.1976771717561385E-4	22.627416997969522	0.6655122646461624
11	186	small	api	A1	1176.0	116.0	114.98275595999986	29.142135600000003	7.625956982090265E-5	1292.0	146.9533186799999	40.8166632639171	34.9857113690718	37.319928878028236	53.32565033042684	10.04987562112089	14.178096395206529	12.041594578792296	19.722337291388516	21.265824557671095	19.313207915827967	24.590121200614945	0.7088310969954085	1.1666666666666667	0.6075695117103501	0.2534478788292216	0.09863945578231292	60.0	5.0	39.824615503479755	98.0	72.0	7554.0	5700.0	0.5384615384615384	0.13157894736842105	0.4235294117647059	0.017619525381556315	-1.0	20.47213595499958	10.0	2.0	0.4294117647058823	92.0	11379.0	170.0	4.821550309271863E-4	21.2602916254693	0.5208728476407307
11	194	medium	iso	A1	976.0	265.0	102.49747459999992	47.870057640000006	7.076337847244274E-5	1241.0	153.19595935999996	38.05259518088089	32.0624390837628	37.223570805090475	51.449534703842275	17.204650534085253	18.981172808118988	12.206555615733702	23.75659257148918	24.51466645898595	17.029386365926403	30.37696109924428	0.9064060850194754	1.186827835570116	0.7637216265525703	0.46703645945243655	0.27151639344262296	80.0	4.0	36.05551275463989	49.0	205.0	3359.0	18190.0	0.5454545454545454	0.20467365028203063	0.8070866141732284	-1.0	0.17224001399572902	36.631337080690216	13.416407864998739	5.0	0.36220472440944884	110.0	8251.0	105.0	5.453930430401874E-4	26.30589287593181	0.6913035169056989
11	195	small	api	A1	1253.0	59.0	114.22539663999989	20.313708480000003	3.2528652720234874E-5	1312.0	136.95331867999988	43.18564576337837	35.38361202590826	48.81407483429035	55.9456590383672	7.0710678118654755	-1.0	14.317821063276353	18.825699734920438	16.22219912369916	18.0	22.722443205717916	-1.0	1.2204985102074195	-1.0	0.17783880885983697	0.047086991221069435	65.0	7.0	37.656340767525464	95.0	24.0	9723.0	2184.0	0.4666666666666667	0.09070121951219512	0.20168067226890757	0.03936239558575692	-1.0	14.233345472033855	7.0710678118654755	2.0	0.33613445378151263	101.0	13254.0	190.0	5.906089099848674E-4	23.769728648009426	0.5504080864796578
11	199	small	api	A1	1005.0	91.0	101.42640679999992	25.142135600000003	6.270611466108254E-5	1096.0	128.56854239999987	37.013511046643494	33.0	39.8055710922652	47.850547656017575	9.219544457292887	13.587378094617193	12.806248474865697	16.99379448783851	18.0	15.620499351813308	22.9213180380918	0.6785374185579868	1.1216215468679847	0.6049611122867016	0.24788550036655763	0.09054726368159204	112.0	6.0	35.22782990761707	64.0	68.0	7894.0	8055.0	0.6363636363636364	0.12043795620437957	0.5151515151515151	4.557029855272045E-4	-1.0	26.42655113873427	13.180339887498949	2.0	0.4318181818181818	115.0	10509.0	145.0	4.0413680622741863E-4	16.55294535724685	0.4472135954999579
11	200	small	api	A1	980.0	118.0	101.66904747999992	29.142135600000003	4.1539594013826933E-5	1098.0	133.6396101999999	37.64306044943742	32.64965543462902	15.584401166904456	22.91144400603298	10.44030650891055	15.008999100167353	11.704699910719626	8.554033496625866	25.635798873156176	16.55294535724685	21.972409776922852	0.6956031137875236	1.1529389804681454	0.6033303805072817	0.2866372442973145	0.12040816326530612	72.0	4.0	36.359317925395686	86.0	117.0	6627.0	11879.0	0.9166666666666666	0.1848816029143898	0.5763546798029556	-1.0	0.07550328200504906	38.51933222607646	18.28931814603192	2.0	0.3497536945812808	86.0	10276.0	173.0	9.782169233473244E-4	24.08318915758459	0.639777660743961
11	201	small	api	A1	822.0	95.0	90.76955255999995	25.899494920000002	3.205022223744703E-5	917.0	118.6690474799999	34.23448553724738	30.14962686336267	30.160060838087087	33.89145783724754	9.219544457292887	12.874915179276519	12.041594578792296	12.677275361062597	20.895780994409773	15.0	22.734558491279046	0.7160858404824817	1.135486209908905	0.6306424809332825	0.28533240706326135	0.11557177615571776	86.0	8.0	32.7566787083184	121.0	87.0	7640.0	6072.0	0.6	0.2268266085059978	0.4182692307692308	0.01829942486670193	-1.0	62.9375233182945	30.495097567963924	5.0	0.36538461538461536	92.0	9537.0	150.0	3.203095235183292E-4	25.079872407968907	0.7325908952445572
12	209	small	N	A1	968.0	197.0	100.25483391999992	40.213203400000005	5.510464477229004E-5	1165.0	142.4680373199999	38.05259518088089	31.064449134018133	27.95096902789018	44.71352348972293	14.866068747318506	15.85945608469097	12.727922061357855	18.658385758581105	26.203587145171774	17.4928556845359	26.519871383407384	0.9373630891206052	1.2249563807397492	0.765221606139586	0.4011098699947857	0.20351239669421486	110.0	3.0	37.16180835212409	-1.0	-1.0	-1.0	-1.0	-1.0	-1.0	-1.0	-1.0	-1.0	-1.0	-1.0	-1.0	-1.0	115.0	11240.0	143.0	3.5023911673620595E-4	29.017236257093817	0.7625560390602008
12	215	small	api	A1	748.0	139.0	89.25483391999994	32.384776280000004	5.07099412227083E-5	887.0	124.46803731999985	32.2490309931942	28.160255680657446	26.565051177077976	37.874983651098205	11.313708498984761	14.845925569081214	9.899494936611665	13.395751335634515	22.087867633504327	14.422205101855956	21.819294962327753	0.7620749845699883	1.1451966686277364	0.6654533718502393	0.3628349844785642	0.1858288770053476	130.0	3.0	31.38470965295043	62.0	120.0	2856.0	6278.0	0.875	0.20518602029312288	0.6593406593406593	-1.0	0.034039826326230566	71.88440732418117	33.250379356009276	2.0	0.3021978021978022	84.0	13475.0	214.0	4.5198781039311925E-4	20.8806130178211	0.6474803234313529
12	223	small	E	A1	960.0	78.0	95.35533899999994	25.899494920000002	6.769054229390552E-5	1038.0	123.2548339199999	37.21558813185679	32.14031735997639	40.03025927188969	51.170175095029606	5.656854249492381	-1.0	17.69180601295413	13.703934979961707	15.307876225661555	14.422205101855956	17.591436995372646	-1.0	1.1579097902188271	-1.0	0.2716103281851897	0.08125	134.0	8.0	34.0	105.0	70.0	4279.0	3634.0	0.6428571428571429	0.16859344894026976	0.4	-1.0	0.004397296414298944	4.47213595499958	2.23606797749979	1.0	0.26857142857142857	128.0	13761.0	168.0	7.161704708139269E-4	26.019223662515376	0.6991485280395918
13	232	small	api	A1	1018.0	135.0	101.25483391999991	30.798989840000004	4.83143790184424E-5	1153.0	134.46803731999987	37.8549864614954	33.734255586866	14.676393137450017	16.85413537169636	10.295630140987	18.673524188524006	13.892443989449804	7.528730733793572	26.5605386694481	17.88854381999832	25.966854780365452	0.5513490671093718	1.1221527139977487	0.49133158101552116	0.30417303201873674	0.13261296660117877	111.0	4.0	36.71511950137164	79.0	104.0	6888.0	10453.0	0.6923076923076923	0.15871639202081528	0.5683060109289617	-1.0	0.03453648563101812	16.32455532033676	8.16227766016838	1.0	0.3114754098360656	148.0	13394.0	149.0	2.6829959366636547E-4	22.360679774997898	0.5906931124580457
13	234	small	api	A1	1024.0	110.0	103.49747459999993	28.142135600000003	4.464086204548939E-5	1134.0	134.46803731999987	38.18376618407357	33.24154027718932	16.313852426260553	21.03751102542182	9.848857801796104	14.873090912624656	12.083045973594572	8.48528137423857	26.322486644833173	17.88854381999832	23.63725872431064	0.6621930747048782	1.1486762004910962	0.5764836726152847	0.27191132642380456	0.107421875	103.0	4.0	38.07886552931954	60.0	65.0	4453.0	6229.0	0.6666666666666666	0.11022927689594356	0.52	-1.0	0.034805328780131865	20.49033091443679	8.8309518948453	1.0	0.344	135.0	12911.0	155.0	7.490422340809892E-4	22.02271554554524	0.5767559815702754
13	235	small	api	A1	958.0	92.0	101.4974745999999	28.798989840000004	4.31812975283223E-5	1050.0	132.71067799999986	37.05401462729781	32.0624390837628	60.42216131873866	68.47099311816089	9.486832980505138	12.233291161509438	10.44030650891055	22.453707334240185	11.415226366398038	15.652475842498529	24.137752415230192	0.7754931077218454	1.155682963809914	0.6710258193694357	0.2837409497477293	0.09603340292275574	118.0	4.0	33.28663395418648	110.0	76.0	2116.0	1868.0	0.7272727272727273	0.17714285714285713	0.40860215053763443	-1.0	0.008445012725081288	0.0	0.0	0.0	0.0	95.0	13798.0	211.0	6.713129535949324E-4	21.587033144922902	0.5825828418877901
13	239	medium	iso	A1	1120.0	375.0	107.91168815999991	57.69848476000001	2.989342558165288E-5	1495.0	168.02438647999998	39.6232255123179	33.54101966249684	47.72631099390628	58.023079670604986	21.540659228538015	20.826586750460564	12.649110640673518	31.042399605191726	22.897336089597847	17.4928556845359	36.59531885511292	1.0342865821765854	1.1813363431112902	0.8755225285396543	0.534682440278859	0.33482142857142855	97.0	3.0	36.40054944640259	62.0	278.0	3079.0	16843.0	0.5384615384615384	0.22742474916387959	0.8176470588235294	-1.0	0.1710489168401632	46.63070932703167	17.26267650163207	3.0	0.19411764705882353	105.0	11196.0	152.0	3.205748424813844E-4	23.769728648009426	0.599893833494701
13	243	small	api	A1	796.0	197.0	88.76955255999995	39.213203400000005	5.8793443123868414E-5	993.0	129.98275595999988	32.57299494980466	29.410882339705484	38.9559078377589	43.82054763815228	14.7648230602334	15.890672314557087	13.0	19.341175135133778	21.45464364896435	14.422205101855956	27.933449032874005	0.929150307045705	1.1075150542433825	0.8389504986733293	0.4417415912229087	0.24748743718592964	117.0	4.0	31.144823004794873	32.0	115.0	1451.0	7386.0	0.46153846153846156	0.14803625377643503	0.782312925170068	-1.0	0.10823786494852453	26.416298576693585	11.194173437483137	1.0	0.36054421768707484	123.0	14074.0	174.0	3.3877733375557663E-4	22.360679774997898	0.6864790851886954
13	244	small	api	A1	969.0	223.0	99.7401152799999	40.627416960000005	7.659555674693708E-5	1192.0	143.1959593599999	36.6742416417845	32.64965543462902	40.601294645004465	54.1671125601009	14.7648230602334	17.872090478864905	13.038404810405298	22.331750114960226	20.49026218176999	16.492422502470642	27.545307713738396	0.8261385582002239	1.1232658095033647	0.7354791281019127	0.40733276521635126	0.2301341589267286	122.0	3.0	34.713109915419565	75.0	155.0	4347.0	10877.0	0.4166666666666667	0.1929530201342282	0.6739130434782609	-1.0	0.09068856255271807	40.76481609080677	15.234022608930609	2.0	0.39565217391304347	85.0	10434.0	163.0	2.803951468253167E-4	21.95449840010015	0.5986353750553487
13	245	medium	iso	A1	1034.0	276.0	106.74011527999991	48.870057640000006	9.156379174414018E-5	1310.0	158.02438647999995	39.319206502675	31.25699921617557	25.25316339457388	37.69424046668917	18.384776310850235	17.985120377527927	11.313708498984761	18.820318765834088	30.64913536243213	17.4928556845359	30.779942239885013	1.0222214766947944	1.2579328626763129	0.812620058688958	0.4578415295112284	0.26692456479690524	122.0	3.0	37.589892258425	45.0	212.0	2636.0	16303.0	0.5555555555555556	0.19618320610687023	0.8249027237354085	-1.0	0.16890762746109353	42.65803229266714	18.047456278341684	3.0	0.2801556420233463	102.0	10659.0	149.0	2.2848536022168986E-4	30.265491900843113	0.7697381151062666
13	248	small	api	A1	1181.0	125.0	110.66904747999993	31.970562720000004	4.2089366365529056E-5	1306.0	145.05382375999994	40.0	35.0	67.83365417791754	70.5599651718238	10.816653826391969	14.724080544411866	13.601470508735444	26.4	9.8	17.4928556845359	27.996045197720385	0.7346233806427487	1.1428571428571428	0.6427954580624051	0.28888441210969773	0.10584250635055038	100.0	5.0	37.12142238654117	83.0	107.0	6342.0	8243.0	0.6666666666666666	0.14548238897396631	0.5631578947368421	-1.0	0.02843012375507008	23.04888916198498	9.403124237432849	1.0	0.25263157894736843	95.0	8685.0	112.0	4.741182599932751E-4	21.02379604162864	0.5255949010407159
13	249	small	api	A1	1062.0	192.0	105.74011527999991	42.284271200000006	3.34747621785547E-5	1254.0	150.02438647999992	39.56008088970496	32.31098884280702	33.21181670089237	40.97368536843308	14.7648230602334	15.776636155891227	12.529964086141668	19.059617246541563	25.811652006610213	17.204650534085253	29.06704069821406	0.9358663605054998	1.2243537665208817	0.7643757761001165	0.3998886429055919	0.1807909604519774	84.0	4.0	37.013511046643494	74.0	171.0	4198.0	11145.0	0.6666666666666666	0.19537480063795853	0.6979591836734694	-1.0	0.11861513395343098	45.6435558012825	16.64911064067352	3.0	0.46122448979591835	101.0	11494.0	159.0	3.739430317711765E-4	25.079872407968907	0.6339691892413608
14	250	small	api	A1	1088.0	197.0	106.42640679999994	38.798989840000004	5.736832727935549E-5	1285.0	147.63961019999994	39.319206502675	33.37663853655727	29.184599972472668	37.69424046668917	14.142135623730951	16.48398471664997	13.45362404707371	17.218048384418484	27.29454013178068	17.804493814764857	28.15948769784075	0.8579318573042846	1.178045729788183	0.7282670236057338	0.36456168169721603	0.18106617647058823	136.0	4.0	38.07886552931954	50.0	153.0	2680.0	7977.0	0.7272727272727273	0.15797665369649805	0.7536945812807881	-1.0	0.06477661618844689	28.17534461679091	13.727922061357855	1.0	0.1921182266009852	150.0	8969.0	104.0	6.213851402451925E-4	24.515301344262525	0.6234943053236508
14	255	medium	iso	A1	757.0	285.0	86.42640679999994	48.69848476000001	8.324638559917453E-5	1042.0	137.53910511999993	32.984845004941285	28.635642126552707	30.963756532073525	46.60600298928225	18.35755975068582	18.376244268023534	12.529964086141668	20.615528128088304	24.02600217447349	14.142135623730951	28.370774160150816	0.9989832243702688	1.1518807526357417	0.8672627110787191	0.5634676548880896	0.3764861294583884	82.0	3.0	30.610455730027933	37.0	167.0	1538.0	8190.0	0.3333333333333333	0.19577735124760076	0.8186274509803921	-1.0	0.18288370123669256	47.888323903491376	18.556349186104043	1.0	0.3872549019607843	115.0	5723.0	85.0	5.086082135451245E-4	18.384776310850235	0.5573704017131537
14	257	small	api	A1	848.0	189.0	93.25483391999992	39.213203400000005	6.353472144234233E-5	1037.0	134.46803731999984	35.35533905932738	29.274562336608895	34.99202019855866	48.17983011986425	14.422205101855956	15.94403777532861	12.206555615733702	19.516147160748712	21.89614289120922	15.556349186104045	26.18768821126476	0.9045516139062655	1.2077153759909247	0.7489774758925175	0.42049512879557155	0.22287735849056603	150.0	3.0	33.015148038438355	40.0	135.0	2761.0	11903.0	0.45454545454545453	0.16875602700096431	0.7714285714285715	-1.0	0.1285887602077773	38.169547402049744	15.007305526455369	4.0	0.6	78.0	5986.0	121.0	3.5214820986356694E-4	21.93171219946131	0.6203224967708328
14	258	medium	iso	A1	855.0	327.0	94.42640679999995	53.284271200000006	4.961448030849295E-5	1182.0	150.12489155999992	34.20526275297414	30.083217912982647	30.963756532073525	37.874983651098205	20.0	19.48232317588058	12.206555615733702	20.347746047923074	29.484877667199566	15.556349186104045	33.14285714285714	1.026571616713571	1.137021406816077	0.9028604127939939	0.5642941736929465	0.3824561403508772	84.0	4.0	34.20526275297414	141.0	247.0	5571.0	11551.0	0.6363636363636364	0.32825719120135366	0.6365979381443299	-1.0	0.10931746055906512	29.996993713890916	10.816653826391969	2.0	0.11082474226804123	90.0	7136.0	117.0	3.848676499271074E-4	23.769728648009426	0.6949143709162898
14	263	small	api	A1	1030.0	135.0	101.84062035999993	31.384776280000004	5.372183536619354E-5	1165.0	135.63961019999988	39.05124837953327	33.015148038438355	50.73909849808962	55.06068979532296	11.40175425099138	15.92487676301664	14.422205101855956	20.870011429062046	16.871043538908406	14.866068747318506	25.458711546734182	0.7159712706518648	1.1828282076478136	0.6053045286057677	0.3081754232157745	0.13106796116504854	96.0	3.0	34.66987164671943	65.0	87.0	3636.0	4582.0	0.6153846153846154	0.13047210300429185	0.5723684210526315	-1.0	0.029737489409351153	28.384776310850235	12.727922061357855	1.0	0.3223684210526316	95.0	7709.0	112.0	2.9484933625041306E-4	27.018512172212592	0.6918731997918145
14	264	small	api	A1	1125.0	75.0	109.81118307999988	22.313708480000003	6.515767279761162E-5	1200.0	134.95331867999988	40.607881008493905	34.20526275297414	32.471192290848506	44.876251208593544	8.06225774829855	-1.0	11.180339887498949	15.78511323617016	20.78627505757659	18.973665961010276	22.371892712811125	-1.0	1.1871822561855063	-1.0	0.2032006928087094	0.06666666666666667	93.0	5.0	39.395431207184416	96.0	43.0	11987.0	5574.0	0.6666666666666666	0.11583333333333333	0.30935251798561153	0.03541517576312011	-1.0	14.142135623730951	7.0710678118654755	1.0	0.4244604316546763	92.0	5516.0	92.0	4.936014482792468E-4	21.400934559032695	0.5270143141563157
15	272	small	api	A1	1027.0	192.0	104.56854239999988	39.55634916	9.507293196109625E-5	1219.0	146.95331867999994	41.048751503547585	30.23243291566195	30.52970589993413	51.83718793989439	14.035668847618199	15.300131092536471	13.038404810405298	20.21985979106498	24.179330920513003	17.88854381999832	25.71656764574637	0.9173561169332015	1.3577720198059955	0.675633393199749	0.3782815390950696	0.186952288218111	72.0	4.0	38.27531841800928	128.0	158.0	5098.0	7527.0	0.7142857142857143	0.2346185397867104	0.5524475524475524	-1.0	0.04556241788967356	12.165525060596439	6.082762530298219	1.0	0.13286713286713286	84.0	11716.0	195.0	7.771712808752522E-4	27.80287754891569	0.6773135973821971
15	273	small	api	A1	1083.0	122.0	106.25483391999994	30.313708480000003	8.309569567859831E-5	1205.0	138.5685423999999	40.52159917870962	33.24154027718932	45.00000000000001	62.93889386252676	10.198039027185569	16.21133888517476	14.142135623730951	20.458225163916122	17.83912523472694	17.4928556845359	22.973299873741404	0.6290682774210374	1.2190048608101336	0.5160506718594768	0.2852925119888985	0.11265004616805172	112.0	5.0	35.805027579936315	110.0	86.0	6192.0	5675.0	0.6	0.16265560165975104	0.4387755102040816	-1.0	0.013929985844756727	24.20847846328008	10.016538829415722	2.0	0.3163265306122449	84.0	7359.0	121.0	7.435968602324332E-4	21.95449840010015	0.5417974326056515
15	276	small	api	A1	1103.0	82.0	108.7401152799999	23.485281360000002	1.1274249855361102E-4	1185.0	135.0538237599999	38.47076812334269	34.52535300326414	66.99112991717713	73.90235703620182	8.06225774829855	-1.0	13.0	22.926498300532604	9.094765807906828	16.492422502470642	23.86211857046752	-1.0	1.1142758806754427	-1.0	0.21597624114639455	0.0743427017225748	104.0	8.0	34.92849839314596	78.0	37.0	7228.0	3263.0	0.6428571428571429	0.0970464135021097	0.3217391304347826	0.04277426353224358	-1.0	8.94427190999916	4.47213595499958	1.0	0.33043478260869563	104.0	6586.0	91.0	5.132370767457769E-4	24.166091947189145	0.6281676484781707
15	277	medium	iso	A1	1033.0	314.0	104.5685423999999	54.11269832000001	3.631717326720709E-5	1347.0	161.09545427999996	38.07886552931954	33.61547262794322	42.6029714699404	41.60028584087672	18.788294228055936	19.84283308885602	13.0	23.76646434760978	26.862629896489143	16.55294535724685	35.796644792401324	0.9468554285530767	1.1327779308884707	0.8358702996715609	0.5174854413959973	0.30396902226524686	94.0	4.0	36.235341863986875	84.0	238.0	2897.0	10845.0	0.38461538461538464	0.23904974016332592	0.7391304347826086	-1.0	0.1719923946619086	21.23151757262726	8.54400374531753	2.0	0.22981366459627328	94.0	11121.0	174.0	4.199050611012507E-4	22.67156809750927	0.5953845468440457
15	279	small	api	A1	892.0	196.0	93.84062035999993	39.213203400000005	3.691908859321391E-5	1088.0	135.88225087999987	35.0	31.0	31.607502246248906	45.0	14.142135623730951	17.690234895797722	12.727922061357855	18.0	23.0	15.264337522473747	25.455844122715714	0.7994317603487778	1.1290322580645162	0.7080681305946317	0.4178702490410522	0.21973094170403587	118.0	3.0	33.61547262794322	48.0	127.0	3790.0	12871.0	0.6	0.16084558823529413	0.7257142857142858	-1.0	0.1764361571767462	41.48887478193447	15.873890205990959	2.0	0.6	97.0	4536.0	61.0	6.166080160731529E-4	20.223748416156685	0.5778213833187624
15	280	medium	iso	A1	878.0	267.0	93.42640679999995	48.041630520000005	3.379287052838168E-5	1145.0	143.8822508799999	35.014282800023196	31.016124838541646	31.607502246248906	42.23787168662119	18.439088914585774	17.44864671800318	12.806248474865697	21.24847178076448	25.8252765027774	15.264337522473747	31.60986671071846	1.0567632672372624	1.1289057863383793	0.9360951817466433	0.5142189683356209	0.3041002277904328	90.0	3.0	33.12099032335839	39.0	183.0	2702.0	16537.0	0.6363636363636364	0.19388646288209607	0.8243243243243243	-1.0	0.15295712385353152	56.26145127544059	25.77032961426901	5.0	0.43243243243243246	90.0	7212.0	120.0	6.045777345575201E-4	22.360679774997898	0.6386159585991316
15	284	medium	iso	A1	1065.0	276.0	104.66904747999993	49.870057640000006	4.4608795982267604E-5	1341.0	156.95331867999994	39.319206502675	33.24154027718932	43.27918516632714	61.768081741336445	17.204650534085253	20.34156324224936	13.601470508735444	27.289462210459426	19.884758482553973	16.401219466856727	30.9741443340159	0.8457880217559313	1.1828334720595433	0.7150524919482112	0.476454681117922	0.2591549295774648	113.0	3.0	36.359317925395686	34.0	210.0	1812.0	13828.0	0.5833333333333334	0.1819537658463833	0.860655737704918	-1.0	0.15212415930792184	45.970297914590404	15.652475842498529	3.0	0.45081967213114754	102.0	9971.0	138.0	0.0011262523449810495	27.0	0.6866873063209734
15	286	medium	iso	A1	813.0	311.0	91.42640679999995	52.284271200000006	6.259659577687843E-5	1124.0	146.12489155999992	34.058772731852805	29.017236257093817	31.667216429436166	48.36646066342979	18.384776310850235	19.767045527566555	11.313708498984761	21.492260034238146	24.778376328801016	14.7648230602334	28.75567576825294	0.930072037584542	1.1737428206494507	0.7923984890232754	0.5718727556949119	0.38253382533825336	124.0	3.0	31.76476034853718	30.0	217.0	1389.0	13850.0	0.3333333333333333	0.2197508896797153	0.8785425101214575	-1.0	0.23131078054909343	38.43800391781751	13.45362404707371	2.0	0.29554655870445345	98.0	10483.0	154.0	7.094862716597083E-4	23.021728866442675	0.6759412339280226
15	287	small	E	A1	882.0	40.0	103.49747459999993	22.142135600000003	1.4576453484073482E-4	922.0	128.46803731999984	37.589892258425	28.653097563788805	35.69794528870119	60.61584287404871	9.433981132056603	-1.0	7.211102550927978	18.35599834275531	19.0206311477039	18.110770276274835	21.066171459932225	-1.0	1.311896285375105	-1.0	0.2139388974037828	0.045351473922902494	115.0	5.0	34.36568055487916	156.0	0.0	11293.0	0.0	0.0	0.16919739696312364	0.0	0.6460143899020673	-1.0	39.13315807215153	17.26267650163207	2.0	0.4807692307692308	111.0	4472.0	60.0	0.0012463395354120202	14.866068747318506	0.39548048302763045
15	291	small	api	A1	1088.0	73.0	105.01219323999993	24.142135600000003	6.44483273663712E-5	1161.0	131.9827559599999	39.11521443121589	34.058772731852805	52.776429194909525	67.83365417791754	6.708203932499369	-1.0	13.038404810405298	20.47796520222479	12.860122807372004	17.029386365926403	22.11222777749792	-1.0	1.1484622402331646	-1.0	0.22989840374845236	0.06709558823529412	81.0	7.0	36.40054944640259	88.0	49.0	8378.0	5018.0	0.6666666666666666	0.11800172265288544	0.35766423357664234	0.0378258551359725	-1.0	35.757069560190324	13.006397591768797	3.0	0.5401459854014599	93.0	10155.0	148.0	3.1541999432725063E-4	22.561028345356956	0.5767839617760636
15	293	large	api	B	947.0	541.0	99.49747459999995	72.59797967999997	4.3718314357106234E-5	1488.0	174.50966784000002	38.948684188300895	30.01666203960727	48.9004937423819	63.48436302327344	26.627053911388696	24.641627249945568	12.206555615733702	35.07178813527951	22.48751040703097	15.811388300841896	39.194564270427755	1.0805720596819561	1.297568801517895	0.8327666775109758	0.7296464555694362	0.5712777191129884	109.0	4.0	34.36568055487916	174.0	411.0	4689.0	14014.0	0.5454545454545454	0.39314516129032256	0.7025641025641025	-1.0	0.1746300674538864	0.0	0.0	0.0	0.042735042735042736	178.0	11354.0	79.0	0.0019574929995558924	26.248809496813376	0.6739331518854697
15	296	medium	iso	A1	956.0	376.0	99.25483391999994	57.52691188000001	9.144317934933456E-5	1332.0	159.19595935999996	38.118237105091836	31.144823004794873	53.735316951400776	75.22394223881253	21.18962010041709	21.32911365903869	13.601470508735444	32.740233934724436	14.384413099121756	14.866068747318506	33.85998192742705	0.993459945834998	1.2239028328792678	0.8117147204389207	0.57958801206969	0.39330543933054396	92.0	3.0	33.28663395418648	47.0	267.0	2144.0	15827.0	0.42857142857142855	0.23573573573573572	0.8503184713375797	-1.0	0.18153935065524285	41.8678697719664	14.317821063276353	2.0	0.3057324840764331	103.0	8871.0	117.0	3.4822570431224174E-4	27.018512172212592	0.7088080201013142
16	302	medium	api	A1	1102.0	296.0	107.08326103999991	50.041630520000005	8.038260045487613E-5	1398.0	159.53910511999996	38.3275357934736	35.17101079013795	76.67107590061778	88.73446697427576	17.72004514666935	21.01292252991455	13.601470508735444	34.152991391189204	3.8952534181478566	17.0	34.1613241487337	0.8432927462347337	1.089747918311769	0.773842034533232	0.4673151530313168	0.26860254083484575	120.0	3.0	34.9857113690718	62.0	232.0	3751.0	17483.0	0.5714285714285714	0.21030042918454936	0.7891156462585034	-1.0	0.15243386697935912	33.21138836969193	14.317821063276353	2.0	0.19047619047619047	90.0	7723.0	108.0	4.4038356609818577E-4	17.0	0.44354534274271695
16	303	small	api	A1	849.0	69.0	93.84062035999993	23.142135600000003	4.192947960285108E-5	918.0	119.39696951999987	35.510561809129406	29.68164415931166	24.70243022777131	37.096511280974504	8.54400374531753	-1.0	10.770329614269007	11.433218155833893	20.315586183955656	15.264337522473747	18.955549292890264	-1.0	1.196381225330104	-1.0	0.2466110679066276	0.0812720848056537	103.0	4.0	33.301651610693426	47.0	64.0	4265.0	6715.0	0.9090909090909091	0.12091503267973856	0.5765765765765766	-1.0	0.0366006750907898	17.98645911002736	8.99322955501368	1.0	0.38738738738738737	163.0	7467.0	62.0	6.14502323160944E-4	15.620499351813308	0.4398831940698115
16	307	small	api	A1	994.0	182.0	103.08326103999991	41.45584408	4.923026666834114E-5	1176.0	146.95331867999988	38.62641583165593	31.38470965295043	26.040104535505293	40.44873872686037	14.7648230602334	15.125874538052384	11.661903789690601	17.345642498129674	27.68864232326287	17.69180601295413	26.73630121717941	0.9761302080808166	1.2307399449854308	0.7931246662286335	0.4021588341478029	0.18309859154929578	82.0	4.0	37.013511046643494	73.0	146.0	3386.0	9058.0	0.5454545454545454	0.18622448979591838	0.6666666666666666	-1.0	0.12218999455181949	91.30413459573532	44.59923577099171	4.0	0.3105022831050228	88.0	9813.0	135.0	2.8936474228392683E-4	23.600847442411894	0.6110027796850369
16	308	medium	iso	A1	783.0	325.0	90.91168815999991	52.69848476000001	1.4066890965301444E-4	1108.0	146.02438647999986	33.734255586866	27.65863337187866	28.237445538167265	50.12659652484902	19.235384061671343	20.135920213958336	12.529964086141668	21.669368043935894	25.272398335873444	14.866068747318506	28.235071785304722	0.9552771294920639	1.2196645847717336	0.7832293742224621	0.5796667714194612	0.41507024265644954	129.0	3.0	31.76476034853718	35.0	245.0	2431.0	19504.0	0.5833333333333334	0.2527075812274368	0.875	-1.0	0.17028944954603778	41.948333367548194	16.866068747318508	2.0	0.3142857142857143	85.0	7864.0	96.0	5.107679803446021E-4	23.194827009486403	0.6875748880765881
16	309	small	api	A1	1049.0	81.0	104.66904747999993	24.970562720000004	5.8839595672811075E-5	1130.0	131.63961019999988	38.897300677553446	33.83784863137726	53.13010235415598	68.16356864789184	7.810249675906654	-1.0	13.45362404707371	19.667174499886578	11.673318960169448	15.811388300841896	21.187379439959543	-1.0	1.1495204999967001	-1.0	0.23856682869662454	0.07721639656816015	99.0	5.0	34.539832078341085	74.0	69.0	7934.0	8406.0	0.5454545454545454	0.12654867256637167	0.4825174825174825	-1.0	0.009602329760335707	13.291267864660341	5.06449510224598	2.0	0.5104895104895105	91.0	7364.0	90.0	3.2887760596111027E-4	26.248809496813376	0.6748234206380505
16	315	medium	iso	A1	772.0	251.0	87.59797967999994	45.627416960000005	4.8488766106885864E-5	1023.0	135.63961019999988	32.31098884280702	28.792360097775937	15.068488159492208	30.6299984848207	16.401219466856727	17.630297638647484	12.041594578792296	12.255892319685424	28.445045741952345	15.0	24.0551218847232	0.9302860225628586	1.1222070275962852	0.8289789670587678	0.5208729371005972	0.32512953367875647	97.0	3.0	31.906112267087632	38.0	199.0	1806.0	12433.0	0.5	0.2316715542521994	0.8396624472573839	-1.0	0.1528823451297216	31.97213426712673	12.529964086141668	2.0	0.26582278481012656	85.0	7767.0	102.0	4.964475842865606E-4	23.323807579381203	0.7218537226716131
16	319	small	api	A1	940.0	180.0	97.84062035999995	38.870057640000006	6.25399063147006E-5	1120.0	138.7106779999999	37.64306044943742	30.083217912982647	26.56505117707799	48.23403613918192	14.317821063276353	15.929592356564376	12.529964086141668	18.17067984997544	23.867127581791756	16.97056274847714	24.361665689753796	0.8988190496523388	1.2512976689635409	0.7183095373276267	0.397279345705081	0.19148936170212766	129.0	4.0	35.22782990761707	64.0	144.0	3559.0	11575.0	0.5	0.18571428571428572	0.6923076923076923	-1.0	0.11913498961651406	19.07768723046357	7.810249675906654	2.0	0.2692307692307692	100.0	7076.0	85.0	3.50316708958367E-4	20.591260281974	0.5470134477942465
16	321	small	api	A1	998.0	216.0	103.59797967999994	42.455844080000006	1.0222932218328607E-4	1214.0	148.46803731999995	39.319206502675	31.25699921617557	58.725194517682944	69.23327259745787	17.0	16.445244614321126	13.0	28.6374039599043	14.460761152212237	15.620499351813308	30.6272	1.033733483367938	1.2579328626763129	0.8217715857813112	0.40981343662434666	0.21643286573146292	85.0	6.0	34.40930106817051	123.0	132.0	3219.0	4612.0	0.5384615384615384	0.2100494233937397	0.5176470588235295	-1.0	0.07491158623296597	0.0	0.0	0.0	0.07058823529411765	86.0	8777.0	140.0	6.81278375492411E-4	29.154759474226502	0.7414890092515732
[truncated: 27 more columns]
