# Supplementary material for: Exploiting Single-Cell Quantitative Data to Map Genetic Variants Having Probabilistic Effects
Source: PLoS Genet. 2016 Aug 1;12(8):e1006213. doi: 10.1371/journal.pgen.1006213 (PMC4968810; doi:10.1371/journal.pgen.1006213)
Supplement: S1 Dataset — (ZIP) [file pgen.1006213.s007.zip › data/2014-10-07_morpho/segregants/gaelA1-3-3_C.xls]

image_number	cell_id	Cgroup	Agroup	C11-1_C	C11-2_C	C12-1_C	C12-2_C	C13_C	C101_C	C102_C	C103_C	C104_C	C105_C	C106_C	C107_C	C108_C	C109_C	C110_C	C111_C	C112_C	C113_C	C114_C	C115_C	C116_C	C117_C	C118_C	C126_C	C127_C	C128_C	A7-1_C	A7-2_C	A8-1_C	A8-2_C	A9_C	A101_C	A102_C	A103_C	A104_C	A120_C	A121_C	A122_C	A123_C	D14-1_C	D14-2_C	D14-3_C	D15-1_C	D15-2_C	D15-3_C	D16-1_C
1	3	large	F	827.0	550.0	90.25483391999994	71.59797967999997	4.682233533423047E-5	1377.0	164.26702715999997	33.24154027718932	30.4138126514911	21.801409486351815	20.282559088916607	25.079872407968907	26.65298003635323	13.0	14.409681260428675	36.75961356147789	15.231546211727817	41.56836983881352	0.9409781710623468	1.092975111608034	0.8609328438210616	0.7932869251464466	0.6650544135429263	89.0	3.0	32.69556544854363	63.0	143.0	5780.0	11718.0	0.6923076923076923	0.14960058097313	0.6941747572815534	-1.0	0.0376416358181871	123.87500059727807	50.9256762572105	3.0	0.6990291262135923	81.0	92.0	173.0	7332.0	8150.0	15482.0	132.0
1	5	large	F	1017.0	653.0	103.1543288399999	80.01219323999997	5.958871520547332E-5	1670.0	185.58073564	37.69615364994153	32.31098884280702	32.38811485340091	38.30577086810683	28.160255680657446	28.424085560484862	12.649110640673518	26.740128697495468	36.767676959056274	17.26267650163207	43.139115085262475	0.990718087332449	1.1666666666666667	0.849186931999242	0.7756552162159368	0.6420845624385447	80.0	5.0	36.22154055254967	117.0	101.0	13521.0	9147.0	0.6923076923076923	0.13053892215568863	0.463302752293578	0.038293585673728286	-1.0	81.63294844342606	32.29097495889688	3.0	0.6422018348623854	109.0	71.0	180.0	4855.0	2675.0	7530.0	52.0
1	15	large	iso	931.0	510.0	99.32590171999993	68.35533899999999	9.333647176197627E-5	1441.0	170.50966784	36.6742416417845	31.78049716414141	26.565051177077976	31.559586071332944	25.632011235952593	24.265578507160825	12.529964086141668	20.886594124614813	36.53183881937443	16.492422502470642	39.90674920069045	1.0563115661301268	1.1539857747463058	0.9153592611333082	0.6881924836956822	0.547798066595059	82.0	4.0	35.11409973215888	70.0	411.0	3568.0	19391.0	0.75	0.3337959750173491	0.8544698544698545	-1.0	0.16240771226809264	57.91375395018049	20.620844288350025	3.0	0.23284823284823286	90.0	94.0	184.0	4246.0	5644.0	9890.0	35.0
2	25	large	E	985.0	613.0	100.49747459999992	76.76955255999997	9.711419068214331E-5	1598.0	179.68124072	38.27531841800928	31.064449134018133	39.559667968994496	64.85521436932103	28.284271247461902	27.21282203476098	14.142135623730951	35.8194276799254	23.950207415242996	15.811388300841896	39.56911824517374	1.0393729548274075	1.2321260954244524	0.8435605403433617	0.7638953403113676	0.6223350253807106	61.0	4.0	34.9857113690718	201.0	149.0	12726.0	8826.0	0.5333333333333333	0.2190237797246558	0.4257142857142857	-1.0	0.01194552576971656	110.85525148431168	46.89983668033648	5.0	0.4257142857142857	88.0	89.0	177.0	6959.0	7972.0	14931.0	73.0
2	35	large	F	701.0	529.0	81.84062035999997	73.25483391999997	7.2408067394591E-5	1230.0	157.92388139999994	32.14031735997639	26.1725046566048	7.125016348901795	9.754530397850715	26.076809620810597	24.672990075127785	12.165525060596439	6.222713912870551	40.00381368681055	14.0	36.72790087438115	1.0568970174027656	1.2280184025820997	0.8606524260389545	0.8950913812452435	0.7546362339514978	48.0	3.0	31.25699921617557	5.0	90.0	319.0	8617.0	0.0	0.07723577235772358	0.9473684210526315	-1.0	0.08684646044959993	22.64911064067352	11.32455532033676	1.0	0.42105263157894735	81.0	70.0	151.0	6025.0	6467.0	12492.0	79.0
3	48	large	iso	1282.0	781.0	113.39696951999989	85.42640679999995	3.7357326349409995E-5	2063.0	201.2375898800001	42.04759208325728	37.05401462729781	77.81136679806812	79.92130964620138	31.25699921617557	29.922301541931354	16.1245154965971	48.611582702589295	9.60759592667008	18.24828759089466	49.37349798907485	1.0446054482932687	1.134764815801651	0.9205479705989215	0.7533394160496789	0.609204368174727	136.0	3.0	37.94733192202055	54.0	598.0	3704.0	41124.0	0.5882352941176471	0.31604459524963646	0.9171779141104295	-1.0	0.28540118793783675	87.8576731146883	32.99514544052098	4.0	0.24233128834355827	131.0	116.0	247.0	8587.0	7951.0	16538.0	96.0
3	51	large	F	736.0	690.0	92.49747459999995	89.08326103999995	1.0388441627611634E-4	1426.0	184.40916276	31.32091952673165	27.202941017470888	14.931417178137565	27.65330687739197	31.575306807693888	27.047766123405108	6.082762530298219	19.060743075900913	44.11287732562846	17.0	41.068536305431905	1.1673905587482505	1.1513799006738286	1.0139056258191166	0.9630885753933871	0.9375	157.0	4.0	33.37663853655727	108.0	229.0	7078.0	12878.0	0.0	0.23632538569424966	0.6795252225519288	-1.0	0.010606056949115894	112.01614962355248	42.502871815432286	2.0	0.314540059347181	80.0	65.0	145.0	8747.0	5469.0	14216.0	136.0
3	54	large	F	1018.0	624.0	100.98275595999989	79.42640679999997	4.279757584232027E-5	1642.0	183.23758988	38.600518131237564	32.202484376209235	50.169827887557865	57.51258580145556	28.071337695236398	27.29626052685063	13.152946437965905	36.03578571849091	25.557034369932694	16.0312195418814	42.721259008833506	1.028394994531333	1.1986813712967783	0.8579385808079898	0.7865343547512352	0.6129666011787819	107.0	3.0	34.92849839314596	138.0	110.0	6524.0	5616.0	0.6428571428571429	0.1510353227771011	0.4435483870967742	-1.0	0.06391073677307481	79.92272713829863	39.057628472920676	3.0	0.25	95.0	80.0	175.0	9629.0	9536.0	19165.0	129.0
4	59	large	E	1076.0	701.0	104.98275595999988	83.25483391999997	3.714815688014782E-5	1777.0	190.65180344000004	39.59797974644666	32.526911934581186	45.0	48.945186229037574	29.068883707497267	29.184671286373835	14.035668847618199	34.64823227814083	31.81980515339464	18.0	45.94759037636664	0.996032589240413	1.2173913043478262	0.8181696268760535	0.7930334192381213	0.6514869888475836	55.0	3.0	36.68787265568828	155.0	137.0	12085.0	8942.0	0.9333333333333333	0.16432189082723692	0.4691780821917808	0.04601378990397309	-1.0	98.58789130625115	37.83516599860456	2.0	0.4623287671232877	127.0	102.0	229.0	9190.0	7513.0	16703.0	94.0
4	60	large	E	859.0	616.0	92.84062035999995	77.18376611999997	1.1215234626461264E-4	1475.0	172.8528136	34.48187929913333	30.364452901377952	12.813205959037418	29.853015559654807	26.68332812825267	27.48718403176237	12.36931687685298	16.820428926406507	38.00496599586785	16.0312195418814	33.791114223551396	0.9707552471515154	1.135600216843312	0.8548389061160759	0.8313577162745277	0.7171129220023282	61.0	4.0	33.37663853655727	131.0	65.0	9272.0	5211.0	0.38461538461538464	0.13288135593220338	0.33163265306122447	0.022521242678517368	-1.0	27.205123533893484	13.44672500070921	1.0	0.19387755102040816	77.0	70.0	147.0	6975.0	5981.0	12956.0	118.0
4	67	large	F	1148.0	702.0	106.98275595999989	81.59797967999997	7.511354658897025E-5	1850.0	190.99494920000004	40.311288741492746	34.92849839314596	52.79699111023463	56.832371910978964	29.427877939124322	28.696499412859197	15.132745950421556	38.450767722654625	26.68308237902626	17.46424919657298	45.93475408423233	1.0254866809969647	1.154108839371207	0.8885528348917946	0.7627208604581928	0.6114982578397212	86.0	4.0	37.16180835212409	110.0	308.0	6770.0	16937.0	0.8125	0.22594594594594594	0.7368421052631579	-1.0	0.029096213442178682	123.8786196427279	53.478284098007336	2.0	0.23923444976076555	107.0	126.0	233.0	9135.0	11212.0	20347.0	97.0
5	78	large	E	1070.0	672.0	107.39696951999987	82.42640679999995	5.602128790473979E-5	1742.0	192.65180344000004	41.182520563948	31.76476034853718	29.05460409907714	46.873493013599926	29.410882339705484	27.678440006207286	11.40175425099138	30.692633250489546	37.620305863728376	19.0	42.053569318311915	1.0625917621480716	1.296484535443521	0.8195946292445087	0.767492855416653	0.6280373831775701	79.0	4.0	39.6232255123179	100.0	111.0	7705.0	9116.0	0.0	0.12112514351320322	0.5260663507109005	-1.0	0.023251852328728378	96.03112787083191	41.3707424812744	3.0	0.3886255924170616	78.0	72.0	150.0	9367.0	9850.0	19217.0	156.0
7	92	large	iso	745.0	430.0	88.42640679999995	64.355339	1.1063846577657246E-4	1175.0	155.19595935999993	33.24154027718932	27.16615541441225	31.90015691773374	51.91122711902469	21.213203435596427	25.58743535686483	11.313708498984761	24.27685339700614	26.061840153663788	14.317821063276353	30.84514445500237	0.8290476610781219	1.2236380072961648	0.6775268961365812	0.7277841691063719	0.5771812080536913	76.0	3.0	31.32091952673165	34.0	328.0	1204.0	14430.0	0.5555555555555556	0.3080851063829787	0.9060773480662984	-1.0	0.15545277653903247	44.488509435067826	15.811388300841896	1.0	0.1298342541436464	102.0	60.0	162.0	4183.0	3188.0	7371.0	34.0
7	99	large	E	860.0	662.0	93.01219323999995	78.94112543999998	2.7786218770999526E-4	1522.0	174.36753223999997	37.48332962798263	27.586228448267445	69.77514056883192	82.91006985584477	27.018512172212592	32.792590260040264	16.278820596099706	39.804361427010726	8.44624340137492	14.317821063276353	40.1110648367574	0.8239212565387453	1.3587696374760057	0.6063730258715726	0.84871803029424	0.7697674418604651	120.0	4.0	28.635642126552707	74.0	0.0	7542.0	0.0	0.0	0.04862023653088042	0.0	0.3584178366526229	-1.0	0.0	0.0	0.0	0.2702702702702703	86.0	64.0	150.0	8521.0	5607.0	14128.0	132.0
8	113	large	iso	745.0	430.0	88.42640679999995	64.355339	1.1063846577657246E-4	1175.0	155.19595935999993	33.24154027718932	27.16615541441225	31.90015691773374	51.91122711902469	21.213203435596427	25.58743535686483	11.313708498984761	24.27685339700614	26.061840153663788	14.317821063276353	30.84514445500237	0.8290476610781219	1.2236380072961648	0.6775268961365812	0.7277841691063719	0.5771812080536913	76.0	3.0	31.32091952673165	34.0	328.0	1204.0	14430.0	0.5555555555555556	0.3080851063829787	0.9060773480662984	-1.0	0.15545277653903247	44.488509435067826	15.811388300841896	1.0	0.1298342541436464	102.0	60.0	162.0	4183.0	3188.0	7371.0	34.0
8	120	large	E	860.0	662.0	93.01219323999995	78.94112543999998	2.7786218770999526E-4	1522.0	174.36753223999997	37.48332962798263	27.586228448267445	69.77514056883192	82.91006985584477	27.018512172212592	32.792590260040264	16.278820596099706	39.804361427010726	8.44624340137492	14.317821063276353	40.1110648367574	0.8239212565387453	1.3587696374760057	0.6063730258715726	0.84871803029424	0.7697674418604651	120.0	4.0	28.635642126552707	74.0	0.0	7542.0	0.0	0.0	0.04862023653088042	0.0	0.3584178366526229	-1.0	0.0	0.0	0.0	0.2702702702702703	86.0	64.0	150.0	8521.0	5607.0	14128.0	132.0
9	152	large	E	822.0	718.0	100.25483391999991	92.25483391999994	5.1619043582000484E-5	1540.0	195.33809496000006	34.132096331752024	29.068883707497267	28.82784098421746	33.61735718491917	32.01562118716424	29.56108487660824	5.0	25.957971974190812	40.93724451114999	17.204650534085253	46.88568656500418	1.0830326870885	1.1741798094210574	0.9223737952217911	0.9202033489339406	0.8734793187347932	145.0	3.0	33.54101966249684	64.0	20.0	8342.0	1705.0	0.0	0.05454545454545454	0.23809523809523808	0.34133673849768886	-1.0	108.00581559307155	47.872948228669756	3.0	1.0714285714285714	82.0	101.0	183.0	5818.0	7196.0	13014.0	100.0
9	153	large	E	987.0	730.0	99.56854239999991	84.25483391999995	7.651094385259761E-5	1717.0	186.65180344	39.408120990476064	30.805843601498726	34.50852298766841	41.822194966888276	28.160255680657446	32.706806971587994	14.317821063276353	29.105675966565382	34.47397882485948	17.0	43.648396305019055	0.860990670997628	1.279241740633872	0.6730476685126002	0.8461993305226896	0.7396149949341438	83.0	3.0	35.510561809129406	170.0	88.0	11888.0	7480.0	0.0	0.15026208503203262	0.34108527131782945	0.08993901584347151	-1.0	106.13933524777946	46.27414235995977	3.0	0.41472868217054265	112.0	65.0	177.0	10364.0	5191.0	15555.0	143.0
10	160	large	E	927.0	786.0	102.7401152799999	95.66904747999993	1.2681314196058376E-4	1713.0	201.23758988000006	37.8549864614954	30.805843601498726	15.895268372581313	40.27295566323374	34.0	29.07981820934074	8.06225774829855	26.65434845753584	42.394553997426065	17.029386365926403	41.23317307692307	1.1691957547753462	1.2288248603473961	0.9514746913932125	0.9311752008382604	0.8478964401294499	87.0	4.0	36.345563690772494	139.0	34.0	17518.0	3404.0	0.0	0.10099241097489783	0.19653179190751446	0.3896684693998721	-1.0	139.90412933501125	62.426030378143835	4.0	0.7052023121387283	94.0	34.0	128.0	8918.0	2107.0	11025.0	130.0
10	161	medium	iso	1223.0	511.0	110.7401152799999	68.76955256000001	3.644940875155226E-5	1734.0	181.9238814	41.182520563948	36.71511950137164	89.01788283677581	85.3893506813394	24.166091947189145	25.44662437425279	15.652475842498529	41.08539197771227	2.451306198162795	17.0	41.21877779702019	0.9496777093798224	1.1216774212708056	0.8466584878778108	0.620999466960281	0.4178250204415372	90.0	4.0	36.40054944640259	115.0	367.0	5300.0	19701.0	0.5333333333333333	0.2779700115340254	0.7614107883817427	-1.0	0.1904705808707696	73.24016375152479	24.497120349500367	2.0	0.2551867219917012	98.0	77.0	175.0	8287.0	9001.0	17288.0	87.0
11	182	large	E	1145.0	650.0	110.1543288399999	78.18376611999996	7.82972544327149E-5	1795.0	190.75230852	39.20459156782532	34.132096331752024	43.38969939750103	59.368845845739116	28.635642126552707	28.396375417815417	14.317821063276353	37.29155033972714	27.92093373747612	18.439088914585774	43.338828974140846	1.0084259594830958	1.1486136446695339	0.8779505312016633	0.7097657163665583	0.5676855895196506	74.0	3.0	38.27531841800928	137.0	85.0	7670.0	4626.0	0.6428571428571429	0.12367688022284122	0.38288288288288286	0.03390330959296721	-1.0	53.57404239376651	24.651411828327507	1.0	0.26126126126126126	95.0	88.0	183.0	6529.0	7194.0	13723.0	93.0
11	187	large	iso	831.0	551.0	91.66904747999993	72.59797968	9.321466591614993E-5	1382.0	166.26702715999994	34.20526275297414	29.206163733020468	20.01876039378397	36.482769891693074	25.96150997149434	25.647055586923713	13.341664064126334	20.87398085950729	35.54044308895105	16.1245154965971	35.10704189327075	1.012260837642936	1.1711658903802453	0.8643189201098427	0.791957391024917	0.6630565583634176	62.0	4.0	33.61547262794322	153.0	430.0	7248.0	21354.0	0.6428571428571429	0.42185238784370477	0.7375643224699828	-1.0	0.11347909949771133	87.26693864192694	35.5136262129638	5.0	0.2830188679245283	89.0	74.0	163.0	9546.0	9550.0	19096.0	156.0
11	188	large	F	1036.0	687.0	111.3969695199999	89.66904747999993	1.3418037102503103E-4	1723.0	203.4802305600001	39.395431207184416	31.78049716414141	52.034975910431136	79.74678684214079	30.23243291566195	29.258536256487538	7.211102550927978	43.152212018178815	15.449726839201416	17.0	43.85250508244481	1.0332858981952135	1.2396102868911407	0.8335570534725274	0.8049505104705833	0.6631274131274131	92.0	4.0	36.05551275463989	125.0	95.0	12042.0	8867.0	0.7142857142857143	0.1276842716192687	0.4318181818181818	0.008763599891166613	-1.0	93.09882160023884	34.09217769561136	6.0	0.5636363636363636	101.0	70.0	171.0	8822.0	5304.0	14126.0	134.0
11	193	large	iso	742.0	475.0	85.84062035999995	68.18376612	6.472251125779093E-5	1217.0	156.02438647999992	32.64965543462902	28.178005607210743	26.56505117707799	40.40110056271776	23.769728648009426	24.30620638585223	13.0	21.715389965433367	30.98161069911206	14.422205101855956	33.50444853168724	0.9779283640842007	1.158692914244931	0.8439927025198678	0.7943065396551153	0.6401617250673854	90.0	3.0	30.805843601498726	31.0	370.0	2058.0	27585.0	0.5384615384615384	0.3294987674609696	0.9226932668329177	-1.0	0.21304219776176986	66.9178811199741	20.591260281974	4.0	0.44389027431421446	63.0	72.0	135.0	6361.0	8990.0	15351.0	136.0
11	196	large	N	754.0	495.0	87.25483391999994	68.94112544	1.6773651058300254E-4	1249.0	158.61017291999994	33.52610922848042	27.51363298439521	24.919664369832407	45.093163787020885	25.942243542145693	23.04034746443272	12.529964086141668	24.637514433029203	32.056835260550294	14.866068747318506	34.78619020424082	1.1259484511764684	1.2185271660596506	0.9240240862396577	0.7901123908299342	0.656498673740053	93.0	3.0	31.906112267087632	-1.0	-1.0	-1.0	-1.0	-1.0	-1.0	-1.0	-1.0	-1.0	-1.0	-1.0	-1.0	-1.0	76.0	82.0	158.0	6404.0	6507.0	12911.0	125.0
12	214	large	iso	933.0	575.0	97.25483391999992	72.94112543999998	8.436533610696838E-5	1508.0	172.61017291999997	37.36308338453881	30.083217912982647	29.475889003245744	42.00469671239726	26.076809620810597	26.75400382125117	15.264337522473747	25.104994423135672	33.008436892366596	15.556349186104045	37.51541016000051	0.9746881175256966	1.241990916417704	0.7847787811017221	0.7500000000000003	0.6162915326902465	74.0	4.0	35.0	43.0	449.0	2047.0	26755.0	0.5	0.32625994694960214	0.9126016260162602	-1.0	0.18732421151983983	69.36054697099314	27.015998543921505	1.0	0.2032520325203252	71.0	110.0	181.0	8138.0	12344.0	20482.0	166.0
12	222	large	iso	922.0	504.0	96.18376611999994	69.76955256000001	7.94149044382684E-5	1426.0	168.36753223999995	36.124783736376884	31.064449134018133	41.035345277143875	61.73977413492952	23.853720883753127	25.797079714303035	13.601470508735444	31.55728234442119	24.046780832239946	15.811388300841896	35.82772306650668	0.9246674874802816	1.1628979345658914	0.7951407083936898	0.7253776325721613	0.5466377440347071	99.0	3.0	34.132096331752024	20.0	415.0	1095.0	29680.0	0.5	0.30504908835904626	0.9540229885057471	-1.0	0.19706654629452539	46.20702119891784	17.804493814764857	2.0	0.1724137931034483	90.0	76.0	166.0	8278.0	9095.0	17373.0	117.0
13	237	large	iso	832.0	503.0	92.66904747999992	68.94112544	1.2504256762987335E-4	1335.0	164.02438647999992	34.92849839314596	28.635642126552707	21.370622269343187	38.817810692625386	25.942243542145693	23.79315750202635	12.529964086141668	21.930516204221156	35.131043877209784	15.556349186104045	34.985490410710575	1.0903237008344233	1.2197560731756083	0.8938866752233414	0.7439498658371237	0.6045673076923077	95.0	3.0	33.60059523282288	34.0	385.0	1850.0	24444.0	0.6666666666666666	0.3138576779026217	0.918854415274463	-1.0	0.1967237973064399	57.41570228689814	18.439088914585774	3.0	0.3341288782816229	64.0	69.0	133.0	5236.0	6567.0	11803.0	114.0
14	252	large	E	1063.0	615.0	105.81118307999988	80.42640679999995	4.268843081947477E-5	1678.0	188.65180344000004	38.948684188300895	32.64965543462902	31.941756605128717	35.97172842411379	29.154759474226502	25.71407514228642	12.041594578792296	27.240971604342285	39.908537552834524	19.235384061671343	46.37661139753271	1.1338054864077896	1.1929278784054478	0.9504392570012821	0.7600936352747568	0.5785512699905927	130.0	3.0	38.600518131237564	133.0	45.0	11839.0	3125.0	0.15384615384615385	0.10607866507747318	0.25280898876404495	0.08061103773159335	-1.0	36.272545193288295	12.407317850634978	2.0	0.3258426966292135	97.0	27.0	124.0	15139.0	2754.0	17893.0	249.0
14	259	large	iso	729.0	475.0	84.18376611999996	66.94112544	9.763844093679366E-5	1204.0	153.53910511999993	31.575306807693888	27.459060435491963	30.677280021796435	46.02206980080501	23.853720883753127	23.941851337457887	12.206555615733702	24.00610086282043	28.47876029251288	13.45362404707371	33.360000793145524	0.9963189791606936	1.149904851328471	0.8664360168666637	0.7951785543138875	0.6515775034293553	89.0	3.0	30.23243291566195	57.0	340.0	2245.0	14183.0	0.6363636363636364	0.329734219269103	0.8564231738035264	-1.0	0.19953614586555982	43.35711728580658	19.849433241279208	2.0	0.19143576826196473	98.0	75.0	173.0	6583.0	4662.0	11245.0	101.0
14	269	large	E	846.0	728.0	96.66904747999993	87.25483391999994	1.391033853104932E-4	1574.0	185.9238814	36.6742416417845	27.459060435491963	54.51602020496817	79.55580452464415	30.083217912982647	29.414722713308105	11.704699910719626	40.8188399537185	14.312215850329364	13.45362404707371	41.506522779479276	1.0227265511284964	1.3355971056599423	0.7657448094147741	0.902613982392371	0.8605200945626478	83.0	4.0	31.38470965295043	128.0	86.0	8948.0	4330.0	0.0	0.13595933926302414	0.40186915887850466	0.07832583336321186	-1.0	105.2107481639141	45.83281572999748	1.0	0.2570093457943925	85.0	84.0	169.0	5663.0	4690.0	10353.0	106.0
15	275	large	E	729.0	654.0	81.59797967999995	76.76955255999998	1.1557021810311873E-4	1383.0	161.19595935999996	33.015148038438355	27.018512172212592	39.28940686250036	46.73570458892839	26.870057685088806	31.091274993686895	16.97056274847714	28.411200789041448	29.46128176586469	14.212670403551895	39.01565651488127	0.8642314504807149	1.2219454508821197	0.7072586176877439	0.9408266339566806	0.897119341563786	140.0	4.0	30.463092423455635	87.0	76.0	7192.0	6643.0	0.0	0.11785972523499638	0.4662576687116564	0.14221560438567607	-1.0	101.8119406014732	45.86243797306004	4.0	0.6012269938650306	107.0	91.0	198.0	6615.0	5220.0	11835.0	93.0
15	288	large	E	1075.0	631.0	111.39696951999989	83.25483391999997	3.750016082624582E-5	1706.0	197.48023056000008	38.0	34.0147027033899	66.37062226934319	74.57783868126133	30.083217912982647	26.093966749486004	7.615773105863909	45.0	14.170342872112299	17.46424919657298	46.68085538221445	1.1528802118050994	1.117163960871924	1.0319704646624115	0.7473707254222265	0.5869767441860465	138.0	3.0	35.22782990761707	203.0	237.0	10456.0	10301.0	0.0	0.25791324736225085	0.5386363636363637	0.23830719728533256	-1.0	91.8798734697816	38.568973394586024	3.0	0.11363636363636363	112.0	30.0	142.0	10801.0	1938.0	12739.0	144.0
16	314	large	F	905.0	578.0	96.49747459999992	73.355339	5.366697426864737E-5	1483.0	172.26702715999997	35.77708763999664	30.4138126514911	11.003540851749506	19.983106521899984	26.1725046566048	30.07362635862828	13.45362404707371	12.074767078498864	41.09974682633932	16.401219466856727	35.33288128641647	0.8702809679317497	1.1763433953500924	0.7398188074773394	0.7601788472089203	0.6386740331491713	151.0	3.0	35.22782990761707	120.0	132.0	8678.0	10003.0	0.6363636363636364	0.16992582602832096	0.5238095238095238	0.00801014592542617	-1.0	128.09559067083762	51.26400744349817	2.0	0.6309523809523809	90.0	96.0	186.0	7956.0	8702.0	16658.0	92.0
16	322	large	iso	842.0	532.0	92.01219323999995	70.52691187999999	5.236635705328019E-5	1374.0	164.95331867999997	35.0	30.01666203960727	34.695153531233956	43.36342295838327	24.758836806279895	25.601154356277693	12.727922061357855	26.0	29.61688407681561	15.811388300841896	37.8664562919575	0.9670984543010948	1.1660190581423466	0.8294019274795011	0.7664952806422205	0.6318289786223278	130.0	3.0	32.7566787083184	83.0	380.0	3448.0	16749.0	0.6	0.3369723435225619	0.8207343412526998	-1.0	0.18854380476000937	61.99421326909466	23.49635960296909	4.0	0.20086393088552915	75.0	101.0	176.0	4468.0	6062.0	10530.0	67.0
[truncated: 67 more columns]
