# Supplementary material for: Exploiting Single-Cell Quantitative Data to Map Genetic Variants Having Probabilistic Effects
Source: PLoS Genet. 2016 Aug 1;12(8):e1006213. doi: 10.1371/journal.pgen.1006213 (PMC4968810; doi:10.1371/journal.pgen.1006213)
Supplement: S1 Dataset — (ZIP) [file pgen.1006213.s007.zip › data/2014-10-07_morpho/segregants/gaelA1-3_A.xls]

image_number	cell_	Agroup	C11-1_A	C12-1_A	C13_A	C103_A	C104_A	C115_A	C126_A	C127_A	A7-1_A	A8-1_A	A101_A	A120_A	A121_A	A122_A	A123_A	D14-1_A	D15-1_A	D16-1_A	D17-1_A	D102_A	D105_A	D117_A	D127_A	D135_A	D147_A	D148_A	D154_A	D155_A	D173_A	D176_A	D179_A	D182_A	D188_A	D191_A	D194_A
1	3	B	947.0	118.22539663999986	1.968802594539973E-4	39.6232255123179	29.732137494637012	1.3326732906258425	89.0	4.0	88.0	7520.0	0.09292502639915523	11.661903789690601	5.830951894845301	1.0	0.3181818181818182	114.0	10106.0	143.0	5.639227200502017E-4	25.45584412271571	0.6424475492234246	5.0	26.1725046566048	5.656854249492381	0.23363465675799888	0.27569820671823103	10.10503636503796	1.9749340108819808	7.615773105863909	13.038404810405298	5.830951894845301	2.23606797749979	1.0	88.64912280701755	1.6131011280427467
1	4	B	921.0	111.7401152799999	6.652939927610134E-5	38.28837943815329	29.832867780352597	1.2834293947217956	133.0	3.0	101.0	8968.0	0.10966340933767643	64.01802219530771	26.30589287593181	1.0	1.1683168316831682	92.0	7770.0	128.0	0.001538866947610686	23.345235059857504	0.6097211582842452	3.605551275463989	22.627416997969522	3.1622776601683795	0.19999999999999998	0.18864566947613626	15.708637829015743	30.963756532073546	7.810249675906654	12.083045973594572	5.385164807134504	2.243765308275509	1.0	84.45652173913044	1.5155727155727154
1	9	A	1170.0	124.81118307999986	2.9065174767002757E-5	40.45985664828782	36.235341863986875	1.1165854816592624	132.0	3.0	319.0	35394.0	0.2726495726495726	86.93693874357646	29.068883707497267	2.0	0.3793103448275862	208.0	13096.0	93.0	0.0023852914741003426	23.259406699226016	0.5748761519700122	5.830951894845301	25.632011235952593	8.94427190999916	0.33333333333333337	0.5261336417646564	71.87813975209863	67.47943439710312	11.180339887498949	19.235384061671343	6.082762530298219	3.162277660168379	3.1622776601683795	62.96153846153846	1.4770922419059256
1	11	B	786.0	101.74011527999993	7.452599508556833E-5	33.24154027718932	28.284271247461902	1.1752659273543158	115.0	3.0	130.0	9460.0	0.16539440203562342	28.063324203046612	12.649110640673518	2.0	0.36923076923076925	231.0	5033.0	36.0	0.0021274110240654133	19.1049731745428	0.5747318871277701	2.23606797749979	20.808652046684813	5.0	0.14285714285714285	0.3333333333333333	15.945395900922861	42.51044707800085	12.083045973594572	21.93171219946131	6.708203932499369	3.269386622730461	3.1622776601683795	21.78787878787879	1.6522948539638387
1	12	B	1000.0	114.9116881599999	6.920716150220774E-5	38.62641583165593	31.016124838541646	1.2453656294179436	129.0	3.0	182.0	14123.0	0.182	66.38060229511555	30.675723300355934	2.0	0.4175824175824176	89.0	5661.0	87.0	7.612022673257981E-4	21.095023109728988	0.5461294467927503	4.0	21.95449840010015	4.123105625617661	0.25	0.25	68.74949449286676	54.71325102494029	6.082762530298219	11.704699910719626	5.385164807134504	2.17350820818199	1.0	63.60674157303371	1.3677795442501324
1	16	B	831.0	104.91168815999993	4.0154623280924135E-5	33.60059523282288	29.410882339705484	1.14245451206546	106.0	3.0	80.0	6380.0	0.09626955475330927	67.58600064959877	25.709920264364882	1.0	0.775	108.0	5981.0	88.0	0.0032791718203053865	17.69180601295413	0.5265325179618192	2.0	17.804493814764857	1.4142135623730951	0.13333333333333333	0.08333333333333334	54.462322208025626	9.462322208025618	11.180339887498949	17.46424919657298	5.385164807134504	3.243029660565926	1.4142135623730951	55.379629629629626	1.5890319344591206
1	17	B	817.0	104.08326103999994	1.0164659240416482E-4	36.05551275463989	27.51363298439521	1.31045990091855	112.0	3.0	48.0	5440.0	0.0587515299877601	40.56603223942569	19.235384061671343	2.0	0.7708333333333334	60.0	6498.0	153.0	5.931470014464447E-4	24.351591323771842	0.6753916242846414	6.324555320336759	24.041630560342615	6.082762530298219	0.3508232077228117	0.3333333333333333	1.005086005254185	9.977712620150584	5.830951894845301	9.848857801796104	3.605551275463989	2.7315816776253388	1.0	108.3	1.4127423822714682
1	20	B	808.0	103.4974745999999	4.24848496608406E-5	35.17101079013795	28.160255680657446	1.2489592136159477	89.0	3.0	90.0	6004.0	0.11138613861386139	72.65487146562167	26.92582403567252	2.0	0.6666666666666666	52.0	7090.0	199.0	3.971753868219387E-4	18.384776310850235	0.5227252756695119	3.0	18.110770276274835	3.1622776601683795	0.21428571428571427	0.22703830459324992	73.61045966596521	87.95459151111277	5.0990195135927845	9.219544457292887	4.123105625617661	2.23606797749979	1.0	136.34615384615384	1.4595204513399154
1	21	B	824.0	104.08326103999993	4.669194960140069E-5	35.12833614050059	29.154759474226502	1.2048919893012622	105.0	3.0	64.0	8704.0	0.07766990291262135	15.620499351813308	7.810249675906654	1.0	0.5625	74.0	5293.0	99.0	4.616594056977818E-4	20.223748416156685	0.575710399014318	2.8284271247461903	20.615528128088304	4.47213595499958	0.17374889710522776	0.2701716134791496	41.820169880135765	60.255118703057775	5.385164807134504	9.433981132056603	4.47213595499958	2.1095023109728985	2.0	71.52702702702703	1.3840921972416398
2	22	B	836.0	107.39696951999989	1.0311274711472939E-4	35.608987629529715	27.80287754891569	1.2807662648184581	68.0	3.0	72.0	3704.0	0.0861244019138756	12.649110640673518	6.324555320336759	1.0	0.2916666666666667	71.0	11622.0	183.0	5.146212485124203E-4	21.633307652783937	0.6075238048846953	4.123105625617661	20.808652046684813	3.1622776601683795	0.23608834134288123	0.17541160386140586	24.1209831194426	19.722277764447057	5.830951894845301	10.63014581273465	5.0	2.12602916254693	1.0	163.69014084507043	1.117965926690759
2	25	B	854.0	107.74011527999991	4.995954462828015E-5	36.40054944640259	26.92582403567252	1.3518824678560455	136.0	3.0	59.0	10425.0	0.06908665105386416	59.7136222461107	23.323807579381203	3.0	1.5254237288135593	74.0	6818.0	124.0	4.5244400239211096E-4	22.847319317591726	0.6276641332360352	5.0	25.079872407968907	7.0710678118654755	0.29061909685954823	0.41666666666666674	37.60599135740172	29.47588900324574	5.385164807134504	9.486832980505138	4.123105625617661	2.3008949665421112	2.23606797749979	92.13513513513513	1.3458492226459373
2	27	B	717.0	96.91168815999993	1.0007693220571354E-4	32.28002478313795	27.892651361962706	1.1572949578812115	68.0	3.0	35.0	4659.0	0.04881450488145049	35.827139104262066	16.492422502470642	3.0	0.9714285714285714	165.0	4318.0	34.0	0.001211961537905861	17.08800749063506	0.5293678553667434	1.0	16.492422502470642	1.0	0.07142857142857142	0.058823529411764705	72.64597536373867	17.35402463626133	10.198039027185569	17.11724276862369	6.082762530298219	2.814057376621685	1.4142135623730951	26.169696969696968	1.299212598425197
2	33	A	802.0	101.74011527999993	5.5540615084039406E-5	33.015148038438355	29.017236257093817	1.1377771385917972	126.0	3.0	493.0	12017.0	0.614713216957606	0.0	0.0	0.0	0.0	68.0	4237.0	80.0	4.8427254421981873E-4	19.235384061671343	0.5826229838277955	3.605551275463989	19.4164878389476	4.47213595499958	0.22803508501982758	0.2857142857142857	56.309932474020215	63.43494882292201	5.385164807134504	9.055385138137417	5.0990195135927845	1.775907135479261	1.0	62.30882352941177	1.2839273070568797
2	34	A	752.0	98.6690474799999	6.707791978655174E-5	32.64965543462902	27.018512172212592	1.2084179627110563	74.0	3.0	202.0	7137.0	0.26861702127659576	16.97056274847714	8.48528137423857	1.0	0.16831683168316833	62.0	4539.0	99.0	3.935715480024704E-4	17.029386365926403	0.5215793593908689	1.4142135623730951	17.029386365926403	1.4142135623730951	0.08687444855261388	0.08687444855261388	4.763641690726189	4.763641690726189	5.0	8.602325267042627	5.0	1.7204650534085253	0.0	73.20967741935483	1.352280237937872
2	36	B	872.0	109.7401152799999	1.781240091545921E-4	36.013886210738214	29.017236257093817	1.2411204806568694	66.0	3.0	119.0	2830.0	0.13646788990825687	0.0	0.0	0.0	0.0	78.0	11552.0	197.0	7.617712711880919E-4	21.587033144922902	0.5994086008548093	5.0	21.587033144922902	5.0	0.3333333333333333	0.3333333333333333	53.13010235415598	53.13010235415598	5.385164807134504	10.44030650891055	5.0990195135927845	2.047512562185564	0.0	148.10256410256412	1.3301592797783932
2	37	B	710.0	96.91168815999991	1.316568531920407E-4	32.28002478313795	25.96150997149434	1.243380096865757	71.0	2.0	114.0	10752.0	0.16056338028169015	60.690464736354414	24.839484696748443	1.0	0.5964912280701754	83.0	6039.0	99.0	6.361458383463249E-4	17.88854381999832	0.5541675986984596	4.0	17.88854381999832	4.0	0.2857142857142857	0.2857142857142857	75.96375653207352	75.96375653207352	5.830951894845301	10.816653826391969	5.0	2.1633307652783937	0.0	72.75903614457832	1.360655737704918
2	38	A	813.0	103.15432883999989	4.086065650303416E-5	33.54101966249684	29.546573405388315	1.1351915229662495	106.0	3.0	317.0	11831.0	0.3899138991389914	42.5694342769135	19.4164878389476	3.0	0.1167192429022082	63.0	6479.0	144.0	7.646632116253118E-4	20.0	0.5962847939999439	5.0990195135927845	21.633307652783937	5.830951894845301	0.3333333333333333	0.3616202853397895	53.67317404787977	34.01934998982648	5.385164807134504	9.486832980505138	4.123105625617661	2.3008949665421112	2.0	102.84126984126983	1.4002160827288164
2	39	B	736.0	98.32590171999992	8.093149399481981E-5	30.805843601498726	27.65863337187866	1.1137876259938397	116.0	3.0	106.0	10312.0	0.14402173913043478	63.336555102660355	25.96150997149434	4.0	0.46226415094339623	119.0	5393.0	42.0	0.0022291336158365336	17.029386365926403	0.5527972739918056	4.47213595499958	17.0	4.0	0.3333333333333333	0.3076923076923077	74.74488129694222	78.69006752597979	9.219544457292887	15.132745950421556	6.082762530298219	2.4878081093985505	2.0	45.319327731092436	0.9267569071017987
2	40	B	712.0	96.91168815999994	9.156912373937482E-5	32.0624390837628	27.018512172212592	1.186684110486945	88.0	3.0	61.0	8077.0	0.08567415730337079	30.808367882363548	14.035668847618199	2.0	0.8032786885245902	121.0	6159.0	71.0	0.0020973238344540257	19.1049731745428	0.5958677418343392	3.1622776601683795	19.4164878389476	4.242640687119285	0.18864566947613626	0.2853908964926964	14.858614447924651	41.423665625002656	8.602325267042627	15.811388300841896	4.47213595499958	3.5355339059327373	2.0	50.900826446280995	1.3948692969637928
2	41	B	783.0	102.32590171999992	3.922418100611999E-5	34.20526275297414	27.80287754891569	1.2302777902321174	78.0	3.0	90.0	5646.0	0.11494252873563218	43.68204751978487	19.1049731745428	2.0	0.7555555555555555	69.0	4555.0	90.0	6.541198282574353E-4	18.788294228055936	0.5492808040605476	5.0	20.591260281974	5.0990195135927845	0.35179877236514595	0.31323027878410764	77.10625595511783	51.54629078329403	6.4031242374328485	10.0	4.242640687119285	2.3570226039551585	2.23606797749979	66.01449275362319	1.363336992316136
3	42	B	616.0	90.66904747999993	1.6992050664326795E-4	29.120439557122072	25.0	1.164817582284883	87.0	3.0	40.0	5590.0	0.06493506493506493	50.193785641951834	22.02271554554524	1.0	0.725	90.0	4800.0	80.0	0.002051888592714319	15.524174696260024	0.5331023477790613	1.0	18.439088914585774	4.0	0.06666666666666667	0.26666666666666666	15.945395900922856	15.945395900922856	7.280109889280518	11.40175425099138	5.385164807134504	2.1172526114494827	3.0	53.333333333333336	1.5
3	43	B	624.0	90.42640679999995	1.1639636280589371E-4	29.732137494637012	24.758836806279895	1.200869722890038	104.0	3.0	64.0	7541.0	0.10256410256410256	49.88203710040501	21.633307652783937	2.0	0.65625	69.0	4105.0	97.0	4.735289996965107E-4	16.64331697709324	0.5597753266173785	4.47213595499958	16.64331697709324	4.47213595499958	0.35691530512412484	0.35691530512412484	74.29136217098426	74.29136217098426	5.385164807134504	9.433981132056603	4.47213595499958	2.1095023109728985	0.0	59.492753623188406	1.630450669914738
3	44	A	1020.0	119.98275595999986	1.0953246141766869E-4	41.7612260356422	30.364452901377952	1.3753327343417099	128.0	3.0	300.0	24772.0	0.29411764705882354	50.25349184785197	20.518284528683193	1.0	0.21	60.0	7927.0	182.0	2.6068445722177966E-4	24.166091947189145	0.578672951952224	4.47213595499958	22.825424421026653	5.0	0.23802777946288958	0.3333333333333333	46.7357045889284	73.30075576600638	5.0	8.602325267042627	4.242640687119285	2.0275875100994067	2.23606797749979	132.11666666666667	1.3775703292544468
3	46	B	813.0	103.49747459999993	4.49331695623534E-5	34.713109915419565	29.427877939124322	1.1795994936239875	136.0	3.0	80.0	8538.0	0.0984009840098401	65.90009607931364	24.08318915758459	2.0	1.1125	69.0	5144.0	101.0	3.519831052042232E-4	20.024984394500787	0.5768709413617156	4.242640687119285	19.0	4.47213595499958	0.2606233456578416	0.2857142857142857	58.24051991518719	76.6754687381092	5.0990195135927845	9.219544457292887	4.123105625617661	2.23606797749979	1.4142135623730951	74.55072463768116	1.354782270606532
3	48	B	767.0	100.91168815999991	3.809250266486031E-5	32.57299494980466	27.51363298439521	1.1838856383771255	141.0	4.0	28.0	4074.0	0.03650586701434159	21.655990779013514	10.770329614269007	1.0	1.5	84.0	2847.0	49.0	0.0010225706377070662	17.46424919657298	0.5361573052611704	2.0	17.88854381999832	3.0	0.14285714285714285	0.21428571428571427	72.64597536373867	72.64597536373867	6.082762530298219	11.704699910719626	4.123105625617661	2.8388067087090953	1.0	33.892857142857146	1.4457323498419388
3	49	B	734.0	98.66904747999995	5.8969307658943126E-5	32.7566787083184	27.65863337187866	1.1843202181356896	104.0	3.0	98.0	7140.0	0.1335149863760218	51.82739026694112	21.0	1.0	0.6224489795918368	145.0	7943.0	100.0	0.001985691760088614	16.492422502470642	0.5034827446740647	0.0	17.46424919657298	1.0	0.0	0.06666666666666667	-1.0	14.036243467926482	10.44030650891055	19.6468827043885	6.082762530298219	3.229927620308609	1.0	54.779310344827586	1.825506735490369
3	50	B	717.0	96.91168815999994	8.238988984274522E-5	32.7566787083184	26.68332812825267	1.227608435907033	93.0	4.0	90.0	7855.0	0.12552301255230125	51.303407762084554	20.591260281974	2.0	0.7222222222222222	67.0	7456.0	173.0	5.131958885976626E-4	17.029386365926403	0.5198752449100364	5.0990195135927845	18.027756377319946	5.385164807134504	0.38218767082460553	0.4142434467026541	87.27368900609373	82.23483398157467	5.0990195135927845	9.486832980505138	4.123105625617661	2.3008949665421112	1.0	111.28358208955224	1.5545869098712446
3	52	B	1170.0	125.74011527999987	1.4348062548363372E-4	40.607881008493905	34.52535300326414	1.1761756933999983	92.0	3.0	78.0	7863.0	0.06666666666666667	17.032374815117098	7.810249675906654	2.0	0.4358974358974359	89.0	11687.0	190.0	4.223811087496146E-4	24.515301344262525	0.6037079683900445	4.47213595499958	24.73863375370596	5.0	0.2222222222222222	0.25	18.034285567129857	28.339132035895886	5.830951894845301	11.40175425099138	5.0	2.2803508501982757	1.0	131.31460674157304	1.4469068195430819
4	58	B	777.0	101.15432883999989	8.762656344812852E-5	33.83784863137726	26.627053911388696	1.2708070800466749	71.0	3.0	54.0	3792.0	0.0694980694980695	10.198039027185569	5.0990195135927845	1.0	0.3888888888888889	80.0	6906.0	121.0	7.050002625873125E-4	20.615528128088304	0.6092446465101766	4.47213595499958	22.02271554554524	5.830951894845301	0.2701716134791496	0.350347944635714	30.699722550814414	26.301017195818872	6.4031242374328485	10.63014581273465	5.0	2.12602916254693	1.4142135623730951	86.325	1.4016796988126266
4	59	B	888.0	109.1543288399999	7.52374328373407E-5	36.138621999185304	28.861739379323623	1.2521290392177402	143.0	3.0	102.0	12613.0	0.11486486486486487	39.881965659168486	17.029386365926403	2.0	0.7352941176470589	78.0	3955.0	60.0	5.238687167736614E-4	20.09975124224178	0.5561847721447404	4.242640687119285	19.1049731745428	3.605551275463989	0.2853908964926964	0.23620751769642942	57.52880770915151	68.83874018317172	5.830951894845301	9.433981132056603	5.0	1.8867962264113207	1.0	50.705128205128204	1.1833122629582806
4	61	B	955.0	112.56854239999988	5.637090457584342E-5	37.53664875824692	31.144823004794873	1.2052291564626325	147.0	3.0	201.0	16526.0	0.21047120418848167	52.177985525474625	22.847319317591726	2.0	0.3582089552238806	87.0	9125.0	135.0	0.0011110773605594944	25.553864678361276	0.6807710737029238	8.0	23.706539182259394	7.280109889280518	0.47058823529411764	0.434294945450817	40.60129464500447	56.546690545927326	6.4031242374328485	10.295630140987	4.47213595499958	2.3021728866442674	2.23606797749979	104.88505747126437	1.2871232876712329
4	62	B	790.0	104.0832610399999	1.2397719963849754E-4	35.014282800023196	27.0	1.296825288889748	149.0	3.0	149.0	15087.0	0.18860759493670887	80.88741626929925	24.331050121192877	3.0	0.7919463087248322	84.0	5573.0	87.0	5.770221240877198E-4	20.396078054371138	0.5825073776566866	4.47213595499958	21.37755832643195	5.0	0.31234752377721214	0.3333333333333333	63.43494882292201	53.13010235415598	6.082762530298219	10.198039027185569	5.0990195135927845	2.0	1.0	66.3452380952381	1.3113224475148033
4	68	B	829.0	106.32590171999992	1.1808667008322196E-4	35.22782990761707	28.844410203711913	1.2213052601465115	120.0	3.0	202.0	12375.0	0.2436670687575392	44.83062473641873	18.439088914585774	2.0	0.3465346534653465	79.0	7483.0	136.0	0.0010307738106962957	19.72308292331602	0.5598722082807444	2.0	18.35755975068582	1.4142135623730951	0.125	0.1	35.537677791974374	80.53767779197437	7.0710678118654755	11.180339887498949	4.123105625617661	2.711630722733202	1.4142135623730951	94.72151898734177	1.4357877856474677
4	69	A	804.0	103.15432883999989	4.2732823005326585E-5	33.421549934136806	29.206163733020468	1.1443320745459775	113.0	3.0	473.0	12449.0	0.5883084577114428	45.65084884205331	22.825424421026653	1.0	0.05708245243128964	63.0	3873.0	66.0	6.1870170689242E-4	19.79898987322333	0.5924019057237265	3.1622776601683795	19.849433241279208	4.0	0.18864566947613626	0.25	31.328692867804172	49.76364169072618	5.385164807134504	9.219544457292887	4.123105625617661	2.23606797749979	1.4142135623730951	61.476190476190474	1.0735863671572425
4	70	B	741.0	100.32590171999992	9.776562099005366E-5	33.015148038438355	26.627053911388696	1.2399099107362155	85.0	3.0	81.0	7540.0	0.10931174089068826	60.299619509539156	25.238858928247925	3.0	0.6049382716049383	91.0	4585.0	73.0	0.0030133902193082516	19.849433241279208	0.6012219971925985	5.0	17.69180601295413	3.1622776601683795	0.38461538461538464	0.25	57.26477372789239	75.69972255081441	8.246211251235321	14.317821063276353	4.47213595499958	3.2015621187164243	2.23606797749979	50.38461538461539	1.448854961832061
5	73	B	829.0	104.32590171999993	7.313486444768071E-5	35.4400902933387	29.120439557122072	1.217017697271366	90.0	3.0	109.0	12552.0	0.13148371531966224	58.19899789220468	21.0	3.0	0.6880733944954128	165.0	6625.0	69.0	6.50330535801434E-4	20.248456731316587	0.5713432602377562	2.8284271247461903	19.697715603592208	3.1622776601683795	0.17374889710522776	0.22703830459324992	28.61045966596521	55.17551084304321	8.54400374531753	16.15549442140351	6.324555320336759	2.5544079548889598	1.4142135623730951	40.15151515151515	1.7184905660377359
5	76	A	960.0	113.63961019999988	6.69165158405838E-5	38.8329756778952	31.064449134018133	1.250077717791232	127.0	2.0	356.0	24138.0	0.37083333333333335	23.05997848692523	10.770329614269007	1.0	0.1151685393258427	78.0	12067.0	146.0	9.51785145495574E-4	24.839484696748443	0.6396492739259166	5.830951894845301	23.600847442411894	4.242640687119285	0.31763218935607507	0.23076923076923075	24.527720480258083	10.4914770123316	6.4031242374328485	10.816653826391969	5.0	2.1633307652783937	2.0	154.7051282051282	0.9437308361647468
5	77	B	744.0	100.32590171999993	8.655579546663791E-5	31.575306807693888	27.459060435491963	1.149904851328471	110.0	3.0	87.0	9569.0	0.11693548387096774	53.60275525268128	23.194827009486403	1.0	0.41379310344827586	168.0	15751.0	107.0	7.838973889701152E-4	18.439088914585774	0.5839718051478366	2.23606797749979	18.027756377319946	2.8284271247461903	0.1350858067395748	0.2	15.945395900922847	55.619655276155136	9.219544457292887	16.15549442140351	6.324555320336759	2.5544079548889598	3.0	93.75595238095238	1.1412608723255666
5	81	B	894.0	109.74011527999993	1.0939654001676532E-4	35.6931365951495	29.427877939124322	1.2129021558736155	100.0	4.0	71.0	6232.0	0.07941834451901567	22.70309046389875	11.180339887498949	2.0	0.4225352112676056	92.0	13546.0	229.0	9.130401248572092E-4	19.72308292331602	0.5525735422758078	7.0710678118654755	19.235384061671343	6.082762530298219	0.5	0.4301162633521313	84.88958243896876	86.2218022928384	6.082762530298219	11.180339887498949	5.0990195135927845	2.1926450482675732	1.0	147.2391304347826	1.5552930754466265
5	85	B	942.0	111.74011527999988	3.9130273409103706E-5	36.87817782917155	30.805843601498726	1.1971163103411133	129.0	4.0	207.0	12178.0	0.2197452229299363	40.382243970479365	19.026297590440446	4.0	0.3140096618357488	88.0	7397.0	83.0	0.002265859189957349	21.02379604162864	0.570087712549569	5.830951894845301	20.09975124224178	6.324555320336759	0.3819983596576246	0.42543562981151706	71.56505117707799	84.0938588862295	8.602325267042627	13.601470508735444	5.0990195135927845	2.667467828369185	1.4142135623730951	84.05681818181819	0.9874273354062457
6	95	B	970.0	112.81118307999989	4.0325830905052456E-5	37.53664875824692	31.827660925679098	1.1793718943374099	98.0	3.0	62.0	5694.0	0.06391752577319587	21.026466151931757	10.198039027185569	1.0	0.46774193548387094	66.0	9380.0	186.0	4.2565461983426104E-4	24.041630560342615	0.6404842029234321	5.830951894845301	24.08318915758459	6.324555320336759	0.30903983234775434	0.33333333333333337	18.43494882292201	30.963756532073518	5.385164807134504	10.0	5.0	2.0	1.4142135623730951	142.12121212121212	1.3087420042643922
6	97	A	767.0	100.3259017199999	5.474318446027217E-5	32.802438933713454	29.206163733020468	1.1231341176324037	140.0	3.0	407.0	19459.0	0.530638852672751	43.8202052353899	17.204650534085253	1.0	0.14250614250614252	64.0	6185.0	126.0	8.748339356336086E-4	25.059928172283335	0.7639653936380756	9.219544457292887	24.186773244895647	8.246211251235321	0.6027004755663158	0.5311851620184319	25.039784319675984	23.53234856090102	5.385164807134504	8.94427190999916	3.605551275463989	2.4806946917841692	1.0	96.640625	1.3037995149555377
6	98	B	814.0	104.32590171999993	1.089977095452183E-4	35.34119409414458	27.730849247724095	1.2744360541733166	76.0	3.0	58.0	9895.0	0.07125307125307126	67.47017640793155	26.1725046566048	4.0	1.2241379310344827	153.0	4175.0	46.0	0.0032334609358126926	18.35755975068582	0.5194380162080416	2.0	20.591260281974	3.605551275463989	0.14285714285714285	0.22803508501982758	63.43494882292201	29.744881296942225	13.92838827718412	26.92582403567252	5.385164807134504	5.0	2.23606797749979	27.287581699346404	1.685748502994012
7	102	B	690.0	96.08326103999993	8.651815944686653E-5	30.4138126514911	26.832815729997478	1.1334558757279536	97.0	3.0	92.0	8120.0	0.13333333333333333	29.26941245391859	13.341664064126334	2.0	0.29347826086956524	90.0	4828.0	66.0	0.001809107387958045	16.15549442140351	0.5311893844592173	2.23606797749979	15.652475842498529	1.0	0.16666666666666666	0.06666666666666667	53.13010235415598	26.56505117707799	8.48528137423857	14.212670403551895	4.242640687119285	3.3499585403736303	1.4142135623730951	53.644444444444446	1.2303231151615575
7	111	B	789.0	102.08326103999993	4.291142442128976E-5	32.7566787083184	29.614185789921695	1.1061144459850778	105.0	3.0	157.0	10542.0	0.19898605830164764	75.89015313596884	26.68332812825267	5.0	0.6878980891719745	67.0	6705.0	135.0	2.6435318472820576E-4	18.788294228055936	0.5735714049448103	4.123105625617661	17.88854381999832	4.0	0.28797018815893544	0.2857142857142857	65.34410125591839	79.38034472384487	5.0990195135927845	9.486832980505138	4.123105625617661	2.3008949665421112	1.0	100.07462686567165	1.348993288590604
8	113	A	710.0	96.91168815999994	6.521329803384893E-5	31.25699921617557	27.16615541441225	1.1505860413208502	93.0	3.0	234.0	6582.0	0.3295774647887324	5.656854249492381	2.8284271247461903	1.0	0.08547008547008547	77.0	10212.0	182.0	5.70105413183055E-4	19.0	0.6078638537434348	3.605551275463989	19.0	3.605551275463989	0.25	0.25	40.81508387488158	40.81508387488158	5.656854249492381	10.0	5.0	2.0	0.0	132.62337662337663	1.372307089698394
8	115	B	751.0	100.91168815999991	1.2586177936605106E-4	31.78049716414141	28.231188426986208	1.1257229658019785	197.0	3.0	93.0	15618.0	0.12383488681757657	77.50135939859486	24.041630560342615	8.0	1.2580645161290323	61.0	2973.0	76.0	0.0011298763823205033	18.35755975068582	0.5776360154427991	3.1622776601683795	18.788294228055936	2.8284271247461903	0.2	0.18181818181818182	49.76364169072616	23.198590513648185	5.0990195135927845	8.246211251235321	4.123105625617661	2.0	1.4142135623730951	48.73770491803279	1.5593676421123444
8	116	B	1105.0	121.98275595999988	7.042395227447476E-5	41.10960958218893	32.89376840679705	1.2497689250373085	147.0	3.0	63.0	8439.0	0.05701357466063348	32.911278752409686	14.866068747318506	2.0	0.8888888888888888	94.0	6296.0	94.0	3.287200613903875E-4	26.30589287593181	0.6398964413257053	7.280109889280518	27.294688127912362	8.246211251235321	0.37054783696827226	0.41972110157675935	33.47096427464572	31.561811841649345	6.708203932499369	10.816653826391969	5.0	2.1633307652783937	1.0	66.97872340425532	1.403430749682338
8	119	B	837.0	106.56854239999991	5.6965396093229445E-5	35.4682957019364	28.231188426986208	1.2563514920268903	126.0	3.0	127.0	8638.0	0.15173237753882915	53.707313970101225	22.47220505424423	3.0	0.4094488188976378	63.0	5849.0	135.0	4.395527714063482E-4	19.924858845171276	0.5617653301588854	2.23606797749979	18.35755975068582	3.0	0.1514456332038457	0.2	47.12109639666147	69.44395478041653	5.0990195135927845	9.055385138137417	4.0	2.2638462845343543	2.8284271247461903	92.84126984126983	1.4540947170456489
8	121	B	758.0	100.08326103999993	9.501685640375843E-5	32.55764119219941	28.319604517012593	1.1496502775185606	95.0	3.0	48.0	5854.0	0.0633245382585752	62.698387621938565	25.45584412271571	1.0	0.9791666666666666	140.0	3020.0	33.0	0.0011107177357231387	19.209372712298546	0.5900111927304175	4.0	18.867962264113206	5.385164807134504	0.3076923076923077	0.4142434467026541	47.48955292199915	69.29096240835096	8.54400374531753	15.524174696260024	6.324555320336759	2.4545875417267156	2.23606797749979	21.571428571428573	1.529801324503311
9	125	A	838.0	106.91168815999991	1.0154844355494085E-4	34.52535300326414	28.635642126552707	1.2056776254809434	104.0	4.0	406.0	18201.0	0.48448687350835323	28.109430160112915	13.341664064126334	1.0	0.0812807881773399	149.0	5913.0	64.0	6.073435667304744E-4	17.72004514666935	0.5132473271162221	2.0	18.027756377319946	2.23606797749979	0.13333333333333333	0.15617376188860607	79.99202019855866	73.44292862436335	8.06225774829855	15.524174696260024	6.324555320336759	2.4545875417267156	1.0	39.68456375838926	1.612717740571622
9	126	B	795.0	104.08326103999993	2.3463062160485233E-4	32.64965543462902	29.068883707497267	1.1231822922119372	91.0	3.0	78.0	8126.0	0.09811320754716982	16.790966462797588	6.708203932499369	2.0	0.4358974358974359	148.0	3335.0	36.0	8.289209977930195E-4	16.97056274847714	0.5197776981890518	1.4142135623730951	17.69180601295413	1.0	0.09513029883089882	0.07142857142857142	84.80557109226518	50.19442890773481	8.06225774829855	14.866068747318506	6.324555320336759	2.3505318547086316	1.0	22.533783783783782	1.5976011994002999
9	131	A	849.0	107.39696951999989	5.325508228917044E-5	36.6742416417845	27.730849247724095	1.3225069782092735	99.0	3.0	309.0	8908.0	0.36395759717314485	0.0	0.0	0.0	0.0	85.0	10199.0	159.0	2.783700600442468E-4	21.633307652783937	0.5898774367057724	4.47213595499958	21.633307652783937	4.47213595499958	0.2857142857142857	0.2857142857142857	38.23382517744693	38.23382517744693	6.4031242374328485	11.40175425099138	4.242640687119285	2.68741924943285	0.0	119.98823529411764	1.3251299146975195
9	133	A	704.0	96.66904747999995	8.929350717726142E-5	31.906112267087632	26.076809620810597	1.2235435519544906	101.0	3.0	350.0	16830.0	0.4971590909090909	54.46214037020993	21.587033144922902	1.0	0.07142857142857142	52.0	6475.0	165.0	0.0013186340163054155	17.46424919657298	0.5473637480611517	2.23606797749979	18.384776310850235	3.1622776601683795	0.15617376188860607	0.2171861213815347	56.3099324740202	48.17983011986422	5.0	8.602325267042627	3.605551275463989	2.385855756810896	1.0	124.51923076923077	1.325096525096525
10	139	B	872.0	107.7401152799999	1.086374661024592E-4	35.510561809129406	29.68164415931166	1.196381225330104	143.0	3.0	150.0	15175.0	0.1720183486238532	80.31709467190784	26.92582403567252	4.0	1.0066666666666666	63.0	5144.0	107.0	5.002064926342212E-4	20.808652046684813	0.5859848728536623	2.8284271247461903	19.4164878389476	1.4142135623730951	0.16666666666666669	0.08333333333333334	14.036243467926482	14.036243467926482	5.385164807134504	9.848857801796104	4.47213595499958	2.2022715545545237	1.4142135623730951	81.65079365079364	1.3104587869362365
10	141	B	930.0	111.74011527999987	4.1796150920736836E-5	37.57658845611187	29.068883707497267	1.2926739407753849	97.0	3.0	147.0	11397.0	0.15806451612903225	43.6118361975058	18.439088914585774	2.0	0.5238095238095238	97.0	9053.0	128.0	0.0012959101468278447	18.973665961010276	0.5049331709069558	2.23606797749979	19.697715603592208	1.0	0.1514456332038457	0.05555555555555555	88.63607246839709	25.201123645475093	7.0710678118654755	12.206555615733702	5.0	2.4413111231467406	2.0	93.3298969072165	1.3714790677123605
10	142	B	1154.0	124.81118307999986	8.308435244975156E-5	40.496913462633174	35.11409973215888	1.153294937689788	119.0	3.0	118.0	16772.0	0.1022530329289428	66.20438331339663	27.073972741361768	4.0	0.711864406779661	100.0	4047.0	43.0	2.831466687016728E-4	24.186773244895647	0.5972497945358965	5.385164807134504	25.553864678361276	6.708203932499369	0.2929143502255349	0.3570416691943344	47.973731082480114	43.21008939175394	6.708203932499369	11.40175425099138	5.0990195135927845	2.23606797749979	1.4142135623730951	40.47	1.0625154435384236
10	144	B	793.0	102.9116881599999	3.9680973060447843E-5	34.655446902326915	28.284271247461902	1.2252550754842846	186.0	3.0	141.0	18222.0	0.17780580075662042	74.73829605574288	25.612496949731394	4.0	0.723404255319149	149.0	3695.0	34.0	0.0010639722149688995	21.2602916254693	0.6134761928013629	4.47213595499958	19.209372712298546	3.0	0.2857142857142857	0.21428571428571427	20.725558865560544	47.290610042638534	9.848857801796104	17.26267650163207	5.0990195135927845	3.385489397640829	2.23606797749979	24.798657718120804	1.3710419485791612
10	147	B	900.0	109.74011527999991	3.35334112621854E-5	34.66987164671943	31.064449134018133	1.1160626572564283	130.0	3.0	98.0	9205.0	0.10888888888888888	70.34053532180093	25.495097567963924	2.0	0.673469387755102	73.0	3154.0	42.0	3.5580369359389317E-4	23.021728866442675	0.6640269425001192	5.0	23.323807579381203	5.385164807134504	0.2808279781508652	0.3083536398570881	3.1798301198642207	11.888658039627973	5.830951894845301	10.770329614269007	4.47213595499958	2.408318915758459	1.4142135623730951	43.205479452054796	0.9720989220038047
10	149	B	725.0	98.9116881599999	1.5199792085080854E-4	33.37663853655727	26.476404589747453	1.2606182392862293	102.0	3.0	153.0	9533.0	0.2110344827586207	41.731536400970526	17.029386365926403	1.0	0.41830065359477125	145.0	3252.0	31.0	0.003026499405097861	17.46424919657298	0.5232476954635342	2.23606797749979	17.029386365926403	2.0	0.14285714285714285	0.14285714285714285	56.3099324740202	82.87498365109819	9.219544457292887	17.08800749063506	6.324555320336759	2.7018512172212588	1.0	22.427586206896553	1.3822263222632225
10	150	A	688.0	95.49747459999992	8.256133551101688E-5	30.4138126514911	26.832815729997478	1.1334558757279536	156.0	2.0	188.0	10996.0	0.27325581395348836	56.33214063590266	22.47220505424423	3.0	0.18085106382978725	106.0	6414.0	79.0	4.1954388102023016E-4	19.235384061671343	0.6324555320336758	3.605551275463989	20.591260281974	5.0	0.22803508501982758	0.31622776601683794	7.125016348901795	10.30484646876603	6.4031242374328485	12.041594578792296	5.656854249492381	2.1286732957408	1.4142135623730951	60.509433962264154	1.3055815403804178
10	151	B	861.0	107.98275595999989	4.757200997011709E-5	36.124783736376884	28.319604517012593	1.2756104596967603	93.0	3.0	97.0	6651.0	0.11265969802555169	44.2286789167744	18.788294228055936	1.0	0.4020618556701031	87.0	10973.0	81.0	6.640015091061345E-4	22.627416997969522	0.6263682341490171	4.47213595499958	23.430749027719962	5.0	0.2630668208823282	0.29061909685954823	20.725558865560544	5.839492311517461	6.708203932499369	12.041594578792296	4.242640687119285	2.838231060987734	2.23606797749979	126.1264367816092	0.6422127039095963
10	155	B	793.0	102.32590171999992	7.512316953976656E-5	32.31098884280702	30.083217912982647	1.074053611427751	112.0	3.0	114.0	7308.0	0.1437578814627995	65.74605474740929	26.476404589747453	3.0	0.7280701754385965	53.0	4749.0	81.0	0.0013170807907992375	18.681541692269406	0.5781792003691102	3.1622776601683795	18.681541692269406	3.1622776601683795	0.21271781490575853	0.21271781490575853	40.23635830927384	40.23635830927384	5.0990195135927845	8.94427190999916	4.47213595499958	2.0	0.0	89.60377358490567	0.9039797852179405
10	157	B	670.0	93.84062035999995	1.0476008545400904E-4	30.083217912982647	26.570660511172846	1.1321968417131665	82.0	3.0	68.0	5784.0	0.10149253731343283	48.79713675649769	22.02271554554524	3.0	0.5294117647058824	60.0	10404.0	221.0	6.777806183475012E-4	17.46424919657298	0.5805312864830243	2.8284271247461903	18.35755975068582	4.47213595499958	0.18181818181818182	0.2857142857142857	25.346175941946683	43.78112476486871	5.385164807134504	9.433981132056603	3.605551275463989	2.6165155925684536	2.0	173.4	1.2745098039215685
10	161	B	780.0	101.49747459999989	5.2828770645311674E-5	34.539832078341085	26.92582403567252	1.2827771596732265	94.0	3.0	140.0	4728.0	0.1794871794871795	24.0	12.0	1.0	0.12142857142857143	59.0	5317.0	107.0	7.677805455591879E-4	20.12461179749811	0.5826493814982285	2.8284271247461903	19.697715603592208	2.23606797749979	0.18181818181818182	0.1315334104411641	24.443954780416533	6.009005957494523	5.0	9.219544457292887	4.242640687119285	2.173067468400883	1.0	90.11864406779661	1.1873236787662216
11	166	B	942.0	113.15432883999989	5.8345320277247734E-5	38.600518131237564	30.610455730027933	1.2610239609523886	108.0	3.0	167.0	11065.0	0.17728237791932058	30.578520325043506	12.36931687685298	2.0	0.39520958083832336	122.0	11638.0	143.0	3.680053134639418E-4	19.72308292331602	0.5109538389163504	1.4142135623730951	19.849433241279208	1.0	0.09513029883089882	0.06666666666666667	79.50852298766841	55.49147701233159	7.280109889280518	13.341664064126334	6.082762530298219	2.193356061110647	1.0	95.39344262295081	1.4990548204158791
11	169	A	841.0	105.9827559599999	4.974586880049724E-5	33.95585369269929	29.832867780352597	1.1382028017789836	147.0	3.0	257.0	18191.0	0.3055885850178359	56.83564704949587	20.223748416156685	3.0	0.2607003891050584	74.0	6902.0	99.0	9.002752600792015E-4	19.235384061671343	0.5664821222211551	5.0	17.88854381999832	4.123105625617661	0.3333333333333333	0.2831760569774271	76.7594800848128	89.20427644726074	5.830951894845301	9.219544457292887	4.242640687119285	2.173067468400883	1.4142135623730951	93.27027027027027	1.0614314691393798
11	171	B	990.0	115.05382375999987	1.0130275326621991E-4	39.408120990476064	30.805843601498726	1.279241740633872	118.0	4.0	89.0	14052.0	0.0898989898989899	32.914592154888055	14.035668847618199	4.0	0.9775280898876404	93.0	6746.0	75.0	4.416616895709436E-4	19.849433241279208	0.5036889032612417	1.4142135623730951	21.93171219946131	3.0	0.09513029883089882	0.17647058823529413	79.50852298766841	55.491477012331586	5.830951894845301	11.661903789690601	4.47213595499958	2.6076809620810595	2.23606797749979	72.53763440860214	1.0339460420990216
11	174	B	1033.0	116.5685423999999	1.1971902422572674E-4	37.656340767525464	33.734255586866	1.1162641686448382	96.0	3.0	156.0	12517.0	0.1510164569215876	57.21900047098474	23.53720459187964	2.0	0.28846153846153844	79.0	8131.0	98.0	8.22648127417208E-4	24.515301344262525	0.6510271801397212	5.385164807134504	23.194827009486403	4.0	0.3083536398570881	0.2222222222222222	12.828782871455417	8.972626614896399	6.324555320336759	10.04987562112089	5.0990195135927845	1.9709427654336857	2.23606797749979	102.92405063291139	0.9521584061001107
11	175	B	818.0	104.56854239999988	5.995680217087448E-5	34.655446902326915	29.0	1.195015410425066	132.0	3.0	199.0	11829.0	0.24327628361858192	38.75132558435207	16.278820596099706	2.0	0.3768844221105528	65.0	6467.0	124.0	9.155011955618501E-4	23.021728866442675	0.6643033324985602	7.0	21.633307652783937	6.082762530298219	0.5	0.4301162633521313	45.0	54.46232220802561	5.385164807134504	10.04987562112089	4.0	2.5124689052802225	1.4142135623730951	99.49230769230769	1.2463275088912942
12	179	A	748.0	99.25483391999992	4.464731825720789E-5	32.55764119219941	28.284271247461902	1.1510864433221337	115.0	3.0	508.0	12706.0	0.679144385026738	0.0	0.0	0.0	0.0	86.0	6234.0	103.0	4.943263327887403E-4	18.24828759089466	0.5604916978834088	6.324555320336759	19.235384061671343	6.708203932499369	0.42543562981151706	0.4685212856658182	82.18470645323312	74.05460409907714	5.830951894845301	10.816653826391969	5.0	2.1633307652783937	1.0	72.48837209302326	1.4209175489252486
12	186	B	805.0	103.49747459999993	5.402724690210035E-5	35.35533905932738	28.284271247461902	1.25	184.0	3.0	189.0	18177.0	0.23478260869565218	64.48268505882403	21.93171219946131	3.0	0.5714285714285714	63.0	4578.0	86.0	9.19402601532371E-4	18.439088914585774	0.5215361924162119	2.0	18.027756377319946	2.23606797749979	0.15384615384615385	0.16666666666666666	79.99202019855866	73.44292862436335	5.0	9.433981132056603	3.605551275463989	2.6165155925684536	1.0	72.66666666666667	1.18348623853211
12	191	B	1115.0	124.12489155999984	8.21315960850907E-5	41.72529209005013	32.526911934581186	1.282792912341907	72.0	3.0	164.0	7731.0	0.14708520179372198	22.990589563405603	11.180339887498949	2.0	0.17073170731707318	80.0	8332.0	138.0	6.35456454037158E-4	22.67156809750927	0.5433531309638348	3.0	21.213203435596427	1.0	0.15789473684210525	0.05263157894736842	45.0	45.0	5.830951894845301	9.486832980505138	4.123105625617661	2.3008949665421112	2.0	104.15	1.325012001920307
12	194	B	859.0	106.56854239999991	3.535768220232562E-5	34.058772731852805	31.240998703626616	1.0901947487325072	82.0	2.0	90.0	4906.0	0.10477299185098952	44.067169782356	19.924858845171276	1.0	0.4888888888888889	67.0	10374.0	226.0	4.973687167019708E-4	21.95449840010015	0.6446062684921008	6.0	21.633307652783937	5.0990195135927845	0.375	0.31323027878410764	40.23635830927381	28.92642583525361	5.385164807134504	9.055385138137417	4.0	2.2638462845343543	1.4142135623730951	154.83582089552237	1.459610564873723
13	195	A	744.0	99.49747459999992	1.126574709457001E-4	32.202484376209235	27.202941017470888	1.183786869056821	96.0	3.0	412.0	12337.0	0.553763440860215	0.0	0.0	0.0	0.021844660194174758	70.0	6283.0	122.0	6.806999970188697E-4	17.4928556845359	0.5432144762551112	2.0	17.4928556845359	2.0	0.13333333333333333	0.13333333333333333	37.568592028827496	37.568592028827496	5.385164807134504	9.848857801796104	3.605551275463989	2.7315816776253388	0.0	89.75714285714285	1.3592233009708738
13	203	B	924.0	111.25483391999988	1.594759872658639E-4	36.87817782917155	30.805843601498726	1.1971163103411133	140.0	3.0	90.0	15660.0	0.09740259740259741	0.0	0.0	0.0	0.4	251.0	8304.0	61.0	0.00207029146292268	23.53720459187964	0.6382420709859783	5.0990195135927845	20.615528128088304	2.23606797749979	0.295378269592824	0.1162476387438193	1.2188752351312981	14.036243467926482	12.206555615733702	23.345235059857504	9.899494936611665	2.358224859888454	3.0	33.08366533864542	1.8438102119460502
13	205	B	691.0	96.08326103999991	1.555118625842014E-4	31.78049716414141	25.495097567963924	1.2465336553202861	153.0	2.0	59.0	7126.0	0.085383502170767	58.14544887604782	24.166091947189145	2.0	0.8135593220338984	171.0	4261.0	30.0	0.0013283834492941184	17.46424919657298	0.5495272495698479	2.23606797749979	24.186773244895647	9.219544457292887	0.14285714285714285	0.5663521139548541	3.366460663429791	17.402704131356273	10.0	17.029386365926403	6.4031242374328485	2.6595433314212644	7.0710678118654755	24.91812865497076	1.2039427364468434
14	211	A	834.0	104.6690474799999	5.601131738181611E-5	36.0	28.0	1.2857142857142858	112.0	2.0	256.0	11113.0	0.3069544364508393	44.7693218269275	19.235384061671343	1.0	0.18359375	88.0	3885.0	66.0	7.989507680185785E-4	21.095023109728988	0.5859728641591385	3.605551275463989	19.1049731745428	2.23606797749979	0.22803508501982758	0.15617376188860607	33.69006752597977	63.43494882292201	6.082762530298219	11.045361017187261	5.0	2.209072203437452	2.0	44.14772727272727	1.494980694980695
14	219	B	666.0	93.84062035999995	8.847852997551676E-5	31.0	26.019223662515376	1.1914267851373361	82.0	4.0	156.0	6971.0	0.23423423423423423	46.15559171384021	20.518284528683193	1.0	0.21794871794871795	51.0	4189.0	110.0	7.984173764200407E-4	17.029386365926403	0.5493350440621421	2.23606797749979	18.027756377319946	3.1622776601683795	0.14285714285714285	0.18864566947613626	26.56505117707799	18.43494882292201	5.385164807134504	9.433981132056603	3.605551275463989	2.6165155925684536	1.0	82.13725490196079	1.3392217713058008
15	224	B	933.0	111.74011527999987	1.1971316069478801E-4	37.589892258425	30.01666203960727	1.2523008790526005	95.0	3.0	91.0	9774.0	0.09753483386923902	7.211102550927978	3.605551275463989	1.0	0.23076923076923078	76.0	8081.0	131.0	6.816847471006938E-4	19.849433241279208	0.528052411132686	4.123105625617661	19.924858845171276	3.605551275463989	0.28797018815893544	0.23620751769642942	76.13897243697885	84.20720350496785	6.0	10.295630140987	5.0	2.0591260281974	1.4142135623730951	106.32894736842105	1.2320257393886895
15	226	B	1087.0	121.98275595999986	6.959928280685504E-5	42.44997055358225	31.04834939252005	1.3672214911305074	145.0	3.0	123.0	11510.0	0.11315547378104876	45.216128239325215	21.095023109728988	1.0	0.5609756097560976	66.0	9934.0	195.0	3.760575996294315E-4	26.92582403567252	0.6342954702803749	5.385164807134504	27.202941017470888	5.830951894845301	0.2659543331421264	0.2956409967709525	8.408911732600714	17.571258778322424	5.0	9.433981132056603	4.47213595499958	2.1095023109728985	1.0	150.5151515151515	1.2955506341856253
15	233	B	715.0	98.91168815999991	1.8588683533904638E-4	33.52610922848042	25.298221281347036	1.325235828069857	104.0	3.0	85.0	8485.0	0.11888111888111888	58.944361584925915	25.0	3.0	0.6941176470588235	73.0	6952.0	122.0	7.607391134831464E-4	21.02379604162864	0.6270872620008328	6.4031242374328485	21.02379604162864	6.4031242374328485	0.5	0.5	56.01383289035142	56.01383289035142	5.385164807134504	10.04987562112089	4.0	2.5124689052802225	0.0	95.23287671232876	1.2810701956271577
15	234	B	778.0	101.49747459999992	8.306337770279965E-5	33.37663853655727	27.294688127912362	1.222825422299855	84.0	3.0	124.0	10190.0	0.15938303341902313	65.31916515385225	26.019223662515376	2.0	0.5080645161290323	156.0	9990.0	94.0	7.675992545085696E-4	17.46424919657298	0.5232476954635342	2.23606797749979	17.0	3.0	0.14285714285714285	0.2	56.309932474020215	82.8749836510982	10.198039027185569	17.46424919657298	5.385164807134504	3.243029660565926	1.4142135623730951	64.03846153846153	1.467867867867868
16	235	B	993.0	115.98275595999989	8.655720900346668E-5	38.897300677553446	31.32091952673165	1.241895233770373	77.0	3.0	36.0	4498.0	0.03625377643504532	24.382920700712177	12.083045973594572	3.0	1.0555555555555556	123.0	7359.0	98.0	4.5619310661075937E-4	22.47220505424423	0.5777317362079143	3.605551275463989	21.93171219946131	3.605551275463989	0.1910938354123028	0.22803508501982758	16.164499152256923	38.78436410029735	7.615773105863909	13.601470508735444	6.324555320336759	2.1505813167606567	1.4142135623730951	59.829268292682926	1.6379942927028128
16	237	N	778.0	101.49747459999993	3.9330017319975455E-5	33.015148038438355	29.017236257093817	1.1377771385917972	103.0	3.0	-1.0	-1.0	-1.0	-1.0	-1.0	-1.0	-1.0	52.0	6942.0	193.0	5.639268086520645E-4	17.26267650163207	0.5228713947165632	4.123105625617661	17.11724276862369	3.1622776601683795	0.28797018815893544	0.22703830459324992	79.54009090707089	75.14138555207535	5.0	8.602325267042627	3.605551275463989	2.385855756810896	1.0	133.5	1.445692883895131
16	238	A	701.0	96.66904747999992	4.7213132828320286E-5	31.906112267087632	26.92582403567252	1.1849632614703642	104.0	3.0	411.0	21443.0	0.5863052781740371	48.76274908656902	18.24828759089466	1.0	0.1630170316301703	66.0	6429.0	155.0	5.083955860598526E-4	18.35755975068582	0.5753618490718576	2.0	17.0	1.4142135623730951	0.14285714285714285	0.10511766624552735	31.607502246248913	76.60750224624891	5.830951894845301	10.295630140987	3.605551275463989	2.8554940297339364	1.4142135623730951	97.4090909090909	1.5912272515165655
16	244	A	535.0	83.59797967999995	9.525608095831293E-5	27.018512172212592	23.430749027719962	1.153121999653024	70.0	3.0	243.0	7586.0	0.4542056074766355	34.0	17.0	1.0	0.053497942386831275	54.0	7978.0	219.0	5.997020424576514E-4	15.0	0.555174907648204	1.4142135623730951	15.0	1.4142135623730951	0.1	0.1	8.972626614896399	8.972626614896399	4.47213595499958	8.06225774829855	3.605551275463989	2.23606797749979	0.0	147.74074074074073	1.4823263975933818
17	252	B	765.0	100.91168815999991	7.333557559114058E-5	34.0147027033899	27.018512172212592	1.2589406288023735	89.0	3.0	129.0	5258.0	0.16862745098039217	33.49585044954141	16.0312195418814	1.0	0.16279069767441862	205.0	9138.0	68.0	0.00242420104093844	17.26267650163207	0.5075063172582623	2.0	18.681541692269406	4.123105625617661	0.14285714285714285	0.3090398323477543	86.6335393365702	72.59729586864373	13.601470508735444	24.515301344262525	7.0710678118654755	3.4669871646719432	2.23606797749979	44.57560975609756	1.5254979207704091
18	266	B	664.0	92.66904747999993	4.8913725199638755E-5	30.364452901377952	26.248809496813376	1.1567935263907576	104.0	3.0	103.0	8047.0	0.15512048192771086	32.72565273269027	13.92838827718412	2.0	0.5242718446601942	86.0	9409.0	164.0	0.0010119533445459834	17.72004514666935	0.583578607664135	3.1622776601683795	16.15549442140351	2.23606797749979	0.2	0.16666666666666666	0.0	45.0	6.4031242374328485	12.206555615733702	5.0	2.4413111231467406	2.23606797749979	109.40697674418605	1.49899032840897
18	267	B	774.0	101.25483391999992	7.697775718693992E-5	32.28002478313795	28.460498941515414	1.134204458237764	123.0	3.0	73.0	14345.0	0.09431524547803617	34.36496810763262	12.041594578792296	5.0	1.0	75.0	8994.0	173.0	4.109426309050095E-4	18.027756377319946	0.558480252057832	1.4142135623730951	17.46424919657298	2.0	0.09090909090909091	0.15384615384615385	30.068582821862464	75.06858282186246	6.324555320336759	10.198039027185569	4.123105625617661	2.473387769603369	1.4142135623730951	119.92	1.442628418945964
18	268	B	796.0	106.66904747999993	3.7025800844079623E-4	35.35533905932738	27.294688127912362	1.2953194003770996	173.0	3.0	103.0	17971.0	0.12939698492462312	66.73338914802038	27.730849247724095	3.0	0.9514563106796117	68.0	1939.0	38.0	0.0012239658149632868	19.849433241279208	0.561426753904728	5.0	19.1049731745428	5.0990195135927845	0.38461538461538464	0.4191368221424547	60.64224645720873	71.95217893122894	5.656854249492381	10.0	4.242640687119285	2.3570226039551585	1.0	28.514705882352942	1.3326456936565239
18	270	B	1064.0	120.81118307999988	7.397276981876581E-5	38.948684188300895	33.12099032335839	1.1759516792235694	106.0	3.0	121.0	9896.0	0.1137218045112782	34.36448038722905	16.1245154965971	2.0	0.4132231404958678	99.0	8427.0	132.0	2.469405605215098E-4	26.832815729997478	0.6889273999673989	7.615773105863909	27.294688127912362	8.06225774829855	0.38663230087833356	0.40877269439290326	4.69868051729944	1.8476102659946037	7.211102550927978	12.529964086141668	4.47213595499958	2.80178514522438	1.0	85.12121212121212	1.5507297970808116
18	272	B	990.0	115.39696951999989	7.090934866856972E-5	38.58756276314948	31.38470965295043	1.2295019832857341	109.0	2.0	209.0	10441.0	0.2111111111111111	57.09832869227732	26.92582403567252	1.0	0.1339712918660287	87.0	9704.0	159.0	5.743058490218954E-4	26.248809496813376	0.6802401503802822	8.06225774829855	28.600699292150182	9.899494936611665	0.4391791642131167	0.5	28.249735494974274	12.9946167919165	7.280109889280518	13.92838827718412	4.47213595499958	3.1144823004794873	3.0	111.54022988505747	1.4254946413849958
18	275	B	732.0	99.7401152799999	6.67250682672268E-5	32.89376840679705	26.570660511172846	1.2379733049152228	142.0	3.0	76.0	11184.0	0.10382513661202186	66.88364145225793	24.515301344262525	4.0	1.3157894736842106	88.0	5242.0	82.0	0.0012319029620638992	19.235384061671343	0.5847728914421557	3.605551275463989	19.313207915827967	3.1622776601683795	0.25	0.18864566947613626	38.955907837758886	1.0809241866606811	6.708203932499369	10.44030650891055	6.324555320336759	1.6507574019219178	2.23606797749979	59.56818181818182	1.3765738267836702
18	277	B	662.0	94.08326103999993	1.0266347219647608E-4	31.064449134018133	26.076809620810597	1.191267244181096	110.0	3.0	118.0	9520.0	0.1782477341389728	60.37740363904754	22.847319317591726	4.0	0.6440677966101694	74.0	4825.0	101.0	7.547786928122413E-4	16.64331697709324	0.5357673302137341	1.4142135623730951	15.811388300841896	0.0	0.09090909090909091	0.0	10.304846468766016	-1.0	6.0	11.045361017187261	5.0	2.209072203437452	1.4142135623730951	65.20270270270271	1.5490155440414506
