# Supplementary material for: Exploiting Single-Cell Quantitative Data to Map Genetic Variants Having Probabilistic Effects
Source: PLoS Genet. 2016 Aug 1;12(8):e1006213. doi: 10.1371/journal.pgen.1006213 (PMC4968810; doi:10.1371/journal.pgen.1006213)
Supplement: S1 Dataset — (ZIP) [file pgen.1006213.s007.zip › data/2014-10-07_morpho/segregants/gaelA1-3_A1B.xls]

image_number	cell_id	Cgroup	Agroup	Dgroup	C11-1_A1B	C11-2_A1B	C12-1_A1B	C12-2_A1B	C13_A1B	C101_A1B	C102_A1B	C103_A1B	C104_A1B	C105_A1B	C106_A1B	C107_A1B	C108_A1B	C109_A1B	C110_A1B	C111_A1B	C112_A1B	C113_A1B	C114_A1B	C115_A1B	C116_A1B	C117_A1B	C118_A1B	C126_A1B	C127_A1B	C128_A1B	A7-1_A1B	A7-2_A1B	A8-1_A1B	A8-2_A1B	A9_A1B	A101_A1B	A102_A1B	A103_A1B	A104_A1B	A120_A1B	A121_A1B	A122_A1B	A123_A1B	D14-3_A1B	D15-3_A1B	D16-3_A1B	D17-3_A1B	D104_A1B	D107_A1B
1	2	medium	iso	A1	850.0	366.0	91.49747459999995	57.52691188000001	3.2412727793062125E-5	1216.0	151.43860003999987	35.22782990761707	29.410882339705484	26.565051177077986	40.03262071851545	21.095023109728988	21.253855413437066	13.038404810405298	20.722252886833576	29.78489356021041	16.1245154965971	32.2162486822221	0.9925268945036833	1.1977821508625244	0.8286372390747044	0.6287267723124682	0.43058823529411766	139.0	4.0	32.7566787083184	40.0	258.0	2591.0	21353.0	0.2857142857142857	0.2450657894736842	0.8657718120805369	-1.0	0.18114800602385234	124.74931747099401	47.110026970218286	4.0	0.6073825503355704	121.0	4237.0	59.0	3.492020205807359E-4	19.849433241279208	0.563458870254943
1	6	medium	E	A1	783.0	210.0	88.08326103999995	43.041630520000005	6.286541505770582E-5	993.0	133.53910511999985	32.69556544854363	29.154759474226502	21.202818643809668	30.5537091576472	16.1245154965971	15.842125135398753	11.045361017187261	13.7021640046282	28.605964001770474	15.033296378372908	26.954413964460823	1.0178252828319954	1.1214486429719062	0.9075986575138183	0.48864710515717785	0.2681992337164751	107.0	3.0	31.400636936215164	98.0	102.0	7671.0	7197.0	0.5	0.2014098690835851	0.51	-1.0	0.03994780320237207	94.18594538709456	39.96150997149434	3.0	0.5	90.0	3781.0	64.0	3.2359311454357575E-4	20.248456731316587	0.6193028459221377
1	14	medium	E	A1	1041.0	277.0	103.9827559599999	47.455844080000006	7.133433560548643E-5	1318.0	154.2670271599999	40.36087214122113	31.240998703626616	53.644721265273176	77.52489028779104	17.204650534085253	19.093818593783396	13.038404810405298	30.103412923010236	14.724241192283039	16.278820596099706	30.831342771258974	0.9010586567365199	1.291920035083124	0.6974569882558904	0.45638186487628124	0.26609029779058596	118.0	3.0	35.35533905932738	741.0	149.0	26480.0	5085.0	0.5	0.6752655538694993	0.16741573033707866	0.11455193890224179	-1.0	73.12009119687832	34.83204140702428	1.0	0.030337078651685393	166.0	4791.0	50.0	7.133603858840696E-4	25.612496949731394	0.634587301783625
1	18	small	api	A1	796.0	185.0	91.32590171999993	42.455844080000006	4.126020444948094E-5	981.0	135.78174579999987	34.20526275297414	28.600699292150182	32.7775839131192	37.193599170764244	15.524174696260024	14.585885407414612	9.486832980505138	17.45345458420988	25.174209645902362	14.866068747318506	28.872063220147144	1.0643285794888009	1.1959589660229812	0.889937372206087	0.4648828347752561	0.23241206030150754	131.0	3.0	31.76476034853718	80.0	142.0	4237.0	10101.0	0.9	0.22629969418960244	0.6396396396396397	-1.0	0.11264624689666707	23.333473336821847	9.219544457292887	2.0	0.23873873873873874	145.0	5121.0	69.0	8.21126418355792E-4	19.209372712298546	0.5615911461059685
1	19	medium	api	A1	856.0	417.0	91.49747459999993	60.52691188000001	5.458880309670062E-5	1273.0	154.85281359999993	35.4682957019364	29.832867780352597	26.565051177077994	36.76965519461412	22.561028345356956	22.42504235376396	13.341664064126334	20.328013673367362	32.11223295907616	15.231546211727817	33.95929318789637	1.0060640238465446	1.1888999731127154	0.8462141867263405	0.6615145625013792	0.4871495327102804	78.0	3.0	33.12099032335839	52.0	299.0	2136.0	12880.0	0.5714285714285714	0.27572663000785547	0.8518518518518519	-1.0	0.24162229232225743	57.75814396234577	22.475485575996345	2.0	0.21082621082621084	140.0	9019.0	110.0	3.149269887772743E-4	21.93171219946131	0.6183469424008423
2	28	small	api	A1	919.0	112.0	96.91168815999993	29.142135600000003	6.568681625388558E-5	1031.0	128.46803731999984	38.28837943815329	29.832867780352597	56.85977912094798	69.81820930001831	10.295630140987	15.107499224734852	13.038404810405298	21.78206579223728	12.704108863768127	14.560219778561036	23.20690685833286	0.6814913565661757	1.2834293947217956	0.5309924794997392	0.3007081617635916	0.12187159956474429	146.0	3.0	32.14031735997639	567.0	81.0	13266.0	2212.0	0.5833333333333334	0.6285160038797284	0.125	0.1298456938315537	-1.0	0.0	0.0	0.0	0.013888888888888888	95.0	5433.0	73.0	0.0020651905427601738	17.88854381999832	0.46720556164810906
2	29	medium	iso	A1	722.0	245.0	87.08326103999994	45.455844080000006	9.576879825355974E-5	967.0	134.95331867999985	32.2490309931942	26.419689627245813	28.647616456808883	47.01459878787058	17.46424919657298	17.198657465593012	11.40175425099138	20.093627003451772	25.397724555704787	15.264337522473747	27.468042425677886	1.0154425850687065	1.2206438246699447	0.8318909779789994	0.5219814179802107	0.33933518005540164	165.0	3.0	31.064449134018133	14.0	116.0	1776.0	17462.0	0.0	0.1344364012409514	0.8923076923076924	-1.0	0.19405736642289334	106.8041848981608	36.82056714741866	9.0	1.0923076923076922	88.0	9746.0	158.0	6.627870535320338E-4	21.95449840010015	0.680780095523906
2	35	medium	F	A1	870.0	419.0	94.25483391999994	60.69848476000001	7.398381865451065E-5	1289.0	157.78174579999995	36.71511950137164	28.653097563788805	47.792702365713296	63.04782106877106	21.633307652783937	22.98782315734741	12.206555615733702	30.995405038991784	20.73074293896535	15.811388300841896	34.77218094472899	0.941076825965988	1.2813665056503856	0.73443220328935	0.6439827246581185	0.48160919540229885	115.0	3.0	32.7566787083184	70.0	274.0	4032.0	17851.0	0.5454545454545454	0.26687354538401864	0.7965116279069767	-1.0	0.13549769394190408	73.29720206657203	27.12345759173462	5.0	0.41569767441860467	92.0	11362.0	170.0	8.295355472149962E-4	22.825424421026653	0.6216900484328785
3	45	medium	E	A1	897.0	227.0	95.25483391999994	40.798989840000004	1.1491252093006185E-4	1124.0	138.46803731999984	37.107950630558946	30.083217912982647	33.95905981967627	59.036243467926475	15.556349186104045	17.673952179937196	13.45362404707371	21.3431350031973	20.94190860240781	15.811388300841896	24.890158697766473	0.8801850897708677	1.233510016710836	0.7135613637884256	0.42831411447596623	0.2530657748049052	133.0	3.0	34.20526275297414	65.0	122.0	7821.0	15465.0	0.45454545454545453	0.16637010676156583	0.6524064171122995	-1.0	0.07085071792060726	129.08667970502393	42.66964803918934	8.0	1.0909090909090908	81.0	4913.0	90.0	4.199631942469836E-4	25.317977802344327	0.6822790634386205
3	47	small	api	A1	763.0	142.0	86.42640679999997	35.384776280000004	7.315863702304694E-5	905.0	124.22539663999986	31.622776601683793	29.732137494637012	30.52970589993413	42.87890360333853	12.083045973594572	14.771935554557016	12.083045973594572	15.49516053482506	20.852856613885685	14.317821063276353	22.771894334851314	0.8179731037255341	1.0635890745287926	0.7690687346407022	0.40942088870921356	0.18610747051114024	100.0	3.0	30.805843601498726	34.0	96.0	2080.0	7545.0	0.5	0.143646408839779	0.7384615384615385	-1.0	0.15773207394911845	36.354751802720116	14.585852494097923	1.0	0.5076923076923077	77.0	3276.0	55.0	3.2463277540662806E-4	20.8806130178211	0.6603029607687672
3	51	small	api	A1	954.0	210.0	99.15432883999993	41.627416960000005	7.933479376897897E-5	1164.0	143.1959593599999	38.27531841800928	30.675723300355934	41.82016988013578	58.05002855366685	14.317821063276353	17.201580030551646	13.341664064126334	23.069697039660195	19.689837272492014	16.1245154965971	27.188464513705416	0.8323549951717538	1.2477397205354621	0.6670902444418073	0.41982450435595153	0.22012578616352202	109.0	3.0	34.66987164671943	348.0	146.0	12033.0	6820.0	0.5	0.42439862542955326	0.29554655870445345	-1.0	0.0033289869415731948	50.308865739425094	17.91399786843987	4.0	0.1417004048582996	85.0	11491.0	181.0	5.577218197582235E-4	25.079872407968907	0.655249216585703
3	53	large	E	A1	941.0	548.0	106.81118307999989	80.25483391999995	7.91531504497015E-5	1489.0	189.48023056000002	37.48332962798263	30.4138126514911	48.576334374997344	64.95658683876113	27.85677655436824	25.171181347970478	5.385164807134504	37.40329404870579	23.147377412594306	16.0312195418814	41.28456736704468	1.106693252464859	1.2324442863346476	0.8979661512783035	0.7513710793736864	0.5823591923485654	141.0	3.0	34.36568055487916	144.0	80.0	15820.0	7966.0	0.0	0.15043653458697112	0.35714285714285715	-1.0	0.023915214372348004	114.35533791543256	51.626505202377665	5.0	0.48214285714285715	90.0	8768.0	152.0	6.214008182308087E-4	23.345235059857504	0.622816470456495
3	54	small	api	A1	868.0	213.0	97.15432883999992	43.213203400000005	9.240384272715533E-5	1081.0	143.19595935999985	38.01315561749642	28.0178514522438	39.83017211244214	53.797410709991055	15.811388300841896	16.46482905910848	10.295630140987	23.12357355555665	22.3072065702578	16.0312195418814	28.656103745237175	0.9603129339563294	1.3567477035949576	0.7078050925841262	0.44478927409571556	0.24539170506912442	148.0	3.0	34.36568055487916	116.0	161.0	8645.0	14527.0	0.8	0.25624421831637373	0.5812274368231047	-1.0	0.09288446061306935	96.37247874267828	40.50781947853858	1.0	0.4332129963898917	84.0	6469.0	114.0	5.116092718067461E-4	23.259406699226016	0.6118778175974515
3	56	small	api	A1	1027.0	54.0	105.49747459999992	25.556349160000003	6.24286721347927E-5	1081.0	133.8822508799999	38.07886552931954	32.69556544854363	40.67700755701381	52.76516601842533	8.246211251235321	-1.0	10.198039027185569	17.857674868922267	17.86174950603319	17.0	22.429694603360073	-1.0	1.1646492423949102	-1.0	0.2422460751491773	0.05258033106134372	138.0	6.0	36.359317925395686	135.0	40.0	11802.0	3209.0	0.8181818181818182	0.16188714153561518	0.22857142857142856	0.06928876911103639	-1.0	72.62736684644783	29.37083192365504	1.0	0.3028571428571429	83.0	5282.0	81.0	5.898731368809333E-4	26.832815729997478	0.7046642634176442
4	63	medium	F	A1	849.0	339.0	93.91168815999994	54.455844080000006	7.852088786643628E-5	1188.0	150.36753223999992	34.0	30.4138126514911	24.496152560855602	37.04511355074935	19.235384061671343	21.596975313800886	12.165525060596439	18.235294117647058	29.920615689575026	16.0312195418814	30.2688784726808	0.8906517594331629	1.1179131136764295	0.796709286738857	0.579862263653722	0.3992932862190813	87.0	4.0	33.13608305156178	18.0	219.0	559.0	9569.0	0.0	0.1994949494949495	0.9240506329113924	-1.0	0.1577118786350295	34.55325067980063	15.231546211727817	1.0	0.12658227848101267	86.0	7176.0	76.0	2.096530221686519E-4	21.540659228538015	0.6335488008393534
4	66	medium	iso	B	1059.0	412.0	103.49747459999992	61.52691188000001	3.720203910401933E-5	1471.0	167.43860003999998	40.19950248448356	33.13608305156178	51.554180590392775	63.434948822922024	22.47220505424423	22.62927717159766	13.601470508735444	33.13473843399264	19.555721145184002	16.64331697709324	37.04576377754123	0.993058898162661	1.213163982656932	0.8185693874522864	0.5944774219640723	0.3890462700661001	96.0	3.0	35.0	35.0	324.0	1315.0	15531.0	0.5	0.24405166553365057	0.9025069637883009	-1.0	0.18510197728776137	50.95068358131884	17.26267650163207	3.0	0.30919220055710306	242.0	8554.0	41.0	0.006105036056171489	31.04834939252005	0.7723565585047794
5	71	medium	iso	A1	781.0	370.0	90.49747459999993	55.69848476000001	2.1415146271426346E-4	1151.0	148.61017291999988	35.73513677041127	26.570660511172846	20.20361516832514	60.806823365345785	19.1049731745428	23.734307926857436	13.45362404707371	22.72273379606418	22.844746360172685	15.033296378372908	26.028923184108645	0.8049517699618222	1.3449096139474894	0.598517373668838	0.615470044950846	0.4737516005121639	100.0	3.0	33.015148038438355	119.0	231.0	5715.0	14414.0	0.45454545454545453	0.3040834057341442	0.66	-1.0	0.14782924958139615	64.09080842512414	21.501522320925982	4.0	0.3314285714285714	218.0	13687.0	80.0	9.295240246754859E-4	20.396078054371138	0.5707569607305689
5	72	small	api	A1	992.0	214.0	101.25483391999992	41.970562720000004	9.778988388491362E-5	1206.0	145.63961019999994	38.07886552931954	31.78049716414141	42.521210891421674	76.32869286780418	16.0	18.93397966565227	13.152946437965905	26.655205870523677	14.788944224897486	16.64331697709324	27.432432432432428	0.8450415751224905	1.1981834435329324	0.7052689466571354	0.4145042868092636	0.2157258064516129	77.0	4.0	35.0	16.0	109.0	1478.0	12327.0	0.42857142857142855	0.10364842454394693	0.872	-1.0	0.17067108612717904	42.05384896408781	17.480098723444733	3.0	0.616	128.0	16867.0	182.0	0.0020274009269082376	18.867962264113206	0.4954969640465119
5	74	medium	iso	A1	858.0	355.0	92.91168815999994	56.69848476000001	7.07483492194183E-5	1213.0	152.02438647999995	35.38361202590826	29.732137494637012	38.89531512307113	48.14972198836699	21.095023109728988	20.59085611344784	12.165525060596439	25.152887143017857	25.96516984825766	15.033296378372908	33.767213251184884	1.0244849943831078	1.1900796581574618	0.8608541347301613	0.6102406046305127	0.41375291375291373	109.0	3.0	32.7566787083184	38.0	141.0	2436.0	9397.0	0.3076923076923077	0.14756801319043694	0.7877094972067039	-1.0	0.17853253110096554	56.03965107649314	21.633307652783934	3.0	0.5642458100558659	90.0	5003.0	62.0	5.076571517495053E-4	23.021728866442675	0.6506325258593135
5	75	medium	iso	A1	858.0	402.0	95.08326103999993	61.94112544000001	3.3381252520994056E-5	1260.0	159.43860003999998	36.40054944640259	29.154759474226502	37.31155223009712	41.77895978449952	22.47220505424423	22.28570628019441	10.816653826391969	23.598544886384772	29.46345692748302	15.524174696260024	35.419493837790434	1.008368537739168	1.2485285456935957	0.8076455610223862	0.6514409030832716	0.46853146853146854	102.0	3.0	33.54101966249684	85.0	269.0	4062.0	15818.0	0.6	0.28095238095238095	0.7598870056497176	-1.0	0.16592405309178593	58.69734977013983	22.09975124224178	4.0	0.3333333333333333	290.0	14051.0	67.0	3.6956672391728104E-4	19.313207915827967	0.5305746261952828
5	79	small	E	A1	768.0	55.0	88.84062035999995	19.727922040000003	3.647621754246135E-5	823.0	111.3969695199999	32.202484376209235	29.068883707497267	29.1025102580749	33.899429978494695	7.0710678118654755	-1.0	11.180339887498949	11.148208188099437	18.335757415498275	14.035668847618199	19.988294050863825	-1.0	1.1077991401473655	-1.0	0.22205970602252123	0.07161458333333333	159.0	6.0	31.144823004794873	127.0	20.0	8673.0	1270.0	0.75	0.17861482381530985	0.1360544217687075	0.10849742742425379	-1.0	47.628752752180944	23.0	1.0	0.30612244897959184	108.0	5948.0	82.0	1.8969157048753175E-4	21.18962010041709	0.6580119674267026
5	83	medium	iso	A1	900.0	271.0	95.91168815999993	48.455844080000006	1.0237258325390289E-4	1171.0	147.1959593599999	36.87817782917155	29.732137494637012	45.58463052070519	59.40668515643688	17.26267650163207	19.51115906330947	12.36931687685298	25.59779402260143	20.045649261090112	15.033296378372908	29.73716536047568	0.8847591496547403	1.2403473458920844	0.7133156309681967	0.5052131289688692	0.3011111111111111	93.0	3.0	32.984845004941285	27.0	145.0	2891.0	18490.0	0.46153846153846156	0.14688300597779674	0.8430232558139535	-1.0	0.18080069432864376	111.74748459537417	42.03478698569366	4.0	0.7965116279069767	199.0	4924.0	39.0	0.001410107879943545	23.345235059857504	0.6330365661773789
6	86	medium	iso	A1	1087.0	387.0	107.15432883999992	57.69848476000001	1.0963129991725063E-4	1474.0	167.68124072	39.293765408777	33.95585369269929	31.13310317050552	61.59117310246533	21.93171219946131	22.062446052385408	14.142135623730951	28.45235085946418	26.03380283117621	17.72004514666935	32.34782881134267	0.9940743717802785	1.1572015171341543	0.8590330699203841	0.5384615384615389	0.3560257589696412	115.0	3.0	37.36308338453881	37.0	228.0	2885.0	21103.0	0.45454545454545453	0.17978290366350066	0.8603773584905661	-1.0	0.14378051985509846	84.60228520157123	30.278820596099706	3.0	0.5018867924528302	117.0	7267.0	81.0	6.808165840707555E-4	31.04834939252005	0.7901596874089551
6	87	small	api	A1	1001.0	141.0	101.74011527999991	34.213203400000005	4.706248740400816E-5	1142.0	138.3675322399999	36.71511950137164	32.2490309931942	39.36573334423261	43.39399701071775	12.36931687685298	15.618317824959421	11.704699910719626	19.447029172091504	22.202217491468314	17.26267650163207	28.306705929721247	0.7919749755050921	1.1384875256909257	0.6956378156400599	0.3362803679339416	0.14085914085914086	89.0	3.0	35.6931365951495	58.0	71.0	5860.0	8489.0	0.6666666666666666	0.11295971978984239	0.5503875968992248	-1.0	0.056801338253194174	44.827680058108456	18.593879366438422	3.0	0.4418604651162791	89.0	14541.0	238.0	5.107951262574515E-4	26.92582403567252	0.7333715483253868
6	88	small	api	A1	932.0	124.0	101.7401152799999	32.55634916	9.148774187275245E-5	1056.0	136.7106779999999	38.41874542459709	29.206163733020468	27.710814015253106	51.34019174590992	12.0	12.416699122826024	10.0	17.49146133152388	22.461012202651144	17.46424919657298	22.4	0.9664404268232615	1.315432789317718	0.7346938852911898	0.31999520612298676	0.13304721030042918	94.0	3.0	36.235341863986875	88.0	74.0	3492.0	3338.0	0.5454545454545454	0.1534090909090909	0.4567901234567901	0.0096914239478628	-1.0	26.199815512769188	11.408488911403701	1.0	0.32098765432098764	97.0	13112.0	194.0	1.939711775124124E-4	21.213203435596427	0.5521576303742327
6	89	medium	iso	A1	1164.0	425.0	113.15432883999989	61.11269832000001	1.8285472883764975E-4	1589.0	177.09545427999998	44.721359549995796	32.55764119219941	16.31385242626056	49.77730631710986	22.02271554554524	24.430070590289752	12.806248474865697	22.181794336797914	32.434782168832626	19.1049731745428	29.05124178348521	0.9014593496221265	1.3736056394868903	0.6562723125968427	0.5400827254820565	0.3651202749140893	120.0	3.0	41.10960958218893	54.0	301.0	5473.0	34609.0	0.7272727272727273	0.223410950283197	0.847887323943662	-1.0	0.13123057129771745	87.6302104351749	30.591331926583937	9.0	0.4535211267605634	102.0	10024.0	120.0	2.6565682026495087E-4	30.14962686336267	0.6741661516273268
6	90	medium	iso	B	1145.0	406.0	110.74011527999991	58.69848476000001	1.6336642216948011E-4	1551.0	171.43860003999998	43.32435804486894	32.57299494980466	42.06432655357883	71.44780213301055	21.400934559032695	23.323308157622527	14.422205101855956	32.24514021773144	20.077981806948397	17.46424919657298	34.012634333297704	0.917577147049718	1.3300698358143686	0.6898714055024852	0.5300562006061157	0.35458515283842795	137.0	3.0	38.27531841800928	114.0	264.0	10245.0	29403.0	0.46153846153846156	0.2437137330754352	0.6984126984126984	-1.0	0.10472999436095101	157.13997067769952	51.98050879603498	13.0	0.6507936507936508	334.0	8422.0	34.0	0.003936590764593252	26.570660511172846	0.6132961158629264
6	93	small	E	A1	744.0	63.0	83.76955255999995	20.65685424	4.7962650453586445E-5	807.0	106.42640679999991	32.89376840679705	28.460498941515414	23.552263672894654	31.803536807781523	6.4031242374328485	-1.0	14.212670403551895	8.816259554501984	18.3412104289766	13.45362404707371	16.728883142842584	-1.0	1.1557692110174083	-1.0	0.24659143577500342	0.0846774193548387	144.0	8.0	31.240998703626616	81.0	22.0	7866.0	2273.0	0.5833333333333334	0.12763320941759604	0.21359223300970873	0.05584806079604151	-1.0	62.67546300820684	27.313000567495326	3.0	0.8155339805825242	85.0	6097.0	99.0	2.3432522852674594E-4	20.615528128088304	0.6267305063115962
6	96	large	iso	B	782.0	427.0	87.25483391999994	61.52691188000001	5.0367840374739036E-5	1209.0	151.1959593599999	32.0	30.01666203960727	15.945395900922856	20.854458039578347	22.47220505424423	22.760752713423283	13.0	12.0	35.88007216055164	14.560219778561036	33.70830758136635	0.9873225783517748	1.0660745674444314	0.9261290049518404	0.7051404388255588	0.5460358056265985	90.0	3.0	32.01562118716424	312.0	286.0	11646.0	13431.0	0.6923076923076923	0.4946236559139785	0.4782608695652174	-1.0	0.035051209799950425	101.0015449034047	44.69579670200679	2.0	0.17558528428093645	142.0	13742.0	85.0	0.0014155243710583943	18.681541692269406	0.5837981778834189
6	100	medium	iso	B	909.0	393.0	96.08326103999993	61.11269832000001	2.9564683610527127E-5	1302.0	160.02438647999995	35.34119409414458	30.463092423455635	33.69006752597977	44.030707074277075	22.47220505424423	20.845861811996702	12.083045973594572	24.447391270889447	28.493495930559792	16.1245154965971	35.17388617186055	1.078017558444697	1.1601315323763046	0.9292201171677378	0.636038969311819	0.43234323432343236	110.0	4.0	34.20526275297414	12.0	251.0	852.0	25642.0	0.16666666666666666	0.2019969278033794	0.9543726235741445	-1.0	0.20346471984590275	126.24931087906413	48.86488613278814	7.0	0.6159695817490495	183.0	11189.0	39.0	0.0034479404817974835	26.419689627245813	0.7475607518202984
7	104	medium	F	A1	888.0	379.0	96.49747459999995	59.11269832000001	8.981256276310412E-5	1267.0	158.02438647999992	34.828149534535996	30.610455730027933	27.962232204374374	34.88094612863293	21.840329667841555	20.837228655028582	12.36931687685298	20.01254758909447	32.145878802932216	16.15549442140351	34.99473512295532	1.0481398476457615	1.1377860506784494	0.9212099647563504	0.6125828532304414	0.42680180180180183	134.0	3.0	34.438350715445125	446.0	238.0	12732.0	7851.0	0.5384615384615384	0.5398579321231255	0.347953216374269	0.027401176433970952	-1.0	0.0	0.0	0.0	0.017543859649122806	117.0	8555.0	93.0	8.447144515557955E-4	24.20743687382041	0.6950537768254393
7	106	medium	E	A1	888.0	235.0	97.66904747999993	44.627416960000005	8.028826185829269E-5	1123.0	144.71067799999992	37.21558813185679	29.154759474226502	54.132894111623195	73.21016962881527	16.278820596099706	17.223583171943748	11.313708498984761	27.810926871098758	12.862393885688164	14.317821063276353	29.049274684419302	0.945147152807146	1.2764841419719566	0.7404299996606697	0.45692487140451055	0.26463963963963966	128.0	4.0	32.28002478313795	128.0	133.0	10098.0	11189.0	0.6666666666666666	0.23241317898486197	0.5095785440613027	-1.0	0.03435990929429128	96.43649403147734	35.81132322680172	6.0	0.47126436781609193	69.0	8702.0	106.0	4.458187407668538E-4	26.40075756488817	0.7094005197861953
7	108	medium	E	A1	683.0	217.0	80.35533899999997	45.627416960000005	3.407164682461794E-5	900.0	127.98275595999986	30.675723300355934	27.51363298439521	25.346175941946683	41.229512665489096	16.1245154965971	19.448283579127178	12.806248474865697	16.03874161931469	24.06079925451734	12.727922061357855	24.33515835682753	0.8290970990315409	1.1149281273670457	0.7436327765714298	0.5678206019390948	0.31771595900439237	190.0	8.0	29.068883707497267	284.0	80.0	16198.0	5216.0	0.2727272727272727	0.40444444444444444	0.21978021978021978	0.1275394252429697	-1.0	85.42211546702501	36.40175425099138	4.0	0.37362637362637363	73.0	7441.0	130.0	4.566682787432005E-4	19.4164878389476	0.632959413828143
8	112	medium	iso	A1	1027.0	293.0	103.08326103999993	49.455844080000006	4.4938146101110237E-5	1320.0	154.95331867999994	38.27531841800928	32.89376840679705	61.05607659939844	73.60137663187626	18.601075237738275	20.662223933861387	12.806248474865697	31.795947109022038	13.619600966954788	15.620499351813308	33.1442292303477	0.9002455542675013	1.1636039369116553	0.7736700828435328	0.4797660025599054	0.28529698149951316	96.0	3.0	34.132096331752024	81.0	197.0	4256.0	10350.0	0.45454545454545453	0.2106060606060606	0.7086330935251799	-1.0	0.11808554587648137	55.77765353975277	19.12310562561766	3.0	0.4748201438848921	78.0	5960.0	107.0	6.828772029872565E-4	20.396078054371138	0.5328780764570828
8	114	medium	iso	A1	1141.0	295.0	110.08326103999991	49.284271200000006	7.497931648811626E-5	1436.0	161.78174579999995	41.10960958218893	32.89376840679705	13.766300685466263	17.818888914522773	18.601075237738275	18.776525752632466	12.206555615733702	10.435516278555651	36.87628565383071	19.72308292331602	34.10197126918684	0.9906558584263336	1.2497689250373085	0.7926712199191225	0.44769995669089097	0.25854513584574934	104.0	3.0	41.182520563948	64.0	154.0	3650.0	11915.0	0.36363636363636365	0.15181058495821728	0.7064220183486238	-1.0	0.2027389175605651	48.21694437752828	19.96508826091129	1.0	0.3211009174311927	101.0	9944.0	147.0	9.010972526775477E-4	27.294688127912362	0.663949096216618
8	117	large	E	A1	906.0	865.0	98.3259017199999	94.66904747999996	1.3095482994198774E-4	1771.0	194.99494920000006	37.0	30.01666203960727	47.48955292199915	69.86369657175186	31.953090617340916	34.46171806689296	13.892443989449804	42.0	22.887288369822635	16.278820596099706	44.734326864277286	0.9272053864324872	1.2326487186076236	0.7522056952931737	0.9628088410476675	0.9547461368653422	117.0	3.0	33.28663395418648	64.0	7.0	9210.0	666.0	0.0	0.04009034443817053	0.09859154929577464	0.41542925634731204	-1.0	113.79772066481755	43.82611809242984	3.0	1.1549295774647887	74.0	11630.0	243.0	3.903565302051015E-4	21.840329667841555	0.5902791802119339
8	118	medium	iso	B	866.0	401.0	92.84062035999993	58.284271200000006	5.60926368678231E-5	1267.0	153.5391051199999	35.22782990761707	30.265491900843113	35.563852198336804	54.42559414926586	20.591260281974	25.52051470248243	13.892443989449804	25.377663124423584	24.51637007688383	14.866068747318506	31.200994393364002	0.8068512928530807	1.1639602628310732	0.6931948783978202	0.6277884720502319	0.4630484988452656	127.0	2.0	33.28663395418648	78.0	211.0	6160.0	20410.0	0.38461538461538464	0.2280978689818469	0.7301038062283737	-1.0	0.1520008339486008	121.46302484132647	46.92989451180422	4.0	0.5051903114186851	213.0	4799.0	34.0	5.843732695406663E-4	20.615528128088304	0.585205735980653
8	120	small	api	A1	1095.0	203.0	106.84062035999992	41.384776280000004	1.1412803702995913E-4	1298.0	151.05382375999994	40.0	33.0	60.25511870305779	82.40535663140855	15.132745950421556	15.851721038847732	13.152946437965905	29.0	10.0	16.1245154965971	29.25664217081501	0.9546437205989061	1.2121212121212122	0.7875810694940976	0.38735058014970175	0.18538812785388128	110.0	3.0	34.828149534535996	103.0	138.0	4723.0	8230.0	0.5714285714285714	0.1856702619414484	0.5726141078838174	-1.0	0.09732762593183457	42.01823623671974	16.555181928594152	6.0	0.3360995850622407	86.0	5171.0	81.0	6.378600602008647E-4	24.331050121192877	0.6082762530298219
9	124	medium	iso	A1	773.0	240.0	86.76955255999995	45.284271200000006	4.532275492316035E-5	1013.0	134.46803731999987	31.144823004794873	29.698484809834994	5.640549432156831	9.662211525392593	16.64331697709324	16.8332011002479	12.206555615733702	4.2703726388017715	30.405591591021544	15.0	25.44323170061381	0.9887196664482393	1.0487007402640591	0.9428043945113295	0.5218912609775941	0.31047865459249674	93.0	3.0	31.400636936215164	37.0	90.0	3354.0	9907.0	0.0	0.12537018756169793	0.7086614173228346	-1.0	0.15736835064165178	59.03371394754883	26.458352363325787	5.0	0.7716535433070866	81.0	5064.0	70.0	3.11684803046238E-4	18.439088914585774	0.5920434645509786
9	130	medium	E	A1	996.0	326.0	101.98275595999989	52.041630520000005	5.474368377342572E-5	1322.0	156.8528135999999	38.48376280978771	30.870698080866262	55.41785574926669	74.40545529429507	19.235384061671343	20.131448483848	12.165525060596439	32.0394865256369	14.2853912420378	16.278820596099706	33.26399515854246	0.9554893219484135	1.2466113564707515	0.7664692905200816	0.5102983345577756	0.3273092369477912	169.0	3.0	33.83784863137726	424.0	220.0	24525.0	13698.0	0.6153846153846154	0.48714069591527986	0.3416149068322981	0.08812372855754136	-1.0	121.02617026745322	43.755363123246234	5.0	0.39906832298136646	107.0	4302.0	46.0	4.236192772604837E-4	21.2602916254693	0.552448359339282
9	138	small	E	A1	1230.0	45.0	115.56854239999988	19.313708480000003	8.570803124931206E-5	1275.0	137.29646443999988	41.6293165929973	36.24913792078372	87.72239104166593	87.69917498519067	5.385164807134504	-1.0	12.36931687685298	22.892520896206822	2.06901472150592	17.08800749063506	22.910991344639207	-1.0	1.1484222516952276	-1.0	0.16711907997552128	0.036585365853658534	118.0	6.0	36.76955262170047	53.0	0.0	6485.0	0.0	0.07692307692307693	0.04156862745098039	0.0	0.12751956614279797	-1.0	71.97012771329213	32.01562118716424	2.0	1.2641509433962264	85.0	9655.0	152.0	4.6201463531673527E-4	17.4928556845359	0.42020520912126796
10	140	small	api	A1	1151.0	166.0	111.22539663999987	37.798989840000004	4.915354896501655E-5	1317.0	151.43860003999993	41.6293165929973	33.61547262794322	48.264283724018526	65.89776549883885	13.0	17.872015825255215	12.0	24.886308130608885	16.48050604945181	17.72004514666935	27.263157894736842	0.7273941634289236	1.2383974800459145	0.5873672832424973	0.3398413580159479	0.14422241529105126	75.0	3.0	37.57658845611187	65.0	110.0	2348.0	5021.0	0.38461538461538464	0.13287775246772968	0.6285714285714286	-1.0	0.09428738733733992	40.43570223062029	18.60967985316655	2.0	0.28	174.0	9828.0	84.0	5.619129678498211E-4	24.351591323771842	0.584962553237498
10	146	medium	iso	A1	823.0	214.0	90.42640679999994	40.798989840000004	3.1447794513135755E-5	1037.0	133.6396101999999	34.92849839314596	28.861739379323623	39.88958243896877	45.15197783856389	15.264337522473747	17.346508856395115	13.0	20.4417605350051	22.0707418783063	15.0	28.83263754245042	0.8799659717607249	1.2102007413374583	0.7271239734890816	0.45118446351890246	0.2600243013365735	111.0	3.0	32.01562118716424	0.0	90.0	0.0	9056.0	0.0	0.08678881388621022	1.0	-1.0	0.17913657872277058	88.90807494582674	40.26530891035766	4.0	0.8222222222222222	209.0	8448.0	70.0	0.002431912062834607	19.697715603592208	0.5639439572202596
10	152	small	api	A1	850.0	204.0	93.08326103999993	39.213203400000005	5.836295482747494E-5	1054.0	134.71067799999986	34.0147027033899	30.870698080866262	25.177535429634787	35.439013570534016	13.892443989449804	18.052454555814215	13.038404810405298	14.670126749344474	25.97932829050865	15.620499351813308	25.30047281290311	0.7695598372231004	1.1018442995454094	0.6984288411172065	0.42127019360816365	0.24	126.0	3.0	33.301651610693426	60.0	122.0	4968.0	12537.0	0.4166666666666667	0.17267552182163187	0.6703296703296703	-1.0	0.108928622474894	103.12732311782213	35.46850768472594	5.0	0.6098901098901099	90.0	5575.0	93.0	0.002863680312229473	21.18962010041709	0.6229547347566656
10	156	small	api	A1	880.0	130.0	96.66904747999993	31.142135600000003	8.035404956934919E-5	1010.0	130.22539663999987	36.05551275463989	30.066592756745816	24.981239606216036	48.17983011986422	11.313708498984761	13.327208724460125	10.63014581273465	15.254255396193802	22.01779248336917	16.15549442140351	20.468880508031646	0.8489180842662214	1.199188516182978	0.7079104517847878	0.32215208913114685	0.14772727272727273	86.0	3.0	34.20526275297414	67.0	62.0	4410.0	4734.0	0.4444444444444444	0.12772277227722773	0.4806201550387597	-1.0	0.08194064760154103	30.288701916944717	12.602325267042627	4.0	0.37209302325581395	159.0	9116.0	81.0	2.6556381464366884E-4	23.194827009486403	0.6433087546786176
10	158	small	api	A1	1021.0	51.0	102.98275595999989	17.899494920000002	4.830469602660228E-5	1072.0	123.29646443999985	38.948684188300895	32.55764119219941	44.49071759502246	63.67927902423611	5.385164807134504	-1.0	12.649110640673518	15.918381144856001	13.453063058663531	16.0312195418814	17.759586066081873	-1.0	1.1962993251990484	-1.0	0.1738106030775914	0.04995102840352596	103.0	3.0	34.36568055487916	76.0	13.0	9154.0	1693.0	0.38461538461538464	0.0830223880597015	0.14606741573033707	0.029833401350094144	-1.0	27.470593050515	10.482279228735111	2.0	0.5393258426966292	74.0	4241.0	75.0	5.854877227196846E-4	26.1725046566048	0.6719740397408931
10	160	medium	iso	A1	959.0	307.0	98.91168815999991	50.041630520000005	3.814353697374644E-5	1266.0	151.78174579999992	37.57658845611187	30.870698080866262	35.05399505758271	44.57401692335685	20.248456731316587	18.078164158337156	13.416407864998739	23.47206162768461	27.95531211310345	16.1245154965971	33.44408021914088	1.120050495944775	1.217225096681631	0.9201671071342754	0.505922317684564	0.32012513034410844	88.0	3.0	35.0	8.0	118.0	456.0	8417.0	0.07692307692307693	0.0995260663507109	0.9365079365079365	-1.0	0.2567045817873344	52.3712083233343	22.08800749063506	1.0	0.5952380952380952	147.0	11573.0	121.0	0.0013660652531118094	25.495097567963924	0.67848356158626
10	162	small	api	A1	994.0	82.0	103.1543288399999	22.899494920000002	4.9798687640347434E-5	1076.0	128.46803731999984	39.81205847478876	30.4138126514911	26.565051177077976	32.40273858445474	8.06225774829855	-1.0	12.041594578792296	12.458536910722541	22.391142070989662	18.0	23.249301413698152	-1.0	1.309012419159388	-1.0	0.22199257343352827	0.08249496981891348	78.0	3.0	37.656340767525464	57.0	35.0	6230.0	4164.0	0.46153846153846156	0.08550185873605948	0.3804347826086957	0.04001933739751147	-1.0	52.566535028212556	21.78638427399123	3.0	0.8586956521739131	103.0	5879.0	84.0	5.656200760680929E-4	23.769728648009426	0.5970484712078316
10	163	small	api	A1	1033.0	86.0	104.84062035999992	26.556349160000003	7.162329573366573E-5	1119.0	134.22539663999987	38.2099463490856	33.24154027718932	19.048609460808496	28.68614757373944	9.486832980505138	-1.0	11.704699910719626	10.102081705991125	24.908593076482134	17.0	21.045503048706802	-1.0	1.1494637742555402	-1.0	0.25330209864088243	0.08325266214908035	91.0	12.0	37.12142238654117	68.0	55.0	5269.0	4275.0	0.8333333333333334	0.10991957104557641	0.44715447154471544	9.8756007213639E-4	-1.0	39.24472570143977	16.27935940109173	2.0	0.45528455284552843	185.0	7582.0	63.0	0.0028198904444779755	19.209372712298546	0.5027322607784359
10	164	medium	iso	B	1051.0	469.0	104.7401152799999	64.11269832	6.005535020274554E-5	1520.0	171.68124072	39.21734310225516	32.28002478313795	49.219095349248455	70.64100582430528	23.0	24.12407967100119	13.0	34.500042403999494	16.016096749407215	17.08800749063506	36.567567567567565	0.9534042464487293	1.214910563598484	0.7847526188469459	0.6121121611200128	0.4462416745956232	112.0	3.0	35.510561809129406	68.0	333.0	5300.0	25808.0	0.7857142857142857	0.2638157894736842	0.830423940149626	-1.0	0.11443712726545122	70.01323332218847	22.233875901892496	4.0	0.3541147132169576	263.0	5778.0	29.0	0.0033939700313895395	28.178005607210743	0.7185087866289033
11	165	small	api	A1	956.0	147.0	100.66904747999993	35.213203400000005	3.5840383833021095E-5	1103.0	138.7106779999999	36.68787265568828	31.32091952673165	37.82473889971621	45.98776039963981	13.416407864998739	12.782171521932616	10.295630140987	19.6795275315059	22.317352445652826	16.64331697709324	27.363408131438106	1.0496188258761707	1.1713536259488189	0.8960733997181759	0.34979176103753107	0.15376569037656904	92.0	3.0	35.0	91.0	68.0	4493.0	4077.0	0.5	0.1441523118766999	0.4276729559748428	-1.0	0.022539034312367246	31.567768916692273	14.433981132056603	2.0	0.3333333333333333	107.0	8988.0	114.0	4.4844863401487706E-4	21.587033144922902	0.5883969710513028
11	173	small	api	A1	940.0	82.0	99.32590171999992	24.142135600000003	1.1393771877432273E-4	1022.0	125.88225087999986	38.01315561749642	29.410882339705484	40.560059834194064	67.16634582208246	9.219544457292887	-1.0	12.165525060596439	18.704050964733536	15.09645290038062	15.524174696260024	20.294415198561122	-1.0	1.2924860661584994	-1.0	0.24305981805286572	0.08723404255319149	105.0	3.0	34.17601498127012	73.0	39.0	8110.0	4375.0	0.46153846153846156	0.1095890410958904	0.3482142857142857	0.024864440983511045	-1.0	66.23352671755585	28.981274440825246	4.0	0.7410714285714286	72.0	9864.0	168.0	5.430943738879275E-4	23.430749027719962	0.6163852657613993
11	178	small	api	A1	704.0	150.0	85.59797967999994	32.798989840000004	8.145707431493645E-5	854.0	120.81118307999986	34.36568055487916	25.317977802344327	23.682087724538462	53.023654210002206	12.529964086141668	15.250536843506225	10.816653826391969	15.684252175342822	20.696755644974143	14.422205101855956	19.632705355902207	0.8216080663073185	1.3573627729343005	0.6052973329533669	0.38317481280067556	0.21306818181818182	108.0	3.0	31.76476034853718	33.0	88.0	3049.0	11156.0	0.6	0.14168618266978922	0.7272727272727273	-1.0	0.07503830448158402	78.96991724005747	33.74130881919925	6.0	0.6776859504132231	66.0	5360.0	106.0	2.2667569714373577E-4	23.194827009486403	0.6749415880894946
12	181	small	E	A1	928.0	50.0	96.49747459999993	18.899494920000002	6.889073450907886E-5	978.0	118.22539663999987	36.345563690772494	31.400636936215164	80.53767779197439	82.09283729704156	5.0	-1.0	14.035668847618199	19.314599326966157	2.6114119967237763	15.0	19.5	-1.0	1.1574785493874558	-1.0	0.19585481380048483	0.05387931034482758	90.0	7.0	31.144823004794873	62.0	1.0	10775.0	110.0	0.06666666666666667	0.06441717791411043	0.015873015873015872	0.10294597214951269	-1.0	69.63079997257813	30.083217912982647	5.0	1.0634920634920635	148.0	7771.0	82.0	4.994962785261137E-4	21.095023109728988	0.580401594241463
12	182	medium	E	A1	751.0	258.0	87.84062035999996	47.284271200000006	8.519306201379646E-5	1009.0	137.53910511999985	33.13608305156178	27.073972741361768	26.36366086581024	39.88958243896877	15.811388300841896	20.65146313487154	11.40175425099138	15.934291303483262	25.928961615874435	14.866068747318506	24.84646732989441	0.7656304155100364	1.2239091531971122	0.6255614753023508	0.5382961892369772	0.34354194407456723	106.0	3.0	32.01562118716424	225.0	106.0	11986.0	6151.0	0.5	0.3280475718533201	0.3202416918429003	0.09010380642965472	-1.0	102.69486003855748	41.32028453482294	3.0	0.29607250755287007	79.0	4352.0	72.0	3.677052389160826E-4	23.53720459187964	0.7103194591604053
12	187	small	api	A1	1053.0	90.0	105.9116881599999	25.313708480000003	5.625591245697427E-5	1143.0	133.6396101999999	40.311288741492746	32.69556544854363	36.202589290008945	46.05873372320278	8.54400374531753	-1.0	12.649110640673518	16.54623359420041	19.696860756653034	17.4928556845359	22.979235879543523	-1.0	1.2329283249416425	-1.0	0.2390076951824127	0.08547008547008547	111.0	13.0	37.20215047547655	134.0	34.0	9942.0	2464.0	0.6153846153846154	0.14698162729658792	0.20238095238095238	0.07491901976820999	-1.0	57.71958349976197	27.295996149783125	2.0	0.6071428571428571	91.0	10274.0	157.0	3.013513680010067E-4	24.351591323771842	0.6040886333337824
12	189	medium	iso	A1	802.0	300.0	90.25483391999995	51.041630520000005	4.8486419506132777E-5	1102.0	144.12489155999987	34.0	28.178005607210743	20.477843567261516	28.072486935852965	19.0	18.499587964518465	11.0	14.235294117647058	31.301008747556516	15.132745950421556	30.249999999999993	1.0270499016757189	1.2066148496790494	0.8511828790677543	0.5655279424173808	0.3740648379052369	76.0	5.0	32.984845004941285	15.0	85.0	1678.0	10171.0	0.0	0.09074410163339383	0.85	-1.0	0.1896454683633013	70.13654219297338	24.881145863142333	5.0	1.05	95.0	3571.0	48.0	5.461515115227456E-4	22.847319317591726	0.6719799799291684
12	190	medium	iso	A1	714.0	255.0	85.42640679999995	46.284271200000006	8.304202476711285E-5	969.0	134.12489155999987	31.89043743820395	26.90724809414742	19.188797155992773	38.806095032849015	17.26267650163207	17.976098457905856	11.40175425099138	15.615966415167714	27.501883411145155	14.7648230602334	24.918298254529766	0.9603127476218275	1.1851987734539238	0.8102545911545874	0.5418028562100312	0.35714285714285715	64.0	3.0	31.38470965295043	23.0	152.0	1232.0	9756.0	0.3333333333333333	0.18059855521155832	0.8685714285714285	-1.0	0.07946394685547839	89.5449116170204	38.95416101385773	1.0	0.5942857142857143	147.0	11757.0	121.0	0.0047220207695746206	17.204650534085253	0.5394924596887
12	192	small	api	A1	1097.0	269.0	110.32590171999989	47.284271200000006	5.466218541458164E-5	1366.0	160.02438647999995	43.86342439892262	29.546573405388315	40.61728565198894	64.82903996295865	18.439088914585774	17.162340203387135	12.041594578792296	28.223970585169543	21.626873317346085	17.72004514666935	31.18523507685408	1.074392460239581	1.4845519917691499	0.7237149430914984	0.42858721717049253	0.24521422060164083	83.0	3.0	38.3275357934736	156.0	180.0	4869.0	7186.0	0.6	0.24597364568081992	0.5357142857142857	-1.0	0.06314752033515113	31.845834116751195	11.661903789690601	2.0	0.11607142857142858	78.0	5882.0	87.0	4.676350879728383E-4	27.202941017470888	0.6201736729460423
13	196	large	iso	B	870.0	460.0	91.49747459999995	63.52691188000001	5.2489639401588444E-5	1330.0	157.43860003999995	35.608987629529715	29.832867780352597	34.3431517530787	45.58863455854157	23.194827009486403	23.9023089155556	14.142135623730951	25.049855651057175	28.72670526714851	15.033296378372908	35.067433377054016	0.9704011060785526	1.193615977240417	0.8129927251158899	0.69430235269029	0.5287356321839081	77.0	3.0	33.24154027718932	296.0	182.0	8920.0	5690.0	0.5333333333333333	0.3593984962406015	0.3807531380753138	0.03947267355334596	-1.0	0.0	0.0	0.0	0.016736401673640166	203.0	11923.0	132.0	0.0028603893020457483	25.079872407968907	0.7043129860611579
13	198	medium	api	B	936.0	412.0	99.32590171999992	60.94112544	6.181446650955644E-5	1348.0	163.09545427999996	38.27531841800928	29.68164415931166	37.8749836510982	48.5300066878927	22.80350850198276	21.550536628199755	12.36931687685298	26.831912638426978	29.344735599047056	17.029386365926403	35.809179253113605	1.0581410985443136	1.2895282421880807	0.8205645009750637	0.613547165288197	0.44017094017094016	129.0	3.0	35.90264614203248	107.0	216.0	3080.0	6915.0	0.3076923076923077	0.23961424332344214	0.6687306501547987	-1.0	0.1610565656822097	0.0	0.0	0.0	0.018575851393188854	266.0	6412.0	34.0	0.003978183057708037	22.47220505424423	0.5871200027344677
13	201	medium	iso	A1	1101.0	486.0	106.91168815999991	66.355339	4.552534047854336E-5	1587.0	175.68124071999998	40.607881008493905	33.54101966249684	50.617580590126835	66.03751102542181	24.73863375370596	23.920890264834515	13.601470508735444	35.510348340963134	20.661268112098057	17.0	38.8595968113769	1.0341853283810925	1.2106930980962012	0.8542093202706245	0.620655609709344	0.44141689373297005	136.0	4.0	36.235341863986875	86.0	333.0	4022.0	16638.0	0.5714285714285714	0.2640201638311279	0.7947494033412887	-1.0	0.15503389291794645	61.206639842715894	23.854008006780575	3.0	0.21479713603818615	108.0	5540.0	72.0	3.588279149626167E-4	27.202941017470888	0.6698931424612105
13	202	medium	iso	A1	1109.0	419.0	107.08326103999991	61.69848476000001	1.0269817103754151E-4	1528.0	171.19595936	40.0	34.0	57.26477372789239	72.34987578006988	23.08679276123039	22.047965434105624	14.560219778561036	36.0	16.0	16.64331697709324	37.77838815474064	1.047116697920699	1.1764705882352942	0.8900491932325941	0.5761730093086457	0.37781785392245265	148.0	4.0	35.4682957019364	45.0	172.0	3125.0	15268.0	0.26666666666666666	0.14201570680628273	0.7926267281105991	-1.0	0.22440961346830277	63.7137112292026	22.267250834711177	6.0	0.5898617511520737	187.0	6325.0	47.0	0.0033599277272589314	20.223748416156685	0.5055937104039171
14	208	small	E	A1	894.0	129.0	97.66904747999995	31.970562720000004	8.392494015222353E-5	1023.0	132.4680373199999	36.6742416417845	29.966648127543394	25.201123645475075	36.17120326286055	11.180339887498949	13.875366408818842	11.180339887498949	13.79714964367506	23.693006871442996	16.0	23.377074310225073	0.8057689835414364	1.2238352946813535	0.6583965890207736	0.3273356661591968	0.14429530201342283	135.0	4.0	34.23448553724738	218.0	46.0	14456.0	3105.0	0.6666666666666666	0.25806451612903225	0.17424242424242425	0.14352728372802281	-1.0	74.17312172639933	34.01723625709381	2.0	0.571969696969697	113.0	9542.0	139.0	4.5784012784381956E-4	26.92582403567252	0.7341889792478982
14	212	small	api	A1	1154.0	174.0	112.56854239999987	40.041630520000005	8.934124315497747E-5	1328.0	154.61017291999988	41.593268686170845	33.54101966249684	68.02028472148311	79.92161788357515	13.601470508735444	15.046388421516028	10.44030650891055	28.297848117701204	9.391485505499118	17.029386365926403	28.74134791522732	0.9039691205422837	1.240071682515885	0.728965214904586	0.35570888337273215	0.15077989601386482	84.0	4.0	35.6931365951495	94.0	131.0	5968.0	9583.0	0.8181818181818182	0.1694277108433735	0.5822222222222222	-1.0	0.05405286045658963	55.945688252281855	20.046896828981673	4.0	0.5333333333333333	156.0	9471.0	85.0	0.001566163923342197	26.40075756488817	0.6347363022629197
14	213	small	api	A1	914.0	69.0	99.32590171999993	23.556349160000003	8.732647648231705E-5	983.0	125.29646443999985	37.73592452822641	29.68164415931166	46.684684317896284	73.94001269283936	7.280109889280518	-1.0	11.40175425099138	18.125963748108756	12.970979570187275	15.297058540778355	18.86210289495407	-1.0	1.2713556003058537	-1.0	0.23716219789683293	0.07549234135667396	90.0	3.0	33.24154027718932	100.0	24.0	5376.0	1182.0	0.4166666666666667	0.12614445574771108	0.1935483870967742	0.09437561909349469	-1.0	28.170846937046694	10.30308784984488	1.0	0.3225806451612903	71.0	8913.0	173.0	3.9232248081056434E-4	23.259406699226016	0.6163730447846326
14	214	small	api	A1	852.0	157.0	94.74011527999993	37.627416960000005	4.3674292021237875E-5	1009.0	135.19595935999988	34.40930106817051	29.410882339705484	35.53767779197438	43.66778014613036	14.142135623730951	14.327975346868161	9.219544457292887	19.064612753986363	23.732711992039803	16.0	27.610836217760433	0.9870295894124475	1.1699513353843527	0.8436501242063955	0.3971645680269013	0.18427230046948356	134.0	4.0	33.24154027718932	69.0	118.0	4997.0	11815.0	0.7	0.18533201189296333	0.6310160427807486	-1.0	0.10704207700629123	85.18064583458161	33.219767893628244	3.0	0.5240641711229946	90.0	6116.0	93.0	2.63287629080407E-4	23.259406699226016	0.675962776841799
14	215	large	iso	B	899.0	567.0	94.32590171999993	72.18376612	3.528582010110514E-5	1466.0	169.33809495999995	35.510561809129406	31.064449134018133	20.34410125591839	27.94873814444651	26.076809620810597	26.904931604103183	13.038404810405298	17.825682494194222	38.3074554087892	16.278820596099706	38.03368776491498	0.9692204390080557	1.143125431129645	0.8478688450227766	0.7652592215261577	0.6307007786429366	158.0	3.0	35.17101079013795	74.0	328.0	5538.0	27920.0	0.6428571428571429	0.2742155525238745	0.8159203980099502	-1.0	0.1818490696384631	151.3836926834046	54.61909860362127	4.0	0.43532338308457713	209.0	11278.0	88.0	0.0016721749052666405	22.47220505424423	0.6328315833197224
14	217	small	api	A1	1064.0	98.0	105.56854239999988	28.384776280000004	1.062736619533804E-4	1162.0	136.36753223999986	42.01190307520001	30.610455730027933	44.19630430601359	65.80241829047954	8.246211251235321	20.550354139322103	16.492422502470642	19.32785569238663	15.90959652136991	17.11724276862369	21.189631443047723	0.40126857159393653	1.3724690493251168	0.2923698511024726	0.2688753262543865	0.09210526315789473	92.0	3.0	37.16180835212409	83.0	54.0	6789.0	4444.0	0.47058823529411764	0.11790017211703958	0.39416058394160586	0.012284014536808812	-1.0	40.28766465763863	15.556349186104045	2.0	0.5547445255474452	79.0	7464.0	132.0	9.685698955040228E-4	29.154759474226502	0.6939642658424776
14	218	large	iso	B	847.0	541.0	92.32590171999993	71.76955256	3.2008796401836645E-5	1388.0	166.50966783999993	35.0	30.0	40.53284093861072	53.13010235415598	25.0	25.788277224946658	12.0	29.8	26.4	15.297058540778355	37.25	0.9694327303033602	1.1666666666666667	0.830942340260023	0.7773501392670724	0.6387249114521841	118.0	3.0	32.31098884280702	226.0	379.0	9302.0	17742.0	0.7692307692307693	0.43587896253602304	0.6264462809917355	-1.0	0.13562507706444754	62.07353412959226	23.22450517911733	1.0	0.10743801652892562	236.0	8624.0	62.0	0.006856069056365729	28.42534080710379	0.8121525944886797
14	220	medium	api	A1	962.0	355.0	99.91168815999991	57.52691188000001	3.76499417164933E-5	1317.0	159.43860003999993	38.01315561749642	30.4138126514911	28.567584308904877	43.264295411071615	20.8806130178211	21.90637573730104	12.649110640673518	23.255106965997815	29.394538930197882	17.029386365926403	33.93099615395929	0.953175151755782	1.249864857559473	0.7626225715450412	0.5757775985916247	0.369022869022869	118.0	3.0	35.510561809129406	81.0	215.0	4844.0	14646.0	0.38461538461538464	0.22475322703113135	0.7263513513513513	-1.0	0.23220621914354495	78.12483047582748	29.429510628311327	3.0	0.375	93.0	7441.0	116.0	2.0227274833320408E-4	26.40075756488817	0.6945163361480208
15	221	medium	iso	A1	876.0	386.0	93.49747459999995	59.52691188000001	4.598121056033481E-5	1262.0	155.43860003999998	34.88552708502482	29.5296461204668	19.44003482817618	27.299572211332816	22.0	21.097283221446613	12.0	15.421868177274732	34.406101443112696	16.1245154965971	33.624999999999986	1.0427882950178022	1.1813730155352553	0.8826918181683173	0.6366686601394049	0.4406392694063927	77.0	4.0	33.95585369269929	1.0	178.0	66.0	16457.0	0.0	0.14183835182250396	0.994413407821229	-1.0	0.23830536777886785	114.80577715294582	48.17385688204007	6.0	1.0279329608938548	222.0	13353.0	84.0	7.901719304804186E-4	20.248456731316587	0.5804257072557911
15	223	medium	iso	A1	1209.0	358.0	113.22539663999987	57.69848476000001	7.927442152102185E-5	1567.0	173.33809495999998	43.174066289845804	34.92849839314596	69.89766543849197	82.31809538374854	20.09975124224178	21.602524991564014	14.035668847618199	35.99382994335858	8.47445534784525	17.11724276862369	36.3197830586555	0.9304352731956528	1.236069922156112	0.7527367639305291	0.5095896015577877	0.2961124896608768	89.0	4.0	35.84689665786984	68.0	228.0	4979.0	17964.0	0.13333333333333333	0.18889597957881302	0.7702702702702703	-1.0	0.1496912392600998	104.92416823470165	40.4443307733488	8.0	0.36824324324324326	279.0	22012.0	113.0	0.001988849138157011	22.47220505424423	0.52050239843935
15	228	small	api	A1	1120.0	231.0	109.81118307999989	45.627416960000005	7.03071704367958E-5	1351.0	158.26702715999988	40.8166632639171	33.61547262794322	57.094757077012105	65.74608027568341	17.11724276862369	17.11915338943925	11.180339887498949	30.869745325651593	15.290577814834352	17.0	33.858282399475435	0.9998883927976987	1.2142225015152044	0.82348036834267	0.41550792624426436	0.20625	122.0	3.0	35.73513677041127	205.0	126.0	14823.0	9030.0	0.75	0.2450037009622502	0.3806646525679758	0.018716938488035836	-1.0	120.2953027153026	43.45803439765092	5.0	0.5770392749244713	135.0	11182.0	99.0	6.768499364577547E-4	27.202941017470888	0.6664665566016253
15	229	medium	iso	A1	885.0	321.0	97.66904747999992	54.041630520000005	1.1496453751149143E-4	1206.0	154.12489155999992	37.107950630558946	29.120439557122072	32.87813563301558	50.290081205371266	18.601075237738275	22.176253321210442	11.40175425099138	22.555813128378965	25.41170433050747	16.76305461424021	29.32033893406203	0.8387834936908529	1.2742922563984218	0.6582347883534481	0.553313786858281	0.36271186440677966	144.0	3.0	34.92849839314596	76.0	162.0	7593.0	16743.0	0.2	0.19734660033167495	0.680672268907563	-1.0	0.09223500441024463	122.71778138258045	45.6287904238517	9.0	0.7100840336134454	106.0	12957.0	149.0	4.6886557971337757E-4	25.495097567963924	0.6870521582231581
15	230	small	api	A1	978.0	164.0	100.74011527999993	35.55634916	4.828945193267126E-5	1142.0	138.71067799999986	37.8021163428716	31.400636936215164	49.96974072811031	58.5136905867832	13.92838827718412	15.16332351313864	12.649110640673518	22.988130932089167	18.152498026006736	15.297058540778355	26.95717018457238	0.9185577465992545	1.2038646356014977	0.7630075005403802	0.35295124550109636	0.16768916155419222	136.0	3.0	34.0147027033899	60.0	65.0	8619.0	8960.0	0.6153846153846154	0.10945709281961472	0.52	0.0017459358697606076	-1.0	85.9996885103704	38.65637482985526	3.0	0.744	84.0	11174.0	163.0	3.6693005755341804E-4	26.076809620810597	0.6898240665757842
15	231	small	api	A1	1081.0	136.0	105.15432883999992	32.1421356	5.75578682733873E-5	1217.0	140.12489155999987	40.36087214122113	33.301651610693426	53.64472126527317	68.55226367289465	11.180339887498949	16.21953195810808	12.083045973594572	22.96778911903744	14.563842228301452	16.278820596099706	24.67660732312268	0.6893133486450539	1.2119780908482307	0.5687506678958381	0.3056663092672736	0.12580943570767808	90.0	4.0	35.6931365951495	63.0	63.0	6645.0	6160.0	0.6666666666666666	0.10353327855382087	0.5	-1.0	0.024128395132468176	91.51947279797031	41.07100632530166	5.0	0.6190476190476191	86.0	11107.0	106.0	6.206738848504085E-4	18.867962264113206	0.46748153008425924
16	241	medium	iso	A1	823.0	275.0	91.08326103999994	48.870057640000006	6.217391869929844E-5	1098.0	142.3675322399999	33.06055050963308	30.01666203960727	7.253194612725332	2.8719624869927607	18.110770276274835	18.342817723468134	13.152946437965905	2.964257959692627	33.647978534964864	16.278820596099706	59.16184956916448	0.9873494110506036	1.1014066276259957	0.8964440437214052	0.5365426872291972	0.33414337788578374	92.0	3.0	33.24154027718932	55.0	113.0	3800.0	10656.0	0.07142857142857142	0.15300546448087432	0.6726190476190477	-1.0	0.09421830175460075	88.47248368882175	37.48399655915878	4.0	0.5416666666666666	75.0	8837.0	167.0	5.131107139621396E-4	25.0	0.7561882550236293
16	245	small	api	A1	886.0	147.0	94.91168815999994	31.727922040000003	5.680517213362242E-5	1033.0	129.0538237599999	34.785054261852174	30.364452901377952	16.38954033403479	18.434948822922024	12.0	14.546736148537395	12.0	8.538149682454623	27.367527506556485	17.0	26.99999999999998	0.8249273154793931	1.145584752500962	0.7200927855215151	0.33428888111771654	0.16591422121896163	201.0	3.0	34.36568055487916	65.0	77.0	9104.0	13618.0	0.7692307692307693	0.13746369796708616	0.5422535211267606	-1.0	0.048443703132429	95.94002216847028	39.45933729326877	8.0	0.9366197183098591	78.0	3745.0	66.0	5.672175757793287E-4	22.02271554554524	0.6331085580538235
16	246	small	E	A1	1111.0	85.0	107.98275595999988	25.142135600000003	4.0607296188916715E-5	1196.0	135.53910511999985	40.11234224026316	34.058772731852805	83.56126039889091	87.1641369799172	8.06225774829855	-1.0	12.041594578792296	24.43138309226718	1.4093285268352882	16.0312195418814	24.461339298243278	-1.0	1.1777389207788123	-1.0	0.23283472788297255	0.07650765076507651	123.0	3.0	34.20526275297414	68.0	15.0	4178.0	867.0	0.38461538461538464	0.06939799331103678	0.18072289156626506	0.08189771003223863	-1.0	13.278087034126674	5.656854249492381	3.0	0.5301204819277109	92.0	4764.0	72.0	7.058173787880161E-4	22.0	0.5484596204386509
16	247	small	api	A1	950.0	230.0	99.42640679999995	42.627416960000005	6.977422880361303E-5	1180.0	144.46803731999992	38.05259518088089	30.066592756745816	20.366812140444665	29.57783868126133	15.652475842498529	18.0376225227823	12.083045973594572	13.560178945673028	29.13532660941298	16.76305461424021	27.47169229499742	0.8677682340191326	1.2656104896469627	0.6856518977345023	0.4287333549702414	0.24210526315789474	102.0	3.0	36.68787265568828	55.0	86.0	4660.0	8724.0	0.16666666666666666	0.11949152542372882	0.6099290780141844	-1.0	0.10627380147441697	107.94467447555462	42.56504954044938	5.0	0.7021276595744681	85.0	4294.0	72.0	6.681368091433574E-4	25.179356624028344	0.6616988014704299
16	248	small	api	A1	890.0	153.0	95.76955255999997	33.970562720000004	7.580122798400323E-5	1043.0	131.74011527999988	38.47076812334269	28.284271247461902	30.774036101248207	37.58308628086161	12.529964086141668	15.00653877947909	13.038404810405298	15.908182494247113	24.041630560342615	16.15549442140351	26.082782383396943	0.8349669614205741	1.3601470508735443	0.6138799190016424	0.3547115112469313	0.17191011235955056	145.0	4.0	35.11409973215888	50.0	82.0	3921.0	8107.0	0.25	0.12655800575263662	0.6212121212121212	-1.0	0.0799514350510218	94.04346748167464	39.176704825661105	5.0	0.7121212121212122	69.0	8909.0	186.0	6.132550793603053E-4	23.021728866442675	0.598421346634717
17	249	large	iso	B	777.0	393.0	88.25483391999994	59.52691188000001	8.54623312384737E-5	1170.0	150.6101729199999	33.61547262794322	28.653097563788805	28.964017961886015	46.22837623488056	21.587033144922902	21.89919164944786	12.36931687685298	22.57888825186629	26.83828505061339	14.7648230602334	31.26824075762688	0.9857456608663074	1.1731880838749442	0.8402281564354713	0.6744889683205247	0.5057915057915058	124.0	3.0	31.622776601683793	159.0	234.0	6010.0	10855.0	0.5384615384615384	0.33589743589743587	0.5954198473282443	-1.0	0.1972688988334526	96.96641653128022	41.22258338680635	2.0	0.20610687022900764	241.0	21854.0	122.0	0.004239034569165423	23.853720883753127	0.7096053995065494
17	251	small	api	A1	999.0	197.0	102.66904747999993	40.041630520000005	7.452338620350569E-5	1196.0	144.71067799999986	39.21734310225516	30.675723300355934	50.042451069170916	61.63268318178845	14.866068747318506	17.029919867655035	12.041594578792296	25.243933466341094	16.658123917621555	15.264337522473747	28.688904600088343	0.8729382676399825	1.2784488475875682	0.682810477155356	0.39000683753105014	0.1971971971971972	91.0	3.0	34.0147027033899	57.0	121.0	5007.0	9241.0	0.5	0.1488294314381271	0.6797752808988764	-1.0	0.047453885535756586	67.68951339665668	27.563260464514578	5.0	0.5730337078651685	85.0	9786.0	146.0	6.566590349692214E-4	23.40939982143925	0.5969144763428177
17	253	small	api	A1	1008.0	216.0	102.66904747999992	42.798989840000004	3.9077433873803996E-5	1224.0	147.88225087999993	37.33630940518894	31.953090617340916	74.74488129694221	73.50653756799235	15.0	16.410967563651017	11.40175425099138	29.40836996190635	8.76284561494168	15.811388300841896	30.670391061452513	0.9140228899863164	1.1684725541048777	0.7822373634496829	0.4168636107034821	0.21428571428571427	142.0	3.0	33.60059523282288	6.0	78.0	523.0	9879.0	0.0	0.06862745098039216	0.9285714285714286	-1.0	0.18284471429854215	42.42516692572745	16.461097707579952	2.0	0.9047619047619048	121.0	7425.0	86.0	0.0011709517798531269	19.026297590440446	0.5095923484016394
17	262	small	api	A1	1206.0	135.0	113.3259017199999	30.556349160000003	7.301899998234993E-5	1341.0	146.71067799999994	40.311288741492746	36.71511950137164	89.50178838738637	80.23822522495774	11.704699910719626	13.878388258731286	11.704699910719626	28.776058424696362	1.4163102478273926	17.4928556845359	29.198821282655413	0.8433760241111476	1.0979479105327918	0.7681384663338807	0.2696325261589106	0.11194029850746269	59.0	3.0	35.84689665786984	81.0	77.0	4375.0	4802.0	0.5833333333333334	0.11782252050708426	0.4873417721518987	-1.0	0.07051638031337616	40.439989216876	14.082762530298218	1.0	0.31645569620253167	120.0	8213.0	102.0	5.662807301121803E-4	18.027756377319946	0.447213595499958
17	263	small	api	A1	1177.0	274.0	111.08326103999991	46.870057640000006	8.047331487278616E-5	1451.0	160.36753223999995	41.19465984809196	34.23448553724738	50.71059313749964	64.60844127189027	17.4928556845359	19.144250842610294	13.038404810405298	30.052438946339336	18.577758363216155	18.384776310850235	33.26598362128333	0.9137393689807489	1.2033088624414074	0.7593556380253466	0.42193627735795936	0.23279524214103653	85.0	3.0	38.58756276314948	798.0	184.0	15196.0	4916.0	0.5833333333333334	0.6767746381805652	0.18737270875763748	0.028433816491683764	-1.0	0.0	0.0	0.0	0.0	104.0	16319.0	201.0	6.965606235649395E-4	31.144823004794873	0.7560403003603737
18	265	small	api	A1	827.0	162.0	92.59797967999995	37.213203400000005	7.4960355789889E-5	989.0	132.22539663999987	35.4682957019364	28.231188426986208	22.833654177917538	31.628668030108088	15.0	13.809975616709805	12.806248474865697	13.786960729925992	26.530941194244253	14.866068747318506	26.290322580645153	1.086171360205031	1.2563514920268903	0.8645441718325934	0.40187921516863945	0.19588875453446192	123.0	6.0	33.60059523282288	65.0	106.0	5080.0	9353.0	0.5454545454545454	0.17290192113245703	0.6198830409356725	-1.0	0.08575605788125347	35.304750897343595	15.915673339984753	2.0	0.47368421052631576	94.0	9667.0	159.0	6.611075801271209E-4	20.8806130178211	0.5887120484529264
18	274	small	api	A1	924.0	228.0	98.25483391999994	43.041630520000005	3.4505186303048844E-5	1152.0	143.2964644399999	38.0	30.0	29.744881296942197	37.56859202882748	16.401219466856727	16.582710218068847	12.806248474865697	18.0	27.0	16.1245154965971	29.522195040342112	0.9890554228575759	1.2666666666666666	0.7808332285717704	0.4380612006839778	0.24675324675324675	159.0	3.0	34.92849839314596	76.0	104.0	8417.0	12306.0	0.45454545454545453	0.15625	0.5777777777777777	-1.0	0.08481779273160954	107.26714094180286	45.379243424670356	7.0	0.6388888888888888	94.0	6949.0	109.0	5.724899048900267E-4	25.0	0.6578947368421053
18	279	medium	iso	A1	969.0	324.0	100.39696951999989	52.870057640000006	7.078837950694565E-5	1293.0	155.6812407199999	39.11521443121589	30.528675044947494	25.25939051980891	36.27830220201827	19.313207915827967	20.312837355763907	13.92838827718412	18.560552730106366	30.397650688531414	16.64331697709324	31.367760507586368	0.9507882910482572	1.2812614492317926	0.7420720350388459	0.5266100948342656	0.33436532507739936	218.0	3.0	36.61966684720111	48.0	158.0	4367.0	16016.0	0.21428571428571427	0.15931941221964424	0.7669902912621359	-1.0	0.1385654959842047	82.30665805449249	30.576211361075295	4.0	0.5485436893203883	91.0	4919.0	77.0	4.757677259990287E-4	26.076809620810597	0.6666666666666667
[truncated: 27 more columns]
