# Supplementary material for: Exploiting Single-Cell Quantitative Data to Map Genetic Variants Having Probabilistic Effects
Source: PLoS Genet. 2016 Aug 1;12(8):e1006213. doi: 10.1371/journal.pgen.1006213 (PMC4968810; doi:10.1371/journal.pgen.1006213)
Supplement: S1 Dataset — (ZIP) [file pgen.1006213.s007.zip › data/2014-10-07_morpho/segregants/gaelA1-3_C.xls]

image_number	cell_id	Cgroup	Agroup	C11-1_C	C11-2_C	C12-1_C	C12-2_C	C13_C	C101_C	C102_C	C103_C	C104_C	C105_C	C106_C	C107_C	C108_C	C109_C	C110_C	C111_C	C112_C	C113_C	C114_C	C115_C	C116_C	C117_C	C118_C	C126_C	C127_C	C128_C	A7-1_C	A7-2_C	A8-1_C	A8-2_C	A9_C	A101_C	A102_C	A103_C	A104_C	A120_C	A121_C	A122_C	A123_C	D14-1_C	D14-2_C	D14-3_C	D15-1_C	D15-2_C	D15-3_C	D16-1_C
1	0	large	iso	795.0	557.0	88.25483391999994	70.18376611999999	1.1512709602784641E-4	1352.0	160.85281359999993	33.83784863137726	28.792360097775937	20.930359011258677	32.46614108928236	25.709920264364882	26.434776754130553	14.560219778561036	19.475233404434597	36.19015587681849	16.0312195418814	36.28016585485322	0.9725794359261078	1.1752370599863073	0.827560216606375	0.7952399092792949	0.70062893081761	77.0	3.0	32.0624390837628	122.0	381.0	6145.0	19900.0	0.6	0.3720414201183432	0.757455268389662	-1.0	0.22166564231434843	81.96992985034888	32.194212152823916	2.0	0.13320079522862824	63.0	80.0	143.0	5598.0	10803.0	16401.0	110.0
1	10	large	iso	946.0	469.0	98.1543288399999	67.52691188	4.676011112213221E-5	1415.0	167.68124071999998	37.44329045369811	30.23243291566195	27.41899007647865	39.62532234634676	25.0	26.331354774439216	13.92838827718412	24.009642024161625	35.02860662766521	17.0	37.64656616415412	0.9494384248040435	1.2385139680339974	0.7665948461696972	0.6879667221817057	0.49577167019027485	103.0	4.0	35.510561809129406	104.0	312.0	5621.0	20099.0	0.42857142857142855	0.2939929328621908	0.75	-1.0	0.15697321494308136	110.16934128789968	33.180339887498945	3.0	0.5072115384615384	222.0	45.0	267.0	8488.0	1432.0	9920.0	63.0
1	15	large	E	1125.0	875.0	120.63961019999986	104.74011527999991	9.044342293612749E-5	2000.0	227.3797254800001	37.8549864614954	35.6931365951495	9.516020204968186	38.765519904458785	31.304951684997057	37.01209363691378	4.47213595499958	22.74469179577637	43.93001427095322	19.026297590440446	36.325557143911674	0.8458033201822244	1.0605676629338225	0.797500574213718	0.8682066786054654	0.7777777777777778	104.0	3.0	39.6232255123179	181.0	177.0	11619.0	10410.0	0.0	0.179	0.49441340782122906	-1.0	0.019644360136701094	151.1824063039532	56.08683137506942	5.0	0.2849162011173184	40.0	84.0	124.0	2124.0	7638.0	9762.0	58.0
2	26	large	api	695.0	557.0	83.42640679999995	72.52691188	5.444592846183784E-5	1252.0	158.36753223999995	30.083217912982647	26.92582403567252	20.151747034211894	25.100421371872613	26.1725046566048	25.64662305222876	12.041594578792296	15.556846390360088	38.438935002649735	15.620499351813308	36.67285083620075	1.020504906369353	1.1172626647610515	0.913397483471452	0.8693519793303628	0.8014388489208633	104.0	3.0	29.410882339705484	48.0	179.0	4132.0	17443.0	0.5	0.18130990415335463	0.788546255506608	-1.0	0.32047770522908786	116.13198142644922	44.86205853428423	3.0	0.6035242290748899	70.0	65.0	135.0	5260.0	4743.0	10003.0	94.0
2	31	large	F	967.0	662.0	98.3969695199999	79.59797967999997	5.5154305607840894E-5	1629.0	180.40916276000002	38.2099463490856	30.4138126514911	43.75463573323165	61.157339864587925	28.861739379323623	27.477446918279753	14.317821063276353	37.05841371938713	26.36959756377931	17.029386365926403	42.30664902807687	1.0503792242838599	1.2563352969563413	0.8360659983274843	0.8089474713326521	0.6845915201654602	109.0	3.0	35.4400902933387	62.0	62.0	8489.0	8924.0	0.4666666666666667	0.07612031921424187	0.5	-1.0	0.0022792475221966152	134.81406542516604	54.80592017520625	3.0	0.9354838709677419	88.0	78.0	166.0	8060.0	6949.0	15009.0	121.0
2	32	medium	api	978.0	466.0	100.7401152799999	67.35533899999999	4.2095669686715854E-5	1444.0	170.50966783999996	37.8021163428716	31.400636936215164	50.29008120537128	65.12215492510006	23.706539182259394	23.502262421117262	12.083045973594572	34.019259354046795	21.082374900379754	16.492422502470642	37.49890453675963	1.0086917913468019	1.2038646356014977	0.8378780815692124	0.6686049426565641	0.47648261758691207	101.0	4.0	34.52535300326414	147.0	367.0	6668.0	18560.0	0.6666666666666666	0.3559556786703601	0.7140077821011673	-1.0	0.21658657537593085	57.02257579671171	22.632146031870928	1.0	0.16342412451361868	129.0	63.0	192.0	5732.0	2914.0	8646.0	62.0
3	57	large	iso	936.0	510.0	99.81118307999989	69.35533899999999	1.676634970242785E-4	1446.0	171.58073563999997	37.53664875824692	29.732137494637012	21.16125981682828	21.204254484314408	25.632011235952593	23.789144080962057	13.0	16.490550448087184	40.42763491917838	18.027756377319946	45.592571709927164	1.0774667280469894	1.2624941198734083	0.8534429674452885	0.6948654134718635	0.5448717948717948	107.0	3.0	37.57658845611187	40.0	249.0	2326.0	17636.0	0.5384615384615384	0.19986168741355465	0.8615916955017301	-1.0	0.2658436126737954	77.8445009726677	29.94619329708531	4.0	0.4532871972318339	152.0	47.0	199.0	7327.0	2679.0	10006.0	74.0
4	64	large	F	911.0	596.0	94.9827559599999	75.01219323999999	5.151931348260414E-5	1507.0	172.40916275999996	36.89173349139343	30.528675044947494	43.06319961377895	52.77275285359195	26.076809620810597	27.397038913920927	14.035668847618199	31.470464793172507	26.59794435246499	15.524174696260024	39.52372842005366	0.951811241453561	1.208428909445876	0.7876435543817081	0.7897453856949558	0.6542261251372119	96.0	3.0	33.61547262794322	146.0	132.0	10271.0	9063.0	0.3333333333333333	0.18447246184472463	0.4748201438848921	0.06016022838547261	-1.0	148.45600761705396	49.949563651705105	5.0	0.5899280575539568	108.0	77.0	185.0	9037.0	10211.0	19248.0	106.0
4	67	large	F	772.0	601.0	87.42640679999995	77.42640679999997	4.621926952487262E-5	1373.0	167.68124071999995	33.015148038438355	29.017236257093817	7.125016348901798	17.357787411557226	27.51363298439521	26.494684945310222	12.36931687685298	10.237724804579967	41.87166514533134	16.1245154965971	34.31589648976229	1.038458582964405	1.1377771385917972	0.9127082516789565	0.8856180830709837	0.7784974093264249	85.0	3.0	32.7566787083184	98.0	141.0	7878.0	10149.0	0.5384615384615384	0.17407137654770574	0.5899581589958159	-1.0	0.017024234384808525	141.85477325265595	54.232684703934964	9.0	0.6401673640167364	94.0	77.0	171.0	6533.0	6665.0	13198.0	100.0
5	78	large	E	875.0	587.0	94.91168815999993	74.18376611999999	7.4234779534223E-5	1462.0	171.92388139999997	36.24913792078372	29.546573405388315	15.945395900922847	5.350462779930922	27.51363298439521	27.485710868931275	12.649110640673518	7.117410641980364	43.050677401665446	16.278820596099706	76.32814311799963	1.001015877508029	1.2268474392422464	0.8159253102621294	0.7816083304191441	0.6708571428571428	74.0	3.0	35.17101079013795	53.0	67.0	5706.0	7004.0	0.23076923076923078	0.08207934336525308	0.5583333333333333	0.006868374318194426	-1.0	105.57510308683187	41.88768297234945	3.0	0.8083333333333333	123.0	82.0	205.0	7372.0	7647.0	15019.0	65.0
5	80	large	F	969.0	574.0	98.25483391999992	71.52691188	5.391798865516288E-5	1543.0	171.78174579999995	37.05401462729781	32.0624390837628	32.52489028779104	50.03604429523887	25.0	27.882336800623488	14.212670403551895	28.417973344897735	30.81487336065918	17.204650534085253	37.07746478873239	0.8966249916126457	1.155682963809914	0.775839931616507	0.7279734647787195	0.5923632610939112	80.0	3.0	35.84689665786984	79.0	354.0	4190.0	18775.0	0.5833333333333334	0.28062216461438755	0.8175519630484989	-1.0	0.10469213868387132	84.35976918270441	31.078100683682656	5.0	0.3094688221709007	87.0	76.0	163.0	7834.0	4742.0	12576.0	85.0
5	82	large	iso	1124.0	588.0	107.66904747999993	73.35533899999997	4.401745769479221E-5	1712.0	183.43860004	40.024992192379	33.734255586866	52.9007894238398	65.69066851393308	26.40075756488817	26.535624160958783	14.212670403551895	37.3266781119939	22.321524127337522	17.804493814764857	40.95818463337791	0.9949175268969539	1.1864791884710277	0.8385461258524625	0.6813038725324109	0.5231316725978647	140.0	3.0	37.12142238654117	54.0	432.0	3127.0	27298.0	0.4166666666666667	0.2838785046728972	0.8888888888888888	-1.0	0.1757023327112874	108.53411636002689	32.09993213498845	3.0	0.5082304526748971	93.0	76.0	169.0	7134.0	9119.0	16253.0	100.0
6	92	medium	E	1142.0	515.0	110.39696951999989	69.355339	8.151380153982279E-5	1657.0	182.16652208	42.05948168962618	34.0	45.11256523732135	67.05282767547308	25.612496949731394	24.790407460638463	12.806248474865697	35.83020853943847	21.88235294117647	16.76305461424021	38.90930736214236	1.0331615964924425	1.2370435791066523	0.8351860952534543	0.6282358954376492	0.45096322241681264	154.0	3.0	37.12142238654117	732.0	385.0	15821.0	10403.0	0.5454545454545454	0.6741098370549186	0.3446732318710833	0.001102145632631359	-1.0	0.0	0.0	0.0	0.0	108.0	57.0	165.0	8452.0	5123.0	13575.0	100.0
6	94	large	E	1015.0	903.0	114.3969695199999	105.3259017199999	1.1399825857761039E-4	1918.0	222.5512983600001	40.049968789001575	31.064449134018133	46.536300128883795	68.70264595096624	31.622776601683793	38.13514649685867	5.0	42.84647533785953	24.75498589021756	18.439088914585774	45.987020888550326	0.8292291889920674	1.2892541121916614	0.6431852193842711	0.9207053487687529	0.8896551724137931	148.0	3.0	35.510561809129406	72.0	0.0	8877.0	0.0	0.0	0.03753910323253389	0.0	0.02363642318129552	-1.0	59.624238875150304	25.079872407968907	3.0	0.875	116.0	59.0	175.0	17449.0	7298.0	24747.0	195.0
6	99	large	E	1068.0	654.0	107.4974745999999	81.42640679999995	1.1879327970857942E-4	1722.0	191.33809496000003	40.19950248448356	31.144823004794873	62.487997376148556	78.17390329621496	28.160255680657446	27.605449037580694	12.041594578792296	41.891065707840546	13.64592760519363	16.15549442140351	42.79952217168515	1.0200977220954264	1.2907282368660333	0.7903272687148193	0.7574727415968526	0.6123595505617978	84.0	2.0	35.0	194.0	195.0	4585.0	4985.0	0.6923076923076923	0.2259001161440186	0.5012853470437018	-1.0	9.415114568022657E-4	0.0	0.0	0.0	0.028277634961439587	73.0	68.0	141.0	6461.0	6188.0	12649.0	121.0
7	107	large	iso	747.0	497.0	87.42640679999995	69.18376611999999	6.109946788230115E-5	1244.0	158.61017291999994	32.01562118716424	26.92582403567252	39.0938588862295	52.9098409518937	26.0	23.429174202140942	10.770329614269007	30.235240301634136	27.222936576755803	15.0	37.903614457831324	1.1097275463351217	1.18903032065977	0.9333046660402698	0.7913371789174346	0.6653279785809906	98.0	3.0	30.805843601498726	29.0	126.0	1760.0	9610.0	0.09090909090909091	0.12459807073954984	0.8129032258064516	-1.0	0.25754818211744074	70.04449469108334	23.044720024184603	3.0	0.6451612903225806	57.0	77.0	134.0	8070.0	11927.0	19997.0	167.0
7	109	large	F	1054.0	589.0	101.08326103999993	72.76955255999998	7.263483937914667E-5	1643.0	176.26702716	39.84971769034255	33.52610922848042	29.9639845482763	33.81462337218704	25.612496949731394	27.858662664526918	17.029386365926403	22.384098349990904	35.3157591872961	16.278820596099706	40.222442392888034	0.9193728090309368	1.1886174270556342	0.7734808426192668	0.7198971601361787	0.5588235294117647	148.0	4.0	36.40054944640259	42.0	331.0	2425.0	16996.0	0.7857142857142857	0.22702373706634205	0.8873994638069705	-1.0	0.019754117092032654	65.24402225985904	25.247439733792902	1.0	0.17158176943699732	96.0	68.0	164.0	11594.0	7917.0	19511.0	146.0
7	110	large	E	711.0	450.0	87.84062035999995	67.11269831999999	9.671105561902985E-5	1161.0	157.78174579999995	32.55764119219941	26.476404589747453	25.551072454292687	38.265630639893814	23.706539182259394	22.750100889482827	8.602325267042627	21.377470065821502	33.01052441004176	15.524174696260024	34.51830809801786	1.0420410571989471	1.2296851365085582	0.847404775630298	0.7640280549585139	0.6329113924050633	101.0	3.0	32.28002478313795	234.0	291.0	5356.0	8381.0	0.0	0.45219638242894056	0.5542857142857143	-1.0	0.1175204779576629	0.0	0.0	0.0	0.0	54.0	62.0	116.0	3492.0	4762.0	8254.0	71.0
9	123	large	F	959.0	633.0	100.49747459999992	78.18376611999999	5.3180289865787496E-5	1592.0	181.09545427999996	38.27531841800928	30.675723300355934	33.21181670089238	47.21268519308916	28.231188426986208	27.225309579591073	13.601470508735444	30.019345298493278	32.729464605268184	17.204650534085253	40.90496280278329	1.036946461323223	1.2477397205354621	0.83105991117941	0.7779674706373174	0.6600625651720542	130.0	3.0	36.235341863986875	90.0	114.0	9194.0	12950.0	0.35714285714285715	0.12814070351758794	0.5588235294117647	-1.0	0.004185191402492678	152.44318858985665	56.0508089215878	3.0	0.6666666666666666	222.0	72.0	294.0	6946.0	2522.0	9468.0	47.0
9	127	large	iso	797.0	464.0	88.66904747999995	64.94112544000001	6.323377890948815E-5	1261.0	156.0243864799999	34.48187929913333	28.653097563788805	30.73548770192011	38.21219408322954	23.769728648009426	24.62281678870182	12.649110640673518	22.12756426008304	30.81691248334411	14.7648230602334	35.771800706964875	0.9653537550958089	1.203425885189838	0.8021713401515592	0.7323990421194952	0.5821831869510665	102.0	3.0	32.2490309931942	117.0	286.0	7237.0	17744.0	0.5384615384615384	0.31958762886597936	0.7096774193548387	-1.0	0.2216393051453436	92.2925383741387	33.163772338855466	1.0	0.38957816377171217	90.0	79.0	169.0	6300.0	4828.0	11128.0	104.0
9	129	large	iso	1006.0	499.0	102.25483391999992	67.11269831999999	7.936168459778753E-5	1505.0	171.78174579999995	39.01281840626232	31.0	42.51044707800085	59.92073961964897	25.059928172283335	24.198080334990372	13.416407864998739	32.88662681684268	24.0	16.278820596099706	38.00459556151243	1.035616372264321	1.258478013105236	0.8229117723789117	0.6563278795455897	0.4960238568588469	107.0	3.0	35.35533905932738	260.0	372.0	12159.0	21627.0	0.5384615384615384	0.41993355481727573	0.5886075949367089	-1.0	0.12494476528535105	69.67857190298987	24.375481095764805	6.0	0.1787974683544304	92.0	68.0	160.0	5613.0	4960.0	10573.0	71.0
9	135	large	iso	876.0	563.0	92.84062035999995	71.35533899999999	6.163717035476234E-5	1439.0	166.61017291999997	34.713109915419565	29.614185789921695	29.797591290823846	39.70655774696945	25.612496949731394	25.992084299364866	14.212670403551895	24.227158040554233	33.598762669295425	15.620499351813308	37.9227287583171	0.9853960403766947	1.1721784337299976	0.8406536172492601	0.7685788690695047	0.6426940639269406	127.0	3.0	33.83784863137726	72.0	404.0	3494.0	24164.0	0.4166666666666667	0.33078526754690757	0.8487394957983193	-1.0	0.2593951005442977	82.63543552649783	29.400934559032695	1.0	0.27310924369747897	98.0	79.0	177.0	4911.0	4650.0	9561.0	65.0
9	136	large	F	911.0	594.0	94.84062035999993	73.94112544	3.7252017907744774E-5	1505.0	171.19595935999993	35.90264614203248	30.59411708155671	29.981639368849358	36.76046186729016	26.248809496813376	26.93065938416929	14.212670403551895	23.870106860916867	34.51643978432039	16.278820596099706	39.885159111292666	0.9746812776609277	1.1735147004348738	0.830565886647808	0.7796356156184051	0.6520307354555434	109.0	3.0	34.40930106817051	99.0	103.0	10340.0	9860.0	0.5	0.13421926910299004	0.5099009900990099	0.016605641170005778	-1.0	103.80724913132218	35.93171219946131	5.0	0.8613861386138614	122.0	145.0	267.0	8269.0	7126.0	15395.0	78.0
10	143	large	E	845.0	593.0	92.08326103999994	74.76955255999997	1.1582357795610796E-4	1438.0	168.85281359999993	35.4400902933387	29.410882339705484	23.416030758230413	41.13926737511673	26.076809620810597	30.684556728489277	13.892443989449804	23.363371626500356	35.02105064727937	15.620499351813308	35.51249731255127	0.8498349789293	1.2049992204923965	0.7052577001519003	0.8119776788478517	0.7017751479289941	72.0	3.0	33.61547262794322	150.0	392.0	8895.0	24961.0	0.6153846153846154	0.3769123783031989	0.7232472324723247	-1.0	0.11568522790024419	147.83151172560645	54.736111918767904	7.0	0.37822878228782286	70.0	69.0	139.0	4997.0	5666.0	10663.0	91.0
10	145	large	E	1267.0	828.0	115.15432883999989	94.3259017199999	2.6320285859852644E-5	2095.0	211.48023056000008	43.04648650006177	36.05551275463989	46.79614315249574	62.22216434778829	35.34119409414458	30.44979497233144	14.317821063276353	44.71909687675062	29.51005043918219	18.439088914585774	50.54368397565254	1.1606381627941262	1.1938947254195469	0.972144476462333	0.8191259735538049	0.6535122336227308	132.0	3.0	39.20459156782532	109.0	93.0	9126.0	7213.0	0.7142857142857143	0.0964200477326969	0.4603960396039604	0.007667398116659823	-1.0	107.16661442529526	44.38361202590826	4.0	0.40594059405940597	111.0	89.0	200.0	5043.0	3402.0	8445.0	63.0
10	153	large	F	828.0	602.0	90.25483391999994	76.18376611999999	6.066568462736112E-5	1430.0	168.85281359999993	34.539832078341085	28.792360097775937	21.37062226934318	36.561858788444155	26.92582403567252	27.24896700771824	13.038404810405298	21.627204159698906	35.07874993818299	15.556349186104045	36.30612013474256	0.9881410927631059	1.199617952854414	0.8237131583533637	0.8440962418426002	0.7270531400966184	115.0	3.0	33.28663395418648	86.0	117.0	11063.0	13601.0	0.5833333333333334	0.14195804195804196	0.5763546798029556	-1.0	0.012972472096114412	135.25125377543367	52.502216853801585	10.0	0.8719211822660099	153.0	59.0	212.0	3546.0	1620.0	5166.0	26.0
11	168	medium	iso	1282.0	526.0	115.91168815999988	70.18376612	5.098743495288296E-5	1808.0	188.50966784000005	44.04543109109048	36.05551275463989	61.63880567042629	74.85789057744287	26.248809496813376	25.46882461971981	14.560219778561036	40.73067184402903	14.755025219591095	17.4928556845359	42.195666879286016	1.0306250833613124	1.2216004634526347	0.8436678883114004	0.605493434131691	0.41029641185647425	102.0	3.0	37.64306044943742	67.0	356.0	5000.0	28729.0	0.3333333333333333	0.23396017699115043	0.8416075650118203	-1.0	0.19002190285025417	146.884124851713	54.14117693913931	5.0	0.41134751773049644	106.0	73.0	179.0	5958.0	4976.0	10934.0	72.0
11	170	large	iso	783.0	488.0	88.35533899999996	65.94112544000001	1.839725050778659E-4	1271.0	156.71067799999992	35.12833614050059	27.16615541441225	47.63243486898649	77.66949957503974	23.194827009486403	25.467956869007985	16.1245154965971	32.48090075876108	14.135235337580358	13.601470508735444	33.24786132892461	0.9107454959495491	1.2930919228218887	0.7043161277831258	0.7463173837180347	0.6232439335887612	101.0	4.0	30.0	37.0	358.0	2149.0	22297.0	0.5294117647058824	0.3107789142407553	0.9063291139240506	-1.0	0.1990620367620797	78.22710331048458	29.943353728562617	3.0	0.31139240506329113	63.0	55.0	118.0	7936.0	7871.0	15807.0	160.0
11	177	large	E	1145.0	836.0	109.91168815999991	90.25483391999994	7.232485134079005E-5	1981.0	202.16652208000005	40.0	33.60059523282288	69.60512391795162	83.14292766590073	31.827660925679098	34.30365337751881	14.142135623730951	47.2	9.583163565074376	16.64331697709324	47.54005049658397	0.9278213190708609	1.1904551012514752	0.7793837147620951	0.8211577442848005	0.7301310043668122	84.0	3.0	35.77708763999664	17.0	562.0	277.0	12679.0	0.0	0.2922766279656739	0.9706390328151986	-1.0	0.32068904182812646	0.0	0.0	0.0	0.0	64.0	80.0	144.0	5861.0	9238.0	15099.0	103.0
12	180	large	iso	1090.0	572.0	106.08326103999993	73.76955255999998	3.947746122747397E-5	1662.0	182.26702715999997	39.81205847478876	32.202484376209235	62.10272896905237	67.09789211568872	25.495097567963924	26.598225977432577	13.45362404707371	38.05379721722712	18.19735375550493	17.204650534085253	41.310238305310534	0.9585262411709484	1.236303945052183	0.7753160094708669	0.6953929567849947	0.5247706422018349	124.0	3.0	35.4682957019364	37.0	397.0	1776.0	20827.0	0.5454545454545454	0.2611311672683514	0.9147465437788018	-1.0	0.17589987275307745	68.68950293604226	24.1677801769611	1.0	0.29493087557603687	103.0	77.0	180.0	4701.0	4157.0	8858.0	58.0
12	183	large	iso	681.0	455.0	82.18376611999996	64.94112544000001	8.618932193185974E-5	1136.0	149.5391051199999	29.966648127543394	27.313000567495326	15.708637829015743	22.86638059418607	22.67156809750927	23.992491133857587	12.041594578792296	12.814245969907198	34.01310660482997	14.866068747318506	32.97682632364987	0.9449443149117489	1.0971569400985597	0.8612663151243092	0.790194079755079	0.6681350954478708	76.0	3.0	30.0	98.0	324.0	3372.0	14031.0	0.5	0.3714788732394366	0.7677725118483413	-1.0	0.19425906425373843	37.755289845444175	17.204650534085253	1.0	0.0995260663507109	78.0	42.0	120.0	6858.0	2658.0	9516.0	110.0
12	184	large	iso	817.0	496.0	90.66904747999993	67.76955256	3.488082754852434E-5	1313.0	160.85281359999993	35.510561809129406	29.68164415931166	29.744881296942225	40.725043436410914	24.041630560342615	24.92917949877985	12.36931687685298	23.345167121148517	31.467259528714067	15.652475842498529	35.78188821279001	0.9643971860974937	1.196381225330104	0.8060952192152617	0.7474386733239788	0.6070991432068543	114.0	3.0	32.7566787083184	58.0	160.0	5220.0	14231.0	0.0	0.16603198781416603	0.7339449541284404	-1.0	0.20677770457126862	105.64719365648234	39.82664434364534	3.0	0.46788990825688076	83.0	75.0	158.0	4906.0	5162.0	10068.0	79.0
12	185	large	E	936.0	670.0	97.3259017199999	82.25483391999995	4.2196208827021987E-5	1606.0	182.40916276000004	37.013511046643494	30.610455730027933	28.651828452648772	38.418055344821994	29.0	28.446821186114164	13.0	26.31471515286917	37.536193846106826	17.26267650163207	42.347826086956516	1.0194460678142787	1.2091786993662548	0.8430896676798746	0.84514843907269	0.7158119658119658	106.0	3.0	35.73513677041127	129.0	104.0	9413.0	8893.0	0.7142857142857143	0.14508094645080946	0.44635193133047213	-1.0	0.010688362112773934	110.2084438751501	45.801960674776765	3.0	0.630901287553648	72.0	57.0	129.0	8393.0	5529.0	13922.0	146.0
12	188	large	F	1081.0	711.0	105.5685423999999	81.42640679999998	6.466835154032143E-5	1792.0	189.82337632	39.81205847478876	33.734255586866	61.504361381755025	74.11774378401394	28.178005607210743	30.48853686142202	15.652475842498529	40.967487301186424	15.207094126592496	15.620499351813308	42.59344499106647	0.924216394354599	1.1801670966852187	0.7831233364753869	0.7713131672451704	0.6577243293246994	96.0	3.0	34.66987164671943	86.0	102.0	6576.0	6477.0	0.6	0.10491071428571429	0.5425531914893617	0.01839192739391741	-1.0	108.64742145878095	40.07285010222401	2.0	0.5904255319148937	77.0	82.0	159.0	6061.0	6217.0	12278.0	125.0
12	193	large	iso	1123.0	707.0	107.91168815999991	82.18376611999996	3.6672831025597035E-5	1830.0	192.50966784000005	38.05259518088089	36.05551275463989	39.696602453178116	51.67599905618346	29.410882339705484	29.900387448606025	13.601470508735444	34.37347686228744	31.9507313025732	17.69180601295413	43.81484521678221	0.9836288038159398	1.055389100685692	0.9320058385830126	0.7615835459653514	0.6295636687444346	88.0	3.0	37.73592452822641	45.0	521.0	2175.0	27784.0	0.5833333333333334	0.3092896174863388	0.9204946996466431	-1.0	0.2345380938259171	79.20411273947252	27.698178070456937	3.0	0.196113074204947	76.0	83.0	159.0	4501.0	6428.0	10929.0	78.0
13	197	large	iso	842.0	469.0	91.01219323999996	66.59797968	5.888304520767614E-5	1311.0	160.02438647999998	35.12833614050059	29.154759474226502	32.905242922987895	48.16338786485938	23.345235059857504	27.15836792652657	13.45362404707371	25.107935555852123	29.017560606112497	15.652475842498529	33.69966828607908	0.8595963911754565	1.2048919893012622	0.7134219488619485	0.7317478824445043	0.5570071258907363	124.0	4.0	33.83784863137726	57.0	242.0	4271.0	20277.0	0.45454545454545453	0.22807017543859648	0.8093645484949833	-1.0	0.2305723721452443	125.04273572714794	51.07414394752793	3.0	0.5016722408026756	96.0	56.0	152.0	6233.0	3040.0	9273.0	98.0
13	199	large	E	813.0	515.0	92.66904747999993	70.18376612	1.2755863791575126E-4	1328.0	165.68124072	35.510561809129406	28.442925306655784	20.627635077596473	47.602562202499804	22.80350850198276	28.32754568664216	11.40175425099138	22.415866138038865	29.98988292531197	16.278820596099706	30.35383405949545	0.8049941478952672	1.2484848666680484	0.6447768566419492	0.7573593128293159	0.6334563345633456	130.0	3.0	33.734255586866	97.0	118.0	9996.0	11992.0	0.7	0.16189759036144577	0.5488372093023256	-1.0	0.05381221205906626	137.77355807156653	48.2957274821911	5.0	0.8697674418604651	68.0	54.0	122.0	2984.0	2457.0	5441.0	59.0
13	204	large	iso	941.0	547.0	97.49747459999992	72.18376612	5.7747167756457645E-5	1488.0	172.50966783999993	37.21558813185679	31.38470965295043	43.95837332399003	63.69898280418113	26.076809620810597	25.577263363307924	13.038404810405298	34.66289436107961	22.877382264790263	16.492422502470642	38.66561426533985	1.0195308720251637	1.1857872366315871	0.8597924151395823	0.7403654957848524	0.5812964930924548	108.0	3.0	34.438350715445125	113.0	325.0	5035.0	15941.0	0.0	0.29435483870967744	0.7420091324200914	-1.0	0.18264078900991143	73.86161144571304	29.093783357410715	4.0	0.2374429223744292	129.0	115.0	244.0	5697.0	6106.0	11803.0	66.0
13	206	large	E	968.0	650.0	99.1543288399999	78.59797967999995	5.597752428489797E-5	1618.0	180.16652208	39.05124837953327	30.479501308256342	35.2933475906603	58.24051991518721	28.460498941515414	28.111467464542287	14.317821063276353	34.69799446181481	27.625123898333516	17.029386365926403	40.808440281220506	1.012415982104576	1.2812298988945399	0.7901907245359324	0.7926832907802679	0.6714876033057852	94.0	3.0	35.510561809129406	94.0	122.0	7170.0	8107.0	0.3333333333333333	0.1334981458590853	0.5648148148148148	-1.0	0.10146737426258268	106.45200538242683	44.288013176692616	1.0	0.5092592592592593	85.0	89.0	174.0	3951.0	3845.0	7796.0	59.0
14	209	large	iso	1030.0	719.0	100.3259017199999	83.25483391999997	3.1929864884146694E-5	1749.0	186.40916276000004	39.0	32.0	71.56505117707799	78.3106308245608	29.614185789921695	30.12967066782519	15.297058540778355	44.0	11.0	15.811388300841896	44.93186809505361	0.982891121393704	1.21875	0.8064747662717572	0.8298438637746445	0.6980582524271844	143.0	3.0	33.61547262794322	67.0	276.0	6154.0	29242.0	0.3125	0.19611206403659234	0.8046647230320699	-1.0	0.24488047812951313	171.8375247676187	55.106079694360744	4.0	0.8309037900874635	93.0	122.0	215.0	3803.0	4559.0	8362.0	59.0
14	210	large	F	1072.0	747.0	105.81118307999988	86.08326103999995	9.097902945774295E-5	1819.0	194.30865768000007	39.01281840626232	33.015148038438355	73.20858116805844	76.53738353624827	31.04834939252005	30.106221621722863	13.601470508735444	44.8057861853788	11.146398603803041	14.866068747318506	46.07174425986846	1.0312934576326045	1.1816641973206083	0.8727466398415341	0.8135554157344184	0.6968283582089553	122.0	3.0	33.24154027718932	88.0	117.0	7201.0	9465.0	0.5	0.11269928532160528	0.5707317073170731	0.0011196012276454609	-1.0	126.37516119492764	50.17150795358474	2.0	0.5609756097560976	144.0	102.0	246.0	5994.0	4527.0	10521.0	65.0
15	225	large	iso	936.0	549.0	97.1543288399999	71.76955256000001	4.507808211133845E-5	1485.0	171.33809495999995	36.05551275463989	31.622776601683793	42.27368900609375	51.736011214119344	25.079872407968907	26.474565391170565	13.038404810405298	30.785860890500217	28.270762281905313	16.492422502470642	39.209377989923226	0.9473195135559507	1.140175425099138	0.8308541762102805	0.7387169817023264	0.5865384615384616	123.0	3.0	34.539832078341085	84.0	429.0	6913.0	36209.0	0.6428571428571429	0.34545454545454546	0.8362573099415205	-1.0	0.1892166533248787	110.56440704947761	36.235385949097136	10.0	0.43079922027290446	96.0	109.0	205.0	5961.0	9984.0	15945.0	42.0
15	227	medium	iso	896.0	405.0	94.91168815999994	61.35533900000001	3.3608599327777586E-5	1301.0	159.09545427999996	35.34119409414458	30.870698080866262	37.874983651098205	43.549783709066574	22.135943621178654	22.206027827139007	12.649110640673518	23.881479435915153	28.894714258271467	15.297058540778355	34.66184863872873	0.9968439107387455	1.1448135705116804	0.870747811185712	0.6464466093635232	0.45200892857142855	151.0	3.0	33.24154027718932	79.0	243.0	5722.0	21883.0	0.3076923076923077	0.24750192159877019	0.7546583850931677	-1.0	0.18419453176661055	108.74162484915476	44.17663926023333	6.0	0.5714285714285714	101.0	74.0	175.0	9595.0	5055.0	14650.0	90.0
15	232	large	E	887.0	634.0	94.49747459999993	78.59797967999995	3.43366004833135E-5	1521.0	175.92388140000003	37.73592452822641	29.68164415931166	31.42956561483851	42.572455473177826	30.083217912982647	26.45093278470661	13.152946437965905	28.513942972171087	35.54385310791578	15.652475842498529	42.14784176350174	1.1373216270987672	1.2713556003058537	0.8945739703550748	0.8317468801436098	0.7147688838782412	95.0	3.0	33.83784863137726	76.0	58.0	5210.0	3573.0	0.5714285714285714	0.0880999342537804	0.43283582089552236	-1.0	0.011686287908062656	127.11208911149043	56.52794414298923	2.0	0.4701492537313433	75.0	104.0	179.0	11114.0	14903.0	26017.0	116.0
16	239	large	E	880.0	598.0	95.59797967999994	77.18376611999997	6.354396672451508E-5	1478.0	175.19595936000002	36.05551275463989	30.066592756745816	21.83706335823579	32.84754326523937	27.202941017470888	26.26577425934019	11.40175425099138	20.912197397691138	38.44798808274133	16.55294535724685	38.5545442240095	1.0356801497217405	1.199188516182978	0.8636508236572467	0.8073786326694474	0.6795454545454546	84.0	3.0	35.4682957019364	138.0	131.0	7302.0	8760.0	0.8	0.18200270635994586	0.48698884758364314	-1.0	0.00832306972002936	68.19237364533863	27.209330419234554	2.0	0.3308550185873606	87.0	68.0	155.0	6957.0	7013.0	13970.0	116.0
16	242	large	E	812.0	618.0	93.42640679999995	78.84062035999997	1.6023904123041314E-4	1430.0	174.26702715999997	36.22154055254967	27.073972741361768	33.46537934635529	60.72770781650031	28.231188426986208	26.391384689465347	12.083045973594572	33.239889348528806	25.559603188297874	15.620499351813308	38.10577451355537	1.0697122852464522	1.3378731262890309	0.7995618300620191	0.8438794026273095	0.7610837438423645	97.0	3.0	33.61547262794322	30.0	78.0	1814.0	5649.0	0.3333333333333333	0.07552447552447553	0.7222222222222222	-1.0	0.016877364124650216	32.47490040332578	13.929168552452033	2.0	0.5277777777777778	61.0	53.0	114.0	7394.0	4570.0	11964.0	176.0
16	243	large	F	858.0	435.0	92.08326103999994	62.52691188000001	5.2572228170796646E-5	1293.0	157.43860003999995	33.83784863137726	30.675723300355934	13.777690261263984	24.164836716221345	22.090722034374522	24.00631539018548	13.038404810405298	12.825874503072255	35.76117796013864	16.0312195418814	31.331285499733802	0.9202046076344513	1.103082339740124	0.83421207509427	0.6790258204782628	0.506993006993007	82.0	3.0	34.058772731852805	90.0	304.0	4436.0	19338.0	0.7142857142857143	0.3047177107501933	0.7715736040609137	-1.0	0.12153633793366958	67.89213197406548	22.35341096339412	7.0	0.34517766497461927	106.0	60.0	166.0	7128.0	4555.0	11683.0	107.0
17	250	large	F	1151.0	737.0	109.98275595999989	84.84062035999996	4.619456523859464E-5	1888.0	197.23758988000006	41.012193308819754	33.94112549695428	60.21545392606919	69.90476880809518	30.870698080866262	29.48897223018299	13.416407864998739	43.1335136523794	19.79898987322333	17.46424919657298	45.929575193483956	1.0468556801470696	1.2083333333333333	0.8663633215010232	0.7713992945481019	0.6403127715030409	159.0	3.0	36.22154055254967	140.0	78.0	11778.0	5595.0	0.7692307692307693	0.11546610169491525	0.3577981651376147	0.05696660550760158	-1.0	137.80798541988278	54.38055306306861	2.0	0.6009174311926605	124.0	113.0	237.0	3985.0	5636.0	9621.0	23.0
17	256	large	iso	902.0	516.0	96.01219323999995	69.59797968	8.38735183988261E-5	1418.0	168.02438647999998	37.0	30.0	42.27368900609373	60.25511870305779	24.186773244895647	26.119864204355327	13.038404810405298	31.0	23.0	14.866068747318506	35.704284313893574	0.9259915386873508	1.2333333333333334	0.7508039502870412	0.7248868850024828	0.5720620842572062	106.0	3.0	33.61547262794322	141.0	362.0	7374.0	23126.0	0.3333333333333333	0.3547249647390691	0.7196819085487077	-1.0	0.1197594612945114	124.03630582756327	50.99530987836437	1.0	0.37375745526838966	91.0	125.0	216.0	4210.0	4622.0	8832.0	52.0
17	258	large	iso	784.0	535.0	87.25483391999995	71.18376612	7.047161222174465E-5	1319.0	160.85281359999993	33.60059523282288	27.80287754891569	20.772254682045826	37.21093992470287	25.0	25.84588105989972	13.601470508735444	20.29725947633765	33.48574255891398	14.422205101855956	33.56299212598426	0.9672721135743321	1.2085294111628135	0.8003711822318412	0.8158145849577252	0.6823979591836735	151.0	3.0	31.906112267087632	121.0	352.0	11434.0	31002.0	0.6428571428571429	0.35860500379075055	0.7441860465116279	-1.0	0.11291818180534288	140.93054153080482	48.48537154644487	7.0	0.5221987315010571	86.0	87.0	173.0	3741.0	5324.0	9065.0	41.0
17	260	large	E	860.0	604.0	93.25483391999994	75.59797967999997	5.484104489978343E-5	1464.0	171.68124071999998	35.510561809129406	29.427877939124322	28.442928624363347	47.03152682938503	26.40075756488817	27.75612701097245	12.806248474865697	26.696282787513624	31.33083540400996	15.811388300841896	36.483845731069955	0.9511686394305489	1.2066980120886721	0.7882408273667181	0.8106601717274284	0.7023255813953488	141.0	3.0	33.37663853655727	136.0	113.0	13611.0	10571.0	0.5454545454545454	0.17008196721311475	0.4538152610441767	-1.0	0.050610766565049835	142.66356754610527	52.46038724440881	4.0	0.5502008032128514	70.0	64.0	134.0	5694.0	6734.0	12428.0	100.0
17	261	large	E	791.0	567.0	88.84062035999993	73.18376612	1.1484792062663545E-4	1358.0	164.02438647999995	33.24154027718932	28.231188426986208	24.443954780416533	39.362851179926	26.419689627245813	25.953687259477057	13.038404810405298	23.22395393121281	34.89049008855886	15.556349186104045	36.61759495912704	1.0179551507695153	1.1774757680910704	0.8645232270213333	0.8237646903347227	0.7168141592920354	128.0	3.0	32.802438933713454	86.0	153.0	5545.0	10026.0	0.5833333333333334	0.17599410898379972	0.6401673640167364	-1.0	0.21675408713704913	95.49444259283514	37.50213009546529	1.0	0.4100418410041841	93.0	109.0	202.0	6789.0	5703.0	12492.0	110.0
18	264	medium	iso	961.0	451.0	100.66904747999993	63.284271200000006	7.350077969423554E-5	1412.0	166.36753223999995	36.87817782917155	30.59411708155671	40.60129464500446	55.68119744315692	21.93171219946131	24.379339116763017	12.727922061357855	29.177146576609257	25.88732983824029	17.0	35.32712923146762	0.8996024090079315	1.2054009511326316	0.7463096890396823	0.6286368331097281	0.46930280957336107	110.0	3.0	35.4682957019364	70.0	217.0	5747.0	19154.0	0.4	0.20325779036827196	0.7560975609756098	-1.0	0.12628887028251437	135.41147406638098	50.31054124857895	6.0	0.6759581881533101	79.0	74.0	153.0	5484.0	5986.0	11470.0	113.0
18	269	large	iso	884.0	476.0	93.84062035999995	66.355339	8.12394453571801E-5	1360.0	162.61017291999997	36.6742416417845	29.614185789921695	25.23283132320835	44.00443894969183	24.413111231467404	23.042198930604812	13.601470508735444	23.804173199463097	32.41689664575237	15.811388300841896	34.26470434898882	1.0594957236933553	1.2384011467323706	0.8555351603871872	0.707106781108667	0.5384615384615384	89.0	3.0	34.132096331752024	84.0	317.0	4784.0	20651.0	0.5	0.2948529411764706	0.7905236907730673	-1.0	0.14549610921112027	126.08880945058678	49.171382092472	3.0	0.33915211970074816	97.0	51.0	148.0	6821.0	4635.0	11456.0	92.0
18	271	large	iso	869.0	587.0	93.08326103999993	74.18376611999997	7.702837207120563E-5	1456.0	169.68124071999995	35.84689665786984	30.01666203960727	20.836675364943538	35.23504966176104	26.40075756488817	26.625990632274807	13.92838827718412	20.8386239715399	35.746812839621086	15.620499351813308	36.11971776734701	0.9915408568080235	1.1942332765238695	0.8302740145494558	0.7969614009131198	0.6754890678941312	126.0	3.0	33.83784863137726	41.0	279.0	3655.0	23813.0	0.21428571428571427	0.21978021978021978	0.871875	-1.0	0.11256933864707426	89.66578438582336	32.44629557621995	2.0	0.434375	70.0	58.0	128.0	4401.0	3706.0	8107.0	87.0
18	276	large	iso	760.0	398.0	86.01219323999995	59.35533900000001	5.4889454793600894E-5	1158.0	147.7817457999999	32.69556544854363	28.231188426986208	22.709417515806244	35.14174157641609	21.095023109728988	22.187021748381973	13.038404810405298	17.800579131012526	30.179388381169698	14.866068747318506	30.925197606705964	0.9507820990560565	1.1581363474337454	0.8209586903673696	0.6900805195651821	0.5236842105263158	115.0	3.0	31.400636936215164	17.0	190.0	1163.0	17291.0	0.3333333333333333	0.17875647668393782	0.9178743961352657	-1.0	0.23264750391279912	59.061701198645814	16.64331697709324	1.0	0.5555555555555556	109.0	63.0	172.0	7660.0	3538.0	11198.0	106.0
18	278	large	api	912.0	603.0	96.01219323999995	75.76955255999997	3.590803222410291E-5	1515.0	173.78174579999995	36.013886210738214	31.0	50.669383041863384	60.26244740339042	26.92582403567252	27.020218795522492	13.038404810405298	35.180874193527615	25.0	16.278820596099706	40.5166497068849	0.9965065138604423	1.161738264862523	0.8577719646502013	0.7891659382324512	0.6611842105263158	85.0	3.0	33.83784863137726	28.0	396.0	1462.0	21363.0	0.5	0.27986798679867986	0.9339622641509434	-1.0	0.2872916837058624	70.0795713133111	26.507512720025883	3.0	0.23113207547169812	90.0	87.0	177.0	5000.0	5034.0	10034.0	83.0
[truncated: 67 more columns]
