# Supplementary material for: Exploiting Single-Cell Quantitative Data to Map Genetic Variants Having Probabilistic Effects
Source: PLoS Genet. 2016 Aug 1;12(8):e1006213. doi: 10.1371/journal.pgen.1006213 (PMC4968810; doi:10.1371/journal.pgen.1006213)
Supplement: S1 Dataset — (ZIP) [file pgen.1006213.s007.zip › data/2014-10-07_morpho/segregants/gaelA10-2_A.xls]

image_number	cell_	Agroup	C11-1_A	C12-1_A	C13_A	C103_A	C104_A	C115_A	C126_A	C127_A	A7-1_A	A8-1_A	A101_A	A120_A	A121_A	A122_A	A123_A	D14-1_A	D15-1_A	D16-1_A	D17-1_A	D102_A	D105_A	D117_A	D127_A	D135_A	D147_A	D148_A	D154_A	D155_A	D173_A	D176_A	D179_A	D182_A	D188_A	D191_A	D194_A
1	5	A	973.0	113.39696951999989	5.0931324112476845E-5	37.013511046643494	33.015148038438355	1.121106923511292	154.0	3.0	282.0	11863.0	0.289825282631038	78.80154012764385	30.59411708155671	4.0	0.25177304964539005	109.0	8935.0	82.0	2.811071579141398E-4	20.024984394500787	0.541018234375707	2.0	19.026297590440446	2.23606797749979	0.10526315789473684	0.1350858067395748	3.1798301198642207	66.61477894278624	6.4031242374328485	11.40175425099138	5.656854249492381	2.0155644370746373	2.23606797749979	81.97247706422019	1.000335758254057
2	16	B	978.0	118.81118307999984	1.5579608799416137E-4	36.359317925395686	32.7566787083184	1.1099818223073519	48.0	3.0	170.0	5399.0	0.1738241308793456	0.0	0.0	0.0	0.0	104.0	17030.0	239.0	5.295597708557971E-4	25.0	0.687581655170115	7.211102550927978	25.80697580112788	7.810249675906654	0.4191368221424546	0.4235702594681104	26.952178931228943	20.836675364943538	6.324555320336759	11.704699910719626	5.385164807134504	2.17350820818199	1.0	163.75	1.4595419847328244
3	20	B	934.0	111.39696951999989	6.243158375529917E-5	36.0	31.0	1.1612903225806452	117.0	3.0	44.0	2664.0	0.047109207708779445	65.22385875786277	29.154759474226502	1.0	0.8409090909090909	98.0	16537.0	230.0	0.002216248505037395	23.021728866442675	0.6394924685122966	5.0990195135927845	24.020824298928627	6.082762530298219	0.2626128657194451	0.31622776601683794	11.309932474020213	9.462322208025617	7.280109889280518	12.36931687685298	6.082762530298219	2.033503168213695	1.0	168.74489795918367	1.3630041724617523
3	26	B	815.0	103.15432883999993	5.673377360057862E-5	33.015148038438355	30.01666203960727	1.099894052006001	108.0	3.0	155.0	8837.0	0.1901840490797546	70.56239313955346	26.570660511172846	3.0	0.2967741935483871	102.0	11355.0	140.0	5.966205620062244E-4	17.72004514666935	0.5367246915276144	5.0990195135927845	18.681541692269406	5.385164807134504	0.3561309707013459	0.362245385694578	78.69006752597979	68.19859051364818	6.4031242374328485	11.661903789690601	4.47213595499958	2.6076809620810595	1.0	111.32352941176471	1.2575957727873184
4	27	B	1172.0	125.29646443999985	5.716634555003567E-5	40.19950248448356	34.23448553724738	1.1742400054689355	134.0	4.0	116.0	13042.0	0.09897610921501707	81.99020221196344	33.37663853655727	2.0	0.4482758620689655	108.0	9539.0	132.0	8.551419211804256E-4	22.02271554554524	0.5478355249308295	2.23606797749979	21.587033144922902	3.1622776601683795	0.11901388973144479	0.16666666666666669	32.27564431457763	65.85445803957835	7.211102550927978	12.806248474865697	5.0	2.5612496949731396	3.605551275463989	88.32407407407408	1.4944962784358946
4	28	B	1269.0	130.46803731999987	5.519714947735953E-5	41.30375285612676	37.33630940518894	1.1062623358908215	126.0	3.0	83.0	8895.0	0.06540583136327817	57.00004477245557	26.90724809414742	2.0	0.3614457831325301	163.0	11010.0	100.0	0.003090352891796042	23.40939982143925	0.5667620543581389	5.0990195135927845	24.698178070456937	6.324555320336759	0.2626128657194451	0.33333333333333337	70.5599651718238	63.43494882292201	11.661903789690601	21.213203435596427	5.656854249492381	3.75	1.4142135623730951	67.54601226993866	1.4804722979109899
4	30	B	1045.0	119.05382375999986	6.378024774586026E-5	39.0	33.0	1.1818181818181819	123.0	3.0	95.0	7525.0	0.09090909090909091	21.939690451498663	9.848857801796104	1.0	0.4	122.0	8489.0	94.0	7.955254752920715E-4	25.179356624028344	0.6456245288212396	5.830951894845301	24.08318915758459	4.47213595499958	0.33333333333333337	0.25	30.96375653207352	26.56505117707799	7.0710678118654755	12.165525060596439	6.082762530298219	2.0	1.4142135623730951	69.58196721311475	1.3509247261161503
4	31	A	1023.0	116.81118307999988	6.752625198565907E-5	38.0	32.01562118716424	1.1869205903534061	138.0	4.0	724.0	21630.0	0.70772238514174	42.0	21.0	1.0	0.03038674033149171	178.0	6249.0	44.0	0.001631742943094308	19.1049731745428	0.5027624519616526	2.0	20.223748416156685	3.1622776601683795	0.125	0.2	90.0	71.56505117707799	10.44030650891055	17.72004514666935	8.246211251235321	2.1488711126597444	1.4142135623730951	35.10674157303371	1.2533205312850055
4	34	B	964.0	112.81118307999986	4.279667531029246E-5	35.05709628591621	32.01562118716424	1.094999721572523	161.0	3.0	54.0	3854.0	0.056016597510373446	49.39116780325439	24.351591323771842	2.0	0.5555555555555556	123.0	18005.0	196.0	5.252890601233674E-4	19.1049731745428	0.5449673589257877	1.4142135623730951	19.235384061671343	2.23606797749979	0.07993607669774316	0.1315334104411641	41.82016988013578	60.255118703057775	8.06225774829855	14.142135623730951	6.082762530298219	2.324952774876386	1.0	146.3821138211382	1.338961399611219
5	39	B	1144.0	123.63961019999985	3.863132797845332E-5	40.0	36.013886210738214	1.1106826896141315	171.0	4.0	130.0	4481.0	0.11363636363636363	0.0	0.0	0.0	0.0	163.0	11491.0	88.0	0.0014924514985275399	22.561028345356956	0.5640257086339239	5.385164807134504	21.587033144922902	5.0990195135927845	0.2929143502255349	0.27653315937748607	68.19859051364818	78.69006752597979	9.899494936611665	17.029386365926403	6.4031242374328485	2.6595433314212644	1.0	70.49693251533742	1.2482812635975982
5	40	B	927.0	111.39696951999989	5.6513547103212925E-5	36.0	32.0	1.125	110.0	3.0	65.0	8218.0	0.07011866235167206	59.76292232579823	26.832815729997478	3.0	0.7692307692307693	86.0	9446.0	134.0	9.81020193627511E-4	20.223748416156685	0.5617707893376856	3.605551275463989	21.095023109728988	3.605551275463989	0.23620751769642942	0.2166365803419133	56.309932474020215	33.690067525979785	6.4031242374328485	10.295630140987	4.47213595499958	2.3021728866442674	1.4142135623730951	109.83720930232558	1.219987296210036
5	43	B	797.0	103.49747459999992	7.277786591850766E-5	33.83784863137726	28.792360097775937	1.1752370599863073	104.0	4.0	46.0	5501.0	0.05771643663739021	16.492422502470642	8.246211251235321	1.0	0.6304347826086957	100.0	7363.0	69.0	0.001473132023546766	17.4928556845359	0.5169612251387363	3.1622776601683795	19.235384061671343	3.1622776601683795	0.21271781490575853	0.21271781490575853	87.87890360333854	51.00900595749452	6.324555320336759	11.180339887498949	6.082762530298219	1.8380365552345195	2.0	73.63	0.9371180225451583
5	48	B	1060.0	119.63961019999988	7.106196387485968E-5	38.47076812334269	33.54101966249684	1.1469767022723503	130.0	3.0	78.0	7738.0	0.07358490566037736	40.56603223942569	19.235384061671343	2.0	0.5512820512820513	149.0	12208.0	116.0	0.003552772378226923	26.476404589747453	0.6882213660216084	7.280109889280518	26.68332812825267	7.615773105863909	0.38969534791087906	0.41424344670265417	6.972769286026448	14.225963898751786	9.486832980505138	15.811388300841896	8.54400374531753	1.8505830254940132	1.0	81.93288590604027	1.4157929226736565
5	49	B	989.0	115.39696951999989	5.6618712281875726E-5	37.36308338453881	32.01562118716424	1.1670266575842196	79.0	3.0	71.0	3776.0	0.0717896865520728	64.19591465065426	26.30589287593181	1.0	0.4084507042253521	169.0	8685.0	17.0	0.003069958754192267	21.02379604162864	0.562689000403229	5.0	28.442925306655784	14.142135623730951	0.30485538042484617	0.8687444855261388	68.65421335091024	60.52411099675426	10.816653826391969	20.808652046684813	5.830951894845301	3.568654384729216	9.219544457292887	51.3905325443787	0.33080023028209554
6	51	B	1062.0	119.15432883999988	5.176449543254675E-5	37.21558813185679	34.132096331752024	1.0903399477762603	109.0	4.0	145.0	8358.0	0.13653483992467044	79.81003491921068	30.364452901377952	3.0	0.4827586206896552	72.0	4805.0	91.0	4.150415895830795E-4	21.633307652783937	0.5812969440691355	2.8284271247461903	21.400934559032695	3.1622776601683795	0.15384615384615385	0.17541160386140586	12.994616791916506	39.559667968994496	6.082762530298219	10.198039027185569	4.123105625617661	2.473387769603369	1.4142135623730951	66.73611111111111	1.363579604578564
6	64	B	1420.0	138.12489155999984	5.234468421559845E-5	45.17742799230607	38.47076812334269	1.1743313220952827	81.0	3.0	142.0	8070.0	0.1	18.973665961010276	9.486832980505138	1.0	0.176056338028169	168.0	7358.0	66.0	5.160218188595687E-4	26.832815729997478	0.5939429693644187	4.47213595499958	28.635642126552707	6.324555320336759	0.2	0.2739469005394969	2.2457425658950854	10.375844920051065	8.246211251235321	15.652475842498529	7.615773105863909	2.055270768301462	2.0	43.79761904761905	1.5069312313128567
7	71	A	1011.0	116.81118307999984	6.880126812311539E-5	36.22154055254967	34.23448553724738	1.0580424967432434	152.0	3.0	272.0	9038.0	0.26904055390702275	0.0	0.0	0.0	0.04044117647058824	146.0	7491.0	71.0	0.003802563705041427	24.041630560342615	0.6637384880265756	7.0710678118654755	22.135943621178654	5.830951894845301	0.41666666666666674	0.350347944635714	38.659808254090095	52.69605172201658	12.649110640673518	20.615528128088304	6.708203932499369	3.073181485764296	2.0	51.30821917808219	1.3837938859965293
7	73	B	1535.0	144.95331867999994	2.8575080785698494E-5	46.51881339845203	40.24922359499622	1.1557692110174083	72.0	3.0	137.0	10456.0	0.08925081433224756	29.05439326527035	14.142135623730951	2.0	0.45985401459854014	122.0	11013.0	123.0	1.93419168311124E-4	26.248809496813376	0.5642622324000818	10.770329614269007	25.495097567963924	9.848857801796104	0.5319086662842528	0.5	86.33806442448021	88.49914391270657	8.06225774829855	14.142135623730951	5.0990195135927845	2.773500981126146	1.0	90.27049180327869	1.3625715064015256
7	74	B	1245.0	129.05382375999983	5.512703665857589E-5	41.6293165929973	35.84689665786984	1.161308801437292	58.0	3.0	82.0	3078.0	0.06586345381526104	14.142135623730951	7.0710678118654755	1.0	0.2804878048780488	109.0	4730.0	60.0	4.930103841402962E-4	26.248809496813376	0.630536642084315	6.082762530298219	25.298221281347036	5.0990195135927845	0.31622776601683794	0.2626128657194451	34.80849814997231	36.65610841596691	7.280109889280518	12.36931687685298	6.082762530298219	2.033503168213695	1.0	43.39449541284404	1.3826638477801267
7	77	B	921.0	109.49747459999993	7.606797247009322E-5	35.608987629529715	31.400636936215164	1.1340211888651517	71.0	3.0	43.0	3759.0	0.04668838219326819	14.282170362793455	7.0710678118654755	1.0	0.6976744186046512	112.0	7242.0	99.0	0.003177228320924736	19.697715603592208	0.5531669647147549	5.0	19.235384061671343	3.605551275463989	0.31622776601683794	0.22803508501982758	75.02712423321307	71.84729411334885	9.486832980505138	14.317821063276353	6.708203932499369	2.1343747458109497	1.4142135623730951	64.66071428571429	1.5310687655343826
7	79	B	1607.0	149.2964644399999	6.226938381939644E-5	47.07440918375928	41.97618372363071	1.1214551921559865	67.0	3.0	89.0	7478.0	0.05538270068450529	32.411328618105614	15.264337522473747	3.0	0.3595505617977528	148.0	17810.0	172.0	5.046931870565692E-4	28.178005607210743	0.5985843709097932	8.246211251235321	28.178005607210743	8.246211251235321	0.3655068875853075	0.3655068875853075	63.69898280418112	63.69898280418112	7.810249675906654	14.422205101855956	7.211102550927978	2.0	0.0	120.33783783783784	1.4293093767546323
7	80	B	879.0	109.15432883999989	7.780502367543149E-5	34.88552708502482	30.4138126514911	1.1470290648783386	37.0	3.0	142.0	5535.0	0.161547212741752	35.028346407486886	17.0	1.0	0.2112676056338028	99.0	4234.0	62.0	0.0019784916761600405	18.027756377319946	0.5167689263625503	2.23606797749979	18.439088914585774	4.123105625617661	0.1514456332038457	0.26559258100921596	88.49256424122504	75.96375653207352	7.0710678118654755	11.661903789690601	5.830951894845301	2.0	2.0	42.76767676767677	1.449692961738309
8	82	B	922.0	111.15432883999989	6.1019838365317286E-5	35.4682957019364	31.016124838541646	1.143543749793731	127.0	2.0	109.0	10631.0	0.11822125813449023	74.39060140905626	29.966648127543394	1.0	0.5596330275229358	112.0	7557.0	118.0	8.804163536520032E-4	23.08679276123039	0.6509135075235646	6.082762530298219	23.08679276123039	6.082762530298219	0.3333333333333333	0.3333333333333333	11.09372301155787	11.09372301155787	6.708203932499369	13.038404810405298	5.0	2.6076809620810595	0.0	67.47321428571429	1.7488421331216089
8	86	A	1592.0	147.5391051199999	4.0973650101839564E-5	47.50789408087881	40.8166632639171	1.1639338025672696	100.0	3.0	1151.0	16974.0	0.7229899497487438	0.0	0.0	0.0	0.0	101.0	6017.0	83.0	5.364362842699264E-4	29.0	0.6104248685624659	9.0	29.732137494637012	10.0	0.42857142857142855	0.47619047619047616	59.03624346792648	59.03624346792648	6.082762530298219	11.704699910719626	5.385164807134504	2.17350820818199	1.0	59.57425742574257	1.3932192122320093
8	92	B	1138.0	122.81118307999986	2.9697785231194737E-5	39.05124837953327	36.013886210738214	1.0843386395742376	114.0	3.0	266.0	8414.0	0.23374340949033393	30.265491900843113	15.132745950421556	1.0	0.11278195488721804	105.0	8160.0	106.0	0.0017042410157858431	25.96150997149434	0.6648061470193806	7.810249675906654	28.442925306655784	8.94427190999916	0.4235702594681104	0.47605555892577917	47.33202368162307	23.702645950966257	7.615773105863909	12.806248474865697	5.0	2.5612496949731396	3.605551275463989	77.71428571428571	1.3639705882352942
9	99	B	1116.0	121.63961019999986	3.849010549080441E-5	39.11521443121589	35.12833614050059	1.1134946521454712	89.0	3.0	51.0	4571.0	0.0456989247311828	17.248574534374306	8.54400374531753	1.0	0.5686274509803921	125.0	7294.0	85.0	3.762457049439544E-4	21.02379604162864	0.53748384988657	1.0	23.021728866442675	3.0	0.05	0.15	2.862405226111747	2.862405226111747	7.211102550927978	13.892443989449804	5.830951894845301	2.382534488362192	2.0	58.352	1.4566767205922677
9	108	B	1167.0	125.63961019999985	2.6972604032188307E-5	40.24922359499622	34.88552708502482	1.1537513392559247	75.0	4.0	61.0	5664.0	0.05227077977720651	21.700301022707094	10.770329614269007	1.0	0.4918032786885246	148.0	9933.0	98.0	0.003408314281439342	26.248809496813376	0.6521569151479639	7.0710678118654755	24.166091947189145	4.123105625617661	0.3676073110469039	0.20986055078837967	34.695153531233956	12.528807709151522	9.219544457292887	16.492422502470642	7.280109889280518	2.2654084558194167	3.605551275463989	67.11486486486487	1.460183227625088
9	110	A	935.0	111.3969695199999	6.141280666815754E-5	35.34119409414458	32.202484376209235	1.0974679369848304	66.0	3.0	621.0	8924.0	0.6641711229946524	0.0	0.0	0.0	0.0	105.0	5506.0	70.0	4.742347830054783E-4	19.849433241279208	0.5616514594386021	6.082762530298219	19.209372712298546	5.0990195135927845	0.3736611319222725	0.31323027878410764	72.89727103094762	74.74488129694222	6.708203932499369	11.704699910719626	5.385164807134504	2.17350820818199	1.0	52.43809523809524	1.3349073737740647
10	117	B	1103.0	122.22539663999986	5.7422304538305266E-5	40.19950248448356	34.23448553724738	1.1742400054689355	146.0	3.0	126.0	11265.0	0.11423390752493201	47.34985414793407	22.360679774997898	2.0	0.4126984126984127	127.0	8202.0	91.0	4.370181209999806E-4	24.020824298928627	0.5975403379233444	5.0	24.0	4.47213595499958	0.2688016652852352	0.23802777946288958	42.580490783343635	32.27564431457762	7.615773105863909	13.416407864998739	5.830951894845301	2.3008949665421112	1.0	64.58267716535433	1.40904657400634
10	121	B	930.0	111.3969695199999	7.52628404432434E-5	36.0	30.0	1.2	151.0	3.0	69.0	4110.0	0.07419354838709677	55.78530272392541	27.892651361962706	1.0	0.3333333333333333	113.0	19149.0	229.0	4.3228426101851996E-4	19.1049731745428	0.5306936992928555	2.23606797749979	18.110770276274835	2.0	0.14285714285714285	0.13333333333333333	63.43494882292201	90.0	7.615773105863909	13.416407864998739	5.385164807134504	2.4913643956121994	1.0	169.46017699115043	1.3513499399446447
10	123	A	989.0	114.56854239999988	8.98906337277322E-5	37.33630940518894	32.2490309931942	1.1577498069032945	126.0	3.0	309.0	6020.0	0.31243680485338726	0.0	0.0	0.0	0.0	169.0	8315.0	101.0	0.0061162850889320925	20.396078054371138	0.5462799719443219	6.082762530298219	23.769728648009426	7.211102550927978	0.3736611319222725	0.4332731606838266	90.0	46.847610265994604	13.341664064126334	22.80350850198276	4.123105625617661	5.530663187549721	5.0	49.201183431952664	2.0527961515333732
11	128	B	1281.0	131.0538237599999	4.4945891166483047E-5	40.718546143004666	37.57658845611187	1.0836147669595522	122.0	3.0	150.0	6086.0	0.117096018735363	22.68248363852458	11.180339887498949	1.0	0.2733333333333333	287.0	18315.0	86.0	0.003291224781052793	25.632011235952593	0.6294922993058804	5.0	23.08679276123039	3.605551275463989	0.23809523809523808	0.18569533817705186	25.346175941946683	59.03624346792648	16.1245154965971	28.635642126552707	9.219544457292887	3.1059714782221377	2.8284271247461903	63.815331010452965	1.3476385476385475
11	130	A	1195.0	125.63961019999985	3.002735973615974E-5	39.11521443121589	37.12142238654117	1.053710012076412	137.0	3.0	829.0	16671.0	0.693723849372385	0.0	0.0	0.0	0.0	155.0	18455.0	174.0	9.781938194565038E-4	27.073972741361768	0.692159640054418	7.0	26.0	6.324555320336759	0.3684210526315789	0.33333333333333337	3.0127875041833363	21.44773632710536	10.04987562112089	16.278820596099706	7.0710678118654755	2.3021728866442674	2.23606797749979	119.06451612903226	1.4613925765375237
11	132	B	1051.0	118.22539663999987	5.823794160157646E-5	39.319206502675	33.13608305156178	1.1865978981731757	85.0	4.0	60.0	7098.0	0.05708848715509039	17.13924532593477	8.54400374531753	1.0	0.6166666666666667	125.0	12909.0	112.0	4.310995119837243E-4	23.08679276123039	0.5871632419555499	4.47213595499958	23.40939982143925	5.385164807134504	0.2701716134791496	0.33333333333333337	57.4259428654275	62.189584556153676	7.615773105863909	14.422205101855956	5.830951894845301	2.473387769603369	1.0	103.272	1.0845146796808427
11	134	B	1015.0	115.63961019999986	4.531989031101543E-5	37.12142238654117	34.132096331752024	1.0875810857245316	151.0	3.0	148.0	7854.0	0.1458128078817734	79.04911262049058	28.635642126552707	3.0	0.3108108108108108	106.0	18341.0	215.0	4.384409861530494E-4	22.02271554554524	0.593261629800313	5.0	21.02379604162864	3.1622776601683795	0.2808279781508652	0.17541160386140586	39.882685150027385	21.44773632710536	7.211102550927978	12.041594578792296	5.0	2.4083189157584592	2.23606797749979	173.02830188679246	1.2425712883703177
11	135	B	1403.0	138.12489155999992	3.5681516229289404E-5	45.27692569068709	37.21558813185679	1.2166118544269287	121.0	3.0	262.0	8466.0	0.18674269422665715	0.0	0.0	0.0	0.04580152671755725	160.0	13987.0	117.0	0.00189896068448267	26.1725046566048	0.578053926085979	7.211102550927978	25.495097567963924	8.54400374531753	0.3561309707013459	0.44239174468345926	61.279673202130525	74.41369550852684	11.40175425099138	19.849433241279208	6.4031242374328485	3.099960660647321	2.23606797749979	87.41875	1.3383856438121111
12	141	B	1466.0	142.6101729199999	7.74763291275251E-5	47.38143096192854	38.3275357934736	1.2362242962146455	76.0	3.0	142.0	5684.0	0.09686221009549795	0.0	0.0	0.0	0.11267605633802817	250.0	13076.0	73.0	0.002882554540270708	27.892651361962706	0.5886831781077853	5.656854249492381	27.892651361962706	5.656854249492381	0.2579303520876644	0.2579303520876644	37.568592028827496	37.568592028827496	12.041594578792296	21.095023109728988	8.06225774829855	2.616515592568454	0.0	52.304	1.3956867543591311
12	144	B	1015.0	116.56854239999988	3.7162650112780396E-5	37.589892258425	32.64965543462902	1.1513105347677344	69.0	3.0	224.0	9362.0	0.2206896551724138	12.0	6.0	1.0	0.19196428571428573	116.0	9358.0	105.0	1.6321340656098225E-4	20.248456731316587	0.5386675915991302	2.0	19.4164878389476	2.23606797749979	0.1111111111111111	0.125	62.10272896905238	88.66778014613035	6.708203932499369	12.529964086141668	5.830951894845301	2.148871112659745	1.0	80.67241379310344	1.3015601624278692
12	145	B	1359.0	136.12489155999987	8.03033584194627E-5	44.9221548904324	36.40054944640259	1.2341065059080307	77.0	4.0	205.0	5357.0	0.15084621044885946	0.0	0.0	0.0	0.04878048780487805	176.0	19763.0	188.0	0.002882270032036112	25.238858928247925	0.5618354460022429	7.0710678118654755	25.942243542145693	5.0990195135927845	0.3874921291460643	0.27653315937748607	80.47997813422586	61.039943306049665	10.198039027185569	18.681541692269406	5.385164807134504	3.469075202214661	2.8284271247461903	112.28977272727273	1.6742397409300207
12	147	B	1402.0	136.71067799999983	3.12069523309668E-5	44.91102314577124	37.656340767525464	1.1926550012661388	71.0	3.0	135.0	8004.0	0.09629101283880172	11.717301412217974	5.830951894845301	1.0	0.2962962962962963	190.0	10686.0	79.0	0.0046629864452279735	28.792360097775937	0.6410978437147226	7.0710678118654755	29.546573405388315	8.602325267042627	0.3333333333333333	0.4134013701484873	32.195733934713246	41.65805614273887	12.649110640673518	23.600847442411894	7.211102550927978	3.272848676846894	2.0	56.242105263157896	1.4046415871233389
12	148	B	1191.0	125.88225087999983	4.072797788811761E-5	39.81205847478876	36.6742416417845	1.0855591470343922	79.0	3.0	216.0	8368.0	0.181360201511335	71.60498480375288	31.400636936215164	2.0	0.1527777777777778	104.0	6307.0	80.0	6.648653485982915E-4	21.587033144922902	0.5422234863488163	2.23606797749979	20.223748416156685	1.0	0.11901388973144479	0.05555555555555555	15.255118703057775	78.69006752597979	7.615773105863909	13.601470508735444	5.0990195135927845	2.667467828369185	2.0	60.64423076923077	1.3191691771048042
12	151	A	1297.0	131.63961019999988	4.025375915659146E-5	41.86884283091664	36.87817782917155	1.1353284054560135	65.0	4.0	362.0	9859.0	0.2791056283731688	0.0	0.0	0.0	0.03867403314917127	163.0	11189.0	90.0	0.0026204879998641337	25.495097567963924	0.608927685699924	4.242640687119285	28.284271247461902	7.211102550927978	0.19999999999999998	0.3465434731067472	5.906141113770502	17.21607358779073	12.36931687685298	19.924858845171276	7.280109889280518	2.736889847570751	3.1622776601683795	68.6441717791411	1.3111091250335152
12	154	B	1134.0	123.15432883999989	4.871616468535021E-5	40.36087214122113	33.97057550292606	1.1881126988191484	61.0	4.0	112.0	9387.0	0.09876543209876543	68.3406189194901	31.622776601683793	2.0	0.35714285714285715	89.0	9131.0	131.0	3.818917358744227E-4	23.430749027719962	0.5805312864830244	4.0	22.02271554554524	3.1622776601683795	0.23529411764705882	0.18864566947613626	49.085616779974885	67.52056560289688	6.324555320336759	11.180339887498949	5.385164807134504	2.0761369963434992	1.4142135623730951	102.59550561797752	1.276859051582521
12	156	B	990.0	115.39696951999989	4.7790536056780285E-5	37.107950630558946	31.78049716414141	1.1676327918629483	63.0	3.0	62.0	5615.0	0.06262626262626263	16.224535408466927	8.06225774829855	1.0	0.5	115.0	7611.0	70.0	3.1283577674659274E-4	19.235384061671343	0.5183628773568196	2.23606797749979	19.697715603592208	4.0	0.1350858067395748	0.25	78.95905981967627	74.47588900324574	7.0710678118654755	12.36931687685298	6.082762530298219	2.033503168213695	2.23606797749979	66.18260869565218	1.057679674155827
13	160	B	1293.0	131.39696951999989	6.792709817861087E-5	41.677331968349414	38.07886552931954	1.094500358374888	86.0	3.0	91.0	7946.0	0.07037896365042537	16.398147902301346	7.211102550927978	1.0	0.5714285714285714	130.0	8485.0	91.0	4.8360311460515695E-4	25.079872407968907	0.6017629062007869	5.0	23.769728648009426	4.123105625617661	0.2631578947368421	0.20986055078837967	29.054604099077153	43.09084756700361	7.211102550927978	13.45362404707371	5.656854249492381	2.378287198805056	1.4142135623730951	65.26923076923077	1.3942251031231585
13	162	B	1519.0	144.95331867999988	3.720321455662272E-5	46.57252408878007	39.56008088970496	1.1772605879807494	72.0	4.0	353.0	15785.0	0.2323897300855826	17.204650534085253	8.602325267042627	1.0	0.22946175637393768	112.0	7911.0	98.0	0.0015639763218392609	31.064449134018133	0.6670123585056444	8.94427190999916	31.016124838541646	9.433981132056603	0.4165762736367134	0.44721359549995787	41.18592516570965	46.62625719671516	8.602325267042627	13.92838827718412	5.385164807134504	2.58643677139299	1.0	70.63392857142857	1.3874352167867527
13	163	A	1074.0	119.98275595999986	8.043767778982718E-5	39.05124837953327	34.058772731852805	1.1465841322876367	103.0	4.0	698.0	13043.0	0.6499068901303539	0.0	0.0	0.0	0.011461318051575931	189.0	10654.0	74.0	0.0034573227598288735	24.839484696748443	0.6360740239425174	7.0710678118654755	26.92582403567252	13.92838827718412	0.3874921291460643	0.8150972712773831	40.9555144258189	70.12312780539669	11.180339887498949	21.02379604162864	8.06225774829855	2.60768096208106	8.48528137423857	56.370370370370374	1.3127463863337712
13	165	A	1267.0	131.63961019999985	4.8335065449443923E-5	42.20189569201838	38.01315561749642	1.1101918534906898	127.0	3.0	849.0	17273.0	0.67008681925809	0.0	0.0	0.0	0.0	158.0	8603.0	83.0	0.002047658231273785	26.1725046566048	0.6201736729460423	6.082762530298219	25.80697580112788	8.246211251235321	0.3333333333333333	0.4472135954999579	45.32008482378166	68.81865049973376	10.295630140987	18.027756377319946	6.324555320336759	2.850438562747845	3.605551275463989	54.449367088607595	1.5243519702429384
13	166	B	1137.0	122.81118307999985	3.661896595798961E-5	38.47076812334269	35.35533905932738	1.0881176406988353	57.0	4.0	24.0	2116.0	0.021108179419525065	7.211102550927978	3.605551275463989	1.0	0.6666666666666666	187.0	7049.0	55.0	0.0010560614787318316	22.20360331117452	0.5771551854641074	4.123105625617661	23.021728866442675	4.47213595499958	0.22360679774997896	0.23802777946288958	48.0664855011259	35.537677791974374	9.055385138137417	17.46424919657298	7.280109889280518	2.3988991185817037	1.0	37.6951871657754	1.4590722088239467
13	171	B	1090.0	119.98275595999988	3.777091293996891E-5	38.3275357934736	35.22782990761707	1.0879902592349664	105.0	3.0	80.0	6111.0	0.07339449541284404	44.90236177438032	21.095023109728988	1.0	0.5	105.0	4447.0	56.0	6.432665950984794E-4	22.02271554554524	0.5745925243984837	3.1622776601683795	22.090722034374522	3.0	0.17541160386140586	0.15789473684210525	27.4075754378184	8.972626614896393	7.211102550927978	12.206555615733702	5.830951894845301	2.0934070175616757	1.0	42.352380952380955	1.3222397121655047
13	175	B	1123.0	122.32590171999988	6.02838946938897E-5	38.28837943815329	35.4682957019364	1.0795099871703995	88.0	3.0	99.0	8318.0	0.0881567230632235	25.15376709190976	12.206555615733702	1.0	0.43434343434343436	116.0	16029.0	212.0	8.960147273173152E-4	24.596747752497688	0.64240764726615	7.280109889280518	23.40939982143925	8.602325267042627	0.41084036914256306	0.47717115136217914	56.546690545927326	76.13897243697886	7.280109889280518	13.0	6.324555320336759	2.0554804791094465	3.0	138.18103448275863	1.5342192276498845
14	185	B	1165.0	124.22539663999986	6.192856190984176E-5	39.56008088970496	35.4682957019364	1.1153645842516524	35.0	4.0	151.0	6521.0	0.1296137339055794	77.11180099428415	33.12099032335839	2.0	0.2052980132450331	155.0	12384.0	106.0	0.0011724136557680611	25.298221281347036	0.6394886135819453	6.082762530298219	28.160255680657446	9.055385138137417	0.3007732496038529	0.45052224920607753	11.78818329910763	14.910313761223335	10.295630140987	20.248456731316587	5.830951894845301	3.4725816807401038	3.0	79.89677419354838	1.3267118863049097
15	198	A	944.0	111.49747459999989	9.643097759473877E-5	35.35533905932738	31.827660925679098	1.1108368642573445	137.0	5.0	392.0	10109.0	0.4152542372881356	0.0	0.0	0.0	0.017857142857142856	139.0	11838.0	138.0	0.00153145571540929	19.849433241279208	0.561426753904728	2.0	20.615528128088304	3.0	0.11764705882352941	0.17647058823529413	45.0	45.0	9.219544457292887	16.492422502470642	6.082762530298219	2.7113375576182603	1.0	85.16546762589928	1.6203750633552965
15	201	B	784.0	101.4974745999999	4.454111002106529E-5	31.78049716414141	29.614185789921695	1.0731511374172897	134.0	3.0	100.0	6216.0	0.12755102040816327	50.364838933179584	21.587033144922902	2.0	0.55	116.0	11085.0	127.0	2.857672570709676E-4	18.0	0.5663850979747973	3.605551275463989	19.235384061671343	3.0	0.23620751769642942	0.1875	66.92958775017534	10.619655276155129	7.0710678118654755	12.36931687685298	6.082762530298219	2.033503168213695	3.1622776601683795	95.5603448275862	1.3290031574199368
15	203	A	897.0	108.91168815999991	8.00705918824465E-5	35.35533905932738	30.4138126514911	1.1624763874381927	130.0	4.0	236.0	8762.0	0.2630992196209587	60.45335961497294	25.553864678361276	1.0	0.1271186440677966	90.0	8541.0	125.0	6.505093775482189E-4	22.360679774997898	0.6324555320336759	5.385164807134504	25.079872407968907	8.246211251235321	0.27883326429273	0.4472135954999579	6.271077449501149	14.036243467926482	6.708203932499369	10.816653826391969	5.0	2.1633307652783937	3.0	94.9	1.3171759747102212
15	207	B	922.0	111.15432883999988	5.942143535994786E-5	35.510561809129406	31.38470965295043	1.131460580703225	112.0	3.0	65.0	8740.0	0.07049891540130152	15.620499351813308	7.810249675906654	1.0	0.5538461538461539	85.0	12291.0	183.0	5.408224332082326E-4	21.095023109728988	0.5940492640785444	3.605551275463989	21.095023109728988	3.605551275463989	0.19999999999999998	0.19999999999999998	0.0	0.0	6.324555320336759	11.180339887498949	4.47213595499958	2.5	0.0	144.6	1.2655601659751037
15	208	B	878.0	107.74011527999988	7.63245918682199E-5	34.0147027033899	31.0	1.0972484743029	113.0	3.0	128.0	4918.0	0.14578587699316628	0.0	0.0	0.0	0.0546875	235.0	10678.0	92.0	0.003081414224210787	18.110770276274835	0.532439469902229	2.23606797749979	17.029386365926403	1.0	0.14285714285714285	0.06666666666666667	60.06848815949222	86.63353933657021	11.180339887498949	22.360679774997898	9.219544457292887	2.42535625036333	1.4142135623730951	45.43829787234043	2.0247237310357744
15	209	B	1059.0	119.39696951999987	6.196548875268993E-5	38.3275357934736	33.24154027718932	1.1530011989177993	117.0	3.0	201.0	6980.0	0.18980169971671387	0.0	0.0	0.0	0.208955223880597	174.0	10665.0	84.0	0.0017928453072484356	25.0	0.6522725628569367	6.324555320336759	23.345235059857504	5.0990195135927845	0.33333333333333337	0.27653315937748607	3.69138598645128	26.053495310490945	10.04987562112089	18.110770276274835	8.06225774829855	2.246364584423875	3.1622776601683795	61.293103448275865	1.370464135021097
15	211	B	859.0	107.15432883999989	5.0411971517708914E-5	33.24154027718932	30.4138126514911	1.092975111608034	99.0	3.0	99.0	6669.0	0.11525029103608847	61.27974225494816	26.248809496813376	2.0	0.40404040404040403	85.0	13751.0	239.0	8.525230453097899E-4	18.681541692269406	0.5619938647996063	3.1622776601683795	18.681541692269406	3.1622776601683795	0.21271781490575853	0.21271781490575853	64.44003482817618	64.44003482817618	7.0710678118654755	12.165525060596439	5.0990195135927845	2.385855756810896	0.0	161.7764705882353	1.4773471020289433
15	213	B	1074.0	120.22539663999986	6.212850027555933E-5	38.3275357934736	34.20526275297414	1.120515754264774	102.0	3.0	79.0	7574.0	0.07355679702048418	69.19858717784778	31.575306807693888	2.0	0.5063291139240507	211.0	12843.0	107.0	0.0018869482991120097	20.591260281974	0.5372445646630972	5.0	20.591260281974	5.0	0.2777777777777778	0.2777777777777778	74.47588900324574	74.47588900324574	11.180339887498949	18.384776310850235	7.615773105863909	2.414039396301674	0.0	60.867298578199055	1.7579226037530171
16	217	B	927.0	111.39696951999986	4.975969579497854E-5	35.014282800023196	32.0	1.0941963375007249	126.0	3.0	54.0	5365.0	0.05825242718446602	74.90847802966792	26.40075756488817	3.0	1.3703703703703705	97.0	8171.0	108.0	6.422235254604345E-4	20.0	0.5711954779775398	3.1622776601683795	20.0	3.1622776601683795	0.17541160386140586	0.17541160386140586	21.801409486351815	21.801409486351815	6.4031242374328485	12.206555615733702	5.830951894845301	2.0934070175616757	0.0	84.23711340206185	1.2820952147839921
16	220	B	911.0	110.56854239999987	5.455024163192548E-5	35.22782990761707	31.622776601683793	1.1140017953306898	152.0	3.0	106.0	9728.0	0.1163556531284303	67.60053223960954	28.0178514522438	1.0	0.6226415094339622	85.0	14271.0	217.0	2.64684567361653E-4	17.804493814764857	0.5054098950022213	1.4142135623730951	19.209372712298546	2.0	0.09513029883089882	0.125	78.69006752597979	56.309932474020215	5.385164807134504	10.44030650891055	5.0990195135927845	2.047512562185564	1.4142135623730951	167.89411764705883	1.292481255693364
16	223	B	842.0	105.7401152799999	5.6230669197604E-5	33.83784863137726	29.68164415931166	1.1400260864848932	105.0	3.0	200.0	10170.0	0.2375296912114014	67.91727902978892	24.08318915758459	1.0	0.355	95.0	5301.0	43.0	3.052704203304701E-4	17.204650534085253	0.508443982993992	1.0	17.4928556845359	1.4142135623730951	0.0625	0.09513029883089882	57.264773727892404	77.7352262721076	6.324555320336759	11.40175425099138	5.0	2.2803508501982757	1.0	55.8	0.7706093189964158
16	225	B	1118.0	121.15432883999989	5.827478930872751E-5	38.2099463490856	35.38361202590826	1.0798769306284464	111.0	4.0	155.0	8614.0	0.13864042933810375	87.8241063251642	31.04834939252005	2.0	0.5419354838709678	232.0	8873.0	48.0	0.0013335465755870497	22.47220505424423	0.5881244859372071	6.324555320336759	21.400934559032695	4.123105625617661	0.3508232077228117	0.23608834134288123	65.55604521958347	61.157339864587925	9.486832980505138	18.110770276274835	9.055385138137417	2.0	2.23606797749979	38.24568965517241	1.2550433900597318
16	226	A	1205.0	126.81118307999986	4.5180240108892016E-5	39.35733730830886	36.235341863986875	1.0861588516548488	99.0	3.0	402.0	6509.0	0.33360995850622405	0.0	0.0	0.0	0.0	112.0	9657.0	96.0	0.0011517568104549307	21.213203435596427	0.5389898018105518	6.708203932499369	21.37755832643195	6.4031242374328485	0.34874291623145787	0.32015621187164245	90.0	77.9052429229879	8.06225774829855	15.0	4.242640687119285	3.5355339059327378	1.4142135623730951	86.22321428571429	1.1133892513202857
16	227	B	1323.0	133.29646443999985	6.54444419942718E-5	42.2965719651132	38.2099463490856	1.1069518805049408	117.0	4.0	135.0	9569.0	0.10204081632653061	18.973665961010276	9.486832980505138	1.0	0.24444444444444444	123.0	10644.0	114.0	4.5934823874275164E-4	24.020824298928627	0.5679142110793597	3.605551275463989	23.021728866442675	2.8284271247461903	0.16666666666666666	0.13784910335911552	39.13039955698528	50.44033203100551	7.211102550927978	12.806248474865697	5.656854249492381	2.263846284534354	1.0	86.53658536585365	1.3173618940248029
17	231	B	918.0	110.56854239999988	5.6900068515536656E-5	34.36568055487916	32.2490309931942	1.0656345166504897	112.0	3.0	67.0	7674.0	0.07298474945533769	70.68819412322551	29.154759474226502	2.0	1.1492537313432836	114.0	10230.0	134.0	2.4491277582402483E-4	18.027756377319946	0.5245860430009848	1.4142135623730951	17.72004514666935	2.0	0.09090909090909091	0.13333333333333333	55.00797980144134	79.99202019855866	7.211102550927978	12.041594578792296	5.656854249492381	2.1286732957408	1.4142135623730951	89.73684210526316	1.4932551319648093
17	236	B	1014.0	115.98275595999988	3.9182503418617866E-5	37.8549864614954	32.7566787083184	1.155641779149066	102.0	4.0	198.0	8350.0	0.1952662721893491	70.33511723769507	27.784887978899608	1.0	0.1919191919191919	181.0	14217.0	117.0	0.0028855960887176992	20.024984394500787	0.5289919840512798	5.385164807134504	21.37755832643195	8.54400374531753	0.31514293343362576	0.5	80.08724855327615	81.3326128200445	11.180339887498949	21.18962010041709	7.615773105863909	2.7823334290384443	3.1622776601683795	78.54696132596685	1.4895547583878457
17	237	B	956.0	113.15432883999989	5.91127004863713E-5	36.138621999185304	31.78049716414141	1.1371320534268186	94.0	4.0	239.0	7278.0	0.25	0.0	0.0	0.0	0.06276150627615062	212.0	8837.0	74.0	0.004727602508122728	22.561028345356956	0.624291328702726	4.123105625617661	20.396078054371138	2.0	0.25	0.11764705882352941	2.353296866108309	16.38954033403479	11.704699910719626	22.80350850198276	7.280109889280518	3.1323027878410765	2.23606797749979	41.68396226415094	1.7752630983365396
17	238	B	959.0	115.15432883999989	9.277472471083075E-5	38.48376280978771	30.463092423455635	1.2632914043932195	98.0	4.0	89.0	8710.0	0.09280500521376434	68.51171715329322	31.622776601683793	1.0	0.6741573033707865	142.0	11294.0	133.0	0.002072094667862138	19.6468827043885	0.5105239526991273	3.1622776601683795	20.808652046684813	4.0	0.21271781490575853	0.26666666666666666	83.23382517744693	64.79887635452492	9.486832980505138	16.76305461424021	7.280109889280518	2.3025826353147094	1.4142135623730951	79.53521126760563	1.6722153355764122
18	244	B	906.0	109.15432883999989	5.690821276407028E-5	34.92849839314596	30.59411708155671	1.1416736851740095	93.0	4.0	138.0	8027.0	0.152317880794702	77.77989256633398	27.586228448267445	7.0	0.5434782608695652	96.0	10379.0	158.0	9.89984683350173E-4	18.681541692269406	0.5348509827704273	1.4142135623730951	18.027756377319946	2.0	0.08333333333333334	0.125	31.75948008481282	76.75948008481281	6.708203932499369	11.40175425099138	5.0	2.2803508501982757	1.4142135623730951	108.11458333333333	1.4614124674824165
18	245	B	982.0	115.39696951999987	7.036424235767903E-5	37.48332962798263	31.144823004794873	1.203517182364848	144.0	4.0	109.0	7939.0	0.1109979633401222	82.21063712222119	29.732137494637012	2.0	0.6972477064220184	88.0	8886.0	150.0	5.269594745468199E-4	22.20360331117452	0.5923594176809401	5.0	20.248456731316587	4.47213595499958	0.29411764705882354	0.2857142857142857	47.12109639666145	73.68614757373945	6.708203932499369	11.40175425099138	5.0990195135927845	2.23606797749979	2.23606797749979	100.97727272727273	1.4854827819041188
18	249	B	1004.0	115.49747459999989	6.992349045437571E-5	35.35533905932738	33.24154027718932	1.0635890745287926	94.0	3.0	156.0	8361.0	0.1553784860557769	72.89172229863945	27.294688127912362	1.0	0.40384615384615385	96.0	10466.0	144.0	3.7680246008086775E-4	20.808652046684813	0.5885575587824865	5.0	20.248456731316587	5.0990195135927845	0.29411764705882354	0.295378269592824	45.0	56.309932474020215	6.4031242374328485	12.041594578792296	5.656854249492381	2.1286732957408	1.0	109.02083333333333	1.3208484616854577
18	251	B	949.0	112.56854239999988	6.972704708359319E-5	36.40054944640259	32.01562118716424	1.136962148371382	71.0	3.0	112.0	5195.0	0.11801896733403583	50.59281098749567	24.331050121192877	1.0	0.375	87.0	5787.0	80.0	5.230521626189977E-4	18.439088914585774	0.5065607304015044	1.0	18.439088914585774	1.0	0.058823529411764705	0.058823529411764705	73.61045966596521	73.61045966596521	6.082762530298219	11.40175425099138	5.0990195135927845	2.23606797749979	0.0	66.51724137931035	1.2026956972524623
18	254	B	1116.0	121.98275595999986	4.8866488885203285E-5	39.96248240537617	34.132096331752024	1.1708182825032145	87.0	3.0	89.0	5363.0	0.07974910394265233	29.139396987597824	14.422205101855956	3.0	0.48314606741573035	155.0	13573.0	150.0	5.167407007953495E-4	21.470910553583888	0.5372766970726373	2.0	25.553864678361276	5.830951894845301	0.10526315789473684	0.27641362915388684	30.465544919459884	0.49821161261363045	8.94427190999916	16.15549442140351	6.324555320336759	2.5544079548889598	4.242640687119285	87.56774193548387	1.7129595520518677
18	255	A	1095.0	120.81118307999988	5.246634563408448E-5	38.18376618407357	34.655446902326915	1.1018113917760428	108.0	3.0	386.0	6104.0	0.35251141552511417	0.0	0.0	0.0	0.0	179.0	5751.0	54.0	0.004879016182976185	24.839484696748443	0.6505247433426036	5.830951894845301	23.600847442411894	5.0990195135927845	0.2956409967709525	0.27653315937748607	11.91514707126504	31.568971129318328	12.165525060596439	20.615528128088304	5.385164807134504	3.8282074674438826	2.0	32.12849162011173	1.6807511737089202
18	260	A	996.0	115.39696951999989	4.63149618203822E-5	35.510561809129406	34.52535300326414	1.028535806882905	74.0	3.0	319.0	10704.0	0.32028112449799195	66.77239370691443	26.627053911388696	1.0	0.09404388714733543	97.0	6922.0	102.0	9.985828506647292E-4	19.697715603592208	0.5547001962252291	5.0	20.12461179749811	6.0	0.29411764705882354	0.35294117647058826	80.53767779197439	80.53767779197439	6.708203932499369	11.40175425099138	5.0990195135927845	2.23606797749979	1.0	71.36082474226804	1.4293556775498413
19	268	B	891.0	109.39696951999989	8.229888304972793E-5	35.05709628591621	30.066592756745816	1.1659816783879082	81.0	3.0	215.0	11061.0	0.24130190796857465	78.04497466531177	27.784887978899608	6.0	0.413953488372093	97.0	11698.0	175.0	7.553415463712718E-4	23.345235059857504	0.6659203851186097	6.708203932499369	25.317977802344327	8.54400374531753	0.3570416691943344	0.46473253744594506	23.1985905136482	17.189584556153676	5.830951894845301	11.661903789690601	5.830951894845301	2.0	2.0	120.5979381443299	1.4511027526072833
19	272	B	908.0	110.3259017199999	1.1306945261589725E-4	34.66987164671943	30.23243291566195	1.1467774275208482	80.0	3.0	186.0	5270.0	0.20484581497797358	44.94441010848846	22.47220505424423	1.0	0.10752688172043011	117.0	14060.0	180.0	9.151621692100252E-4	19.849433241279208	0.5725268741558038	6.324555320336759	20.518284528683193	6.082762530298219	0.3772913389522725	0.3523649724724399	77.47119229084849	68.4985656759521	8.246211251235321	14.317821063276353	6.082762530298219	2.3538352832219465	1.0	120.17094017094017	1.4978662873399715
20	275	B	1154.0	123.98275595999986	4.632998994386467E-5	41.048751503547585	35.22782990761707	1.1652364511579494	148.0	3.0	104.0	11762.0	0.09012131715771231	74.81433123833698	32.802438933713454	2.0	0.625	99.0	6749.0	98.0	4.591281776926821E-4	27.018512172212592	0.6582054552835195	6.4031242374328485	27.018512172212592	6.4031242374328485	0.31059714782221376	0.31059714782221376	16.122598777717187	16.122598777717187	6.4031242374328485	10.816653826391969	5.0	2.1633307652783937	0.0	68.17171717171718	1.437546303156023
20	277	B	1652.0	150.71067799999997	3.9047370372685606E-5	48.75448697299562	41.14608122288197	1.184912038376148	145.0	4.0	210.0	13255.0	0.1271186440677966	22.91921861898052	11.180339887498949	2.0	0.18095238095238095	136.0	8273.0	91.0	3.261079423751152E-4	25.612496949731394	0.5253362006232939	6.324555320336759	26.476404589747453	7.211102550927978	0.31234752377721214	0.3333333333333333	81.86989764584402	82.8749836510982	8.06225774829855	14.317821063276353	6.082762530298219	2.3538352832219465	2.0	60.830882352941174	1.4959506829445184
20	278	B	965.0	112.9116881599999	5.032533514745689E-5	35.608987629529715	32.01562118716424	1.1122379110296985	109.0	4.0	106.0	9881.0	0.10984455958549223	85.35004024763951	29.068883707497267	5.0	1.1603773584905661	97.0	6065.0	95.0	3.0819364119595653E-4	19.849433241279208	0.5574276204589015	2.23606797749979	19.849433241279208	2.23606797749979	0.11901388973144479	0.11901388973144479	25.277722235552957	25.277722235552957	6.324555320336759	12.083045973594572	4.47213595499958	2.701851217221259	0.0	62.52577319587629	1.5193734542456718
20	279	B	1044.0	118.56854239999988	6.626908642138406E-5	38.600518131237564	32.802438933713454	1.1767575639494599	137.0	3.0	227.0	10029.0	0.21743295019157088	76.35569641787409	30.4138126514911	1.0	0.32599118942731276	128.0	8718.0	107.0	5.464439896921277E-4	21.95449840010015	0.5687617540639544	4.123105625617661	21.470910553583888	4.47213595499958	0.25	0.2630668208823282	48.544766455594875	61.07357416474639	7.810249675906654	14.212670403551895	5.656854249492381	2.5124689052802225	1.0	68.109375	1.5710025235145675
20	281	B	949.0	111.15432883999986	4.8789038523615806E-5	35.6931365951495	32.7566787083184	1.0896445550227716	110.0	3.0	55.0	6325.0	0.05795574288724974	64.84939223854855	29.017236257093817	3.0	0.8909090909090909	144.0	10255.0	121.0	0.0018915244383627314	22.0	0.6163649961485783	6.4031242374328485	23.08679276123039	8.48528137423857	0.35963528668941347	0.4796164601864589	48.122130462115706	54.462322208025626	8.06225774829855	15.0	7.810249675906654	1.9205531989934397	2.23606797749979	71.21527777777777	1.699073622623111
20	282	B	1057.0	118.81118307999986	4.906580841897076E-5	37.44329045369811	34.66987164671943	1.0799950699339007	148.0	4.0	63.0	4229.0	0.059602649006622516	67.40537156224016	28.231188426986208	2.0	0.6349206349206349	149.0	8208.0	85.0	0.0026330336663499955	22.80350850198276	0.609014545080681	4.242640687119285	20.615528128088304	2.23606797749979	0.23980823009322946	0.1315334104411641	12.994616791916513	31.42956561483851	8.602325267042627	16.64331697709324	6.4031242374328485	2.5992494226171545	2.23606797749979	55.08724832214765	1.5430068226120857
