# Supplementary material for: Exploiting Single-Cell Quantitative Data to Map Genetic Variants Having Probabilistic Effects
Source: PLoS Genet. 2016 Aug 1;12(8):e1006213. doi: 10.1371/journal.pgen.1006213 (PMC4968810; doi:10.1371/journal.pgen.1006213)
Supplement: S1 Dataset — (ZIP) [file pgen.1006213.s007.zip › data/2014-10-07_morpho/segregants/gaelA10-2_A1B.xls]

image_number	cell_id	Cgroup	Agroup	Dgroup	C11-1_A1B	C11-2_A1B	C12-1_A1B	C12-2_A1B	C13_A1B	C101_A1B	C102_A1B	C103_A1B	C104_A1B	C105_A1B	C106_A1B	C107_A1B	C108_A1B	C109_A1B	C110_A1B	C111_A1B	C112_A1B	C113_A1B	C114_A1B	C115_A1B	C116_A1B	C117_A1B	C118_A1B	C126_A1B	C127_A1B	C128_A1B	A7-1_A1B	A7-2_A1B	A8-1_A1B	A8-2_A1B	A9_A1B	A101_A1B	A102_A1B	A103_A1B	A104_A1B	A120_A1B	A121_A1B	A122_A1B	A123_A1B	D14-3_A1B	D15-3_A1B	D16-3_A1B	D17-3_A1B	D104_A1B	D107_A1B
1	0	medium	iso	A1	1238.0	486.0	111.22539663999987	64.94112544000001	3.0385505380771108E-5	1724.0	178.99494919999998	41.7612260356422	35.73513677041127	16.69924423399362	21.4628859247198	24.08318915758459	26.07956225189459	16.0312195418814	14.271611649795155	40.77219598628757	19.0	39.004295483479396	0.9234506670385172	1.1686320470506926	0.7901979663907506	0.5838695783679075	0.3925686591276252	153.0	4.0	40.11234224026316	81.0	344.0	2953.0	16371.0	0.5294117647058824	0.24651972157772623	0.8094117647058824	-1.0	0.15999608327007078	48.11762148959887	17.46424919657298	3.0	0.14823529411764705	124.0	20221.0	229.0	2.2759342115036962E-4	25.96150997149434	0.6216654163682076
1	2	medium	iso	A1	1270.0	378.0	112.32590171999988	55.870057640000006	5.5787989658460975E-5	1648.0	170.61017292	42.44997055358225	37.107950630558946	11.16488017754861	15.447184288309217	19.72308292331602	23.411163694383617	18.027756377319946	8.928156958827786	37.83555750566794	18.788294228055936	33.52039653783305	0.8424648676497711	1.143958904554111	0.7364467939328159	0.497392469452593	0.29763779527559053	155.0	4.0	41.182520563948	48.0	264.0	4137.0	31346.0	0.4375	0.18932038834951456	0.8461538461538461	-1.0	0.09923201851045371	120.80934270888747	47.29705854077835	7.0	0.5705128205128205	155.0	20736.0	172.0	3.6638689711417994E-4	23.40939982143925	0.5514585644268201
1	4	small	api	A1	1120.0	202.0	106.98275595999989	38.55634916	3.0351087153743482E-5	1322.0	148.3675322399999	39.45883931389772	35.510561809129406	6.993345386806112	7.1992336383676445	14.560219778561036	16.24833237636972	13.601470508735444	4.10554397485641	33.14506839757757	18.681541692269406	32.76049450176233	0.8961054858611989	1.1111860050536642	0.806440579512088	0.3603977932145995	0.18035714285714285	118.0	3.0	38.3275357934736	34.0	123.0	2905.0	15254.0	0.5	0.11875945537065052	0.7834394904458599	-1.0	0.07484854364802729	52.6088532269498	16.266487689065396	4.0	0.7770700636942676	119.0	20464.0	241.0	3.9035255063325796E-4	22.80350850198276	0.5779062156537174
1	8	large	iso	B	1043.0	604.0	102.7401152799999	74.01219323999996	7.221821194110654E-5	1647.0	179.58073564	38.07886552931954	33.95585369269929	25.7693276243387	32.764799132681446	27.51363298439521	28.124327662023845	14.866068747318506	23.16245475645506	38.60895419872399	17.46424919657298	42.79898464239255	0.9782858923787446	1.121422711793187	0.8723614049285996	0.7203826182041251	0.5790987535953979	117.0	4.0	35.6931365951495	12.0	361.0	541.0	23249.0	0.0	0.22647237401335762	0.967828418230563	-1.0	0.27054598858730694	88.95009193588791	32.414371466779286	6.0	0.34584450402144773	252.0	24797.0	126.0	0.009990463998987023	22.20360331117452	0.58309518948453
2	9	medium	iso	A1	1081.0	429.0	104.39696951999989	60.69848476000001	4.882262896529339E-5	1510.0	167.92388139999994	39.81205847478876	32.7566787083184	1.8476102659945965	6.151843379285565	21.095023109728988	23.92453035526762	14.035668847618199	3.0392801737851363	39.6560350811795	18.24828759089466	28.3610866253023	0.8817319628213458	1.2153875192688166	0.7254739322580837	0.5814199879467926	0.396854764107308	65.0	4.0	39.6232255123179	16.0	172.0	1076.0	17374.0	0.0	0.12450331125827814	0.9148936170212766	-1.0	0.18040455840469913	56.30263290412045	21.58735482219064	3.0	0.6542553191489362	133.0	13635.0	157.0	6.787477160184118E-4	24.186773244895647	0.6075238048846953
2	10	small	api	A1	1539.0	233.0	127.29646443999984	42.041630520000005	4.436570868610738E-5	1772.0	171.33809495999995	46.75467891024384	41.10960958218893	61.699244233993625	69.83252650708921	14.7648230602334	19.09607532982305	15.652475842498529	30.991550659168947	14.887030215561909	18.973665961010276	33.015784898577465	0.7731862597533131	1.1373175125093058	0.6798332490699133	0.33026550034165314	0.15139701104613384	52.0	3.0	42.42640687119285	72.0	162.0	5399.0	16972.0	0.7333333333333333	0.13205417607223477	0.6923076923076923	-1.0	0.0915246011233084	137.64502561583964	49.145233417673225	6.0	0.5555555555555556	287.0	12323.0	77.0	0.0013238069283193707	23.853720883753127	0.5101889573350665
2	11	medium	F	A1	1010.0	442.0	100.91168815999993	61.52691188000001	5.1192545913528E-5	1452.0	164.85281359999993	38.600518131237564	32.28002478313795	8.105266733902567	6.641519138011546	22.847319317591726	24.008930220636895	14.317821063276353	5.129464825493314	40.61335171851617	17.46424919657298	44.35067867532505	0.9516175484550867	1.195801998002221	0.7957985937846872	0.6097104607193409	0.4376237623762376	60.0	3.0	37.16180835212409	63.0	315.0	2944.0	19117.0	0.6428571428571429	0.2603305785123967	0.8333333333333334	-1.0	0.12032819561086151	122.71764749468643	53.83784863137726	2.0	0.25396825396825395	145.0	12699.0	125.0	0.002290306826131213	23.40939982143925	0.6064529947978894
2	12	medium	iso	A1	1357.0	499.0	121.63961019999988	67.76955256	1.5192598341932492E-4	1856.0	191.82337632	42.44997055358225	39.6232255123179	60.5506343628409	66.58941324295571	25.079872407968907	24.47317752271451	15.524174696260024	40.353384882511875	20.5435067305903	19.924858845171276	43.973205153378444	1.0247901967242012	1.0713406090674162	0.956549381261916	0.5571339175501572	0.367722918201916	50.0	4.0	40.049968789001575	24.0	318.0	939.0	15368.0	0.0	0.18426724137931033	0.9298245614035088	-1.0	0.22894612737293507	42.349665234685105	17.0	4.0	0.26900584795321636	153.0	11098.0	106.0	6.967422673313221E-4	23.600847442411894	0.5559685232907724
2	17	large	api	B	1035.0	541.0	99.9116881599999	71.18376611999999	4.326002256299489E-5	1576.0	173.09545427999998	37.73592452822641	34.132096331752024	46.684684317896284	53.595911436920964	26.076809620810597	25.17366833858635	16.1245154965971	32.11793576419271	26.133759594783523	15.297058540778355	39.90542078336168	1.0358764273079704	1.1055847306138609	0.9369489272276889	0.7124668537879709	0.5227053140096618	48.0	3.0	34.0147027033899	30.0	399.0	1299.0	21501.0	0.5882352941176471	0.27220812182741116	0.9300699300699301	-1.0	0.22724420069824833	55.261591102322726	19.4164878389476	4.0	0.2540792540792541	209.0	11416.0	62.0	0.0026451255342940607	22.67156809750927	0.6007953529944913
3	21	small	api	A1	1391.0	343.0	117.32590171999989	51.870057640000006	2.6884524353394518E-5	1734.0	172.02438648	44.28317965096906	38.48376280978771	6.3401917459099195	15.193576536056014	18.439088914585774	21.933825515247047	17.804493814764857	7.926260100708892	37.96406310945297	20.248456731316587	30.24355237859626	0.8406690798998129	1.1506977597239103	0.7305733176203599	0.44210235659461383	0.24658519051042416	129.0	4.0	43.56604182158393	15.0	238.0	1017.0	24388.0	0.13333333333333333	0.1459054209919262	0.9407114624505929	-1.0	0.1738429272457742	61.38213949875055	21.78638427399123	6.0	0.541501976284585	181.0	27835.0	220.0	2.870280306890142E-4	28.30194339616981	0.6391127199817159
3	23	small	api	A1	1144.0	168.0	108.9827559599999	36.798989840000004	3.870847576949013E-5	1312.0	148.61017291999988	40.80441152620633	35.73513677041127	7.236922025967999	12.704023614056837	13.038404810405298	15.57868976078717	13.152946437965905	5.146502354656654	30.2503389575682	18.24828759089466	23.402265044317208	0.8369384724011915	1.1418568729249252	0.7329626788139659	0.337658829746482	0.14685314685314685	83.0	3.0	39.293765408777	35.0	128.0	3751.0	17254.0	0.5714285714285714	0.12423780487804878	0.7852760736196319	-1.0	0.15282833880257066	49.918153213482476	23.086955595979557	3.0	0.5766871165644172	112.0	10454.0	123.0	4.5261762752312097E-4	24.020824298928627	0.5886820419772855
3	24	small	api	A1	947.0	84.0	98.84062035999992	27.142135600000003	6.396570184821635E-5	1031.0	127.98275595999988	35.510561809129406	31.906112267087632	51.519801751656985	50.78239232236404	9.486832980505138	-1.0	12.649110640673518	20.55726417181956	16.203791789866706	17.08800749063506	26.534053930148474	-1.0	1.1129705027008225	-1.0	0.27460507128690814	0.08870116156282999	153.0	9.0	33.52610922848042	154.0	57.0	11173.0	4029.0	0.9230769230769231	0.2046556741028128	0.27014218009478674	0.06184349632051922	-1.0	28.48104972888171	12.661903789690601	2.0	0.2796208530805687	122.0	8334.0	91.0	6.180723571212978E-4	18.027756377319946	0.5076730825668095
3	25	medium	iso	A1	1106.0	504.0	106.15432883999989	67.94112544	4.954426963958991E-5	1610.0	176.50966784000002	39.56008088970496	34.48187929913333	2.0014573769686024	3.0346692455272404	24.351591323771842	25.213564815403775	14.560219778561036	1.5672364314132319	43.15310041809117	18.681541692269406	29.603895334781438	0.9658131050510824	1.147271601600301	0.8418347527332616	0.6400221845159382	0.45569620253164556	82.0	4.0	38.07886552931954	33.0	352.0	1909.0	26743.0	0.26666666666666666	0.2391304347826087	0.9142857142857143	-1.0	0.18464842086449693	75.14801086188949	24.72308292331602	5.0	0.35324675324675325	143.0	10713.0	103.0	7.797305033936964E-4	25.317977802344327	0.6399880190571862
4	29	large	F	A1	1039.0	555.0	103.3259017199999	71.35533899999999	4.753455992344855E-5	1594.0	177.09545427999996	37.8549864614954	32.7566787083184	2.995303287602745	1.295264553415027	25.709920264364882	26.6833354006387	14.317821063276353	1.769912137418138	43.86891640620088	18.681541692269406	78.298393532384	0.9635197353832116	1.155641779149066	0.8337529438341008	0.6905852047956369	0.534167468719923	130.0	3.0	37.64306044943742	68.0	395.0	2720.0	16861.0	0.8666666666666667	0.2904642409033877	0.8531317494600432	-1.0	0.12799766585012254	48.229711186922685	24.1049731745428	2.0	0.06695464362850972	189.0	18353.0	137.0	5.966813995501653E-4	21.840329667841555	0.5769472323033764
4	32	small	api	A1	1344.0	290.0	117.39696951999986	47.55634916	3.075197887239229E-5	1634.0	167.7817458	44.91102314577124	36.87817782917155	4.674163711130774	4.8502939864608265	17.11724276862369	20.062232251324822	16.1245154965971	2.22662484609674	38.17976057608349	21.213203435596427	26.334219644036484	0.8532072879125074	1.2178211015145524	0.7006014979141105	0.40509009180086425	0.21577380952380953	139.0	5.0	43.41658669218482	94.0	234.0	4284.0	16560.0	0.8823529411764706	0.200734394124847	0.7134146341463414	-1.0	0.12405990744393942	25.670894436360072	9.433981132056603	4.0	0.25	194.0	12868.0	95.0	0.001393101512208986	30.805843601498726	0.6859305676806734
4	33	medium	iso	A1	1342.0	542.0	118.63961019999986	68.94112544	3.3711697360061085E-5	1884.0	190.40916276000002	42.720018726587654	39.11521443121589	16.686002778367794	18.53781366664603	24.73863375370596	26.3742180134274	15.524174696260024	13.459731927555016	42.029681388835904	19.6468827043885	42.33545954875278	0.9379854879910091	1.0921586228732252	0.8588363158488636	0.5810970326333732	0.4038748137108793	128.0	3.0	41.7612260356422	27.0	349.0	1552.0	24135.0	0.0	0.19957537154989385	0.9281914893617021	-1.0	0.23831100002691696	141.59540522897316	56.735825460964804	4.0	0.36436170212765956	182.0	29482.0	171.0	5.338504515073655E-4	31.38470965295043	0.7346604844397583
4	37	medium	iso	A1	1017.0	362.0	102.98275595999988	55.870057640000006	5.725113878340007E-5	1379.0	161.68124071999995	37.21558813185679	33.24154027718932	6.009005957494537	0.7298430640240952	21.095023109728988	21.625169804041647	14.035668847618199	2.257118702581928	39.01744591811271	18.0	177.1981941217253	0.9754847384267208	1.119550653234757	0.8713180914219634	0.5425185713781132	0.3559488692232055	126.0	3.0	36.345563690772494	51.0	227.0	1529.0	8186.0	0.5333333333333333	0.20159535895576505	0.8165467625899281	-1.0	0.11496156276871562	20.09975124224178	10.04987562112089	1.0	0.11151079136690648	156.0	10347.0	90.0	4.8458002473230727E-4	22.20360331117452	0.5966210511709765
5	41	small	api	A1	1435.0	116.0	124.46803731999984	29.970562720000004	3.770022076204974E-5	1551.0	156.85281359999993	46.04345773288535	38.01315561749642	12.794399390765193	19.188797155992773	10.44030650891055	-1.0	13.601470508735444	8.383384285327239	31.304951684997057	22.360679774997898	25.50606526860426	-1.0	1.211250604822	-1.0	0.24078922882785955	0.0808362369337979	132.0	4.0	45.27692569068709	85.0	99.0	4548.0	6131.0	0.5714285714285714	0.11863313990973566	0.5380434782608695	-1.0	0.022592379538901662	30.962865848636877	12.649110640673518	2.0	0.22282608695652173	112.0	13575.0	160.0	4.7495935079389833E-4	22.090722034374522	0.4797798237163408
5	42	medium	iso	A1	1155.0	493.0	107.81118307999988	65.94112544	4.5171609397664206E-5	1648.0	176.16652207999996	41.0	35.0	3.1798301198642207	9.462322208025626	24.331050121192877	24.778242027020926	15.132745950421556	5.0	42.0	18.027756377319946	30.413812651491078	0.9819522343296033	1.1714285714285715	0.8382519073545394	0.6116353012383626	0.42683982683982685	137.0	3.0	40.049968789001575	10.0	299.0	501.0	18601.0	0.0	0.1875	0.9676375404530745	-1.0	0.20401597668712815	74.31244339955163	30.039295019728147	4.0	0.3074433656957929	153.0	14726.0	116.0	8.747000869803905E-4	26.68332812825267	0.6508128811768944
5	44	medium	iso	A1	1457.0	533.0	121.39696951999987	65.69848476	8.852421280168613E-5	1990.0	189.92388140000003	43.41658669218482	40.26164427839479	24.70243022777131	31.60390620159706	24.041630560342615	28.03416622650205	19.6468827043885	21.051862194512957	39.04460506208304	20.396078054371138	40.171938450005754	0.8575832206350728	1.0783609927099533	0.7952654319217728	0.541187189596	0.36582017844886755	122.0	4.0	41.012193308819754	9.0	392.0	397.0	24247.0	0.3	0.2015075376884422	0.9775561097256857	-1.0	0.2088112456072726	52.3190402193181	19.4164878389476	3.0	0.22443890274314215	134.0	8830.0	87.0	1.9886933286306132E-4	30.364452901377952	0.6993744836888269
5	46	medium	iso	A1	1112.0	400.0	104.39696951999989	57.69848476000001	4.1753675866493304E-5	1512.0	164.50966783999996	39.11521443121589	35.12833614050059	6.042235345975996	12.528807709151522	21.213203435596427	23.131454238314078	15.132745950421556	7.516256890704231	38.9713875010902	18.027756377319946	34.648232278140796	0.9170717593907117	1.1134946521454712	0.823597812188596	0.5526835216126307	0.3597122302158273	115.0	4.0	38.3275357934736	25.0	235.0	1238.0	16186.0	0.0	0.17195767195767195	0.9038461538461539	-1.0	0.20103724990347013	57.28387354555743	21.505317188751352	3.0	0.4653846153846154	165.0	13661.0	107.0	0.0010207192692305396	24.73863375370596	0.6324555320336759
5	50	small	api	A1	998.0	92.0	98.9116881599999	25.556349160000003	3.72952897462429E-5	1090.0	127.29646443999984	39.01281840626232	33.0	3.5763343749973515	7.808992460295734	9.055385138137417	14.53392362265155	14.142135623730951	3.1528098974837486	25.0	16.0312195418814	23.204424416477135	0.6230516530322433	1.1822066183715854	0.5270243317453741	0.25837542190827806	0.09218436873747494	91.0	8.0	36.6742416417845	45.0	52.0	4059.0	5123.0	0.8	0.0889908256880734	0.5360824742268041	-1.0	0.03139495485827596	23.15586487845379	8.595241580617241	3.0	0.5463917525773195	109.0	9413.0	107.0	4.519182236151871E-4	20.396078054371138	0.5228045265014016
6	52	small	api	A1	1576.0	201.0	128.32590171999988	38.798989840000004	4.0368372366299874E-5	1777.0	169.53910512	45.967379738244816	41.72529209005013	88.02506598911803	86.10580849923453	13.45362404707371	19.091305902629745	16.278820596099706	34.26342786925489	2.3486953617604325	20.518284528683193	34.34271940703581	0.7046989931275749	1.1016670569744498	0.6396660303730208	0.3023472994926409	0.12753807106598986	113.0	5.0	42.01190307520001	99.0	132.0	10415.0	14850.0	0.6923076923076923	0.12999437253798538	0.5714285714285714	-1.0	0.007268056613806133	105.89852459421834	42.29692541532674	5.0	0.6060606060606061	118.0	7668.0	94.0	4.366825452365305E-4	28.653097563788805	0.6233354549889528
6	53	small	api	A1	1485.0	163.0	127.05382375999983	35.213203400000005	4.1897730655194465E-5	1648.0	164.26702715999997	46.09772228646444	41.0	18.62529954955177	18.43494882292201	11.661903789690601	16.27738466576497	13.601470508735444	10.412661975295496	31.536585365853657	21.095023109728988	32.92772834736169	0.7164482519245385	1.1243346899137667	0.6372197339028008	0.2771518586210872	0.10976430976430976	96.0	3.0	45.617978911828175	128.0	138.0	7416.0	8703.0	0.8333333333333334	0.16140776699029127	0.518796992481203	-1.0	0.03129254930968447	43.662201517954315	15.615071557183006	2.0	0.2744360902255639	145.0	7099.0	73.0	4.5179187910063403E-4	33.13608305156178	0.7188225666692311
6	54	small	api	A1	1278.0	169.0	114.39696951999987	35.970562720000004	5.412411541292608E-5	1447.0	153.19595935999996	41.593268686170845	38.01315561749642	11.82148834060726	14.186494293560713	13.341664064126334	15.607243497923376	14.317821063276353	7.717594941191237	31.752165280497014	19.6468827043885	31.490251210180542	0.8548379517434652	1.0941808963375457	0.781258340924054	0.31443632528841875	0.1322378716744914	105.0	3.0	40.162171256046406	42.0	93.0	3502.0	9621.0	0.4666666666666667	0.09329647546648238	0.6888888888888889	-1.0	0.05583093608403617	119.79780244176709	46.555853862481825	4.0	0.725925925925926	136.0	27004.0	253.0	3.7300039848841437E-4	26.92582403567252	0.6473601350938057
6	55	medium	iso	A1	1162.0	416.0	107.08326103999993	58.284271200000006	3.795139231496064E-5	1578.0	167.78174579999995	39.81205847478876	36.6742416417845	9.727578551401592	12.127634395855608	21.400934559032695	24.689692452717097	17.029386365926403	7.585641425480257	39.04647883348357	18.027756377319946	36.106604675016044	0.86679631996297	1.0855591470343922	0.7984791269374368	0.5442892813866443	0.35800344234079173	110.0	4.0	38.8329756778952	15.0	262.0	1120.0	27067.0	0.0	0.17553865652724968	0.9458483754512635	-1.0	0.18346252659421125	117.01148559882662	50.805245766908136	5.0	0.44765342960288806	123.0	7976.0	82.0	3.198983287939297E-4	25.0	0.6279504491291604
6	56	small	api	A1	1016.0	80.0	103.84062035999992	22.313708480000003	1.0740980311570373E-4	1096.0	128.56854239999987	38.18376618407357	33.24154027718932	2.12109639666145	0.0	7.0710678118654755	-1.0	12.727922061357855	0.7071067811865475	24.397184764525377	16.97056274847714	-1.0	-1.0	1.1486762004910962	-1.0	0.21488419852117321	0.07874015748031496	93.0	5.0	37.64306044943742	68.0	37.0	4994.0	2889.0	0.8	0.09580291970802919	0.3523809523809524	0.02143078867318557	-1.0	68.20346550768701	31.481524688534996	4.0	0.6571428571428571	101.0	5858.0	93.0	4.6457493922636014E-4	21.2602916254693	0.5567887547545521
6	59	small	api	A1	1290.0	311.0	113.15432883999989	50.284271200000006	3.8451253281540735E-5	1601.0	165.43860003999993	40.311288741492746	38.948684188300895	6.674469047117569	7.364746244982641	18.384776310850235	21.48413046066402	16.15549442140351	4.9613893835683385	36.94604914104482	18.384776310850235	38.70479223336897	0.8557375102758527	1.0349846106893936	0.8268118206181383	0.44438663297717856	0.24108527131782945	89.0	3.0	39.81205847478876	31.0	203.0	2072.0	18698.0	0.125	0.146158650843223	0.8675213675213675	-1.0	0.16869100192876083	109.69594881875827	47.94831433033638	1.0	0.5769230769230769	126.0	9462.0	110.0	3.8214237183580827E-4	26.248809496813376	0.6511528238439883
6	60	small	api	A1	1419.0	179.0	122.63961019999984	34.798989840000004	4.468700765203751E-5	1598.0	159.43860003999993	46.010868281309364	38.01315561749642	14.209691311994476	25.319686910309628	13.416407864998739	17.38050585327438	16.55294535724685	11.801559507204054	31.80477864467348	20.8806130178211	27.595111631417872	0.77192274944467	1.2103932844799608	0.6377454000633543	0.2837500036346336	0.12614517265680056	97.0	4.0	43.41658669218482	105.0	128.0	7026.0	12121.0	0.5625	0.14580725907384232	0.5493562231759657	-1.0	0.07293770528716892	42.93373156038079	19.219544457292887	2.0	0.351931330472103	125.0	7627.0	87.0	4.417486043400973E-4	24.186773244895647	0.5256752186683
7	65	small	api	A1	1773.0	228.0	137.95331867999988	40.970562720000004	3.635411297063021E-5	2001.0	181.33809495999998	48.25971404805462	44.654227123532216	59.578694646703156	60.06626679014843	14.035668847618199	19.106525015332032	16.0312195418814	31.37192231376328	19.19191205860938	22.02271554554524	36.201026635935186	0.7346008149757884	1.0807423430383896	0.679718731950983	0.29698859811438383	0.12859560067681894	54.0	4.0	46.04345773288535	26.0	148.0	1202.0	10566.0	0.5294117647058824	0.08695652173913043	0.8505747126436781	-1.0	0.11165940839484609	29.55449012483708	11.180339887498949	5.0	0.5	139.0	7981.0	74.0	2.846924178229098E-4	32.7566787083184	0.678758242862793
7	68	small	api	A1	1271.0	133.0	115.74011527999991	29.97056272	4.780162484269204E-5	1404.0	148.12489155999992	42.20189569201838	37.107950630558946	21.1160252339173	19.98310652189997	10.816653826391969	15.063596570358456	14.422205101855956	10.47346316444252	28.861739379323623	19.4164878389476	30.647185841443928	0.718065820195726	1.137273683264645	0.6313922767776128	0.2589470612457474	0.10464201416207711	53.0	9.0	40.311288741492746	110.0	102.0	6565.0	6394.0	0.8461538461538461	0.150997150997151	0.4811320754716981	-1.0	0.015435340551253387	53.17010547431424	26.409059777446746	1.0	0.2169811320754717	165.0	10043.0	86.0	9.748943046907718E-4	24.698178070456937	0.5852385933252777
7	70	small	api	A1	1730.0	358.0	135.05382375999986	53.69848476000001	4.5409479620453106E-5	2088.0	191.58073564000006	49.9799959983992	42.720018726587654	43.406753343764876	56.13900285130023	18.601075237738275	25.69459243503241	17.204650534085253	31.012407444963475	25.280887794364205	21.93171219946131	37.346718417738764	0.7239295694131065	1.1699432137021315	0.6187732540644657	0.39760802963584346	0.2069364161849711	47.0	3.0	44.9221548904324	24.0	269.0	1144.0	18464.0	0.4	0.14032567049808428	0.9180887372013652	-1.0	0.13669386275129022	60.79661695157003	22.280109889280517	2.0	0.3242320819112628	230.0	9600.0	56.0	3.484148067611987E-4	26.92582403567252	0.5387320166359142
7	75	small	api	A1	984.0	140.0	100.66904747999993	32.384776280000004	5.156043331510503E-5	1124.0	135.05382375999986	36.49657518178932	33.37663853655727	42.19754848013321	41.9335144988741	13.038404810405298	13.415597710988619	12.206555615733702	19.892277463948233	21.751741092944865	16.64331697709324	29.766924189793233	0.971884003328874	1.0934766585860585	0.8888017825507019	0.3216954673822054	0.14227642276422764	60.0	3.0	34.0	33.0	90.0	2409.0	8379.0	0.6363636363636364	0.1094306049822064	0.7317073170731707	-1.0	0.0861930708806722	15.984680678337291	7.280109889280518	2.0	0.25203252032520324	115.0	8866.0	106.0	4.4673297474777596E-4	16.0312195418814	0.4392527096591926
7	76	small	api	A1	1166.0	163.0	110.81118307999988	34.55634916	4.735837873620333E-5	1329.0	147.7817457999999	40.01249804748511	35.014282800023196	8.972626614896399	10.178258446719838	13.152946437965905	15.128533041005536	12.165525060596439	5.298344525963051	31.358631740966935	19.235384061671343	29.98306069729868	0.8694132076332286	1.1427478973654317	0.7608092822901995	0.311848932567141	0.13979416809605488	68.0	3.0	40.024992192379	50.0	87.0	3897.0	8055.0	0.15384615384615385	0.10308502633559068	0.635036496350365	-1.0	0.05602611999842435	38.737537132253095	12.727922061357855	4.0	0.41605839416058393	153.0	11724.0	104.0	0.0014784266076596664	23.345235059857504	0.5834485772958335
7	81	small	api	A1	1005.0	192.0	100.49747459999992	37.798989840000004	7.590814876843918E-5	1197.0	140.71067799999986	38.07886552931954	32.7566787083184	82.44365594356054	84.84362872832412	14.317821063276353	16.082096353140397	14.317821063276353	30.069173124876464	3.8465438184977807	16.15549442140351	30.191353807461187	0.8902956896213641	1.162476387438193	0.7658613105969	0.37611880288979954	0.191044776119403	40.0	3.0	32.89376840679705	67.0	134.0	2395.0	4835.0	0.7857142857142857	0.16791979949874686	0.6666666666666666	-1.0	0.05559171214923538	25.858413792983193	9.242640687119284	1.0	0.14925373134328357	118.0	21093.0	237.0	4.8422269585978215E-4	21.95449840010015	0.5765533740283273
8	83	small	api	A1	1175.0	43.0	114.7401152799999	16.65685424	4.9556966604392953E-5	1218.0	133.39696951999989	40.70626487409524	35.77708763999664	2.489552921999149	3.1396601478202513	5.830951894845301	-1.0	11.661903789690601	0.5158911058273989	23.70232056149777	17.88854381999832	9.41922998398091	-1.0	1.1377746921073608	-1.0	0.14517027631837687	0.03659574468085106	118.0	8.0	39.96248240537617	61.0	23.0	7877.0	2252.0	0.6363636363636364	0.06896551724137931	0.27380952380952384	0.050951975033187304	-1.0	27.101119554734034	12.529964086141668	3.0	0.7142857142857143	145.0	9316.0	88.0	0.0014862622028950227	21.02379604162864	0.5164756851716901
8	84	small	api	A1	1229.0	267.0	110.8111830799999	47.041630520000005	3.144923771193858E-5	1496.0	160.26702715999994	42.01190307520001	37.013511046643494	2.726310993906253	8.488943880504735	16.1245154965971	19.51123251533633	15.033296378372908	3.3323889124804538	35.41949852711651	19.0	22.574321695235888	0.826422189573253	1.1350423639156433	0.7280981008693637	0.42452060534394254	0.21724979658258747	127.0	3.0	41.19465984809196	68.0	200.0	2453.0	9609.0	0.375	0.17914438502673796	0.746268656716418	-1.0	0.09445073398211025	30.92248399512526	12.0	2.0	0.23880597014925373	166.0	14774.0	134.0	0.0025307874949777615	21.37755832643195	0.5088452738779002
8	85	small	api	A1	1424.0	185.0	121.98275595999988	37.213203400000005	3.654201990511746E-5	1609.0	162.02438647999992	45.60701700396552	39.293765408777	39.217607677635954	47.72631099390625	13.038404810405298	18.162828514499104	14.422205101855956	22.10186208653714	24.22776209142209	19.697715603592208	29.86980011111033	0.7178620224265698	1.1606680227642001	0.6184903937621531	0.3050693772831532	0.12991573033707865	89.0	3.0	41.23105625617661	35.0	110.0	2028.0	8918.0	0.46153846153846156	0.09011808576755749	0.7586206896551724	-1.0	0.10081852031950304	36.59913849374939	15.219544457292887	4.0	0.6	173.0	21644.0	179.0	9.176413858350617E-4	17.11724276862369	0.3753203759661666
8	87	small	api	A1	1681.0	190.0	131.56854239999984	37.213203400000005	3.172214810431257E-5	1871.0	171.19595936000002	49.25444142409901	43.18564576337837	23.225809409231488	26.64485026129273	13.038404810405298	18.464555201687705	17.204650534085253	14.414943697902016	31.491945436029265	21.95449840010015	32.143289636763036	0.7061315405644625	1.1405280748601658	0.619126837935171	0.2828427124081299	0.11302795954788816	100.0	3.0	47.41307836451879	23.0	122.0	1062.0	9314.0	0.3333333333333333	0.0774986638161411	0.8413793103448276	-1.0	0.07167146458800194	25.247406218180792	9.486832980505138	2.0	0.38620689655172413	154.0	19681.0	183.0	8.398704457505036E-4	30.14962686336267	0.6121199630255311
8	88	large	iso	A1	1234.0	613.0	111.74011527999987	75.18376611999999	4.38515552047155E-5	1847.0	189.33809496	41.10960958218893	37.53664875824692	1.795006737336351	0.7653561091733323	25.495097567963924	28.831248572010875	14.866068747318506	0.9000328725094618	43.55743131279895	17.69180601295413	67.37990071533292	0.8842869744015992	1.095185930074725	0.8074309120655557	0.6728448948849167	0.4967585089141005	110.0	3.0	40.0	19.0	405.0	895.0	24482.0	0.0	0.22956145100162426	0.9551886792452831	-1.0	0.22560019260731587	135.62965564089865	56.44589706615832	5.0	0.30660377358490565	202.0	11933.0	85.0	0.002193828949940861	27.65863337187866	0.6728021417129193
8	90	small	api	A1	1250.0	93.0	116.81118307999986	27.384776280000004	4.198893555061077E-5	1343.0	146.61017291999985	42.37924020083418	37.0	4.5464833827179945	2.5908019851950996	10.44030650891055	-1.0	12.36931687685298	2.0292954661869373	29.864864864864863	19.6468827043885	44.89331798831558	-1.0	1.1453848702928158	-1.0	0.23443625479972355	0.0744	103.0	4.0	40.52159917870962	86.0	89.0	5431.0	6347.0	0.6923076923076923	0.1303052866716307	0.5085714285714286	-1.0	0.02636504331936546	37.55765668732339	13.111328169932218	1.0	0.48	116.0	9192.0	106.0	2.414682627934249E-4	21.93171219946131	0.517510745721902
8	91	small	api	A1	1069.0	99.0	103.9827559599999	25.727922040000003	3.668339590206449E-5	1168.0	132.12489155999987	38.118237105091836	35.12833614050059	2.8291758376302596	10.224581595500894	10.04987562112089	13.154055936964294	13.0	1.7052205174335646	28.43858006836312	18.027756377319946	9.606498755483216	0.7640134472044985	1.0851136516296338	0.7040861075308527	0.24742489081455987	0.09260991580916744	99.0	4.0	37.48332962798263	51.0	58.0	4538.0	6614.0	0.42857142857142855	0.09332191780821918	0.5321100917431193	-1.0	0.03295091078281214	34.92178454454786	12.155507215182059	3.0	0.6238532110091743	105.0	10509.0	133.0	6.005846416642004E-4	20.396078054371138	0.535074011899848
8	93	medium	api	A1	1088.0	412.0	103.74011527999991	60.11269832000001	4.861486151914529E-5	1500.0	166.26702715999994	39.35733730830886	33.54101966249684	23.385221057213755	29.942422551213724	21.02379604162864	24.294935531577618	15.033296378372908	17.607898485899312	34.435446853496764	18.027756377319946	35.27721708680062	0.86535714467333	1.1734090884635628	0.7374726795464065	0.579454709084839	0.3786764705882353	130.0	4.0	38.07886552931954	3.0	261.0	101.0	13827.0	0.0	0.176	0.9886363636363636	-1.0	0.21813354624004344	38.59329018542498	16.97056274847714	2.0	0.16287878787878787	131.0	10998.0	118.0	7.625961538053232E-4	20.12461179749811	0.5113306227972271
9	96	medium	iso	A1	1406.0	405.0	120.32590171999988	58.11269832000001	5.253317860596744E-5	1811.0	180.85281359999996	46.75467891024384	37.53664875824692	11.518111620735667	35.07573150516604	21.587033144922902	25.091593985689986	16.76305461424021	17.88056338927898	37.61657065056398	20.808652046684813	31.11510294681992	0.8603292862635282	1.2455741377277771	0.6907090153886568	0.48296083793520284	0.2880512091038407	105.0	5.0	44.204072210600685	13.0	288.0	663.0	21859.0	0.23529411764705882	0.1662065157371618	0.9568106312292359	-1.0	0.1639087589629341	52.54756449977192	16.64331697709324	3.0	0.43521594684385384	198.0	11914.0	85.0	1.9373904529764997E-4	26.90724809414742	0.5754985109790178
9	97	small	api	A1	1793.0	103.0	139.12489155999992	25.727922040000003	3.3784570930245484E-5	1896.0	167.68124072	50.92150822589606	43.32435804486894	13.671307132195835	19.50244850666222	9.0	-1.0	15.0	8.660387631168593	32.03740488347261	24.08318915758459	25.941176470588232	-1.0	1.175355170252243	-1.0	0.18492680750018345	0.05744562186279978	69.0	4.0	49.64876634922564	147.0	88.0	3094.0	2675.0	0.625	0.1239451476793249	0.37446808510638296	-1.0	0.033759506759052246	0.0	0.0	0.0	0.0	184.0	8905.0	67.0	0.003415198199716865	33.015148038438355	0.6483536954949922
9	98	medium	iso	A1	1188.0	557.0	110.15432883999989	71.94112544	3.957159295528421E-5	1745.0	184.50966784	42.44997055358225	35.17101079013795	1.4878675288277918	5.537684588432796	25.632011235952593	26.83619411709113	14.866068747318506	2.991757081190314	44.66746802854221	18.681541692269406	31.00252787586648	0.9551284032346588	1.2069590722563293	0.791351111391963	0.6530939473517658	0.46885521885521886	92.0	4.0	41.48493702538308	7.0	155.0	406.0	12189.0	0.0	0.09283667621776505	0.9567901234567902	-1.0	0.2526380456498512	133.47626605308255	59.56102834535696	2.0	0.6296296296296297	211.0	10968.0	77.0	0.001586805443229586	27.313000567495326	0.6434162429634583
9	101	medium	iso	A1	1230.0	331.0	110.39696951999989	52.284271200000006	4.009616324940097E-5	1561.0	165.09545427999996	41.23105625617661	37.107950630558946	2.1475854282984983	1.5074357587749603	18.439088914585774	21.447565133751713	16.278820596099706	1.2126781251816647	37.35048625559528	19.4164878389476	46.097722286464666	0.8597287757186225	1.1111111111111112	0.7737558981467602	0.4736024134297275	0.26910569105691057	96.0	3.0	41.0	4.0	220.0	221.0	17986.0	0.0	0.14349775784753363	0.9821428571428571	-1.0	0.14694075358324032	51.398082021674455	19.258324758227825	5.0	0.44642857142857145	121.0	20869.0	178.0	0.0011788595271942821	25.317977802344327	0.6140511570947584
9	102	medium	iso	A1	1632.0	615.0	128.81118307999986	74.18376612	2.3171848639890544E-5	2247.0	205.82337632000008	46.32493928760188	42.720018726587654	27.60667785308797	27.082650114796927	27.784887978899608	27.05013481119644	17.4928556845359	21.17649834162975	44.101104263502	21.095023109728988	46.513609398123755	1.0271626434704142	1.0843848076024047	0.9472307581858235	0.5759109135262519	0.37683823529411764	60.0	4.0	44.04543109109048	0.0	388.0	0.0	16080.0	0.0	0.17267467734757455	1.0	-1.0	0.24497344622289732	59.32546560136099	22.02271554554524	4.0	0.17268041237113402	169.0	8360.0	65.0	9.71119141292476E-4	33.1058907144937	0.7146450966500015
9	103	small	api	A1	1213.0	225.0	113.56854239999991	40.970562720000004	4.048602389988642E-5	1438.0	156.95331867999994	42.720018726587654	35.510561809129406	9.727578551401606	10.772647648220698	16.15549442140351	17.575544161732513	13.0	5.547750377096589	35.79216816764748	19.697715603592208	29.681024634671584	0.9192030854202001	1.2030228909418372	0.7640778012965017	0.3607562609696753	0.18549051937345423	83.0	4.0	41.593268686170845	7.0	144.0	406.0	12769.0	0.46153846153846156	0.10500695410292073	0.9536423841059603	-1.0	0.1493945222565396	48.1403258621671	20.248703656037158	3.0	0.6688741721854304	123.0	9909.0	102.0	7.58106422522124E-4	15.231546211727817	0.35654352843830006
9	105	small	api	A1	1046.0	196.0	104.56854239999991	38.798989840000004	4.7008118818093054E-5	1242.0	145.7817457999999	39.408120990476064	33.60059523282288	0.8184554616886217	7.405935634596517	14.7648230602334	16.572791487912905	13.892443989449804	2.943555721117336	32.32085599897755	18.027756377319946	22.836259666494293	0.8909074292645197	1.1728399665961893	0.7596155099063576	0.3710388320378848	0.18738049713193117	96.0	3.0	37.12142238654117	8.0	117.0	574.0	12811.0	0.0	0.10064412238325282	0.936	-1.0	0.12823600194903398	35.467655607004396	14.52201157612047	2.0	0.52	138.0	14208.0	135.0	5.695089426847217E-4	21.93171219946131	0.5565277320570966
9	106	small	api	A1	1403.0	270.0	120.7401152799999	45.870057640000006	3.191158819093204E-5	1673.0	168.61017291999997	44.64302857109943	38.600518131237564	38.08877288097534	40.609704417366345	16.55294535724685	19.82729959251257	14.7648230602334	23.452709941766734	27.97889904814535	20.615528128088304	36.03104737845626	0.8348562687526937	1.1565396199946847	0.7218570417471133	0.379907353356637	0.1924447612259444	75.0	3.0	42.44997055358225	14.0	200.0	787.0	16295.0	0.21428571428571427	0.127913927077107	0.9345794392523364	-1.0	0.12267058871949733	51.30899167300101	19.601031898007143	4.0	0.40186915887850466	199.0	22786.0	142.0	0.0016956973733226873	28.071337695236398	0.6287955498030201
10	113	small	E	A1	1452.0	42.0	123.63961019999986	18.313708480000003	3.772061471399243E-5	1494.0	144.36753223999986	44.721359549995796	39.45883931389772	15.041329473180667	23.385221057213755	3.605551275463989	-1.0	14.7648230602334	6.887089370699352	23.34077778297996	21.02379604162864	17.35171551317045	-1.0	1.13336733486341	-1.0	0.1481216937709176	0.028925619834710745	153.0	3.0	44.94441010848846	102.0	14.0	13265.0	1447.0	0.7142857142857143	0.07764390896921017	0.1206896551724138	0.05428277675172435	-1.0	88.03369541013802	38.91015291668744	3.0	0.5862068965517241	177.0	18061.0	153.0	4.090171388890502E-4	22.847319317591726	0.5108815909777921
10	114	medium	api	A1	1469.0	530.0	122.63961019999985	67.52691188	2.1273066480054346E-5	1999.0	192.16652208	42.485291572496	42.05948168962618	2.5125217640291453	3.0664855011258965	25.079872407968907	26.491267695745922	16.55294535724685	3.1304951684997055	45.26922167159313	20.615528128088304	58.51970228526071	0.9467222443264328	1.0101239926352883	0.9372336972776498	0.5506125775341064	0.36078965282505104	69.0	4.0	41.43669871020132	0.0	110.0	0.0	8320.0	0.0625	0.05502751375687844	1.0	-1.0	0.3056919011515699	43.80200728357155	19.1049731745428	2.0	0.41818181818181815	158.0	13860.0	123.0	3.6060536539690745E-4	27.80287754891569	0.6544118333629286
10	115	small	api	A1	1679.0	37.0	139.19595935999988	17.313708480000003	5.501865582786695E-5	1716.0	158.50966783999993	49.03060268852505	41.97618372363071	1.9024819889362732	0.45835645800042357	5.0990195135927845	-1.0	11.180339887498949	0.8158170164480042	29.016453902033035	23.345235059857504	101.98039027185744	-1.0	1.168057654105488	-1.0	0.12438370021375324	0.022036926742108397	104.0	7.0	50.00999900019995	99.0	38.0	4403.0	1821.0	0.75	0.07983682983682984	0.2773722627737226	0.03739700427356254	-1.0	20.766001036225777	9.447170528427769	1.0	0.30656934306569344	128.0	10604.0	117.0	9.81648541128719E-4	24.0	0.48949020986880254
10	116	small	api	A1	1107.0	229.0	106.08326103999993	44.041630520000005	7.392629947181814E-5	1336.0	152.12489155999992	39.408120990476064	34.40930106817051	5.839492311517461	6.803755677397959	16.278820596099706	17.88666648604952	14.866068747318506	4.491460022739384	33.71181523570759	17.69180601295413	37.91251638828485	0.9101092486292047	1.1452752531183958	0.7946642050905467	0.41516097910483346	0.2068654019873532	99.0	4.0	38.01315561749642	40.0	180.0	1483.0	9091.0	0.25	0.16467065868263472	0.8181818181818182	-1.0	0.1313188095577547	29.340948911107603	11.40175425099138	2.0	0.22727272727272727	148.0	28301.0	240.0	7.142592173505072E-4	27.784887978899608	0.7050548790594331
10	118	large	iso	A1	1212.0	663.0	107.74011527999988	77.01219323999997	3.753235427620637E-5	1875.0	187.58073564000006	41.773197148410844	36.6742416417845	4.96974072811031	8.919843783662273	27.018512172212592	30.739412164473684	17.029386365926403	5.769249577516914	45.23610920722712	18.110770276274835	37.20835104858994	0.8789534434701575	1.1390336999038828	0.7716658809518347	0.7147959053121227	0.5470297029702971	117.0	3.0	40.024992192379	248.0	489.0	5431.0	12895.0	0.1111111111111111	0.3930666666666667	0.6635006784260515	-1.0	0.06943614441323043	46.17358552246078	23.08679276123039	1.0	0.027137042062415198	170.0	12467.0	113.0	7.535679317638168E-4	27.459060435491963	0.6573368166658647
10	120	small	api	A1	1204.0	89.0	110.63961019999991	25.142135600000003	3.557869410635783E-5	1293.0	138.61017291999985	41.0	35.90264614203248	14.322719978203565	19.805399840721634	8.06225774829855	-1.0	14.035668847618199	7.390243902439025	25.986942475187206	19.026297590440446	21.811286586914807	-1.0	1.1419771076984733	-1.0	0.22724353018373183	0.0739202657807309	121.0	3.0	40.311288741492746	75.0	49.0	6741.0	5805.0	0.5333333333333333	0.09590100541376644	0.3951612903225806	-1.0	0.007971896664353753	40.68814671372362	17.200058016357435	2.0	0.5725806451612904	151.0	10994.0	99.0	5.690185966465784E-4	20.0	0.4878048780487805
10	122	small	api	A1	1091.0	254.0	107.56854239999991	45.798989840000004	5.0223907078758355E-5	1345.0	155.78174579999992	40.01249804748511	34.0147027033899	26.565051177077976	29.531660347908883	17.4928556845359	19.544745211535115	13.038404810405298	15.720088239767732	30.986600388394944	17.88854381999832	31.892771668327764	0.8950157955608339	1.1763294948186471	0.7608546750745352	0.4257656450311819	0.23281393217231897	110.0	4.0	37.107950630558946	16.0	164.0	1434.0	17121.0	0.08333333333333333	0.13382899628252787	0.9111111111111111	-1.0	0.1456996669452681	82.50233540590867	34.608748457923035	6.0	0.4722222222222222	149.0	19317.0	181.0	4.49749815536702E-4	22.20360331117452	0.5549166983981915
10	124	small	api	A1	1423.0	101.0	125.81118307999986	26.313708480000003	7.055020514984714E-5	1524.0	154.1248915599999	48.08326112068523	37.94733192202055	8.418662877799648	19.942384581696984	10.0	-1.0	14.212670403551895	6.488744580300083	30.35786553761644	21.02379604162864	19.024390243902435	-1.0	1.2671051872498806	-1.0	0.20915238086003723	0.07097680955727337	85.0	7.0	44.94441010848846	48.0	86.0	2870.0	6380.0	0.5833333333333334	0.08792650918635171	0.6417910447761194	-1.0	0.0535898985804435	27.311901320426763	13.645080951138159	1.0	0.3283582089552239	141.0	7940.0	80.0	7.441153525244669E-4	25.0	0.5199314567548143
11	126	medium	iso	A1	1323.0	512.0	115.98275595999988	66.52691188	5.480286698280073E-5	1835.0	185.33809496000003	42.579337712087536	37.48332962798263	25.527860704033316	28.641330233836328	24.351591323771842	25.692484570645252	15.811388300841896	19.2346815147268	39.457540583477794	19.6468827043885	40.12867866030009	0.9478099035853684	1.135953986336917	0.8343735001465576	0.5735931288177338	0.3869992441421013	80.0	4.0	40.311288741492746	12.0	288.0	596.0	19269.0	0.0	0.16348773841961853	0.96	-1.0	0.21201271941387892	71.25681383348848	27.467832048187546	5.0	0.29	165.0	19242.0	148.0	4.352650587350039E-4	30.4138126514911	0.7142857142857143
11	133	medium	iso	A1	1236.0	482.0	110.98275595999986	65.52691188	5.536039928906391E-5	1718.0	179.33809496000003	42.42640687119285	36.069377593742864	29.47588900324574	28.73979529168804	25.0	23.37535420335084	15.524174696260024	21.213203435596427	38.95270985335029	18.681541692269406	44.117647058823536	1.0695025103155984	1.1762444960667349	0.9092518722866947	0.5904242628793346	0.38996763754045305	119.0	3.0	39.92492955535426	2.0	339.0	72.0	19062.0	0.0	0.19848661233993015	0.9941348973607038	-1.0	0.20469717111784072	48.67387730232375	17.029386365926403	6.0	0.2404692082111437	198.0	27724.0	191.0	0.001685623911726332	23.021728866442675	0.5426273532033234
11	136	medium	iso	A1	1318.0	418.0	116.39696951999989	59.11269832000001	4.340271606197616E-5	1736.0	177.92388139999994	44.14748010928823	37.107950630558946	27.52188546627403	37.81424804942367	20.615528128088304	24.093140978471897	15.620499351813308	22.017111680979045	33.71245188005028	19.849433241279208	35.91091996505703	0.8556596313659989	1.1897040757872555	0.7192205597848259	0.5078542728712794	0.3171471927162367	87.0	3.0	40.8166632639171	28.0	330.0	839.0	14002.0	0.46153846153846156	0.20622119815668202	0.9217877094972067	-1.0	0.14521865358921804	15.887936906370225	7.810249675906654	1.0	0.0893854748603352	160.0	19124.0	170.0	3.2071948849271217E-4	23.769728648009426	0.5384164303187146
11	137	small	api	A1	1330.0	324.0	116.22539663999986	50.041630520000005	4.333353344720749E-5	1654.0	168.26702715999994	44.181444068749045	37.21558813185679	3.336336702213316	8.04609100745239	17.46424919657298	22.210108187102627	16.278820596099706	3.621429841700741	37.59177458228711	20.223748416156685	25.87296177270074	0.7863198616346425	1.1871757585077485	0.662344944292855	0.4305567626927573	0.24360902255639097	101.0	3.0	43.56604182158393	47.0	232.0	2132.0	13208.0	0.17647058823529413	0.1686819830713422	0.8315412186379928	-1.0	0.13879028619041192	113.25184566116951	48.906726789473	3.0	0.41935483870967744	171.0	24771.0	195.0	7.740286232480026E-4	28.0	0.6337502222976297
12	139	small	api	A1	1328.0	130.0	119.63961019999986	30.970562720000004	4.356162581828422E-5	1458.0	152.61017291999994	44.598206241955516	37.0	34.637018972753246	43.78112476486871	11.180339887498949	16.027281826343902	14.317821063276353	19.574778305292693	23.72972972972973	19.4164878389476	28.29112093271473	0.6975817863963634	1.2053569254582572	0.5787346234652894	0.25886545992775256	0.09789156626506024	78.0	4.0	40.45985664828782	150.0	90.0	9490.0	5412.0	0.6428571428571429	0.1646090534979424	0.375	0.01699473251189678	-1.0	37.91316317365981	12.727679557769608	3.0	0.37083333333333335	117.0	11383.0	147.0	2.765421410365073E-4	23.021728866442675	0.5162030226405184
12	142	small	api	A1	1173.0	49.0	110.08326103999991	17.65685424	7.130173432390993E-5	1222.0	129.74011527999988	40.311288741492746	35.35533905932738	1.9749340108819666	1.005086005254178	5.656854249492381	-1.0	13.45362404707371	0.07442084075352508	24.74873734152916	18.384776310850235	4.2426406871193	-1.0	1.1401754250991378	-1.0	0.16039545043623116	0.041773231031543054	83.0	3.0	39.20459156782532	94.0	9.0	10868.0	798.0	0.45454545454545453	0.08428805237315876	0.08737864077669903	0.06624556160738448	-1.0	20.284695155040843	9.219544457292887	1.0	0.5533980582524272	135.0	9283.0	91.0	2.369254550796066E-4	20.518284528683193	0.5089959951482165
12	149	small	api	A1	1411.0	61.0	125.39696951999986	20.899494920000002	4.62530508716568E-5	1472.0	148.7106779999999	45.79301256742124	39.11521443121589	25.253163394573875	38.73251859515071	8.06225774829855	-1.0	12.041594578792296	14.085118314728994	24.849665638654805	20.09975124224178	22.511498907586855	-1.0	1.1707212457686578	-1.0	0.16666666666666688	0.04323175053153792	81.0	3.0	42.44997055358225	142.0	56.0	8105.0	3505.0	1.0	0.13451086956521738	0.2828282828282828	0.023169546976175938	-1.0	25.662012202605965	10.810249675906654	2.0	0.2222222222222222	160.0	10308.0	86.0	3.066384398434271E-4	22.135943621178654	0.483391294437941
12	153	medium	api	A1	1434.0	586.0	121.63961019999985	72.35533899999999	2.98281701070537E-5	2020.0	196.40916276000004	44.9221548904324	39.84971769034255	3.613880752003647	5.935882835382088	26.476404589747453	26.789267129608607	16.278820596099706	4.073713748735941	46.876116275541484	20.615528128088304	39.391723901819404	0.9883213475625332	1.1272891627365065	0.8767238967891544	0.5948336966966051	0.4086471408647141	77.0	4.0	43.32435804486894	71.0	433.0	2854.0	22727.0	0.47058823529411764	0.2495049504950495	0.8591269841269841	-1.0	0.21869590078957138	68.54404198423389	28.188673309117263	3.0	0.1865079365079365	177.0	11723.0	88.0	0.001394178642800041	31.78049716414141	0.7074570942034233
12	155	small	api	A1	1007.0	104.0	101.25483391999991	26.142135600000003	4.632882599326989E-5	1111.0	129.39696951999986	37.589892258425	33.12099032335839	20.405888147934917	24.51964268819077	10.0	13.442466504915418	13.601470508735444	10.05589474429204	24.78790615813786	17.029386365926403	24.230769230769223	0.7439110966981667	1.1349265795327064	0.6554706798782208	0.2581816056372633	0.10327706057596822	62.0	4.0	36.235341863986875	40.0	64.0	3141.0	5629.0	0.6666666666666666	0.09360936093609361	0.6153846153846154	-1.0	0.030397472707032417	17.8309518948453	7.0	1.0	0.3557692307692308	125.0	6818.0	86.0	0.0016187939955817205	20.615528128088304	0.5484327538466875
13	158	medium	iso	A1	1246.0	321.0	113.81118307999986	50.870057640000006	5.519351395172416E-5	1567.0	167.09545427999996	42.37924020083418	35.73513677041127	4.546483382718009	3.7659352224344786	18.681541692269406	21.6504886873064	15.811388300841896	2.7843821512797513	38.75737229993705	19.6468827043885	42.39272922476516	0.8628692849423913	1.1859263467524834	0.727590956474873	0.4469688853356577	0.2576243980738363	88.0	4.0	41.43669871020132	56.0	242.0	1686.0	9274.0	0.625	0.19017230376515634	0.8120805369127517	-1.0	0.15089702219890866	28.200898129445484	12.806248474865697	1.0	0.18456375838926176	120.0	8503.0	104.0	3.0023526526351595E-4	29.154759474226502	0.68794908393975
13	161	small	api	A1	1820.0	123.0	144.2964644399999	30.798989840000004	3.3899045736747636E-5	1943.0	177.09545428000004	50.44799302251776	44.04543109109048	25.8768466840383	28.829273271283455	10.770329614269007	-1.0	12.649110640673518	15.402000227306992	30.51394813733279	23.259406699226016	31.941015688118387	-1.0	1.1453626805964534	-1.0	0.21344244267888193	0.06758241758241758	132.0	5.0	48.877397639399746	52.0	105.0	2812.0	7316.0	0.38461538461538464	0.08080288214101904	0.6687898089171974	-1.0	0.06742788665875511	30.40502930534337	12.485886767731067	2.0	0.4394904458598726	180.0	6466.0	55.0	5.706750559890533E-4	25.495097567963924	0.5053738719909836
13	170	medium	iso	A1	1166.0	568.0	106.91168815999991	73.42640679999997	4.1763644159106365E-5	1734.0	182.75230852000004	39.59797974644666	36.76955262170047	68.62937773065681	72.5528115767178	25.942243542145693	26.700925426498717	15.652475842498529	41.012193308819754	14.142135623730951	17.46424919657298	42.990003584127145	0.9715859329879223	1.0769230769230769	0.9021869377744993	0.6867949432255979	0.48713550600343053	87.0	3.0	36.40054944640259	30.0	388.0	938.0	17197.0	0.0	0.24106113033448673	0.9282296650717703	-1.0	0.24172186031032986	58.81179179226679	19.849433241279208	1.0	0.215311004784689	124.0	23121.0	252.0	2.900231127172878E-4	21.470910553583888	0.542222373238892
13	176	medium	iso	A1	1309.0	502.0	114.63961019999986	65.94112544	3.1700192767324365E-5	1811.0	182.9949492	42.04759208325728	38.05259518088089	5.588716220018	7.489952684632442	24.08318915758459	24.985232452362098	16.0312195418814	5.089470987453087	43.78150799126214	20.024984394500787	39.043958179720484	0.9638969420637818	1.104986187758979	0.8723158286880127	0.5752036780739165	0.3834988540870894	89.0	4.0	42.2965719651132	11.0	163.0	611.0	11164.0	0.0	0.09607951408061845	0.9367816091954023	-1.0	0.24239191035632884	72.50338027919527	27.803227042228357	4.0	0.5747126436781609	145.0	8607.0	86.0	0.0014830137806403816	28.071337695236398	0.6676086858827283
13	178	large	F	A1	1127.0	669.0	104.15432883999988	76.59797967999997	5.326733204010855E-5	1796.0	183.58073564	38.3275357934736	35.22782990761707	15.312818360806302	15.922826661210532	27.294688127912362	29.716508221560073	17.11724276862369	12.314905986738964	43.97091742699344	18.110770276274835	44.888825074476074	0.9185025348337993	1.0879902592349664	0.8442194468539227	0.7354277112924273	0.5936113575865128	64.0	4.0	37.33630940518894	23.0	493.0	725.0	19293.0	0.6111111111111112	0.2873051224944321	0.9554263565891473	-1.0	0.17615897096087452	57.19970352127378	21.633307652783937	1.0	0.17054263565891473	121.0	22145.0	252.0	3.226789207282172E-4	26.1725046566048	0.6828642675499489
14	181	medium	iso	A1	1433.0	443.0	119.81118307999988	61.11269832000001	3.440566881395524E-5	1876.0	183.33809495999998	44.10215414239989	39.66106403010388	30.677280021796435	32.96940390346212	21.0	25.13729691697054	18.0	21.200778469482724	33.559361871626365	19.026297590440446	38.95833333333334	0.8354120202090068	1.1119760707611146	0.7512859693439196	0.510075076040223	0.3091416608513608	34.0	4.0	41.773197148410844	49.0	373.0	1758.0	19260.0	0.5263157894736842	0.22494669509594883	0.8838862559241706	-1.0	0.1833932018035608	36.961044768165166	15.033296378372908	2.0	0.14928909952606634	168.0	10161.0	91.0	2.718787930744518E-4	21.540659228538015	0.48842646458914774
14	184	medium	E	A1	1109.0	462.0	107.15432883999992	63.52691188000001	7.457134495842042E-5	1571.0	173.09545427999993	39.44616584663204	34.48187929913333	5.264421273984794	5.002199857588266	23.259406699226016	24.447432429335933	14.317821063276353	3.7519489365691143	41.50005826497881	18.788294228055936	43.029902393568115	0.9514048874644057	1.1439679811077896	0.8316709061586577	0.5928543677862679	0.4165915238954013	33.0	4.0	38.91015291668744	104.0	374.0	2707.0	11299.0	0.7142857142857143	0.30426479949077023	0.7824267782426778	-1.0	0.13048558192311402	0.0	0.0	0.0	0.0	204.0	12985.0	89.0	0.0010858904053200286	27.80287754891569	0.7048309246838886
14	187	medium	iso	A1	1174.0	396.0	107.39696951999989	57.041630520000005	3.7525420967004674E-5	1570.0	166.85281359999996	40.607881008493905	35.510561809129406	11.309932474020215	9.92624550665171	20.0	23.251119308378858	16.0	7.042967840163285	37.36916377534871	18.0	40.857142857142826	0.860173643029423	1.1435437497937313	0.7522000301121652	0.5311288649478837	0.3373083475298126	53.0	3.0	39.319206502675	58.0	277.0	3501.0	20367.0	0.4117647058823529	0.21337579617834396	0.826865671641791	-1.0	0.14397837528904245	66.30573716419866	27.4339811320566	4.0	0.2537313432835821	137.0	15078.0	119.0	5.725032132969613E-4	25.019992006393608	0.6161363603572471
14	188	small	api	A1	1329.0	157.0	118.39696951999987	33.970562720000004	4.561067448136541E-5	1486.0	154.36753223999992	43.41658669218482	37.589892258425	13.014977764589304	24.16278414452745	12.041594578792296	16.001884550681662	13.341664064126334	9.30519948203855	30.32730160976964	19.6468827043885	22.732729952486373	0.7525110271014508	1.155006946912807	0.6515207801241553	0.2869208803039644	0.1181339352896915	58.0	3.0	42.720018726587654	37.0	104.0	1033.0	3951.0	0.5	0.09488559892328398	0.7375886524822695	-1.0	0.043388758423895536	10.0	5.0	1.0	0.15602836879432624	107.0	6759.0	80.0	5.836749479495206E-4	24.596747752497688	0.5665288228870652
14	192	small	api	A1	1066.0	247.0	103.66904747999992	45.870057640000006	4.9748124023778855E-5	1313.0	152.36753223999995	37.48332962798263	34.655446902326915	16.313852426260553	26.565051177077976	16.76305461424021	17.738069012376037	13.0	12.48555036718567	31.192787761378344	17.88854381999832	27.918539357524633	0.9450326640709568	1.0815999497460191	0.873735861667587	0.4424662785567637	0.23170731707317074	23.0	4.0	36.71511950137164	21.0	192.0	1089.0	13420.0	0.15384615384615385	0.16222391469916222	0.9014084507042254	-1.0	0.1983224817875917	46.79483476239014	20.601470508735446	2.0	0.4084507042253521	190.0	11713.0	100.0	0.0012986604666358073	24.08318915758459	0.6425039983535945
14	193	medium	iso	A1	1102.0	421.0	104.7401152799999	61.52691188000001	3.5308153972643495E-5	1523.0	169.09545427999996	39.20459156782532	36.124783736376884	15.718572938940952	18.660279650715722	22.561028345356956	23.39726409880861	14.317821063276353	11.988391696081912	38.69919361184283	17.26267650163207	37.46884566190022	0.9642592505721969	1.0852547064066471	0.8885096234826988	0.5874245193975699	0.382032667876588	38.0	3.0	36.87817782917155	45.0	329.0	1303.0	12089.0	0.3333333333333333	0.24556795797767564	0.8796791443850267	-1.0	0.19384736807511208	23.410981316205536	11.704699910719626	2.0	0.12032085561497326	207.0	31560.0	214.0	3.9225845716170187E-4	20.024984394500787	0.5107816098493684
14	195	medium	api	A1	1260.0	384.0	112.49747459999992	55.69848476000001	4.13644888913322E-5	1644.0	170.61017291999997	42.42640687119285	36.76955262170047	2.12109639666145	1.9749340108819666	20.518284528683193	22.310150703942213	15.556349186104045	1.414213562373095	39.59797974644666	19.1049731745428	41.036569057366584	0.919683815719703	1.153846153846154	0.7970593069570758	0.4951087565124777	0.3047619047619048	35.0	4.0	41.036569057366385	1.0	283.0	25.0	10948.0	0.08333333333333333	0.17274939172749393	0.9964788732394366	-1.0	0.2530115284453827	22.42718386376139	10.770329614269007	2.0	0.15140845070422534	139.0	8687.0	91.0	0.0016018941653836887	26.1725046566048	0.6168918507773915
15	199	medium	api	A1	1072.0	425.0	105.3259017199999	59.041630520000005	7.543340915096358E-5	1497.0	167.19595936	39.56008088970496	32.28002478313795	2.0014573769686024	2.7518410265323894	21.587033144922902	24.101777854634037	14.317821063276353	0.7583402087483381	39.90083677608606	18.681541692269406	15.795390106041117	0.8956614435300827	1.2255282068547197	0.7308370696981101	0.5605613581828831	0.396455223880597	96.0	3.0	38.62641583165593	29.0	267.0	1217.0	13595.0	0.26666666666666666	0.19772879091516365	0.902027027027027	-1.0	0.18789045459940729	55.749630083340016	22.911399853673597	2.0	0.17567567567567569	147.0	11222.0	109.0	0.0014644206105008778	27.459060435491963	0.6941103207561402
15	200	medium	iso	A1	1106.0	471.0	105.08326103999993	65.52691188	8.221099824768718E-5	1577.0	173.43860003999998	40.311288741492746	33.94112549695428	9.334998463138248	13.031157462672297	23.323807579381203	24.379369962753856	15.264337522473747	8.831273102751643	40.305086527633215	18.027756377319946	39.16639385971561	0.9567026389531267	1.1876827344782688	0.8055203727225957	0.6235713588585454	0.4258589511754069	132.0	3.0	38.01315561749642	23.0	328.0	853.0	18123.0	0.42857142857142855	0.22257450856055802	0.9344729344729344	-1.0	0.25690581345692126	47.858235858862514	17.26267650163207	2.0	0.18803418803418803	134.0	13006.0	129.0	4.889668155962289E-4	26.1725046566048	0.6492599337233598
15	202	medium	iso	A1	1035.0	311.0	103.91168815999991	53.284271200000006	4.104375088444437E-5	1346.0	160.02438647999995	36.87817782917155	34.058772731852805	9.63753811293094	6.092771657336051	19.4164878389476	19.74963979428948	12.206555615733702	4.989400529829092	36.58381967576602	17.4928556845359	47.00833897850484	0.983131238908053	1.0827805840074194	0.9079690321647995	0.5127841934196524	0.3004830917874396	88.0	3.0	35.510561809129406	0.0	154.0	0.0	11825.0	0.0	0.11441307578008915	1.0	-1.0	0.19039297853711665	31.29974982166984	13.038404810405298	4.0	0.5844155844155844	139.0	11750.0	90.0	6.478440049345738E-4	20.808652046684813	0.5642538018845566
15	204	medium	iso	A1	1559.0	444.0	124.81118307999986	60.284271200000006	5.903761755506001E-5	2003.0	187.92388140000003	47.75981574503821	40.162171256046406	50.59613254302121	57.622608104303055	22.561028345356956	24.021580226990757	19.6468827043885	34.44318145575969	25.09824465349955	20.248456731316587	40.783397393529874	0.9391983429969059	1.1891741469990367	0.7897904149421999	0.48300376386433075	0.2847979474021809	152.0	4.0	43.04648650006177	22.0	289.0	649.0	12224.0	0.0	0.15526709935097355	0.9292604501607717	-1.0	0.1803777744456872	43.859877258317255	17.11724276862369	2.0	0.12861736334405144	148.0	20962.0	197.0	1.5354863154095607E-4	25.495097567963924	0.5338190101919023
15	210	large	iso	A1	952.0	478.0	98.25483391999991	65.94112544	5.336326429446949E-5	1430.0	166.61017291999997	35.608987629529715	32.802438933713454	5.422000315261457	5.133359031572411	23.853720883753127	24.460953952600494	13.038404810405298	3.706929311591421	40.362852368249634	16.64331697709324	41.43014679809755	0.9751754134354678	1.0855591470343922	0.8983162420025859	0.671123473616473	0.5021008403361344	86.0	3.0	34.88552708502482	37.0	336.0	1524.0	13207.0	0.16666666666666666	0.26083916083916087	0.900804289544236	-1.0	0.16004914584176702	112.94269251753667	46.45309718442374	4.0	0.26005361930294907	170.0	22678.0	182.0	1.911570474025864E-4	22.627416997969522	0.6354411766316301
16	214	small	api	A1	1496.0	155.0	128.71067799999986	35.798989840000004	3.045189705593413E-5	1651.0	167.33809495999995	45.60701700396552	40.52159917870962	12.652556500557964	15.255118703057775	12.0	15.216034432370494	12.0	7.981227975693966	33.61170406906364	22.02271554554524	30.333333333333336	0.7886417485012571	1.1254989420044363	0.7007041224727767	0.27813535284151053	0.1036096256684492	122.0	4.0	45.17742799230607	95.0	131.0	8267.0	13174.0	0.7692307692307693	0.13688673531193216	0.5796460176991151	-1.0	0.04347334748272551	49.13276060328457	17.146329012360155	4.0	0.41150442477876104	135.0	6637.0	60.0	9.677368193687175E-4	29.068883707497267	0.6373774391990982
16	215	medium	iso	A1	1495.0	378.0	125.39696951999987	56.69848476000001	3.7682048844385184E-5	1873.0	184.50966783999996	45.221676218380054	40.162171256046406	68.55626533370062	67.11990234710473	19.849433241279208	22.535425625297492	14.866068747318506	37.37145858633853	14.092863565357883	20.615528128088304	40.562928872747115	0.8808102217069695	1.125976878343497	0.7822631518000537	0.45215195372769373	0.2528428093645485	124.0	4.0	41.23105625617661	76.0	279.0	5196.0	24155.0	0.5	0.18953550453817405	0.7859154929577464	-1.0	0.13718922048440743	86.427490588732	29.012157327269435	7.0	0.428169014084507	150.0	6617.0	49.0	3.1377909971208693E-4	26.68332812825267	0.5900561491660807
16	218	large	iso	A1	1020.0	514.0	102.49747459999993	67.94112544000001	5.120154736047962E-5	1534.0	172.85281359999993	38.897300677553446	33.24154027718932	6.842773412630947	7.088475678146011	25.0	24.86678111855083	14.422205101855956	4.524735571215736	42.1761443154927	17.804493814764857	36.66666666666664	1.0053573030145744	1.1701413458342411	0.8591759504898226	0.6628565796878673	0.503921568627451	152.0	3.0	36.87817782917155	77.0	286.0	3300.0	12900.0	0.6153846153846154	0.23663624511082137	0.7878787878787878	-1.0	0.1536825010181301	114.49204941417022	53.88233864597814	2.0	0.12672176308539945	139.0	11587.0	108.0	5.848362245011014E-4	25.238858928247925	0.6488588793723821
16	224	small	api	A1	1032.0	253.0	100.66904747999995	44.69848476000001	4.029454855825827E-5	1285.0	147.78174579999992	37.64306044943742	33.52610922848042	67.95551896792676	74.25559701987856	16.64331697709324	19.333132235215853	15.264337522473747	31.85182038029321	10.081694767995002	16.401219466856727	33.09342795279402	0.8608701774033781	1.1227983597171975	0.7667184138211673	0.4440141819051215	0.2451550387596899	124.0	3.0	32.802438933713454	45.0	188.0	2946.0	14669.0	0.5	0.18132295719844357	0.8068669527896996	-1.0	0.14899679263395477	57.084006804616266	18.137424323998083	7.0	0.5450643776824035	157.0	8814.0	81.0	8.038804101230782E-4	21.840329667841555	0.5801953775033177
17	234	medium	iso	A1	891.0	347.0	93.42640679999994	54.284271200000006	9.431020264391036E-5	1238.0	150.12489155999992	36.05551275463989	29.732137494637012	10.30484646876603	15.068488159492226	19.4164878389476	22.807278988309935	14.422205101855956	7.932212806020777	34.642648890810094	16.1245154965971	30.51162374691762	0.8513285538752644	1.2126781251816647	0.7020235099464102	0.5810377714323061	0.3894500561167228	118.0	4.0	34.88552708502482	5.0	202.0	234.0	13034.0	0.0	0.16720516962843296	0.9758454106280193	-1.0	0.20411249724886338	43.004908053692894	13.892443989449804	1.0	0.5314009661835749	114.0	12950.0	158.0	6.512656471403211E-4	22.825424421026653	0.6330633702633811
17	235	small	api	A1	979.0	146.0	99.3259017199999	32.1421356	3.439548629155322E-5	1125.0	133.88225087999987	37.33630940518894	31.953090617340916	46.94808500651493	55.587321318237144	12.36931687685298	15.267231922143326	14.317821063276353	22.471422949034086	18.21420052820021	16.15549442140351	27.23846944797808	0.8101872651133792	1.1684725541048777	0.6933729528067801	0.323602756616384	0.1491317671092952	118.0	6.0	33.28663395418648	80.0	80.0	6111.0	6536.0	0.4666666666666667	0.14222222222222222	0.5	-1.0	0.01996321074743301	40.019394380518946	13.641201570751955	4.0	0.41875	118.0	12474.0	151.0	9.432781244244034E-4	16.401219466856727	0.43928336057171496
17	240	medium	F	A1	1718.0	480.0	134.0538237599999	63.11269832000001	4.078906132034573E-5	2198.0	199.58073564000006	46.09772228646444	45.35416188179427	1.959927259126374	2.223961240385478	22.360679774997898	25.786565370186217	16.278820596099706	1.6269784336399211	44.1414837566126	22.360679774997898	41.926274578121074	0.8671445558566229	1.016394535227177	0.8531574362142798	0.47080117933071675	0.27939464493597205	90.0	4.0	46.09772228646444	50.0	374.0	2168.0	23176.0	0.6470588235294118	0.19290263876251137	0.8820754716981132	-1.0	0.10225438885101568	54.026176509156784	18.110770276274835	5.0	0.31839622641509435	169.0	12136.0	111.0	0.0019042465128943208	32.55764119219941	0.7062744009319357
17	241	small	api	A1	1026.0	37.0	105.08326103999991	17.485281360000002	6.023212465053785E-5	1063.0	125.39696951999986	38.8329756778952	33.015148038438355	0.8184554616886217	7.943471810590417	6.708203932499369	-1.0	11.180339887498949	1.1845602660365908	24.776505592149153	18.027756377319946	8.571593913749188	-1.0	1.1762169181456754	-1.0	0.1663945445444849	0.036062378167641324	122.0	7.0	37.73592452822641	75.0	33.0	5846.0	2388.0	0.8181818181818182	0.10159924741298212	0.3055555555555556	0.04439258287147643	-1.0	23.95441518373469	10.123105625617661	1.0	0.46296296296296297	99.0	9813.0	142.0	3.169319401957203E-4	21.93171219946131	0.5647703225572138
17	242	medium	iso	A1	1478.0	709.0	121.22539663999989	78.59797967999997	3.06385758649805E-5	2187.0	202.65180344000004	45.48626166217664	39.66106403010388	18.883146560826535	29.10431254741816	27.073972741361768	31.482994320927027	18.027756377319946	20.951381036275656	43.54396540368049	21.587033144922902	43.07428384393617	0.8599554561227188	1.14687446679825	0.7498252694765033	0.6483623222402025	0.479702300405954	83.0	3.0	44.384682042344295	57.0	569.0	1618.0	21736.0	0.631578947368421	0.2862368541380887	0.9089456869009584	-1.0	0.16425623913683907	67.08407358086933	23.345235059857504	3.0	0.13738019169329074	145.0	14790.0	141.0	7.22779799274388E-4	29.154759474226502	0.6409574761442677
18	246	medium	iso	A1	1187.0	426.0	109.3259017199999	60.284271200000006	6.364979762684942E-5	1613.0	172.02438648	40.311288741492746	36.069377593742864	1.9749340108819524	6.532626156910339	22.02271554554524	23.35248036605849	15.620499351813308	3.1752892054837365	39.89533770745272	18.384776310850235	27.909976136928684	0.9430568059722688	1.1176042236028423	0.8438200089581966	0.5514180102936366	0.35888795282224095	88.0	3.0	39.05124837953327	28.0	242.0	1497.0	16777.0	0.15384615384615385	0.16738995660260383	0.8962962962962963	-1.0	0.1840841722652213	72.57081967408624	29.285259682792233	3.0	0.337037037037037	207.0	11843.0	85.0	0.0011127939452010285	26.40075756488817	0.6549221915029884
18	247	medium	iso	A1	1059.0	455.0	102.66904747999993	63.11269832000001	4.602268555516217E-5	1514.0	168.61017291999997	38.28837943815329	34.20526275297414	4.721677015969476	5.972099387987228	23.345235059857504	23.349389515950072	14.142135623730951	2.3244650545672876	40.78319789777685	17.804493814764857	22.341138928250736	0.9998220743163443	1.1193710077500902	0.8931999019038053	0.6147198193525117	0.42965061378659114	148.0	3.0	37.013511046643494	52.0	325.0	2816.0	21415.0	0.7272727272727273	0.24900924702774108	0.8620689655172413	-1.0	0.17682513342186226	62.311997795337824	24.352311697656706	3.0	0.3448275862068966	141.0	16851.0	164.0	7.261725871532634E-4	23.853720883753127	0.6230015799515287
18	248	small	api	A1	1080.0	265.0	104.25483391999994	45.041630520000005	3.9477954635506274E-5	1345.0	152.12489155999992	38.948684188300895	34.713109915419565	2.121096396661443	1.6415112286104687	17.029386365926403	18.716939358185837	13.45362404707371	0.8472686738391096	35.0011855163774	18.384776310850235	29.577355267135346	0.909838197369519	1.122016560406185	0.8108955156955486	0.4320339770006516	0.24537037037037038	107.0	3.0	37.013511046643494	51.0	179.0	3574.0	16678.0	0.7272727272727273	0.17100371747211895	0.7782608695652173	-1.0	0.14448674495781977	54.81220222278979	18.1914132820002	4.0	0.5347826086956522	122.0	18860.0	214.0	4.134864070702636E-4	25.238858928247925	0.6480028646469392
18	250	small	api	A1	1081.0	138.0	105.3259017199999	30.556349160000003	7.22437644564506E-5	1219.0	137.88225087999987	38.91015291668744	34.438350715445125	41.590663979509856	39.94275146744087	12.36931687685298	15.07029908130114	13.92838827718412	20.097582285898003	21.95227077645575	17.72004514666935	31.303578633330197	0.8207744790015832	1.129849487804791	0.7264458566036823	0.290112390789034	0.1276595744680851	113.0	3.0	35.510561809129406	58.0	62.0	6100.0	9687.0	0.5	0.09844134536505332	0.5166666666666667	-1.0	0.036218169834292234	36.57146609404913	14.386813068635309	3.0	0.625	173.0	8617.0	77.0	0.0015816743412477028	21.540659228538015	0.5535999633478657
18	252	medium	iso	A1	1663.0	524.0	133.22539663999987	67.52691188	3.5961151667158755E-5	2187.0	202.7523085200001	48.30113870293329	42.485291572496	25.55996517182382	35.25847214250953	23.706539182259394	28.103791378637027	16.1245154965971	23.105045346109538	40.24922359499622	22.80350850198276	40.02495874039558	0.8435352676393626	1.1368908371621564	0.7419668098873489	0.5068621567888474	0.31509320505111243	87.0	3.0	46.22769732530488	94.0	406.0	5228.0	29154.0	0.6	0.22862368541380887	0.812	-1.0	0.20049201593113342	102.97382252991491	33.24710879827375	4.0	0.366	172.0	15703.0	113.0	6.524522960152982E-4	30.528675044947494	0.6320487645789915
18	256	medium	E	A1	1268.0	508.0	115.98275595999988	65.69848476000001	8.43457636091914E-5	1776.0	183.68124071999998	42.720018726587654	37.36308338453881	45.30314944371412	52.69820424209644	23.600847442411894	26.227181183486902	15.0	31.76496734902984	27.567317969967743	18.35755975068582	39.93310471241016	0.8998621421531722	1.1433750872998236	0.7870226946069573	0.5664504539162537	0.40063091482649843	98.0	3.0	38.91015291668744	76.0	348.0	1624.0	9535.0	0.38461538461538464	0.23873873873873874	0.8207547169811321	-1.0	0.12914264457732832	0.0	0.0	0.0	0.0	234.0	11428.0	80.0	0.002275000427735827	28.460498941515414	0.6662098891778447
18	258	medium	iso	A1	1045.0	330.0	104.49747459999992	52.284271200000006	7.720043663991066E-5	1375.0	159.19595935999996	38.948684188300895	33.12099032335839	23.94550238168332	30.33696903447565	19.72308292331602	20.82372031810787	13.038404810405298	16.38052769422279	33.120990323358384	17.804493814764857	32.431254909988716	0.9471450164534356	1.1759516792235694	0.8054285164835983	0.5003400455382876	0.3157894736842105	84.0	3.0	36.87817782917155	135.0	233.0	3107.0	6236.0	0.6666666666666666	0.2676363636363636	0.6331521739130435	-1.0	0.09347059518839093	0.0	0.0	0.0	0.03804347826086957	210.0	9379.0	69.0	8.254584552301017E-4	21.95449840010015	0.5636775377047185
18	259	small	api	A1	1322.0	176.0	117.56854239999988	35.384776280000004	5.2301472851834686E-5	1498.0	154.95331867999994	44.41846462902562	37.21558813185679	35.3442206334628	40.38007651833961	12.649110640673518	16.838050981653126	14.560219778561036	18.68592277855614	23.83409868083536	18.384776310850235	28.84275228505225	0.751221780623903	1.1935446101684235	0.6294040241343778	0.3009714636047069	0.13313161875945537	57.0	4.0	40.8166632639171	71.0	91.0	4193.0	5880.0	0.6666666666666666	0.1081441922563418	0.5617283950617284	-1.0	0.06948218899032894	39.81861060314192	16.40312423743285	2.0	0.3765432098765432	180.0	12483.0	86.0	3.860416141838996E-4	24.041630560342615	0.5412530748447439
18	261	small	api	A1	1013.0	118.0	105.98275595999988	32.1421356	4.99665734417738E-5	1131.0	140.95331867999988	37.05401462729781	34.058772731852805	83.62075183238687	81.71151303334808	11.045361017187261	16.142964279465012	9.055385138137417	27.87822076474773	3.6407653609911614	17.029386365926403	28.1724887179122	0.6842213626922126	1.0879433301671426	0.6289126866443443	0.30327703133263606	0.11648568608094768	90.0	3.0	34.713109915419565	83.0	114.0	2856.0	5761.0	0.9	0.17418213969938107	0.5786802030456852	-1.0	0.0897521543875792	10.0	5.0	1.0	0.116751269035533	114.0	23613.0	243.0	2.773078585985435E-4	20.396078054371138	0.5504417877393852
19	264	small	api	A1	1201.0	90.0	111.74011527999986	24.313708480000003	3.050870256207862E-5	1291.0	138.4680373199999	41.30375285612676	36.22154055254967	23.47461759813538	28.584720323800475	8.602325267042627	-1.0	12.806248474865697	11.548587404673194	24.515798788615932	18.867962264113206	24.137112661054896	-1.0	1.140309115130095	-1.0	0.21759158220907854	0.0749375520399667	91.0	3.0	39.56008088970496	77.0	80.0	8496.0	9807.0	0.7272727272727273	0.12161115414407436	0.5095541401273885	-1.0	0.027547571408188753	31.064655030150888	12.071067811865476	2.0	0.5222929936305732	111.0	12981.0	161.0	3.260273101834397E-4	18.24828759089466	0.44180701096239033
19	265	medium	iso	A1	1195.0	371.0	108.49747459999992	54.52691188000001	3.0920586878368835E-5	1566.0	165.43860003999998	42.44997055358225	35.17101079013795	26.76399405643862	39.76404640065661	20.808652046684813	22.627173196169277	17.204650534085253	21.17787099204797	31.105162331779237	17.69180601295413	33.10969591145071	0.919631094272424	1.2069590722563293	0.7619405789404566	0.5025638806896253	0.3104602510460251	105.0	4.0	39.11521443121589	64.0	241.0	4793.0	23804.0	0.4666666666666667	0.19476372924648785	0.7901639344262295	-1.0	0.19099502987564945	136.44480596558867	52.36167765967356	4.0	0.6098360655737705	128.0	20934.0	235.0	4.674387016349669E-4	25.0	0.5889285592894319
19	266	small	api	A1	1382.0	288.0	121.46803731999987	47.041630520000005	4.54983721924569E-5	1670.0	170.50966783999996	43.382023926967726	39.35733730830886	4.924886423142482	9.584853628396559	17.72004514666935	20.52381680047596	15.231546211727817	4.748510589243013	37.73121104121281	20.615528128088304	28.518197657920922	0.8633893646068022	1.1022601348036114	0.7832900214255062	0.3872757933518906	0.20839363241678727	168.0	3.0	43.46262762420146	41.0	201.0	2696.0	19132.0	0.13333333333333333	0.14491017964071856	0.8305785123966942	-1.0	0.19425108556990509	63.27327552779539	19.65923929215382	3.0	0.5950413223140496	153.0	14115.0	123.0	1.711355158177219E-4	28.635642126552707	0.6600808246005283
19	267	large	api	B	1142.0	651.0	106.91168815999991	77.18376612	6.79392177165948E-5	1793.0	186.50966784000002	39.408120990476064	35.805027579936315	27.418990076478643	28.65230277509182	27.730849247724095	29.060445429256973	15.652475842498529	21.21390157632839	40.35746088378156	17.0	44.24234727308656	0.9542472194801842	1.1006309352086292	0.8670001804912949	0.7219394572134129	0.5700525394045534	82.0	3.0	38.27531841800928	38.0	446.0	1208.0	18582.0	0.6	0.26993865030674846	0.9214876033057852	-1.0	0.3092108103262563	34.677302466337366	16.55294535724685	1.0	0.08264462809917356	195.0	14173.0	99.0	0.0021403686153191486	25.495097567963924	0.6469503474709042
19	269	small	api	A1	1036.0	118.0	102.9116881599999	28.727922040000003	5.797028005552266E-5	1154.0	134.4680373199999	37.36308338453881	34.20526275297414	28.764630911941452	37.32552048310606	10.770329614269007	13.66323607893546	12.649110640673518	14.93452759926408	23.329743313566976	17.46424919657298	24.63050788836929	0.7882707692413782	1.092319730281566	0.7216483849817366	0.27915120773585833	0.1138996138996139	83.0	4.0	35.510561809129406	40.0	86.0	2364.0	6616.0	0.46153846153846156	0.10918544194107452	0.6825396825396826	-1.0	0.07446471332105828	33.89285829858977	13.641201570751955	2.0	0.48412698412698413	111.0	17767.0	221.0	7.78973512489594E-4	23.769728648009426	0.6361822016500266
19	270	medium	E	A1	1275.0	414.0	115.15432883999989	57.870057640000006	2.8396957278130944E-5	1689.0	175.43860003999995	41.340053217188775	38.27531841800928	0.5758175932449738	3.065297826910381	20.808652046684813	24.334318427722696	15.0	1.3304288630458647	39.24199881491462	18.867962264113206	24.879910055818776	0.8551154661878143	1.0800707851913645	0.7917216889042202	0.5025434842350305	0.3247058823529412	70.0	3.0	40.311288741492746	34.0	265.0	874.0	8282.0	0.15384615384615385	0.17702782711663706	0.8862876254180602	-1.0	0.14240278897363898	0.0	0.0	0.0	0.0	134.0	14599.0	156.0	8.914286558989412E-4	27.65863337187866	0.6690517118245625
19	271	small	api	A1	1265.0	96.0	116.3259017199999	25.899494920000002	4.2622992660224655E-5	1361.0	144.22539663999987	42.5205832509386	36.87817782917155	3.814074834290345	8.212780189285887	9.219544457292887	-1.0	13.45362404707371	2.634018431474072	28.85175088988127	19.79898987322333	18.439088914585774	-1.0	1.1530011989177993	-1.0	0.22264598457479315	0.07588932806324111	70.0	6.0	42.01190307520001	44.0	74.0	3611.0	7884.0	0.45454545454545453	0.0867009551800147	0.6271186440677966	-1.0	0.05528835403844203	28.797044537245597	12.280109889280517	2.0	0.4322033898305085	122.0	11833.0	137.0	3.8377594596384197E-4	24.20743687382041	0.5693110259320362
20	276	small	api	A1	1047.0	175.0	104.15432883999992	35.970562720000004	5.075048077451557E-5	1222.0	142.95331867999988	37.73592452822641	34.132096331752024	12.565348379907306	13.57043438516149	12.649110640673518	16.549757293427263	13.0	6.88998622004134	29.64951200663781	18.027756377319946	29.364006844420658	0.7643079240622528	1.1055847306138609	0.6913155571874453	0.3453583074329763	0.16714422158548234	131.0	3.0	37.69615364994153	63.0	115.0	6223.0	11973.0	0.46153846153846156	0.14566284779050737	0.6460674157303371	-1.0	0.011648112679571946	59.382081138316956	20.20431074632561	3.0	0.5280898876404494	124.0	11487.0	138.0	4.8383799986387023E-4	23.600847442411894	0.6254212063827533
20	280	small	api	A1	920.0	87.0	97.25483391999992	24.727922040000003	4.4716884591280634E-5	1007.0	124.81118307999986	36.40054944640259	31.38470965295043	34.371452006313746	39.35945056784317	9.486832980505138	13.082374371926852	12.083045973594572	15.576687951781334	19.308765532678134	15.524174696260024	24.561800456376318	0.7251614050170206	1.159817944754529	0.6252372696048416	0.25425905369743107	0.09456521739130434	138.0	4.0	32.7566787083184	59.0	45.0	5838.0	4115.0	0.5833333333333334	0.10327706057596822	0.4326923076923077	0.005130290078760579	-1.0	30.015339721864635	13.071067811865476	1.0	0.46153846153846156	150.0	13436.0	159.0	8.076508113663174E-4	20.615528128088304	0.5663521139548542
[truncated: 27 more columns]
