# Supplementary material for: Exploiting Single-Cell Quantitative Data to Map Genetic Variants Having Probabilistic Effects
Source: PLoS Genet. 2016 Aug 1;12(8):e1006213. doi: 10.1371/journal.pgen.1006213 (PMC4968810; doi:10.1371/journal.pgen.1006213)
Supplement: S1 Dataset — (ZIP) [file pgen.1006213.s007.zip › data/2014-10-07_morpho/segregants/gaelA10-2_C.xls]

image_number	cell_id	Cgroup	Agroup	C11-1_C	C11-2_C	C12-1_C	C12-2_C	C13_C	C101_C	C102_C	C103_C	C104_C	C105_C	C106_C	C107_C	C108_C	C109_C	C110_C	C111_C	C112_C	C113_C	C114_C	C115_C	C116_C	C117_C	C118_C	C126_C	C127_C	C128_C	A7-1_C	A7-2_C	A8-1_C	A8-2_C	A9_C	A101_C	A102_C	A103_C	A104_C	A120_C	A121_C	A122_C	A123_C	D14-1_C	D14-2_C	D14-3_C	D15-1_C	D15-2_C	D15-3_C	D16-1_C
1	7	large	E	945.0	716.0	106.91168815999988	93.49747459999992	5.91662357266276E-5	1661.0	203.23758988000003	36.05551275463989	31.622776601683793	11.52372170389733	2.3613746581756203	32.31098884280702	28.45602427738427	4.47213595499958	4.825891707159493	49.33153149862672	17.4928556845359	117.12733455517545	1.1354709473061044	1.140175425099138	0.995873900024968	0.8745299621503986	0.7576719576719577	137.0	3.0	36.6742416417845	68.0	66.0	6187.0	4874.0	0.0	0.0806742925948224	0.4925373134328358	0.16002718231181462	-1.0	136.1610604076713	61.16935000707211	2.0	0.4552238805970149	64.0	111.0	175.0	7084.0	16027.0	23111.0	133.0
2	15	large	iso	1166.0	725.0	107.98275595999989	82.25483391999995	4.6947231713211684E-5	1891.0	192.65180344000004	39.20459156782532	36.22154055254967	9.188836077358758	9.801199814466514	29.068883707497267	30.28796650236505	15.033296378372908	7.728686561516637	46.381240951435544	18.027756377319946	45.401400842122044	0.9597502594050812	1.0823557189940025	0.8867235074039456	0.7617404574344228	0.6217838765008576	32.0	4.0	37.33630940518894	113.0	308.0	4872.0	14467.0	0.5625	0.22263352723426758	0.7315914489311164	-1.0	0.18867458068565035	142.9989458171041	58.814127994834905	3.0	0.24703087885985747	87.0	84.0	171.0	6319.0	7590.0	13909.0	89.0
3	22	large	F	1082.0	680.0	104.4974745999999	80.18376611999996	8.942971997322043E-5	1762.0	187.09545428000007	39.05124837953327	34.828149534535996	18.53424816806555	15.030430523433274	28.635642126552707	28.989061353699007	14.317821063276353	13.315835513021183	45.021053973744806	18.384776310850235	51.34666864071521	0.9878085315411151	1.121255332294057	0.8809844672221862	0.7673273103195168	0.6284658040665434	130.0	3.0	38.07886552931954	172.0	163.0	12577.0	11307.0	0.6428571428571429	0.19012485811577753	0.48656716417910445	0.012234230944572442	-1.0	153.31420359906417	58.59674775249769	5.0	0.6179104477611941	100.0	68.0	168.0	8110.0	5096.0	13206.0	79.0
4	36	large	E	1270.0	895.0	116.5685423999999	96.25483391999994	4.797905830481824E-5	2165.0	215.23758988000006	41.400483088968905	37.013511046643494	5.696790251832404	2.554398010511818	35.22782990761707	32.66242259717288	13.601470508735444	0.9661723007927397	55.060974827050686	19.849433241279208	21.678664558533754	1.0785430812062986	1.1185235314962976	0.964256049010864	0.8257359313090289	0.7047244094488189	128.0	4.0	40.607881008493905	181.0	136.0	7604.0	8190.0	0.75	0.1464203233256351	0.42902208201892744	-1.0	0.02851616864515507	111.41904271939654	45.35944725001877	1.0	0.2586750788643533	123.0	211.0	334.0	8055.0	13649.0	21704.0	72.0
4	38	large	E	1156.0	630.0	109.3259017199999	78.18376611999994	3.5800922906853726E-5	1786.0	189.92388140000003	39.293765408777	36.138621999185304	41.30861401354872	47.85490479684276	27.459060435491963	27.806103470159993	13.038404810405298	32.167953028946975	32.40300640202603	17.88854381999832	43.385315488077296	0.9875191777574857	1.0873066883862594	0.9082250558240612	0.7151440316517155	0.5449826989619377	104.0	4.0	38.07886552931954	459.0	131.0	6561.0	1985.0	0.8333333333333334	0.3303471444568869	0.22203389830508474	0.09726192982588153	-1.0	0.0	0.0	0.0	0.0	227.0	98.0	325.0	14995.0	9908.0	24903.0	84.0
5	47	large	F	1098.0	604.0	104.98275595999989	72.76955255999998	4.4919026549802804E-5	1702.0	180.16652208000002	39.319206502675	33.24154027718932	5.710593137499643	13.88770418848884	26.1725046566048	28.206499197469387	16.1245154965971	9.257562203734604	44.251860405199544	19.0	38.57000686236496	0.9278891532541879	1.1828334720595433	0.7844630501016785	0.693157194194124	0.5500910746812386	98.0	4.0	38.3275357934736	22.0	408.0	597.0	14172.0	0.6470588235294118	0.2526439482961222	0.9488372093023256	-1.0	0.08883021909215202	24.08318915758459	12.041594578792296	1.0	0.06744186046511629	173.0	21.0	194.0	12322.0	1160.0	13482.0	100.0
6	63	large	F	1244.0	953.0	112.7401152799999	97.08326103999993	4.482023534906886E-5	2197.0	212.65180344000012	41.593268686170845	37.12142238654117	3.796051626481841	0.6160599083992366	33.54101966249684	34.25434572694751	15.652475842498529	1.6829646289202074	52.53031469793562	19.697715603592208	156.52475842498362	0.9791756038741238	1.1204653812309466	0.8739008096782058	0.8611243726235793	0.7660771704180064	107.0	3.0	41.593268686170845	139.0	208.0	4101.0	6275.0	0.9333333333333333	0.1579426490669094	0.5994236311239193	-1.0	0.018086844813049802	26.832815729997478	13.416407864998739	1.0	0.05187319884726225	162.0	120.0	282.0	6570.0	5364.0	11934.0	58.0
7	78	large	iso	1208.0	641.0	108.15432883999989	75.59797967999997	4.956245706658764E-5	1849.0	186.16652208	40.311288741492746	36.76955262170047	22.83365417791754	25.50631745387521	27.018512172212592	28.87672722489892	17.0	18.977314392148894	42.154442724582644	19.0	44.07070748772417	0.9356500811808034	1.0963225241337864	0.8534441832434925	0.6989824678385017	0.5306291390728477	64.0	4.0	39.05124837953327	19.0	487.0	717.0	29697.0	0.1111111111111111	0.2736614386154678	0.9624505928853755	-1.0	0.24655145367999934	60.81154292184823	21.95449840010015	3.0	0.1956521739130435	102.0	113.0	215.0	4161.0	6236.0	10397.0	50.0
8	89	large	iso	1733.0	877.0	134.29646443999988	89.66904747999995	2.9074193933088772E-5	2610.0	226.79393904000017	49.658836071740545	43.382023926967726	23.070412249824642	35.970956121498375	31.575306807693888	33.318432311284475	18.24828759089466	27.608379665189087	45.68712615475559	23.021728866442675	47.00298114370065	0.9476828475210037	1.144686936583218	0.8278969709829547	0.6676947740501517	0.5060588574725908	83.0	4.0	47.853944456021594	51.0	682.0	1496.0	25845.0	0.42105263157894735	0.28084291187739463	0.9304229195088677	-1.0	0.20153461804043526	70.17310615345224	25.238858928247925	2.0	0.1364256480218281	71.0	109.0	180.0	5338.0	12234.0	17572.0	101.0
9	100	large	E	1182.0	934.0	109.5685423999999	96.08326103999993	5.5801572999049525E-5	2116.0	208.06601700000004	40.311288741492746	35.22782990761707	18.25189583707855	18.69597562528746	34.438350715445125	33.82796815041782	16.15549442140351	16.248550231186307	51.237899261280276	19.697715603592208	50.690156671048506	1.0180437253078047	1.144302355473123	0.8896632261906727	0.8769237861103464	0.7901861252115059	64.0	4.0	40.162171256046406	328.0	456.0	7339.0	10031.0	0.5	0.3705103969754253	0.5816326530612245	0.0012887774173471333	-1.0	0.0	0.0	0.0	0.0	121.0	186.0	307.0	4496.0	7491.0	11987.0	46.0
9	109	large	F	1453.0	875.0	123.22539663999986	92.49747459999993	3.560205824155167E-5	2328.0	218.55129836000012	46.010868281309364	39.0	35.21759296819272	39.94056089894131	31.89043743820395	33.30146002626923	16.278820596099706	31.60122932499944	41.0	20.808652046684813	49.22366882712158	0.9576288070567409	1.1797658533669069	0.8117109037558478	0.75063645256691	0.6022023399862354	71.0	3.0	42.05948168962618	116.0	161.0	4819.0	6063.0	0.7692307692307693	0.11898625429553264	0.5812274368231047	0.008509714817828987	-1.0	33.08361326824605	13.03275925283613	1.0	0.1371841155234657	72.0	92.0	164.0	2286.0	4842.0	7128.0	22.0
10	119	large	iso	1349.0	780.0	116.22539663999984	85.66904747999996	2.7079439525777003E-5	2129.0	204.30865768000007	44.01136216933077	38.05259518088089	8.707370271520404	10.007979801441337	30.59411708155671	31.341799389763537	16.492422502470642	9.36121900555719	50.45647979785313	20.396078054371138	53.86656511795455	0.9761442443393654	1.156592919881685	0.8439825521664278	0.7370940427534434	0.5782060785767235	119.0	5.0	42.42640687119285	39.0	359.0	1805.0	18121.0	0.17647058823529413	0.18694222639736965	0.9020100502512562	-1.0	0.2609412963454839	161.13081534631934	66.58845353668936	1.0	0.3065326633165829	109.0	106.0	215.0	9502.0	10737.0	20239.0	123.0
11	125	large	F	1174.0	909.0	109.91168815999991	95.91168815999993	5.720795005515435E-5	2083.0	207.82337632000008	39.408120990476064	36.05551275463989	4.042978068208534	12.955715057815247	33.61547262794322	33.90204062212808	15.231546211727817	9.744184456112562	52.696518641396764	19.72308292331602	43.46242925633064	0.9915471756588654	1.092984622314232	0.9071922471877162	0.8726250116400723	0.7742759795570698	103.0	3.0	39.44616584663204	40.0	75.0	3345.0	8727.0	0.5333333333333333	0.055208833413346134	0.6521739130434783	-1.0	0.030049823226015838	62.01072868208625	24.26267650163207	2.0	0.5652173913043478	109.0	100.0	209.0	13981.0	10106.0	24087.0	175.0
11	129	large	iso	1143.0	877.0	106.15432883999989	90.08326103999995	8.575361586809092E-5	2020.0	198.65180344000004	40.162171256046406	35.11409973215888	17.045029311303836	13.691658461974484	33.13608305156178	32.607108638283215	17.029386365926403	12.250333699922399	49.46730838180046	18.027756377319946	51.75540590910603	1.0162226715390985	1.1437619521045077	0.8884914117568445	0.8486065714359807	0.7672790901137357	123.0	3.0	38.63935817272331	48.0	352.0	1728.0	14939.0	0.0	0.19801980198019803	0.88	-1.0	0.23657264729809907	144.29968337330584	60.592543064787705	3.0	0.28	211.0	30.0	241.0	18631.0	2174.0	20805.0	133.0
12	150	medium	iso	1337.0	585.0	119.81118307999989	76.25483391999997	3.535933976015086E-5	1922.0	198.06601700000002	43.829214001622255	38.01315561749642	19.440034828176195	23.89347576583195	26.92582403567252	26.776665295085525	14.7648230602334	16.792452631542933	43.484945491848855	20.0	41.45900939383887	1.0055704748497705	1.1530011989177993	0.8721330695870858	0.636458400290425	0.43754674644727	61.0	4.0	41.10960958218893	39.0	447.0	1531.0	22477.0	0.7857142857142857	0.25286160249739853	0.9197530864197531	-1.0	0.1662698107521786	60.50867045517344	20.248456731316587	4.0	0.257201646090535	175.0	58.0	233.0	15270.0	4004.0	19274.0	141.0
13	159	large	E	1280.0	1118.0	125.56854239999988	111.56854239999988	3.164164208195876E-4	2398.0	239.96551192000015	43.18564576337837	35.38361202590826	9.442253634586052	14.987014892798697	36.89173349139343	39.166469337417595	12.529964086141668	13.03673917682682	56.80595860389426	21.400934559032695	50.41273290207405	0.9419213453623454	1.2204985102074195	0.7717513274164252	0.8885071074935086	0.8734375	111.0	10.0	46.22769732530488	81.0	68.0	9093.0	7860.0	0.0	0.06213511259382819	0.4563758389261745	0.05495502090108993	-1.0	156.8923252713431	71.54210235983544	5.0	0.5570469798657718	125.0	108.0	233.0	8158.0	7548.0	15706.0	91.0
13	169	large	iso	1284.0	646.0	114.22539663999984	77.42640679999997	4.04529583752238E-5	1930.0	194.06601700000004	42.01190307520001	37.0	26.68879996848443	31.620364695132167	27.784887978899608	28.46894287748101	15.264337522473747	22.493625159243063	42.0	19.697715603592208	42.90313584977147	0.9759718897352353	1.1354568398702705	0.8595411604079493	0.6778388088598374	0.5031152647975078	94.0	4.0	40.024992192379	62.0	494.0	2037.0	18887.0	0.7142857142857143	0.28808290155440414	0.8884892086330936	-1.0	0.16086334937758567	39.16004573050424	18.027756377319946	2.0	0.06294964028776978	103.0	70.0	173.0	10896.0	9830.0	20726.0	137.0
13	172	large	E	1247.0	1229.0	113.56854239999988	110.32590171999988	1.5886275016382078E-4	2476.0	226.3086576800001	42.05948168962618	36.235341863986875	24.896135374948273	40.921827130534496	36.87817782917155	43.282712447546906	19.6468827043885	32.5491410023167	45.72883584815404	20.024984394500787	49.69116677966128	0.8520301927441162	1.1607309197606255	0.7340462619190227	0.9714477212485558	0.9855653568564555	100.0	4.0	40.80441152620633	109.0	57.0	11298.0	5104.0	0.0	0.06704361873990307	0.3433734939759036	-1.0	0.010015674987163754	110.90974000315494	52.32590180780451	2.0	0.45180722891566266	187.0	112.0	299.0	14153.0	6591.0	20744.0	116.0
13	173	large	E	1760.0	1088.0	135.46803731999987	101.66904747999992	9.1173029347014E-5	2848.0	239.9655119200001	49.49747468305833	43.56604182158393	39.40066066347944	49.76364169072616	36.124783736376884	36.827162307473394	20.615528128088304	41.7193000900063	40.191854177867995	22.47220505424423	54.65031385759582	0.9809277031656067	1.136148078032092	0.8633801545170585	0.7505021072966411	0.6181818181818182	97.0	4.0	47.53945729601885	231.0	159.0	10807.0	7642.0	0.5294117647058824	0.136938202247191	0.4076923076923077	-1.0	0.0021561089141613004	164.4533661786847	75.45612942740941	2.0	0.14615384615384616	105.0	132.0	237.0	5052.0	8218.0	13270.0	64.0
13	174	large	E	1085.0	590.0	102.91168815999991	72.59797967999997	3.3837857378087514E-5	1675.0	177.92388140000003	38.18376618407357	35.35533905932738	62.35402463626133	62.74467162505694	26.248809496813376	27.557965181107495	15.524174696260024	38.18376618407356	20.506096654409877	16.76305461424021	42.952597358421876	0.9524944720812836	1.08	0.8819393260011884	0.7054395956184267	0.543778801843318	82.0	3.0	34.92849839314596	18.0	383.0	299.0	8938.0	0.375	0.23940298507462687	0.9551122194513716	-1.0	0.25626425495861993	0.0	0.0	0.0	0.0	226.0	24.0	250.0	11333.0	999.0	12332.0	72.0
13	177	large	F	880.0	871.0	102.15432883999992	98.6690474799999	9.226530463314933E-5	1751.0	203.2375898800001	34.713109915419565	30.479501308256342	39.342929293931675	14.93141717813755	33.54101966249684	33.445418284648916	10.04987562112089	18.782529182451082	46.293408337943696	17.029386365926403	72.89581606649314	1.0028584297267351	1.138900192767144	0.8805498814519706	0.9658821960892243	0.9897727272727272	122.0	4.0	33.734255586866	239.0	446.0	6434.0	9097.0	0.0	0.39120502569960025	0.6510948905109489	0.10337009555811215	-1.0	56.90799360451727	27.784887978899608	1.0	0.040875912408759124	169.0	103.0	272.0	10096.0	4340.0	14436.0	94.0
14	179	large	iso	1202.0	767.0	109.3969695199999	83.84062035999996	4.2599159554657237E-5	1969.0	196.06601700000004	42.04759208325728	36.05551275463989	3.2826949635882556	5.127002308071951	29.274562336608895	31.788528043104012	16.1245154965971	3.710081654405054	48.25891707159494	19.1049731745428	41.516652041008996	0.920915944799763	1.1661903789690602	0.7896789078416806	0.766388874644944	0.6381031613976705	38.0	4.0	40.311288741492746	34.0	570.0	1561.0	34172.0	0.17647058823529413	0.30675469781615033	0.9437086092715232	-1.0	0.24178780526857702	85.8143653628863	30.850943901238907	5.0	0.2119205298013245	78.0	98.0	176.0	3868.0	6705.0	10573.0	54.0
14	180	large	E	1150.0	803.0	107.4974745999999	88.42640679999995	1.3198533039160353E-4	1953.0	197.92388140000006	40.70626487409524	34.88552708502482	16.52579638992563	12.892679206115723	31.04834939252005	31.669309925953275	17.46424919657298	11.349604328202776	48.38682803576161	18.439088914585774	50.86644474944766	0.9803923566732238	1.1668525109247687	0.8402024656022986	0.8225905504202424	0.6982608695652174	32.0	6.0	39.21734310225516	138.0	545.0	4876.0	20234.0	0.5	0.3497183819764465	0.7979502196193266	-1.0	0.1816893739367185	74.79599113361294	31.3979599906721	1.0	0.07906295754026355	129.0	128.0	257.0	3762.0	6271.0	10033.0	27.0
14	189	large	E	1258.0	856.0	112.15432883999989	90.66904747999996	7.004777163489884E-5	2114.0	205.23758988000006	41.773197148410844	36.796738985948195	40.01227848493471	45.5573914327494	33.06055050963308	31.285972071959947	16.0312195418814	35.26184492814279	37.44897069618657	19.026297590440446	49.38964594390418	1.0567212178541705	1.1352418257596968	0.9308335844189137	0.8084311004111935	0.6804451510333863	48.0	4.0	38.600518131237564	84.0	111.0	5162.0	8594.0	0.6470588235294118	0.09224219489120151	0.5692307692307692	-1.0	0.02845109410674481	145.00530340111146	56.53097778609704	2.0	0.4666666666666667	195.0	106.0	301.0	15559.0	9923.0	25482.0	114.0
14	190	large	E	1399.0	780.0	115.91168815999991	83.18376611999997	5.588358560106889E-5	2179.0	201.92388140000003	44.77722635447622	38.948684188300895	14.54447182510819	23.52131528941925	29.154759474226502	31.92935344110409	19.1049731745428	16.369928637322232	45.3673862628396	18.681541692269406	41.01811649636856	0.9131020935956151	1.1496467027742636	0.7942458247322136	0.7176477837608265	0.557541100786276	40.0	3.0	42.720018726587654	105.0	85.0	5169.0	4245.0	0.55	0.08719596145020651	0.4473684210526316	8.218604786494536E-4	-1.0	54.51508957435753	25.495097567963924	2.0	0.1736842105263158	129.0	136.0	265.0	6261.0	6497.0	12758.0	58.0
14	196	large	E	948.0	885.0	96.59797967999994	93.42640679999994	1.0635366517242895E-4	1833.0	192.85281360000002	36.6742416417845	32.202484376209235	56.3099324740202	62.736254439938534	35.0	31.801765691036437	16.401219466856727	44.199959629243615	25.432820351123787	16.1245154965971	49.72392638036809	1.1005678219264727	1.1388637352737585	0.9663735773111782	0.967167295936142	0.9335443037974683	43.0	5.0	32.57299494980466	465.0	367.0	11169.0	8129.0	0.07142857142857142	0.45390070921985815	0.4411057692307692	0.1409125538326946	-1.0	0.0	0.0	0.0	0.014423076923076924	174.0	101.0	275.0	30742.0	15820.0	46562.0	255.0
15	206	large	iso	1062.0	562.0	103.08326103999993	73.35533899999999	4.1092485937334444E-5	1624.0	178.85281359999996	36.76955262170047	34.92849839314596	27.38350663876662	27.255328374943076	26.248809496813376	25.563619212679253	14.212670403551895	19.853382702545375	38.87942689991166	17.029386365926403	43.35210618251982	1.0268033363520872	1.0527092292325908	0.9753912170985823	0.7116125184624839	0.5291902071563088	106.0	4.0	35.510561809129406	66.0	335.0	2339.0	14124.0	0.08333333333333333	0.24692118226600984	0.8354114713216958	-1.0	0.22300864851978114	44.50518118527088	17.11724276862369	2.0	0.14962593516209477	95.0	94.0	189.0	11482.0	12918.0	24400.0	156.0
15	212	large	E	1062.0	704.0	104.98275595999986	82.84062035999996	5.5859731537936084E-5	1766.0	189.82337632000005	36.6742416417845	34.713109915419565	28.072486935852965	35.39364017554689	29.0	29.40755354502092	14.142135623730951	26.394547144421853	39.4663573312239	18.439088914585774	45.571428571428555	0.9861411951729686	1.0564954200630061	0.9334079225011295	0.7890878802187626	0.6629001883239172	113.0	3.0	36.359317925395686	327.0	173.0	8259.0	4278.0	0.5454545454545454	0.28312570781426954	0.346	-1.0	0.005701527034002723	0.0	0.0	0.0	0.024	91.0	80.0	171.0	9845.0	8858.0	18703.0	137.0
16	221	large	E	1060.0	872.0	108.32590171999989	99.5685423999999	7.972438343348647E-5	1932.0	210.3086576800001	38.3275357934736	32.28002478313795	88.51213247117222	81.69531449956514	32.69556544854363	33.59542432002268	12.649110640673518	48.972624019298806	3.8413849070144965	16.492422502470642	49.491593828158386	0.973214838339079	1.187345302581511	0.8196561153887817	0.9191572912761349	0.8226415094339623	138.0	8.0	33.83784863137726	119.0	435.0	7858.0	20850.0	0.0	0.2867494824016563	0.7851985559566786	0.1082639880550272	-1.0	128.8078240465348	50.331998654397964	3.0	0.16064981949458484	91.0	106.0	197.0	7382.0	8596.0	15978.0	97.0
17	239	large	F	1050.0	733.0	103.49747459999992	85.25483391999995	3.54188546366086E-5	1783.0	190.75230852000004	36.89173349139343	33.83784863137726	0.0	3.7739376923353802	30.886890422961002	29.689736485473258	13.892443989449804	1.490848892010756	48.37778009568959	18.027756377319946	22.650386310171417	1.0403221476240954	1.090250562123041	0.9542046422780831	0.8237383013401568	0.6980952380952381	87.0	3.0	36.359317925395686	72.0	92.0	3788.0	5601.0	0.7692307692307693	0.09197980931015143	0.5609756097560976	-1.0	0.024951372262137114	113.71409637105431	51.607385120515644	3.0	0.49390243902439024	101.0	84.0	185.0	11216.0	10932.0	22148.0	146.0
18	257	large	E	1424.0	759.0	123.05382375999986	85.01219323999996	3.7005314671984754E-5	2183.0	210.06601700000007	44.01136216933077	40.496913462633174	24.145541960421653	29.122419755543948	29.832867780352597	30.85321345509982	15.0	22.65324113723427	43.75642113157682	19.79898987322333	46.546743625996164	0.9669290307075432	1.0867831250878024	0.8897166402261021	0.6908537308503713	0.5330056179775281	93.0	3.0	42.43819034784589	90.0	105.0	4923.0	8273.0	0.46153846153846156	0.08932661475034356	0.5384615384615384	-1.0	0.04206538528166568	92.76839459598122	37.32091952673165	3.0	0.4717948717948718	174.0	103.0	277.0	7464.0	6070.0	13534.0	56.0
19	273	large	F	1269.0	836.0	112.81118307999989	87.25483391999997	5.4025192154826026E-5	2105.0	202.89444412000003	42.0	37.0	3.01278750418334	7.3523793598923595	31.25699921617557	32.17628108376498	16.1245154965971	5.0	50.0	19.026297590440446	39.071249020219454	0.9714298285374798	1.135135135135135	0.855783420378256	0.7734590803654928	0.6587864460204885	64.0	3.0	41.593268686170845	44.0	113.0	3908.0	11828.0	0.4117647058823529	0.07458432304038004	0.7197452229299363	-1.0	0.03541473728769349	106.07352515866955	33.01543649851003	4.0	0.7261146496815286	152.0	98.0	250.0	9063.0	6926.0	15989.0	77.0
[truncated: 67 more columns]
