# Supplementary material for: Exploiting Single-Cell Quantitative Data to Map Genetic Variants Having Probabilistic Effects
Source: PLoS Genet. 2016 Aug 1;12(8):e1006213. doi: 10.1371/journal.pgen.1006213 (PMC4968810; doi:10.1371/journal.pgen.1006213)
Supplement: S1 Dataset — (ZIP) [file pgen.1006213.s007.zip › data/2014-10-07_morpho/segregants/gaelA10-3_A.xls]

image_number	cell_	Agroup	C11-1_A	C12-1_A	C13_A	C103_A	C104_A	C115_A	C126_A	C127_A	A7-1_A	A8-1_A	A101_A	A120_A	A121_A	A122_A	A123_A	D14-1_A	D15-1_A	D16-1_A	D17-1_A	D102_A	D105_A	D117_A	D127_A	D135_A	D147_A	D148_A	D154_A	D155_A	D173_A	D176_A	D179_A	D182_A	D188_A	D191_A	D194_A
1	2	A	1416.0	138.1248915599999	3.592585632638304E-5	44.384682042344295	39.92492955535426	1.1117034528716394	118.0	4.0	448.0	22754.0	0.3163841807909605	0.0	0.0	0.0	0.020089285714285716	126.0	10512.0	114.0	4.68526627161101E-4	25.0	0.5632573863241661	4.123105625617661	25.709920264364882	5.385164807134504	0.19999999999999998	0.26121886248440607	35.83765295427827	43.60281897270363	6.708203932499369	12.529964086141668	5.830951894845301	2.148871112659745	1.4142135623730951	83.42857142857143	1.3664383561643836
1	7	B	1399.0	138.7106779999999	4.046666290058623E-5	45.617978911828175	37.57658845611187	1.2140000140009615	132.0	4.0	199.0	12640.0	0.14224446032880628	19.802915322259068	9.848857801796104	1.0	0.21105527638190955	162.0	21368.0	187.0	1.8491604167053844E-4	24.20743687382041	0.5306556198074729	5.385164807134504	24.839484696748443	6.324555320336759	0.2659543331421264	0.3174203325344759	86.3380644244802	82.9716037610504	8.246211251235321	15.524174696260024	7.280109889280518	2.132409391116245	1.0	131.90123456790124	1.4177274429052789
1	9	B	1057.0	117.98275595999988	5.0481362125051855E-5	37.8021163428716	34.20526275297414	1.105154976176428	158.0	3.0	124.0	10135.0	0.1173131504257332	77.31593608667713	31.622776601683793	1.0	0.7580645161290323	142.0	12090.0	112.0	2.456889451016776E-4	22.02271554554524	0.582578904995569	2.8284271247461903	21.400934559032695	2.23606797749979	0.15384615384615385	0.1162476387438193	6.3401917459099195	12.094757077012098	7.810249675906654	13.45362404707371	7.0710678118654755	1.9026297590440446	1.0	85.14084507042253	1.3154673283705542
1	10	B	1234.0	127.63961019999985	3.2409909401433594E-5	41.14608122288197	36.6742416417845	1.1219340709148438	122.0	3.0	183.0	15889.0	0.14829821717990274	15.543219744202883	7.615773105863909	2.0	0.20765027322404372	131.0	10940.0	100.0	7.924180048465606E-4	25.612496949731394	0.6224771883133281	7.280109889280518	27.65863337187866	9.486832980505138	0.37054783696827226	0.5	48.70842815713044	46.21887523513129	8.06225774829855	13.601470508735444	6.4031242374328485	2.124192816566147	2.23606797749979	83.5114503816794	1.1974405850091407
1	12	B	1360.0	135.8822508799999	4.907316211386715E-5	44.94441010848846	36.89173349139343	1.2182786184057646	107.0	3.0	142.0	15153.0	0.10441176470588236	31.735277247188005	15.524174696260024	1.0	0.3732394366197183	102.0	17863.0	245.0	3.4214288726822973E-4	27.892651361962706	0.6206033474381887	9.433981132056603	28.861739379323623	10.295630140987	0.5	0.535244324104877	64.28102752266113	61.33024841365477	7.0710678118654755	12.36931687685298	5.0990195135927845	2.42582262018792	1.0	175.12745098039215	1.3989811341879863
2	14	B	1434.0	140.71067799999994	4.6394274439048706E-5	44.91102314577124	39.81205847478876	1.1280758862094866	90.0	5.0	140.0	12181.0	0.09762900976290098	72.65575748010288	34.0	2.0	0.29285714285714287	117.0	14712.0	169.0	4.435901401837006E-4	31.622776601683793	0.7041206008387576	10.0	29.120439557122072	7.211102550927978	0.4805693313322127	0.3465434731067472	24.065631580557266	20.885801460693045	7.211102550927978	12.206555615733702	5.830951894845301	2.0934070175616757	2.8284271247461903	125.74358974358974	1.344004893964111
3	23	B	1291.0	132.4680373199999	3.899304458652867E-5	43.0	36.013886210738214	1.1939838913351912	116.0	5.0	184.0	13117.0	0.14252517428350117	11.313708498984761	5.656854249492381	1.0	0.14130434782608695	129.0	18272.0	191.0	3.995749382222789E-4	29.068883707497267	0.6760205513371458	7.280109889280518	29.017236257093817	7.0710678118654755	0.3653782416152388	0.3496418006375328	15.945395900922847	8.13010235415598	7.280109889280518	13.038404810405298	5.830951894845301	2.23606797749979	1.0	141.64341085271317	1.3484566549912436
3	27	A	1155.0	124.22539663999986	6.369957351662476E-5	40.607881008493905	34.20526275297414	1.1871822561855063	79.0	3.0	870.0	18341.0	0.7532467532467533	0.0	0.0	0.0	0.0	173.0	14314.0	103.0	0.00114613358413575	27.459060435491963	0.676200278210734	7.280109889280518	25.495097567963924	7.280109889280518	0.37054783696827226	0.37054783696827226	20.924501744921173	52.81529354676687	9.848857801796104	17.46424919657298	7.280109889280518	2.3988991185817037	4.0	82.73988439306359	1.2448651669694004
4	31	B	1546.0	143.05382375999986	3.5202570112118E-5	46.06517122512408	40.24922359499622	1.1444983806060522	101.0	3.0	274.0	12411.0	0.17723156532988357	21.540659228538015	10.770329614269007	1.0	0.12773722627737227	153.0	10805.0	93.0	4.043379227768976E-4	26.627053911388696	0.5780300648674507	4.123105625617661	28.600699292150182	6.324555320336759	0.1909991798288123	0.2984742194699502	49.39870535499554	45.0	8.06225774829855	15.620499351813308	6.4031242374328485	2.439512146351217	2.23606797749979	70.62091503267973	1.3168903285515965
4	37	B	1187.0	127.98275595999988	7.397231799799739E-5	41.78516483155236	34.539832078341085	1.2097674573743689	133.0	4.0	97.0	7480.0	0.08171861836562763	23.19004329555873	11.40175425099138	1.0	0.5257731958762887	149.0	12857.0	116.0	0.0022302325539679695	25.495097567963924	0.6101471101224984	5.830951894845301	24.73863375370596	4.47213595499958	0.30903983234775434	0.23802777946288958	52.76516601842533	48.366460663429805	9.486832980505138	15.524174696260024	7.280109889280518	2.132409391116245	1.4142135623730951	86.28859060402685	1.3443260480672006
6	57	B	1168.0	125.88225087999983	7.33650657669316E-5	39.81205847478876	34.438350715445125	1.156038475934726	123.0	3.0	130.0	7292.0	0.1113013698630137	73.74177077627616	34.539832078341085	3.0	0.4153846153846154	137.0	17468.0	185.0	2.5893895182561383E-4	26.076809620810597	0.654997772529745	6.4031242374328485	25.238858928247925	5.830951894845301	0.32015621187164245	0.2956409967709525	24.775140568831915	32.47119229084848	7.211102550927978	14.212670403551895	5.656854249492381	2.5124689052802225	1.0	127.5036496350365	1.450938859629036
6	58	B	1659.0	150.46803731999995	4.5784341123648115E-5	49.33558553417604	41.10960958218893	1.2000986152773165	105.0	6.0	123.0	15516.0	0.07414104882459313	42.85078199835921	20.248456731316587	2.0	0.5528455284552846	143.0	14590.0	142.0	3.596552802656331E-4	29.5296461204668	0.5985465825678881	7.615773105863909	28.653097563788805	7.280109889280518	0.3472493636885755	0.3486540305625663	48.366460663429805	55.619655276155136	7.810249675906654	14.422205101855956	6.4031242374328485	2.2523700254858916	1.0	102.02797202797203	1.3917751884852638
6	60	A	1076.0	119.39696951999987	7.125575419635239E-5	38.07886552931954	33.61547262794322	1.1327779308884707	126.0	3.0	434.0	15348.0	0.4033457249070632	68.12857893016991	30.083217912982647	1.0	0.08755760368663594	109.0	11886.0	138.0	5.709351186577974E-4	21.633307652783937	0.5681184917687992	2.8284271247461903	22.360679774997898	4.0	0.15384615384615385	0.21052631578947367	17.10272896905237	27.89727103094762	6.4031242374328485	12.041594578792296	5.656854249492381	2.1286732957408	2.8284271247461903	109.04587155963303	1.265522463402322
6	61	A	1091.0	120.56854239999987	5.429138555229202E-5	38.48376280978771	34.92849839314596	1.1017869241507219	121.0	4.0	348.0	10689.0	0.31897341888175984	53.25410782277739	26.627053911388696	1.0	0.04885057471264368	181.0	12346.0	113.0	0.0046809218385222475	20.591260281974	0.5350635899028292	2.23606797749979	20.248456731316587	2.23606797749979	0.1162476387438193	0.11901388973144479	38.23382517744693	51.76617482255307	13.601470508735444	21.633307652783937	7.211102550927978	3.0000000000000004	3.1622776601683795	68.20994475138122	1.6566499271018953
6	62	B	1393.0	136.46803731999987	5.3794625358516415E-5	46.010868281309364	38.01315561749642	1.2103932844799608	133.0	3.0	115.0	10205.0	0.08255563531945441	24.553428788697584	10.816653826391969	2.0	0.591304347826087	232.0	22083.0	155.0	0.0019726544752726493	25.0	0.5433498852303893	6.082762530298219	24.515301344262525	5.0990195135927845	0.3333333333333333	0.27653315937748607	80.53767779197439	78.69006752597979	11.40175425099138	21.470910553583888	8.06225774829855	2.6631386919024127	2.23606797749979	95.1853448275862	1.6284019381424626
7	75	B	1236.0	128.81118307999986	4.3700336966277443E-5	43.01162633521314	35.22782990761707	1.220955887660654	96.0	4.0	113.0	8973.0	0.09142394822006472	21.099560261750245	10.44030650891055	3.0	0.3893805309734513	134.0	16246.0	159.0	3.4905280889023884E-4	25.238858928247925	0.5867915509994365	3.1622776601683795	27.202941017470888	5.0	0.15871016626723794	0.23363465675799888	16.78264414527071	1.6523046776513013	7.810249675906654	14.422205101855956	5.830951894845301	2.473387769603369	2.23606797749979	121.23880597014926	1.311461282777299
8	76	B	1198.0	126.22539663999986	6.061574431111604E-5	40.496913462633174	36.05551275463989	1.1231822922119372	36.0	4.0	131.0	12880.0	0.10934891485809682	79.09506982660494	34.058772731852805	2.0	0.6106870229007634	143.0	9528.0	86.0	8.864140364772525E-4	24.758836806279895	0.6113758973044964	6.082762530298219	22.67156809750927	4.0	0.3333333333333333	0.2222222222222222	47.63243486898648	57.094757077012105	8.246211251235321	15.231546211727817	5.385164807134504	2.8284271247461903	2.23606797749979	66.62937062937063	1.2907220822837953
8	83	B	1088.0	121.63961019999986	5.402115888476947E-5	38.3275357934736	35.35533905932738	1.0840664186294122	46.0	3.0	138.0	7449.0	0.12683823529411764	29.395538261343304	14.317821063276353	3.0	0.41304347826086957	278.0	21405.0	62.0	0.002590077534249603	20.8806130178211	0.5447940386863234	3.1622776601683795	24.73863375370596	9.433981132056603	0.18864566947613626	0.5850706729171206	62.592424562181606	66.96724340681288	13.341664064126334	25.709920264364882	8.246211251235321	3.11778579047601	7.810249675906654	76.99640287769785	0.8052324223312309
8	84	B	1346.0	136.95331867999988	8.386333053261993E-5	44.721359549995796	36.49657518178932	1.2253577034896797	36.0	4.0	128.0	10964.0	0.0950965824665676	6.0	3.0	1.0	0.125	121.0	14945.0	163.0	3.7799873795934066E-4	24.73863375370596	0.5531726674375732	2.8284271247461903	25.709920264364882	3.605551275463989	0.14285714285714288	0.16666666666666666	34.69515353123397	23.385221057213755	7.0710678118654755	12.649110640673518	6.324555320336759	2.0	1.0	123.51239669421487	1.319705587152894
8	85	B	1141.0	123.63961019999985	4.0245890430255596E-5	39.56008088970496	35.4400902933387	1.1162522601456424	52.0	4.0	134.0	16038.0	0.11744084136722173	31.387301080949346	15.556349186104045	2.0	0.4253731343283582	127.0	10133.0	103.0	6.781184468371223E-4	23.706539182259394	0.5992540624058414	6.324555320336759	23.706539182259394	6.324555320336759	0.3508232077228117	0.3508232077228117	54.03948280335513	54.03948280335513	7.810249675906654	13.601470508735444	5.830951894845301	2.3326329481056884	0.0	79.78740157480316	1.2909306227178525
9	99	B	1238.0	130.4680373199999	5.162871869565093E-5	42.720018726587654	36.89173349139343	1.1579835015493083	99.0	3.0	82.0	5918.0	0.06623586429725363	15.620499351813308	7.810249675906654	1.0	0.3780487804878049	155.0	13735.0	117.0	0.0019535244902798812	23.259406699226016	0.5444615286357555	3.605551275463989	22.825424421026653	2.23606797749979	0.19999999999999998	0.11901388973144479	65.1196331408183	57.9946167919165	10.0	17.804493814764857	6.4031242374328485	2.7805947775742466	1.4142135623730951	88.61290322580645	1.320349472151438
10	109	B	1022.0	115.3969695199999	3.500164792717752E-5	37.0	34.0	1.088235294117647	137.0	3.0	152.0	6931.0	0.1487279843444227	22.0	11.0	1.0	0.25	96.0	10421.0	134.0	3.650232559037491E-4	21.02379604162864	0.568210703827801	3.1622776601683795	20.223748416156685	3.605551275463989	0.17541160386140586	0.19999999999999998	18.434948822922024	56.309932474020215	7.0710678118654755	11.40175425099138	5.0	2.2803508501982757	2.23606797749979	108.55208333333333	1.2344304769216006
10	111	B	1146.0	123.05382375999984	3.710106187551665E-5	39.293765408777	35.17101079013795	1.1172202483243696	113.0	3.0	87.0	11498.0	0.07591623036649214	42.066247675785974	20.024984394500787	3.0	0.6551724137931034	103.0	12583.0	166.0	3.8040032685564897E-4	20.223748416156685	0.5146808458229185	2.23606797749979	21.02379604162864	4.47213595499958	0.125	0.25	78.17851165939274	78.17851165939274	6.4031242374328485	11.180339887498949	5.385164807134504	2.0761369963434992	2.23606797749979	122.16504854368932	1.3588174521179368
11	117	B	1086.0	120.81118307999986	3.925844947282765E-5	38.897300677553446	33.52610922848042	1.1602092092604113	77.0	4.0	123.0	6041.0	0.1132596685082873	0.0	0.0	0.0	0.16260162601626016	106.0	10260.0	126.0	3.0431311793869626E-4	22.561028345356956	0.5800152697581994	3.1622776601683795	22.360679774997898	3.605551275463989	0.17541160386140586	0.19999999999999998	36.86989764584402	52.125016348901795	6.708203932499369	12.649110640673518	5.385164807134504	2.3488808780588144	1.0	96.79245283018868	1.3017543859649123
11	122	B	1099.0	121.98275595999988	6.320719937901558E-5	39.20459156782532	34.20526275297414	1.146156714273931	88.0	3.0	109.0	8406.0	0.09918107370336669	55.302559909825824	26.076809620810597	3.0	0.5412844036697247	122.0	16725.0	190.0	4.7843815879866825E-4	21.93171219946131	0.5594169285380433	4.123105625617661	20.591260281974	3.605551275463989	0.25	0.19999999999999998	65.37643521383639	72.34987578006988	7.280109889280518	13.416407864998739	5.385164807134504	2.4913643956121994	2.8284271247461903	137.09016393442624	1.3859491778774289
12	131	B	1330.0	135.39696951999986	6.474471073260927E-5	44.204072210600685	36.40054944640259	1.2143792575353365	141.0	6.0	109.0	12052.0	0.08195488721804511	62.5946993467402	27.892651361962706	3.0	0.6788990825688074	113.0	13763.0	142.0	6.815583703920185E-4	23.345235059857504	0.5281240820672406	3.1622776601683795	24.08318915758459	3.0	0.16666666666666669	0.15789473684210525	68.96248897457818	50.527540151656176	8.54400374531753	14.317821063276353	5.0990195135927845	2.8079557305298435	1.0	121.79646017699115	1.1658795320787618
12	134	N	1556.0	144.81118307999995	5.118770731731782E-5	45.60701700396552	42.01190307520001	1.0855736985380158	65.0	4.0	-1.0	-1.0	-1.0	-1.0	-1.0	-1.0	-1.0	305.0	14483.0	73.0	0.0024590112167221247	28.284271247461902	0.6201736729460423	6.324555320336759	26.90724809414742	6.0	0.28571428571428575	0.2857142857142857	33.6900675259798	52.125016348901795	15.652475842498529	26.92582403567252	10.770329614269007	2.5	2.0	47.485245901639345	1.5373196161016365
12	135	B	1461.0	140.46803731999987	3.0050640200297745E-5	47.29693436154187	38.07886552931954	1.2420783472429004	60.0	4.0	164.0	14824.0	0.11225188227241616	12.165525060596439	6.082762530298219	1.0	0.21341463414634146	127.0	15001.0	155.0	3.668896194698821E-4	25.942243542145693	0.5484973580706295	6.0	26.419689627245813	7.0	0.3157894736842105	0.3684210526315789	75.37912601136834	75.37912601136834	8.06225774829855	15.297058540778355	6.082762530298219	2.5148209328547284	1.0	118.11811023622047	1.3122458502766483
13	140	B	1194.0	126.22539663999986	4.750208381839328E-5	39.96248240537617	36.89173349139343	1.0832367748373528	89.0	3.0	205.0	11488.0	0.17169179229480738	95.85795470033	34.48187929913333	3.0	0.48292682926829267	120.0	12626.0	163.0	0.0012171819142990019	20.12461179749811	0.5035876298513111	2.23606797749979	21.400934559032695	3.0	0.11901388973144479	0.15	86.0995062576181	59.53445508054011	8.54400374531753	14.7648230602334	5.385164807134504	2.741758811294375	1.4142135623730951	105.21666666666667	1.5491842230318391
13	142	B	1336.0	136.22539663999987	7.09151482800179E-5	44.384682042344295	37.16180835212409	1.1943628152263306	84.0	4.0	95.0	13608.0	0.07110778443113773	69.8243059493901	30.066592756745816	3.0	0.8315789473684211	108.0	18087.0	230.0	3.685019466309376E-4	27.294688127912362	0.6149573878184466	8.602325267042627	28.442925306655784	8.94427190999916	0.4301162633521313	0.4444444444444444	59.76542310992855	50.79279649503218	6.4031242374328485	12.041594578792296	5.656854249492381	2.1286732957408	1.4142135623730951	167.47222222222223	1.3733620832642228
14	150	B	775.0	100.91168815999993	4.372600049540285E-5	31.575306807693888	28.635642126552707	1.102657543635641	43.0	4.0	91.0	9173.0	0.11741935483870967	75.71073039890094	25.238858928247925	2.0	1.2637362637362637	76.0	7899.0	137.0	0.001048405466175991	25.317977802344327	0.8018284020656024	10.04987562112089	22.561028345356956	7.280109889280518	0.6641144742696833	0.46895310261062645	4.9090621386555	5.325740624767718	6.708203932499369	11.40175425099138	4.123105625617661	2.7653315937748606	3.1622776601683795	103.9342105263158	1.3181415369034055
14	154	A	1080.0	120.22539663999986	5.6980121854067106E-5	38.600518131237564	33.24154027718932	1.1612132834207332	41.0	4.0	417.0	15785.0	0.3861111111111111	65.6037750568548	28.30194339616981	2.0	0.12709832134292565	184.0	16205.0	132.0	8.431906085074324E-4	24.515301344262525	0.6351029087462807	5.0990195135927845	23.769728648009426	4.0	0.295378269592824	0.2222222222222222	28.835500847743077	17.525568373722876	10.770329614269007	19.697715603592208	6.708203932499369	2.936362072739365	1.4142135623730951	88.07065217391305	1.4987966676951558
14	159	B	1727.0	153.05382375999994	5.388718656117366E-5	50.21951811795888	41.97618372363071	1.196381225330104	42.0	4.0	208.0	12037.0	0.12044006948465547	14.47213595499958	5.0	2.0	0.09134615384615384	115.0	15925.0	178.0	3.5057329784393747E-4	28.231188426986208	0.5621557013087014	6.082762530298219	26.92582403567252	5.0	0.2867441755680875	0.23809523809523808	66.50143432404792	75.96375653207353	7.280109889280518	13.0	5.385164807134504	2.4140393963016744	1.4142135623730951	138.47826086956522	1.2854003139717425
16	174	B	1102.0	121.39696951999987	4.1221365787800254E-5	39.6232255123179	33.97057550292606	1.1663984176218902	80.0	4.0	111.0	5414.0	0.10072595281306715	19.81379615571165	8.602325267042627	2.0	0.43243243243243246	373.0	14239.0	63.0	0.0029773851183877496	20.518284528683193	0.5178347866279729	1.4142135623730951	22.80350850198276	5.0	0.07402332101976053	0.2777777777777778	1.9749340108819808	46.97493401088198	16.64331697709324	27.294688127912362	12.529964086141668	2.1783532610520973	4.123105625617661	38.17426273458445	1.6503265678769576
16	175	A	977.0	114.56854239999988	5.201037038541601E-5	36.61966684720111	32.449961479175904	1.1284964658802763	87.0	3.0	723.0	18478.0	0.7400204708290685	0.0	0.0	0.0	0.0	138.0	10373.0	112.0	0.0015897249218225773	25.553864678361276	0.6978180545712527	7.280109889280518	24.186773244895647	6.082762530298219	0.38969534791087906	0.3333333333333333	20.308441836521936	26.791515529419172	9.899494936611665	16.401219466856727	5.0	3.2802438933713454	1.4142135623730951	75.16666666666667	1.4900221729490022
16	183	B	1523.0	144.3675322399999	3.035798214432931E-5	46.57252408878007	39.293765408777	1.1852395311134327	80.0	4.0	217.0	9184.0	0.14248194353250165	18.439088914585774	9.219544457292887	1.0	0.17050691244239632	117.0	15711.0	184.0	2.442295235831921E-4	27.202941017470888	0.5840984904664944	4.47213595499958	26.248809496813376	3.605551275463989	0.2	0.16044492593231405	11.944177188446332	19.069193537348127	7.0710678118654755	12.806248474865697	6.4031242374328485	2.0	1.0	134.28205128205127	1.3702501432117626
16	184	B	1148.0	125.15432883999986	1.2155997713194608E-4	39.84971769034255	35.4400902933387	1.1244248352785005	94.0	9.0	248.0	8494.0	0.21602787456445993	10.0	5.0	1.0	0.14919354838709678	108.0	15084.0	191.0	0.0016815567975270098	23.769728648009426	0.5964842419390575	4.242640687119285	25.632011235952593	5.830951894845301	0.21428571428571427	0.2594739537473219	27.474431626277124	13.438188158350641	7.0710678118654755	13.152946437965905	6.082762530298219	2.1623310744832014	2.0	139.66666666666666	1.3675417661097853
17	188	B	1343.0	134.46803731999987	3.442122192768558E-5	43.86342439892262	38.2099463490856	1.1479582828561683	100.0	3.0	54.0	3060.0	0.040208488458674606	18.481949982249255	9.219544457292887	1.0	0.5740740740740741	99.0	12103.0	165.0	3.1016358715591673E-4	27.202941017470888	0.6201736729460423	6.082762530298219	28.600699292150182	7.280109889280518	0.2845396297095952	0.3486540305625663	33.69006752597979	27.206993833082556	7.0710678118654755	12.36931687685298	5.0990195135927845	2.42582262018792	1.4142135623730951	122.25252525252525	1.3496653722217633
17	190	B	1568.0	144.95331867999994	3.0592790775023345E-5	46.8187996428785	40.496913462633174	1.1561078521719583	120.0	3.0	90.0	4522.0	0.05739795918367347	21.50901821209841	10.63014581273465	3.0	0.5222222222222223	170.0	13765.0	120.0	8.475676690629836E-4	27.018512172212592	0.5770868193610836	9.055385138137417	25.495097567963924	9.486832980505138	0.42926642417192185	0.4477113292049253	76.35708522400994	88.45184230102204	10.198039027185569	19.026297590440446	5.0	3.8052595180880893	2.0	80.97058823529412	1.4820196149654923
18	201	B	1443.0	139.0538237599999	4.375492403075451E-5	43.41658669218482	40.607881008493905	1.0691665167927236	90.0	3.0	146.0	18458.0	0.10117810117810118	51.70442821877436	24.186773244895647	4.0	0.4726027397260274	112.0	12783.0	138.0	4.026160479622755E-4	24.839484696748443	0.5721197033026933	2.8284271247461903	25.612496949731394	3.605551275463989	0.13784910335911552	0.1732717365533736	7.5946433685914485	3.7152891054287807	7.211102550927978	13.038404810405298	5.0	2.6076809620810595	1.0	114.13392857142857	1.2091058436986624
19	208	B	1703.0	152.36753223999995	5.0263302103774136E-5	49.193495504995376	42.941821107167776	1.145584752500962	90.0	4.0	201.0	18627.0	0.11802701115678214	16.492422502470642	8.246211251235321	1.0	0.20398009950248755	199.0	17491.0	128.0	0.0015864944827903	29.206163733020468	0.5936997042638434	7.0710678118654755	28.600699292150182	6.082762530298219	0.31846487764924103	0.27202941017470883	55.304846468766044	53.9726266148964	10.04987562112089	19.1049731745428	7.0710678118654755	2.7018512172212588	1.0	87.89447236180905	1.4562918072151392
19	220	B	1468.0	140.46803731999992	2.5200675960926338E-5	44.9221548904324	39.56008088970496	1.1355425439011895	104.0	4.0	317.0	8703.0	0.2159400544959128	0.0	0.0	0.0	0.04416403785488959	144.0	16744.0	167.0	3.9304186417261314E-4	26.1725046566048	0.5826190822867018	11.180339887498949	27.16615541441225	11.661903789690601	0.5555555555555556	0.591281993541905	78.69006752597979	74.29136217098426	7.0710678118654755	13.601470508735444	6.4031242374328485	2.124192816566147	1.0	116.27777777777777	1.4362159579550884
20	235	B	1331.0	133.29646443999985	4.5212152288556555E-5	43.104524124504614	38.118237105091836	1.1308110604817743	112.0	4.0	164.0	18317.0	0.12321562734785875	22.709720127471265	11.0	1.0	0.4024390243902439	145.0	7993.0	64.0	3.579965800165135E-4	29.068883707497267	0.6743812696675107	8.06225774829855	30.066592756745816	9.055385138137417	0.3631058272528683	0.4099180245918029	1.9305874411669919	1.145762838175103	7.280109889280518	13.892443989449804	6.708203932499369	2.070963275601209	1.0	55.12413793103448	1.16101588890279
20	238	B	1144.0	123.98275595999986	7.615772254309371E-5	39.20459156782532	35.0	1.120131187652152	108.0	3.0	167.0	10844.0	0.145979020979021	46.467418443521815	22.090722034374522	1.0	0.3473053892215569	130.0	12619.0	130.0	4.3970473824808936E-4	20.12461179749811	0.5133228275744647	4.242640687119285	21.02379604162864	5.0	0.23980823009322946	0.29061909685954823	83.6598082540901	75.52970589993411	7.810249675906654	13.038404810405298	6.4031242374328485	2.036256728267493	1.0	97.06923076923077	1.3392503367937236
21	254	B	1331.0	133.29646443999985	4.5212152288556555E-5	43.104524124504614	38.118237105091836	1.1308110604817743	112.0	4.0	164.0	18317.0	0.12321562734785875	22.709720127471265	11.0	1.0	0.4024390243902439	145.0	7993.0	64.0	3.579965800165135E-4	29.068883707497267	0.6743812696675107	8.06225774829855	30.066592756745816	9.055385138137417	0.3631058272528683	0.4099180245918029	1.9305874411669919	1.145762838175103	7.280109889280518	13.892443989449804	6.708203932499369	2.070963275601209	1.0	55.12413793103448	1.16101588890279
21	257	B	1144.0	123.98275595999986	7.615772254309371E-5	39.20459156782532	35.0	1.120131187652152	108.0	3.0	167.0	10844.0	0.145979020979021	46.467418443521815	22.090722034374522	1.0	0.3473053892215569	130.0	12619.0	130.0	4.3970473824808936E-4	20.12461179749811	0.5133228275744647	4.242640687119285	21.02379604162864	5.0	0.23980823009322946	0.29061909685954823	83.6598082540901	75.52970589993411	7.810249675906654	13.038404810405298	6.4031242374328485	2.036256728267493	1.0	97.06923076923077	1.3392503367937236
22	267	B	1497.0	142.71067799999992	4.818540399633341E-5	44.64302857109943	41.48493702538308	1.076126222483694	117.0	4.0	174.0	8405.0	0.11623246492985972	14.0	7.0	1.0	0.1206896551724138	128.0	22537.0	215.0	5.713159299434606E-4	32.01562118716424	0.7171471607526692	10.198039027185569	31.32091952673165	9.486832980505138	0.45607017003965516	0.4285714285714286	3.945186229037562	3.1798301198642207	7.211102550927978	14.422205101855956	5.830951894845301	2.473387769603369	1.4142135623730951	176.0703125	1.2211030749434264
22	268	B	1320.0	132.95331867999985	7.426201638505424E-5	42.2965719651132	37.21558813185679	1.1365283766376126	123.0	4.0	81.0	10224.0	0.06136363636363636	33.55406878083483	16.1245154965971	3.0	0.8024691358024691	109.0	7451.0	87.0	4.4844318718916166E-4	27.202941017470888	0.6431476536658396	7.0710678118654755	27.51363298439521	7.810249675906654	0.3446227583977888	0.37885275736716745	36.869897645844034	42.06432655357884	6.708203932499369	13.0	6.324555320336759	2.0554804791094465	1.0	68.35779816513761	1.2727150718024427
22	270	B	1102.0	120.22539663999987	4.423654956661999E-5	39.05124837953327	33.95585369269929	1.1500593898462201	115.0	3.0	219.0	10313.0	0.1987295825771325	8.94427190999916	4.47213595499958	1.0	0.091324200913242	101.0	9696.0	96.0	5.053003777039116E-4	25.179356624028344	0.6447772521716573	6.324555320336759	25.079872407968907	6.708203932499369	0.3508232077228117	0.3946002313234923	33.17851165939274	41.30861401354872	6.4031242374328485	11.40175425099138	5.0	2.2803508501982757	1.0	96.0	1.0
23	279	B	1179.0	125.88225087999984	5.2411849793882734E-5	41.048751503547585	36.05551275463989	1.1384875256909257	66.0	3.0	136.0	12956.0	0.11535199321458864	72.4375286600584	33.24154027718932	2.0	0.3602941176470588	104.0	7094.0	89.0	5.238893292623284E-4	23.769728648009426	0.579060940402905	5.830951894845301	25.0	7.211102550927978	0.2956409967709525	0.3713906763541037	56.173838241814735	53.44752724790847	7.211102550927978	13.0	5.385164807134504	2.4140393963016744	1.4142135623730951	68.21153846153847	1.3047645897941922
23	287	B	1162.0	124.46803731999987	4.701888513227719E-5	40.52159917870962	35.17101079013795	1.1521306402166864	74.0	4.0	98.0	9455.0	0.08433734939759036	42.97440296636382	20.8806130178211	2.0	0.5	107.0	11269.0	151.0	3.416720658462076E-4	25.942243542145693	0.640207792089705	6.708203932499369	26.832815729997478	7.211102550927978	0.3946002313234923	0.39999999999999997	46.7357045889284	39.610688240026604	7.0710678118654755	12.165525060596439	5.0990195135927845	2.385855756810896	1.0	105.3177570093458	1.4337563226550714
23	290	B	1126.0	123.05382375999984	4.17746487782335E-5	38.63935817272331	35.510561809129406	1.0881088950496278	77.0	4.0	115.0	6037.0	0.10213143872113677	0.0	0.0	0.0	0.11304347826086956	156.0	18369.0	63.0	8.438176267708338E-4	23.0	0.5952479825670706	5.656854249492381	28.071337695236398	10.816653826391969	0.3076923076923077	0.5732815062369084	56.88865803962797	45.578725565607755	8.06225774829855	15.297058540778355	7.0710678118654755	2.1633307652783937	5.385164807134504	117.75	0.535031847133758
