# Supplementary material for: Exploiting Single-Cell Quantitative Data to Map Genetic Variants Having Probabilistic Effects
Source: PLoS Genet. 2016 Aug 1;12(8):e1006213. doi: 10.1371/journal.pgen.1006213 (PMC4968810; doi:10.1371/journal.pgen.1006213)
Supplement: S1 Dataset — (ZIP) [file pgen.1006213.s007.zip › data/2014-10-07_morpho/segregants/gaelA10-3_A1B.xls]

image_number	cell_id	Cgroup	Agroup	Dgroup	C11-1_A1B	C11-2_A1B	C12-1_A1B	C12-2_A1B	C13_A1B	C101_A1B	C102_A1B	C103_A1B	C104_A1B	C105_A1B	C106_A1B	C107_A1B	C108_A1B	C109_A1B	C110_A1B	C111_A1B	C112_A1B	C113_A1B	C114_A1B	C115_A1B	C116_A1B	C117_A1B	C118_A1B	C126_A1B	C127_A1B	C128_A1B	A7-1_A1B	A7-2_A1B	A8-1_A1B	A8-2_A1B	A9_A1B	A101_A1B	A102_A1B	A103_A1B	A104_A1B	A120_A1B	A121_A1B	A122_A1B	A123_A1B	D14-3_A1B	D15-3_A1B	D16-3_A1B	D17-3_A1B	D104_A1B	D107_A1B
1	0	small	api	A1	1250.0	303.0	113.74011527999988	49.870057640000006	3.695759545413831E-5	1553.0	166.02438647999995	42.42640687119285	36.76955262170047	19.798876354524907	29.475889003245754	18.681541692269406	21.342965836005877	14.866068747318506	15.556349186104045	33.941125496954285	18.788294228055936	31.614916709994368	0.875302047326215	1.153846153846154	0.7585951076827195	0.4384561903883456	0.2424	111.0	4.0	40.22437072223753	61.0	259.0	5488.0	27432.0	0.6666666666666666	0.206052801030264	0.809375	-1.0	0.1587435574855573	61.1201250196295	21.468242550334278	8.0	0.5	266.0	18537.0	93.0	0.0014183074162200896	27.65863337187866	0.6519202405202649
1	1	medium	N	A1	1616.0	408.0	130.98275595999988	61.76955256000001	2.660828542778597E-5	2024.0	195.58073564000003	47.853944456021594	41.14608122288197	54.517949160948746	61.86724514579174	22.20360331117452	22.89387739968657	15.0	36.6949897226087	22.092018801889964	20.591260281974	41.611021787003686	0.9698489654477882	1.1630255672904588	0.8339016722626994	0.4715853786040621	0.2524752475247525	156.0	3.0	42.20189569201838	-1.0	-1.0	-1.0	-1.0	-1.0	-1.0	-1.0	-1.0	-1.0	-1.0	-1.0	-1.0	-1.0	184.0	17181.0	142.0	5.525172130399488E-4	24.351591323771842	0.5088732308399629
1	3	large	iso	B	1608.0	925.0	128.46803731999984	92.08326103999994	4.490379883040438E-5	2533.0	223.3797254800001	48.16637831516918	40.36087214122113	33.11134196037202	48.3664606634298	33.0	33.99421781708268	18.0	37.12132949462177	41.62447218984131	22.80350850198276	49.66666666666667	0.9707533256851973	1.1933929015863902	0.8134398356105221	0.7167795426860193	0.5752487562189055	111.0	4.0	46.09772228646444	223.0	759.0	11057.0	41355.0	0.7894736842105263	0.38768258981444925	0.7729124236252546	-1.0	0.16409603601853892	186.44301809483312	72.11418484000309	7.0	0.22810590631364563	172.0	18736.0	150.0	0.00206518871089697	36.40054944640259	0.755725273929073
1	5	large	iso	A1	1199.0	767.0	109.32590171999989	86.66904747999995	3.5072252672325255E-5	1966.0	198.40916276000004	40.0	37.013511046643494	8.972626614896399	11.159943865032744	29.966648127543394	32.277611568259495	15.264337522473747	8.8	47.44213532693867	19.235384061671343	45.466638538341755	0.9284035178430423	1.0806864539165983	0.8590868465856533	0.7927585880057265	0.6396997497914929	126.0	3.0	39.44616584663204	12.0	613.0	615.0	40687.0	0.2857142857142857	0.3179043743641913	0.9808	-1.0	0.24843183514461	142.78001862157245	57.64763242311683	5.0	0.2352	139.0	23535.0	218.0	3.886548806269458E-4	27.784887978899608	0.6946221994724902
1	8	medium	iso	A1	1561.0	601.0	128.0538237599999	73.76955255999998	5.3983737183892104E-5	2162.0	204.65180344000004	46.61544808322666	40.80441152620633	68.35921102063485	81.17025533209093	26.832815729997478	28.452683633686345	15.652475842498529	45.30686900679922	11.836955415710305	19.6468827043885	45.85024823766559	0.9430680098740831	1.1424119682081002	0.8255060662164694	0.5760823878110802	0.3850096092248559	161.0	4.0	41.43669871020132	126.0	479.0	6166.0	28168.0	0.8	0.2798334875115634	0.7917355371900826	-1.0	0.17687557518943633	143.01528319132046	45.825237368425434	4.0	0.3305785123966942	134.0	18425.0	170.0	2.719826130908601E-4	23.323807579381203	0.5003450259179995
1	11	small	api	A1	1666.0	298.0	132.61017291999985	49.870057640000006	2.978133386928143E-5	1964.0	184.89444412	47.38143096192854	43.289721643826724	85.60129464500446	89.43483184986768	17.11724276862369	21.071545687281297	15.132745950421556	38.137303228599045	0.8547063504917763	21.02379604162864	38.139158671890264	0.8123392095984487	1.0945191875283242	0.742188185328114	0.3760650977363951	0.1788715486194478	160.0	4.0	43.18564576337837	141.0	241.0	5328.0	10462.0	0.875	0.1945010183299389	0.6308900523560209	-1.0	0.07799764488885583	53.66057738836987	21.8309518948453	4.0	0.2696335078534031	202.0	13820.0	96.0	8.811931727927466E-4	17.4928556845359	0.3691922200195175
2	13	large	iso	A1	1317.0	688.0	118.05382375999984	81.42640679999995	5.560982417923028E-5	2005.0	201.48023056000005	43.104524124504614	37.05401462729781	44.51853419416164	51.184597744613434	28.0178514522438	30.228500096858113	16.1245154965971	34.35834242647542	30.92782284259526	19.1049731745428	44.09610839614566	0.9268687285994689	1.163288905616974	0.7967657252846275	0.6897396814993269	0.5223993925588458	69.0	3.0	39.44616584663204	323.0	514.0	8083.0	14482.0	0.7333333333333333	0.4174563591022444	0.6140979689366786	-1.0	0.10102474920296203	0.0	0.0	0.0	0.016726403823178016	250.0	25846.0	100.0	0.0038986112716522876	27.16615541441225	0.6302390750433661
2	16	medium	iso	A1	1484.0	651.0	124.22539663999986	76.59797968	2.929587669002048E-5	2135.0	203.23758988000006	47.885279575251516	38.47076812334269	27.13643166806861	38.361947019009136	28.231188426986208	29.033129243859857	16.15549442140351	26.229355057355388	40.44629405400083	20.808652046684813	42.2626611016623	0.9723784229340952	1.2447185723384722	0.7812034338872864	0.616604830830026	0.4386792452830189	92.0	3.0	44.04543109109048	79.0	521.0	4212.0	35760.0	0.75	0.2810304449648712	0.8683333333333333	-1.0	0.17914369410924058	157.7264182563627	63.59434415148918	4.0	0.2866666666666667	175.0	18717.0	163.0	0.001274064274044622	32.202484376209235	0.6724923538475569
2	18	small	api	A1	1253.0	294.0	113.91168815999993	47.870057640000006	6.532035062851505E-5	1547.0	164.6101729199999	43.18564576337837	36.124783736376884	0.2715419456845325	0.5249466415726971	17.69180601295413	20.053080239660503	14.866068747318506	0.6483635825064848	37.204374974475506	19.849433241279208	70.76722405181674	0.8822488017558371	1.195457558404463	0.738000939935789	0.4202383303525614	0.2346368715083799	161.0	3.0	41.86884283091664	57.0	184.0	4445.0	13913.0	0.6666666666666666	0.15578539107950873	0.7634854771784232	-1.0	0.10181633687088097	49.618748150836275	19.31168991714468	3.0	0.3983402489626556	125.0	16204.0	188.0	8.989937779431581E-4	26.627053911388696	0.6165718594850459
2	19	medium	iso	A1	1344.0	397.0	118.63961019999985	57.11269832000001	4.541919371487406E-5	1741.0	178.16652207999994	44.294469180700204	37.589892258425	35.67640822186199	38.86559005607609	20.615528128088304	23.614143232013664	14.866068747318506	24.314548067081606	32.40232750938546	20.12461179749811	38.748558104626696	0.8730161380633898	1.1783611635857378	0.7408731423282935	0.4813965439006481	0.29538690476190477	99.0	4.0	40.80441152620633	97.0	275.0	6550.0	22853.0	0.8666666666666667	0.21367030442274554	0.739247311827957	-1.0	0.16437910839750067	68.64210810173522	21.355126591105325	5.0	0.41397849462365593	172.0	21825.0	161.0	4.1145287815880607E-4	23.853720883753127	0.5385259452244789
2	21	small	api	A1	1064.0	72.0	103.56854239999991	21.727922040000003	5.3825599796529827E-5	1136.0	128.12489155999987	39.293765408777	32.984845004941285	11.563732716606495	14.74356283647073	8.0	-1.0	13.0	5.649751244008092	25.466240628814962	18.027756377319946	22.200000000000006	-1.0	1.191267244181096	-1.0	0.2097926796737464	0.06766917293233082	72.0	3.0	38.8329756778952	103.0	30.0	13906.0	3286.0	0.7857142857142857	0.11707746478873239	0.22556390977443608	0.047133647612353856	-1.0	0.0	0.0	0.0	0.15789473684210525	107.0	9909.0	116.0	8.469631421626816E-4	23.194827009486403	0.5902928051864789
3	24	small	api	A1	1296.0	199.0	116.63961019999985	39.213203400000005	7.165206860561912E-5	1495.0	158.26702715999994	42.20189569201838	38.01315561749642	21.181349500266244	23.332209160203732	13.341664064126334	18.60815656565233	14.317821063276353	13.506502270887413	31.25233832082059	20.615528128088304	34.102011284986595	0.7169793534923768	1.1101918534906898	0.6458157220646454	0.3361911389515262	0.15354938271604937	120.0	3.0	41.78516483155236	48.0	159.0	4335.0	19499.0	0.7333333333333333	0.13846153846153847	0.7681159420289855	-1.0	0.07495554137407001	55.91841376280498	16.90624295968494	2.0	0.6231884057971014	112.0	19126.0	216.0	3.5221513840651836E-4	21.470910553583888	0.5087664950000023
3	25	medium	api	A1	1189.0	534.0	109.98275595999988	70.355339	6.92775771068013E-5	1723.0	182.75230852	40.024992192379	36.138621999185304	11.164880177548598	5.440332031005504	25.298221281347036	27.98801345644016	17.0	5.996253511966891	43.084099887236995	18.788294228055936	63.24555320336762	0.9038948520130073	1.1075406304446613	0.816127938936296	0.6396942719419383	0.44911690496215306	142.0	3.0	39.81205847478876	29.0	392.0	1274.0	22912.0	0.375	0.24434126523505514	0.9311163895486936	-1.0	0.238234481203102	55.669907450279645	20.223748416156685	2.0	0.20902612826603326	140.0	18548.0	181.0	2.627267336887193E-4	27.018512172212592	0.6750410354197914
3	26	medium	api	A1	1506.0	712.0	125.98275595999988	82.18376611999994	3.844557846681825E-5	2218.0	210.9949492000001	45.0	41.400483088968905	82.59056126836168	88.44131579378919	29.410882339705484	29.350336146999382	15.811388300841896	48.6	3.3332944377349523	19.72308292331602	48.61798917379886	1.002062879021312	1.0869438383918322	0.9219086061556738	0.652341389849367	0.47277556440903057	145.0	5.0	40.311288741492746	159.0	483.0	4603.0	16778.0	0.7142857142857143	0.2894499549143372	0.7523364485981309	-1.0	0.14923554487128082	32.31098884280702	16.15549442140351	1.0	0.040498442367601244	223.0	20953.0	143.0	0.0022675116542279685	22.80350850198276	0.5067446333773946
4	32	small	api	A1	1921.0	248.0	139.8822508799999	40.455844080000006	2.370166856173762E-5	2169.0	182.75230852000004	52.3450093132096	46.69047011971501	65.25325178737386	68.22698286985397	14.317821063276353	21.681198803339974	20.12461179749811	32.858910955737414	14.43549397279262	21.540659228538015	35.38312101844156	0.6603795847797264	1.121106923511292	0.5890424641312768	0.2892135623032379	0.1290994273815721	119.0	7.0	45.31004303683677	84.0	212.0	6932.0	21617.0	0.7368421052631579	0.13646841862609496	0.7162162162162162	-1.0	0.09118997637328659	123.29169583504552	52.455779210729915	7.0	0.5	171.0	16796.0	139.0	6.069195383151452E-4	25.495097567963924	0.4870588027869559
4	33	medium	iso	A1	1222.0	399.0	112.91168815999993	59.11269832000001	3.678002748997256E-5	1621.0	174.85281359999993	41.86884283091664	35.4682957019364	5.906141113770502	4.844000375080668	21.213203435596427	22.067224894658732	14.142135623730951	3.081050042891185	40.93796928395203	19.79898987322333	36.48670990922594	0.9612991002203899	1.180458265679532	0.8143439951831055	0.5235303738992476	0.3265139116202946	117.0	4.0	41.400483088968905	44.0	311.0	1714.0	16702.0	0.36363636363636365	0.2190006169031462	0.8760563380281691	-1.0	0.17954943466040563	45.49907245589209	15.811388300841896	5.0	0.2	153.0	24165.0	220.0	2.222122042072476E-4	21.93171219946131	0.5238194016498248
4	34	small	api	A1	1413.0	240.0	121.15432883999988	43.627416960000005	2.866453854857816E-5	1653.0	167.19595936	45.0	39.01281840626232	43.02506598911802	50.19442890773479	15.620499351813308	18.618008710636705	15.0	26.0	23.812686136279694	20.518284528683193	33.844415262262174	0.8389994652268649	1.153467035664786	0.7273718617743751	0.3600978799330869	0.16985138004246284	121.0	3.0	41.340053217188775	90.0	199.0	9159.0	22666.0	0.6923076923076923	0.17483363581367212	0.6885813148788927	-1.0	0.05574106415461976	54.628668385025705	19.94575799630891	4.0	0.370242214532872	121.0	18945.0	232.0	2.911238218938884E-4	25.298221281347036	0.5621826951410452
4	35	small	api	A1	1370.0	141.0	119.4974745999999	31.556349160000003	7.14475708172269E-5	1511.0	153.05382375999991	42.01190307520001	39.05124837953327	3.509026588616571	0.35884152634872635	11.40175425099138	16.579170132892333	14.866068747318506	0.547463892764646	31.625109343425308	19.849433241279208	87.4134492576033	0.6877156190327529	1.0758145979583693	0.6392510571411352	0.2640754481685091	0.10291970802919707	116.0	7.0	42.5205832509386	115.0	136.0	8502.0	11969.0	0.75	0.16611515552614162	0.5418326693227091	-1.0	0.058499953522639474	36.01170657842204	17.120943432986365	3.0	0.3745019920318725	132.0	10791.0	115.0	0.0011650768964851276	22.80350850198276	0.5427868492690079
4	36	large	iso	B	1248.0	730.0	111.9116881599999	83.01219323999996	5.4624083522564574E-5	1978.0	197.33809496000006	41.400483088968905	37.20215047547655	5.8598394254014465	12.241917889926597	30.870698080866262	29.188739294209718	15.231546211727817	9.734185930486854	48.491820417456424	18.35755975068582	45.90734806859448	1.0576235502911975	1.1128518797928058	0.9503722548306331	0.7417651775685629	0.5849358974358975	122.0	3.0	40.311288741492746	77.0	583.0	3052.0	29458.0	0.7333333333333333	0.33367037411526795	0.8833333333333333	-1.0	0.21625541116167418	62.89028563208483	25.179356624028344	4.0	0.1590909090909091	289.0	29799.0	109.0	0.002266110848115653	30.0	0.7246292255945548
4	39	small	api	A1	1525.0	131.0	128.22539663999984	29.727922040000003	4.540292330159284E-5	1656.0	160.36753223999997	47.853944456021594	38.91015291668744	27.64597536373867	37.33952466553367	10.198039027185569	-1.0	14.142135623730951	16.069730692873627	27.242247088301642	21.0	26.494229769951694	-1.0	1.2298575273781158	-1.0	0.23184113926715197	0.0859016393442623	135.0	4.0	45.70557952810576	137.0	58.0	9339.0	3470.0	0.5333333333333333	0.11775362318840579	0.29743589743589743	0.047011468262580874	-1.0	39.57777547897942	14.018897343296757	3.0	0.41025641025641024	150.0	14849.0	142.0	5.162207696493766E-4	35.510561809129406	0.7420613329328386
5	44	medium	iso	A1	1158.0	356.0	106.66904747999992	55.52691188000001	4.163352634051665E-5	1514.0	164.61017291999997	39.59797974644666	36.069377593742864	4.398705354995528	8.74616226255521	18.601075237738275	22.742884727818335	15.0	4.242640687119285	37.03972979649537	18.439088914585774	27.901612856607404	0.8178854820024684	1.0978281963289525	0.7450031660121414	0.5205531800629524	0.307426597582038	116.0	4.0	39.20459156782532	59.0	247.0	6150.0	29916.0	0.6153846153846154	0.202113606340819	0.8071895424836601	-1.0	0.10815398355846223	80.06191919905257	31.684881603488023	8.0	0.5718954248366013	126.0	9388.0	113.0	8.517626110431123E-4	26.90724809414742	0.679510628230016
5	45	small	api	A1	1750.0	231.0	134.8822508799999	44.870057640000006	3.0154211982676624E-5	1981.0	182.16652208	48.82622246293481	44.40720662234904	74.29802602063006	78.20657031508952	15.231546211727817	18.77326608589924	15.652475842498529	35.30889577437065	9.367848861509735	21.18962010041709	36.07030998491588	0.811342370690008	1.0995112319981368	0.737911853083628	0.33266094943744196	0.132	161.0	4.0	44.01136216933077	109.0	176.0	7047.0	12486.0	0.9333333333333333	0.14386673397274105	0.6175438596491228	-1.0	0.04886475187813195	55.97159744958735	19.041594578792296	3.0	0.5052631578947369	136.0	22279.0	245.0	3.386978775427797E-4	21.400934559032695	0.4383082179924665
5	47	medium	iso	A1	1441.0	415.0	121.53910511999986	60.11269832000001	6.1006477776678855E-5	1856.0	184.066017	44.64302857109943	39.293765408777	59.311041262606416	63.62289119317106	21.37755832643195	23.587271936965983	16.278820596099706	36.243060826913634	18.88340280654957	19.6468827043885	40.454841370955435	0.9063175420862906	1.1361351630894496	0.797719823776755	0.4945955317068413	0.2879944482997918	130.0	3.0	40.792156108742276	66.0	305.0	5551.0	31885.0	0.5882352941176471	0.19989224137931033	0.8221024258760108	-1.0	0.142041971160219	77.8755044565427	29.112432339520975	5.0	0.48247978436657685	205.0	24230.0	195.0	5.75110372406814E-4	23.600847442411894	0.5286569526712258
5	49	large	iso	A1	1367.0	719.0	119.81118307999986	82.42640679999997	5.104643010185253E-5	2086.0	204.65180344000007	43.9089968002003	38.948684188300895	21.271608924047456	28.323914931888652	30.528675044947494	28.86632228959762	15.811388300841896	21.453462129558442	44.87956490517466	19.209372712298546	45.21699983072412	1.0575879649188606	1.127355075409437	0.9381143421337433	0.6879692252513901	0.5259692757863935	119.0	3.0	41.86884283091664	382.0	587.0	15356.0	28142.0	0.7857142857142857	0.46452540747842763	0.6057791537667698	-1.0	0.1037674527376508	86.4484887675289	33.250379356009276	2.0	0.08771929824561403	133.0	12837.0	133.0	3.718149099076423E-4	28.653097563788805	0.6525564155831066
6	53	small	api	A1	1471.0	161.0	125.63961019999986	36.627416960000005	3.840424249752454E-5	1632.0	165.09545428	45.12205669071391	39.293765408777	18.244598096292258	26.84050953321323	12.36931687685298	15.964881259587262	13.341664064126334	12.189160697393246	30.640993233269114	21.095023109728988	26.996524929639445	0.7747828922576505	1.1483261077502909	0.6747063286539252	0.2915276233481982	0.10944935418082936	96.0	4.0	44.28317965096906	158.0	86.0	11362.0	5203.0	0.6428571428571429	0.14950980392156862	0.3524590163934426	0.05900727107800619	-1.0	42.043419715475466	15.458509375570266	2.0	0.27049180327868855	209.0	23420.0	169.0	0.0021136615672552165	25.079872407968907	0.555822900092458
7	64	medium	iso	A1	1331.0	637.0	115.22539663999986	74.59797967999998	2.835974659844111E-5	1968.0	192.65180344000007	43.266615305567875	37.44329045369811	18.946504689509048	22.804540471321047	26.476404589747453	28.720123550343835	16.278820596099706	16.641005886756872	42.99835779632949	19.6468827043885	42.934710145536414	0.9218764168384115	1.1555238543757476	0.7977995550221157	0.6474091810945757	0.47858752817430505	99.0	4.0	42.44997055358225	43.0	508.0	1496.0	23308.0	0.8235294117647058	0.27997967479674796	0.9219600725952813	-1.0	0.1420429880281806	65.57923991131838	22.02271554554524	2.0	0.15789473684210525	149.0	25565.0	188.0	4.6932306378823474E-4	28.844410203711913	0.6666666666666666
7	66	small	api	A1	1398.0	209.0	121.88225087999986	41.455844080000006	3.5954324740114846E-5	1607.0	165.33809495999995	43.93176527297759	38.8329756778952	61.08339124949464	74.3644368251024	15.033296378372908	18.306779135231537	14.035668847618199	31.662738598296286	12.669644584565276	18.681541692269406	32.879426513076595	0.8211874009798488	1.1313005121568567	0.7258791029929188	0.3401302796812941	0.14949928469241774	116.0	3.0	39.92492955535426	92.0	148.0	4557.0	8009.0	0.6666666666666666	0.14934660858742999	0.6166666666666667	-1.0	0.04482924819782865	23.100058733896347	10.198039027185569	3.0	0.25416666666666665	163.0	18635.0	127.0	4.2669243524530665E-4	19.697715603592208	0.44837068306263267
7	67	medium	iso	A1	1415.0	372.0	120.98275595999989	55.69848476000001	4.423139346474058E-5	1787.0	179.09545428	44.598206241955516	38.897300677553446	38.38002641330121	43.616313032631496	19.697715603592208	23.4958194708824	15.652475842498529	26.099704407056922	30.721926179561386	19.924858845171276	37.83521610987018	0.8383498021000265	1.1465630124738169	0.7311851097404655	0.4603836663996595	0.2628975265017668	124.0	4.0	41.773197148410844	87.0	292.0	2460.0	9871.0	0.8666666666666667	0.21208729714605484	0.7704485488126649	-1.0	0.09742712314880198	0.0	0.0	0.0	0.047493403693931395	182.0	20432.0	154.0	9.520209105150849E-4	23.194827009486403	0.5200843030244117
7	69	small	api	A1	1676.0	115.0	136.29646443999985	30.556349160000003	6.424078996350346E-5	1791.0	169.68124072	47.20169488482379	43.60045871318328	26.07950534706984	30.044160069925965	9.055385138137417	-1.0	14.035668847618199	14.363890992778513	27.56851729260721	22.360679774997898	28.689491232042855	-1.0	1.0825962909090132	-1.0	0.2241903286746771	0.06861575178997613	91.0	6.0	46.69047011971501	172.0	62.0	11932.0	3653.0	0.8	0.1306532663316583	0.26495726495726496	0.0830107254302568	-1.0	43.88781804407436	14.753251438352311	2.0	0.42735042735042733	136.0	16837.0	157.0	2.4470921315488845E-4	28.284271247461902	0.5992215177119797
7	72	large	iso	B	1202.0	871.0	108.15432883999993	89.42640679999995	5.6157732324541406E-5	2073.0	200.40916276000002	40.718546143004666	36.24913792078372	15.338196140505355	17.551846821435262	32.2490309931942	32.32703067789975	17.11724276862369	13.85118216203536	48.16666271665781	17.26267650163207	45.93043808121597	0.9975871682901307	1.1232969521092633	0.8880885561177017	0.8268407539405522	0.7246256239600666	121.0	4.0	39.05124837953327	43.0	687.0	1362.0	29301.0	0.2777777777777778	0.35214664737095996	0.9410958904109589	-1.0	0.24910202775406057	76.2316583434301	26.40075756488817	3.0	0.14794520547945206	349.0	24821.0	91.0	0.006980845379910044	32.89376840679705	0.8078325854580668
7	73	small	api	A1	1693.0	317.0	135.5391051199999	51.455844080000006	3.652598659137496E-5	2010.0	188.9949492	50.24937810560445	41.677331968349414	20.274380403722983	27.97947438848014	18.027756377319946	21.12777099090467	15.0	16.676823307919417	37.50240061400699	22.360679774997898	35.546493751044984	0.8532729924553208	1.2056764608580226	0.7077130724175266	0.3796383636622319	0.18724158298877733	115.0	4.0	48.08326112068523	95.0	229.0	6335.0	18403.0	0.9375	0.16119402985074627	0.7067901234567902	-1.0	0.08735944630759086	55.96373232317531	20.004594746168294	4.0	0.4104938271604938	158.0	20572.0	202.0	4.378197448770804E-4	30.083217912982647	0.5986784124921813
7	74	small	api	A1	1248.0	145.0	113.15432883999989	30.556349160000003	2.915471713339667E-5	1393.0	146.1248915599999	41.7612260356422	37.36308338453881	12.658509308797647	9.865806943084351	11.180339887498949	16.310185561698503	15.264337522473747	5.938522968371139	28.79847974338378	18.35755975068582	34.65905365124679	0.6854820777609016	1.1177135892623729	0.6132895621438053	0.27004136274102825	0.11618589743589744	115.0	3.0	40.70626487409524	101.0	82.0	10274.0	8417.0	0.7142857142857143	0.13137114142139267	0.44808743169398907	0.019087778363057886	-1.0	56.87699178539221	21.246771398546176	2.0	0.45901639344262296	126.0	13847.0	126.0	3.510314719881261E-4	25.079872407968907	0.6005540255586328
8	79	large	iso	A1	1137.0	653.0	106.39696951999989	77.42640679999997	4.099423637493243E-5	1790.0	186.65180344000004	41.30375285612676	33.37663853655727	2.5307630176354223	2.86734068819905	28.071337695236398	28.378701830529035	15.132745950421556	2.154767880536508	46.49958977444963	18.027756377319946	43.07498370475914	0.9891691967755205	1.2375048736824399	0.7993254958520304	0.727712519908246	0.5743183817062445	36.0	3.0	40.311288741492746	37.0	547.0	1138.0	21910.0	0.25	0.32625698324022345	0.9366438356164384	-1.0	0.24203832770021844	65.27416532064024	23.706539182259394	2.0	0.13356164383561644	141.0	22896.0	200.0	4.92670846994419E-4	24.351591323771842	0.5895733351057872
8	87	small	api	A1	1608.0	96.0	130.05382375999983	24.313708480000003	4.124215804329602E-5	1704.0	157.19595935999996	48.104053883222775	40.311288741492746	26.565051177078	26.128639098312835	8.54400374531753	-1.0	15.524174696260024	12.119560680172375	27.014765193529602	21.540659228538015	27.520188859227176	-1.0	1.193314711214104	-1.0	0.1869511235968602	0.05970149253731343	39.0	4.0	45.79301256742124	208.0	28.0	15300.0	1621.0	0.5625	0.13849765258215962	0.11864406779661017	0.08702601039604928	-1.0	26.011382296405635	11.40175425099138	2.0	0.1906779661016949	197.0	24259.0	161.0	0.0013321480749219675	23.853720883753127	0.495877560374856
8	88	small	api	A1	1205.0	46.0	111.32590171999989	17.31370848	5.952336757176486E-5	1251.0	131.05382375999986	41.773197148410844	36.069377593742864	30.49625827996651	30.779229699812035	5.0990195135927845	-1.0	14.142135623730951	11.370927590541635	19.68428754155068	18.439088914585774	22.220497880335532	-1.0	1.15813468197071	-1.0	0.1555227329175054	0.038174273858921165	33.0	3.0	38.62641583165593	87.0	19.0	9813.0	1821.0	0.6666666666666666	0.08473221422861711	0.1792452830188679	0.04800630107560261	-1.0	29.138729756821135	9.70820393249937	1.0	0.42452830188679247	84.0	12553.0	157.0	2.1589043061702651E-4	21.93171219946131	0.5250187607508908
8	89	medium	iso	A1	1339.0	571.0	116.81118307999986	70.76955256000001	4.339016481168897E-5	1910.0	189.58073564	43.04648650006177	38.05259518088089	29.291362170984257	34.422480850879936	24.698178070456937	27.55263283098996	16.64331697709324	23.81146716813994	37.78980101526708	20.12461179749811	42.122516675904095	0.8963999274391498	1.131236550239023	0.7924071470725962	0.6058456963964866	0.42643764002987306	50.0	3.0	42.15447781671598	97.0	459.0	4487.0	22243.0	0.5333333333333333	0.29109947643979056	0.8255395683453237	-1.0	0.15323803610625303	85.91614725785908	28.341511585283307	1.0	0.20503597122302158	162.0	18814.0	161.0	9.622225127466364E-4	28.0178514522438	0.6508742926604149
9	91	medium	iso	A1	1371.0	488.0	119.81118307999988	64.69848476000001	4.143618808837955E-5	1859.0	187.33809496	44.41846462902562	37.73592452822641	0.6295986084102765	3.5389992949997087	23.706539182259394	26.495000479872584	15.652475842498529	0.42775003950911644	43.883912232263306	20.248456731316587	6.929603760968134	0.8947551897675377	1.1770869584976162	0.7601436608469141	0.5400037216626079	0.3559445660102115	89.0	4.0	43.9089968002003	175.0	380.0	4525.0	12250.0	0.8666666666666667	0.29854760623991394	0.6846846846846847	-1.0	0.10352931549576944	0.0	0.0	0.0	0.023423423423423424	148.0	12917.0	118.0	6.588690354183966E-4	32.2490309931942	0.7260275937615546
9	93	medium	iso	A1	1449.0	490.0	122.98275595999989	65.11269832	3.7050500486407607E-5	1939.0	190.50966784000002	44.598206241955516	39.6232255123179	16.382065346534713	25.477287336693898	23.769728648009426	25.276860277648094	15.231546211727817	16.413216173510023	40.45607037977426	19.72308292331602	38.15666967180461	0.9403750460664848	1.125557186859788	0.835475138042567	0.5294457569415495	0.33816425120772947	123.0	3.0	42.720018726587654	62.0	353.0	2389.0	17670.0	0.5333333333333333	0.21402784940691078	0.8506024096385543	-1.0	0.15602929873622198	54.11415574791164	19.0	2.0	0.2216867469879518	197.0	9200.0	66.0	8.096535816255418E-4	28.319604517012593	0.6349942498443151
9	94	medium	iso	A1	1189.0	359.0	109.9116881599999	57.35533900000001	9.069870873133765E-5	1548.0	169.68124072	40.45985664828782	35.4682957019364	12.528807709151515	18.185476758612385	21.540659228538015	20.7433964129316	15.231546211727817	11.196282872128517	38.48507443016151	17.88854381999832	35.87470084752838	1.0384345359716212	1.1407330362952541	0.9103221375477415	0.5218311169646224	0.30193439865433136	135.0	3.0	40.311288741492746	4.0	271.0	184.0	19002.0	0.26666666666666666	0.1776485788113695	0.9854545454545455	-1.0	0.17812293214413377	39.990796395367965	14.560219778561036	3.0	0.2545454545454545	156.0	6598.0	56.0	5.809657045679033E-4	28.319604517012593	0.6999432737290981
9	95	medium	iso	A1	1767.0	531.0	135.81118307999986	66.52691188	2.9593183126266287E-5	2298.0	204.75230852000004	49.9799959983992	43.657759905886145	57.20827522362147	58.17532830609851	24.20743687382041	26.197214649591135	17.029386365926403	38.27531318852589	24.829491992644588	22.20360331117452	45.04749682842262	0.9240462086376126	1.1448135705116802	0.8071586784428189	0.489848555702605	0.300509337860781	125.0	3.0	45.617978911828175	86.0	390.0	3206.0	18737.0	0.6428571428571429	0.2071366405570061	0.819327731092437	-1.0	0.12686195048454169	54.28367849384266	19.4164878389476	2.0	0.14915966386554622	157.0	10229.0	90.0	6.159204818107476E-4	30.14962686336267	0.6032338790969156
9	96	medium	iso	A1	1416.0	382.0	120.39696951999989	56.284271200000006	3.7563078321705674E-5	1798.0	179.09545427999996	43.41658669218482	40.311288741492746	48.73139699916044	47.03733069681991	20.615528128088304	22.420784812690986	15.620499351813308	28.97510135743687	27.163606875036653	18.439088914585774	39.59440364142761	0.9194828950153056	1.077032961426901	0.8537184356894091	0.46748910229547164	0.269774011299435	70.0	4.0	40.496913462633174	83.0	238.0	2971.0	10510.0	0.6923076923076923	0.17853170189099	0.7414330218068536	-1.0	0.09758270186240124	43.19598573828043	15.132745950421556	4.0	0.26791277258566976	143.0	23536.0	226.0	3.2165748822568876E-4	26.1725046566048	0.6028227147878479
9	100	small	api	A1	1204.0	255.0	111.9116881599999	45.870057640000006	5.667031848068915E-5	1459.0	159.78174579999998	40.718546143004666	36.24913792078372	1.3836869673685044	2.8754536839852562	16.15549442140351	18.46522379235627	13.92838827718412	1.3016181818933938	35.173250265600636	19.697715603592208	25.94670316164798	0.8749146288760996	1.1232969521092633	0.7788809782072627	0.4098772737162153	0.21179401993355482	113.0	4.0	41.14608122288197	111.0	159.0	5418.0	8648.0	0.6428571428571429	0.1850582590815627	0.5888888888888889	-1.0	0.030171166170476632	54.28216582311733	18.027756377319946	4.0	0.3814814814814815	123.0	7201.0	80.0	4.29732318711808E-4	25.612496949731394	0.6290130511973486
9	101	small	api	A1	1796.0	336.0	136.56854239999984	50.455844080000006	3.4760255458056624E-5	2132.0	189.43860004000007	49.25444142409901	45.27692569068709	32.62968643571288	39.17365797044424	18.384776310850235	22.204154452192967	17.69180601295413	24.261771435201283	33.35032087460365	22.02271554554524	38.40875470536019	0.8279881294482027	1.087848626485478	0.7611243966205032	0.36945436477031673	0.1870824053452116	125.0	6.0	47.20169488482379	78.0	225.0	5478.0	18343.0	0.6428571428571429	0.14212007504690433	0.7425742574257426	-1.0	0.08824472786508301	65.80929622788061	21.597930952556872	5.0	0.44884488448844884	141.0	9910.0	69.0	3.3534176009588723E-4	22.847319317591726	0.46386312902968146
9	104	small	api	A1	1216.0	176.0	112.63961019999988	36.1421356	4.401310247317594E-5	1392.0	151.19595935999993	42.20189569201838	36.138621999185304	5.063616853030084	0.7123442121633037	13.341664064126334	15.78731851670024	13.152946437965905	1.63499764331795	32.126294135569786	19.235384061671343	131.51068863210253	0.8450874067064126	1.1677782205688354	0.7236711490429774	0.32086524035219044	0.14473684210526316	106.0	4.0	41.0	126.0	101.0	6176.0	4908.0	0.7142857142857143	0.16307471264367815	0.44493392070484583	0.06324517502646838	-1.0	93.76672367646756	42.451120679418466	1.0	0.31277533039647576	148.0	15167.0	145.0	5.093299110288938E-4	23.769728648009426	0.5632384104609068
10	105	medium	iso	A1	1586.0	642.0	127.71067799999985	75.18376612	6.337570886092255E-5	2228.0	205.72287124000007	47.01063709417264	40.607881008493905	59.32624132166375	62.40270413135629	27.459060435491963	28.263176836238895	17.46424919657298	40.6078308655093	23.81311154348915	20.09975124224178	45.82110696796691	0.971548973230925	1.1576727454540037	0.8392259185905887	0.5887038366517802	0.4047919293820933	136.0	3.0	42.04759208325728	80.0	497.0	3974.0	30536.0	0.7222222222222222	0.2589766606822262	0.8613518197573656	-1.0	0.16192796228022918	85.74798599221211	28.794564628573756	3.0	0.32062391681109187	152.0	24199.0	223.0	2.6738026372553366E-4	33.24154027718932	0.7071067811865475
10	106	medium	iso	A1	1251.0	483.0	112.05382375999986	64.52691188	3.2382161141327105E-5	1734.0	178.99494919999998	41.10960958218893	37.12142238654117	2.4275445268221745	4.184916125118406	23.0	24.831100938428246	15.0	2.5298221281347035	41.404663431142076	19.026297590440446	34.66666666666676	0.9262577626755782	1.1074362710059766	0.8363982532684984	0.5758564028855063	0.38609112709832133	115.0	4.0	40.44749683231337	114.0	377.0	4747.0	19667.0	0.6875	0.2831603229527105	0.7678207739307535	-1.0	0.17371581798225139	38.20077825709698	16.97056274847714	1.0	0.1120162932790224	130.0	20592.0	227.0	4.767929953356911E-4	30.0	0.7297563831157798
10	113	small	api	A1	1644.0	358.0	131.46803731999987	53.870057640000006	6.305628402920943E-5	2002.0	188.16652208	48.877397639399746	43.04648650006177	38.01566048401912	47.34862242613312	19.4164878389476	22.09616580410136	16.278820596099706	27.4564535923292	29.13129739399755	20.248456731316587	37.33084051556973	0.8787265632910677	1.1354561455167684	0.7738974039293626	0.4097578296455248	0.21776155717761558	116.0	3.0	44.41846462902562	81.0	298.0	4959.0	21625.0	0.6470588235294118	0.1893106893106893	0.7862796833773087	-1.0	0.13547984797821605	65.90524599577255	21.591442016063425	3.0	0.36939313984168864	139.0	22754.0	211.0	2.8943677823912143E-4	27.80287754891569	0.5688289248547057
10	115	medium	E	B	1197.0	328.0	110.4974745999999	53.69848476000001	4.0356176804443994E-5	1525.0	166.61017291999997	41.677331968349414	35.84689665786984	4.635463426902639	4.252085824139126	19.4164878389476	21.639760861576416	14.422205101855956	2.9512445780696477	37.604370968722606	18.027756377319946	39.80380006984268	0.8972598155381438	1.1626482584009	0.7717379775481108	0.4859702446086497	0.27401837928153716	93.0	3.0	40.311288741492746	121.0	279.0	4397.0	10744.0	0.8461538461538461	0.26229508196721313	0.6975	-1.0	0.1016724577389787	54.64926958197352	22.069582262069922	2.0	0.1825	164.0	22552.0	182.0	0.0018850932959873295	30.610455730027933	0.7344629390689912
10	116	small	api	A1	1182.0	94.0	110.91168815999991	24.727922040000003	3.91393070598684E-5	1276.0	137.63961019999988	41.048751503547585	36.05551275463989	3.212209760109225	10.114706305552556	9.848857801796104	-1.0	13.892443989449804	2.8259081153777563	28.5670601055993	18.867962264113206	16.09109161983589	-1.0	1.1384875256909257	-1.0	0.22295145309056869	0.07952622673434856	109.0	3.0	39.44616584663204	97.0	72.0	7803.0	5590.0	0.7692307692307693	0.13244514106583072	0.4260355029585799	0.011813045630222835	-1.0	43.3022226389305	15.889957217937987	3.0	0.5207100591715976	116.0	18347.0	214.0	4.040690402443866E-4	28.231188426986208	0.6877477972636113
11	121	small	api	A1	1341.0	302.0	112.91168815999991	48.455844080000006	4.844283688280698E-5	1643.0	163.78174579999995	43.32435804486894	38.897300677553446	26.565051177077976	35.60916344360652	17.204650534085253	22.644278136441635	20.808652046684813	18.28070941477688	30.053499333813605	18.384776310850235	31.39650512210949	0.7597791561479568	1.1138139996915062	0.6821418624280116	0.42914816764882957	0.22520507084265473	116.0	5.0	40.22437072223753	40.0	201.0	2428.0	15724.0	0.5555555555555556	0.14668289713937918	0.8340248962655602	-1.0	0.14097107442822465	39.23469472600521	14.317821063276353	4.0	0.3900414937759336	225.0	21344.0	140.0	6.010440545190787E-4	27.202941017470888	0.6278902272319447
11	125	medium	iso	A1	1675.0	471.0	132.12489155999987	62.11269832000001	5.834483640436203E-5	2146.0	196.6518034400001	49.040799340956916	42.37924020083418	21.78157022831053	35.53767779197438	22.80350850198276	25.205295103805405	16.492422502470642	22.28756493957002	39.21731470700802	22.02271554554524	38.34497660410331	0.9047110302842662	1.1571892065207816	0.7818177227943396	0.4701059549539438	0.28119402985074626	94.0	4.0	47.38143096192854	84.0	372.0	4393.0	25350.0	0.6470588235294118	0.2124883504193849	0.8157894736842105	-1.0	0.12879347317862305	72.9750368565428	25.999396778983915	6.0	0.3267543859649123	226.0	26963.0	143.0	1.955745249574897E-4	34.48187929913333	0.7031263715625338
12	128	medium	iso	A1	1328.0	555.0	115.81118307999986	69.52691187999999	3.4237216523185386E-5	1883.0	188.16652208	42.579337712087536	37.48332962798263	3.758555685471995	4.033411072770196	25.709920264364882	26.09023102164829	15.524174696260024	3.1235807588017885	45.113388185707194	19.4164878389476	44.40804409299387	0.9854232506807684	1.135953986336917	0.8674851820877346	0.6003471342829846	0.41792168674698793	94.0	4.0	42.44997055358225	104.0	466.0	4232.0	25823.0	0.6875	0.3027084439723845	0.8175438596491228	-1.0	0.20662831630572057	63.45943055844402	21.213203435596427	3.0	0.25263157894736843	114.0	19321.0	218.0	3.6091117356453617E-4	32.0624390837628	0.7530046451300445
12	129	small	api	A1	1508.0	280.0	126.81118307999988	48.455844080000006	6.556497926204134E-5	1788.0	177.68124071999995	48.27007354458868	39.05124837953327	44.48383577023517	50.042451069170916	18.0	19.332599154150614	15.132745950421556	27.78118825034052	25.4793391066463	20.09975124224178	36.24324324324324	0.9310698399359038	1.236069922156112	0.7532501383997857	0.3821101806883328	0.1856763925729443	77.0	4.0	42.5440947723653	77.0	245.0	5171.0	25100.0	0.8125	0.18008948545861297	0.7608695652173914	-1.0	0.1404113809986801	79.5072858025257	30.811388300841898	7.0	0.39751552795031053	147.0	17765.0	171.0	2.1792475406048932E-4	29.698484809834994	0.6152566720745
12	130	medium	iso	A1	1244.0	492.0	113.81118307999988	65.94112544	5.2090404547380415E-5	1736.0	182.16652208	42.37924020083418	37.0	3.7659352224344786	1.639921999258604	23.08679276123039	25.42262654785502	14.866068747318506	1.8877167127320347	41.567567567567565	18.681541692269406	65.96226503208712	0.908119887525087	1.1453848702928158	0.7928513035910171	0.5793905629963342	0.3954983922829582	77.0	4.0	41.0	110.0	353.0	6037.0	22554.0	0.9333333333333333	0.266705069124424	0.7624190064794817	-1.0	0.07693070107689925	55.025249086023436	19.235384061671343	2.0	0.2591792656587473	167.0	16749.0	128.0	2.7044358225844923E-4	30.870698080866262	0.72843915876195
12	133	medium	iso	A1	1261.0	544.0	113.39696951999989	69.59797968	3.8298533197948675E-5	1805.0	185.82337632000002	41.677331968349414	36.71511950137164	29.054604099077146	42.02472609554992	24.515301344262525	29.864621022533807	15.297058540778355	26.41723805247709	35.02644189819282	19.0	39.461033304141864	0.8208810460298475	1.135154468632259	0.723144795455831	0.6137551997606511	0.4314036478984933	93.0	3.0	40.44749683231337	61.0	393.0	2782.0	19152.0	0.75	0.2515235457063712	0.8656387665198237	-1.0	0.15277299973485423	72.02103564160856	26.480187916863493	5.0	0.23127753303964757	302.0	18606.0	79.0	0.0018196316434591268	21.470910553583888	0.5151699866462018
13	137	large	iso	A1	1346.0	807.0	116.98275595999988	87.66904747999993	4.4774814186497826E-5	2153.0	207.48023056000008	44.10215414239989	38.27531841800928	16.99082329198616	22.015341260063778	31.575306807693888	31.0427256668698	16.278820596099706	17.414115363168698	48.80429679511353	20.8806130178211	46.455623809020935	1.0171563910508181	1.1522348073177355	0.8827683251633721	0.7494185511407918	0.5995542347696879	91.0	3.0	42.720018726587654	116.0	657.0	4847.0	35166.0	0.8235294117647058	0.35903390617742686	0.8499353169469599	-1.0	0.20833757896963948	74.82313674093028	25.298221281347036	3.0	0.1371280724450194	112.0	16914.0	184.0	3.8627651137762467E-4	30.675723300355934	0.6955606567721879
13	141	large	api	A1	1343.0	676.0	118.15432883999986	80.01219323999997	4.645440085115184E-5	2019.0	200.99494920000004	43.86342439892262	38.2099463490856	12.686844814545537	7.84117629437219	29.410882339705484	28.764142745651434	15.0	8.344081772352224	48.41671283959477	19.72308292331602	61.16126668370586	1.0224842297499661	1.1479582828561683	0.8906980724125119	0.6771837648737311	0.5033507073715562	100.0	4.0	41.88078318274385	41.0	523.0	2013.0	30920.0	0.3076923076923077	0.27934621099554235	0.9273049645390071	-1.0	0.2820345420135622	96.93092427916861	36.07680962081059	6.0	0.23581560283687944	166.0	14228.0	110.0	2.970379208160603E-4	27.586228448267445	0.6289118742162096
13	144	medium	E	A1	1164.0	320.0	109.1543288399999	50.284271200000006	4.486168017054016E-5	1484.0	162.26702715999994	40.496913462633174	35.11409973215888	0.7848246029918862	3.8353190971332936	17.72004514666935	23.08170030970927	14.560219778561036	1.432207915141905	35.88302162410396	18.027756377319946	21.411721218892154	0.76770969681187	1.153294937689788	0.6656664065045672	0.460671342441283	0.27491408934707906	115.0	3.0	39.84971769034255	102.0	234.0	7795.0	16461.0	0.9333333333333333	0.22641509433962265	0.6964285714285714	-1.0	0.03739030959047791	80.50585646734919	28.63487550540785	2.0	0.3273809523809524	190.0	22806.0	182.0	8.882987099068216E-4	26.248809496813376	0.6481681504204848
13	145	small	api	A1	1175.0	157.0	111.3259017199999	34.384776280000004	6.340386707402284E-5	1332.0	148.1248915599999	41.23105625617661	34.539832078341085	2.3674694675575267	5.73092520886517	13.601470508735444	14.508938207548708	13.92838827718412	0.5820855000871991	32.77375516570169	18.788294228055936	5.829201646600905	0.9374545755290952	1.193724861274916	0.7853187999518412	0.30886591304225397	0.13361702127659575	99.0	4.0	40.311288741492746	100.0	144.0	7607.0	10688.0	1.0	0.1831831831831832	0.5901639344262295	-1.0	0.04518256080884	42.788878029907394	13.06225774829855	4.0	0.3114754098360656	125.0	18959.0	211.0	3.7130200633636313E-4	23.021728866442675	0.5583589400039664
13	148	medium	E	A1	1164.0	538.0	107.66904747999993	69.94112543999998	4.218428260253851E-5	1702.0	180.02438648000003	40.311288741492746	34.9857113690718	64.59228189105153	69.84578884315447	24.839484696748443	26.37900187596457	15.620499351813308	38.69883719183304	14.92037690739827	17.204650534085253	41.22297460311444	0.941638535587699	1.152221497406192	0.8172374302227966	0.6495936118780274	0.46219931271477666	116.0	3.0	35.84689665786984	442.0	438.0	5809.0	6991.0	0.8461538461538461	0.5170387779083431	0.49772727272727274	-1.0	0.09971075199657324	0.0	0.0	0.0	0.0	151.0	17344.0	159.0	3.921086730629987E-4	24.186773244895647	0.6
14	151	small	api	A1	1065.0	111.0	104.91168815999991	28.142135600000003	4.5518029222918756E-5	1176.0	135.05382375999986	37.73592452822641	34.132096331752024	5.440332031005511	8.042894233505322	9.848857801796104	14.119811981240339	13.0	3.073993852018444	27.83303992717976	17.88854381999832	21.97052894246821	0.6975204637909733	1.1055847306138609	0.6309063832707644	0.26824595136702667	0.10422535211267606	35.0	4.0	37.12142238654117	91.0	66.0	9783.0	7250.0	0.6923076923076923	0.13350340136054423	0.42038216560509556	-1.0	0.00576792349814431	34.78967878778994	13.614226788360828	3.0	0.5414012738853503	96.0	14051.0	202.0	2.782872752601181E-4	23.600847442411894	0.6254212063827533
14	155	medium	iso	A1	1592.0	459.0	129.63961019999982	62.52691188000001	5.314537992331724E-5	2051.0	194.99494920000006	46.84015371452148	42.44997055358225	40.92031016523137	51.63755810969835	23.769728648009426	23.712041518024176	15.231546211727817	33.49690117506116	29.328642252613708	21.095023109728988	42.720165233364014	1.0024328200480503	1.1034201697595467	0.9084778831498946	0.4823133283379781	0.28831658291457285	44.0	4.0	43.18564576337837	51.0	320.0	2902.0	23968.0	0.7333333333333333	0.18088737201365188	0.862533692722372	-1.0	0.1235696743397167	68.10113362301247	23.719495714843617	9.0	0.42318059299191374	147.0	12768.0	105.0	3.9897937621837496E-4	33.24154027718932	0.7096804267506858
14	157	small	api	A1	1392.0	114.0	122.22539663999987	27.899494920000002	4.0690026110825746E-5	1506.0	152.9533186799999	44.598206241955516	39.56008088970496	29.385223649526466	36.35306829204694	10.44030650891055	-1.0	13.341664064126334	15.269672423716294	26.112181187901108	20.223748416156685	25.760321494811894	-1.0	1.127353767710866	-1.0	0.22826266624582608	0.08189655172413793	37.0	4.0	41.30375285612676	96.0	60.0	12463.0	6872.0	0.7142857142857143	0.10358565737051793	0.38461538461538464	0.025891049609587574	-1.0	49.62709914873561	15.539326022503335	3.0	0.5833333333333334	125.0	15272.0	161.0	3.112849667361396E-4	26.076809620810597	0.5847053462046862
14	158	medium	iso	A1	1506.0	655.0	125.56854239999987	78.01219323999997	4.2251452434542405E-5	2161.0	206.40916276000007	47.12748667179272	38.897300677553446	82.44900057445504	79.80706674553952	28.178005607210743	28.93151809755356	15.652475842498529	46.49091548757219	7.172734229370398	18.788294228055936	47.23642715026682	0.9739553075714152	1.2115875870787272	0.8038670236955218	0.6212717910787826	0.4349269588313413	54.0	5.0	39.11521443121589	50.0	498.0	2130.0	27771.0	0.8	0.25358630263766774	0.9087591240875912	-1.0	0.17492437121379173	66.18124832129553	22.47220505424423	7.0	0.1624087591240876	158.0	19196.0	153.0	2.6330082006651004E-4	29.068883707497267	0.6168137908550066
14	161	small	api	A1	1666.0	270.0	131.88225087999984	45.870057640000006	2.6266085232053442E-5	1936.0	180.16652208000002	48.373546489791295	42.5440947723653	71.56505117707799	70.26309850449911	17.26267650163207	19.73784509422891	16.278820596099706	35.59796882710283	12.857248530654042	20.396078054371138	37.81975691578935	0.8745978306760271	1.1370214068160769	0.7692008483156914	0.34781069729949743	0.16206482593037214	49.0	4.0	41.97618372363071	101.0	184.0	11984.0	21496.0	0.7647058823529411	0.1472107438016529	0.6456140350877193	-1.0	0.03421920732572198	56.93278219163323	18.77244111428583	6.0	0.37894736842105264	140.0	16501.0	155.0	2.2858065850360222E-4	22.67156809750927	0.4686769886159547
15	163	medium	iso	A1	1330.0	643.0	115.56854239999991	76.01219323999997	5.087531722715286E-5	1973.0	194.40916276000002	44.40720662234904	37.20215047547655	21.094090117807553	17.402704131356273	28.460498941515414	29.10027566662361	16.76305461424021	15.583056279242156	45.3737211001477	19.6468827043885	52.10228906753618	0.9780147537969208	1.1936731090752943	0.8193321491128857	0.6577239070551782	0.48345864661654137	89.0	3.0	41.6293165929973	56.0	353.0	1898.0	14191.0	0.058823529411764705	0.20729853015712113	0.863080684596577	-1.0	0.20994651509801582	61.36889912760075	21.470910553583888	4.0	0.14180929095354522	148.0	14509.0	140.0	2.8062812189951034E-4	30.23243291566195	0.6808001496866665
15	168	small	api	A1	1345.0	79.0	118.15432883999988	23.142135600000003	5.267201317479693E-5	1424.0	143.2964644399999	42.190046219457976	38.58756276314948	0.9640206953786361	1.6846843178962985	8.06225774829855	-1.0	14.7648230602334	0.5688545557679726	28.040122840649918	19.72308292331602	19.34941859591644	-1.0	1.0933586678801288	-1.0	0.19586362875742122	0.058736059479553904	142.0	3.0	41.677331968349414	107.0	31.0	13197.0	3276.0	0.6428571428571429	0.09691011235955056	0.2246376811594203	0.04053614959164413	-1.0	97.65909492378412	42.27749209138427	6.0	0.6231884057971014	176.0	16004.0	141.0	2.9928013471222675E-4	24.413111231467404	0.5786462310204372
15	169	small	api	A1	1445.0	71.0	124.63961019999985	22.556349160000003	4.4659754688682635E-5	1516.0	150.02438647999998	45.221676218380054	39.408120990476064	58.63244278033848	54.90418321297389	8.0	-1.0	14.035668847618199	22.378648573594432	15.352165614448175	19.026297590440446	27.351351351351347	-1.0	1.1475217564752447	-1.0	0.18097255859357647	0.04913494809688582	114.0	3.0	39.319206502675	112.0	24.0	11781.0	2311.0	0.8	0.08970976253298153	0.17647058823529413	0.048752713284363064	-1.0	59.85089946841565	24.627416997969522	2.0	0.47058823529411764	109.0	14932.0	165.0	4.3591021477767353E-4	26.419689627245813	0.5842262347742807
15	170	small	api	A1	1124.0	195.0	107.91168815999991	38.870057640000006	4.1518148186975485E-5	1319.0	149.19595935999993	39.05124837953327	34.828149534535996	12.831779042530087	16.504361381755018	14.422205101855956	16.53454063545335	13.038404810405298	8.194360315705342	31.468797930627744	18.601075237738275	28.844410203711917	0.872247098956706	1.121255332294057	0.7779201345442994	0.36020247947903145	0.17348754448398576	114.0	4.0	38.8329756778952	40.0	112.0	3012.0	8506.0	0.5833333333333334	0.1152388172858226	0.7368421052631579	-1.0	0.05621981179558125	53.27908630179392	18.251407699364425	2.0	0.506578947368421	116.0	16308.0	210.0	2.2544925013318312E-4	26.627053911388696	0.6818489809238446
15	172	medium	E	A1	1229.0	545.0	112.15432883999989	70.76955255999998	6.909496336348642E-5	1774.0	185.33809496000003	43.32435804486894	35.73513677041127	5.253802751262242	4.8169152964926525	24.73863375370596	26.109840230470372	15.524174696260024	3.646909201432761	44.77385969667819	20.615528128088304	43.43004592317248	0.9474831532992606	1.2123742053435078	0.7815104850657933	0.6310015252372496	0.4434499593165175	110.0	3.0	42.37924020083418	119.0	433.0	2490.0	11384.0	0.4375	0.3111612175873732	0.7844202898550725	-1.0	0.23765128095197227	0.0	0.0	0.0	0.0	141.0	23790.0	238.0	2.8306396563345407E-4	29.154759474226502	0.6729415227349089
15	173	small	api	A1	1416.0	257.0	120.56854239999991	46.284271200000006	4.1921837886003195E-5	1673.0	169.68124071999998	43.41658669218482	39.824615503479755	63.434948822921996	66.52619615255892	17.0	18.491880272662414	14.7648230602334	32.6603288750759	15.568260789506587	19.697715603592208	35.60709010339734	0.9193224133692913	1.0901947487325072	0.8432643933004841	0.383883476391766	0.18149717514124294	113.0	3.0	39.56008088970496	98.0	187.0	4039.0	8751.0	0.7857142857142857	0.17035265989240886	0.656140350877193	-1.0	0.060798678471067735	33.88872546941461	13.186912597118443	1.0	0.23859649122807017	131.0	21241.0	226.0	2.8328156736411535E-4	23.853720883753127	0.5494149287430489
16	178	medium	iso	A1	1502.0	543.0	126.71067799999982	70.35533899999999	6.045864304780124E-5	2045.0	199.48023056000005	47.75981574503821	38.27531841800928	50.596132543021206	59.116941695569594	25.495097567963924	26.854038265617497	15.297058540778355	37.604835194251926	25.76072625266699	20.248456731316587	43.81741170532365	0.949395294509821	1.2477966929875701	0.760857357488828	0.5552439629436762	0.3615179760319574	113.0	3.0	41.340053217188775	22.0	433.0	884.0	23058.0	0.125	0.22249388753056235	0.9516483516483516	-1.0	0.1864605472570768	65.62572925028967	21.02379604162864	3.0	0.4703296703296703	159.0	19567.0	170.0	6.888748952748791E-4	30.463092423455635	0.6378394042824685
16	180	small	E	A1	1436.0	52.0	124.15432883999988	19.485281360000002	5.260733216012676E-5	1488.0	145.63961019999994	46.647615158762406	38.58756276314948	6.441600099335034	14.036243467926482	5.656854249492381	-1.0	14.212670403551895	3.7729688731351945	26.511132778174556	21.400934559032695	15.556349186104043	-1.0	1.2088769494224225	-1.0	0.15694403523465594	0.036211699164345405	99.0	4.0	45.48626166217664	94.0	11.0	11554.0	1136.0	0.5	0.07056451612903226	0.10476190476190476	0.045439859843514764	-1.0	22.568899670672067	10.816653826391969	1.0	0.5047619047619047	161.0	13262.0	119.0	9.621325974096321E-4	25.632011235952593	0.5494817076653449
16	185	small	api	A1	1405.0	342.0	121.22539663999987	55.94112544000001	4.5392663593864166E-5	1747.0	179.58073564000003	42.95346318982906	39.81205847478876	56.38204795451985	60.37967454926503	19.924858845171276	21.300584688058553	14.317821063276353	33.734183285670625	21.249843198530787	20.615528128088304	38.805269444426315	0.9354137051618808	1.0789058600682406	0.8670021544815004	0.46146374431858544	0.24341637010676156	132.0	4.0	41.677331968349414	100.0	258.0	4314.0	12659.0	0.6428571428571429	0.20492272467086434	0.7206703910614525	-1.0	0.11961648303198348	62.82302735964622	22.077171298246483	4.0	0.329608938547486	109.0	13723.0	175.0	4.992970491156188E-4	28.635642126552707	0.6666666666666667
17	189	medium	iso	A1	1498.0	568.0	123.81118307999986	69.52691187999999	2.9630394992595465E-5	2066.0	196.16652208000002	46.52956049652737	39.319206502675	23.82426058289542	32.98099754545546	24.08318915758459	28.02478993769102	17.69180601295413	22.759724972666273	38.83598210193061	21.633307652783937	41.8099956030854	0.8593530660222612	1.1833799467281167	0.7261852530104592	0.5615559931696604	0.37917222963951935	132.0	4.0	44.721359549995796	46.0	420.0	2448.0	26427.0	0.2857142857142857	0.22555663117134558	0.9012875536480687	-1.0	0.1673602117909623	76.19280117857005	26.30645187353682	5.0	0.23390557939914164	156.0	14276.0	135.0	5.604413044330438E-4	32.7566787083184	0.7039971656461943
17	191	small	api	A1	1158.0	63.0	108.25483391999991	21.0710678	6.915318096041983E-5	1221.0	131.74011527999988	40.80441152620633	35.0	16.876264616711182	27.407575437818394	6.708203932499369	-1.0	14.7648230602334	9.043139851753836	23.4	18.601075237738275	19.645454373748162	-1.0	1.165840329320181	-1.0	0.19464320471427146	0.054404145077720206	126.0	11.0	39.05124837953327	110.0	17.0	13568.0	1695.0	0.5714285714285714	0.10401310401310401	0.13385826771653545	0.06757963993430859	-1.0	8.94427190999916	4.47213595499958	1.0	0.3228346456692913	114.0	16553.0	196.0	6.480537519827889E-4	21.213203435596427	0.5198752449100363
17	192	small	api	A1	1138.0	204.0	108.56854239999991	37.970562720000004	4.886079730236053E-5	1342.0	148.9533186799999	40.311288741492746	35.22782990761707	21.059573319099655	31.90015691773371	14.317821063276353	17.75552746574124	13.92838827718412	14.263994477758974	29.60727364516085	18.439088914585774	26.992613479947234	0.80638669230763	1.144302355473123	0.7046972231165438	0.3497381643027385	0.17926186291739896	138.0	3.0	39.45883931389772	94.0	126.0	5109.0	7023.0	0.8571428571428571	0.16393442622950818	0.5727272727272728	-1.0	0.007717225850087926	50.367567762145065	15.050496352138188	1.0	0.38181818181818183	109.0	14688.0	178.0	2.655966334736548E-4	25.709920264364882	0.6377846272600421
17	193	large	iso	A1	1305.0	692.0	113.98275595999989	79.59797967999998	3.752292091587297E-5	1997.0	196.40916276000004	43.08131845707603	36.76955262170047	34.33021719550334	40.23635830927384	28.460498941515414	29.78773410591146	17.08800749063506	28.78277741744304	36.66076696305639	18.439088914585774	44.55936702964533	0.9554435674873084	1.1716574009021397	0.8154632631959194	0.6983335243090051	0.5302681992337165	138.0	3.0	40.19950248448356	16.0	498.0	731.0	30519.0	0.29411764705882354	0.257386079118678	0.9688715953307393	-1.0	0.22015602724114497	76.07619002878023	23.769728648009426	4.0	0.2529182879377432	275.0	22777.0	125.0	0.0017360536870614594	27.202941017470888	0.6314324164562065
17	198	medium	iso	A1	1596.0	469.0	128.63961019999988	63.52691188000001	2.3656120247491433E-5	2065.0	194.9949492	47.853944456021594	40.792156108742276	43.01411809978664	50.348900802696356	22.825424421026653	25.203941778232675	15.652475842498529	32.41112133244083	29.809652541003974	20.808652046684813	42.095402231881515	0.9056291520535005	1.1731163297290355	0.7719858032005072	0.4938363213417143	0.29385964912280704	134.0	3.0	44.04543109109048	67.0	362.0	4364.0	28521.0	0.8	0.20774818401937045	0.8438228438228438	-1.0	0.11588143461020327	70.29435866550398	25.080022302436888	3.0	0.3473193473193473	166.0	17258.0	142.0	5.794436217705818E-4	27.202941017470888	0.5684576543626565
18	199	small	api	A1	1873.0	171.0	143.8822508799999	35.55634916	3.108799172065916E-5	2044.0	182.26702716	51.85556864985669	44.04543109109048	21.595310448967687	32.04241990590687	12.649110640673518	16.257199028963274	14.560219778561036	14.88750427582349	33.329223114289086	24.186773244895647	28.06067073160907	0.7780621137834562	1.1773200389982346	0.6608756226093787	0.24712116291296116	0.09129738387613455	138.0	4.0	50.80354318352215	121.0	94.0	8390.0	6282.0	0.7333333333333333	0.10518590998043052	0.4372093023255814	0.01738655275618181	-1.0	40.42895461239442	15.21110255092798	2.0	0.3488372093023256	203.0	11026.0	69.0	6.199697043717362E-4	35.510561809129406	0.6847974621377051
18	202	medium	iso	A1	1475.0	565.0	123.39696951999987	70.355339	3.577523228678493E-5	2040.0	196.16652208000005	46.95742752749558	39.35733730830886	33.356568501238314	38.33334010909863	24.515301344262525	27.99365296172716	16.278820596099706	26.385602134497518	35.69855320734276	20.09975124224178	42.5412582150438	0.8757449904012089	1.1931047865268631	0.7340050935094385	0.570154512494709	0.38305084745762713	112.0	3.0	43.56604182158393	51.0	434.0	3167.0	33416.0	0.5294117647058824	0.23774509803921567	0.8948453608247423	-1.0	0.19594574321019062	145.49465855176737	61.048751503547585	3.0	0.3237113402061856	160.0	14212.0	121.0	6.415093638467756E-4	27.202941017470888	0.579310717171259
18	203	small	api	A1	1337.0	232.0	116.56854239999987	43.627416960000005	4.682197377649432E-5	1569.0	162.61017291999997	42.43819034784589	38.27531841800928	20.474030131721975	26.84434594021218	15.132745950421556	19.343424080369214	15.297058540778355	13.73762630360586	32.68424801428642	19.6468827043885	30.422037548606088	0.7823199185184132	1.1087612618756921	0.7055801329088303	0.37426406869097173	0.17352281226626776	116.0	4.0	42.720018726587654	71.0	156.0	7271.0	14844.0	0.5	0.14467813894200127	0.6872246696035242	-1.0	0.003832289402400623	42.53473048948925	16.18033988749895	2.0	0.43171806167400884	120.0	11360.0	139.0	3.763495283666216E-4	24.698178070456937	0.5819800012210131
18	204	large	iso	B	1522.0	875.0	122.39696951999989	90.25483391999995	2.7103736005422906E-5	2397.0	215.48023056000008	46.861498055439924	40.45985664828782	27.36077472981727	35.72413480766892	32.01562118716424	33.08199285233888	18.681541692269406	28.168113585237116	44.71098391982447	20.615528128088304	48.24271685737078	0.967765797244006	1.1582220486543175	0.835561538798546	0.7373943511342587	0.5749014454664915	121.0	4.0	44.10215414239989	100.0	693.0	4654.0	41984.0	0.8947368421052632	0.3308302044221944	0.8738965952080706	-1.0	0.16429171667969433	101.43141376260334	26.832815729997478	6.0	0.2597730138713745	439.0	37874.0	181.0	0.009739421597534057	38.01315561749642	0.8111809736113134
18	207	large	E	A1	1074.0	713.0	102.32590171999989	81.42640679999998	6.359361113313567E-5	1787.0	186.16652208000002	38.27531841800928	34.132096331752024	24.50054318622705	29.329701755797373	29.068883707497267	29.492511813228948	16.0312195418814	21.475980709627045	41.45658052311512	17.26267650163207	43.8433438670876	0.9856360791371571	1.1213878586883907	0.878943062831077	0.7957555753851222	0.6638733705772812	87.0	3.0	37.36308338453881	307.0	575.0	6907.0	15480.0	0.5882352941176471	0.493564633463906	0.6519274376417233	-1.0	0.12505657831141848	0.0	0.0	0.0	0.0	194.0	17578.0	130.0	8.137038888550143E-4	26.92582403567252	0.7034774666434492
19	209	medium	iso	A1	1448.0	368.0	124.22539663999987	56.11269832000001	2.60894648042935E-5	1816.0	182.75230851999999	44.64302857109943	39.293765408777	7.578535474859766	8.369678035311836	19.697715603592208	23.090194674906193	14.317821063276353	5.599978496123862	39.85365066719222	20.615528128088304	38.47210078826604	0.8530770693327744	1.1361351630894496	0.7508587860383037	0.4517006975845069	0.2541436464088398	105.0	4.0	43.86342439892262	87.0	298.0	3926.0	19131.0	0.7142857142857143	0.21200440528634362	0.7740259740259741	-1.0	0.11026981771753738	53.022616801875714	16.0312195418814	4.0	0.34025974025974026	133.0	14530.0	150.0	0.001106143542108092	31.016124838541646	0.6947585285157057
19	210	medium	iso	A1	1473.0	455.0	121.22539663999986	62.94112544000001	3.809801234525716E-5	1928.0	186.99494920000004	44.9221548904324	40.80441152620633	9.52002186577414	9.056243871615493	22.20360331117452	24.818862839199298	16.278820596099706	7.034390954101408	42.71596954365023	21.213203435596427	44.69005507217293	0.8946261339623426	1.1009141710469585	0.8126211447633215	0.5192074200995584	0.3088934147997284	127.0	4.0	44.9221548904324	65.0	356.0	4008.0	29171.0	0.5882352941176471	0.2183609958506224	0.8456057007125891	-1.0	0.11131323010287557	55.77030990426812	18.384776310850235	6.0	0.334916864608076	144.0	19846.0	186.0	4.1125865189896586E-4	30.805843601498726	0.6857605935564727
19	211	medium	iso	A1	1237.0	467.0	110.98275595999988	64.11269832	3.766932528540217E-5	1704.0	177.09545427999998	41.7612260356422	37.36308338453881	10.359052488083712	16.69924423399362	23.0	24.921226147791703	16.0	9.865610737777859	40.03952202239975	18.110770276274835	34.33333333333333	0.9229080408645164	1.1177135892623729	0.825710673763556	0.5776816205853398	0.37752627324171384	103.0	3.0	39.319206502675	9.0	356.0	475.0	25643.0	0.11764705882352941	0.2142018779342723	0.9753424657534246	-1.0	0.21939071058588616	129.3192720127116	56.348532152533565	5.0	0.3095890410958904	157.0	17268.0	161.0	4.204172296259214E-4	24.515301344262525	0.5870350004413019
19	215	small	api	A1	1867.0	142.0	141.2964644399999	31.556349160000003	3.926670400159642E-5	2009.0	175.68124071999995	51.62363799656123	44.553338819890925	16.177570233727693	14.109355864882673	11.045361017187261	-1.0	16.1245154965971	9.143098361867503	32.45548006728579	23.194827009486403	37.506549641096306	-1.0	1.158692914244931	-1.0	0.22333431544141774	0.0760578468130691	130.0	13.0	49.25444142409901	143.0	77.0	16213.0	6335.0	0.7647058823529411	0.1095072175211548	0.35	0.05107960427412247	-1.0	41.88115954613511	12.727679557769608	2.0	0.45454545454545453	148.0	20022.0	187.0	4.1062032117059044E-4	32.984845004941285	0.6389484795151106
19	216	small	api	A1	1274.0	279.0	113.56854239999988	47.041630520000005	3.0561513354000525E-5	1553.0	163.43860003999993	42.579337712087536	36.49657518178932	3.959264968908137	11.093723011557847	17.08800749063506	19.995374814840627	16.15549442140351	5.589565568382148	36.332176194483964	19.6468827043885	29.04961273407961	0.8545980082329985	1.1666666666666667	0.7325125784854272	0.4142135623640799	0.21899529042386184	100.0	4.0	41.23105625617661	39.0	245.0	1752.0	14680.0	0.6875	0.1828718609143593	0.8626760563380281	-1.0	0.1356756165630497	44.26086284235476	18.56046175039564	3.0	0.2711267605633803	109.0	14815.0	187.0	4.5890105231857564E-4	24.08318915758459	0.5656074155128954
19	217	medium	iso	A1	1193.0	421.0	111.3259017199999	59.284271200000006	5.4661733983586994E-5	1614.0	172.61017292	41.23105625617661	35.608987629529715	4.585335898561105	2.09206627948015	21.2602916254693	23.721105232102477	14.212670403551895	0.7761140001162655	40.60772564061511	19.4164878389476	21.260291625469254	0.8962605838743599	1.1578834165446659	0.7740507991287794	0.5325290007451112	0.3528918692372171	91.0	3.0	41.048751503547585	53.0	313.0	2414.0	18290.0	0.5833333333333334	0.22676579925650558	0.855191256830601	-1.0	0.16413065614899372	51.382879622633716	17.0	2.0	0.35792349726775957	123.0	12091.0	133.0	6.261046400440109E-4	26.92582403567252	0.6530471562110152
19	218	medium	E	A1	1468.0	498.0	123.05382375999986	65.52691188	3.080719161164879E-5	1966.0	190.99494920000004	45.27692569068709	39.6232255123179	42.27368900609373	45.69964231375308	23.021728866442675	25.89134879376858	15.033296378372908	29.418958546339116	32.17809715172313	21.02379604162864	41.10582151488156	0.8891668429411236	1.1426865204755121	0.7781371592369095	0.5325061008083872	0.33923705722070846	111.0	4.0	42.95346318982906	155.0	359.0	3981.0	10581.0	0.625	0.2614445574771109	0.6984435797665369	-1.0	0.11937994105045253	0.0	0.0	0.0	0.0	142.0	16055.0	165.0	6.698362140276023E-4	31.400636936215164	0.6935240513176868
19	221	medium	iso	A1	1751.0	548.0	134.95331867999988	69.35533899999999	3.145439249513297E-5	2299.0	207.1370848000001	49.51767361255979	43.86342439892262	38.87141102319139	41.87293535089055	24.08318915758459	27.504190226081356	17.029386365926403	30.00948735247302	35.1089779492416	22.20360331117452	44.959320462526	0.8756189133227875	1.1289057863383793	0.7756350653165388	0.5139209593241256	0.3129640205596802	83.0	3.0	46.87216658103186	109.0	448.0	6847.0	30773.0	0.8333333333333334	0.24227925184862983	0.8043087971274686	-1.0	0.1558476093580951	152.53168313113872	58.523775149325864	5.0	0.25673249551166966	202.0	13632.0	91.0	5.414693325869475E-4	28.30194339616981	0.5715523636593306
19	222	small	api	A1	1436.0	245.0	121.81118307999986	42.213203400000005	3.364485614760981E-5	1681.0	166.8528136	46.09772228646444	39.05124837953327	28.964017961886015	35.72739822279971	15.231546211727817	19.373637049307526	15.652475842498529	18.981415059132413	29.832593024364762	20.8806130178211	32.50634862258984	0.7861996264801626	1.1804417067144062	0.6660215595638678	0.34654620645360906	0.17061281337047354	120.0	5.0	43.56604182158393	101.0	164.0	5863.0	10354.0	0.6	0.15764425936942297	0.6188679245283019	-1.0	0.04899917661951273	46.51488652143445	17.141209146728727	4.0	0.3886792452830189	128.0	22234.0	231.0	5.523339414128505E-4	29.832867780352597	0.6471657665635325
20	225	large	iso	A1	1590.0	815.0	128.0538237599999	86.84062035999996	5.38990197273309E-5	2405.0	217.72287124000005	47.50789408087881	40.45985664828782	34.33021719550334	45.453818466000456	30.066592756745816	33.59014045573693	18.027756377319946	33.699662571327856	37.81526003169234	20.615528128088304	47.28547642784878	0.8951017277336416	1.1741982798866208	0.762308839202244	0.6781571827387034	0.5125786163522013	98.0	3.0	44.294469180700204	41.0	649.0	2250.0	43978.0	0.0	0.2869022869022869	0.9405797101449276	-1.0	0.18387089114862312	200.9380625246481	65.16025568065744	2.0	0.3391304347826087	166.0	22055.0	174.0	2.744467709293468E-4	33.421549934136806	0.70349466295515
20	226	large	iso	B	1206.0	717.0	110.56854239999987	80.42640679999995	4.5213792696645916E-5	1923.0	193.82337632000002	40.311288741492746	36.76955262170047	13.371331969891912	15.531907755235522	29.274562336608895	29.572605041360397	16.1245154965971	12.031369255153221	46.12511926509172	18.24828759089466	44.93089472549155	0.9899216621486454	1.0963225241337864	0.9029474815641417	0.7273895906942882	0.5945273631840796	94.0	3.0	39.56008088970496	68.0	612.0	3220.0	34928.0	0.5882352941176471	0.3536141445657826	0.9	-1.0	0.2555540225431914	88.52742096990889	33.03389291231619	5.0	0.24558823529411763	172.0	14811.0	123.0	0.002991912838818072	28.792360097775937	0.7142505485849109
20	229	medium	iso	A1	1166.0	393.0	108.81118307999989	56.455844080000006	3.204261189570157E-5	1559.0	167.68124071999995	40.80441152620633	35.73513677041127	11.516562416228345	11.392135831552729	20.09975124224178	23.038395664497667	15.033296378372908	7.499189145356839	37.861895106003495	19.1049731745428	37.96619679090114	0.8724457872392408	1.1418568729249252	0.7640587957441863	0.5188422961865297	0.33704974271012006	102.0	4.0	39.45883931389772	18.0	277.0	856.0	18944.0	0.4375	0.1892238614496472	0.9389830508474576	-1.0	0.2038515296264563	45.28836150559803	16.55294535724685	1.0	0.36271186440677966	153.0	10537.0	78.0	2.5143034739653273E-4	27.202941017470888	0.6666666666666667
20	232	small	api	A1	1459.0	132.0	124.88225087999986	32.798989840000004	5.452857992241255E-5	1591.0	159.68124071999995	45.12205669071391	39.05124837953327	25.6085321305735	34.60567555163856	10.770329614269007	16.08568742856958	15.231546211727817	15.868071016970118	28.577831601022382	22.561028345356956	27.940420303683375	0.6695597973102452	1.1554574709668526	0.5794759341077066	0.26263932311339233	0.09047292666209733	111.0	4.0	44.28317965096906	129.0	87.0	13979.0	9770.0	0.5333333333333333	0.1357636706473916	0.4027777777777778	0.0033559261436196686	-1.0	48.80887944918669	16.89941635669019	2.0	0.4861111111111111	303.0	20824.0	85.0	0.0019835551276795476	27.459060435491963	0.60855072772299
20	236	medium	iso	A1	1251.0	478.0	112.98275595999989	64.94112544000001	3.7321497174458873E-5	1729.0	179.9238814	42.1070065428546	36.124783736376884	21.124719146072493	35.38684306836893	22.02271554554524	27.756683939950133	15.620499351813308	20.946632696445434	36.290874696084366	20.12461179749811	36.171387544079906	0.7934202656624985	1.1655988545186429	0.6806975337927533	0.5747879389930228	0.3820943245403677	149.0	3.0	41.23105625617661	60.0	401.0	3487.0	31398.0	0.8461538461538461	0.2666281087333719	0.8698481561822126	-1.0	0.13316889164830226	74.70866038703655	24.1049731745428	6.0	0.37310195227765725	138.0	15078.0	131.0	5.592224059561863E-4	25.079872407968907	0.5956223077136522
20	239	medium	iso	A1	1458.0	393.0	124.22539663999984	57.94112544000001	4.62238734668573E-5	1851.0	184.16652208	46.52956049652737	38.948684188300895	36.176740973686805	44.91660008872293	20.8806130178211	22.757399179753182	15.524174696260024	26.606741752748675	30.090875325437473	20.223748416156685	37.682505708545946	0.9175307271666693	1.1946375459457383	0.7680410935354484	0.46641932332010205	0.26954732510288065	103.0	4.0	42.579337712087536	22.0	320.0	1423.0	27740.0	0.5625	0.1847649918962723	0.935672514619883	-1.0	0.18003543349582424	114.09696320272698	46.2842712474619	4.0	0.4444444444444444	171.0	17455.0	142.0	2.893351789472144E-4	27.730849247724095	0.5959834769940224
20	240	medium	iso	A1	1215.0	523.0	111.15432883999989	68.52691188	3.870641423592915E-5	1738.0	182.50966784	40.80441152620633	36.68787265568828	2.782005537252134	3.0664855011258947	24.73863375370596	25.292915036725205	15.297058540778355	1.985079479653281	43.9927388308179	19.6468827043885	37.10795063055893	0.978085512001506	1.1122043490815432	0.8794116951702334	0.6165024124129296	0.43045267489711936	98.0	3.0	41.10960958218893	38.0	389.0	2248.0	29800.0	0.75	0.24568469505178367	0.9110070257611241	-1.0	0.21158581231232906	142.4921825287912	56.86228123383556	6.0	0.40046838407494145	179.0	15235.0	97.0	4.4775000587970147E-4	22.80350850198276	0.5588490961899395
21	244	large	iso	A1	1590.0	815.0	128.0538237599999	86.84062035999996	5.38990197273309E-5	2405.0	217.72287124000005	47.50789408087881	40.45985664828782	34.33021719550334	45.453818466000456	30.066592756745816	33.59014045573693	18.027756377319946	33.699662571327856	37.81526003169234	20.615528128088304	47.28547642784878	0.8951017277336416	1.1741982798866208	0.762308839202244	0.6781571827387034	0.5125786163522013	98.0	3.0	44.294469180700204	41.0	649.0	2250.0	43978.0	0.0	0.2869022869022869	0.9405797101449276	-1.0	0.18387089114862312	200.9380625246481	65.16025568065744	2.0	0.3391304347826087	166.0	22055.0	174.0	2.744467709293468E-4	33.421549934136806	0.70349466295515
21	245	large	iso	B	1206.0	717.0	110.56854239999987	80.42640679999995	4.5213792696645916E-5	1923.0	193.82337632000002	40.311288741492746	36.76955262170047	13.371331969891912	15.531907755235522	29.274562336608895	29.572605041360397	16.1245154965971	12.031369255153221	46.12511926509172	18.24828759089466	44.93089472549155	0.9899216621486454	1.0963225241337864	0.9029474815641417	0.7273895906942882	0.5945273631840796	94.0	3.0	39.56008088970496	68.0	612.0	3220.0	34928.0	0.5882352941176471	0.3536141445657826	0.9	-1.0	0.2555540225431914	88.52742096990889	33.03389291231619	5.0	0.24558823529411763	172.0	14811.0	123.0	0.002991912838818072	28.792360097775937	0.7142505485849109
21	248	medium	iso	A1	1166.0	393.0	108.81118307999989	56.455844080000006	3.204261189570157E-5	1559.0	167.68124071999995	40.80441152620633	35.73513677041127	11.516562416228345	11.392135831552729	20.09975124224178	23.038395664497667	15.033296378372908	7.499189145356839	37.861895106003495	19.1049731745428	37.96619679090114	0.8724457872392408	1.1418568729249252	0.7640587957441863	0.5188422961865297	0.33704974271012006	102.0	4.0	39.45883931389772	18.0	277.0	856.0	18944.0	0.4375	0.1892238614496472	0.9389830508474576	-1.0	0.2038515296264563	45.28836150559803	16.55294535724685	1.0	0.36271186440677966	153.0	10537.0	78.0	2.5143034739653273E-4	27.202941017470888	0.6666666666666667
21	251	small	api	A1	1459.0	132.0	124.88225087999986	32.798989840000004	5.452857992241255E-5	1591.0	159.68124071999995	45.12205669071391	39.05124837953327	25.6085321305735	34.60567555163856	10.770329614269007	16.08568742856958	15.231546211727817	15.868071016970118	28.577831601022382	22.561028345356956	27.940420303683375	0.6695597973102452	1.1554574709668526	0.5794759341077066	0.26263932311339233	0.09047292666209733	111.0	4.0	44.28317965096906	129.0	87.0	13979.0	9770.0	0.5333333333333333	0.1357636706473916	0.4027777777777778	0.0033559261436196686	-1.0	48.80887944918669	16.89941635669019	2.0	0.4861111111111111	303.0	20824.0	85.0	0.0019835551276795476	27.459060435491963	0.60855072772299
21	255	medium	iso	A1	1251.0	478.0	112.98275595999989	64.94112544000001	3.7321497174458873E-5	1729.0	179.9238814	42.1070065428546	36.124783736376884	21.124719146072493	35.38684306836893	22.02271554554524	27.756683939950133	15.620499351813308	20.946632696445434	36.290874696084366	20.12461179749811	36.171387544079906	0.7934202656624985	1.1655988545186429	0.6806975337927533	0.5747879389930228	0.3820943245403677	149.0	3.0	41.23105625617661	60.0	401.0	3487.0	31398.0	0.8461538461538461	0.2666281087333719	0.8698481561822126	-1.0	0.13316889164830226	74.70866038703655	24.1049731745428	6.0	0.37310195227765725	138.0	15078.0	131.0	5.592224059561863E-4	25.079872407968907	0.5956223077136522
21	258	medium	iso	A1	1458.0	393.0	124.22539663999984	57.94112544000001	4.62238734668573E-5	1851.0	184.16652208	46.52956049652737	38.948684188300895	36.176740973686805	44.91660008872293	20.8806130178211	22.757399179753182	15.524174696260024	26.606741752748675	30.090875325437473	20.223748416156685	37.682505708545946	0.9175307271666693	1.1946375459457383	0.7680410935354484	0.46641932332010205	0.26954732510288065	103.0	4.0	42.579337712087536	22.0	320.0	1423.0	27740.0	0.5625	0.1847649918962723	0.935672514619883	-1.0	0.18003543349582424	114.09696320272698	46.2842712474619	4.0	0.4444444444444444	171.0	17455.0	142.0	2.893351789472144E-4	27.730849247724095	0.5959834769940224
21	259	medium	iso	A1	1215.0	523.0	111.15432883999989	68.52691188	3.870641423592915E-5	1738.0	182.50966784	40.80441152620633	36.68787265568828	2.782005537252134	3.0664855011258947	24.73863375370596	25.292915036725205	15.297058540778355	1.985079479653281	43.9927388308179	19.6468827043885	37.10795063055893	0.978085512001506	1.1122043490815432	0.8794116951702334	0.6165024124129296	0.43045267489711936	98.0	3.0	41.10960958218893	38.0	389.0	2248.0	29800.0	0.75	0.24568469505178367	0.9110070257611241	-1.0	0.21158581231232906	142.4921825287912	56.86228123383556	6.0	0.40046838407494145	179.0	15235.0	97.0	4.4775000587970147E-4	22.80350850198276	0.5588490961899395
22	261	small	api	A1	1292.0	184.0	115.56854239999988	37.55634916	4.990068557010539E-5	1476.0	155.53910511999993	41.036569057366385	38.2099463490856	25.72442850374874	29.87220504182961	13.601470508735444	17.741068975763476	14.560219778561036	15.157212561568818	29.154712488274907	19.313207915827967	30.432067109472822	0.7666657813752237	1.0739760972825452	0.7138573971200094	0.32497034556351767	0.14241486068111456	105.0	4.0	39.96248240537617	144.0	108.0	4590.0	3166.0	0.7333333333333333	0.17073170731707318	0.42857142857142855	0.032039806664315516	-1.0	0.0	0.0	0.0	0.0	140.0	12808.0	91.0	7.970019715151543E-4	29.0	0.70668675930144
22	262	small	api	A1	1408.0	89.0	124.98275595999988	27.556349160000003	3.634843920128256E-5	1497.0	154.9533186799999	43.382023926967726	40.70626487409524	11.523721703897337	6.030989245652165	9.433981132056603	-1.0	11.40175425099138	5.002071834299679	29.602322977238845	20.0	47.60869548037876	-1.0	1.0657333474625743	-1.0	0.22048120917432223	0.06321022727272728	83.0	3.0	42.720018726587654	96.0	78.0	7043.0	5437.0	1.0	0.11623246492985972	0.4482758620689655	-1.0	0.0014220828284144816	32.703067614990026	12.806248474865697	3.0	0.3218390804597701	129.0	13927.0	142.0	4.6293854763199404E-4	26.1725046566048	0.6033029879072813
22	265	small	api	A1	1436.0	98.0	124.39696951999987	25.899494920000002	3.083339945239279E-5	1534.0	152.71067799999992	46.010868281309364	39.0	13.392497753751087	19.680313089690344	9.486832980505138	-1.0	13.341664064126334	8.15024827845584	30.0	21.587033144922902	24.201104542104964	-1.0	1.1797658533669069	-1.0	0.20820036870621692	0.06824512534818941	91.0	5.0	45.12205669071391	92.0	15.0	9696.0	1089.0	0.42857142857142855	0.0697522816166884	0.14018691588785046	0.07934482309454798	-1.0	22.197566847659868	8.602325267042627	2.0	0.4953271028037383	124.0	10812.0	116.0	1.9518147770424904E-4	29.068883707497267	0.6317829850497669
22	269	small	api	A1	1800.0	107.0	140.95331867999988	27.970562720000004	5.055806923498168E-5	1907.0	171.33809495999998	53.0	42.720018726587654	22.53678751059286	26.103824990070798	9.433981132056603	-1.0	14.7648230602334	14.0	30.66478056538621	24.413111231467404	31.81824545448181	-1.0	1.240636160278984	-1.0	0.19843848291007848	0.059444444444444446	114.0	3.0	49.8196748283246	175.0	45.0	14987.0	3046.0	0.7142857142857143	0.11536444677503933	0.20454545454545456	0.06799356213519647	-1.0	24.83220881636938	11.180339887498949	1.0	0.2681818181818182	133.0	9052.0	88.0	0.0010063299237666882	32.802438933713454	0.6189139421455369
22	272	small	api	A1	1286.0	134.0	118.5685423999999	35.455844080000006	5.183329961329124E-5	1420.0	156.85281359999993	42.20189569201838	37.20215047547655	21.181349500266244	26.86450374409462	12.165525060596439	13.56395414202469	11.045361017187261	13.719762833059319	29.944505512775198	20.615528128088304	30.361375043471284	0.8969010756903438	1.1343939840208332	0.7906433640553159	0.29903246984674103	0.104199066874028	110.0	3.0	42.37924020083418	154.0	75.0	8391.0	3798.0	0.8333333333333334	0.16126760563380282	0.32751091703056767	0.049659676482815614	-1.0	39.048429442174225	15.06225774829855	3.0	0.2663755458515284	121.0	13010.0	139.0	5.163176793808962E-4	27.80287754891569	0.6588063662309376
22	273	medium	F	A1	1460.0	563.0	121.98275595999988	69.94112544	2.3673285414696365E-5	2023.0	194.75230852	45.09988913511872	40.11234224026316	35.71995431229033	47.52611691161957	25.612496949731394	26.486736221238942	15.620499351813308	31.3969729672213	32.882647243571846	19.849433241279208	42.56724845166625	0.9669933183082587	1.124339458039657	0.8600545959618465	0.5733689560427281	0.3856164383561644	158.0	4.0	42.04759208325728	27.0	421.0	861.0	16079.0	0.07692307692307693	0.22145328719723184	0.9397321428571429	-1.0	0.1604559374938215	48.573308917311415	20.223748416156685	2.0	0.11383928571428571	142.0	13404.0	122.0	0.0016012996203864426	30.066592756745816	0.6666666666666667
23	277	medium	api	A1	1415.0	446.0	123.74011527999987	64.11269832	5.9478161952195065E-5	1861.0	190.26702716000005	45.34313619501854	38.948684188300895	2.3298067387731507	10.459909092929134	23.323807579381203	23.38979122104891	13.038404810405298	5.072432550999155	43.82689776495031	20.615528128088304	27.93997782946705	0.9971789555090886	1.1641763294442269	0.8565531958420233	0.5181237965951899	0.3151943462897526	53.0	3.0	44.204072210600685	46.0	339.0	1076.0	10668.0	0.16666666666666666	0.20687802256851157	0.8805194805194805	-1.0	0.22575586371767042	4.47213595499958	2.23606797749979	1.0	0.04935064935064935	176.0	10140.0	81.0	7.80325751708296E-4	29.410882339705484	0.6486292040588186
23	280	medium	E	A1	1480.0	670.0	122.05382375999984	78.42640679999997	4.549095099944031E-5	2150.0	202.8944441200001	45.45327270945405	39.824615503479755	28.16252737432361	35.40778015808597	27.073972741361768	30.40279310814116	17.029386365926403	25.432712125909426	39.64884481714662	20.396078054371138	43.89552943760758	0.8905093898794446	1.1413361343182955	0.7802341160532289	0.6425559182333647	0.4527027027027027	108.0	3.0	43.41658669218482	226.0	544.0	5065.0	12746.0	0.8333333333333334	0.3581395348837209	0.7064935064935065	-1.0	0.06893193955054364	0.0	0.0	0.0	0.0	142.0	23353.0	201.0	4.4585191696445005E-4	29.068883707497267	0.6395333487494089
23	281	small	api	A1	1260.0	83.0	121.15432883999989	30.970562720000004	3.434963346222622E-5	1343.0	154.9533186799999	41.773197148410844	37.53664875824692	8.280682242721753	10.083778965748749	9.433981132056603	-1.0	7.211102550927978	5.218657294185424	29.677662680402463	20.248456731316587	29.805911402729567	-1.0	1.1128643214115683	-1.0	0.25562902305290863	0.06587301587301587	80.0	4.0	41.88078318274385	88.0	67.0	4381.0	4497.0	0.8571428571428571	0.1154132539091586	0.432258064516129	-1.0	0.04196950172598378	32.306922636018356	12.082762530298218	2.0	0.43870967741935485	108.0	13382.0	156.0	2.965111942641107E-4	24.413111231467404	0.5844204633112727
23	282	small	api	A1	1566.0	130.0	128.63961019999985	31.798989840000004	4.956145001381124E-5	1696.0	162.85281359999993	47.042533945356304	41.048751503547585	61.920399110928926	70.63523876045832	10.770329614269007	-1.0	14.866068747318506	27.592051089504057	12.64350268862979	19.72308292331602	29.246627278914584	-1.0	1.1460161934837583	-1.0	0.24719438896434126	0.08301404853128991	80.0	7.0	41.88078318274385	87.0	61.0	9849.0	6263.0	0.6	0.08726415094339622	0.41216216216216217	0.02291549036239013	-1.0	36.886659424086474	13.614226788360828	1.0	0.3918918918918919	111.0	20089.0	217.0	3.7595755292229644E-4	28.861739379323623	0.6135243355055844
23	283	small	api	A1	1415.0	250.0	121.49747459999988	46.69848476000001	6.268236584711296E-5	1665.0	170.61017291999997	44.598206241955516	38.2099463490856	86.73356096236643	87.27368900609373	16.97056274847714	18.044291063564096	14.866068747318506	35.04625256720788	0.837478276144342	17.804493814764857	35.08596504744679	0.9404948461923738	1.1671884025825856	0.8057780938461887	0.3843576577516785	0.17667844522968199	88.0	3.0	38.27531841800928	95.0	180.0	3085.0	5669.0	0.75	0.16516516516516516	0.6545454545454545	-1.0	0.05442970937522954	25.804039413421552	12.902019706710776	1.0	0.12363636363636364	184.0	12301.0	92.0	5.660118933055038E-4	21.633307652783937	0.485071250072666
23	288	medium	F	A1	1569.0	403.0	126.81118307999989	57.455844080000006	9.812416051975749E-5	1972.0	187.09545428000004	45.27692569068709	42.44997055358225	35.42577211490818	46.78991060824607	21.0	22.877287216771396	16.0	27.16615541441225	31.63724220502828	20.396078054371138	37.27272727272727	0.9179410041503893	1.0665949846428404	0.8606275271937179	0.4530818393497166	0.2568514977692798	80.0	4.0	43.32435804486894	156.0	298.0	5156.0	10283.0	0.6470588235294118	0.2302231237322515	0.6563876651982379	-1.0	0.08348364855408429	59.12437360218975	22.449070816933858	2.0	0.1343612334801762	146.0	14873.0	137.0	4.0049858803725837E-4	26.870057685088806	0.593460295176703
23	289	small	api	A1	1433.0	286.0	122.81118307999984	49.284271200000006	2.968398644115824E-5	1719.0	174.50966784000002	45.5411901469428	38.47076812334269	29.59489268795477	41.57704083229925	16.64331697709324	23.487140704401398	14.422205101855956	20.46498997924334	31.088539645620177	21.18962010041709	30.83811416033977	0.7086140108137704	1.1837868690568212	0.5985993165968775	0.4013011678903539	0.19958129797627355	75.0	3.0	42.95346318982906	84.0	242.0	4618.0	14464.0	0.6153846153846154	0.18964514252472367	0.7423312883435583	-1.0	0.09991549013004511	52.0994477575714	19.863842573826183	3.0	0.30368098159509205	136.0	15057.0	140.0	4.532015157999736E-4	23.08679276123039	0.5069431142826691
[truncated: 27 more columns]
