# Supplementary material for: Exploiting Single-Cell Quantitative Data to Map Genetic Variants Having Probabilistic Effects
Source: PLoS Genet. 2016 Aug 1;12(8):e1006213. doi: 10.1371/journal.pgen.1006213 (PMC4968810; doi:10.1371/journal.pgen.1006213)
Supplement: S1 Dataset — (ZIP) [file pgen.1006213.s007.zip › data/2014-10-07_morpho/segregants/gaelA10-3_C.xls]

image_number	cell_id	Cgroup	Agroup	C11-1_C	C11-2_C	C12-1_C	C12-2_C	C13_C	C101_C	C102_C	C103_C	C104_C	C105_C	C106_C	C107_C	C108_C	C109_C	C110_C	C111_C	C112_C	C113_C	C114_C	C115_C	C116_C	C117_C	C118_C	C126_C	C127_C	C128_C	A7-1_C	A7-2_C	A8-1_C	A8-2_C	A9_C	A101_C	A102_C	A103_C	A104_C	A120_C	A121_C	A122_C	A123_C	D14-1_C	D14-2_C	D14-3_C	D15-1_C	D15-2_C	D15-3_C	D16-1_C
1	4	large	F	1324.0	972.0	115.39696951999984	95.66904747999995	4.28927605151487E-5	2296.0	213.4802305600001	43.41658669218482	38.07886552931954	9.44115642416645	7.433055206301674	34.539832078341085	34.83019338279136	18.027756377319946	6.909801595573181	53.91442133220208	20.615528128088304	53.412111461352104	0.9916635173035321	1.140175425099138	0.8697464403052777	0.8290429798801537	0.7341389728096677	123.0	3.0	41.7612260356422	112.0	90.0	13232.0	9315.0	0.8888888888888888	0.08797909407665505	0.44554455445544555	0.014895670285828718	-1.0	176.45496779350182	67.53965183083996	5.0	0.9752475247524752	28.0	115.0	143.0	1644.0	10580.0	12224.0	57.0
1	6	large	E	1170.0	910.0	107.49747459999993	94.49747459999993	6.080390820013487E-5	2080.0	204.40916276000004	40.52159917870962	35.4400902933387	24.1209831194426	23.176369929339273	33.421549934136806	33.27283990067859	16.401219466856727	19.323028110188567	47.40394243058043	17.804493814764857	49.09769905896645	1.004469412106154	1.1433830682515513	0.878506460343319	0.8790669264708475	0.7777777777777778	111.0	3.0	38.58756276314948	304.0	576.0	12124.0	22159.0	0.6428571428571429	0.4230769230769231	0.6545454545454545	-1.0	0.1321473926592642	62.22539674441618	31.11269837220809	1.0	0.026136363636363635	105.0	119.0	224.0	12185.0	15077.0	27262.0	137.0
2	20	large	E	1334.0	919.0	116.98275595999988	94.66904747999993	2.7135097939357403E-5	2253.0	214.06601700000007	44.64302857109943	37.36308338453881	24.918022515819246	31.301448768282086	33.24154027718932	33.878058521731774	15.524174696260024	25.40150245841784	45.927687025693835	19.235384061671343	48.892226555554736	0.981211489904767	1.1948432657882064	0.8212051889981468	0.8092564301730957	0.6889055472263869	53.0	4.0	42.190046219457976	93.0	224.0	6194.0	15945.0	0.5625	0.14070128717265867	0.7066246056782335	-1.0	0.2244526386272289	182.1476786815793	66.53859638786798	2.0	0.5646687697160884	114.0	127.0	241.0	13386.0	18159.0	31545.0	140.0
3	22	large	E	1208.0	1039.0	110.7401152799999	102.74011527999993	3.8909708860995296E-5	2247.0	216.30865768000007	41.43669871020132	36.05551275463989	9.132894111623195	15.79084118654826	34.40930106817051	36.80564271968314	15.0	12.259663916588394	51.14335809196613	18.35755975068582	45.05135294492428	0.934892003659235	1.1492472452737186	0.8134820487967059	0.9277587893079898	0.8600993377483444	126.0	3.0	40.718546143004666	317.0	195.0	14209.0	9212.0	0.6923076923076923	0.22785936804628393	0.380859375	0.002610808771316628	-1.0	172.65990526300595	67.36276535004859	3.0	0.21875	102.0	127.0	229.0	11002.0	14025.0	25027.0	142.0
3	28	large	E	1571.0	1168.0	129.0538237599999	107.5685423999999	3.973046648993339E-5	2739.0	239.03657972000016	47.853944456021594	41.14608122288197	35.77607771789465	49.22818270516166	38.07886552931954	37.8245084101089	16.55294535724685	41.417693411281576	42.26404917105241	21.213203435596427	54.690080781964724	1.0067246642428977	1.1630255672904588	0.86560836885839	0.8335168944706671	0.743475493316359	129.0	3.0	45.27692569068709	1075.0	686.0	27599.0	19130.0	0.75	0.6429353778751369	0.3895513912549688	-1.0	0.03624162828089794	45.60701700396552	22.80350850198276	1.0	0.01249290176036343	131.0	118.0	249.0	12911.0	11655.0	24566.0	133.0
4	29	large	E	1441.0	1142.0	123.88225087999984	109.56854239999988	6.0694438551721636E-5	2583.0	235.86500684000015	46.57252408878007	39.05124837953327	8.972626614896399	7.688447769902865	39.0	35.822908664191495	15.652475842498529	8.889361444331467	59.53714916879663	21.93171219946131	66.44444444444451	1.0886888154613843	1.1926001349854078	0.9128699415036583	0.8844571487979733	0.7925052047189451	83.0	5.0	46.238512086787566	199.0	173.0	8993.0	9515.0	0.9333333333333333	0.1440185830429733	0.4650537634408602	-1.0	0.015940758792914966	58.53195536347297	17.485281374238568	2.0	0.28763440860215056	100.0	94.0	194.0	11437.0	10341.0	21778.0	126.0
4	30	large	F	1510.0	1181.0	125.32590171999988	109.32590171999993	4.156539996785169E-5	2691.0	236.65180344000012	48.27007354458868	38.07886552931954	46.98588190021337	64.7544980785049	37.013511046643494	38.90662125787306	17.029386365926403	48.435807702681686	28.80863136942313	20.808652046684813	53.550488135552285	0.9513422098855093	1.2676342342032807	0.7504863660324197	0.8723328555357475	0.7821192052980133	135.0	4.0	42.95346318982906	229.0	198.0	15764.0	15010.0	0.7857142857142857	0.15867707172054998	0.4637002341920375	-1.0	0.0077052808875024475	60.632600402361426	24.818974208774204	4.0	0.27634660421545665	65.0	120.0	185.0	6348.0	17347.0	23695.0	114.0
5	41	large	N	1262.0	840.0	113.63961019999988	89.25483391999994	4.1385896818342175E-5	2102.0	205.72287124000005	42.01190307520001	37.05401462729781	9.162347045721702	18.7723758966452	31.953090617340916	31.51874261757534	15.811388300841896	14.329272323665952	49.765187889830415	19.4164878389476	44.52722349916492	1.0137806258655564	1.1338016540925557	0.8941428354829322	0.7854200992322661	0.6656101426307448	125.0	3.0	41.43669871020132	-1.0	-1.0	-1.0	-1.0	-1.0	-1.0	-1.0	-1.0	-1.0	-1.0	-1.0	-1.0	-1.0	295.0	47.0	342.0	15944.0	1715.0	17659.0	94.0
5	42	medium	iso	1468.0	657.0	124.39696951999987	77.76955255999997	4.03274122926216E-5	2125.0	204.9949492	45.70557952810576	38.63935817272331	17.99590929724036	28.515546810464343	28.460498941515414	28.188766642061253	15.524174696260024	20.12883349251187	44.54007730425776	21.213203435596427	42.163702135578376	1.0096397370947299	1.1828762611375545	0.8535463685134524	0.6251724046018388	0.4475476839237057	100.0	4.0	44.181444068749045	45.0	399.0	3051.0	32638.0	0.25	0.20894117647058824	0.8986486486486487	-1.0	0.2350371433063049	107.34463557142817	37.68465966632004	1.0	0.34459459459459457	296.0	70.0	366.0	16286.0	3261.0	19547.0	70.0
5	43	large	iso	1384.0	750.0	120.98275595999988	84.42640679999995	5.4550904991990836E-5	2134.0	207.82337632000002	44.204072210600685	38.600518131237564	4.969740728110295	11.08256946302965	31.304951684997057	29.245808807596877	15.231546211727817	7.60110965340933	51.73505685106136	20.248456731316587	39.54309686525944	1.070408135775862	1.1451678462012258	0.9347172463203902	0.6978383500200109	0.541907514450867	96.0	4.0	44.10215414239989	44.0	440.0	1249.0	14942.0	0.06666666666666667	0.2268041237113402	0.9090909090909091	-1.0	0.25078837142336985	47.36531396425033	20.591260281974	2.0	0.10330578512396695	95.0	96.0	191.0	8096.0	9326.0	17422.0	115.0
5	46	large	iso	1351.0	924.0	117.32590171999989	96.08326103999993	4.4541189136677985E-5	2275.0	215.8233763200001	45.12205669071391	36.87817782917155	17.661278854173133	22.329926991628895	33.015148038438355	34.32240837164515	17.204650534085253	18.527524260037737	49.243213924834954	19.72308292331602	48.76442360447784	0.9619123367144956	1.2235435519544908	0.786169266453928	0.8189432992324588	0.6839378238341969	113.0	4.0	42.941821107167776	568.0	698.0	15196.0	21413.0	0.7333333333333333	0.5564835164835165	0.5513428120063191	-1.0	0.08405482982986848	60.26589482135188	25.194827009486403	1.0	0.037914691943127965	118.0	103.0	221.0	9994.0	9963.0	19957.0	120.0
5	51	large	iso	1285.0	951.0	114.22539663999987	94.91168815999994	4.208239751753174E-5	2236.0	211.1370848000001	42.5440947723653	37.16180835212409	7.057846649881077	11.576131228691297	33.734255586866	34.16252583055048	16.278820596099706	10.436230982834358	52.87686706149446	19.6468827043885	52.00697736308507	0.987463741826095	1.1448338135012628	0.8625389381242327	0.8309158116485228	0.7400778210116732	135.0	4.0	42.05948168962618	56.0	598.0	3720.0	46321.0	0.0	0.2924865831842576	0.9143730886850153	-1.0	0.27917718748167347	190.86509035777382	67.39641950097086	2.0	0.3302752293577982	87.0	102.0	189.0	7742.0	11729.0	19471.0	110.0
5	52	large	F	1501.0	964.0	124.71067799999985	99.49747459999993	2.697327719903547E-5	2465.0	227.03657972000008	44.9221548904324	40.80441152620633	61.039943306049665	67.98416120222437	33.13608305156178	37.51610360837328	15.033296378372908	49.04039010090317	22.424045973861137	20.396078054371138	52.8976746105729	0.8832495878960652	1.1009141710469585	0.8022874181518651	0.7978264266994046	0.642238507661559	128.0	3.0	42.37924020083418	259.0	111.0	18705.0	9691.0	0.875	0.15010141987829614	0.3	0.04814358403029882	-1.0	87.40283847009268	31.499777078480953	1.0	0.35135135135135137	92.0	116.0	208.0	8441.0	12452.0	20893.0	122.0
6	54	large	E	1160.0	907.0	108.81118307999989	94.08326103999993	3.8852404256631676E-5	2067.0	204.8944441200001	41.10960958218893	35.12833614050059	18.239400846651154	23.15532393360496	33.83784863137726	35.706420025347064	15.524174696260024	18.073633088500813	48.08084257804335	18.439088914585774	45.9625622177574	0.9476684755110327	1.1702691928751028	0.8097867407607412	0.8646469818348382	0.781896551724138	88.0	3.0	39.319206502675	101.0	143.0	5969.0	8034.0	0.6875	0.11804547653604257	0.5860655737704918	-1.0	0.011411791360662784	37.54557758995491	13.474192049298324	2.0	0.22950819672131148	115.0	134.0	249.0	15182.0	18713.0	33895.0	198.0
6	55	large	api	1332.0	853.0	115.63961019999985	89.91168815999994	3.588658565858788E-5	2185.0	207.96551192000013	44.41846462902562	36.359317925395686	48.262033477396756	53.287485189605434	31.144823004794873	35.44632190181562	17.11724276862369	38.38493775594966	30.886167950241568	18.24828759089466	47.88270804614541	0.8786475248705446	1.221652857189626	0.7192284777951126	0.7775163545129284	0.6403903903903904	137.0	5.0	39.81205847478876	49.0	663.0	2134.0	35625.0	0.5555555555555556	0.32585812356979404	0.9311797752808989	-1.0	0.28450744509943876	81.0975219778024	29.427877939124322	3.0	0.1404494382022472	108.0	112.0	220.0	9041.0	11816.0	20857.0	100.0
6	56	large	api	1554.0	877.0	127.63961019999986	92.91168815999993	2.0214724431551E-5	2431.0	223.3797254800001	47.01063709417264	40.311288741492746	42.47388308838045	59.59262743760847	30.805843601498726	38.04902335569831	15.811388300841896	41.3097996546983	30.264475239766867	20.248456731316587	47.89827724108128	0.8096355933636644	1.1661903789690602	0.6942567937144203	0.7279220612975519	0.5643500643500643	163.0	4.0	43.73785545725808	35.0	643.0	1188.0	28876.0	0.2857142857142857	0.27889757301522006	0.948377581120944	-1.0	0.2605883461151863	82.2224687810221	27.202941017470888	1.0	0.20206489675516223	280.0	26.0	306.0	31074.0	2358.0	33432.0	157.0
6	63	large	iso	1420.0	969.0	119.63961019999985	96.74011527999991	3.249332241519006E-5	2389.0	218.79393904000008	43.73785545725808	39.6232255123179	2.2535322576144665	5.496732659457308	34.132096331752024	34.62409165370582	17.26267650163207	4.069701135071583	54.61443312653244	20.223748416156685	42.48610592343965	0.9857903760516087	1.1038438918522935	0.8930523449266125	0.8085960420489571	0.6823943661971831	118.0	3.0	43.73785545725808	122.0	589.0	4920.0	23880.0	0.5	0.297614064462118	0.8284106891701828	-1.0	0.17662691546868037	171.07320450716185	70.16212491084778	1.0	0.12939521800281295	101.0	112.0	213.0	10713.0	14706.0	25419.0	147.0
7	70	large	F	1408.0	1094.0	119.98275595999986	103.1543288399999	2.43497174974286E-5	2502.0	225.96551192000007	45.35416188179427	38.07886552931954	18.117523929169522	20.556045219583467	35.22782990761707	38.1697162160643	16.1245154965971	18.67524312779764	52.6276182901768	20.024984394500787	53.18711574287283	0.9229261676509637	1.1910586424081613	0.7748788638861059	0.8597429523488337	0.7769886363636364	122.0	3.0	43.41658669218482	140.0	160.0	11442.0	12684.0	1.0	0.11990407673860912	0.5333333333333333	0.0027305994897048303	-1.0	152.08306576442322	64.88541091087836	5.0	0.41	153.0	107.0	260.0	10910.0	9083.0	19993.0	85.0
8	77	large	F	1266.0	1046.0	116.63961019999988	104.5685423999999	3.851402583246911E-5	2312.0	223.6223661600001	43.289721643826724	36.345563690772494	5.906141113770502	8.891596381615784	37.36308338453881	35.39078194021266	13.601470508735444	8.985966765981107	57.03584673048553	20.615528128088304	58.13695774634246	1.0557292418025137	1.191059299895168	0.8863784044131426	0.8965097038707354	0.8262243285939969	30.0	3.0	42.95346318982906	114.0	106.0	6679.0	7875.0	1.0	0.09515570934256055	0.4818181818181818	-1.0	0.009923094661716826	53.389890657991735	15.273360299226528	3.0	0.43636363636363634	148.0	114.0	262.0	18627.0	13555.0	32182.0	193.0
8	78	large	F	1350.0	1066.0	119.12489155999984	104.98275595999989	6.453652288082103E-5	2416.0	226.93607464000013	44.294469180700204	37.589892258425	54.46232220802562	60.151086535015665	37.013511046643494	35.83301531983179	15.0	46.732696842023145	30.087875544429355	19.235384061671343	53.88042747296204	1.0329443591691922	1.1783611635857378	0.8765940282909154	0.881283118794052	0.7896296296296297	32.0	3.0	40.162171256046406	165.0	112.0	15862.0	11419.0	0.625	0.1146523178807947	0.4043321299638989	0.0041831380627141744	-1.0	110.33354553088029	43.53684196005636	5.0	0.5018050541516246	118.0	122.0	240.0	13542.0	13296.0	26838.0	140.0
8	80	large	iso	1290.0	894.0	115.22539663999986	91.66904747999995	5.1951986461542644E-5	2184.0	209.72287124000007	43.32435804486894	37.0	9.462322208025617	17.11745417549072	33.015148038438355	34.61601065977125	17.0	13.179652873532321	50.32432432432432	19.235384061671343	44.778264916741804	0.9537536940039909	1.1709285958072686	0.8145276299674348	0.7955628720151227	0.6930232558139535	38.0	3.0	42.20189569201838	16.0	333.0	704.0	19913.0	0.0	0.15979853479853479	0.9541547277936963	-1.0	0.30714929987978523	63.54340186056528	25.079872407968907	5.0	0.3237822349570201	109.0	123.0	232.0	13037.0	13014.0	26051.0	138.0
8	82	large	iso	1233.0	819.0	112.56854239999988	88.66904747999995	9.759227515246888E-5	2052.0	204.06601700000002	41.773197148410844	35.38361202590826	37.01606003162351	43.93677243982684	31.016124838541646	32.71253073871444	15.033296378372908	32.43706712670298	37.418452334107464	19.1049731745428	46.74844177555499	0.9481420158616728	1.1805803522213634	0.8031151916747234	0.7876893987391635	0.6642335766423357	45.0	4.0	39.319206502675	68.0	687.0	3113.0	39445.0	0.625	0.3679337231968811	0.909933774834437	-1.0	0.1662135912061072	157.48774883924358	60.28393265041883	2.0	0.2	82.0	115.0	197.0	7127.0	14752.0	21879.0	81.0
9	92	large	F	1284.0	1046.0	114.9827559599999	101.49747459999992	5.813038524672374E-5	2330.0	218.89444412000006	42.5205832509386	36.87817782917155	22.249023657212362	30.886155072283117	35.73513677041127	36.824724824371344	16.76305461424021	25.963895967387284	49.0262834670163	20.12461179749811	50.57896281350519	0.9704115085949275	1.1530011989177993	0.8416396353323401	0.8827190977689625	0.8146417445482866	97.0	4.0	41.677331968349414	26.0	178.0	1327.0	11456.0	0.8823529411764706	0.08755364806866953	0.8725490196078431	-1.0	0.029117356327748194	63.063757231088616	27.202941017470888	3.0	0.39215686274509803	121.0	136.0	257.0	10100.0	14236.0	24336.0	112.0
9	97	large	iso	1292.0	857.0	115.15432883999989	89.42640679999994	7.523624530761315E-5	2149.0	206.9949492000001	43.18564576337837	36.124783736376884	43.83482276181127	57.277878892236856	30.4138126514911	34.03198377167717	17.26267650163207	38.6239448436006	29.23200890851647	19.026297590440446	45.90971900695669	0.8936832144590624	1.195457558404463	0.7475658237937207	0.7765787678225508	0.663312693498452	123.0	5.0	39.56008088970496	53.0	667.0	2151.0	29786.0	0.8333333333333334	0.33503955328059565	0.9263888888888889	-1.0	0.17934516791171748	77.16636919455634	26.570660511172846	1.0	0.11805555555555555	138.0	150.0	288.0	9248.0	12170.0	21418.0	61.0
9	102	large	iso	1217.0	900.0	109.39696951999991	92.66904747999995	3.807183737925573E-5	2117.0	204.89444412000003	42.0	37.0	3.179830119864234	6.911227119024681	33.24154027718932	32.73996406683651	16.1245154965971	5.0	51.0	18.027756377319946	41.551925346486655	1.0153199988041794	1.135135135135135	0.8944485703751105	0.8470897126913395	0.7395234182415776	140.0	3.0	40.11234224026316	47.0	695.0	1773.0	29578.0	0.5882352941176471	0.3504959848842702	0.9366576819407008	-1.0	0.2785071021454656	75.79735609219907	27.294688127912362	3.0	0.09973045822102426	122.0	110.0	232.0	9296.0	8157.0	17453.0	101.0
9	103	large	F	1406.0	1136.0	121.22539663999986	107.3259017199999	3.1252278889505245E-5	2542.0	230.55129836000012	44.14748010928823	39.05124837953327	20.10097685770114	13.473158112731142	38.01315561749642	37.59652574901496	16.1245154965971	15.606779782093172	56.56669355435344	20.248456731316587	66.98481897814588	1.01108160555214	1.1305011220185701	0.8943658576355943	0.8853417245457489	0.8079658605974396	125.0	3.0	42.5440947723653	87.0	242.0	4023.0	12433.0	0.9333333333333333	0.12942564909520063	0.7355623100303952	-1.0	0.04737066876229267	83.57854385583742	32.695645513832815	2.0	0.2796352583586626	159.0	130.0	289.0	11550.0	7881.0	19431.0	85.0
10	107	large	iso	1393.0	851.0	117.39696951999987	89.42640679999995	2.5377399624572428E-5	2244.0	209.23758988000006	43.829214001622255	38.01315561749642	18.31208458055542	25.615484320642167	31.400636936215164	34.25238693210148	17.26267650163207	19.895405835197607	46.85220079914266	19.924858845171276	46.01908471996575	0.9167430286963842	1.1530011989177993	0.7950928668216775	0.7617437414750743	0.6109117013639627	127.0	6.0	43.46262762420146	64.0	711.0	2703.0	31182.0	0.6111111111111112	0.34536541889483063	0.9174193548387096	-1.0	0.18181972676900834	89.60265465396341	31.701701122611247	6.0	0.20516129032258065	96.0	89.0	185.0	10071.0	10661.0	20732.0	141.0
10	110	large	E	1468.0	833.0	122.46803731999987	89.08326103999994	2.1836180195556446E-5	2301.0	213.96551192000007	44.721359549995796	39.81205847478876	62.16958515751111	68.38522105721376	30.59411708155671	32.60719660552284	16.278820596099706	46.06300033649566	21.501023378182452	19.924858845171276	49.547076405665734	0.938262723155257	1.123311912603461	0.8352646425521102	0.7274000873161053	0.5674386920980926	167.0	3.0	41.23105625617661	1106.0	539.0	17287.0	8225.0	0.7647058823529411	0.7149065623641895	0.3276595744680851	0.04753290614940451	-1.0	0.0	0.0	0.0	0.0	117.0	113.0	230.0	11475.0	11855.0	23330.0	126.0
10	112	large	E	936.0	751.0	97.91168815999993	85.01219323999996	5.135632630417887E-5	1687.0	185.33809496	35.34119409414458	32.202484376209235	39.80557109226521	55.42284290582981	30.4138126514911	29.647993003987228	15.297058540778355	35.19971613540101	30.152953065862267	15.652475842498529	42.75116716209597	1.0258304043515147	1.0974679369848304	0.9347247147555566	0.8682537788652915	0.8023504273504274	82.0	4.0	34.132096331752024	111.0	138.0	4464.0	6439.0	0.75	0.14759928867812686	0.5542168674698795	-1.0	0.01432333899084532	36.37520145572728	13.246211251235321	2.0	0.21686746987951808	82.0	88.0	170.0	10262.0	11588.0	21850.0	174.0
11	118	large	iso	1473.0	772.0	123.81118307999988	84.84062035999995	4.6743984414256785E-5	2245.0	210.65180344000007	46.8187996428785	38.62641583165593	30.767404389462577	42.14945234398243	29.154759474226502	32.06217402792132	16.55294535724685	30.500568380488364	39.29953031665798	21.37755832643195	45.45086957335747	0.9093194818553819	1.2120927773088535	0.7502061714073543	0.6852419809701735	0.5241004752206382	81.0	4.0	44.40720662234904	41.0	655.0	1475.0	31137.0	0.5625	0.310022271714922	0.9410919540229885	-1.0	0.2309643724631491	63.262121839019215	24.839484696748443	1.0	0.12931034482758622	99.0	103.0	202.0	6537.0	10486.0	17023.0	70.0
11	119	large	api	1512.0	850.0	123.88225087999983	90.66904747999993	2.7507792263001358E-5	2362.0	216.5512983600001	46.04345773288535	41.048751503547585	46.64702866125876	57.40956588440122	32.01562118716424	32.17156539383489	17.0	40.961302492557444	30.646486285734635	19.235384061671343	48.61631365458274	0.9951527317753543	1.1216774212708054	0.8872004668221771	0.7318969976403455	0.5621693121693122	88.0	3.0	42.05948168962618	4.0	726.0	140.0	37823.0	0.05555555555555555	0.3090601185436071	0.9945205479452055	-1.0	0.24369225233764613	78.91655402443007	26.248809496813376	3.0	0.14246575342465753	147.0	25.0	172.0	21872.0	2568.0	24440.0	208.0
11	124	large	iso	1457.0	759.0	122.88225087999986	84.01219323999996	2.4831957472412986E-5	2216.0	208.89444412000006	45.09988913511872	39.11521443121589	16.279673202130517	17.384509219451843	29.832867780352597	31.09451488374131	16.492422502470642	13.769435178421205	48.54888379403855	20.396078054371138	46.08510172039543	0.9594254128708596	1.1530011989177993	0.8321113748809378	0.6836804553819714	0.5209334248455731	87.0	3.0	44.181444068749045	13.0	640.0	425.0	31643.0	0.35294117647058826	0.2946750902527076	0.9800918836140888	-1.0	0.26294498744758066	73.51187697253218	25.495097567963924	4.0	0.23889739663093415	124.0	113.0	237.0	14950.0	17730.0	32680.0	147.0
12	126	large	F	1458.0	1026.0	121.39696951999989	100.32590171999992	4.10782379332591E-5	2484.0	224.5512983600001	45.79301256742124	39.96248240537617	32.27564431457763	34.87799016943247	35.05709628591621	35.3111651139749	17.029386365926403	30.26662633211533	45.317505094637596	20.0	52.92934145128526	0.9928048585415229	1.1459000995709088	0.8663973926813396	0.8264283871062486	0.7037037037037037	67.0	3.0	42.95346318982906	111.0	131.0	10272.0	11089.0	0.8333333333333334	0.09742351046698873	0.5413223140495868	0.01123478054836674	-1.0	67.11272079056722	20.036198283684854	6.0	0.4297520661157025	127.0	117.0	244.0	13151.0	13896.0	27047.0	146.0
12	127	large	F	1336.0	956.0	121.46803731999984	98.25483391999995	4.9606438725620157E-5	2292.0	222.5512983600001	44.01136216933077	37.69615364994153	24.52772048025808	41.301018797361536	35.11409973215888	33.413987227240966	13.152946437965905	31.560032035725577	45.1239671770236	21.02379604162864	47.81714169408693	1.05088026440412	1.1675292545237979	0.9000890216089226	0.8088945543851493	0.7155688622754491	75.0	4.0	43.289721643826724	143.0	102.0	14941.0	12050.0	0.35714285714285715	0.10689354275741711	0.4163265306122449	-1.0	0.0033892799266338437	166.18945847216872	69.7719462359686	4.0	0.5510204081632653	148.0	110.0	258.0	9890.0	9063.0	18953.0	90.0
12	132	large	E	1495.0	973.0	123.63961019999984	96.08326103999994	5.823507783085017E-5	2468.0	222.5512983600001	45.60701700396552	40.80441152620633	20.695450734063282	18.621579366487577	34.058772731852805	34.23012482671345	17.029386365926403	18.33051260351691	51.2444591599384	21.095023109728988	57.405512104493845	0.9949941142275087	1.117698192379879	0.8902171632834974	0.7771236166514546	0.6508361204013378	81.0	3.0	44.28317965096906	167.0	229.0	11619.0	14150.0	0.6666666666666666	0.16045380875202594	0.5782828282828283	0.05127865647923093	-1.0	195.4562834186928	70.71583853007328	3.0	0.5833333333333334	85.0	115.0	200.0	8329.0	12441.0	20770.0	118.0
13	147	large	N	1487.0	831.0	123.98275595999985	88.01219323999996	4.598593277617693E-5	2318.0	214.40916276000007	45.27692569068709	40.311288741492746	61.33024841365477	61.180373856986975	31.38470965295043	32.39238055124684	17.4928556845359	44.57016392380806	26.419398467501402	20.591260281974	50.87095910012367	0.9688917306740638	1.1231822922119374	0.8626308813736533	0.7098744705142306	0.558843308675185	123.0	3.0	40.85339643163099	-1.0	-1.0	-1.0	-1.0	-1.0	-1.0	-1.0	-1.0	-1.0	-1.0	-1.0	-1.0	-1.0	125.0	136.0	261.0	11527.0	14770.0	26297.0	129.0
14	156	large	api	1544.0	1005.0	128.63961019999985	100.49747459999992	5.43942086969421E-5	2549.0	231.13708480000014	47.07440918375928	39.81205847478876	21.42529379808738	31.566086944200165	34.655446902326915	37.94268169312441	15.556349186104045	26.043874394985956	49.25643322969134	21.633307652783937	49.751262180623904	0.9133631402918688	1.1824158555772604	0.7724550850563155	0.7812327357316575	0.6509067357512953	59.0	4.0	46.09772228646444	30.0	758.0	1361.0	44076.0	0.0	0.30914083954491955	0.9619289340101523	-1.0	0.25228763448140573	165.33609132740554	66.31548540301081	1.0	0.1802030456852792	244.0	320.0	564.0	21730.0	23828.0	45558.0	128.0
15	165	large	api	1559.0	902.0	126.12489155999982	93.91168815999994	6.985073090889648E-5	2461.0	222.45079328000017	45.18849411078001	41.6293165929973	58.67130713219585	66.92621403649419	32.01562118716424	34.430566801896425	17.0	46.58265431106363	23.925446812824756	21.213203435596427	50.633270172036625	0.9298604165122496	1.0854968999991084	0.8566218996231251	0.7445928158861845	0.5785760102629891	145.0	3.0	42.5440947723653	138.0	448.0	3542.0	14294.0	0.2777777777777778	0.23811458756603007	0.764505119453925	-1.0	0.2701283833660796	34.058772731852805	17.029386365926403	1.0	0.07508532423208192	147.0	150.0	297.0	14171.0	18519.0	32690.0	137.0
15	166	large	api	1162.0	773.0	109.3259017199999	85.42640679999995	4.040908467416614E-5	1935.0	196.75230852000004	40.311288741492746	35.35533905932738	4.398705354995542	0.3920950220422128	29.0	33.28296174183864	15.556349186104045	1.1907334520564012	47.37615433949868	18.439088914585774	173.99999999999227	0.8713166882484888	1.1401754250991378	0.76419528878438	0.781392199433121	0.6652323580034424	102.0	3.0	39.824615503479755	67.0	641.0	2483.0	25945.0	0.6666666666666666	0.36589147286821705	0.905367231638418	-1.0	0.21537413826052515	75.27051413577983	29.854360772277364	3.0	0.0903954802259887	121.0	107.0	228.0	12176.0	13583.0	25759.0	133.0
16	182	large	iso	1125.0	867.0	109.56854239999991	95.32590171999993	1.1369175476502314E-4	1992.0	207.72287124000005	40.049968789001575	34.0147027033899	16.577629602064434	7.442441242654297	33.54101966249684	31.61657059735547	12.36931687685298	9.488147219339524	50.83096021967254	18.027756377319946	73.25050271119989	1.060868368351827	1.1774310990820507	0.9010025038228577	0.8700115893848015	0.7706666666666667	114.0	4.0	39.293765408777	18.0	584.0	694.0	29487.0	0.5384615384615384	0.30220883534136544	0.9700996677740864	-1.0	0.31967063708352694	78.04865640419631	25.96150997149434	4.0	0.2059800664451827	141.0	137.0	278.0	12608.0	11819.0	24427.0	146.0
17	195	large	E	1217.0	857.0	111.22539663999989	89.66904747999995	4.0805973925538754E-5	2074.0	202.89444412000006	41.43669871020132	35.73513677041127	16.1102160993245	19.74683660542612	32.0	32.118804129127824	16.0	16.120975386380014	48.35576847241244	18.027756377319946	47.71428571428572	0.9963011035949473	1.15955058396505	0.8592131446203272	0.806192202399864	0.7041906327033689	131.0	3.0	40.19950248448356	279.0	584.0	7541.0	14798.0	0.7647058823529411	0.41610414657666345	0.6767091541135574	-1.0	0.1249190623722041	72.42225937927762	31.510630314108685	2.0	0.04982618771726535	74.0	113.0	187.0	6526.0	12940.0	19466.0	102.0
17	196	large	E	1235.0	1170.0	112.3259017199999	109.3259017199999	4.1812978938115715E-5	2405.0	224.0660170000001	42.5205832509386	36.87817782917155	3.814074834290352	4.855701510300321	38.897300677553446	36.76288977299114	15.556349186104045	4.6095322550796265	58.46275838212784	19.79898987322333	54.45622094857492	1.05805884460504	1.1530011989177993	0.9176563264618705	0.9732920016304143	0.9473684210526315	84.0	4.0	41.400483088968905	211.0	182.0	13332.0	13774.0	0.8333333333333334	0.16340956340956342	0.4631043256997455	-1.0	0.025458381251599972	80.5077659314092	29.332727388396556	2.0	0.3104325699745547	96.0	126.0	222.0	7536.0	9648.0	17184.0	94.0
18	205	large	F	1497.0	988.0	124.63961019999984	99.56854239999988	5.019381871368841E-5	2485.0	226.20815260000018	46.09772228646444	39.698866482558415	20.515524873076462	22.166345822082462	34.785054261852174	34.66983535506523	15.811388300841896	21.150719637318975	51.84027107938149	21.18962010041709	56.05855852116671	1.0033233185449815	1.1611848491119348	0.8640513345591061	0.7988515227240338	0.6599866399465598	97.0	4.0	45.18849411078001	606.0	447.0	24521.0	16744.0	0.8125	0.42374245472837024	0.42450142450142453	0.04280473696427361	-1.0	99.57049196770933	39.44616584663204	2.0	0.09211775878442545	104.0	121.0	225.0	16839.0	20621.0	37460.0	220.0
19	213	large	F	1321.0	1081.0	115.6396101999999	101.91168815999991	3.563204128265405E-5	2402.0	219.9655119200001	42.42640687119285	38.3275357934736	8.13010235415598	8.13010235415598	36.0	36.635780384451216	17.0	7.919595949289332	55.02571340261118	20.0	55.999999999999986	0.9826459167027584	1.1069432457073645	0.8877111997506457	0.881287025991722	0.8183194549583649	104.0	4.0	42.04759208325728	154.0	130.0	15120.0	12954.0	0.8888888888888888	0.11823480432972523	0.45774647887323944	0.008303349893729032	-1.0	115.15077093688909	46.200344512842996	6.0	0.5633802816901409	127.0	115.0	242.0	17960.0	17505.0	35465.0	212.0
20	224	large	iso	1216.0	877.0	112.15432883999992	93.08326103999994	3.851745877375946E-5	2093.0	207.23758988000003	40.792156108742276	36.87817782917155	7.125016348901795	1.414423211402152	31.78049716414141	33.97479291948936	15.297058540778355	3.1378581622109447	50.65326190065622	18.973665961010276	127.12198865656593	0.9354140064798095	1.1061326375099443	0.845661699835161	0.8299569174257474	0.7212171052631579	74.0	3.0	40.162171256046406	2.0	581.0	83.0	33823.0	0.0	0.27854753941710464	0.9965694682675815	-1.0	0.25072780515028054	80.47658565500043	27.65863337187866	2.0	0.20240137221269297	189.0	26.0	215.0	11083.0	1254.0	12337.0	71.0
20	231	large	E	1725.0	965.0	134.22539663999987	96.49747459999992	5.221135397216894E-5	2690.0	233.13708480000008	49.51767361255979	42.5205832509386	48.80375498938878	51.97907114254741	33.37663853655727	37.205432727901815	17.11724276862369	42.16676284788941	36.02960925909177	21.095023109728988	53.525669173833776	0.8970904539843403	1.1645577230285695	0.7703271690572374	0.7189211357580236	0.5594202898550724	131.0	4.0	45.12205669071391	989.0	548.0	23841.0	12603.0	0.7222222222222222	0.5713754646840149	0.3565387117761874	0.0668076588999786	-1.0	0.0	0.0	0.0	0.006506180871828237	107.0	153.0	260.0	5500.0	10740.0	16240.0	52.0
20	233	large	api	1237.0	981.0	111.98275595999988	96.66904747999995	6.90558608330192E-5	2218.0	211.48023056000005	41.048751503547585	35.805027579936315	29.20858701069818	34.07719528013075	34.0	34.58266400919247	16.0	28.4539713686312	43.40172609923637	19.1049731745428	50.78260869565216	0.9831515579876209	1.1464521682577795	0.8575600319040606	0.8632494052435182	0.7930476960388035	103.0	3.0	40.162171256046406	30.0	282.0	1679.0	20315.0	0.4117647058823529	0.1406672678088368	0.9038461538461539	-1.0	0.3682104778020368	156.24536511841688	66.13613836179675	6.0	0.3814102564102564	133.0	116.0	249.0	8425.0	9388.0	17813.0	66.0
20	241	large	N	1241.0	948.0	111.3969695199999	96.91168815999993	3.592628364228685E-5	2189.0	211.13708480000005	41.23105625617661	36.87817782917155	4.398705354995542	10.268305798010232	34.0147027033899	34.25377393267806	15.811388300841896	7.518604376126322	52.171775105386814	18.973665961010276	42.178231352203504	0.9930205871692263	1.118033988749895	0.8881846143868581	0.869967006980389	0.7639000805801772	98.0	4.0	40.607881008493905	-1.0	-1.0	-1.0	-1.0	-1.0	-1.0	-1.0	-1.0	-1.0	-1.0	-1.0	-1.0	-1.0	157.0	183.0	340.0	12240.0	14792.0	27032.0	80.0
21	243	large	iso	1216.0	877.0	112.15432883999992	93.08326103999994	3.851745877375946E-5	2093.0	207.23758988000003	40.792156108742276	36.87817782917155	7.125016348901795	1.414423211402152	31.78049716414141	33.97479291948936	15.297058540778355	3.1378581622109447	50.65326190065622	18.973665961010276	127.12198865656593	0.9354140064798095	1.1061326375099443	0.845661699835161	0.8299569174257474	0.7212171052631579	74.0	3.0	40.162171256046406	2.0	581.0	83.0	33823.0	0.0	0.27854753941710464	0.9965694682675815	-1.0	0.25072780515028054	80.47658565500043	27.65863337187866	2.0	0.20240137221269297	189.0	26.0	215.0	11083.0	1254.0	12337.0	71.0
21	250	large	E	1725.0	965.0	134.22539663999987	96.49747459999992	5.221135397216894E-5	2690.0	233.13708480000008	49.51767361255979	42.5205832509386	48.80375498938878	51.97907114254741	33.37663853655727	37.205432727901815	17.11724276862369	42.16676284788941	36.02960925909177	21.095023109728988	53.525669173833776	0.8970904539843403	1.1645577230285695	0.7703271690572374	0.7189211357580236	0.5594202898550724	131.0	4.0	45.12205669071391	989.0	548.0	23841.0	12603.0	0.7222222222222222	0.5713754646840149	0.3565387117761874	0.0668076588999786	-1.0	0.0	0.0	0.0	0.006506180871828237	107.0	153.0	260.0	5500.0	10740.0	16240.0	52.0
21	252	large	api	1237.0	981.0	111.98275595999988	96.66904747999995	6.90558608330192E-5	2218.0	211.48023056000005	41.048751503547585	35.805027579936315	29.20858701069818	34.07719528013075	34.0	34.58266400919247	16.0	28.4539713686312	43.40172609923637	19.1049731745428	50.78260869565216	0.9831515579876209	1.1464521682577795	0.8575600319040606	0.8632494052435182	0.7930476960388035	103.0	3.0	40.162171256046406	30.0	282.0	1679.0	20315.0	0.4117647058823529	0.1406672678088368	0.9038461538461539	-1.0	0.3682104778020368	156.24536511841688	66.13613836179675	6.0	0.3814102564102564	133.0	116.0	249.0	8425.0	9388.0	17813.0	66.0
21	260	large	N	1241.0	948.0	111.3969695199999	96.91168815999993	3.592628364228685E-5	2189.0	211.13708480000005	41.23105625617661	36.87817782917155	4.398705354995542	10.268305798010232	34.0147027033899	34.25377393267806	15.811388300841896	7.518604376126322	52.171775105386814	18.973665961010276	42.178231352203504	0.9930205871692263	1.118033988749895	0.8881846143868581	0.869967006980389	0.7639000805801772	98.0	4.0	40.607881008493905	-1.0	-1.0	-1.0	-1.0	-1.0	-1.0	-1.0	-1.0	-1.0	-1.0	-1.0	-1.0	-1.0	157.0	183.0	340.0	12240.0	14792.0	27032.0	80.0
22	263	large	iso	1330.0	794.0	114.56854239999987	85.08326103999994	4.303706742832669E-5	2124.0	202.06601700000007	43.41658669218482	37.8021163428716	37.99873244250466	55.4914770123316	29.068883707497267	34.21543679487008	18.027756377319946	35.95400096896578	29.786692093823245	18.439088914585774	43.63127641096464	0.8495838846592064	1.148522646149994	0.7397188792986612	0.7426406870303347	0.5969924812030075	80.0	4.0	40.311288741492746	64.0	667.0	1762.0	23534.0	0.5263157894736842	0.3441619585687382	0.9124487004103967	-1.0	0.2106095957647359	69.40749294442335	26.0	2.0	0.07797537619699042	381.0	22.0	403.0	31455.0	1607.0	33062.0	113.0
22	271	large	iso	1272.0	850.0	113.81118307999988	91.08326103999994	3.6921937571287325E-5	2122.0	207.72287124000007	41.0	38.0	3.01278750418334	5.355825042855191	32.14031735997639	32.34832427905304	15.132745950421556	4.0	51.0	19.026297590440446	42.85375647996852	0.9935697776094282	1.0789473684210527	0.92086954997947	0.8003015044310358	0.6682389937106918	94.0	4.0	40.607881008493905	84.0	702.0	3510.0	34209.0	0.8125	0.3704052780395853	0.8931297709923665	-1.0	0.19715358818721435	80.7171077071027	26.92582403567252	1.0	0.19720101781170485	189.0	108.0	297.0	17368.0	11160.0	28528.0	130.0
22	274	large	api	1631.0	1192.0	128.29646443999982	108.39696951999987	3.954404531919042E-5	2823.0	238.69343396000014	47.16990566028302	42.720018726587654	44.9173221648701	56.346473144776	36.87817782917155	39.397759867660284	20.396078054371138	46.00390799227602	34.76122071725078	20.615528128088304	55.26633003404852	0.9360475812088763	1.1041639743225555	0.8477432727174198	0.8448944403350545	0.7308399754751687	112.0	3.0	43.86342439892262	292.0	393.0	8920.0	12310.0	0.7142857142857143	0.2426496634785689	0.5737226277372263	-1.0	0.20873706918536927	23.323807579381203	11.661903789690601	1.0	0.035036496350364967	120.0	174.0	294.0	6832.0	14582.0	21414.0	47.0
23	278	large	iso	1447.0	824.0	120.81118307999986	88.25483391999994	3.119855773914073E-5	2271.0	211.4802305600001	45.12205669071391	38.8329756778952	24.69292410491471	27.73568324342429	31.04834939252005	32.22228608890951	17.46424919657298	22.561028345356956	45.4768136917526	19.4164878389476	48.47733079997765	0.9635675540478328	1.1619520756015262	0.8292661756716665	0.7305187456161119	0.5694540428472702	75.0	4.0	42.579337712087536	87.0	699.0	3007.0	25690.0	0.7777777777777778	0.34610303830911493	0.8893129770992366	-1.0	0.20175631817823478	72.14530628248389	31.582166061109625	2.0	0.05725190839694656	136.0	89.0	225.0	12745.0	9095.0	21840.0	119.0
23	286	large	E	1559.0	1186.0	133.4680373199999	114.98275595999988	3.463540760560685E-5	2745.0	251.27922040000016	47.12748667179272	40.52159917870962	42.39085812601866	50.55638635665156	38.27531841800928	38.29221177045675	11.180339887498949	45.196554079657126	42.24907295612111	23.259406699226016	58.52579198159351	0.9995588305907023	1.1630213917261656	0.859450082089332	0.8615003132496799	0.7607440667094291	88.0	3.0	45.880278987817846	98.0	29.0	12414.0	2466.0	0.09090909090909091	0.04626593806921676	0.2283464566929134	0.23584280127741114	-1.0	147.2735612518602	66.21285918748643	2.0	0.7874015748031497	139.0	97.0	236.0	19932.0	11656.0	31588.0	160.0
[truncated: 67 more columns]
