# Supplementary material for: Exploiting Single-Cell Quantitative Data to Map Genetic Variants Having Probabilistic Effects
Source: PLoS Genet. 2016 Aug 1;12(8):e1006213. doi: 10.1371/journal.pgen.1006213 (PMC4968810; doi:10.1371/journal.pgen.1006213)
Supplement: S1 Dataset — (ZIP) [file pgen.1006213.s007.zip › data/2014-10-07_morpho/segregants/gaelA10_A.xls]

image_number	cell_	Agroup	C11-1_A	C12-1_A	C13_A	C103_A	C104_A	C115_A	C126_A	C127_A	A7-1_A	A8-1_A	A101_A	A120_A	A121_A	A122_A	A123_A	D14-1_A	D15-1_A	D16-1_A	D17-1_A	D102_A	D105_A	D117_A	D127_A	D135_A	D147_A	D148_A	D154_A	D155_A	D173_A	D176_A	D179_A	D182_A	D188_A	D191_A	D194_A
2	5	N	1222.0	127.63961019999985	2.921871690875533E-5	41.23105625617661	36.138621999185304	1.1409139025031476	84.0	3.0	-1.0	-1.0	-1.0	-1.0	-1.0	-1.0	-1.0	361.0	32023.0	106.0	6.586889454667826E-4	27.892651361962706	0.6764961631994149	7.280109889280518	36.138621999185304	15.524174696260024	0.3486540305625663	0.7191435058277652	1.9091524329963931	0.8951737102110542	12.727922061357855	24.839484696748443	8.602325267042627	2.8875314436102406	8.246211251235321	88.70637119113573	1.1949536270805359
4	25	B	1280.0	130.22539663999987	4.612191989679181E-5	40.80441152620633	38.600518131237564	1.0570949174173199	139.0	3.0	116.0	12269.0	0.090625	33.58487266914484	16.492422502470642	1.0	0.5948275862068966	126.0	7091.0	72.0	0.0011795320427232245	23.08679276123039	0.5657915871768686	7.810249675906654	22.47220505424423	6.4031242374328485	0.4065853577252028	0.3333333333333333	75.0231640604579	73.8774012222828	8.06225774829855	13.601470508735444	6.324555320336759	2.1505813167606567	1.4142135623730951	56.27777777777778	1.2793682132280355
5	32	B	1103.0	122.81118307999986	6.0428863682167585E-5	39.05124837953327	34.132096331752024	1.1441210056355406	54.0	4.0	164.0	15824.0	0.1486854034451496	61.13234448829425	26.627053911388696	3.0	0.5121951219512195	92.0	12658.0	168.0	4.899393621775796E-4	24.186773244895647	0.6193597963841769	4.47213595499958	23.345235059857504	4.242640687119285	0.23802777946288958	0.23076923076923075	23.702645950966257	42.13759477388825	5.830951894845301	11.180339887498949	4.47213595499958	2.5	1.4142135623730951	137.58695652173913	1.221045978827619
5	33	A	1603.0	148.36753223999995	2.9825716524641333E-5	47.853944456021594	40.792156108742276	1.1731163297290355	64.0	3.0	550.0	20464.0	0.3431066749844042	101.03222658364905	38.05259518088089	2.0	0.07454545454545454	149.0	8105.0	76.0	2.1306588037663354E-4	28.071337695236398	0.5866044693773222	5.0	27.018512172212592	5.0	0.23363465675799888	0.24028466566610635	46.7357045889284	62.995909297240345	8.246211251235321	16.15549442140351	5.385164807134504	3.0	1.4142135623730951	54.395973154362416	1.3971622455274522
5	39	B	1107.0	125.63961019999984	1.6053451336291825E-4	38.01315561749642	35.0	1.0860901604998978	111.0	7.0	244.0	9060.0	0.2204155374887082	34.45821334570533	16.55294535724685	1.0	0.13934426229508196	198.0	12022.0	77.0	0.0017077708694463504	22.67156809750927	0.5964137343828977	4.123105625617661	19.235384061671343	2.8284271247461903	0.23608834134288123	0.16666666666666669	41.45523354440513	79.50852298766841	10.63014581273465	18.788294228055936	6.708203932499369	2.800793538346667	3.605551275463989	60.717171717171716	1.2681750124771254
6	41	A	1232.0	129.05382375999986	6.612173535682334E-5	40.45985664828782	36.87817782917155	1.0971219032487844	87.0	4.0	407.0	13386.0	0.33035714285714285	58.82176467941097	29.410882339705484	1.0	0.04668304668304668	127.0	17811.0	191.0	3.82979583515306E-4	20.518284528683193	0.5071269704943823	2.8284271247461903	21.2602916254693	3.605551275463989	0.14285714285714288	0.18569533817705186	85.91438322002512	82.77568430595466	7.280109889280518	13.0	6.324555320336759	2.0554804791094465	1.0	140.24409448818898	1.3619111784852058
7	61	B	1502.0	142.71067799999986	4.5595669421719696E-5	45.17742799230607	39.35733730830886	1.147878161533263	67.0	4.0	169.0	10174.0	0.11251664447403462	89.19055859264037	40.024992192379	1.0	0.3609467455621302	138.0	7508.0	78.0	5.412385262455296E-4	25.019992006393608	0.5538162112870753	11.180339887498949	25.179356624028344	9.433981132056603	0.5555555555555556	0.4659111189183054	90.0	84.55966796899449	9.219544457292887	17.08800749063506	5.385164807134504	3.1731633297454733	2.0	54.405797101449274	1.4336707511987214
7	63	B	1066.0	119.39696951999987	3.248883499460812E-5	37.589892258425	34.48187929913333	1.0901346742829585	89.0	4.0	185.0	6510.0	0.17354596622889307	0.0	0.0	0.0	0.04864864864864865	150.0	8067.0	77.0	7.95797053825313E-4	21.095023109728988	0.5611887090472033	8.06225774829855	22.0	10.295630140987	0.4608885989624768	0.6056253024110001	89.61287224584905	89.69685055628588	8.94427190999916	15.297058540778355	7.0710678118654755	2.1633307652783937	2.23606797749979	53.78	1.4317590182223874
8	70	A	946.0	111.74011527999988	3.840834251887242E-5	35.17101079013795	32.01562118716424	1.0985578129041198	95.0	3.0	442.0	11230.0	0.46723044397463004	0.0	0.0	0.0	0.0	105.0	4259.0	38.0	5.142021140141063E-4	23.769728648009426	0.6758329690847136	6.4031242374328485	25.495097567963924	8.48528137423857	0.37600440202852353	0.5	25.419288338902888	31.759480084812793	6.708203932499369	12.806248474865697	5.0	2.5612496949731396	2.23606797749979	40.56190476190476	0.9368396337168349
8	72	A	1042.0	117.98275595999988	3.311679211595995E-5	36.40054944640259	34.20526275297414	1.064179793304981	125.0	4.0	525.0	11816.0	0.5038387715930902	0.0	0.0	0.0	0.0	144.0	5371.0	54.0	7.710833200227808E-4	19.4164878389476	0.5334119438921409	1.0	21.095023109728988	3.0	0.05555555555555555	0.16666666666666666	36.2538377374448	36.2538377374448	8.06225774829855	15.231546211727817	6.324555320336759	2.4083189157584592	2.0	37.298611111111114	1.4477750884379073
8	74	A	1045.0	117.39696951999987	4.413388625519604E-5	36.49657518178932	34.52535300326414	1.0570949174173199	88.0	4.0	697.0	20477.0	0.6669856459330143	0.0	0.0	0.0	0.01291248206599713	189.0	6906.0	61.0	0.0013887164528947622	22.360679774997898	0.6126788517448398	4.123105625617661	20.615528128088304	2.8284271247461903	0.22360679774997896	0.15987215339548633	4.57392125990086	35.53767779197438	9.486832980505138	18.24828759089466	7.0710678118654755	2.580697580112788	2.23606797749979	36.53968253968254	1.6694178974804519
10	96	B	1169.0	126.46803731999984	6.946500855127014E-5	41.340053217188775	34.66987164671943	1.1923912969288566	78.0	3.0	216.0	9992.0	0.1847733105218135	18.110770276274835	9.055385138137417	1.0	0.13425925925925927	222.0	10527.0	76.0	0.004385350645200058	21.93171219946131	0.5305196895668806	4.123105625617661	23.259406699226016	3.1622776601683795	0.23608834134288123	0.17541160386140586	72.60667785308797	49.86451443776053	13.601470508735444	25.059928172283335	6.708203932499369	3.73571352696584	3.605551275463989	47.41891891891892	1.6027358221715589
11	98	B	1243.0	130.71067799999986	6.528429181768725E-5	42.720018726587654	35.4400902933387	1.2054150644931423	66.0	4.0	143.0	17489.0	0.11504424778761062	97.56311266032654	35.014282800023196	3.0	0.7342657342657343	332.0	28729.0	110.0	0.0026303066079969694	22.20360331117452	0.5197470406855338	3.1622776601683795	22.80350850198276	1.0	0.16666666666666669	0.05	88.26429541107161	16.699244233993625	14.212670403551895	26.1725046566048	8.48528137423857	3.084459253886958	3.0	86.53313253012048	1.27118939051133
11	99	A	999.0	115.39696951999987	4.814074874163286E-5	35.77708763999664	33.1058907144937	1.0806864539165983	70.0	3.0	283.0	17565.0	0.2832832832832833	98.77789506147727	30.083217912982647	4.0	0.46996466431095407	199.0	8837.0	61.0	0.0019663533148408375	23.706539182259394	0.6626179140349285	5.830951894845301	26.92582403567252	9.219544457292887	0.31763218935607507	0.5	4.3987053549955135	14.036243467926482	10.198039027185569	20.396078054371138	8.246211251235321	2.473387769603369	4.123105625617661	44.4070351758794	1.3736562181735883
11	102	B	1418.0	138.22539663999987	4.833781446166327E-5	43.56604182158393	39.11521443121589	1.1137876259938397	71.0	3.0	164.0	19576.0	0.1156558533145275	100.44083328870998	39.05124837953327	2.0	0.6341463414634146	204.0	18750.0	132.0	0.0034053318859710736	27.313000567495326	0.6269332586914894	6.082762530298219	30.083217912982647	10.770329614269007	0.2867441755680875	0.5224377249688121	41.737966522603244	54.077053800929434	13.601470508735444	25.495097567963924	5.830951894845301	4.372373160976031	5.0	91.91176470588235	1.43616
12	104	A	1699.0	151.78174579999987	3.29299161698188E-5	48.27007354458868	43.174066289845804	1.118033988749895	118.0	4.0	1132.0	25043.0	0.6662742789876398	0.0	0.0	0.0	0.0	238.0	14534.0	94.0	0.0025945428205781883	27.294688127912362	0.5654577696613481	3.605551275463989	27.294688127912362	3.605551275463989	0.15661513939205385	0.15661513939205385	45.95484125387219	45.95484125387219	12.529964086141668	20.248456731316587	10.816653826391969	1.8719704870198952	0.0	61.0672268907563	1.5392871886610706
13	114	B	1235.0	127.63961019999985	1.751131534273727E-5	40.44749683231337	37.33630940518894	1.0833287348612994	31.0	3.0	132.0	15554.0	0.10688259109311742	82.79627189368145	32.64965543462902	4.0	0.6590909090909091	272.0	11668.0	51.0	0.004205428328597034	23.40939982143925	0.5787601620562477	5.385164807134504	22.825424421026653	8.0	0.27883326429273	0.42105263157894735	59.66782490370005	81.46923439005187	15.620499351813308	30.0	6.4031242374328485	4.685212856658182	3.605551275463989	42.89705882352941	1.188892697977374
14	129	B	1351.0	134.46803731999984	2.548697443221296E-5	41.012193308819754	39.05124837953327	1.050214654093215	70.0	3.0	108.0	10621.0	0.07994078460399703	46.37870546543908	22.627416997969522	3.0	0.4074074074074074	237.0	19484.0	124.0	0.001543289627128989	25.0	0.6095748113677134	7.211102550927978	26.248809496813376	8.602325267042627	0.3561309707013459	0.4301162633521313	56.309932474020215	54.462322208025626	11.180339887498949	21.93171219946131	7.615773105863909	2.879774895417324	1.4142135623730951	82.21097046413502	1.5083145144734142
15	131	B	999.0	114.56854239999988	5.483426162145368E-5	36.61966684720111	33.015148038438355	1.1091777266776495	151.0	3.0	91.0	7920.0	0.09109109109109109	0.0	0.0	0.0	0.15384615384615385	219.0	24278.0	210.0	0.002065481127831776	19.313207915827967	0.5273998804089093	5.0	19.849433241279208	5.385164807134504	0.29061909685954823	0.3083536398570881	86.82016988013577	78.11134196037203	10.63014581273465	19.235384061671343	8.94427190999916	2.1505813167606562	1.4142135623730951	110.85844748858447	1.8943076035917292
17	148	A	1160.0	124.22539663999986	5.2589840996043585E-5	39.92492955535426	35.4682957019364	1.1256511982100834	125.0	3.0	718.0	34638.0	0.6189655172413793	77.73644987332423	29.614185789921695	3.0	0.10306406685236769	127.0	10729.0	110.0	2.841789268212189E-4	26.076809620810597	0.6531460396105692	9.433981132056603	26.019223662515376	10.0	0.5	0.5376033305704704	53.25588871521674	58.12040315297726	8.246211251235321	14.560219778561036	5.0990195135927845	2.8554940297339364	1.0	84.48031496062993	1.3020784788889923
17	154	A	1210.0	127.05382375999986	6.0922174516530984E-5	42.2965719651132	35.22782990761707	1.2006578911057961	100.0	4.0	843.0	25229.0	0.6966942148760331	90.22238110493078	35.17101079013795	1.0	0.05575326215895611	157.0	9114.0	88.0	0.0011805311324476276	29.068883707497267	0.6872633491781245	8.06225774829855	30.14962686336267	9.0	0.38005847503304596	0.42857142857142855	15.255118703057775	8.130102354155952	8.54400374531753	14.422205101855956	7.211102550927978	2.0	1.4142135623730951	58.05095541401274	1.5159095896423085
18	161	B	1476.0	139.88225087999984	2.9036945574733308E-5	44.40720662234904	40.44749683231337	1.0978975239543691	105.0	4.0	200.0	17402.0	0.13550135501355012	31.260291625469296	15.620499351813308	3.0	0.32	150.0	22004.0	218.0	4.499063255589645E-4	27.459060435491963	0.6183469424008423	5.385164807134504	25.0	4.47213595499958	0.25	0.21271781490575853	14.036243467926482	55.66978280449668	7.810249675906654	14.422205101855956	7.211102550927978	2.0	3.605551275463989	146.69333333333333	1.486093437556808
19	169	A	807.0	102.91168815999994	3.716972664248554E-5	33.06055050963308	30.066592756745816	1.0995775536360213	61.0	4.0	557.0	8946.0	0.6902106567534076	0.0	0.0	0.0	0.0	98.0	11741.0	161.0	6.782260981134882E-4	19.0	0.5747030738179583	2.23606797749979	19.026297590440446	2.8284271247461903	0.1350858067395748	0.18181818181818182	29.931511840507767	48.36646066342979	6.708203932499369	12.206555615733702	5.830951894845301	2.0934070175616757	1.0	119.8061224489796	1.3438378332339664
19	172	A	458.0	76.52691187999997	1.3625915688027639E-4	24.351591323771842	23.08679276123039	1.0547845071258848	43.0	3.0	240.0	15067.0	0.5240174672489083	51.07534045822478	19.0	4.0	0.44166666666666665	148.0	3234.0	27.0	0.005900490385106837	12.36931687685298	0.5079469638100466	1.4142135623730951	16.492422502470642	4.0	0.1174440439029407	0.36363636363636365	64.98310652189997	19.98310652189997	12.206555615733702	20.248456731316587	3.1622776601683795	6.4031242374328485	5.0990195135927845	21.85135135135135	1.235621521335807
20	183	B	1103.0	120.56854239999988	3.51642396431391E-5	38.27531841800928	35.11409973215888	1.0900270463991202	101.0	4.0	216.0	13265.0	0.1958295557570263	74.31789692050626	28.844410203711913	3.0	0.4027777777777778	110.0	5763.0	61.0	0.004079275317949946	21.470910553583888	0.560959684752914	4.123105625617661	19.4164878389476	3.1622776601683795	0.23608834134288123	0.17541160386140586	54.713251024940284	87.18444331578877	10.0	17.11724276862369	5.0990195135927845	3.3569674960045073	2.23606797749979	52.39090909090909	1.1643241367343398
20	185	A	1152.0	123.63961019999986	2.6242783988179203E-5	38.63935817272331	35.510561809129406	1.0881088950496278	88.0	3.0	370.0	18576.0	0.3211805555555556	80.65206594882628	31.25699921617557	1.0	0.22432432432432434	109.0	4642.0	53.0	5.460094571880482E-4	21.95449840010015	0.5681900383013735	7.0	23.323807579381203	8.06225774829855	0.4117647058823529	0.4710021267605585	81.0273733851036	73.90235703620179	6.4031242374328485	12.206555615733702	5.830951894845301	2.0934070175616757	1.4142135623730951	42.58715596330275	1.2445066781559673
21	186	A	885.0	109.15432883999989	4.9053211222220554E-5	34.785054261852174	31.32091952673165	1.110601310161535	111.0	3.0	331.0	23946.0	0.37401129943502825	78.49801905974591	26.832815729997478	3.0	0.40483383685800606	102.0	10945.0	122.0	3.0019076234396734E-4	22.47220505424423	0.6460304728887225	6.708203932499369	21.633307652783937	6.324555320336759	0.42857142857142855	0.4	42.87890360333853	51.00900595749454	6.708203932499369	11.180339887498949	5.385164807134504	2.0761369963434992	1.0	107.30392156862744	1.1369575148469622
21	187	A	763.0	100.91168815999991	6.719917792493991E-5	31.400636936215164	29.206163733020468	1.075137331395346	89.0	3.0	401.0	8726.0	0.5255570117955439	0.0	0.0	0.0	0.0	216.0	11008.0	77.0	3.890002625787641E-4	19.235384061671343	0.6125794231736325	5.0990195135927845	17.08800749063506	5.656854249492381	0.31323027878410764	0.36363636363636365	51.11550356628541	84.80557109226518	10.04987562112089	18.439088914585774	7.280109889280518	2.532803652007522	3.1622776601683795	50.96296296296296	1.5109011627906976
21	192	A	1662.0	149.53910511999987	3.0619553397780955E-5	48.104053883222775	42.720018726587654	1.1260307302553747	117.0	3.0	1206.0	21847.0	0.7256317689530686	0.0	0.0	0.0	0.0	598.0	14034.0	34.0	0.007595677717396684	24.351591323771842	0.5062274248837255	0.0	30.01666203960727	11.40175425099138	0.0	0.5327689881738851	-1.0	74.37404000611417	20.8806130178211	40.80441152620633	10.44030650891055	3.908353791278134	11.40175425099138	23.468227424749163	1.4487672794641586
24	218	B	1060.0	118.81118307999986	2.49060584122219E-5	38.01315561749642	34.0147027033899	1.117550723549556	69.0	3.0	120.0	7919.0	0.11320754716981132	87.2126477491272	31.38470965295043	3.0	0.6916666666666667	431.0	17311.0	24.0	0.002606570369881732	19.026297590440446	0.500518762027827	1.0	29.614185789921695	11.661903789690601	0.058823529411764705	0.6352643787121501	86.98721249581665	33.97654403625688	15.811388300841896	27.65863337187866	14.212670403551895	1.9460546531049139	12.206555615733702	40.164733178654295	0.5975391369649355
28	248	B	1026.0	116.56854239999988	4.0182765611685434E-5	36.71511950137164	33.12099032335839	1.1085151483371711	122.0	3.0	157.0	14388.0	0.1530214424951267	58.69231873416086	26.68332812825267	5.0	0.27388535031847133	141.0	6982.0	75.0	8.481837650347355E-4	25.0	0.6809183883785541	7.211102550927978	24.20743687382041	6.708203932499369	0.3821876708246056	0.375	26.952178931228943	34.07719528013074	8.54400374531753	15.811388300841896	6.324555320336759	2.5	1.0	49.5177304964539	1.5146089945574335
28	254	B	1606.0	145.88225087999987	2.970710515917653E-5	45.60701700396552	42.80186911806539	1.0655379763477701	150.0	3.0	125.0	5278.0	0.07783312577833126	12.165525060596439	6.082762530298219	1.0	0.24	139.0	3841.0	37.0	0.002549852139718996	26.248809496813376	0.575543221661067	9.219544457292887	26.92582403567252	10.63014581273465	0.4186379485411743	0.48269005658046193	78.47627829610266	79.06090881680785	9.848857801796104	16.492422502470642	6.324555320336759	2.6076809620810595	1.4142135623730951	27.633093525179856	1.3389742254621193
28	255	B	1182.0	125.63961019999985	3.6657990395638776E-5	39.6232255123179	36.796738985948195	1.076813505877493	86.0	3.0	111.0	9604.0	0.09390862944162437	10.0	5.0	1.0	0.1891891891891892	340.0	33284.0	157.0	0.004788212882284675	21.213203435596427	0.5353729576861872	1.4142135623730951	30.610455730027933	11.704699910719626	0.07142857142857144	0.6060463886544267	0.0	25.01689347810003	16.1245154965971	30.4138126514911	11.180339887498949	2.7202941017470885	13.0	97.89411764705882	1.6037735849056605
29	266	B	1108.0	123.39696951999989	6.55170050769734E-5	38.118237105091836	34.132096331752024	1.1167857003155013	83.0	4.0	228.0	5973.0	0.20577617328519857	0.0	0.0	0.0	0.0	145.0	17424.0	167.0	0.0018884874742703876	26.68332812825267	0.7000147476570554	8.602325267042627	26.68332812825267	8.602325267042627	0.46246387142126266	0.46246387142126266	29.528671834479866	29.528671834479866	10.770329614269007	17.88854381999832	5.385164807134504	3.321819194149599	0.0	120.1655172413793	1.3897497704315886
30	272	B	1037.0	117.98275595999988	4.0170427364899434E-5	36.89173349139343	34.132096331752024	1.0808516749987667	95.0	3.0	230.0	10489.0	0.22179363548698167	42.09607252963512	19.79898987322333	1.0	0.2565217391304348	116.0	15117.0	200.0	0.0015931176321875942	21.02379604162864	0.5698782369913123	3.1622776601683795	21.95449840010015	3.1622776601683795	0.17541160386140586	0.16666666666666669	50.44033203100551	13.57043438516149	7.615773105863909	14.142135623730951	5.0990195135927845	2.773500981126146	2.0	130.31896551724137	1.5346960375735927
30	277	A	1378.0	137.2964644399999	5.094984700003787E-5	45.60701700396552	37.36308338453881	1.2206438246699447	62.0	3.0	533.0	14659.0	0.3867924528301887	0.0	0.0	0.0	0.0	140.0	8173.0	85.0	0.0015973058431397848	31.78049716414141	0.6968334973843631	9.899494936611665	30.675723300355934	8.06225774829855	0.48247186175690426	0.3532139249455376	29.744881296942225	14.48976259388445	8.246211251235321	14.317821063276353	6.082762530298219	2.3538352832219465	3.0	58.378571428571426	1.4560137036583873
31	286	B	953.0	114.5685423999999	7.460431572418484E-5	36.345563690772494	31.25699921617557	1.162797600607917	30.0	4.0	169.0	6461.0	0.17733473242392445	0.0	0.0	0.0	0.047337278106508875	158.0	14331.0	149.0	0.003998965630293144	23.021728866442675	0.6334123488167963	6.4031242374328485	25.079872407968907	8.602325267042627	0.35963528668941347	0.5	45.0	41.877869537884294	13.92838827718412	20.615528128088304	6.324555320336759	3.259601202601324	2.23606797749979	90.70253164556962	1.6427325378549997
31	287	B	1387.0	141.39696951999994	1.8008751533005386E-4	45.27692569068709	37.21558813185679	1.2166118544269287	91.0	5.0	150.0	7114.0	0.10814708002883922	17.227641380343698	8.602325267042627	2.0	0.22666666666666666	461.0	17791.0	80.0	0.004668201054442004	24.698178070456937	0.5454914991177736	4.47213595499958	37.53664875824692	15.264337522473747	0.23802777946288958	0.7235989950366	57.52880770915151	27.42874122167757	18.601075237738275	33.301651610693426	12.041594578792296	2.765551637932108	16.278820596099706	38.59219088937093	2.072958237311
32	289	B	1282.0	131.05382375999986	3.429715422441799E-5	42.04759208325728	37.57658845611187	1.118983755866166	121.0	3.0	122.0	6458.0	0.09516380655226209	20.29832572579834	10.0	2.0	0.26229508196721313	301.0	19870.0	108.0	0.005878357073292141	25.079872407968907	0.596463939202724	4.123105625617661	23.706539182259394	2.8284271247461903	0.19999999999999998	0.13784910335911552	11.30993247402023	19.653824058053306	13.416407864998739	25.495097567963924	10.198039027185569	2.5	6.708203932499369	66.01328903654485	1.6360342224458984
33	304	B	932.0	111.15432883999986	4.2276293583980416E-5	35.608987629529715	32.01562118716424	1.1122379110296985	120.0	3.0	97.0	9036.0	0.10407725321888411	75.76904678204274	27.51363298439521	2.0	0.7938144329896907	180.0	16716.0	145.0	2.495921796919591E-4	21.400934559032695	0.600998118275213	3.605551275463989	20.615528128088304	2.8284271247461903	0.2095684110712273	0.15987215339548633	4.4671590613892675	6.842773412630947	8.94427190999916	17.08800749063506	7.280109889280518	2.3472183456730544	1.0	92.86666666666666	1.5613783201722902
37	329	A	952.0	111.98275595999988	3.987722631385122E-5	34.66987164671943	32.449961479175904	1.0684102558632653	121.0	3.0	585.0	10722.0	0.6144957983193278	0.0	0.0	0.0	0.0	91.0	14874.0	213.0	4.275662446628296E-4	18.681541692269406	0.5388408091795491	5.0	18.439088914585774	4.47213595499958	0.3333333333333333	0.2857142857142857	88.66778014613035	81.0273733851036	6.708203932499369	12.041594578792296	5.0	2.4083189157584592	1.0	163.45054945054946	1.3031464300121016
37	333	B	1061.0	119.98275595999985	9.142807780242027E-5	37.94733192202055	33.83784863137726	1.1214463524383946	80.0	4.0	67.0	6943.0	0.06314797360980208	18.0	9.0	1.0	0.373134328358209	272.0	12073.0	76.0	0.0012738780302112374	19.72308292331602	0.5197488709837559	4.123105625617661	22.20360331117452	7.0	0.23608834134288123	0.4117647058823529	85.60129464500447	71.56505117707799	12.083045973594572	22.847319317591726	8.94427190999916	2.55440795488896	3.1622776601683795	44.3860294117647	1.7122504762693616
38	335	B	1150.0	124.22539663999987	4.308522058893162E-5	38.91015291668744	36.24913792078372	1.0734090560089709	152.0	4.0	280.0	10392.0	0.24347826086956523	50.0	25.0	1.0	0.1	199.0	17952.0	132.0	0.003101447591225697	20.0	0.5140046620434272	3.1622776601683795	20.248456731316587	2.0	0.18864566947613626	0.11764705882352941	84.47245984834383	66.03751102542182	13.0	20.8806130178211	6.324555320336759	3.3015148038438356	1.4142135623730951	90.21105527638191	1.463235294117647
39	349	B	1116.0	123.05382375999986	3.953133416486786E-5	39.66106403010388	35.510561809129406	1.116880781646981	99.0	3.0	95.0	9881.0	0.08512544802867383	57.532905992931816	25.45584412271571	2.0	0.6105263157894737	162.0	5480.0	47.0	6.640614395752082E-4	21.095023109728988	0.5318824299246552	1.0	20.591260281974	2.23606797749979	0.05555555555555555	0.1162476387438193	34.508522987668414	61.07357416474639	8.602325267042627	16.278820596099706	6.4031242374328485	2.5423246516026117	3.1622776601683795	33.82716049382716	1.3894160583941606
39	352	B	1191.0	127.39696951999986	7.34719571628966E-5	41.617304093369626	34.40930106817051	1.2094783329344259	57.0	4.0	252.0	9416.0	0.21158690176322417	8.246211251235321	4.123105625617661	1.0	0.10714285714285714	248.0	5292.0	35.0	0.0016204458343084406	25.238858928247925	0.6064510779368076	4.47213595499958	24.08318915758459	4.123105625617661	0.2222222222222222	0.2207047840876987	8.652541791114743	40.74616356388081	11.40175425099138	22.02271554554524	6.4031242374328485	3.4393703337504853	3.605551275463989	21.338709677419356	1.6402116402116402
