# Supplementary material for: Exploiting Single-Cell Quantitative Data to Map Genetic Variants Having Probabilistic Effects
Source: PLoS Genet. 2016 Aug 1;12(8):e1006213. doi: 10.1371/journal.pgen.1006213 (PMC4968810; doi:10.1371/journal.pgen.1006213)
Supplement: S1 Dataset — (ZIP) [file pgen.1006213.s007.zip › data/2014-10-07_morpho/segregants/gaelA10_A1B.xls]

image_number	cell_id	Cgroup	Agroup	Dgroup	C11-1_A1B	C11-2_A1B	C12-1_A1B	C12-2_A1B	C13_A1B	C101_A1B	C102_A1B	C103_A1B	C104_A1B	C105_A1B	C106_A1B	C107_A1B	C108_A1B	C109_A1B	C110_A1B	C111_A1B	C112_A1B	C113_A1B	C114_A1B	C115_A1B	C116_A1B	C117_A1B	C118_A1B	C126_A1B	C127_A1B	C128_A1B	A7-1_A1B	A7-2_A1B	A8-1_A1B	A8-2_A1B	A9_A1B	A101_A1B	A102_A1B	A103_A1B	A104_A1B	A120_A1B	A121_A1B	A122_A1B	A123_A1B	D14-3_A1B	D15-3_A1B	D16-3_A1B	D17-3_A1B	D104_A1B	D107_A1B
1	0	medium	iso	A1	1446.0	381.0	121.91168815999988	55.284271200000006	5.949035927827235E-5	1827.0	180.02438647999998	45.0	38.600518131237564	59.125489158231446	65.92450174492116	20.591260281974	22.744582100715473	17.0	35.6	18.08265882926431	19.313207915827967	38.99196095948268	0.9053259449126685	1.1657874603393896	0.776578901139583	0.4534780219550694	0.26348547717842324	131.0	4.0	40.311288741492746	80.0	284.0	6559.0	24254.0	0.625	0.19923371647509577	0.7802197802197802	-1.0	0.10389053424253163	115.09274367462811	45.0472378181702	3.0	0.3708791208791209	155.0	25326.0	242.0	3.2031256104724437E-4	22.360679774997898	0.4969039949999533
1	1	small	api	A1	1575.0	68.0	132.15432883999986	22.727922040000003	7.00697417722317E-5	1643.0	157.29646443999997	45.48626166217664	42.43819034784589	48.97488854857124	51.775656169399014	6.324555320336759	-1.0	13.341664064126334	20.555657155212735	17.201487481358967	20.8806130178211	26.165748781039238	-1.0	1.0718237815832188	-1.0	0.17198015562181737	0.04317460317460318	120.0	5.0	43.41658669218482	137.0	27.0	8127.0	1485.0	0.5	0.09981740718198417	0.16463414634146342	0.0837887501646074	-1.0	89.71005921522861	41.607881008493905	2.0	0.3231707317073171	167.0	5894.0	54.0	4.011552784766908E-4	21.540659228538015	0.47356407058726924
2	6	medium	iso	A1	1053.0	282.0	105.32590171999992	50.627416960000005	5.4413873477151376E-5	1335.0	158.36753223999995	39.21734310225516	33.83784863137726	34.49102542232043	31.887801884846226	18.439088914585774	20.28363058302525	14.317821063276353	19.787164009980494	30.971236127234384	17.46424919657298	37.45741622439414	0.9090625486946545	1.1589786197544953	0.7843652447076374	0.48067394755934534	0.2678062678062678	96.0	5.0	37.48332962798263	38.0	169.0	1662.0	9134.0	0.0	0.1550561797752809	0.8164251207729468	-1.0	0.1692546100005349	106.96752517905301	47.33296910171471	1.0	0.42995169082125606	344.0	39788.0	192.0	0.0030267644544495994	20.8806130178211	0.5324331371295875
3	13	medium	iso	A1	1372.0	431.0	120.15432883999989	61.69848476000001	3.223475403061175E-5	1803.0	184.26702716	43.9089968002003	37.73592452822641	9.025276064367063	13.195712589209165	23.345235059857504	22.040246092414847	14.142135623730951	8.563165351076407	43.353913292260124	20.615528128088304	37.51200163464282	1.0592093646309952	1.1635860880354592	0.9102973776691604	0.5134936490066792	0.3141399416909621	123.0	3.0	43.60045871318328	67.0	334.0	6142.0	38690.0	0.7272727272727273	0.22240709927897948	0.8329177057356608	-1.0	0.23449715822871192	129.88939925320614	49.92916686838868	4.0	0.57356608478803	183.0	13634.0	108.0	5.060121976770163E-4	21.540659228538015	0.4905750711307472
4	20	medium	iso	A1	1341.0	399.0	116.81118307999986	59.284271200000006	2.9009501345397346E-5	1740.0	178.50966784000002	43.41658669218482	38.41874542459709	35.783977315185446	48.81997978938778	21.02379604162864	22.707527089710844	15.033296378372908	27.201585614573087	29.673014758835155	19.6468827043885	36.14134370475024	0.9258514129948949	1.1300886120135492	0.8192732880877791	0.5075222220752468	0.2975391498881432	105.0	3.0	41.6293165929973	16.0	297.0	1101.0	31142.0	0.25	0.17988505747126438	0.9488817891373802	-1.0	0.22621532506940856	46.41401817142437	17.0	3.0	0.41533546325878595	263.0	5943.0	33.0	0.00395862221326135	27.80287754891569	0.640374558830078
4	24	small	api	A1	1389.0	88.0	121.46803731999985	23.727922040000003	3.700470111628029E-5	1477.0	147.19595935999993	42.5440947723653	38.58756276314948	24.896135374948273	35.91803042717123	9.055385138137417	-1.0	13.038404810405298	14.996205781640363	24.541586257019848	20.024984394500787	25.5634323811136	-1.0	1.1025338665077404	-1.0	0.19534292776535359	0.06335493160547156	130.0	3.0	41.593268686170845	114.0	65.0	16042.0	8162.0	0.9285714285714286	0.12119160460392688	0.36312849162011174	0.019972811108543893	-1.0	41.791609320726025	14.94427190999916	2.0	0.5865921787709497	119.0	15530.0	177.0	7.428179373326879E-4	28.600699292150182	0.6722601443321317
5	30	medium	iso	A1	1435.0	614.0	121.22539663999987	74.01219324	5.290406257851157E-5	2049.0	197.23758988000003	44.91102314577124	38.8329756778952	29.59489268795477	44.03132308506625	26.076809620810597	28.59200035111721	18.867962264113206	29.480512962320834	36.772870867396776	21.18962010041709	42.41485987463542	0.9120316627231597	1.1565176853376145	0.7886015702880639	0.6105337271841825	0.42787456445993033	65.0	4.0	42.579337712087536	97.0	531.0	4191.0	26249.0	0.7647058823529411	0.3064909712054661	0.8455414012738853	-1.0	0.16921615774129095	127.60588198566005	52.29616510083926	2.0	0.2070063694267516	244.0	14490.0	88.0	0.0015622659094127473	30.265491900843113	0.6738989624575692
5	34	small	api	A1	1343.0	201.0	115.74011527999987	36.55634916	2.785551608029807E-5	1544.0	154.71067799999992	41.617304093369626	41.617304093369626	9.782407031807281	6.769619527623945	13.45362404707371	19.44624938356536	17.69180601295413	4.709579447055685	31.477291202259934	18.384776310850235	39.95318656403708	0.6918364452552889	1.0	0.6918364452552889	0.31584856358197366	0.1496649292628444	106.0	8.0	39.6232255123179	110.0	143.0	12950.0	16344.0	0.8571428571428571	0.163860103626943	0.5652173913043478	-1.0	0.01758848100208947	93.53549637990903	38.64637461955937	3.0	0.5098814229249012	237.0	16008.0	93.0	6.979133914823477E-4	23.600847442411894	0.5670921737136723
6	43	small	api	A1	1095.0	165.0	107.7401152799999	35.384776280000004	5.416356611102198E-5	1260.0	145.53910511999993	39.319206502675	33.37663853655727	3.4533162505310884	6.730483934615648	12.36931687685298	15.88712866717506	13.341664064126334	2.568719182904382	31.12955784513735	18.24828759089466	21.917561483546525	0.7785747277549057	1.178045729788183	0.6609036543045712	0.32842712473474195	0.1506849315068493	98.0	5.0	39.05124837953327	40.0	116.0	4411.0	15036.0	0.35714285714285715	0.12380952380952381	0.7435897435897436	-1.0	0.09480150799906999	108.70477870308038	38.6929967135256	9.0	0.9038461538461539	124.0	11758.0	118.0	2.0941854858138123E-4	18.24828759089466	0.46410620188007035
6	48	medium	iso	A1	1243.0	407.0	113.56854239999988	59.94112544000001	2.990007014833308E-5	1650.0	175.92388139999997	41.773197148410844	36.6742416417845	25.527860704033316	26.986336081246577	21.840329667841555	23.3283743863698	14.560219778561036	18.552566068778457	37.655857031453074	19.6468827043885	40.88467510284351	0.9362130985261591	1.1390336999038828	0.8219362593092384	0.5277969072534303	0.3274336283185841	86.0	3.0	40.024992192379	46.0	309.0	2596.0	23320.0	0.26666666666666666	0.21515151515151515	0.8704225352112676	-1.0	0.17688590551277797	132.08688022287214	50.98928714817452	5.0	0.38309859154929576	186.0	9371.0	71.0	3.7193603711222455E-4	28.160255680657446	0.6741225858439885
6	49	small	api	A1	1387.0	201.0	120.81118307999985	38.384776280000004	3.147332593601154E-5	1588.0	162.02438647999998	44.27188724235731	37.94733192202055	1.7357045889283853	2.489552921999163	14.560219778561036	16.698427898020796	14.560219778561036	1.2649110640673518	35.41750979388585	20.8806130178211	29.120439557121987	0.8719515314544555	1.1666666666666665	0.7473870269609619	0.3177253570522691	0.14491708723864455	105.0	3.0	43.657759905886145	58.0	149.0	4227.0	16084.0	0.8	0.13035264483627204	0.7198067632850241	-1.0	0.09897216291520769	55.024479144443504	19.989874071561893	4.0	0.5942028985507246	200.0	25761.0	176.0	0.0016936093758170936	28.861739379323623	0.6519202405202649
6	51	medium	iso	A1	1245.0	424.0	113.3259017199999	60.52691188000001	3.107735220435692E-5	1669.0	176.26702716	42.04759208325728	37.05401462729781	33.52752674353852	42.27368900609373	22.627416997969522	22.630442795348436	14.142135623730951	25.49492008668088	32.38515480900027	18.601075237738275	37.900923471598944	0.9998662952640266	1.134764815801651	0.88112204515054	0.5340960094855185	0.3405622489959839	71.0	3.0	39.35733730830886	104.0	337.0	2983.0	11202.0	0.6363636363636364	0.26423007789095265	0.764172335600907	-1.0	0.1667580321650216	27.784887978899608	13.892443989449804	1.0	0.049886621315192746	167.0	15484.0	131.0	6.567965748464732E-4	28.284271247461902	0.6726727939963124
7	62	medium	iso	A1	1191.0	452.0	109.15432883999992	62.35533900000001	7.334092179414838E-5	1643.0	173.92388139999994	41.48493702538308	36.40054944640259	35.13419305691565	48.40011880462282	23.853720883753127	23.44141132264257	15.264337522473747	27.91374612166973	31.455569144249786	18.973665961010276	37.32784970727854	1.0175889393106763	1.1396788690364938	0.8928733935121261	0.571258507680455	0.3795130142737196	91.0	3.0	38.07886552931954	26.0	357.0	1332.0	25542.0	0.2857142857142857	0.2331101643335362	0.9321148825065274	-1.0	0.1962986386226364	62.27555984571206	22.03505785072312	6.0	0.29765013054830286	181.0	9890.0	75.0	0.0015876773179909446	24.08318915758459	0.5805285215414209
8	67	medium	E	A1	1168.0	381.0	108.91168815999991	58.52691188000001	3.884636150027458E-5	1549.0	170.26702715999997	39.20459156782532	36.124783736376884	36.99879681986184	40.991596680565635	21.93171219946131	22.874091233343258	14.212670403551895	24.946057614400235	30.72682754588379	17.69180601295413	38.03052221821483	0.9588014656290146	1.0852547064066471	0.8834805875237087	0.5373795307811162	0.3261986301369863	136.0	4.0	36.89173349139343	490.0	240.0	15337.0	8077.0	0.5	0.47127178825048416	0.3287671232876712	0.15869854383888665	-1.0	0.0	0.0	0.0	0.02054794520547945	146.0	14973.0	120.0	5.05430708966698E-4	27.65863337187866	0.7054947460434132
8	69	small	api	A1	1277.0	182.0	113.39696951999987	36.384776280000004	4.95828284162685E-5	1459.0	152.61017291999994	41.773197148410844	37.53664875824692	54.42644508089684	59.191891142884614	13.601470508735444	17.767465884860204	15.811388300841896	26.380552010056594	17.42297252511958	17.46424919657298	30.714796107841106	0.7655267552997168	1.1128643214115683	0.687888667621867	0.3208619810036705	0.14252153484729835	70.0	5.0	37.12142238654117	64.0	136.0	6395.0	18031.0	0.5625	0.13708019191226867	0.68	-1.0	0.10242097012219652	66.1707569010907	31.01620879956176	3.0	0.535	138.0	9132.0	83.0	2.6282805299422473E-4	27.202941017470888	0.6512056264409188
8	73	medium	iso	A1	1322.0	578.0	115.39696951999987	72.59797967999998	4.850437853431275E-5	1900.0	190.40916276000007	42.5440947723653	38.07886552931954	27.51200262385146	37.04799695369047	25.709920264364882	27.415582030870294	16.492422502470642	25.97305233340533	38.47278482789871	20.09975124224178	43.109957347683135	0.9377849514708528	1.1172626647610515	0.8393594282248897	0.6291151317229154	0.4372163388804841	118.0	3.0	40.607881008493905	38.0	403.0	2439.0	29241.0	0.11764705882352941	0.23210526315789473	0.9138321995464853	-1.0	0.209328465720402	127.51197715503628	42.696552492010056	5.0	0.40589569160997735	142.0	11581.0	111.0	4.319314812724547E-4	29.068883707497267	0.6832648305959277
8	75	small	api	A1	1454.0	152.0	125.39696951999987	32.384776280000004	3.3327473915695764E-5	1606.0	159.78174579999995	44.9221548904324	40.52159917870962	35.13419305691565	38.62281937639264	10.770329614269007	16.335677235643914	14.317821063276353	17.63049884698834	25.81339387389175	20.8806130178211	28.245367730135946	0.6593133213215366	1.1085977799719926	0.5947272610794814	0.258258045660624	0.10453920220082531	55.0	4.0	42.05948168962618	60.0	114.0	4823.0	8642.0	0.8571428571428571	0.10834371108343711	0.6551724137931034	-1.0	0.007627011939126213	35.739126523833306	15.027034440297378	5.0	0.42528735632183906	183.0	12846.0	93.0	5.617807132141554E-4	28.231188426986208	0.6284468876402662
8	76	large	iso	A1	1219.0	611.0	109.49747459999992	74.35533899999999	2.8009758566246122E-5	1830.0	186.26702716	40.44749683231337	36.49657518178932	38.59033078671332	44.165286112068436	26.40075756488817	27.968515159974228	16.401219466856727	30.31089921541332	34.35938834681967	19.1049731745428	43.50447415934529	0.9439456264975526	1.1082545863781608	0.8517407805930411	0.679059852947513	0.5012305168170632	89.0	4.0	38.01315561749642	50.0	411.0	2051.0	22562.0	0.42857142857142855	0.25191256830601094	0.8915401301518439	-1.0	0.1858932655049403	61.26902043308588	21.540659228538015	3.0	0.21691973969631237	170.0	4401.0	31.0	0.0013074745409076527	21.93171219946131	0.5422266868673103
9	82	medium	iso	A1	1353.0	408.0	118.98275595999988	58.284271200000006	3.8206409139148484E-5	1761.0	179.68124072000003	42.95346318982906	38.48376280978771	6.2377996015057136	4.035653174141146	22.825424421026653	22.732418519874972	14.7648230602334	3.3524654196939756	42.173630682164394	19.72308292331602	47.63566835692513	1.0040913333119557	1.1161450974046787	0.8996064540772731	0.48985477542303907	0.30155210643015523	129.0	4.0	41.677331968349414	19.0	315.0	684.0	16438.0	0.42857142857142855	0.1896649630891539	0.9431137724550899	-1.0	0.2385858287477293	40.805396951390804	17.0	2.0	0.1467065868263473	139.0	12258.0	119.0	5.164957513329215E-4	30.01666203960727	0.6988182048779459
10	86	medium	api	A1	1326.0	452.0	117.15432883999989	66.18376612	4.158014121504731E-5	1778.0	185.33809495999998	41.88078318274385	39.11521443121589	24.061911397493077	31.226024113567576	23.259406699226016	24.058435078974505	14.317821063276353	20.080808812250616	37.42789145575168	19.4164878389476	38.734972344651645	0.9667880152168838	1.070703146889076	0.9029468326733538	0.5649280464095232	0.34087481146304677	120.0	3.0	40.8166632639171	26.0	333.0	1457.0	27482.0	0.2857142857142857	0.20191226096737908	0.9275766016713092	-1.0	0.25926428702218945	47.10900294742415	17.69180601295413	3.0	0.21448467966573817	190.0	22782.0	176.0	9.395566976054756E-4	26.248809496813376	0.6267506837749081
10	90	small	api	A1	1092.0	75.0	106.9827559599999	23.142135600000003	5.304943268277163E-5	1167.0	132.12489155999984	39.6232255123179	34.52535300326414	41.121475497152296	56.62589864330861	7.615773105863909	-1.0	13.416407864998739	16.98498775145856	16.277892942814134	16.401219466856727	20.33894960415242	-1.0	1.147655912701944	-1.0	0.21631650252731088	0.06868131868131869	123.0	3.0	35.805027579936315	65.0	32.0	8723.0	3407.0	0.6923076923076923	0.0831191088260497	0.32989690721649484	0.04003087878540577	-1.0	50.15963662415644	14.045361017187261	1.0	0.8556701030927835	142.0	24030.0	205.0	4.39444740667344E-4	22.561028345356956	0.5693889897566082
10	93	small	api	A1	1181.0	182.0	110.7401152799999	35.798989840000004	3.0442428461501017E-5	1363.0	148.9533186799999	39.56008088970496	36.05551275463989	37.64004584116802	43.34542381360097	13.0	17.884140358931393	13.92838827718412	19.792679448331622	24.01851849655242	17.72004514666935	28.835694050991496	0.7269010273400007	1.0971992316102641	0.6625059573485037	0.3232702959490728	0.15410668924640136	116.0	3.0	38.07886552931954	61.0	155.0	6328.0	22134.0	0.7857142857142857	0.15847395451210564	0.7175925925925926	-1.0	0.09627458474637852	40.28996418905776	13.90118141645099	2.0	0.6388888888888888	240.0	9195.0	50.0	0.0016673633938744613	19.235384061671343	0.48623217215607667
11	97	small	api	A1	1323.0	63.0	116.63961019999985	21.1421356	3.737200112602449E-5	1386.0	139.78174579999984	41.617304093369626	38.8329756778952	26.24496635329632	19.27219706726987	7.280109889280518	-1.0	15.297058540778355	10.90892382124123	24.257734143618883	19.235384061671343	33.05169889733353	-1.0	1.0717001045340788	-1.0	0.18126034169479782	0.047619047619047616	51.0	3.0	39.84971769034255	173.0	13.0	21414.0	1554.0	0.5	0.1341991341991342	0.06989247311827956	0.06531328177011549	-1.0	77.68919951064271	31.016124838541646	4.0	0.5967741935483871	177.0	18371.0	137.0	3.593485856601439E-4	29.698484809834994	0.713609049332114
12	106	small	api	A1	1394.0	315.0	119.15432883999989	49.870057640000006	2.515970833089723E-5	1709.0	171.43860003999995	43.01162633521314	40.01249804748511	40.914383220025115	45.9583901887689	17.69180601295413	22.325023904913614	16.278820596099706	25.853474856625407	28.141207246388657	19.849433241279208	35.96579211408591	0.7924652662548891	1.0749547874808714	0.7372079974749551	0.4185333266990693	0.2259684361549498	121.0	3.0	41.340053217188775	51.0	213.0	5101.0	29993.0	0.6923076923076923	0.15447630193095377	0.8068181818181818	-1.0	0.12956305610698027	139.2476150948545	51.529211820226614	6.0	0.8674242424242424	133.0	19672.0	197.0	5.021462977668988E-4	24.596747752497688	0.57186276940104
12	110	large	iso	A1	924.0	542.0	95.66904747999995	72.35533899999999	3.813576592886417E-5	1466.0	170.8528136	35.35533905932738	32.38826948140329	20.746080275683425	32.75366714031958	26.40075756488817	25.124967349574455	13.0	20.930360723121805	36.71082212906437	16.492422502470642	38.68625860993515	1.0507777859992053	1.0916093889989311	0.9625950423189648	0.7563087634496016	0.5865800865800865	66.0	4.0	33.52610922848042	86.0	422.0	2831.0	17134.0	0.6923076923076923	0.34652114597544337	0.8307086614173228	-1.0	0.243694016474471	46.68133626625436	20.615528128088304	2.0	0.07086614173228346	153.0	10031.0	87.0	5.038549650006511E-4	24.186773244895647	0.6841052550594827
12	111	small	api	A1	1290.0	58.0	117.56854239999987	20.313708480000003	3.4880829126813035E-5	1348.0	139.88225087999993	41.036569057366385	38.2099463490856	15.127794958170405	24.590117166196023	6.324555320336759	-1.0	12.649110640673518	7.651711807608695	24.33921240044494	19.235384061671343	18.388058986905012	-1.0	1.0739760972825452	-1.0	0.1727818348796678	0.04496124031007752	133.0	3.0	40.311288741492746	109.0	55.0	8632.0	5815.0	0.9230769230769231	0.12166172106824925	0.3353658536585366	-1.0	0.029955972177529995	104.83497747242313	40.5298180733109	2.0	0.4817073170731707	141.0	16365.0	150.0	6.504003036821895E-4	22.20360331117452	0.5410687058202981
13	116	small	api	A1	1219.0	269.0	115.81118307999986	49.11269832000001	4.291455844043658E-5	1488.0	167.33809495999995	41.30375285612676	37.21558813185679	18.434948822922024	24.01079906389961	17.4928556845359	18.98985815374827	11.661903789690601	13.437035659525414	34.68976482182463	20.12461179749811	33.02222756774634	0.921168317472825	1.1098508697426839	0.8299928779498056	0.42407561181785025	0.2206726825266612	130.0	3.0	39.824615503479755	53.0	191.0	3182.0	14665.0	0.36363636363636365	0.1639784946236559	0.7827868852459017	-1.0	0.1616022628572515	133.97527417756373	46.24154027718932	1.0	0.6762295081967213	318.0	20594.0	109.0	0.003192902524233464	24.0	0.5810610014929909
13	118	large	iso	B	1465.0	774.0	123.81118307999986	84.01219323999996	3.671392440025717E-5	2239.0	210.65180344000007	46.400431032480725	39.20459156782532	3.0881080325079324	9.215359170599356	30.4138126514911	32.09563243465856	16.278820596099706	6.077529749725761	51.779649240524	22.02271554554524	37.9499786182323	0.9475997306925991	1.183545834222156	0.8006447264590946	0.6785509285192435	0.5283276450511946	82.0	4.0	44.82186966202994	12.0	612.0	563.0	42083.0	0.6153846153846154	0.2786958463599821	0.9807692307692307	-1.0	0.27869376197994783	84.17540002835261	25.709920264364882	1.0	0.25961538461538464	308.0	23057.0	119.0	0.001667532919878705	31.38470965295043	0.6763883212847925
14	127	medium	iso	A1	1186.0	478.0	108.81118307999988	64.94112544000001	4.32320977195271E-5	1664.0	176.16652207999996	40.311288741492746	36.22154055254967	6.993345386806141	7.495857639729849	23.769728648009426	24.464786681126487	14.560219778561036	5.333493587335964	41.96397990844169	18.681541692269406	40.88393327457627	0.9715894504956682	1.112909283441706	0.873017652877329	0.5968239991679363	0.403035413153457	71.0	3.0	39.6232255123179	2.0	324.0	106.0	25564.0	0.0	0.19591346153846154	0.9938650306748467	-1.0	0.22868122029896365	55.11111953093287	18.0	2.0	0.294478527607362	152.0	13105.0	128.0	0.0018466006916028714	25.96150997149434	0.644025799769878
15	132	medium	api	A1	1123.0	393.0	106.56854239999988	59.11269832000001	3.555562871885464E-5	1516.0	168.50966783999996	38.58756276314948	35.510561809129406	41.46770541610911	47.91764699833999	20.8806130178211	23.403175852617785	14.560219778561036	27.133094837486567	26.86524660262447	18.24828759089466	36.55853148772357	0.8922127983534115	1.0866503033818238	0.821067086234373	0.5546918160719825	0.3499554764024933	120.0	4.0	36.49657518178932	34.0	251.0	1821.0	14361.0	0.3333333333333333	0.1879947229551451	0.8807017543859649	-1.0	0.26785874284824546	72.02273179198389	30.759880916948354	1.0	0.22456140350877193	150.0	13485.0	119.0	4.6764678724050423E-4	24.596747752497688	0.6374268285217329
15	133	small	api	A1	1476.0	231.0	124.22539663999987	41.041630520000005	4.213524644650262E-5	1707.0	167.68124071999995	45.17742799230607	41.10960958218893	24.08486337096683	29.615545671219387	15.811388300841896	18.406477410479575	15.264337522473747	16.224916569505314	31.841703516618526	20.591260281974	32.832146245090975	0.8590121807793497	1.0989505483379622	0.7816659103346443	0.33038035401840554	0.1565040650406504	118.0	3.0	43.32435804486894	80.0	180.0	3122.0	8665.0	0.7142857142857143	0.15231400117164617	0.6923076923076923	-1.0	0.07378332552317511	29.775893643396934	11.31370849898476	1.0	0.1346153846153846	352.0	20004.0	81.0	0.004501074472129092	28.442925306655784	0.6295826604272325
15	134	medium	iso	A1	1036.0	347.0	102.74011527999993	55.11269832000001	5.242609070613486E-5	1383.0	160.2670271599999	39.05124837953327	32.64965543462902	28.385575510873622	39.80557109226518	20.0	20.870412126029503	14.0	20.870011429062046	31.608296818515143	18.439088914585774	32.60000000000001	0.9582944447491802	1.1960692344126416	0.8012031554509248	0.5364282312687711	0.33494208494208494	106.0	3.0	37.33630940518894	29.0	276.0	1746.0	23395.0	0.26666666666666666	0.2205350686912509	0.9049180327868852	-1.0	0.17353765164741794	72.192142634158	28.320415174892002	6.0	0.4163934426229508	126.0	20040.0	248.0	0.0016923001476034565	28.42534080710379	0.7278983895941593
16	138	medium	iso	A1	1574.0	559.0	127.63961019999985	70.76955256	4.9225490547029745E-5	2133.0	201.23758988000003	46.010868281309364	42.04759208325728	39.0938588862295	39.90517252085846	25.612496949731394	26.35755866112704	15.620499351813308	29.275691816213374	34.57986362503172	20.615528128088304	45.63496480329124	0.9717325219313848	1.0942569122675208	0.888029594364416	0.5544482034151502	0.35514612452350697	109.0	3.0	43.41658669218482	0.0	414.0	0.0	33562.0	0.07692307692307693	0.1940928270042194	1.0	-1.0	0.24001709123452072	60.37062529121829	19.4164878389476	4.0	0.34782608695652173	204.0	13189.0	79.0	2.855479435325621E-4	28.160255680657446	0.6120348676857457
16	139	medium	iso	A1	1118.0	354.0	106.5685423999999	56.284271200000006	5.684979905508708E-5	1472.0	165.68124071999995	38.948684188300895	34.713109915419565	28.842660135412082	32.9052429229879	19.235384061671343	21.689638819342793	14.142135623730951	18.485861974671483	31.227395143829714	16.492422502470642	34.028197848656916	0.8868466746674109	1.122016560406185	0.7904042649302436	0.5281508964318917	0.31663685152057247	122.0	3.0	37.0	53.0	269.0	2953.0	16422.0	0.8	0.21875	0.8354037267080745	-1.0	0.13266615846341565	56.51453833287081	20.615528128088304	3.0	0.3447204968944099	194.0	20854.0	155.0	0.0018680857537986552	19.209372712298546	0.4931969619160718
16	140	small	api	A1	1467.0	316.0	124.39696951999986	51.870057640000006	2.8491419131630084E-5	1783.0	178.26702715999997	45.221676218380054	39.84971769034255	59.34933204294714	60.913189170468414	19.1049731745428	20.188728616486117	15.556349186104045	33.5458595712873	19.824481722525576	19.849433241279208	38.38707855070387	0.9463187869562859	1.1348054350041075	0.8339039960210102	0.41697203589562226	0.21540558963871848	117.0	5.0	40.8166632639171	55.0	246.0	4908.0	29849.0	0.5	0.16881660123387549	0.8172757475083057	-1.0	0.208263087427914	100.11763048681522	40.3620097536843	3.0	0.5780730897009967	192.0	25319.0	186.0	8.790655918005836E-4	24.331050121192877	0.5380395455421814
16	144	small	api	A1	986.0	157.0	100.56854239999991	35.798989840000004	3.3434823172276523E-5	1143.0	138.3675322399999	36.235341863986875	33.12099032335839	29.931511840507767	32.74311607920632	12.041594578792296	15.076465825941229	12.041594578792296	14.93017513207685	24.66713682241003	17.029386365926403	27.60382486070608	0.7987014143641674	1.0940295416961643	0.7300547050364606	0.3559660803038549	0.1592292089249493	116.0	3.0	35.35533905932738	5.0	107.0	322.0	11229.0	0.5384615384615384	0.09798775153105861	0.9553571428571429	-1.0	0.09388811369534765	41.55588032215345	14.055385138137417	2.0	0.7232142857142857	104.0	17914.0	238.0	3.659546018305424E-4	19.313207915827967	0.5329936719880304
16	145	small	api	A1	1177.0	45.0	108.7401152799999	18.313708480000003	3.7311585048825726E-5	1222.0	129.88225087999984	39.11521443121589	36.359317925395686	25.996377250588978	43.78112476486871	5.0990195135927845	-1.0	15.0	12.19474332267319	20.297410460621798	19.1049731745428	17.624871796983754	-1.0	1.0757961552379758	-1.0	0.1684172251688643	0.038232795242141036	72.0	6.0	37.48332962798263	68.0	11.0	6355.0	650.0	0.5625	0.06464811783960721	0.13924050632911392	0.04230696063113302	-1.0	8.47213595499958	4.23606797749979	1.0	0.4050632911392405	146.0	9843.0	83.0	4.188969174351792E-4	19.1049731745428	0.4884281845914177
17	151	large	iso	A1	1060.0	698.0	103.49747459999992	81.84062035999997	3.993349660462856E-5	1758.0	187.33809496	37.33630940518894	34.17601498127012	26.565051177077976	27.34987578006988	29.732137494637012	29.1790614615918	14.866068747318506	21.373296201822647	41.900730696214744	16.97056274847714	46.522050432784965	1.0189545518375642	1.0924711212132483	0.9327061668284284	0.7907499257957743	0.6584905660377358	104.0	3.0	35.608987629529715	74.0	521.0	3942.0	28376.0	0.5833333333333334	0.338452787258248	0.8756302521008403	-1.0	0.17130807502523873	86.13712962904378	35.88759054539331	3.0	0.15798319327731092	129.0	22093.0	225.0	7.27376320617522E-4	25.553864678361276	0.6844239584861015
17	155	large	api	A1	1198.0	619.0	110.74011527999991	76.01219323999997	3.7142856104813035E-5	1817.0	189.58073564000003	41.19465984809196	36.124783736376884	23.647160405291643	30.455175581139812	27.202941017470888	27.090333597317315	15.0	21.143517223151502	40.443148688771366	18.35755975068582	41.714369060241445	1.0041567380390148	1.1403434314987972	0.8805739659667378	0.6864016083765814	0.5166944908180301	92.0	3.0	39.395431207184416	29.0	446.0	1045.0	20786.0	0.3076923076923077	0.26141992294991745	0.9389473684210526	-1.0	0.2762160112693125	58.01593341568427	20.615528128088304	4.0	0.2336842105263158	115.0	14682.0	157.0	3.389481143107434E-4	27.51363298439521	0.6678931950367731
18	159	large	iso	B	1361.0	830.0	118.05382375999986	88.66904747999993	3.5482781867053547E-5	2191.0	209.13708480000005	44.14748010928823	38.8329756778952	1.3510650827196287	2.1378304209484895	31.575306807693888	32.318509525029036	17.26267650163207	0.7248431829128904	51.19360454088571	19.6468827043885	19.430958035504123	0.9770038059224366	1.1368554518065994	0.8593914066822309	0.7510900084038078	0.6098457016899339	117.0	4.0	42.95346318982906	37.0	579.0	1809.0	33484.0	0.3888888888888889	0.28115015974440893	0.939935064935065	-1.0	0.26305741789548975	105.7276048161045	32.017851452243804	4.0	0.31006493506493504	375.0	25338.0	125.0	0.005083081464229448	33.734255586866	0.7641264122744033
18	164	small	api	A1	1316.0	275.0	114.81118307999988	47.455844080000006	3.418516589153336E-5	1591.0	165.09545427999996	41.88078318274385	38.27531841800928	32.20480546400938	36.88696519955815	16.0312195418814	20.328693604155717	15.033296378372908	19.91366771631036	29.67970083471572	19.026297590440446	33.17627071446424	0.7886005787703051	1.0941981651297805	0.7207109314397094	0.4133381679982603	0.20896656534954408	67.0	3.0	40.44749683231337	41.0	209.0	2231.0	13745.0	0.5	0.1571338780641106	0.836	-1.0	0.14751332357366675	50.96524699399393	18.507804802617777	4.0	0.516	139.0	12367.0	122.0	4.7370763778174226E-4	28.178005607210743	0.6728146769428356
19	165	medium	iso	A1	1303.0	418.0	116.3259017199999	60.69848476000001	4.1763540743774295E-5	1721.0	179.43860003999998	41.86884283091664	38.28837943815329	7.89969161426523	10.371540526736865	22.02271554554524	22.56686690334422	14.866068747318506	6.663666371834423	41.39637203920394	19.849433241279208	37.01408215185008	0.9758871552648568	1.0935130565801778	0.8924330161331764	0.5217968127692073	0.3207981580966999	128.0	4.0	41.23105625617661	24.0	304.0	2264.0	39472.0	0.25	0.19058686809994188	0.926829268292683	-1.0	0.21398385726575955	138.61168883215302	49.932651154261855	7.0	0.698170731707317	165.0	25590.0	218.0	6.412403775566851E-4	24.596747752497688	0.5874714009133074
19	167	medium	iso	A1	1140.0	555.0	107.3259017199999	70.35533899999999	2.9971001638122768E-5	1695.0	180.50966784000002	38.8329756778952	35.510561809129406	35.51803577028477	44.35985033047646	26.076809620810597	25.971364729452947	15.264337522473747	28.377943764615722	33.989887473131795	17.46424919657298	40.58848051148769	1.0040600443009478	1.0935612871073088	0.9181561711615542	0.6555299128401308	0.4868421052631579	76.0	4.0	37.107950630558946	53.0	407.0	3428.0	29402.0	0.2857142857142857	0.2713864306784661	0.8847826086956522	-1.0	0.24158352173230413	94.24736220620336	28.50251999235457	6.0	0.4	119.0	13945.0	148.0	3.3234961397183053E-4	25.0	0.643782753280756
19	168	small	api	A1	1227.0	166.0	112.91168815999991	39.041630520000005	3.427532447656365E-5	1393.0	154.36753223999995	39.84971769034255	37.64306044943742	36.22059388883235	32.66886053401194	15.620499351813308	14.846869637293729	13.892443989449804	19.42297323194278	27.495107667725996	18.601075237738275	35.98293600685565	1.052107261222009	1.0586205588642066	0.9938473728025973	0.3457713825399246	0.13528932355338225	121.0	6.0	38.600518131237564	94.0	103.0	8105.0	9208.0	0.8461538461538461	0.1414213926776741	0.5228426395939086	-1.0	0.01580606181835856	38.164258787298834	13.698535636162127	1.0	0.4467005076142132	138.0	12536.0	137.0	0.001180914829200669	23.021728866442675	0.5777137254857371
20	176	medium	iso	A1	1601.0	604.0	130.39696951999989	73.76955255999997	3.627000854477245E-5	2205.0	206.9949492000001	49.678969393496885	40.45985664828782	18.29949805986042	22.99817857715987	27.202941017470888	28.0957830052157	15.524174696260024	17.39166513613505	45.84791330639823	21.540659228538015	44.513903483134165	0.9682214947496189	1.2278582651774967	0.7885449992142658	0.5657305751165131	0.37726420986883197	106.0	4.0	47.50789408087881	158.0	460.0	6492.0	22232.0	0.6875	0.2802721088435374	0.7443365695792881	-1.0	0.11484765568716092	61.96909386161889	21.633307652783937	1.0	0.12135922330097088	199.0	7951.0	46.0	7.734645217855906E-4	32.202484376209235	0.6482116028039951
20	180	large	iso	A1	1211.0	672.0	109.98275595999988	79.42640679999995	2.261608402574937E-5	1883.0	191.82337632	41.400483088968905	37.013511046643494	15.025221579448981	18.71173787509977	28.460498941515414	29.25384508135267	15.524174696260024	13.912881131415453	43.71376706092641	18.384776310850235	43.368379339452055	0.9728806200473469	1.1185235314962976	0.8697900336042839	0.722171454122198	0.5549132947976878	63.0	3.0	38.62641583165593	23.0	560.0	1419.0	46979.0	0.5625	0.3096123207647371	0.9605488850771869	-1.0	0.25496240692141037	88.57171305943697	28.34418502916995	4.0	0.3293310463121784	132.0	22281.0	167.0	7.583628202682443E-4	29.206163733020468	0.7054546602815465
20	182	small	api	A1	997.0	126.0	99.91168815999991	32.213203400000005	4.420929670790483E-5	1123.0	134.1248915599999	36.22154055254967	34.23448553724738	2.973731082480114	12.050784883409534	10.04987562112089	15.144554691025851	13.038404810405298	2.9816512040208565	26.815066316717658	17.029386365926403	14.281402198434968	0.6635966409151737	1.0580424967432434	0.6271928045969685	0.3224167661786812	0.12637913741223672	91.0	3.0	35.6931365951495	37.0	105.0	3612.0	13357.0	0.7857142857142857	0.12644701691896706	0.7394366197183099	-1.0	0.07103210536527226	31.272677434489477	12.087909060863488	5.0	0.5633802816901409	117.0	5738.0	60.0	5.562064187418474E-4	23.08679276123039	0.6373774391990981
21	193	medium	iso	A1	1099.0	530.0	105.56854239999988	69.76955256	4.465841562959955E-5	1629.0	177.33809496	38.8329756778952	35.22782990761707	37.874983651098205	43.59879990849075	25.317977802344327	25.524763937738207	15.297058540778355	27.914420182253576	31.45240575152274	17.029386365926403	40.47889076363015	0.9918986073329302	1.1023380032131531	0.8998134913626236	0.6608933965919763	0.4822565969062784	103.0	5.0	36.49657518178932	38.0	390.0	2236.0	30150.0	0.125	0.2627378759975445	0.9112149532710281	-1.0	0.17504466135466396	123.72351543998064	45.508134341196396	5.0	0.4485981308411215	118.0	21266.0	236.0	3.6172495079887085E-4	27.784887978899608	0.7154972673061347
21	194	small	api	A1	1100.0	167.0	106.66904747999993	34.384776280000004	6.03478688911771E-5	1267.0	143.8822508799999	39.05124837953327	34.0147027033899	29.42745640318975	54.27586519233107	12.806248474865697	15.56365208716226	12.727922061357855	19.17992461394782	22.960659301078227	17.88854381999832	23.62532046225224	0.8228305543676976	1.1480696662282286	0.716707860657059	0.3223500827308599	0.15181818181818182	103.0	3.0	37.33630940518894	55.0	82.0	1631.0	2575.0	0.6	0.10812943962115233	0.5985401459854015	-1.0	0.019894178270139798	0.0	0.0	0.0	0.0	224.0	17227.0	122.0	0.0018695584732105358	25.019992006393608	0.6406963424889272
22	197	medium	iso	A1	1204.0	422.0	112.32590171999988	60.69848476000001	3.719839571211013E-5	1626.0	175.43860004	40.049968789001575	36.013886210738214	35.79740302797833	45.7139291488856	22.67156809750927	22.375293014974275	13.45362404707371	27.465689319140726	30.293870359225433	19.209372712298546	38.367269088092606	1.0132411710692109	1.1120701763382572	0.9111306036508746	0.5403783440021341	0.3504983388704319	155.0	3.0	38.07886552931954	7.0	331.0	360.0	21454.0	0.09090909090909091	0.2078720787207872	0.9792899408284024	-1.0	0.21371522643936985	123.80658408575115	54.6644438758392	3.0	0.35798816568047337	160.0	22290.0	178.0	5.479516555328257E-4	28.0	0.6991266372144912
22	199	large	iso	B	1456.0	861.0	122.63961019999985	90.66904747999993	5.165964978862881E-5	2317.0	215.72287124000013	46.69047011971501	38.63935817272331	32.69946112100192	53.59277692302766	31.827660925679098	33.420303370729826	16.278820596099706	36.75268198414264	36.361887630727566	20.615528128088304	45.66577437162653	0.9523450631975532	1.2083655714725412	0.7881266114169442	0.7393129131129613	0.5913461538461539	137.0	3.0	43.93176527297759	46.0	709.0	2134.0	34967.0	0.3076923076923077	0.32585239533880017	0.9390728476821192	-1.0	0.23177749395215755	103.31658276525698	38.466267477842905	3.0	0.223841059602649	203.0	19016.0	138.0	0.003093458391946066	35.014282800023196	0.7499235435035477
23	204	medium	iso	A1	1840.0	792.0	140.22539663999987	86.01219323999996	2.023597622054993E-5	2632.0	228.65180344000007	51.97114584074513	42.7551166528639	39.696320797631785	48.32855699313251	31.400636936215164	31.819699538313785	16.401219466856727	38.00185599239972	38.59187225231151	22.825424421026653	50.874698891735	0.9868300892786863	1.2155538309650222	0.8118357773552873	0.6133852732883953	0.43043478260869567	113.0	3.0	47.80167361086848	58.0	657.0	2606.0	38210.0	0.7857142857142857	0.2716565349544073	0.9188811188811189	-1.0	0.2263665534081019	153.46268597003152	58.219065856012534	2.0	0.3328671328671329	221.0	15601.0	99.0	5.648393372467293E-4	36.124783736376884	0.6950930781298115
23	205	medium	N	A1	994.0	376.0	99.08326103999993	57.52691188000001	5.7404978568510045E-5	1370.0	158.6101729199999	35.0	34.0147027033899	21.801409486351815	23.198590513648185	22.847319317591726	20.857788928504522	16.55294535724685	15.0	35.92564105751292	16.15549442140351	38.07886552931955	1.0953854886491965	1.0289668060662458	1.0645489069145682	0.5805916284565602	0.3782696177062374	113.0	5.0	33.24154027718932	-1.0	-1.0	-1.0	-1.0	-1.0	-1.0	-1.0	-1.0	-1.0	-1.0	-1.0	-1.0	-1.0	107.0	14859.0	172.0	2.991687099015984E-4	21.587033144922902	0.6167723755692258
23	206	small	api	A1	1236.0	59.0	113.49747459999992	19.485281360000002	3.54704822973809E-5	1295.0	135.3969695199999	40.0	38.0	29.357753542791272	38.65980825409008	6.4031242374328485	-1.0	12.806248474865697	13.0	21.0	18.35755975068582	20.810153771656765	-1.0	1.0526315789473684	-1.0	0.171680307677965	0.04773462783171521	89.0	4.0	39.0	90.0	26.0	13625.0	3993.0	0.5454545454545454	0.08957528957528957	0.22413793103448276	0.03562321794537099	-1.0	89.2474385173394	37.23448553724738	7.0	0.9137931034482759	192.0	9729.0	68.0	0.0015104311085952858	20.396078054371138	0.5099019513592784
23	208	medium	iso	A1	1088.0	514.0	104.49747459999992	67.94112544	2.958541033309787E-5	1602.0	174.85281359999996	38.118237105091836	35.12833614050059	24.95475057457901	37.3061814221345	25.495097567963924	25.703238522267206	14.212670403551895	22.745018286383083	35.55534184723277	17.4928556845359	37.52843733688408	0.991902150613318	1.0851136516296338	0.9140997803535788	0.650170022769144	0.4724264705882353	93.0	3.0	36.24913792078372	52.0	388.0	3065.0	28142.0	0.5833333333333334	0.2746566791510612	0.8818181818181818	-1.0	0.15875761122039322	76.66858161890399	23.615528128088304	2.0	0.3931818181818182	155.0	15536.0	135.0	6.801557495890509E-4	23.021728866442675	0.6039557601515478
23	209	small	api	A1	1097.0	80.0	106.91168815999991	22.899494920000002	5.0998526554856516E-5	1177.0	132.2253966399999	39.293765408777	32.984845004941285	35.020078854255445	41.56636963754948	7.211102550927978	-1.0	13.038404810405298	14.557016718795627	19.160314377870304	17.029386365926403	21.940163080483003	-1.0	1.191267244181096	-1.0	0.21419075233130264	0.07292616226071102	74.0	3.0	37.20215047547655	69.0	33.0	5842.0	2354.0	0.5833333333333334	0.08666100254885302	0.3235294117647059	0.02405140343489285	-1.0	30.035449115396393	10.831309558117031	1.0	0.5196078431372549	130.0	19311.0	181.0	6.449108553739602E-4	18.788294228055936	0.47814949859346434
23	211	medium	iso	A1	1280.0	432.0	114.3259017199999	60.11269832000001	3.572622104509489E-5	1712.0	176.8528136	41.48493702538308	37.36308338453881	22.833654177917538	24.096208599517638	22.02271554554524	23.257731496540437	14.866068747318506	16.801278969606045	38.7548314762265	20.0	41.15236658242636	0.946898692541063	1.1103188834396343	0.8528168859091045	0.5258012175335769	0.3375	52.0	3.0	41.048751503547585	11.0	327.0	575.0	24907.0	0.4166666666666667	0.19742990654205608	0.9674556213017751	-1.0	0.2252572224196786	57.36978177200969	17.08800749063506	3.0	0.3816568047337278	207.0	14949.0	101.0	7.604860692624741E-4	26.476404589747453	0.638217302187238
23	212	small	api	A1	1180.0	148.0	111.15432883999989	32.798989840000004	2.7893131971628387E-5	1328.0	146.36753223999992	39.56008088970496	36.40054944640259	31.133103170505507	40.58829356070004	12.083045973594572	16.416390030176338	11.704699910719626	16.91098665508794	24.312819818917955	17.72004514666935	25.992147126478343	0.7360355078908162	1.0867990041731257	0.6772508118470512	0.2950761358760235	0.12542372881355932	60.0	4.0	37.94733192202055	109.0	125.0	7278.0	9924.0	1.0	0.17620481927710843	0.5341880341880342	-1.0	0.04076877234333244	38.973162116513834	16.15977685118144	5.0	0.33760683760683763	154.0	5943.0	49.0	0.0012415396306925928	21.095023109728988	0.5332401409527632
24	214	small	E	A1	1313.0	54.0	117.63961019999988	18.55634916	3.612400137580154E-5	1367.0	138.61017291999985	41.6293165929973	39.395431207184416	25.346175941946694	33.56455670918676	6.082762530298219	-1.0	14.035668847618199	10.665560627403808	22.439150249452982	19.0	19.291046881802924	-1.0	1.0567041739958287	-1.0	0.15773895483376923	0.04112718964204113	144.0	4.0	41.10960958218893	100.0	9.0	13745.0	839.0	0.8666666666666667	0.07973664959765911	0.08256880733944955	0.06838238714857207	-1.0	82.44277605980218	33.95585369269929	2.0	0.6238532110091743	175.0	13152.0	101.0	0.0028169211444375813	21.93171219946131	0.5268333471309151
24	216	small	api	A1	1220.0	296.0	112.5685423999999	48.627416960000005	2.6580810017471605E-5	1516.0	164.02438647999998	39.81205847478876	36.6742416417845	31.429565614838516	31.032210238467258	18.027756377319946	20.01984438239331	14.422205101855956	19.039457617596142	31.30262409276476	18.867962264113206	36.93253874056358	0.9004943311734567	1.0855591470343922	0.8295212044718994	0.43198051536643195	0.24262295081967214	123.0	3.0	38.41874542459709	14.0	205.0	979.0	21834.0	0.23076923076923078	0.14445910290237468	0.9360730593607306	-1.0	0.20421382856203737	57.640854860754246	20.264337522473745	4.0	0.593607305936073	219.0	19667.0	127.0	8.743114234228157E-4	25.0	0.6279504491291604
24	217	large	api	B	1226.0	951.0	111.15432883999989	96.08326103999993	5.161581319087029E-5	2177.0	210.0660170000001	40.8166632639171	36.359317925395686	10.619655276155136	16.137276561717854	35.17101079013795	33.14269379800856	15.811388300841896	13.205391055973182	52.008676397067504	18.973665961010276	47.51171633053723	1.061199521212463	1.122591555421014	0.9453122251703322	0.8644131276102267	0.7756933115823818	148.0	3.0	39.81205847478876	214.0	572.0	10488.0	31418.0	0.125	0.36104731281580155	0.727735368956743	-1.0	0.211097429793907	177.51536042966592	64.62624993013975	3.0	0.21882951653944022	260.0	28884.0	156.0	0.003000094218101338	31.38470965295043	0.7689190429413484
25	224	medium	iso	A1	1115.0	317.0	108.56854239999988	52.455844080000006	3.9887508883405676E-5	1432.0	163.43860003999995	40.311288741492746	33.61547262794322	31.58764235813159	47.72631099390628	18.439088914585774	21.864998568004022	13.601470508735444	23.31853010277119	28.231047366299222	18.35755975068582	31.5140792358375	0.8433153497466254	1.199188516182978	0.7032383469038725	0.483158776201826	0.284304932735426	150.0	4.0	37.8021163428716	55.0	256.0	1755.0	11158.0	0.35714285714285715	0.21717877094972068	0.8231511254019293	-1.0	0.14935838626334413	32.14154866451185	14.035668847618199	1.0	0.1639871382636656	120.0	13584.0	158.0	7.25654504919402E-4	23.769728648009426	0.5896543968226708
25	231	large	iso	A1	1300.0	637.0	116.22539663999989	78.42640679999998	4.782586433154747E-5	1937.0	196.65180344000004	41.7612260356422	37.94733192202055	3.52561519717446	2.3942477664919863	27.51363298439521	28.064234982924855	16.15549442140351	2.3945657130528786	47.750392668542524	20.248456731316587	57.32006871749015	0.9803806517845702	1.1005049346146119	0.890846211541879	0.6747785687746056	0.49	139.0	3.0	42.15447781671598	2.0	516.0	94.0	34700.0	0.0625	0.2674238513164688	0.9961389961389961	-1.0	0.23266420372602484	73.7764669936744	22.67156809750927	8.0	0.30115830115830117	262.0	18568.0	116.0	0.0021530359704471495	25.709920264364882	0.6156409355037155
26	233	small	api	A1	1427.0	306.0	120.81118307999988	48.870057640000006	3.0411238425893714E-5	1733.0	172.50966783999996	42.720018726587654	40.496913462633174	17.579851426655296	17.601181367785586	17.804493814764857	20.514912123335407	15.620499351813308	11.470032425220795	36.1015167575425	20.0	37.93131290971645	0.8678805791477172	1.0548956716418834	0.8227169780656242	0.4045160091482489	0.21443587946741416	122.0	3.0	42.5440947723653	75.0	223.0	4797.0	16607.0	0.6923076923076923	0.17195614541257934	0.7483221476510067	-1.0	0.08475245345232721	64.88094391320595	20.64237638361311	3.0	0.3624161073825503	144.0	13908.0	115.0	2.1113863105700319E-4	29.546573405388315	0.6916329694162662
26	234	large	E	A1	1106.0	668.0	104.32590171999992	78.59797967999997	3.448336126240961E-5	1774.0	185.33809496	38.01315561749642	35.77708763999664	32.7449754262611	38.65980825409009	28.635642126552707	28.274077249511663	16.15549442140351	27.727242920997394	37.56594202199646	18.35755975068582	44.3852452961567	1.0127878577203537	1.0625	0.9532121013838624	0.7533889320309823	0.6039783001808319	187.0	3.0	36.89173349139343	190.0	490.0	7073.0	18407.0	0.6875	0.3833145434047351	0.7205882352941176	-1.0	0.08323461792488718	76.99782811138238	31.407492808156054	1.0	0.06911764705882353	174.0	32019.0	233.0	1.947872816904896E-4	23.021728866442675	0.605625302411
26	236	large	iso	B	1182.0	665.0	110.56854239999988	81.42640679999997	3.570723678721588E-5	1847.0	194.40916276000002	39.81205847478876	35.6931365951495	23.77731607925594	29.41106432481385	29.410882339705484	27.747071449523816	13.601470508735444	22.07873779138128	42.9494335952623	19.4164878389476	44.96028795930631	1.059963477342407	1.1153981485672797	0.950300552949565	0.7364337544165731	0.562605752961083	132.0	4.0	38.63935817272331	29.0	426.0	1811.0	32942.0	0.5714285714285714	0.24634542501353546	0.9362637362637363	-1.0	0.25999075775261055	85.94611697662708	30.41699731593711	4.0	0.367032967032967	275.0	22219.0	113.0	0.004724776086611536	32.01562118716424	0.8041689481451539
26	237	small	api	A1	1252.0	51.0	111.98275595999988	18.727922040000003	3.4228913299944554E-5	1303.0	133.53910511999987	40.496913462633174	38.27531841800928	32.9052429229879	44.21517539700812	5.0990195135927845	-1.0	16.1245154965971	13.877600832926735	19.09846946318415	19.0	19.90034004610517	-1.0	1.0580424967432431	-1.0	0.1672393385878947	0.04073482428115016	117.0	4.0	38.3275357934736	102.0	3.0	10334.0	240.0	0.23529411764705882	0.08058326937835764	0.02857142857142857	0.04470463746143873	-1.0	14.485281374238571	7.0710678118654755	2.0	0.3142857142857143	130.0	16078.0	156.0	7.180302501732E-4	19.235384061671343	0.47498395351586453
26	241	medium	iso	A1	1492.0	471.0	125.63961019999985	63.52691188000001	4.1407731022344944E-5	1963.0	191.58073564	46.14108798023731	40.311288741492746	0.895173710211072	2.2529264748758813	23.706539182259394	23.9949741964176	15.264337522473747	1.3003594545863029	45.3967128596503	21.95449840010015	33.07889188222247	0.987979357185503	1.1446195202572103	0.8631508896191913	0.5056280561430784	0.3156836461126005	85.0	4.0	45.17742799230607	77.0	356.0	2844.0	18123.0	0.6428571428571429	0.2205807437595517	0.8221709006928406	-1.0	0.17254552438147772	50.13329829977288	17.88854381999832	3.0	0.3302540415704388	177.0	24533.0	174.0	9.617607287342733E-4	31.76476034853718	0.6884267740314738
27	243	large	iso	A1	1147.0	618.0	107.15432883999989	75.18376612	2.9443211240782664E-5	1765.0	184.75230851999999	39.66106403010388	35.22782990761707	33.111341960372016	37.874983651098205	28.460498941515414	26.577567223126454	15.524174696260024	27.457659713148843	37.8677881521041	18.384776310850235	44.72364119380994	1.0708466543450421	1.1258446556064539	0.9511495649177406	0.701640026435726	0.5387968613775065	144.0	4.0	38.07886552931954	77.0	414.0	4804.0	29036.0	0.25	0.2781869688385269	0.8431771894093686	-1.0	0.19887977876628304	140.66130419433165	56.29664058259061	2.0	0.26272912423625255	280.0	23395.0	135.0	0.0018620456483029546	26.076809620810597	0.6574914278905264
28	251	large	iso	A1	1065.0	560.0	104.1543288399999	71.18376611999999	4.356369212706241E-5	1625.0	177.33809496	37.73592452822641	34.132096331752024	28.636863249125227	25.523424501068007	26.076809620810597	25.952113867371683	14.422205101855956	20.033959932120204	39.3178311392371	18.35755975068582	46.49544356918118	1.0048048399477658	1.1055847306138609	0.908844715492644	0.6834451041334179	0.5258215962441315	144.0	4.0	36.71511950137164	35.0	447.0	1726.0	31246.0	0.46153846153846156	0.2966153846153846	0.9273858921161826	-1.0	0.20960328824205895	63.46484351616383	21.400934559032695	4.0	0.26141078838174275	209.0	23430.0	169.0	3.4046936840153967E-4	22.80350850198276	0.6042917667202182
28	252	small	api	A1	1339.0	333.0	116.56854239999988	50.69848476000001	3.269168309494412E-5	1672.0	169.68124071999995	42.05948168962618	39.35733730830886	13.824299504261411	16.606980578617012	18.384776310850235	21.428407821138016	16.278820596099706	9.795650907928765	35.67314498441939	19.1049731745428	34.27388162927735	0.857962778397124	1.0686566868116576	0.8028422869433027	0.4349242404184	0.24869305451829724	134.0	3.0	40.80441152620633	34.0	263.0	2802.0	26994.0	0.6153846153846154	0.17763157894736842	0.8855218855218855	-1.0	0.17741690836862928	95.6874725899739	32.57444291508211	6.0	0.4781144781144781	148.0	14860.0	140.0	3.9713126435325365E-4	27.313000567495326	0.6493898514738944
28	256	medium	iso	A1	1280.0	544.0	113.98275595999989	68.94112544	3.3561891357928134E-5	1824.0	185.33809495999998	41.0	39.05124837953327	16.58733855692742	15.930076174145398	25.059928172283335	26.950073336813876	15.264337522473747	12.414634146341463	42.30338512982883	19.235384061671343	45.23228170103622	0.9298649342839228	1.049902415449747	0.8856679636131671	0.6048382043349925	0.425	73.0	4.0	39.81205847478876	52.0	447.0	1199.0	13671.0	0.7142857142857143	0.2735745614035088	0.8957915831663327	-1.0	0.19140251051841561	20.8806130178211	10.44030650891055	0.0	0.05811623246492986	119.0	21149.0	235.0	4.0945664230342734E-4	30.265491900843113	0.7381827292888564
29	260	medium	E	A1	1314.0	546.0	115.3259017199999	70.355339	5.231994070333588E-5	1860.0	188.50966784000002	42.95346318982906	38.01315561749642	2.551095089000931	5.804086303657094	25.553864678361276	26.282330517098483	15.652475842498529	3.4223084492709335	45.168573145495756	19.235384061671343	33.84160457404602	0.9722830576891464	1.1299631007234439	0.8604555821926	0.6100566997587058	0.4155251141552511	107.0	5.0	42.15447781671598	150.0	385.0	6264.0	16928.0	0.4666666666666667	0.28763440860215056	0.719626168224299	-1.0	5.495624091253587E-4	132.94140413051255	56.10662190663949	1.0	0.11401869158878504	401.0	21165.0	85.0	0.0026212749742909654	23.769728648009426	0.553383286999728
29	261	small	api	A1	1155.0	65.0	109.5685423999999	20.313708480000003	4.902401665938062E-5	1220.0	132.71067799999986	38.28837943815329	35.4682957019364	33.880576481474264	41.10629244490286	7.0710678118654755	-1.0	14.035668847618199	15.618315759901549	19.313022699385083	17.46424919657298	23.755609839862665	-1.0	1.0795099871703995	-1.0	0.1853972685503209	0.05627705627705628	82.0	4.0	36.87817782917155	118.0	13.0	12447.0	1027.0	0.7333333333333333	0.10737704918032787	0.09923664122137404	0.056084497154630604	-1.0	21.33099138195529	10.44030650891055	1.0	0.366412213740458	240.0	10935.0	68.0	0.004166005382031334	19.849433241279208	0.5184192575541551
29	264	medium	iso	A1	1036.0	337.0	103.74011527999991	51.870057640000006	6.170228683370279E-5	1373.0	158.02438647999998	37.44329045369811	33.015148038438355	9.307399342193321	15.679524122419252	18.973665961010276	21.584341067340144	14.560219778561036	8.172358686755793	35.98348244923373	18.788294228055936	30.23928012536013	0.8790477273230197	1.1341245663991641	0.7750892215605458	0.5000000000000004	0.3252895752895753	39.0	4.0	37.57658845611187	46.0	276.0	2299.0	18002.0	0.8	0.23452294246176256	0.8571428571428571	-1.0	0.16900003644627426	47.416440882260666	16.401219466856727	3.0	0.33229813664596275	141.0	13532.0	117.0	5.953474833092035E-4	22.47220505424423	0.6001664058353277
31	278	medium	iso	A1	1095.0	379.0	106.08326103999993	57.284271200000006	3.315208958683181E-5	1474.0	165.78174579999995	38.897300677553446	35.73513677041127	25.183821583638604	29.005794270724962	20.518284528683193	22.10112892869643	13.45362404707371	17.199136915587086	34.475871966442206	17.69180601295413	35.46959263485544	0.9283817399047861	1.0884889269476772	0.8529087590336256	0.5399934979223565	0.3461187214611872	114.0	4.0	37.013511046643494	142.0	289.0	8253.0	18148.0	0.7272727272727273	0.29240162822252375	0.6705336426914154	-1.0	0.10745069602548263	83.53850576166764	33.1245154965971	1.0	0.34106728538283065	130.0	12340.0	129.0	0.0010147175068008283	25.96150997149434	0.6674373161959799
31	281	small	api	A1	1303.0	85.0	115.98275595999989	21.899494920000002	3.394279818412517E-5	1388.0	140.71067799999986	43.01162633521314	37.64306044943742	8.017093073655332	12.15245673476062	8.06225774829855	-1.0	13.92838827718412	3.2549338848269396	27.893587488997387	19.697715603592208	15.461864174819148	-1.0	1.1426176783098396	-1.0	0.18881681797208452	0.06523407521105141	89.0	3.0	42.15447781671598	87.0	50.0	9135.0	6347.0	0.6428571428571429	0.09870317002881844	0.36496350364963503	0.0022385782043705333	-1.0	53.17415135133318	19.934493926459556	4.0	0.48905109489051096	140.0	10227.0	105.0	4.051382621463964E-4	20.808652046684813	0.4837913331737703
32	292	small	api	A1	1064.0	219.0	104.3259017199999	41.384776280000004	3.282708778357839E-5	1283.0	148.12489155999992	38.948684188300895	33.97057550292606	18.12186024790136	28.46830640406241	14.866068747318506	17.543410307674844	13.0	12.580656066095871	29.908236318000757	17.4928556845359	26.392658283282845	0.8473876222808823	1.14654178245953	0.7390813272091048	0.39668745342908734	0.20582706766917294	85.0	3.0	37.589892258425	36.0	158.0	3097.0	18783.0	0.23076923076923078	0.15120810600155885	0.8144329896907216	-1.0	0.13297681532318037	46.75341032246442	18.124357109090514	5.0	0.6752577319587629	112.0	17898.0	199.0	6.26322449915713E-4	24.20743687382041	0.6215213011250237
32	293	large	E	B	1240.0	693.0	112.98275595999988	80.59797967999997	4.482756253008121E-5	1933.0	196.40916276000007	40.607881008493905	37.656340767525464	18.047821068771043	18.37451025935468	29.5296461204668	30.31154742457231	15.264337522473747	15.908242044564624	45.1451193968923	18.35755975068582	50.466008978363895	0.9742045071749899	1.078380962696031	0.9033954983213053	0.7133653184078345	0.5588709677419355	108.0	3.0	39.395431207184416	370.0	551.0	9529.0	15198.0	0.7142857142857143	0.47646145887221936	0.5982627578718784	-1.0	0.08371502386223813	0.0	0.0	0.0	0.0	520.0	46363.0	60.0	0.007346126731750182	28.460498941515414	0.7008614641961338
32	294	medium	iso	A1	1154.0	478.0	124.88225087999983	80.08326103999994	1.3028063022570987E-4	1632.0	207.37972548000016	39.21734310225516	36.05551275463989	61.31385242626055	42.85755985164681	25.079872407968907	25.461520311946224	2.8284271247461903	33.65857795512146	27.23577963465875	19.1049731745428	49.48495004262924	0.9850107967119994	1.0876933957126536	0.9055960076567563	0.6412701602964577	0.41421143847487	70.0	3.0	38.27531841800928	94.0	380.0	4474.0	20727.0	0.6666666666666666	0.29044117647058826	0.8016877637130801	-1.0	0.13825385221848407	88.8616152369191	35.05946488924684	5.0	0.2616033755274262	218.0	15558.0	112.0	9.981969068406508E-4	26.570660511172846	0.6775232182836202
32	296	small	api	A1	1446.0	154.0	123.98275595999985	33.798989840000004	6.05548549425373E-5	1600.0	159.78174579999995	43.46262762420146	40.311288741492746	86.33047428700655	84.41503234256282	12.529964086141668	16.740979336148822	14.317821063276353	31.176209862780826	2.852798895551795	19.235384061671343	31.324910215354173	0.7484606386847212	1.0781750963834855	0.694192104042541	0.27261040923226826	0.10650069156293222	83.0	3.0	40.311288741492746	225.0	119.0	5567.0	3333.0	0.7142857142857143	0.215	0.34593023255813954	0.03558039176976262	-1.0	0.0	0.0	0.0	0.0	123.0	20232.0	236.0	4.659469170396246E-4	30.886890422961002	0.710654005782249
32	298	medium	iso	A1	1168.0	561.0	110.15432883999992	72.18376611999999	6.088214101368705E-5	1729.0	184.75230851999999	41.048751503547585	35.22782990761707	25.08937386892861	20.38512692789488	25.80697580112788	26.780380326112578	14.7648230602334	16.224610386565395	41.302572534716234	18.867962264113206	46.57844412886495	0.963652326325046	1.1652364511579494	0.8270015286317384	0.6552966813028974	0.4803082191780822	96.0	4.0	39.408120990476064	97.0	463.0	3570.0	21615.0	0.7142857142857143	0.32388663967611336	0.8267857142857142	-1.0	0.22654488124198208	48.77229709157757	19.72308292331602	3.0	0.16964285714285715	199.0	25335.0	171.0	0.0011683810172273986	19.209372712298546	0.4679648468879352
33	301	small	E	A1	1420.0	54.0	120.98275595999988	19.485281360000002	5.0484812095442135E-5	1474.0	142.4680373199999	45.31004303683677	39.92492955535426	15.461217740441903	22.96377305985456	4.242640687119285	-1.0	17.029386365926403	6.6872591525385	21.665661270628252	19.209372712298546	17.140268375961906	-1.0	1.1348809764088943	-1.0	0.16105833600320987	0.038028169014084505	110.0	4.0	42.20189569201838	1063.0	15.0	42094.0	561.0	0.5714285714285714	0.7313432835820896	0.013914656771799629	0.37938500748367987	-1.0	116.10587396967523	36.05551275463989	3.0	0.09647495361781076	125.0	8401.0	90.0	4.360022996490263E-4	32.31098884280702	0.7131087652364047
33	306	small	api	A1	1103.0	135.0	107.7401152799999	31.384776280000004	5.0623356387923465E-5	1238.0	141.53910511999987	38.897300677553446	34.655446902326915	10.86725865921666	17.431167010044753	12.529964086141668	14.714748600404905	12.529964086141668	6.555724833295526	29.923146076363867	18.601075237738275	21.884526314836485	0.8515241698248845	1.1224007812446277	0.7586632012859358	0.29130074901475483	0.12239347234814144	63.0	4.0	38.27531841800928	15.0	137.0	876.0	13200.0	0.75	0.12277867528271405	0.9013157894736842	-1.0	0.12475244992007327	63.408917889482225	29.546377641000163	3.0	0.4144736842105263	141.0	7414.0	71.0	5.434711224447969E-4	19.849433241279208	0.5103036173595914
33	308	large	E	A1	893.0	588.0	95.08326103999993	73.94112544	5.0872879187607106E-5	1481.0	171.43860004	34.17601498127012	32.31098884280702	14.139108311650517	22.895797081438587	26.1725046566048	27.28167465261701	14.212670403551895	14.044937663535668	39.7388023698891	15.811388300841896	36.10000642290315	0.9593437715926353	1.0577211099151578	0.906991231052944	0.7776460822993251	0.658454647256439	61.0	4.0	33.61547262794322	385.0	470.0	5853.0	8372.0	0.6666666666666666	0.5773126266036462	0.5497076023391813	-1.0	0.07518159526057996	0.0	0.0	0.0	0.0	107.0	18809.0	200.0	1.7487795402032773E-4	22.47220505424423	0.6575431648938571
34	312	small	api	A1	1107.0	65.0	106.5685423999999	19.899494920000002	5.008989603313031E-5	1172.0	129.29646443999985	38.8329756778952	35.6931365951495	8.66738717995549	11.309932474020215	7.615773105863909	-1.0	13.92838827718412	4.068707000734378	24.90674916254937	17.08800749063506	20.74641639183616	-1.0	1.0879675865519869	-1.0	0.18672954017995483	0.05871725383920506	109.0	4.0	37.0	114.0	23.0	15060.0	2772.0	0.5714285714285714	0.11689419795221843	0.1678832116788321	0.051278363320335744	-1.0	89.13168583301909	32.14031735997639	2.0	0.656934306569343	211.0	11585.0	82.0	0.003541750600603746	22.20360331117452	0.5717718748968657
35	320	small	api	A1	1029.0	249.0	102.08326103999991	41.798989840000004	2.081235696413238E-4	1278.0	145.8822508799999	37.0	33.83784863137726	35.78897345918335	52.61471194203102	14.422205101855956	22.133151555636484	18.027756377319946	21.216216216216218	21.78034449024021	16.76305461424021	26.701488219238037	0.6516110037742529	1.093450130446252	0.5959220138446748	0.40945978228126595	0.24198250728862974	100.0	5.0	35.17101079013795	265.0	193.0	14816.0	11255.0	0.875	0.35837245696400627	0.42139737991266374	0.06790812807919061	-1.0	126.21592934471198	42.31296714701419	5.0	0.34279475982532753	174.0	8384.0	68.0	0.0026418737316355415	19.1049731745428	0.5163506263389945
35	325	medium	iso	A1	1226.0	309.0	111.63961019999986	49.870057640000006	3.29825631349771E-5	1535.0	163.9238814	40.36087214122113	36.796738985948195	42.745425034064965	51.37924816761313	17.029386365926403	23.649213326161455	15.033296378372908	25.717977460151957	24.485865455198912	18.110770276274835	32.917137891678976	0.7200825723487383	1.096860027640873	0.6564944972035239	0.44670576644489274	0.25203915171288743	80.0	3.0	39.05124837953327	9.0	231.0	434.0	16603.0	0.3125	0.1563517915309446	0.9625	-1.0	0.18194539339598667	37.77449713592835	14.317821063276353	2.0	0.30833333333333335	170.0	16663.0	139.0	5.321043444203224E-4	20.518284528683193	0.5083706927068005
37	328	medium	iso	A1	1431.0	660.0	119.98275595999986	76.59797968	3.370592676308842E-5	2091.0	198.99494920000006	45.65084884205331	38.47076812334269	8.585934311804998	16.28198603382156	27.65863337187866	28.718800751652303	17.46424919657298	10.77745567672276	46.73678451741227	20.248456731316587	38.44081248294999	0.9630845525569989	1.1866373111056756	0.8116081835144923	0.6384082368097663	0.4612159329140461	116.0	3.0	44.01136216933077	58.0	497.0	3308.0	36805.0	0.8333333333333334	0.2654232424677188	0.8954954954954955	-1.0	0.21726559285026548	77.289193504753	31.257841056761123	5.0	0.25405405405405407	188.0	12080.0	85.0	4.420958889969148E-4	30.886890422961002	0.67658961895377
37	331	small	api	A1	1651.0	163.0	135.63961019999988	33.55634916	1.70965521853376E-4	1814.0	171.19595935999996	48.83646178829912	42.7551166528639	44.04393324659827	30.6027617980551	11.704699910719626	17.20306142821602	16.15549442140351	20.76317494898755	26.47636326643432	22.47220505424423	40.78544917343541	0.6803847070802106	1.1422366633872316	0.595660014153785	0.24739343552020937	0.09872804360993337	129.0	4.0	44.77722635447622	159.0	119.0	14183.0	10826.0	0.8125	0.15325248070562295	0.42805755395683454	0.02590340399716097	-1.0	45.078366948891805	17.071067811865476	2.0	0.35251798561151076	728.0	11897.0	30.0	0.002992355214396835	22.20360331117452	0.4546521696724219
38	337	small	api	A1	1092.0	208.0	105.74011527999991	40.213203400000005	3.057941044788236E-5	1300.0	148.36753223999992	38.48376280978771	35.34119409414458	37.96502408956886	49.487432778475835	14.560219778561036	19.201676880392032	13.601470508735444	21.59352254890857	22.721360174217853	17.0	28.402682244094418	0.7582785539646976	1.0889208414201206	0.6963578298086255	0.38030224663095374	0.19047619047619047	151.0	11.0	35.84689665786984	6.0	157.0	447.0	17928.0	0.14285714285714285	0.12538461538461537	0.9631901840490797	-1.0	0.17447672850677853	38.7347476288116	14.529964086141668	4.0	0.5398773006134969	199.0	19523.0	158.0	0.0013649469807173284	20.248456731316587	0.526155844775312
38	339	large	iso	B	1101.0	922.0	103.08326103999993	93.84062035999995	3.106120618258112E-5	2023.0	199.33809496000003	39.45883931389772	36.345563690772494	33.9895200929964	36.81864919840817	34.0	33.19591075854928	16.55294535724685	29.65115092951851	41.90332589026988	16.55294535724685	49.4776119402985	1.0242225389536461	1.0856576513605052	0.9434120762379642	0.9103381035218365	0.8374205267938238	97.0	5.0	36.40054944640259	112.0	560.0	6351.0	32798.0	0.125	0.33217993079584773	0.8333333333333334	-1.0	0.13455655702339447	173.9550134006045	59.40256110519423	6.0	0.3005952380952381	256.0	15042.0	79.0	0.0045622978527187	36.22154055254967	0.917957577626774
39	345	medium	api	A1	1568.0	405.0	129.05382375999986	58.69848476000001	3.618933202207546E-5	1973.0	190.16652208	47.53945729601885	41.23105625617661	2.9589774380236378	8.212780189285894	20.615528128088304	23.177318549464424	15.524174696260024	4.038750354352044	41.5220990062202	21.18962010041709	28.272724289949647	0.8894699395053481	1.153001198917799	0.7714388678348296	0.45483723805937754	0.2582908163265306	95.0	3.0	46.238512086787566	30.0	281.0	1522.0	19037.0	0.0625	0.15762797769893563	0.9035369774919614	-1.0	0.19360255645727883	123.93727529962553	47.03787387463904	4.0	0.4437299035369775	186.0	9094.0	69.0	0.0018266127479471374	30.528675044947494	0.6421755060191672
39	346	small	api	A1	1224.0	134.0	112.7401152799999	33.384776280000004	3.0788149846174325E-5	1358.0	148.12489155999992	40.311288741492746	37.16180835212409	5.0636168530300765	3.179830119864235	11.180339887498949	14.618741120183785	13.416407864998739	2.3318530102771193	29.89628463375081	19.235384061671343	42.03807797699604	0.764794984436963	1.0847504609981833	0.7050423225754627	0.2961215375475358	0.10947712418300654	142.0	4.0	39.824615503479755	207.0	97.0	9615.0	4831.0	0.9230769230769231	0.22385861561119294	0.3190789473684211	0.025451810533852617	-1.0	0.0	0.0	0.0	0.07236842105263158	191.0	5183.0	43.0	4.412815407121065E-4	21.840329667841555	0.5417918987383086
39	351	small	api	A1	1115.0	129.0	108.3259017199999	30.970562720000004	4.4313816957865175E-5	1244.0	142.12489155999992	38.27531841800928	36.05551275463989	1.0416266760099688	6.709836807756943	11.180339887498949	14.956270939703003	13.416407864998739	1.5937163300331505	28.5670601055993	17.4928556845359	13.640014662748698	0.7475352601308896	1.0615663318526436	0.7041813947003127	0.28590173013332043	0.11569506726457399	137.0	9.0	37.589892258425	117.0	129.0	10017.0	14149.0	0.9230769230769231	0.1977491961414791	0.524390243902439	-1.0	0.05911557058096499	28.80771209509877	13.779271744364845	2.0	0.4105691056910569	191.0	9977.0	81.0	0.0013417608607195972	20.248456731316587	0.5290212483716216
40	358	small	api	A1	1427.0	74.0	122.81118307999986	22.313708480000003	4.890380878391338E-5	1501.0	147.53910511999993	44.598206241955516	39.21734310225516	3.3288896658554847	3.708428157130456	7.280109889280518	-1.0	14.560219778561036	1.6816819849907811	27.48783866334919	19.924858845171276	26.00039246171612	-1.0	1.1372062132223062	-1.0	0.1816911776304991	0.05185704274702172	136.0	3.0	44.27188724235731	106.0	12.0	12656.0	971.0	0.4	0.07861425716189208	0.1016949152542373	0.07086606283338216	-1.0	30.78628805825337	9.899494936611665	2.0	0.4915254237288136	146.0	10676.0	101.0	8.157006157303951E-4	28.844410203711913	0.6467616667635546
[truncated: 27 more columns]
