# Supplementary material for: Exploiting Single-Cell Quantitative Data to Map Genetic Variants Having Probabilistic Effects
Source: PLoS Genet. 2016 Aug 1;12(8):e1006213. doi: 10.1371/journal.pgen.1006213 (PMC4968810; doi:10.1371/journal.pgen.1006213)
Supplement: S1 Dataset — (ZIP) [file pgen.1006213.s007.zip › data/2014-10-07_morpho/segregants/gaelA10_C.xls]

image_number	cell_id	Cgroup	Agroup	C11-1_C	C11-2_C	C12-1_C	C12-2_C	C13_C	C101_C	C102_C	C103_C	C104_C	C105_C	C106_C	C107_C	C108_C	C109_C	C110_C	C111_C	C112_C	C113_C	C114_C	C115_C	C116_C	C117_C	C118_C	C126_C	C127_C	C128_C	A7-1_C	A7-2_C	A8-1_C	A8-2_C	A9_C	A101_C	A102_C	A103_C	A104_C	A120_C	A121_C	A122_C	A123_C	D14-1_C	D14-2_C	D14-3_C	D15-1_C	D15-2_C	D15-3_C	D16-1_C
1	4	large	F	1201.0	693.0	112.98275595999989	84.01219323999996	5.210792524661098E-5	1894.0	199.82337632000002	42.720018726587654	35.4400902933387	24.65589874408161	37.93226031930271	30.805843601498726	27.569724488139343	13.601470508735444	26.661973331278542	41.13985003796802	18.439088914585774	43.37188610890857	1.1173794505908676	1.2054150644931423	0.9269665557570477	0.7435842091667813	0.5770191507077436	91.0	4.0	38.600518131237564	1.0	85.0	55.0	7207.0	0.08333333333333333	0.0454065469904963	0.9883720930232558	-1.0	0.06009991642414303	20.0	10.0	1.0	0.313953488372093	153.0	93.0	246.0	8029.0	3789.0	11818.0	80.0
2	7	large	E	1274.0	1053.0	116.5685423999999	105.74011527999993	6.511544370663718E-5	2327.0	224.3086576800001	42.05948168962618	36.68787265568828	21.624337000836398	40.49157167488242	36.359317925395686	37.3727690385637	13.892443989449804	30.861055530319266	45.001246474399224	19.849433241279208	47.52708425696234	0.9728826324824293	1.146413750515051	0.8486313358029255	0.907106781151619	0.826530612244898	61.0	3.0	40.496913462633174	304.0	150.0	14749.0	8193.0	0.9230769230769231	0.1951009883970778	0.3303964757709251	0.02989921602002156	-1.0	158.5880247290022	59.28663395418648	4.0	0.17180616740088106	204.0	157.0	361.0	16496.0	12529.0	29025.0	116.0
2	11	medium	iso	1623.0	535.0	133.22539663999984	69.94112544	2.563550492608531E-5	2158.0	205.58073564000009	47.16990566028302	43.08131845707603	7.81955916465008	4.435246025751326	25.495097567963924	26.173740087612828	13.416407864998739	4.91839016322951	47.16661589697117	21.95449840010015	63.60067350287774	0.9740716260886964	1.094903947920736	0.8896411670982602	0.5249834281146417	0.32963647566235366	68.0	3.0	46.14108798023731	10.0	444.0	466.0	31979.0	0.23076923076923078	0.21037998146431883	0.9779735682819384	-1.0	0.18619939552744463	60.97046895706239	19.235384061671343	5.0	0.30616740088105726	249.0	27.0	276.0	23235.0	3183.0	26418.0	136.0
4	19	large	F	1232.0	869.0	111.98275595999989	90.25483391999995	3.3034532739133985E-5	2101.0	204.65180344000004	41.048751503547585	36.89173349139343	24.316862112347394	31.77726275944761	31.78049716414141	33.32788750430124	15.652475842498529	24.79977984012548	43.99359548606286	19.72308292331602	47.09249798121681	0.95357070441503	1.1126815581361595	0.8570023448688641	0.8059708224384018	0.7053571428571429	118.0	3.0	39.96248240537617	103.0	114.0	9110.0	11720.0	0.8666666666666667	0.10328415040456926	0.5253456221198156	-1.0	0.014784241921295708	108.24813727459403	33.30589287593181	5.0	0.5207373271889401	127.0	137.0	264.0	5909.0	6138.0	12047.0	64.0
4	21	large	F	1295.0	1276.0	114.15432883999989	112.74011527999991	3.118016637061515E-5	2571.0	228.89444412000017	43.04648650006177	37.21558813185679	12.8103207814761	18.350129078054778	39.698866482558415	42.87591549162694	17.029386365926403	16.261489773363863	56.7772835542335	19.1049731745428	51.6528002561169	0.9259013137646248	1.1566789257110703	0.8004825653717391	0.9876113891223331	0.9853281853281853	141.0	3.0	40.80441152620633	123.0	115.0	16102.0	15721.0	0.9285714285714286	0.09257098405289771	0.4831932773109244	0.0012780243385094362	-1.0	147.1099131909978	57.33036497371586	8.0	0.7142857142857143	256.0	145.0	401.0	13399.0	8612.0	22011.0	73.0
4	22	large	N	1580.0	1147.0	125.63961019999984	104.49747459999992	4.1046822954914284E-5	2727.0	232.5512983600001	48.38388161361178	40.80441152620633	39.38241940987317	44.684199688857746	37.12142238654117	38.73247913655012	20.615528128088304	39.02125949871809	42.56892661923147	21.633307652783937	55.4910890465477	0.9584055349431876	1.185751241199437	0.8082686331187984	0.8317239637535906	0.7259493670886076	131.0	4.0	44.04543109109048	-1.0	-1.0	-1.0	-1.0	-1.0	-1.0	-1.0	-1.0	-1.0	-1.0	-1.0	-1.0	-1.0	163.0	187.0	350.0	4312.0	6074.0	10386.0	27.0
4	27	large	F	1176.0	885.0	108.91168815999991	92.66904747999993	2.764568383708842E-5	2061.0	204.40916276000004	39.11521443121589	36.124783736376884	41.0196318134808	46.90915243299639	32.55764119219941	33.95866304770841	15.556349186104045	36.35414047136536	35.62651085725445	17.804493814764857	49.781683629362966	0.9587433152612425	1.0827805840074194	0.885445610515928	0.8508641179435374	0.7525510204081632	92.0	4.0	37.44329045369811	64.0	67.0	5961.0	6622.0	0.6666666666666666	0.06356137797185832	0.5114503816793893	-1.0	0.018300957369607296	57.44373500211965	22.882456112707374	4.0	0.6335877862595419	94.0	124.0	218.0	6713.0	10268.0	16981.0	64.0
5	37	large	F	1257.0	830.0	114.22539663999987	88.66904747999993	6.347492494906627E-5	2087.0	204.89444412000006	40.80441152620633	37.20215047547655	47.74640067734424	60.172915345525254	31.78049716414141	32.186104936162984	15.652475842498529	41.6866690727189	27.847852523550362	18.439088914585774	48.05211171218181	0.9873980472994155	1.0968293769228306	0.9002293958150299	0.7762638615250776	0.6603023070803501	91.0	5.0	38.2099463490856	219.0	123.0	10149.0	5382.0	0.7333333333333333	0.1638715860086248	0.35964912280701755	0.078131544171709	-1.0	89.26051149619391	36.481950151570956	3.0	0.22514619883040934	112.0	155.0	267.0	2991.0	4305.0	7296.0	35.0
5	38	large	E	1237.0	942.0	113.56854239999988	97.32590171999993	4.071739049441298E-5	2179.0	212.89444412000012	40.44749683231337	36.49657518178932	23.27432844641885	18.83561207871415	33.54101966249684	34.22996592207281	15.297058540778355	18.592003433923992	49.48409517891255	19.6468827043885	57.58640818766586	0.9798730077282459	1.1082545863781608	0.8841587662005774	0.8569794034796033	0.761519805982215	76.0	4.0	40.52159917870962	122.0	120.0	8971.0	8034.0	0.9375	0.11106011932078935	0.49586776859504134	0.024036344120452635	-1.0	154.33108351864843	65.94712285179091	4.0	0.5454545454545454	127.0	100.0	227.0	4012.0	3606.0	7618.0	41.0
6	44	large	E	1339.0	1044.0	115.98275595999989	101.32590171999992	3.175190305659294E-5	2383.0	219.72287124000007	42.42640687119285	38.897300677553446	21.03751102542182	25.55996517182382	36.05551275463989	35.720488582419186	17.72004514666935	22.62741699796952	50.851857726504115	19.697715603592208	52.44438218856709	1.00937904786626	1.0907288200508978	0.9254170507928436	0.8736290225328425	0.7796863330843914	81.0	3.0	40.718546143004666	188.0	121.0	7966.0	4952.0	0.7222222222222222	0.1296684851028116	0.39158576051779936	0.011230188953794379	-1.0	24.65062671875466	11.291453115637207	2.0	0.23948220064724918	123.0	121.0	244.0	15955.0	16431.0	32386.0	191.0
6	50	large	api	1255.0	833.0	114.81118307999988	89.42640679999995	5.0788938504874064E-5	2088.0	206.65180344000004	41.19465984809196	37.21558813185679	21.124719146072493	20.9928533731142	31.304951684997057	32.41993632808003	14.7648230602334	18.47326820530229	48.15186565508113	20.12461179749811	51.565082753858775	0.9656080557407745	1.1069194903527282	0.8723381096425326	0.7788997935653016	0.6637450199203188	95.0	3.0	40.85339643163099	52.0	652.0	2570.0	34198.0	0.7857142857142857	0.3371647509578544	0.9261363636363636	-1.0	0.23582105774514123	86.44876535484333	32.301111232828404	2.0	0.19460227272727273	125.0	137.0	262.0	7457.0	10295.0	17752.0	82.0
6	52	medium	E	1239.0	589.0	112.32590171999988	73.35533899999997	3.8208924711298525E-5	1828.0	188.50966784000005	41.0	36.87817782917155	23.198590513648185	33.71789451724163	27.85677655436824	26.270500460654457	15.811388300841896	24.024390243902438	40.89139129881669	19.4164878389476	43.27906136601375	1.0603824086293887	1.111768596320613	0.9537797812770694	0.6530580914708018	0.47538337368845845	67.0	4.0	38.8329756778952	135.0	481.0	2794.0	9736.0	0.75	0.33698030634573306	0.7808441558441559	-1.0	0.14564321845620615	0.0	0.0	0.0	0.0	240.0	204.0	444.0	5683.0	5520.0	11203.0	22.0
7	64	large	E	1367.0	1017.0	119.98275595999986	100.49747459999992	5.9977544040320815E-5	2384.0	222.89444412000006	43.56604182158393	38.47076812334269	34.89496363496205	43.56918080120363	36.40054944640259	34.43054362902452	16.401219466856727	36.083149496064244	43.25362037651503	20.518284528683193	52.3528487920813	1.0572168083839775	1.1324453330878417	0.9335698399685763	0.8375993183012399	0.7439648866130212	93.0	4.0	41.048751503547585	107.0	35.0	8619.0	2371.0	0.5714285714285714	0.05956375838926174	0.24647887323943662	0.03439489819734509	-1.0	25.700145673084325	10.890684873044739	3.0	0.4014084507042254	125.0	94.0	219.0	10692.0	6722.0	17414.0	122.0
7	66	large	iso	1199.0	721.0	108.91168815999991	82.01219323999996	3.647724220798152E-5	1920.0	193.33809496000003	39.56008088970496	36.40054944640259	49.53095158180636	47.10809531235702	29.154759474226502	30.052623760824048	16.64331697709324	34.93420561634011	32.691814219787986	18.867962264113206	47.68269537678228	0.9701235974022347	1.0867990041731257	0.8926430680163702	0.753015536032437	0.6013344453711427	185.0	3.0	37.589892258425	59.0	483.0	2765.0	25489.0	0.2	0.28229166666666666	0.8911439114391144	-1.0	0.21201401228252978	124.27065243738558	51.70992026436488	3.0	0.2011070110701107	77.0	84.0	161.0	3001.0	3722.0	6723.0	47.0
8	77	large	E	1160.0	979.0	106.15432883999992	96.91168815999993	3.345956885597242E-5	2139.0	205.48023056000005	40.22437072223753	35.805027579936315	25.04620077964279	39.77442079838994	35.12833614050059	33.974663438596245	17.029386365926403	30.429313822014056	42.228706474932686	18.24828759089466	47.56314539377515	1.0339568544656645	1.1234280055345534	0.9203588030313377	0.912932041669908	0.8439655172413794	105.0	3.0	37.36308338453881	268.0	185.0	18513.0	12752.0	0.9444444444444444	0.211781206171108	0.4083885209713024	0.01070417297291023	-1.0	90.55930939924215	32.33031794389149	4.0	0.2781456953642384	150.0	130.0	280.0	23901.0	20149.0	44050.0	243.0
9	83	large	iso	1136.0	853.0	107.39696951999989	91.49747459999993	4.4551395743043046E-5	1989.0	200.89444412000006	38.07886552931954	36.138621999185304	7.551376788548225	8.130102354156008	32.31098884280702	33.232357194415734	14.866068747318506	5.777483045827792	50.36163249503618	18.027756377319946	40.85297439895127	0.972274962434397	1.0536889184700506	0.9227343529873445	0.851955832729162	0.7508802816901409	92.0	3.0	37.656340767525464	93.0	585.0	3119.0	23088.0	0.5333333333333333	0.34087481146304677	0.8628318584070797	-1.0	0.2501881051179125	71.8140214646985	26.570660511172846	2.0	0.10324483775811209	118.0	141.0	259.0	4649.0	7218.0	11867.0	52.0
9	84	large	F	1171.0	958.0	107.32590171999988	97.49747459999992	2.835801739336236E-5	2129.0	207.23758988000006	39.824615503479755	36.71511950137164	25.27772223555297	28.27265031377567	34.66987164671943	34.93626535298965	15.811388300841896	22.79996902721287	47.22849941793651	17.804493814764857	48.13492883061351	0.992374865957233	1.0846925202570006	0.9148904850216037	0.9084244626647431	0.8181041844577285	88.0	4.0	37.53664875824692	218.0	617.0	5918.0	18076.0	0.35714285714285715	0.3922029121653358	0.7389221556886227	-1.0	0.15514830778259334	77.08518624065393	31.636597404792536	1.0	0.03832335329341317	243.0	32.0	275.0	15667.0	1639.0	17306.0	103.0
10	89	medium	iso	1648.0	732.0	134.63961019999988	80.76955255999995	3.1275262003307994E-5	2380.0	217.82337632000008	48.27007354458868	41.0	49.67013035930097	62.357469548445295	29.068883707497267	30.716847523502835	16.278820596099706	41.91002522776948	27.926829268292682	21.400934559032695	47.310017490158465	0.9463498389688383	1.1773188669411874	0.8038177808426414	0.5998944325523606	0.4441747572815534	149.0	4.0	44.598206241955516	56.0	623.0	3481.0	48522.0	0.5384615384615384	0.2852941176470588	0.9175257731958762	-1.0	0.21214396927744777	183.4181161633236	67.44950906843576	2.0	0.3328424153166421	204.0	27.0	231.0	15896.0	1596.0	17492.0	111.0
10	94	large	api	1238.0	717.0	111.1543288399999	82.01219323999997	2.5219525014382392E-5	1955.0	195.58073564000003	41.23105625617661	36.87817782917155	18.900757905687016	26.001372305675325	30.870698080866262	28.411137966733552	15.652475842498529	19.64538562794297	46.09772228646444	18.867962264113206	44.812303665773605	1.086570278072374	1.118033988749895	0.9718580016402709	0.7378227559454898	0.5791599353796446	117.0	3.0	39.11521443121589	38.0	585.0	1825.0	36649.0	0.6666666666666666	0.31867007672634273	0.9390048154093098	-1.0	0.27855163747637773	84.15409816196637	30.918551842959314	4.0	0.24719101123595505	106.0	107.0	213.0	10559.0	10618.0	21177.0	128.0
11	103	large	iso	1052.0	686.0	103.3259017199999	82.25483391999998	3.124433718313895E-5	1738.0	188.40916276	37.64306044943742	34.48187929913333	25.53209079819561	40.95331226656435	29.546573405388315	29.870995287329563	13.0	27.681064917652645	37.613959168188345	17.26267650163207	42.23255073856602	0.9891392342698786	1.0916765911416997	0.9060735040910007	0.796071774363994	0.6520912547528517	57.0	4.0	35.6931365951495	14.0	604.0	346.0	19793.0	0.6923076923076923	0.35558112773302647	0.9773462783171522	-1.0	0.20992983364745849	43.08131845707603	21.540659228538015	0.0	0.022653721682847898	135.0	159.0	294.0	12133.0	17080.0	29213.0	108.0
12	105	large	iso	1139.0	795.0	107.7401152799999	88.25483391999995	4.6595811783277504E-5	1934.0	198.40916276000002	39.84971769034255	35.73513677041127	16.164499152256923	29.963984548276272	32.55764119219941	29.648647273906082	14.866068747318506	21.279950000888213	45.19361463133455	18.027756377319946	42.60629588114987	1.0981155697060605	1.1151410430122701	0.9847324484979769	0.8191455308047452	0.6979806848112379	97.0	3.0	37.73592452822641	62.0	542.0	4333.0	42611.0	0.4166666666666667	0.31230610134436404	0.8973509933774835	-1.0	0.28386007082730497	119.08250847403168	38.62337983428936	4.0	0.347682119205298	111.0	117.0	228.0	13789.0	19183.0	32972.0	161.0
12	107	large	E	1374.0	943.0	118.15432883999988	95.08326103999993	2.971523432860585E-5	2317.0	216.0660170000001	44.01136216933077	38.62641583165593	45.763898460929994	53.14535885213468	34.132096331752024	34.31275163145021	16.64331697709324	41.12574368946242	34.380616772412246	19.697715603592208	51.39691710521727	0.9947350389837986	1.1394109761864484	0.87302567710303	0.8047378540718392	0.6863173216885007	148.0	3.0	40.311288741492746	390.0	113.0	17087.0	5035.0	0.7333333333333333	0.2170910660336642	0.22465208747514911	0.07037683416395481	-1.0	104.87738406345706	40.870800185539736	1.0	0.2345924453280318	160.0	188.0	348.0	12320.0	13162.0	25482.0	110.0
12	108	large	api	1203.0	751.0	110.08326103999993	84.59797967999995	4.0154596428234494E-5	1954.0	197.09545428	40.80441152620633	36.68787265568828	23.07572627128161	30.499833233447447	31.144823004794873	29.20409164196474	14.866068747318506	23.01221767153618	44.51062113427858	18.439088914585774	45.34106790930601	1.0664540909754372	1.1122043490815432	0.9588652407771229	0.7684908575633527	0.6242726517040732	117.0	3.0	38.8329756778952	90.0	350.0	4263.0	17698.0	0.0	0.22517911975435004	0.7954545454545454	-1.0	0.2613306097658384	161.83997528597686	64.09467450886432	5.0	0.23863636363636365	36.0	95.0	131.0	2954.0	13238.0	16192.0	86.0
12	109	large	iso	1156.0	789.0	107.74011527999993	87.42640679999995	2.5310406354191693E-5	1945.0	197.58073564	38.62641583165593	36.40054944640259	30.5922679054977	34.05434096163279	31.622776601683793	30.835915622126596	15.0	26.76924528815833	41.840027778770676	17.804493814764857	47.80402193880269	1.0255176784500142	1.0611492523905657	0.9664217131941804	0.8114564066763083	0.6825259515570934	186.0	3.0	37.20215047547655	67.0	361.0	3747.0	21062.0	0.07692307692307693	0.22005141388174806	0.8434579439252337	-1.0	0.19087302816612753	169.83005489713116	62.976625687890284	4.0	0.35514018691588783	81.0	122.0	203.0	7173.0	16521.0	23694.0	101.0
13	112	large	iso	1306.0	920.0	116.98275595999988	95.66904747999992	5.4782845316322716E-5	2226.0	214.65180344000012	43.01162633521314	37.013511046643494	22.833654177917538	27.89727103094762	33.54101966249684	33.699673889402185	14.7648230602334	24.621249885940923	47.84739274715739	20.615528128088304	52.62213307049506	0.9952921138813977	1.1620520485346815	0.8564952965200106	0.8178046986062818	0.7044410413476263	95.0	3.0	41.43669871020132	50.0	656.0	2469.0	38027.0	0.5	0.31716082659478884	0.9291784702549575	-1.0	0.16590393260439237	121.41110312356118	42.93449572150689	6.0	0.29320113314447593	116.0	117.0	233.0	17239.0	15784.0	33023.0	204.0
13	115	medium	F	1098.0	406.0	105.49747459999992	59.284271200000006	3.7779034271568776E-5	1504.0	167.19595935999996	39.824615503479755	34.0	28.412661443072587	34.93931020467703	22.360679774997898	21.89935898096559	14.317821063276353	21.418913634595352	34.11764705882353	18.027756377319946	37.39933303543766	1.0210654930326168	1.171312220690581	0.8717278578640784	0.5619496715421854	0.3697632058287796	86.0	3.0	37.8021163428716	57.0	289.0	2206.0	14183.0	0.5714285714285714	0.2300531914893617	0.8352601156069365	-1.0	0.10866161513994144	35.80612102696516	16.278820596099706	1.0	0.14739884393063585	183.0	22.0	205.0	7426.0	702.0	8128.0	50.0
13	119	large	E	1132.0	735.0	107.7401152799999	84.84062035999996	3.639628625795079E-5	1867.0	194.9949492	39.96248240537617	35.84689665786984	25.08937386892861	33.393801522399094	30.870698080866262	28.751176343335818	14.317821063276353	24.92337662852515	41.733040778344964	18.867962264113206	45.283085844687484	1.0737194788908777	1.114810098815145	0.9631411484629179	0.7874561869505365	0.6492932862190812	115.0	3.0	38.01315561749642	237.0	96.0	12024.0	4704.0	0.5	0.1783610069630423	0.2882882882882883	0.05040342503280807	-1.0	36.448912429427274	14.198039027185569	3.0	0.15315315315315314	104.0	75.0	179.0	16412.0	10820.0	27232.0	204.0
14	123	large	E	1364.0	1038.0	117.3969695199999	99.49747459999992	3.762992921837745E-5	2402.0	218.89444412000006	43.139309220245984	38.897300677553446	7.753751379765092	4.442722590520042	34.713109915419565	35.99079995942504	17.69180601295413	5.493829277376839	54.708166451972076	20.615528128088304	70.92247456857265	0.9644995375083103	1.1090566303779656	0.8696576090795378	0.8475301790737401	0.7609970674486803	79.0	4.0	41.86884283091664	158.0	147.0	6576.0	5715.0	0.5	0.126977518734388	0.4819672131147541	0.03834847308334645	-1.0	32.34018237774505	16.170091188872526	1.0	0.06885245901639345	115.0	103.0	218.0	15607.0	15621.0	31228.0	186.0
14	126	large	F	1680.0	1041.0	132.6396101999999	100.91168815999991	5.198156583642301E-5	2721.0	235.96551192000007	48.05205510693585	42.95346318982906	49.97668567104757	54.99980481155392	35.84689665786984	35.45955170630891	17.08800749063506	45.762871017822405	34.85167175890195	21.470910553583888	55.86628331017419	1.0109235715885267	1.1187003686891093	0.9036589241256127	0.7607960247156997	0.6196428571428572	67.0	3.0	44.654227123532216	92.0	164.0	7301.0	10889.0	0.8823529411764706	0.09408305769937524	0.640625	-1.0	0.013908975422935262	99.23736090989544	37.136409093916335	2.0	0.44140625	132.0	117.0	249.0	18920.0	20443.0	39363.0	173.0
14	128	large	E	1054.0	917.0	101.91168815999993	94.84062035999995	3.673418950600066E-5	1971.0	198.75230852	37.69615364994153	34.17601498127012	32.08218715606605	35.46336424154058	33.28663395418648	34.007501853740195	16.1245154965971	28.411386741088936	40.9644015186457	17.204650534085253	48.969759567216656	0.9788026799894319	1.1030002670176904	0.887400220342588	0.9306157328205721	0.8700189753320683	93.0	3.0	35.608987629529715	131.0	157.0	7297.0	10894.0	0.8	0.1461187214611872	0.5451388888888888	-1.0	0.02954816473040854	91.69890126316345	30.00571367594035	2.0	0.3263888888888889	160.0	173.0	333.0	16486.0	14602.0	31088.0	144.0
17	150	large	E	1229.0	911.0	112.56854239999988	95.49747459999992	3.1694157040906665E-5	2140.0	210.06601700000007	40.792156108742276	36.49657518178932	29.744881296942225	36.32682595212023	33.1058907144937	33.77767194449838	14.866068747318506	29.025188000451237	44.05892859783575	18.973665961010276	48.996718257450674	0.9801116775866461	1.117698192379879	0.8769019081078816	0.8483495705279739	0.741253051261188	110.0	3.0	39.56008088970496	108.0	293.0	5881.0	18415.0	0.4666666666666667	0.18738317757009346	0.7306733167082294	-1.0	0.2687456274618993	167.55194033407827	65.31352848173796	4.0	0.3092269326683292	150.0	193.0	343.0	6824.0	9004.0	15828.0	59.0
17	152	large	E	1124.0	863.0	105.15432883999992	91.08326103999993	4.476518053546664E-5	1987.0	198.65180344000004	39.6232255123179	35.38361202590826	17.823942343642955	25.07589491527142	32.57299494980466	33.004518630466826	16.76305461424021	19.559235523596413	47.47960719131461	18.788294228055936	46.15003854862637	0.9869253151214324	1.1198185612962674	0.8813260908793994	0.866186509340855	0.7677935943060499	75.0	3.0	37.69615364994153	194.0	193.0	10133.0	11705.0	0.6470588235294118	0.19476597886260694	0.49870801033591733	-1.0	0.014731808268187305	128.6060361655385	43.163812179128385	3.0	0.39276485788113696	100.0	153.0	253.0	7520.0	12949.0	20469.0	101.0
18	157	large	iso	1325.0	903.0	116.56854239999988	92.91168815999994	3.194833541610162E-5	2228.0	211.4802305600001	43.60045871318328	37.8021163428716	18.970407808486527	22.57083134468104	32.984845004941285	33.55193791119443	15.524174696260024	18.875948196186137	48.595162856441654	18.973665961010276	49.17849173743961	0.9830980580688325	1.1533867130009265	0.8523577105470287	0.7970562747638854	0.6815094339622642	144.0	3.0	41.6293165929973	169.0	445.0	8688.0	25814.0	0.5625	0.2755834829443447	0.7247557003257329	-1.0	0.19793852783670934	197.78607629652487	66.61418578992169	3.0	0.3517915309446254	129.0	146.0	275.0	7354.0	10460.0	17814.0	60.0
18	160	large	iso	1259.0	870.0	113.39696951999989	91.66904747999995	7.177947582124333E-5	2129.0	207.48023056000005	41.048751503547585	37.013511046643494	14.614969033534237	26.221395174458678	32.69556544854363	32.249010740518024	15.231546211727817	19.342853824223607	48.00949571524488	19.4164878389476	43.777873467358596	1.0138470823684695	1.109020742501812	0.9141822542303019	0.8083906286740072	0.6910246227164416	113.0	3.0	40.52159917870962	132.0	691.0	5389.0	31265.0	0.6666666666666666	0.38656646312822923	0.8396111786148238	-1.0	0.14988778199246838	83.4705826904995	29.5296461204668	1.0	0.17253948967193194	97.0	98.0	195.0	9506.0	10955.0	20461.0	118.0
18	162	large	E	1239.0	1023.0	111.15432883999989	100.49747459999995	4.781049571604104E-5	2262.0	214.06601700000004	42.04759208325728	37.05401462729781	25.10644604586585	34.23057771311045	36.359317925395686	34.76659330548454	16.64331697709324	28.25369875277695	46.49968477992289	18.384776310850235	50.22659266903498	1.045811926578952	1.134764815801651	0.9216111673678757	0.9041256031032326	0.8256658595641646	83.0	3.0	39.0	408.0	173.0	13987.0	5812.0	0.6666666666666666	0.2568523430592396	0.2977624784853701	0.038678713070617855	-1.0	0.0	0.0	0.0	0.022375215146299483	107.0	76.0	183.0	6732.0	4582.0	11314.0	81.0
18	163	large	F	1308.0	932.0	115.98275595999988	97.49747459999995	4.494283138383617E-5	2240.0	215.48023056000008	42.720018726587654	36.89173349139343	27.68106156848529	35.940517798002304	34.058772731852805	32.87350617015074	16.0312195418814	28.955979816322703	44.26465892097391	19.1049731745428	49.33337455421772	1.0360553740622378	1.1579835015493083	0.8947065071963992	0.8406204335550094	0.7125382262996942	114.0	3.0	40.607881008493905	139.0	99.0	19514.0	10652.0	0.8235294117647058	0.10625	0.41596638655462187	0.028446656855353792	-1.0	110.13129333287776	45.008740056406566	3.0	0.5294117647058824	160.0	98.0	258.0	17868.0	8627.0	26495.0	134.0
19	171	large	E	1274.0	677.0	116.22539663999986	81.49747459999996	3.911728784560437E-5	1951.0	200.5512983600001	41.43669871020132	37.33630940518894	22.166345822082434	22.36189379835332	28.861739379323623	29.849534769500778	14.560219778561036	18.751493825175558	45.53208464047431	20.615528128088304	49.286970324691104	0.9669075113630766	1.109823101702776	0.8712266935870886	0.7012019485933247	0.5313971742543171	85.0	3.0	41.43669871020132	147.0	94.0	4630.0	2769.0	0.6666666666666666	0.12352639671963096	0.3900414937759336	-1.0	0.025652575869574784	0.0	0.0	0.0	0.0	141.0	132.0	273.0	11076.0	13794.0	24870.0	92.0
19	174	large	F	1250.0	973.0	111.98275595999989	97.32590171999993	2.4855838997152255E-5	2223.0	211.72287124000007	41.400483088968905	37.8021163428716	21.54838757097923	24.873838913498076	36.235341863986875	33.328039594689876	17.0	21.859648305435737	50.23528266977828	18.35755975068582	51.96986432156596	1.0872329217275718	1.0951895579988038	0.9927349231800833	0.869115078349783	0.7784	83.0	4.0	38.948684188300895	77.0	52.0	4088.0	1988.0	0.3125	0.058029689608636977	0.40310077519379844	0.038211495013274574	-1.0	0.0	0.0	0.0	0.13953488372093023	130.0	111.0	241.0	16485.0	14993.0	31478.0	170.0
20	175	large	iso	1179.0	614.0	107.98275595999988	75.59797967999997	3.444113961516019E-5	1793.0	186.40916276000002	40.607881008493905	36.40054944640259	29.63153667820388	35.79613428073885	26.019223662515376	28.16343697634167	15.033296378372908	24.330252538745892	37.16976860451525	18.24828759089466	41.59707601709579	0.9238653536630663	1.1155842872175963	0.8281448244195869	0.7000930751202884	0.5207803223070399	96.0	4.0	38.63935817272331	69.0	495.0	3413.0	28632.0	0.625	0.31455660903513666	0.8776595744680851	-1.0	0.2164702901514235	80.79548110009534	26.166579620820944	2.0	0.25886524822695034	129.0	72.0	201.0	3547.0	2008.0	5555.0	35.0
21	188	large	iso	1205.0	664.0	111.39696951999987	79.42640679999995	4.206348834949489E-5	1869.0	193.23758988000006	40.80441152620633	36.61966684720111	33.69006752597977	44.15747573925955	28.284271247461902	28.384321257478454	14.142135623730951	29.776192194799215	36.373897271045394	18.027756377319946	42.74302184784357	0.9964751663741055	1.1142758806754427	0.8942804772639162	0.7130032993019615	0.5510373443983403	112.0	3.0	38.8329756778952	51.0	563.0	1886.0	24746.0	0.4666666666666667	0.328517924023542	0.9169381107491856	-1.0	0.21894973862199368	81.84124946408033	30.729028231427996	5.0	0.16286644951140064	242.0	152.0	394.0	9192.0	8599.0	17791.0	55.0
22	196	large	F	1144.0	832.0	105.56854239999991	88.66904747999996	2.8404152852529043E-5	1976.0	196.65180344000007	39.698866482558415	35.4682957019364	37.734553100160895	44.382612478942264	33.06055050963308	30.796689679261803	16.0312195418814	34.15714654209975	38.11854991177902	18.027756377319946	48.834538661288086	1.073509875702509	1.1192775321423478	0.9591096442789864	0.8399192170716192	0.7272727272727273	165.0	3.0	36.68787265568828	198.0	124.0	18361.0	8895.0	0.6470588235294118	0.16295546558704455	0.38509316770186336	0.029588552980085003	-1.0	79.57868945003531	29.304831714493645	1.0	0.3105590062111801	148.0	153.0	301.0	7301.0	8423.0	15724.0	67.0
22	202	large	iso	1211.0	801.0	111.56854239999991	88.01219323999996	3.931989810568023E-5	2012.0	201.58073564000003	40.718546143004666	36.24913792078372	25.994015803963208	34.67246887261007	31.38470965295043	32.167412440677445	16.1245154965971	26.22883430683292	42.20790031872077	19.209372712298546	46.105735776273825	0.9756678349814285	1.1232969521092633	0.868575164518496	0.7888620873476611	0.6614368290668868	95.0	5.0	39.20459156782532	128.0	549.0	3242.0	16978.0	0.6	0.3364811133200795	0.810930576070901	-1.0	0.197089946336674	65.16431927140519	26.019223662515376	1.0	0.08124076809453472	87.0	88.0	175.0	11104.0	11561.0	22665.0	143.0
23	213	large	api	1382.0	948.0	116.9116881599999	96.3259017199999	2.321584814987663E-5	2330.0	216.06601700000013	45.09988913511872	39.11521443121589	29.314094079933597	42.35506449361708	34.655446902326915	34.248880786157834	16.97056274847714	32.72735317769678	43.10343237322222	19.4164878389476	48.57686574343259	1.0118709314534273	1.1530011989177993	0.8775974668570717	0.8239202019576756	0.6859623733719248	63.0	3.0	41.14608122288197	101.0	795.0	3652.0	32651.0	0.6153846153846154	0.384549356223176	0.8872767857142857	-1.0	0.29258402965108454	85.86751870065119	33.96812126166711	1.0	0.08147321428571429	106.0	115.0	221.0	14697.0	18175.0	32872.0	175.0
24	219	large	E	1285.0	774.0	113.98275595999988	84.25483391999995	2.62178569363846E-5	2059.0	200.65180344000004	43.18564576337837	37.12142238654117	16.93980302095406	22.864044440014425	31.76476034853718	29.985214635892433	17.46424919657298	17.69106346553409	47.08871286768793	18.384776310850235	45.53147637201202	1.0593474395382392	1.1633618268635055	0.9105915417512921	0.7391893028939186	0.6023346303501945	99.0	3.0	39.92492955535426	142.0	118.0	9570.0	7249.0	0.35294117647058826	0.12627489072365225	0.45384615384615384	0.02408144031191625	-1.0	70.75864716233626	28.147782527506322	4.0	0.29615384615384616	134.0	99.0	233.0	16630.0	15711.0	32341.0	157.0
25	225	large	F	1050.0	631.0	102.4974745999999	76.18376612	2.9579672312581484E-5	1681.0	181.09545428	37.33630940518894	34.17601498127012	39.54737801218748	42.14913315988649	28.178005607210743	28.48397541281944	13.892443989449804	29.542287857907745	33.707850392485604	17.0	44.02314473761111	0.9892581775832108	1.0924711212132483	0.9055234123576521	0.7432745676643244	0.6009523809523809	168.0	3.0	35.22782990761707	119.0	399.0	3119.0	10571.0	0.6923076923076923	0.30814991076740034	0.7702702702702703	-1.0	0.1029438198303944	0.0	0.0	0.0	0.019305019305019305	98.0	103.0	201.0	8358.0	9026.0	17384.0	120.0
27	244	large	F	1252.0	862.0	110.98275595999988	90.25483391999994	3.2878125993698946E-5	2114.0	204.06601700000004	41.048751503547585	37.44329045369811	20.47403013172198	20.040951812204263	32.984845004941285	32.37605538535482	15.524174696260024	18.22223508881519	49.64841437476803	19.6468827043885	53.17384496486224	1.0188036995965188	1.0962912448709052	0.9293184674812294	0.8132329490225433	0.6884984025559105	136.0	4.0	40.311288741492746	180.0	274.0	8756.0	15261.0	0.5625	0.21475875118259224	0.6035242290748899	-1.0	0.022017372575690215	54.85975498555649	20.627510415926718	2.0	0.21145374449339208	118.0	107.0	225.0	7286.0	6910.0	14196.0	77.0
27	245	large	iso	1330.0	874.0	115.56854239999987	90.66904747999993	2.7150899586888487E-5	2204.0	208.65180344000004	43.60045871318328	38.600518131237564	27.597295868643727	32.23166537056423	33.24154027718932	32.17449139225068	17.08800749063506	27.109806522347522	45.36208540120602	20.12461179749811	50.82988435658186	1.0331644367561206	1.129530400730541	0.9146849310898634	0.7845478154962006	0.6571428571428571	128.0	4.0	40.8166632639171	79.0	721.0	4597.0	50120.0	0.6470588235294118	0.3629764065335753	0.90125	-1.0	0.2844415100870502	123.78237114621147	44.60374839861783	2.0	0.21125	147.0	148.0	295.0	7985.0	10232.0	18217.0	61.0
28	250	large	E	1197.0	880.0	110.15432883999989	92.25483391999994	4.77794484825307E-5	2077.0	205.2375898800001	41.78516483155236	35.4682957019364	22.30283372337209	33.37659830374798	32.7566787083184	32.837680317116224	15.524174696260024	25.128535551620836	44.236689949394446	19.026297590440446	45.676643617177085	0.9975332725084236	1.1780990319552087	0.8467312555659157	0.83750529726345	0.7351712614870509	110.0	4.0	39.45883931389772	136.0	157.0	10679.0	9953.0	0.9375	0.1410688493018777	0.5358361774744027	0.0047400363095885184	-1.0	33.53707809553849	16.76486182924731	1.0	0.16382252559726962	176.0	272.0	448.0	6316.0	10293.0	16609.0	51.0
28	253	large	E	1087.0	854.0	104.15432883999992	91.49747459999995	4.545834403225024E-5	1941.0	198.06601700000002	38.01315561749642	34.438350715445125	19.393339011690898	15.945395900922847	32.55764119219941	33.09105676292646	15.556349186104045	14.758048651498612	47.88266469626393	17.69180601295413	53.72010796712907	0.9838803706225344	1.103803022728613	0.8913550247311077	0.8784798060631429	0.7856485740570377	162.0	3.0	36.61966684720111	105.0	29.0	6465.0	1420.0	0.4166666666666667	0.06903657908294693	0.21641791044776118	0.035687385209657724	-1.0	19.365746312736945	9.385164807134505	2.0	0.26119402985074625	132.0	96.0	228.0	13597.0	8617.0	22214.0	157.0
28	257	large	E	1213.0	879.0	110.7401152799999	92.66904747999993	3.929588580373659E-5	2092.0	205.82337632000008	40.80441152620633	35.805027579936315	4.864514437760526	9.462322208025618	33.54101966249684	32.48218967886025	16.55294535724685	7.1315818343099355	52.618308861622474	18.867962264113206	43.37971876349592	1.0325972477257495	1.1396279875810365	0.9060827383833654	0.8368155229538246	0.7246496290189612	94.0	3.0	40.496913462633174	244.0	44.0	8436.0	1297.0	0.6875	0.13766730401529637	0.1527777777777778	0.10244305328118751	-1.0	16.428004061035494	8.06225774829855	2.0	0.14930555555555555	155.0	188.0	343.0	6582.0	11770.0	18352.0	52.0
29	267	large	E	1344.0	944.0	115.81118307999989	94.66904747999993	2.997881209225152E-5	2288.0	212.8944441200001	42.95346318982906	37.8549864614954	25.28115579337907	34.84573341979974	33.61547262794322	34.32240164396537	17.46424919657298	26.61019426882093	45.38371719528897	19.4164878389476	46.572709349986795	0.979403276514409	1.1346844155794278	0.8631503729733307	0.8174430565535676	0.7023809523809523	81.0	3.0	41.593268686170845	166.0	143.0	9734.0	7145.0	0.6470588235294118	0.13505244755244755	0.4627831715210356	0.021751008239232344	-1.0	40.122756669968595	19.819532102431587	2.0	0.12944983818770225	198.0	111.0	309.0	5608.0	3392.0	9000.0	35.0
30	269	large	F	1253.0	1040.0	110.9116881599999	102.56854239999991	3.936841215930695E-5	2293.0	215.4802305600001	41.78516483155236	36.76955262170047	14.036243467926482	20.596028311148388	36.124783736376884	34.51361003147129	17.69180601295413	17.51817907027281	53.4681512235674	20.0	49.79913690212406	1.0466822712384025	1.1364066694380122	0.9210455195198907	0.9247766768461385	0.8300079808459697	72.0	3.0	40.8166632639171	160.0	149.0	9230.0	8693.0	0.7142857142857143	0.13475795900566942	0.48220064724919093	-1.0	0.043871643928234116	52.97387885335155	26.477398428277304	1.0	0.1650485436893204	362.0	209.0	571.0	14587.0	10883.0	25470.0	60.0
30	270	large	iso	1061.0	684.0	101.91168815999991	79.18376611999996	2.776021976141325E-5	1745.0	183.09545428	38.118237105091836	35.05709628591621	31.0852744400363	34.770425621530535	27.784887978899608	30.115201156505517	16.1245154965971	24.50270712742999	37.70991154595706	17.0	42.96537313293415	0.9226200361240984	1.0873187212714308	0.848527683810368	0.7769841472519086	0.644674835061263	74.0	3.0	36.05551275463989	9.0	566.0	358.0	30989.0	0.4666666666666667	0.32951289398280803	0.9843478260869565	-1.0	0.21148172218037545	70.00179936142911	23.40939982143925	5.0	0.20869565217391303	151.0	22.0	173.0	5488.0	634.0	6122.0	53.0
30	275	large	F	1103.0	928.0	102.3259017199999	93.49747459999995	3.2164875755800315E-5	2031.0	198.65180344000007	38.3275357934736	35.22782990761707	5.7927964950321496	2.3014287319950597	33.13608305156178	33.72833542026047	17.029386365926403	3.183090106741851	51.06757937453918	18.027756377319946	79.26670847628482	0.9824405099949604	1.0879902592349664	0.9029864942777845	0.9137224595962254	0.8413417951042611	38.0	3.0	37.33630940518894	75.0	108.0	6567.0	8254.0	0.7222222222222222	0.09010339734121123	0.5901639344262295	0.007256229738258496	-1.0	41.51116489308074	14.323977038363278	1.0	0.39344262295081966	142.0	177.0	319.0	7272.0	11351.0	18623.0	67.0
31	282	large	E	869.0	568.0	92.84062035999995	71.94112543999998	5.84003152161289E-5	1437.0	167.19595935999996	33.95585369269929	30.805843601498726	41.541275681193554	47.91387183710049	26.627053911388696	26.007366203008484	14.422205101855956	29.7445032347149	29.572311402492456	14.7648230602334	40.07947011997405	1.0238273919605334	1.1022536545971207	0.9288491697809317	0.7748884611179909	0.6536248561565017	95.0	3.0	31.78049716414141	85.0	379.0	5329.0	24597.0	0.6153846153846154	0.32289491997216424	0.8168103448275862	-1.0	0.1977114332181155	100.70312510994644	36.67850083827425	4.0	0.3275862068965517	123.0	91.0	214.0	4300.0	4514.0	8814.0	49.0
32	290	large	E	1205.0	843.0	111.39696951999989	89.66904747999995	3.9084031159510384E-5	2048.0	203.48023056000005	40.8166632639171	36.359317925395686	27.606677853087973	33.21525149373721	34.438350715445125	30.59804630046808	15.652475842498529	27.268275037658906	45.18786637777996	17.4928556845359	49.77907057959794	1.1255081575230603	1.122591555421014	1.002598097311495	0.8049505104705835	0.6995850622406639	121.0	3.0	38.27531841800928	206.0	65.0	19219.0	4509.0	0.6666666666666666	0.13232421875	0.23985239852398524	0.06640463630695513	-1.0	90.25968887238048	38.658633371878665	2.0	0.45018450184501846	127.0	85.0	212.0	11789.0	7779.0	19568.0	118.0
32	291	large	F	1231.0	700.0	112.49747459999992	81.59797967999997	3.0901818397607605E-5	1931.0	196.50966784000002	40.718546143004666	37.16180835212409	17.532727661391853	20.323136829662957	29.698484809834994	28.35148693996015	14.142135623730951	16.52809502668404	46.20334897943307	19.1049731745428	47.58828637385461	1.0475106604717903	1.095709491776583	0.956011304395435	0.7253316571783739	0.5686433793663688	154.0	3.0	39.824615503479755	186.0	260.0	5092.0	6991.0	0.7272727272727273	0.23096841015018124	0.5829596412556054	-1.0	0.01361751416188743	0.0	0.0	0.0	0.04484304932735426	134.0	88.0	222.0	11357.0	9098.0	20455.0	109.0
34	315	large	iso	1018.0	627.0	101.3259017199999	76.59797967999998	4.5823445743152144E-5	1645.0	179.92388139999997	37.0	34.0147027033899	13.240519915187205	16.504361381755018	28.160255680657446	28.06239356395043	14.560219778561036	12.0	44.83355369288642	17.46424919657298	42.24038352098617	1.003487304690671	1.0877649092700312	0.9225222252886273	0.755956555823879	0.6159135559921415	86.0	3.0	35.73513677041127	109.0	367.0	5563.0	18974.0	0.7333333333333333	0.28936170212765955	0.7710084033613446	-1.0	0.12497287013331469	133.78744100711475	55.95057048883517	2.0	0.3550420168067227	231.0	25.0	256.0	13172.0	1207.0	14379.0	64.0
35	324	large	E	1269.0	808.0	113.81118307999986	88.25483391999995	3.150546066557679E-5	2077.0	204.89444412000003	42.95346318982906	36.24913792078372	28.20858116805843	37.499496254254296	31.78049716414141	30.744263446615165	15.524174696260024	28.426113037821832	42.45618208530148	20.024984394500787	46.695531934316065	1.0337049452924958	1.1849513023922527	0.8723606980350911	0.7754495782542221	0.6367218282111899	95.0	4.0	40.19950248448356	536.0	174.0	27159.0	9874.0	0.875	0.34183919114106887	0.24507042253521127	0.04688537342344512	-1.0	102.0050998149011	40.52165016646984	2.0	0.14647887323943662	140.0	173.0	313.0	9282.0	15608.0	24890.0	90.0
40	359	large	F	1042.0	673.0	101.25483391999994	78.18376611999997	3.335081276462526E-5	1715.0	181.43860004	38.05259518088089	34.058772731852805	35.74801377629095	45.15038227807159	28.319604517012593	29.132871080127817	14.866068747318506	29.800858380607004	33.29538644648368	16.64331697709324	42.03459623336686	0.9720842288122447	1.1172626647610513	0.8700588138064598	0.7721484801582105	0.6458733205374281	79.0	3.0	36.24913792078372	220.0	107.0	10508.0	4735.0	0.5	0.19067055393586005	0.327217125382263	0.024890671420201807	-1.0	98.32175308363863	45.04845579897521	3.0	0.1529051987767584	91.0	73.0	164.0	12089.0	9619.0	21708.0	180.0
[truncated: 67 more columns]
