# Supplementary material for: Exploiting Single-Cell Quantitative Data to Map Genetic Variants Having Probabilistic Effects
Source: PLoS Genet. 2016 Aug 1;12(8):e1006213. doi: 10.1371/journal.pgen.1006213 (PMC4968810; doi:10.1371/journal.pgen.1006213)
Supplement: S1 Dataset — (ZIP) [file pgen.1006213.s007.zip › data/2014-10-07_morpho/segregants/gaelA11-2_A.xls]

image_number	cell_	Agroup	C11-1_A	C12-1_A	C13_A	C103_A	C104_A	C115_A	C126_A	C127_A	A7-1_A	A8-1_A	A101_A	A120_A	A121_A	A122_A	A123_A	D14-1_A	D15-1_A	D16-1_A	D17-1_A	D102_A	D105_A	D117_A	D127_A	D135_A	D147_A	D148_A	D154_A	D155_A	D173_A	D176_A	D179_A	D182_A	D188_A	D191_A	D194_A
1	1	B	920.0	110.9116881599999	7.309954879334971E-5	36.87817782917155	29.614185789921695	1.245287582470761	130.0	3.0	198.0	9464.0	0.21521739130434783	58.405556606029684	22.825424421026653	1.0	0.21717171717171718	90.0	12729.0	224.0	0.002009041780894355	25.019992006393608	0.6784497900707605	7.615773105863909	24.020824298928627	6.708203932499369	0.4360778994930029	0.3946002313234923	35.7273982227997	39.0938588862295	6.4031242374328485	12.206555615733702	5.0	2.4413111231467406	1.0	141.43333333333334	1.5837850577421635
1	3	B	979.0	114.22539663999986	1.3161436744341614E-4	38.07886552931954	30.886890422961002	1.2328487914410478	128.0	3.0	94.0	11690.0	0.09601634320735444	14.0	7.0	1.0	0.4574468085106383	146.0	8478.0	97.0	0.0010500437650346652	25.298221281347036	0.6643638388299198	7.280109889280518	24.698178070456937	6.082762530298219	0.41084036914256306	0.3523649724724399	45.303149443714126	38.82007575081689	7.810249675906654	14.212670403551895	6.4031242374328485	2.2196462034055524	1.4142135623730951	58.06849315068493	1.6704411417787215
1	6	B	1091.0	121.98275595999988	5.3914411161004236E-5	39.81205847478876	34.0147027033899	1.170436761477886	147.0	4.0	206.0	6591.0	0.18881759853345553	69.62502276926607	30.0	2.0	0.15048543689320387	103.0	5971.0	93.0	0.0027413747414561152	28.30194339616981	0.7108887226741163	8.48528137423857	26.832815729997478	6.708203932499369	0.4615384615384615	0.34874291623145787	21.03751102542182	2.602562202499797	7.810249675906654	13.45362404707371	4.242640687119285	3.1710495984067415	3.0	57.970873786407765	1.6042538938201307
1	7	A	862.0	107.7401152799999	5.6049196990056894E-5	36.235341863986875	29.5296461204668	1.2270835118092527	142.0	4.0	252.0	8157.0	0.2923433874709977	57.915554609349634	27.018512172212592	2.0	0.07539682539682539	106.0	4318.0	75.0	0.0019471975388460929	26.0	0.7175315220591462	8.246211251235321	27.313000567495326	9.486832980505138	0.4414095681753974	0.5262348115842176	12.528807709151513	8.13010235415598	9.486832980505138	15.231546211727817	5.385164807134504	2.8284271247461903	1.4142135623730951	40.735849056603776	1.8411301528485409
1	9	B	745.0	99.49747459999992	9.082220282182318E-5	32.802438933713454	27.018512172212592	1.2140727337106811	127.0	3.0	68.0	5390.0	0.0912751677852349	23.069563274753918	11.40175425099138	1.0	0.4117647058823529	93.0	5864.0	98.0	0.0022920133675587155	17.0	0.5182541467222385	2.8284271247461903	17.804493814764857	4.47213595499958	0.2	0.3028912664076914	82.56859202882748	78.9964591482505	7.615773105863909	13.416407864998739	5.385164807134504	2.4913643956121994	2.0	63.053763440860216	1.5542291950886766
1	10	A	811.0	103.7401152799999	6.424340503591738E-5	34.23448553724738	29.154759474226502	1.1742331665439214	129.0	3.0	465.0	14467.0	0.5733662145499383	50.35871324805669	25.179356624028344	1.0	0.053763440860215055	103.0	4549.0	73.0	0.0014738498916525007	21.0	0.6134165497288353	4.47213595499958	21.02379604162864	5.0	0.2701716134791496	0.31622776601683794	33.27488798483492	43.57973445360096	7.280109889280518	11.40175425099138	6.324555320336759	1.8027756377319943	1.0	44.16504854368932	1.6528907452187294
1	12	B	917.0	110.56854239999988	7.576034035236572E-5	37.36308338453881	29.120439557122072	1.2830535511405359	124.0	3.0	129.0	7467.0	0.1406761177753544	57.39380987318957	23.323807579381203	1.0	0.21705426356589147	99.0	4813.0	79.0	4.6702574637161055E-4	21.37755832643195	0.5721572308798845	3.1622776601683795	22.20360331117452	4.47213595499958	0.18864566947613626	0.2857142857142857	33.95905981967627	42.08916217383225	6.324555320336759	12.083045973594572	5.385164807134504	2.243765308275509	1.4142135623730951	48.61616161616162	1.6249740286723455
2	17	B	999.0	116.22539663999986	1.0715532360943315E-4	37.73592452822641	32.2490309931942	1.1701413458342411	130.0	4.0	72.0	9136.0	0.07207207207207207	15.231546211727817	7.615773105863909	1.0	0.625	226.0	6766.0	48.0	0.0047701176343655565	19.4164878389476	0.5145358986613432	1.0	20.0	2.0	0.0625	0.1111111111111111	57.99461679191651	57.99461679191651	11.661903789690601	22.47220505424423	8.54400374531753	2.6301726595754285	3.0	29.938053097345133	1.6033106710020693
2	18	B	1022.0	116.32590171999988	6.408819111437186E-5	37.21558813185679	33.13608305156178	1.1231136786429177	148.0	3.0	185.0	9383.0	0.18101761252446183	20.0	10.0	1.0	0.16756756756756758	97.0	7172.0	140.0	0.0012106798574747753	27.073972741361768	0.7274901217585829	9.0	28.284271247461902	10.198039027185569	0.47368421052631576	0.5252257314388902	6.3401917459099195	4.96974072811031	7.615773105863909	13.038404810405298	5.830951894845301	2.23606797749979	2.23606797749979	73.9381443298969	1.8934746235359734
2	19	B	816.0	103.74011527999991	6.819020492639928E-5	33.61547262794322	30.01666203960727	1.119893763789834	142.0	4.0	155.0	7577.0	0.18995098039215685	60.764968713834364	26.92582403567252	1.0	0.2	87.0	3527.0	51.0	0.0011814190589510202	21.633307652783937	0.643552089605339	5.656854249492381	21.095023109728988	5.0	0.36363636363636365	0.31622776601683794	14.036243467926482	5.906141113770502	6.324555320336759	12.083045973594572	4.47213595499958	2.701851217221259	1.0	40.54022988505747	1.2580096399206124
2	20	B	771.0	100.9116881599999	9.062095890964693E-5	32.31098884280702	27.85677655436824	1.1598969026350006	132.0	4.0	74.0	8187.0	0.0959792477302205	42.23895114908064	18.35755975068582	2.0	0.6486486486486487	109.0	10474.0	150.0	0.0019484866531268607	17.46424919657298	0.5405049434276543	2.8284271247461903	17.46424919657298	2.8284271247461903	0.19026059766179765	0.19026059766179765	66.80140948635182	66.80140948635182	9.055385138137417	14.142135623730951	6.082762530298219	2.324952774876386	0.0	96.09174311926606	1.5610082108077143
2	26	B	1069.0	119.88225087999986	8.001213166757447E-5	39.6232255123179	33.24154027718932	1.191979227855087	145.0	3.0	60.0	1891.0	0.05612722170252572	0.0	0.0	0.0	0.16666666666666666	157.0	10205.0	96.0	6.986598502030682E-4	24.041630560342615	0.6067560187110121	4.242640687119285	24.839484696748443	5.385164807134504	0.23076923076923075	0.2929143502255349	4.085616779974885	19.11297373367331	9.433981132056603	17.029386365926403	7.0710678118654755	2.4083189157584592	2.23606797749979	65.0	1.476923076923077
2	29	B	902.0	109.49747459999992	6.377722914603919E-5	36.138621999185304	30.083217912982647	1.2012884427363537	97.0	4.0	198.0	8393.0	0.21951219512195122	10.0	5.0	1.0	0.18686868686868688	63.0	4990.0	113.0	8.663277512513166E-4	24.331050121192877	0.6732700024295721	7.0710678118654755	24.515301344262525	7.0	0.4130961923860138	0.3888888888888889	24.519642688190764	16.389540334034784	5.385164807134504	9.055385138137417	5.0990195135927845	1.775907135479261	1.0	79.2063492063492	1.4266533066132265
2	31	B	847.0	106.56854239999991	8.242793122875581E-5	35.17101079013795	30.083217912982647	1.169123957811695	114.0	3.0	174.0	6782.0	0.20543093270365997	0.0	0.0	0.0	0.08620689655172414	96.0	3860.0	60.0	6.602350892689252E-4	18.35755975068582	0.5219514406402369	4.123105625617661	19.0	4.47213595499958	0.2831760569774271	0.3028912664076914	89.20427644726074	76.67546873810922	6.4031242374328485	11.40175425099138	5.0	2.2803508501982757	1.0	40.208333333333336	1.4922279792746114
2	32	N	791.0	102.9116881599999	8.481561838090557E-5	33.1058907144937	28.635642126552707	1.1561078521719583	106.0	3.0	-1.0	-1.0	-1.0	-1.0	-1.0	-1.0	-1.0	75.0	5126.0	104.0	5.927755104478305E-4	17.69180601295413	0.5344005441668631	5.385164807134504	19.79898987322333	7.0710678118654755	0.362245385694578	0.46726931351599776	86.78451600825179	73.11320887605595	6.324555320336759	9.848857801796104	4.47213595499958	2.2022715545545237	2.23606797749979	68.34666666666666	1.5216543113538823
2	33	B	1295.0	132.7106779999999	9.244107152845294E-5	43.04648650006177	36.359317925395686	1.1839189774788192	102.0	4.0	172.0	6574.0	0.13281853281853281	4.47213595499958	2.23606797749979	1.0	0.20930232558139536	96.0	5065.0	69.0	3.6641817995748796E-4	26.419689627245813	0.6137478752698644	5.385164807134504	26.92582403567252	5.830951894845301	0.26121886248440607	0.28797018815893544	8.267173335510638	0.8951737102110826	6.324555320336759	11.40175425099138	5.0990195135927845	2.23606797749979	1.0	52.760416666666664	1.3077986179664365
3	42	B	748.0	99.4974745999999	9.379186336939403E-5	33.24154027718932	27.16615541441225	1.2236380072961648	122.0	4.0	107.0	7652.0	0.14304812834224598	24.459574579560357	12.0	2.0	0.24299065420560748	100.0	3939.0	43.0	0.0013977797143792505	18.110770276274835	0.5448234385427269	4.47213595499958	18.110770276274835	4.47213595499958	0.3028912664076914	0.3028912664076914	70.14478563067894	70.14478563067894	7.810249675906654	13.038404810405298	5.830951894845301	2.23606797749979	0.0	39.39	1.0916476263010917
3	43	B	1143.0	125.88225087999983	1.060707574424711E-4	39.6232255123179	34.655446902326915	1.1433477001174506	151.0	4.0	83.0	8340.0	0.0726159230096238	8.0	4.0	1.0	0.3132530120481928	75.0	4143.0	78.0	8.868842167815509E-4	25.80697580112788	0.6513093133496948	7.0	24.698178070456937	7.280109889280518	0.3684210526315789	0.38969534791087906	47.12109639666144	63.066492297584304	5.656854249492381	10.63014581273465	4.242640687119285	2.505549396395485	2.0	55.24	1.4120202751629254
3	46	B	1122.0	125.7401152799999	1.912706061330975E-4	44.40720662234904	30.4138126514911	1.4600999595547874	122.0	4.0	95.0	10179.0	0.08467023172905526	28.774871134082595	10.816653826391969	2.0	0.6631578947368421	76.0	5788.0	90.0	3.719346767889744E-4	30.066592756745816	0.6770656171292263	8.06225774829855	29.154759474226502	7.0	0.38005847503304596	0.3333333333333333	14.890182367327132	7.765166018425334	5.385164807134504	9.848857801796104	5.385164807134504	1.8288869801622232	1.4142135623730951	76.15789473684211	1.1817553559087768
3	47	B	697.0	95.84062035999992	1.6392934704790354E-4	33.015148038438355	25.238858928247925	1.3081077925233389	126.0	4.0	55.0	6104.0	0.07890961262553801	8.48528137423857	4.242640687119285	1.0	0.43636363636363634	65.0	2945.0	53.0	0.0012171467803685828	17.029386365926403	0.515805240252132	1.0	17.804493814764857	1.4142135623730951	0.08333333333333333	0.08333333333333334	57.26477372789239	12.264773727892397	5.385164807134504	8.94427190999916	5.385164807134504	1.6609095970747996	1.0	45.30769230769231	1.169779286926995
3	49	B	1116.0	122.22539663999986	3.127033229272126E-5	40.24922359499622	33.54101966249684	1.2000000000000002	107.0	3.0	83.0	8460.0	0.07437275985663082	0.0	0.0	0.0	0.2289156626506024	100.0	4425.0	59.0	7.612356880078177E-4	22.47220505424423	0.558326423395605	3.1622776601683795	21.540659228538015	2.23606797749979	0.18505830254940134	0.1315334104411641	45.0	53.13010235415598	6.4031242374328485	12.041594578792296	4.242640687119285	2.838231060987734	1.0	44.25	1.3333333333333333
3	50	B	787.0	101.49747459999993	5.735224476933099E-5	33.13608305156178	29.068883707497267	1.1399159109441663	88.0	3.0	174.0	5850.0	0.22109275730622618	0.0	0.0	0.0	0.040229885057471264	81.0	3709.0	60.0	7.456525457501539E-4	20.09975124224178	0.606581991328466	3.0	21.213203435596427	4.123105625617661	0.17647058823529413	0.23608834134288123	6.709836807756915	7.326406660169539	5.830951894845301	11.180339887498949	4.47213595499958	2.5	1.4142135623730951	45.79012345679013	1.3103262334861148
4	54	B	875.0	106.32590171999989	4.3600746138119656E-5	34.0147027033899	30.870698080866262	1.1018442995454094	85.0	4.0	161.0	6146.0	0.184	0.0	0.0	0.0	0.08074534161490683	171.0	4635.0	41.0	0.001083093728765743	22.360679774997898	0.6573827785585624	6.708203932499369	21.213203435596427	6.4031242374328485	0.42857142857142855	0.4099180245918029	51.58194465517801	63.67670173219012	9.219544457292887	17.46424919657298	6.082762530298219	2.8711048819649974	1.4142135623730951	27.105263157894736	1.512621359223301
4	56	B	702.0	95.49747459999995	7.346684043810101E-5	31.953090617340916	26.570660511172846	1.2025704292862716	71.0	3.0	57.0	3667.0	0.0811965811965812	37.24640780284865	17.72004514666935	2.0	0.7368421052631579	69.0	3834.0	55.0	4.460703198253013E-4	16.76305461424021	0.5246144986407955	1.4142135623730951	16.15549442140351	0.0	0.1	0.0	63.43494882292201	-1.0	5.830951894845301	9.219544457292887	5.0990195135927845	1.8081014266989475	1.4142135623730951	55.56521739130435	0.9898278560250391
4	57	B	689.0	96.32590171999992	1.0842111995833191E-4	32.14031735997639	26.076809620810597	1.232524907277262	101.0	3.0	77.0	9981.0	0.11175616835994194	17.190483161234482	8.246211251235321	2.0	0.5454545454545454	63.0	4845.0	99.0	4.7191156620140926E-4	17.029386365926403	0.5298449973344915	1.4142135623730951	17.029386365926403	1.4142135623730951	0.1	0.1	48.576334374997344	48.576334374997344	5.385164807134504	9.486832980505138	4.123105625617661	2.3008949665421112	0.0	76.9047619047619	1.2873065015479876
4	58	B	866.0	107.15432883999992	3.165165466250126E-5	34.058772731852805	29.832867780352597	1.1416526558094866	93.0	4.0	135.0	6176.0	0.1558891454965358	70.6127933284476	26.1725046566048	2.0	0.37777777777777777	87.0	12936.0	205.0	0.001830531802092476	20.248456731316587	0.594515160329885	4.0	21.633307652783937	5.0990195135927845	0.23529411764705882	0.295378269592824	40.23635830927381	28.92642583525361	7.0710678118654755	13.45362404707371	4.242640687119285	3.1710495984067415	1.4142135623730951	148.68965517241378	1.3787105751391466
4	61	B	712.0	97.25483391999991	1.4717594313656205E-4	33.12099032335839	26.419689627245813	1.2536479720489122	93.0	4.0	90.0	8848.0	0.12640449438202248	38.10778652583792	17.11724276862369	4.0	0.5777777777777777	75.0	4410.0	71.0	5.632682178963909E-4	17.46424919657298	0.5272864436138679	1.4142135623730951	18.384776310850235	2.23606797749979	0.11111111111111112	0.16666666666666666	73.07248693585295	54.63753811293094	5.656854249492381	10.816653826391969	4.47213595499958	2.418677324489565	1.0	58.8	1.207482993197279
4	62	B	653.0	91.84062035999993	7.547268407327745E-5	29.206163733020468	26.40075756488817	1.1062623358908217	132.0	3.0	88.0	9628.0	0.13476263399693722	52.11739939516406	22.20360331117452	1.0	0.6136363636363636	71.0	3740.0	59.0	4.6622772976684954E-4	16.401219466856727	0.5615670588162018	4.123105625617661	14.866068747318506	2.23606797749979	0.3090398323477543	0.17845765256206242	67.16634582208246	79.69515353123397	5.385164807134504	9.486832980505138	4.123105625617661	2.3008949665421112	2.0	52.67605633802817	1.120053475935829
4	63	B	831.0	105.7401152799999	6.407735886080463E-5	34.40930106817051	29.410882339705484	1.1699513353843527	97.0	3.0	96.0	6658.0	0.11552346570397112	60.51444416884081	27.018512172212592	2.0	0.4375	61.0	4945.0	106.0	6.421822838063618E-4	21.400934559032695	0.6219520273496375	4.242640687119285	19.4164878389476	2.23606797749979	0.25	0.125	9.462322208025618	8.972626614896399	5.0	8.602325267042627	4.242640687119285	2.0275875100994067	2.23606797749979	81.06557377049181	1.3075834175935288
4	67	B	1045.0	119.05382375999986	1.1518307064692666E-4	37.20215047547655	34.20526275297414	1.0876148136661172	72.0	3.0	55.0	6941.0	0.05263157894736842	13.416407864998739	6.708203932499369	1.0	0.6727272727272727	94.0	7400.0	97.0	7.308002925125843E-4	24.041630560342615	0.6462430330792497	6.324555320336759	24.041630560342615	6.324555320336759	0.3508232077228117	0.3508232077228117	35.3112134396332	35.3112134396332	5.830951894845301	10.816653826391969	5.0	2.1633307652783937	0.0	78.72340425531915	1.2321621621621621
4	68	B	931.0	110.56854239999988	3.3336917220109835E-5	36.71511950137164	31.38470965295043	1.1698409801258143	102.0	4.0	192.0	7870.0	0.20622986036519872	0.0	0.0	0.0	0.14583333333333334	94.0	4388.0	73.0	8.227344418313196E-4	24.08318915758459	0.6559474539279347	7.280109889280518	26.90724809414742	9.848857801796104	0.434294945450817	0.5639439572202596	44.69685055628588	36.67975748263055	7.0710678118654755	12.36931687685298	5.0990195135927845	2.42582262018792	2.8284271247461903	46.680851063829785	1.5638103919781223
5	80	B	1033.0	118.81118307999986	5.477887835557541E-5	38.948684188300895	31.76476034853718	1.2261601775344275	128.0	3.0	160.0	11790.0	0.15488867376573087	62.098074988718174	29.206163733020468	2.0	0.375	161.0	22670.0	228.0	0.002296703323172485	25.632011235952593	0.6580969747792337	7.0	23.769728648009426	5.0	0.3684210526315789	0.2631578947368421	30.465544919459884	30.465544919459884	8.246211251235321	16.278820596099706	6.082762530298219	2.6762216205243847	2.0	140.80745341614906	1.619232465813851
5	81	B	867.0	107.15432883999992	3.5167392680414393E-5	34.92849839314596	30.083217912982647	1.1610625729660486	108.0	3.0	59.0	7754.0	0.06805074971164937	59.786375227116395	25.709920264364882	2.0	1.271186440677966	73.0	5973.0	92.0	4.410711755551965E-4	22.360679774997898	0.6401843996644799	6.708203932499369	22.80350850198276	6.082762530298219	0.4052574202187244	0.3523649724724399	50.19442890773479	33.09169993868244	5.830951894845301	10.295630140987	4.47213595499958	2.3021728866442674	2.0	81.82191780821918	1.1243931022936546
5	86	B	813.0	104.3259017199999	8.706269816664089E-5	33.83784863137726	28.844410203711913	1.1731163297290357	112.0	3.0	40.0	5582.0	0.04920049200492005	18.222125139210444	9.0	2.0	0.775	75.0	2996.0	49.0	5.510556341708458E-4	19.849433241279208	0.5866044693773222	4.123105625617661	21.2602916254693	5.385164807134504	0.26559258100921596	0.33333333333333337	43.228530259965936	35.463364241540575	5.830951894845301	10.295630140987	4.47213595499958	2.3021728866442674	1.4142135623730951	39.946666666666665	1.2266355140186915
5	88	A	793.0	102.6690474799999	1.0616728539906766E-4	34.058772731852805	27.65863337187866	1.2313975269103987	69.0	3.0	411.0	12955.0	0.5182849936948297	22.360679774997898	11.180339887498949	1.0	0.06326034063260341	145.0	12306.0	148.0	0.006031820609012281	23.430749027719962	0.687950479372582	6.4031242374328485	22.47220505424423	6.082762530298219	0.4099180245918029	0.40196026221723297	1.5765500551837235	30.7740361012482	12.083045973594572	18.439088914585774	6.4031242374328485	2.8797018815893543	3.1622776601683795	84.86896551724138	1.7438647814074435
6	93	B	807.0	103.49747459999989	5.993369632624675E-5	34.132096331752024	28.30194339616981	1.205998325061	89.0	4.0	122.0	7850.0	0.15117719950433706	75.47537289691275	27.459060435491963	2.0	0.6475409836065574	128.0	3318.0	34.0	0.0014239802726139378	18.439088914585774	0.540227261032088	3.0	18.788294228055936	2.23606797749979	0.21428571428571427	0.15617376188860607	59.03624346792648	57.52880770915151	7.810249675906654	15.620499351813308	5.656854249492381	2.761340254296815	2.8284271247461903	25.921875	1.3116335141651598
6	97	A	809.0	103.49747459999993	6.622596471097888E-5	34.20526275297414	28.42534080710379	1.2033369444923556	100.0	3.0	209.0	10366.0	0.2583436341161928	28.211016905962673	13.038404810405298	3.0	0.291866028708134	74.0	3685.0	69.0	2.7820073480547757E-4	23.706539182259394	0.6930670099938967	8.0	25.495097567963924	10.0	0.5	0.625	40.23635830927381	40.23635830927381	5.385164807134504	9.486832980505138	4.47213595499958	2.1213203435596424	2.0	49.7972972972973	1.38561736770692
6	98	B	901.0	112.32590171999989	1.1988434733545874E-4	38.118237105091836	28.071337695236398	1.3579059722387352	73.0	3.0	119.0	10002.0	0.1320754716981132	18.912687064829257	7.280109889280518	3.0	0.46218487394957986	74.0	2792.0	42.0	4.253992244724042E-4	20.615528128088304	0.5408311006422298	4.123105625617661	20.615528128088304	4.123105625617661	0.2831760569774271	0.2831760569774271	72.95096902789017	72.95096902789017	5.385164807134504	9.486832980505138	4.123105625617661	2.3008949665421112	0.0	37.729729729729726	1.1131805157593124
6	100	B	1003.0	116.81118307999986	4.567848357541889E-5	39.05124837953327	31.240998703626616	1.25	87.0	3.0	169.0	9889.0	0.16849451645064806	0.0	0.0	0.0	0.05917159763313609	90.0	4766.0	67.0	7.463728973777741E-4	25.80697580112788	0.6608489324160325	6.708203932499369	25.80697580112788	6.708203932499369	0.375	0.375	14.349332042947132	14.349332042947132	6.324555320336759	11.40175425099138	5.0990195135927845	2.23606797749979	0.0	52.955555555555556	1.2652119177507344
6	105	A	843.0	105.7401152799999	7.355383598132215E-5	35.4682957019364	28.231188426986208	1.2563514920268903	102.0	3.0	245.0	9959.0	0.29062870699881377	72.09027083622681	27.294688127912362	3.0	0.18775510204081633	133.0	3736.0	43.0	0.006071035026996272	18.384776310850235	0.518343944838785	1.0	21.18962010041709	4.0	0.06666666666666667	0.23529411764705882	70.5599651718238	19.44003482817619	12.041594578792296	20.518284528683193	4.242640687119285	4.83620604284897	4.123105625617661	28.090225563909776	1.530781584582441
6	107	B	800.0	104.56854239999993	7.136692138026563E-5	34.23448553724738	28.071337695236398	1.2195530511913169	71.0	4.0	60.0	4754.0	0.075	62.672979529555676	25.96150997149434	1.0	0.7833333333333333	83.0	2802.0	52.0	9.081179606816466E-4	19.0	0.5549959259451367	2.8284271247461903	20.223748416156685	5.830951894845301	0.18181818181818182	0.39492189449597953	51.709836807756915	65.74608027568341	6.4031242374328485	11.661903789690601	5.0	2.3323807579381204	3.1622776601683795	33.75903614457831	1.540328336902213
7	109	B	769.0	100.91168815999993	1.07529465901242E-4	32.57299494980466	28.160255680657446	1.1567009660419458	104.0	4.0	104.0	5464.0	0.1352405721716515	8.94427190999916	4.47213595499958	1.0	0.22115384615384615	76.0	3654.0	68.0	2.757116713501716E-4	20.09975124224178	0.6170679507124143	8.602325267042627	21.213203435596427	10.0	0.5734883511361751	0.6666666666666666	71.81634684428694	70.48412699041731	5.385164807134504	9.848857801796104	4.47213595499958	2.2022715545545237	1.4142135623730951	48.078947368421055	1.4143404488232074
7	110	B	704.0	97.25483391999995	1.4432374638712267E-4	32.38826948140329	25.317977802344327	1.2792597313362164	142.0	3.0	59.0	4742.0	0.08380681818181818	48.50122410557496	22.80350850198276	1.0	0.5254237288135594	102.0	3545.0	48.0	0.004851759312925594	18.027756377319946	0.5566137575726647	3.605551275463989	17.88854381999832	5.0	0.27653315937748607	0.4166666666666667	66.92958775017534	79.38034472384487	11.40175425099138	17.804493814764857	5.656854249492381	3.147419578003543	2.8284271247461903	34.754901960784316	1.3811001410437234
7	111	B	726.0	98.08326103999993	8.50654170612029E-5	32.55764119219941	26.90724809414742	1.2099952056888719	112.0	3.0	122.0	8857.0	0.16804407713498623	22.57684886366493	9.219544457292887	3.0	0.4918032786885246	158.0	4044.0	38.0	0.0017625034568019525	18.601075237738275	0.5713274843201775	3.0	17.204650534085253	3.605551275463989	0.2	0.25	42.51044707800085	81.17962044797893	8.94427190999916	17.4928556845359	7.211102550927978	2.42582262018792	3.1622776601683795	25.59493670886076	1.4846686449060336
7	112	B	936.0	111.15432883999989	3.9863353357589324E-5	36.0	31.0	1.1612903225806452	110.0	3.0	177.0	10008.0	0.1891025641025641	45.99525504393104	21.2602916254693	2.0	0.24293785310734464	107.0	3446.0	51.0	0.0011604332575195426	20.396078054371138	0.5665577237325317	4.47213595499958	20.09975124224178	2.8284271247461903	0.2857142857142857	0.18181818181818182	63.43494882292201	45.0	7.0710678118654755	12.806248474865697	5.0	2.5612496949731396	2.0	32.205607476635514	1.5835751596053396
7	114	B	715.0	96.42640679999991	1.059907710007833E-4	30.675723300355934	27.51363298439521	1.1149281273670457	106.0	3.0	134.0	11003.0	0.1874125874125874	52.57718939446533	21.95449840010015	1.0	0.582089552238806	100.0	3331.0	46.0	0.003625762389778422	18.35755975068582	0.5984393447202861	4.47213595499958	20.808652046684813	7.615773105863909	0.3028912664076914	0.5319086662842529	43.78112476486871	47.1475854282985	10.295630140987	16.64331697709324	5.0	3.3286633954186478	3.1622776601683795	33.31	1.3809666766736715
7	115	B	1060.0	119.05382375999987	5.8499457609586736E-5	39.6232255123179	32.55764119219941	1.217017697271366	103.0	3.0	73.0	8397.0	0.06886792452830189	12.649110640673518	6.324555320336759	1.0	0.4383561643835616	91.0	4001.0	66.0	5.548223558014889E-4	28.653097563788805	0.7231389467493314	11.045361017187261	31.38470965295043	13.341664064126334	0.578140619004119	0.6871306579640137	37.68447469560375	29.884286811422044	6.4031242374328485	10.63014581273465	5.0	2.12602916254693	2.8284271247461903	43.967032967032964	1.501124718820295
7	116	B	662.0	94.08326103999994	1.1780067508822522E-4	30.886890422961002	26.419689627245813	1.1690860437326374	92.0	3.0	69.0	5456.0	0.1042296072507553	51.123224651447174	23.08679276123039	2.0	0.5217391304347826	163.0	4018.0	40.0	0.00585003826060639	19.235384061671343	0.6227685532037875	3.1622776601683795	19.4164878389476	3.605551275463989	0.2	0.25	11.309932474020215	26.565051177077976	10.63014581273465	19.235384061671343	8.06225774829855	2.3858557568108956	2.23606797749979	24.650306748466257	1.6226978596316577
7	117	A	753.0	101.49747459999992	1.3027605699254062E-4	33.24154027718932	27.85677655436824	1.1933017523514111	101.0	5.0	255.0	9124.0	0.3386454183266932	17.204650534085253	8.602325267042627	1.0	0.12941176470588237	121.0	3168.0	29.0	6.921158411656974E-4	19.924858845171276	0.599396378116808	4.0	18.384776310850235	2.23606797749979	0.25	0.14285714285714285	20.556045219583464	6.009005957494537	7.615773105863909	13.601470508735444	5.0	2.720294101747089	2.23606797749979	26.181818181818183	1.1076388888888888
7	121	A	723.0	98.08326103999993	1.1311238523272285E-4	31.304951684997057	26.832815729997478	1.1666666666666667	62.0	4.0	416.0	9661.0	0.5753803596127247	29.5296461204668	14.7648230602334	1.0	0.04326923076923077	69.0	3448.0	69.0	8.208907362301218E-4	20.12461179749811	0.6428571428571429	4.47213595499958	20.591260281974	5.0	0.2630668208823282	0.29061909685954823	0.0	10.304846468766016	6.324555320336759	11.0	4.0	2.75	1.0	49.971014492753625	1.380800464037123
8	130	A	847.0	106.32590171999989	9.132241258394654E-5	34.20526275297414	29.206163733020468	1.1711658903802453	124.0	4.0	214.0	13591.0	0.2526564344746163	55.950129673360856	21.470910553583888	3.0	0.2897196261682243	160.0	14858.0	159.0	0.0014142237765559843	17.88854381999832	0.5229763603684907	3.605551275463989	19.235384061671343	3.605551275463989	0.25	0.25	85.53284093861072	71.84729411334885	9.486832980505138	16.278820596099706	6.082762530298219	2.6762216205243847	1.4142135623730951	92.8625	1.7122089110243641
8	131	B	1172.0	127.53910511999982	1.832163620880468E-4	42.01190307520001	35.0	1.2003400878628574	149.0	4.0	93.0	10939.0	0.07935153583617748	8.0	4.0	1.0	0.46236559139784944	140.0	11056.0	105.0	0.0015390708837327762	26.248809496813376	0.6247945838070895	5.0	24.758836806279895	4.123105625617661	0.2688016652852352	0.20986055078837967	14.036243467926482	36.86989764584402	8.602325267042627	15.264337522473747	7.211102550927978	2.116782754741079	2.0	78.97142857142858	1.3295947901591896
8	137	B	895.0	109.9827559599999	6.61373850568603E-5	37.21558813185679	29.154759474226502	1.2764841419719566	139.0	3.0	149.0	11406.0	0.1664804469273743	25.14609054352563	10.44030650891055	3.0	0.40268456375838924	67.0	7021.0	127.0	4.205467447207637E-4	23.769728648009426	0.6387035605561848	6.082762530298219	24.698178070456937	7.0710678118654755	0.3523649724724399	0.4130961923860138	41.46770541610911	40.13548556223947	5.385164807134504	9.486832980505138	4.123105625617661	2.3008949665421112	1.0	104.7910447761194	1.2119356217063095
8	140	B	850.0	107.15432883999989	9.241287668675238E-5	36.22154055254967	29.154759474226502	1.2423885912888553	99.0	4.0	74.0	7122.0	0.08705882352941176	20.84832056705845	10.198039027185569	1.0	0.5405405405405406	66.0	6493.0	82.0	6.317553394020131E-4	20.615528128088304	0.5691510580059289	7.280109889280518	21.470910553583888	8.06225774829855	0.5	0.5700877125495689	80.39479584498706	76.53479190518829	5.830951894845301	9.219544457292887	4.123105625617661	2.23606797749979	3.1622776601683795	98.37878787878788	0.8335130140150933
9	143	B	954.0	113.39696951999989	8.820019307812891E-5	36.89173349139343	31.064449134018133	1.1875869207348648	153.0	3.0	73.0	7072.0	0.07651991614255765	49.23249033981308	22.825424421026653	1.0	0.6164383561643836	92.0	4449.0	65.0	7.123666145230967E-4	23.40939982143925	0.6345432324805363	6.324555320336759	22.847319317591726	5.0990195135927845	0.4	0.3333333333333333	52.125016348901795	45.0	6.324555320336759	11.0	5.0	2.2	1.4142135623730951	48.358695652173914	1.344122274668465
9	149	A	824.0	104.08326103999991	4.5854713088063226E-5	35.014282800023196	29.0	1.2073890620697654	127.0	3.0	278.0	12206.0	0.33737864077669905	58.14929702880363	22.360679774997898	2.0	0.20503597122302158	101.0	5176.0	71.0	0.0024172283255162997	24.08318915758459	0.6878104371045017	7.280109889280518	26.076809620810597	9.219544457292887	0.41084036914256306	0.5	15.945395900922856	12.528807709151511	9.219544457292887	16.401219466856727	5.0	3.2802438933713454	2.0	51.24752475247525	1.3854327666151467
9	154	B	657.0	92.66904747999995	8.945201493258747E-5	30.083217912982647	25.96150997149434	1.1587622578969379	137.0	2.0	50.0	3788.0	0.076103500761035	24.448912429427274	12.041594578792296	1.0	0.72	58.0	9420.0	218.0	2.9891689154007753E-4	18.601075237738275	0.6183206627543271	7.0	19.209372712298546	8.0	0.5	0.5714285714285714	74.05460409907715	74.05460409907715	4.47213595499958	8.06225774829855	4.47213595499958	1.8027756377319943	1.0	162.41379310344828	1.3422505307855626
9	155	B	871.0	107.15432883999989	4.187133154165663E-5	34.713109915419565	30.59411708155671	1.1346334925398431	104.0	3.0	29.0	3369.0	0.03329506314580941	60.330733630493015	26.076809620810597	1.0	1.0344827586206897	84.0	6684.0	119.0	8.54879851705675E-4	19.235384061671343	0.5541244823220804	5.0	20.615528128088304	4.47213595499958	0.3333333333333333	0.2857142857142857	76.75948008481281	50.19442890773482	6.0	10.198039027185569	5.0990195135927845	2.0	2.23606797749979	79.57142857142857	1.4955116696588868
9	156	B	934.0	111.3969695199999	6.27303426722986E-5	36.05551275463989	31.064449134018133	1.1606680227642001	114.0	3.0	53.0	5291.0	0.056745182012847964	61.457687208330285	29.154759474226502	1.0	0.7547169811320755	112.0	7178.0	78.0	4.14057599305186E-4	21.633307652783937	0.6000000000000001	3.605551275463989	20.12461179749811	3.1622776601683795	0.2095684110712273	0.18864566947613626	0.0	52.125016348901795	7.0710678118654755	12.083045973594572	5.830951894845301	2.072225288683357	3.0	64.08928571428571	1.217052103650042
9	160	B	737.0	98.66904747999995	1.0216532422966384E-4	31.78049716414141	27.313000567495326	1.1635666716883082	120.0	3.0	132.0	3059.0	0.1791044776119403	0.0	0.0	0.0	0.0	68.0	3929.0	58.0	5.050468687365334E-4	21.633307652783937	0.6807101708022757	6.708203932499369	22.20360331117452	7.615773105863909	0.45433689961153706	0.5	36.86989764584402	40.23635830927384	5.0	9.219544457292887	4.242640687119285	2.173067468400883	1.0	57.779411764705884	1.0038177653346907
10	173	B	818.0	104.32590171999992	6.927307100535417E-5	33.61547262794322	29.154759474226502	1.153001198917799	132.0	3.0	189.0	10255.0	0.2310513447432763	20.313755207963357	10.0	2.0	0.24338624338624337	69.0	5117.0	101.0	2.961092446486186E-4	19.209372712298546	0.5714443739913551	6.0	18.027756377319946	4.0	0.4	0.26666666666666666	66.37062226934319	66.37062226934319	5.830951894845301	9.433981132056603	4.47213595499958	2.1095023109728985	2.0	74.15942028985508	1.3619308188391634
10	174	B	836.0	107.7401152799999	8.288202675943269E-5	36.138621999185304	27.65863337187866	1.3065946358697713	123.0	3.0	113.0	7974.0	0.13516746411483255	63.15889153529268	27.784887978899608	2.0	0.4424778761061947	173.0	9767.0	87.0	0.001258395705964045	19.026297590440446	0.5264809928521726	4.47213595499958	19.026297590440446	6.324555320336759	0.2857142857142857	0.42543562981151706	75.96375653207352	84.0938588862295	10.44030650891055	18.681541692269406	6.324555320336759	2.9538110975483858	2.0	56.456647398843934	1.5410054264359576
11	186	B	900.0	110.3259017199999	5.4071121184293846E-5	36.40054944640259	29.154759474226502	1.2485285456935957	114.0	3.0	62.0	8709.0	0.06888888888888889	19.552765483486475	9.433981132056603	3.0	0.5967741935483871	90.0	7747.0	122.0	4.2317664267924916E-4	18.788294228055936	0.5161541381599324	1.0	18.439088914585774	2.23606797749979	0.07142857142857142	0.16666666666666666	70.5599651718238	82.8749836510982	6.324555320336759	11.40175425099138	4.123105625617661	2.7653315937748606	1.4142135623730951	86.07777777777778	1.4173228346456692
11	188	B	893.0	110.5685423999999	1.3097147697580934E-4	36.6742416417845	29.614185789921695	1.2384011467323706	136.0	3.0	61.0	6754.0	0.0683090705487122	13.65973668286322	6.708203932499369	2.0	0.5573770491803278	82.0	8251.0	133.0	3.1733251882464354E-4	23.40939982143925	0.6383063091008252	5.656854249492381	23.08679276123039	5.0	0.3474977942104555	0.30485538042484617	35.53767779197438	27.4075754378184	6.324555320336759	10.44030650891055	5.0990195135927845	2.047512562185564	1.0	100.6219512195122	1.3217791782814203
11	189	B	897.0	109.49747459999989	4.3195278245678555E-5	36.05551275463989	30.066592756745816	1.199188516182978	117.0	3.0	58.0	7119.0	0.06465997770345597	0.0	0.0	0.0	0.5	81.0	7812.0	135.0	8.549167014886345E-4	22.090722034374522	0.612686392361227	4.123105625617661	22.02271554554524	4.0	0.2207047840876987	0.21052631578947367	10.856413348062244	3.1798301198642207	6.324555320336759	10.770329614269007	5.385164807134504	2.0	1.0	96.44444444444444	1.3997695852534562
11	190	B	835.0	104.91168815999993	5.857842815378082E-5	34.92849839314596	28.861739379323623	1.2102007413374583	110.0	4.0	141.0	5744.0	0.1688622754491018	27.11556795648592	13.038404810405298	1.0	0.24113475177304963	261.0	9631.0	60.0	0.001403370562340474	19.924858845171276	0.5704470493092009	2.8284271247461903	27.018512172212592	10.44030650891055	0.15987215339548633	0.622816470456495	31.759480084812793	29.939764149180824	14.035668847618199	27.073972741361768	8.06225774829855	3.3581130232502714	12.041594578792296	36.900383141762454	1.625999377011733
11	191	B	1012.0	117.15432883999988	9.977144022554779E-5	39.319206502675	31.25699921617557	1.2579328626763129	143.0	3.0	103.0	7079.0	0.10177865612648221	12.0	6.0	1.0	0.27184466019417475	96.0	6734.0	109.0	0.003108365299213792	26.076809620810597	0.6632079317021953	7.0710678118654755	26.076809620810597	7.0710678118654755	0.3496418006375328	0.3496418006375328	13.840695491655623	13.840695491655623	8.246211251235321	13.341664064126334	6.082762530298219	2.193356061110647	0.0	70.14583333333333	1.553905553905554
12	196	B	929.0	113.63961019999986	1.4425052007798058E-4	36.40054944640259	31.400636936215164	1.1592296525813748	90.0	3.0	53.0	5602.0	0.05705059203444564	13.21110255092798	6.0	1.0	0.6226415094339622	161.0	5380.0	67.0	0.0015229501189688746	20.615528128088304	0.5663521139548542	5.0990195135927845	19.313207915827967	5.0	0.31323027878410764	0.3333333333333333	65.05609473657543	89.38394009160078	11.180339887498949	20.591260281974	4.47213595499958	4.604345773288535	2.23606797749979	33.41614906832298	2.005018587360595
12	198	B	851.0	107.7401152799999	1.536904145618658E-4	36.40054944640259	28.792360097775937	1.2642433382602196	131.0	3.0	48.0	6285.0	0.0564042303172738	76.88405845877654	29.068883707497267	3.0	1.5208333333333333	139.0	4178.0	45.0	0.004683958374094119	18.867962264113206	0.5183427874322346	4.123105625617661	19.4164878389476	3.605551275463989	0.2831760569774271	0.2650854018430103	81.6561084159669	78.69006752597979	11.180339887498949	20.12461179749811	5.385164807134504	3.737046593418299	1.4142135623730951	30.057553956834532	1.4971278123504068
12	204	B	732.0	97.84062035999995	1.7192763791051217E-4	31.622776601683793	27.202941017470888	1.1624763874381927	114.0	3.0	57.0	4061.0	0.0778688524590164	45.46839097613451	21.37755832643195	1.0	0.7719298245614035	118.0	4132.0	66.0	0.004266368545058635	17.72004514666935	0.5603570290448759	5.656854249492381	18.027756377319946	6.708203932499369	0.4	0.4685212856658182	79.69515353123397	81.86989764584402	10.0	19.1049731745428	4.242640687119285	4.503085362035432	2.23606797749979	35.016949152542374	1.8848015488867376
12	206	B	855.0	105.74011527999993	2.8934470327229732E-5	34.40930106817051	30.0	1.1469767022723503	114.0	3.0	117.0	4683.0	0.1368421052631579	22.010827263875107	10.816653826391969	1.0	0.21367521367521367	63.0	2791.0	62.0	7.511157941389353E-4	21.213203435596427	0.6164962023950898	5.0990195135927845	19.849433241279208	5.0990195135927845	0.3333333333333333	0.3333333333333333	43.152389734005396	65.77225468204583	5.385164807134504	8.602325267042627	4.242640687119285	2.0275875100994067	2.0	44.301587301587304	1.3994983876746685
12	210	B	907.0	109.98275595999988	1.282827717925269E-4	36.40054944640259	29.154759474226502	1.2485285456935957	128.0	4.0	53.0	7018.0	0.05843439911797133	6.0	3.0	1.0	0.7169811320754716	68.0	5624.0	108.0	7.094673954582184E-4	21.540659228538015	0.5917674198917029	3.605551275463989	23.40939982143925	5.385164807134504	0.18569533817705186	0.2659543331421264	14.25003269780359	2.3613746581756345	5.656854249492381	8.602325267042627	5.0	1.7204650534085253	2.0	82.70588235294117	1.305832147937411
12	211	A	668.0	95.49747459999995	7.689152400917983E-5	31.400636936215164	26.40075756488817	1.18938393563284	136.0	4.0	230.0	6070.0	0.344311377245509	16.1245154965971	8.06225774829855	1.0	0.08260869565217391	151.0	4434.0	60.0	0.0030994530499407554	16.278820596099706	0.5184232609410837	2.8284271247461903	17.69180601295413	3.1622776601683795	0.22222222222222224	0.25	81.86989764584402	71.56505117707799	11.704699910719626	21.02379604162864	5.385164807134504	3.9040209157155945	1.4142135623730951	29.364238410596027	2.0433017591339646
13	213	B	1007.0	119.39696951999987	8.583592189645656E-5	39.44616584663204	30.528675044947494	1.292102123284266	75.0	4.0	113.0	10063.0	0.11221449851042702	0.0	0.0	0.0	0.168141592920354	87.0	6291.0	104.0	7.840129381199222E-4	25.612496949731394	0.6493025722528675	6.708203932499369	26.248809496813376	7.615773105863909	0.3570416691943344	0.41424344670265417	32.96940390346212	36.33586456689193	6.082762530298219	10.44030650891055	5.0990195135927845	2.047512562185564	1.0	72.3103448275862	1.4382451120648545
13	214	B	932.0	110.81118307999988	8.28564661325856E-5	36.24913792078372	31.38470965295043	1.1549935723995455	86.0	3.0	68.0	9250.0	0.07296137339055794	30.76047497638337	14.317821063276353	4.0	0.8823529411764706	116.0	7551.0	97.0	0.0010676071734012184	19.209372712298546	0.5299263324351973	4.123105625617661	19.4164878389476	3.0	0.26559258100921596	0.1875	77.47119229084848	63.43494882292201	7.211102550927978	13.601470508735444	5.830951894845301	2.3326329481056884	1.4142135623730951	65.09482758620689	1.4901337571182627
13	217	B	652.0	93.25483391999994	1.0550712521974042E-4	30.4138126514911	25.942243542145693	1.172366322214226	85.0	3.0	97.0	8417.0	0.14877300613496933	59.03845138611814	23.600847442411894	4.0	0.7010309278350515	64.0	4709.0	105.0	0.0015203059943260065	17.46424919657298	0.5742209763929995	4.242640687119285	18.24828759089466	5.656854249492381	0.315352998736582	0.4204706649821094	71.56505117707799	71.56505117707799	5.0990195135927845	9.848857801796104	4.47213595499958	2.2022715545545237	1.4142135623730951	73.578125	1.4270545763431726
13	226	B	848.0	106.9116881599999	1.2860457240913503E-4	37.12142238654117	28.178005607210743	1.3173899850826138	89.0	3.0	172.0	11099.0	0.2028301886792453	79.26680748326805	30.01666203960727	4.0	0.7267441860465116	171.0	7481.0	77.0	0.003122472739710407	24.166091947189145	0.6510012384641506	6.324555320336759	23.53720459187964	7.615773105863909	0.3508232077228117	0.47140452079103173	9.462322208025618	51.09586154459582	10.295630140987	16.97056274847714	7.0710678118654755	2.4	5.0990195135927845	43.748538011695906	1.7600588156663548
13	228	B	854.0	106.5685423999999	8.812657078124748E-5	34.92849839314596	30.59411708155671	1.1416736851740095	85.0	4.0	68.0	5984.0	0.07962529274004684	14.282170362793455	7.0710678118654755	1.0	0.47058823529411764	142.0	8136.0	110.0	0.00339472337055393	17.72004514666935	0.5073234167474707	1.0	20.223748416156685	3.1622776601683795	0.06666666666666667	0.2	76.7594800848128	31.675468738109217	9.433981132056603	17.69180601295413	5.656854249492381	3.1274990007992005	3.0	57.29577464788732	1.9198623402163226
13	230	B	830.0	104.91168815999991	7.990052313188433E-5	34.17601498127012	30.083217912982647	1.1360491779877444	82.0	3.0	51.0	4055.0	0.06144578313253012	56.886948001529674	23.021728866442675	1.0	0.7058823529411765	198.0	8663.0	80.0	0.005872295460941804	19.924858845171276	0.5830070842399538	3.0	26.019223662515376	11.180339887498949	0.1875	0.675429033697874	20.556045219583464	47.12109639666146	11.045361017187261	21.587033144922902	8.246211251235321	2.6178122882419563	8.602325267042627	43.75252525252525	1.8284658894147523
13	232	B	778.0	100.91168815999993	8.744236710010701E-5	33.54101966249684	27.459060435491963	1.2214918912208554	97.0	3.0	115.0	8468.0	0.14781491002570693	71.6289903058225	26.30589287593181	2.0	0.8260869565217391	80.0	5188.0	88.0	0.0027362005759109832	23.194827009486403	0.6915361322607968	6.0	23.08679276123039	6.082762530298219	0.35294117647058826	0.3736611319222725	10.007979801441339	19.470302009466955	7.615773105863909	12.36931687685298	4.123105625617661	3.0	1.0	64.85	1.3569776407093292
14	242	B	869.0	106.91168815999991	3.288364573490823E-5	36.22154055254967	29.068883707497267	1.2460588757733284	96.0	3.0	202.0	9024.0	0.23245109321058688	66.84449573068684	25.495097567963924	3.0	0.3118811881188119	76.0	12233.0	241.0	6.075766655096551E-4	23.194827009486403	0.6403600359249131	7.0710678118654755	21.840329667841555	8.54400374531753	0.4343722427630694	0.5403702434442518	51.340191745909905	75.78414652632644	6.4031242374328485	10.0	4.242640687119285	2.3570226039551585	3.605551275463989	160.96052631578948	1.4972615057630998
14	243	B	1033.0	119.15432883999986	5.365702154248177E-5	39.96248240537617	31.906112267087632	1.2525024067754877	117.0	6.0	139.0	6972.0	0.1345595353339787	26.398033933233474	11.045361017187261	1.0	0.48201438848920863	86.0	9136.0	145.0	3.512628590946841E-4	25.553864678361276	0.6394463792100038	5.830951894845301	25.553864678361276	5.830951894845301	0.28317605697742704	0.28317605697742704	0.49821161261363045	0.49821161261363045	5.385164807134504	10.770329614269007	4.47213595499958	2.408318915758459	0.0	106.23255813953489	1.3649299474605954
14	246	A	837.0	105.74011527999993	8.30511754876161E-5	34.17601498127012	30.083217912982647	1.1360491779877444	80.0	3.0	223.0	9757.0	0.26642771804062126	64.22983093200915	25.179356624028344	1.0	0.40358744394618834	80.0	5209.0	94.0	8.178439840854121E-4	23.706539182259394	0.6936601354854147	7.0710678118654755	23.706539182259394	7.0710678118654755	0.3996803834887158	0.3996803834887158	24.443954780416533	24.443954780416533	5.830951894845301	10.816653826391969	5.830951894845301	1.855040827202527	0.0	65.1125	1.443655212132847
14	247	A	891.0	109.15432883999989	8.649285871048903E-5	36.0	30.0	1.2	109.0	4.0	434.0	12141.0	0.48709315375982043	29.5296461204668	14.7648230602334	1.0	0.03225806451612903	120.0	6190.0	76.0	0.001135244065760135	26.076809620810597	0.7243558228002943	8.246211251235321	24.186773244895647	6.708203932499369	0.47217668268576246	0.4052574202187244	14.036243467926482	26.565051177077976	7.280109889280518	13.038404810405298	5.0	2.6076809620810595	2.23606797749979	51.583333333333336	1.4733441033925685
14	248	B	958.0	113.74011527999988	9.144334001039923E-5	37.107950630558946	31.04834939252005	1.1951666145414717	94.0	3.0	122.0	8361.0	0.12734864300626306	21.942450259936184	10.44030650891055	1.0	0.2540983606557377	110.0	4970.0	73.0	0.0016004566357332732	25.179356624028344	0.6785434440912717	7.280109889280518	26.476404589747453	8.0	0.41084036914256306	0.42105263157894735	31.469506897677114	15.524110996754256	7.280109889280518	14.317821063276353	6.708203932499369	2.1343747458109497	2.23606797749979	45.18181818181818	1.6156941649899397
14	251	B	1291.0	132.2253966399999	1.0577298437136083E-4	42.720018726587654	36.40054944640259	1.1736091728365272	110.0	3.0	54.0	8189.0	0.041828040278853604	8.0	4.0	1.0	0.6481481481481481	104.0	6523.0	88.0	3.2576604747883625E-4	27.073972741361768	0.6337537657611498	8.06225774829855	27.0	9.219544457292887	0.38218767082460553	0.4472135954999579	45.69027719786507	56.54669054592733	6.4031242374328485	11.661903789690601	5.830951894845301	2.0	2.0	62.72115384615385	1.403035413153457
14	254	B	1231.0	129.05382375999986	1.4954974482695067E-4	40.607881008493905	36.49657518178932	1.1126490857354747	86.0	3.0	216.0	6711.0	0.17546709991876522	0.0	0.0	0.0	0.14351851851851852	79.0	9926.0	158.0	3.503004153381224E-4	28.231188426986208	0.6952145181148733	10.0	28.231188426986208	10.0	0.5205792062953536	0.5205792062953536	44.59933674420785	44.59933674420785	6.082762530298219	11.045361017187261	4.0	2.7613402542968153	0.0	125.64556962025317	1.2575055410034253
14	258	A	965.0	113.98275595999988	3.534813068429876E-5	37.64306044943742	31.32091952673165	1.2018504251546631	79.0	3.0	386.0	9750.0	0.4	0.0	0.0	0.0	0.0	106.0	8769.0	109.0	4.515802163482942E-4	20.396078054371138	0.5418283691828771	2.8284271247461903	19.4164878389476	2.23606797749979	0.18181818181818182	0.14285714285714285	63.43494882292201	81.86989764584402	6.708203932499369	11.661903789690601	5.830951894845301	2.0	1.0	82.72641509433963	1.317596077089748
14	260	B	962.0	113.63961019999988	5.576487866875505E-5	37.44329045369811	31.622776601683793	1.1840608092492548	57.0	3.0	84.0	1972.0	0.08731808731808732	0.0	0.0	0.0	0.0	61.0	4700.0	100.0	8.831437703049531E-4	27.018512172212592	0.7215848779535905	8.48528137423857	27.202941017470888	8.602325267042627	0.4615384615384615	0.46246387142126266	12.994616791916506	3.532294583890888	5.830951894845301	9.848857801796104	3.1622776601683795	3.114482300479487	1.4142135623730951	77.04918032786885	1.297872340425532
15	261	B	842.0	108.91168815999988	2.58635892686147E-4	35.608987629529715	28.42534080710379	1.252719813323422	104.0	4.0	96.0	8443.0	0.11401425178147269	54.589376255824725	27.294688127912362	1.0	0.25	71.0	5871.0	95.0	7.738419095274575E-4	18.439088914585774	0.5178212058827154	1.0	17.804493814764857	0.0	0.07142857142857142	0.0	51.84277341263095	-1.0	5.830951894845301	9.848857801796104	5.385164807134504	1.8288869801622232	1.0	82.69014084507042	1.1488673139158576
15	262	B	1086.0	121.7401152799999	7.423615632145465E-5	40.0	32.01562118716424	1.2493900951088486	117.0	3.0	102.0	10124.0	0.09392265193370165	41.78315268770658	19.72308292331602	2.0	0.6176470588235294	100.0	5503.0	77.0	3.252164243095654E-4	22.0	0.55	2.0	21.02379604162864	1.4142135623730951	0.1	0.07402332101976053	0.0	45.0	6.324555320336759	11.704699910719626	5.385164807134504	2.17350820818199	1.4142135623730951	55.03	1.3992367799382155
15	265	B	783.0	101.74011527999991	1.061624160581598E-4	33.734255586866	27.892651361962706	1.209431658148838	158.0	3.0	80.0	6161.0	0.10217113665389528	21.276659681219172	10.04987562112089	3.0	0.475	86.0	6201.0	97.0	0.002909472695177974	18.384776310850235	0.5449883505954142	4.123105625617661	17.11724276862369	2.0	0.2831760569774271	0.13333333333333333	62.723236616886325	76.7594800848128	8.246211251235321	14.866068747318506	4.123105625617661	3.6055512754639896	2.23606797749979	72.1046511627907	1.3452668924367037
15	268	B	1086.0	122.32590171999988	1.5106774238252208E-4	42.44997055358225	31.32091952673165	1.355323253436165	97.0	3.0	112.0	9500.0	0.10313075506445672	14.616020898215643	7.211102550927978	1.0	0.375	65.0	5460.0	107.0	6.340409850444596E-4	28.635642126552707	0.674573898476738	8.06225774829855	28.861739379323623	8.246211251235321	0.40111231483078513	0.39999999999999997	6.911227119024679	0.0	5.0990195135927845	9.219544457292887	4.123105625617661	2.23606797749979	1.0	84.0	1.2738095238095237
15	270	B	752.0	100.5685423999999	5.974082812121254E-5	31.144823004794873	28.160255680657446	1.105985093245707	42.0	3.0	78.0	7608.0	0.10372340425531915	64.7639112956359	23.853720883753127	2.0	0.5256410256410257	110.0	4380.0	58.0	0.0025986504536314467	20.09975124224178	0.6453641184330167	5.0	19.026297590440446	5.0	0.3333333333333333	0.3333333333333333	3.5763343749973515	40.44623202084137	9.219544457292887	16.278820596099706	5.656854249492381	2.8777161083053344	3.1622776601683795	39.81818181818182	1.45662100456621
15	275	B	1194.0	128.81118307999986	1.1342157966121986E-4	40.0	36.0	1.1111111111111112	118.0	4.0	139.0	9950.0	0.11641541038525963	20.787688640958837	8.602325267042627	2.0	0.33093525179856115	66.0	4673.0	100.0	6.277280258628765E-4	31.400636936215164	0.7850159234053791	12.083045973594572	29.427877939124322	10.295630140987	0.6134237196211233	0.535244324104877	24.443954780416533	29.05460409907714	5.385164807134504	8.602325267042627	4.242640687119285	2.0275875100994067	2.0	70.8030303030303	1.4123689278835867
15	279	B	1202.0	126.22539663999986	5.255432041034462E-5	41.677331968349414	34.9857113690718	1.1912672441810963	119.0	4.0	70.0	2653.0	0.05823627287853577	0.0	0.0	0.0	0.11428571428571428	82.0	5483.0	80.0	4.117371483669739E-4	29.068883707497267	0.6974746783112881	8.246211251235321	28.653097563788805	7.615773105863909	0.41972110157675935	0.38663230087833356	17.393322146912055	8.230975101190324	5.656854249492381	11.313708498984761	5.0	2.262741699796952	1.4142135623730951	66.86585365853658	1.1964253146087909
15	280	B	965.0	113.7401152799999	3.3091404468792056E-5	37.36308338453881	31.04834939252005	1.2033838872458729	92.0	4.0	107.0	5184.0	0.11088082901554404	76.08109440265667	31.0	3.0	0.5887850467289719	64.0	4827.0	81.0	0.0010942933684187869	21.18962010041709	0.5671271795835124	2.8284271247461903	21.540659228538015	3.605551275463989	0.16666666666666669	0.2166365803419133	29.475889003245754	40.785821477265955	5.385164807134504	10.0	3.605551275463989	2.773500981126146	1.0	75.421875	1.0739589807333747
15	281	B	1041.0	118.9116881599999	8.707926160726097E-5	40.049968789001575	31.064449134018133	1.2892541121916614	111.0	3.0	135.0	7453.0	0.12968299711815562	33.9733164681644	16.278820596099706	2.0	0.26666666666666666	83.0	8405.0	138.0	5.61877776835931E-4	28.0178514522438	0.6995723667065128	8.246211251235321	27.0	7.0710678118654755	0.4414095681753974	0.3676073110469039	16.89864869403823	10.992507580267727	6.708203932499369	11.180339887498949	4.123105625617661	2.711630722733202	1.4142135623730951	101.26506024096386	1.362760261748959
