# Supplementary material for: Exploiting Single-Cell Quantitative Data to Map Genetic Variants Having Probabilistic Effects
Source: PLoS Genet. 2016 Aug 1;12(8):e1006213. doi: 10.1371/journal.pgen.1006213 (PMC4968810; doi:10.1371/journal.pgen.1006213)
Supplement: S1 Dataset — (ZIP) [file pgen.1006213.s007.zip › data/2014-10-07_morpho/segregants/gaelA11-2_A1B.xls]

image_number	cell_id	Cgroup	Agroup	Dgroup	C11-1_A1B	C11-2_A1B	C12-1_A1B	C12-2_A1B	C13_A1B	C101_A1B	C102_A1B	C103_A1B	C104_A1B	C105_A1B	C106_A1B	C107_A1B	C108_A1B	C109_A1B	C110_A1B	C111_A1B	C112_A1B	C113_A1B	C114_A1B	C115_A1B	C116_A1B	C117_A1B	C118_A1B	C126_A1B	C127_A1B	C128_A1B	A7-1_A1B	A7-2_A1B	A8-1_A1B	A8-2_A1B	A9_A1B	A101_A1B	A102_A1B	A103_A1B	A104_A1B	A120_A1B	A121_A1B	A122_A1B	A123_A1B	D14-3_A1B	D15-3_A1B	D16-3_A1B	D17-3_A1B	D104_A1B	D107_A1B
1	8	large	F	A1	1286.0	651.0	116.22539663999989	79.42640679999998	6.605438711378585E-5	1937.0	198.06601700000002	41.048751503547585	38.27531841800928	57.59772802015229	59.787149060942	29.966648127543394	28.074564523455336	14.317821063276353	41.633422148108494	25.394955291675775	18.384776310850235	48.17780023515678	1.067394940445373	1.072460091781584	0.9952770724290573	0.6833825402723105	0.5062208398133748	120.0	4.0	38.2099463490856	14.0	205.0	736.0	12936.0	0.14285714285714285	0.11306143520908622	0.9360730593607306	-1.0	0.16392136243474387	77.89712622823993	32.74424494758257	2.0	0.3333333333333333	111.0	8871.0	113.0	2.7979367418177667E-4	18.24828759089466	0.44455158616255536
1	16	small	api	A1	1407.0	121.0	124.98275595999986	29.727922040000003	7.230417120159807E-5	1528.0	156.71067799999992	44.77722635447622	38.48376280978771	36.71765058296868	39.73230287195577	11.180339887498949	-1.0	13.416407864998739	19.407186883810393	25.07551054115135	20.591260281974	30.361610506989333	-1.0	1.1635355559121123	-1.0	0.23785618913311757	0.08599857853589196	93.0	7.0	43.278170016764804	80.0	76.0	2867.0	3673.0	0.6153846153846154	0.10209424083769633	0.48717948717948717	-1.0	0.060427741322707944	0.0	0.0	0.0	0.12179487179487179	110.0	16728.0	231.0	4.886190899498851E-4	33.421549934136806	0.7463961628520068
2	24	small	api	A1	933.0	222.0	99.32590171999993	43.041630520000005	7.145661655882442E-5	1155.0	145.19595935999988	37.69615364994153	30.083217912982647	31.180902464039264	47.64254529406472	17.08800749063506	16.025090100558735	11.180339887498949	20.79787787582981	25.96131844203254	16.401219466856727	28.14495351398717	1.0663283253577005	1.2530625466657095	0.8509777330709528	0.4333374253307512	0.2379421221864952	142.0	3.0	34.20526275297414	59.0	114.0	3089.0	7143.0	0.5454545454545454	0.1497835497835498	0.6589595375722543	-1.0	0.18322663286880378	37.1299776008012	16.315224098134284	2.0	0.2658959537572254	81.0	13623.0	248.0	6.403333194367564E-4	21.095023109728988	0.5596067786019784
2	25	small	api	A1	1200.0	217.0	113.56854239999988	43.041630520000005	5.161258651007916E-5	1417.0	159.43860003999998	41.593268686170845	34.88552708502482	40.69133508347511	47.88747173638524	15.524174696260024	17.45324699117632	12.36931687685298	23.200869527257147	25.56934277719156	19.697715603592208	31.275216246118834	0.8894720108016829	1.1922786370633751	0.7460269631203694	0.3789925415120944	0.18083333333333335	135.0	4.0	38.948684188300895	76.0	140.0	3358.0	7125.0	0.6923076923076923	0.1524347212420607	0.6481481481481481	-1.0	0.08576184622381348	44.22009799794779	17.549090728803687	2.0	0.2638888888888889	116.0	5940.0	76.0	5.281835254241715E-4	25.80697580112788	0.6204603921813994
2	28	small	api	A1	1018.0	240.0	102.66904747999993	44.870057640000006	4.70865126187142E-5	1258.0	150.36753223999995	40.049968789001575	32.0624390837628	28.063528871586822	43.098763535385565	17.029386365926403	18.056104424122207	12.806248474865697	20.474422946995816	28.756389917538225	18.788294228055936	29.96587300441985	0.9431373437991336	1.2491242068131947	0.7550388813657655	0.4370358812254565	0.2357563850687623	136.0	4.0	37.64306044943742	52.0	169.0	2748.0	11158.0	0.7272727272727273	0.17567567567567569	0.7647058823529411	-1.0	0.11487731518507552	44.99521895152853	17.1212465956731	4.0	0.5429864253393665	87.0	6261.0	97.0	0.0017565565206910706	25.317977802344327	0.6321597386437187
2	34	small	api	A1	855.0	51.0	93.25483391999994	19.727922040000003	7.662134281228053E-5	906.0	115.3969695199999	35.608987629529715	29.206163733020468	23.225809409231516	31.032210238467258	8.06225774829855	-1.0	12.041594578792296	10.278304000321667	20.88600220063597	15.524174696260024	19.937745512684256	-1.0	1.219228514742257	-1.0	0.21154851937138075	0.05964912280701754	73.0	4.0	32.69556544854363	149.0	29.0	5560.0	879.0	0.46153846153846156	0.19646799116997793	0.16292134831460675	0.10762609072244342	-1.0	14.0	7.0	1.0	0.11235955056179775	74.0	8223.0	148.0	5.575995820069423E-4	15.811388300841896	0.4440280208283674
3	35	small	api	A1	954.0	99.0	101.74011527999988	27.899494920000002	9.9018238582655E-5	1053.0	132.46803731999987	37.53664875824692	31.144823004794873	32.2592483271834	46.954728611632675	11.045361017187261	15.56061254816484	11.045361017187261	16.117581617274226	21.994024493076793	16.278820596099706	22.05426869768413	0.7098281628051917	1.2052291564626325	0.5889570120329225	0.27422315026101113	0.10377358490566038	128.0	4.0	34.48187929913333	70.0	71.0	5105.0	6041.0	0.8333333333333334	0.1339031339031339	0.5035460992907801	-1.0	0.027999702965183983	43.51801651346395	20.264337522473745	1.0	0.48226950354609927	94.0	5150.0	74.0	3.809240753630019E-4	25.495097567963924	0.6792054808132698
3	36	medium	iso	B	909.0	438.0	97.42640679999994	64.355339	7.87081487007381E-5	1347.0	164.61017291999997	38.47076812334269	28.284271247461902	33.989520092996415	55.708331203824784	23.345235059857504	23.12764095032428	12.041594578792296	28.541150945560997	27.294321753800734	16.55294535724685	34.54591387563819	1.009408400536855	1.3601470508735443	0.7421318157390189	0.6605533459948976	0.48184818481848185	123.0	3.0	34.20526275297414	22.0	283.0	1010.0	16135.0	0.7	0.22642910170749814	0.9278688524590164	-1.0	0.12747038975875497	51.26347816538852	18.439088914585774	2.0	0.2754098360655738	244.0	9040.0	47.0	0.0049658527605988285	24.08318915758459	0.6260126930757011
3	38	small	api	A1	848.0	77.0	93.84062035999995	23.142135600000003	4.1045998295219626E-5	925.0	119.39696951999986	36.0	29.0	17.354024636261325	18.43494882292201	9.486832980505138	10.805755985132297	11.704699910719626	8.0	25.0	16.76305461424021	25.298221281347033	0.877942551502933	1.2413793103448276	0.7072314998218071	0.24661106790662757	0.09080188679245282	152.0	12.0	33.83784863137726	81.0	57.0	7112.0	5555.0	0.75	0.1491891891891892	0.41304347826086957	0.004260180912692059	-1.0	50.614624405616674	23.25454323021465	3.0	0.4927536231884058	70.0	3311.0	56.0	6.042644183088394E-4	21.213203435596427	0.5892556509887896
3	39	medium	iso	A1	946.0	432.0	101.01219323999993	63.52691188000001	9.373510143178788E-5	1378.0	166.95331868	41.012193308819754	28.0178514522438	29.357753542791272	46.969279636133436	24.08318915758459	22.43084714657943	12.041594578792296	25.699674047262796	33.442964090130495	18.35755975068582	35.15745342395312	1.0736638255437951	1.4637879488626993	0.7334831704127541	0.6289034010880571	0.45665961945031713	123.0	4.0	37.33630940518894	3.0	233.0	171.0	17015.0	0.0	0.17126269956458637	0.9872881355932204	-1.0	0.2696140085276079	115.25374850658528	53.136067195465685	2.0	0.3305084745762712	82.0	6004.0	97.0	4.3352288100570474E-4	26.1725046566048	0.6381639835628189
3	41	small	api	A1	902.0	197.0	96.49747459999992	40.627416960000005	3.972488544925345E-5	1099.0	139.5391051199999	36.6742416417845	29.966648127543394	32.063650082417325	49.20222602776795	15.524174696260024	15.272840266500761	12.649110640673518	20.2049167706783	24.961083295548395	16.64331697709324	26.69005440818718	1.0164562992458277	1.2238352946813535	0.8305499144069705	0.42102052026136694	0.21840354767184036	130.0	3.0	34.058772731852805	100.0	158.0	4500.0	9000.0	0.6153846153846154	0.23475887170154686	0.6124031007751938	-1.0	0.08464887831067866	45.638217283797715	16.803719424312412	5.0	0.34108527131782945	92.0	5721.0	85.0	3.214193131381445E-4	20.591260281974	0.5614638329293636
3	44	large	iso	A1	1142.0	772.0	106.74011527999987	86.25483391999994	1.5978241193046223E-4	1914.0	195.8233763200001	41.617304093369626	34.40930106817051	10.200699490092688	17.472921343135795	26.248809496813376	35.56127265843515	16.76305461424021	10.812809954974785	41.267911754055845	16.55294535724685	36.01208619989637	0.7381290807258876	1.2094783329344259	0.6102871466370506	0.8080826378511669	0.6760070052539404	145.0	3.0	38.948684188300895	228.0	287.0	9422.0	13598.0	0.0	0.2690700104493208	0.5572815533980583	-1.0	0.12884881082769326	104.77817687739432	48.1666651691993	2.0	0.11650485436893204	76.0	12629.0	212.0	2.914775085726394E-4	28.653097563788805	0.6884899968413319
3	45	medium	iso	A1	760.0	271.0	87.01219323999993	49.284271200000006	6.050313333768384E-5	1031.0	138.71067799999992	33.54101966249684	27.730849247724095	16.927513064147046	31.42956561483851	18.867962264113206	17.14563027300081	12.529964086141668	15.20526224699857	30.832088565414956	15.556349186104045	29.1595780445386	1.100453116256948	1.2095201038695054	0.9098262300365	0.5664064927551301	0.35657894736842105	121.0	3.0	31.622776601683793	28.0	137.0	1558.0	9095.0	0.3333333333333333	0.1600387972841901	0.8303030303030303	-1.0	0.12398409456505385	51.68546425827731	20.55294535724685	2.0	0.4484848484848485	83.0	5028.0	78.0	8.238019749777833E-4	20.248456731316587	0.6036923425424945
3	48	small	api	A1	909.0	96.0	97.01219323999993	26.142135600000003	4.405556882061924E-5	1005.0	125.15432883999988	38.05259518088089	29.017236257093817	37.223570805090475	45.801287330107016	10.63014581273465	13.118459902166045	12.041594578792296	17.922562094862414	21.125375089784455	17.029386365926403	24.999170497534596	0.8103196481912835	1.3113790315429579	0.6179141412974005	0.2694726789170365	0.10561056105610561	87.0	11.0	34.539832078341085	73.0	70.0	3315.0	3551.0	0.7	0.14228855721393036	0.48951048951048953	-1.0	0.019715349244337647	31.46989248733599	11.423574833929543	1.0	0.35664335664335667	102.0	5073.0	54.0	0.003434932258109242	23.021728866442675	0.6049976028444359
3	51	medium	iso	A1	725.0	268.0	85.35533899999996	48.455844080000006	5.068963975900796E-5	993.0	136.22539663999993	32.01562118716424	27.892651361962706	25.76932762433872	34.92841125492966	18.439088914585774	18.31247162723468	10.63014581273465	17.116644302991226	29.613534736479686	15.620499351813308	29.89532758932841	1.006914265312105	1.147815629704677	0.8772439050783576	0.5676955261111438	0.3696551724137931	145.0	4.0	30.805843601498726	39.0	107.0	1683.0	5061.0	0.0	0.1470292044310171	0.7328767123287672	-1.0	0.18138766309300303	48.15211125905684	21.254513934996297	4.0	0.4383561643835616	88.0	6281.0	89.0	4.317085957673451E-4	18.681541692269406	0.5835133287921098
3	52	medium	iso	A1	1006.0	259.0	102.25483391999992	47.041630520000005	4.8571363673467995E-5	1265.0	152.1248915599999	39.20459156782532	31.144823004794873	29.638383688151343	39.54608111140874	18.027756377319946	19.776629987007144	12.206555615733702	20.125193719592826	29.667852016938625	17.46424919657298	31.608666181567642	0.9115686741959488	1.258783572531127	0.7241663254017463	0.46004309739335636	0.25745526838966204	118.0	3.0	36.40054944640259	45.0	136.0	3021.0	9305.0	0.45454545454545453	0.14308300395256918	0.7513812154696132	-1.0	0.11811694699457712	53.24131850100248	18.683325404178696	5.0	0.5414364640883977	135.0	6351.0	77.0	0.0014947003378484773	26.019223662515376	0.6636779678599943
4	53	medium	iso	A1	952.0	242.0	99.91168815999994	46.87005764	5.23631231161159E-5	1194.0	149.19595935999993	37.12142238654117	31.76476034853718	27.907020185101118	37.54354797958186	18.788294228055936	15.733715658441438	11.40175425099138	20.446414797811865	29.18328329345289	16.64331697709324	33.553683103751666	1.1941422252648666	1.1686353675969312	1.0218261900804742	0.46911486036490196	0.2542016806722689	85.0	5.0	34.132096331752024	34.0	162.0	2090.0	13315.0	0.6666666666666666	0.16415410385259632	0.826530612244898	-1.0	0.13437401271925759	43.97449585450933	19.338204702318087	2.0	0.4030612244897959	146.0	5252.0	57.0	0.0010339969943703577	25.059928172283335	0.6750799554860032
4	59	medium	iso	B	967.0	433.0	102.1543288399999	65.11269832	4.3541180449185524E-5	1400.0	169.68124072	39.81205847478876	30.4138126514911	35.36246188706906	51.72766097253054	26.68332812825267	19.859183813647995	11.40175425099138	31.548230564249018	31.531725765167526	17.0	40.18496418355558	1.3436266252752471	1.309012419159388	1.0264429929076513	0.6373953904781003	0.44777662874870733	87.0	4.0	35.0	34.0	229.0	2007.0	16795.0	0.5833333333333334	0.18785714285714286	0.870722433460076	-1.0	0.23315979978383736	86.93584176989738	31.922210482156906	2.0	0.41825095057034223	128.0	6295.0	63.0	0.003646580427677883	31.064449134018133	0.7802773914262657
4	64	small	api	A1	916.0	69.0	96.66904747999992	22.556349160000003	6.425079135531737E-5	985.0	121.63961019999984	34.132096331752024	31.906112267087632	30.699722550814414	37.61650820374342	8.54400374531753	-1.0	12.083045973594572	13.682136469466263	20.027510548790765	15.652475842498529	22.416009826198245	-1.0	1.06976669692724	-1.0	0.2333357961830206	0.07532751091703056	120.0	8.0	32.64965543462902	95.0	20.0	6873.0	995.0	0.4166666666666667	0.116751269035533	0.17391304347826086	0.07030489362949231	-1.0	0.0	0.0	0.0	0.10434782608695652	92.0	7879.0	119.0	8.874269281800057E-4	21.93171219946131	0.642553917177918
4	65	small	api	A1	1134.0	51.0	113.22539663999986	25.142135600000003	5.465668060261959E-5	1185.0	141.19595935999988	42.43819034784589	32.449961479175904	31.948752853889744	39.615614790273526	7.280109889280518	-1.0	11.180339887498949	16.07043077025591	22.465357947121777	20.615528128088304	25.203223068473672	-1.0	1.3078040285218744	-1.0	0.2220538531645813	0.04497354497354497	107.0	4.0	40.311288741492746	157.0	52.0	8562.0	2651.0	0.8333333333333334	0.17637130801687764	0.24880382775119617	0.06167557927848104	-1.0	26.18033988749895	11.180339887498949	1.0	0.2583732057416268	82.0	6599.0	102.0	4.892907523272598E-4	29.154759474226502	0.6869934659149848
4	69	medium	iso	A1	962.0	263.0	101.91168815999991	47.041630520000005	5.474082761872115E-5	1225.0	150.9533186799999	37.33630940518894	31.400636936215164	34.47921568612564	39.70143493010006	18.867962264113206	17.32889231287453	13.038404810405298	21.5607812562246	28.311527623017525	16.55294535724685	33.75268805024696	1.0888152527842314	1.1890303206597703	0.9157169786722247	0.46159210360783454	0.2733887733887734	123.0	3.0	34.785054261852174	56.0	178.0	3346.0	11199.0	0.5	0.1910204081632653	0.7606837606837606	-1.0	0.11089854989042891	51.68486027979865	18.545310727473616	3.0	0.47863247863247865	97.0	5155.0	59.0	0.0011782794826307084	23.194827009486403	0.6212404862453498
4	70	medium	api	A1	941.0	394.0	95.84062035999993	59.69848476000001	4.854852604436608E-5	1335.0	158.36753223999992	36.22154055254967	32.14031735997639	52.052306007841196	60.46121774044191	22.847319317591726	21.83493509398976	13.92838827718412	31.91471103563065	19.601548825542235	15.264337522473747	36.682640459911156	1.0463653415613143	1.1269814217097784	0.9284672501289694	0.6228933466390184	0.41870350690754515	93.0	4.0	31.78049716414141	20.0	260.0	589.0	10881.0	0.42857142857142855	0.20973782771535582	0.9285714285714286	-1.0	0.23471160401528002	37.382739697407175	15.0	1.0	0.20714285714285716	133.0	9874.0	92.0	6.343221063479028E-4	23.08679276123039	0.6373774391990981
4	73	medium	iso	B	821.0	224.0	84.84062035999995	39.627416960000005	5.9759814358223205E-5	1045.0	127.29646443999984	35.77708763999664	30.4138126514911	5.906141113770502	14.620873988631665	10.63014581273465	31.65119035843316	22.02271554554524	4.024922359499621	23.541934982127163	13.038404810405298	15.945218719101963	0.33585295505015184	1.1763433953500924	0.2855058789616432	0.4670807072349421	0.2728380024360536	88.0	7.0	30.23243291566195	82.0	118.0	2300.0	4025.0	0.5555555555555556	0.19138755980861244	0.59	-1.0	0.04632095916314873	0.0	0.0	0.0	0.085	79.0	5352.0	84.0	7.253840484315694E-4	28.792360097775937	0.8047709301409935
5	75	small	api	A1	856.0	154.0	97.32590171999992	40.627416960000005	6.88006759596593E-5	1010.0	140.3675322399999	36.235341863986875	28.42534080710379	25.76932762433873	34.65394343559774	14.560219778561036	13.198659343890501	9.219544457292887	16.586017106059494	27.510663998954414	17.46424919657298	29.168973623050594	1.1031589951066345	1.2747548783981961	0.8653891142529442	0.41743684098486294	0.17990654205607476	154.0	4.0	34.9857113690718	61.0	82.0	6641.0	9180.0	0.9	0.14158415841584157	0.5734265734265734	-1.0	0.01801183798052778	61.4275437826532	25.307866266600463	4.0	0.5804195804195804	81.0	4671.0	72.0	7.717270853497294E-4	21.400934559032695	0.5906094287550351
5	77	small	api	A1	800.0	128.0	90.91168815999993	32.384776280000004	6.780903939762104E-5	928.0	126.12489155999982	33.97057550292606	28.319604517012593	27.777972779223916	33.151733761585575	12.165525060596439	13.614856829425698	11.045361017187261	13.835503021122397	24.753170531703024	15.524174696260024	25.299985745488165	0.8935477774766732	1.1995427225164366	0.7449070055647222	0.3562223618926144	0.16	169.0	4.0	32.01562118716424	63.0	73.0	6064.0	7134.0	0.8333333333333334	0.14655172413793102	0.5367647058823529	-1.0	0.021354860379911248	39.383094966445036	13.54400374531753	3.0	0.5955882352941176	74.0	6911.0	129.0	2.687638068036682E-4	24.758836806279895	0.7288318328356636
5	82	medium	iso	A1	996.0	280.0	103.08326103999991	51.284271200000006	4.743420556134097E-5	1276.0	157.19595935999993	38.63935817272331	31.575306807693888	31.35276166685597	42.442858559201674	18.867962264113206	17.717241945454656	10.816653826391969	22.205337784458543	29.26337361114258	18.384776310850235	32.903885411807174	1.064949179008856	1.2237207514103439	0.8702550625062926	0.49750338398879246	0.28112449799196787	99.0	4.0	36.40054944640259	48.0	160.0	2546.0	10704.0	0.5	0.16300940438871472	0.7692307692307693	-1.0	0.1419414207209947	46.64588252773514	19.527300430865456	2.0	0.40865384615384615	71.0	5741.0	97.0	8.085795305399686E-4	30.59411708155671	0.7917863683137992
5	84	small	api	A1	836.0	118.0	93.32590171999993	30.556349160000003	7.885181824193697E-5	954.0	126.71067799999983	35.805027579936315	28.0178514522438	29.445428729925595	48.895848013087516	11.045361017187261	13.946424185217639	12.041594578792296	16.254700508208217	21.12938606334819	16.55294535724685	21.57181245638586	0.791985161966798	1.2779362343670675	0.619737621227283	0.32741552555984266	0.14114832535885166	106.0	3.0	32.7566787083184	39.0	58.0	3909.0	7431.0	0.38461538461538464	0.10167714884696016	0.5979381443298969	-1.0	0.07276146926991492	28.925355108663897	10.073592581964586	1.0	0.5979381443298969	89.0	7978.0	112.0	4.972191761461298E-4	22.80350850198276	0.6368800708524218
5	85	medium	api	A1	1094.0	360.0	109.81118307999989	59.355339	1.0853502492667191E-4	1454.0	171.58073563999997	38.91015291668744	34.438350715445125	41.590663979509856	61.74416095379267	22.20360331117452	19.676761070003423	11.40175425099138	31.251483452240375	24.33333718342582	17.72004514666935	35.47908229485968	1.1284175902823348	1.129849487804791	0.9987326652462016	0.5405218060236936	0.3290676416819013	92.0	3.0	36.6742416417845	40.0	173.0	1718.0	8939.0	0.0	0.14649243466299863	0.812206572769953	-1.0	0.24536687578519945	69.60656599778463	31.517072904786723	1.0	0.2535211267605634	160.0	9057.0	59.0	0.0027685603917863783	28.792360097775937	0.739970366074499
5	89	small	api	A1	857.0	207.0	94.91168815999991	41.798989840000004	8.927487443132147E-5	1064.0	138.7106779999999	36.24913792078372	28.231188426986208	25.866356794094514	51.519801751656985	16.492422502470642	15.129794585746923	12.36931687685298	21.269471337080855	23.732617623689787	16.401219466856727	27.170208866249713	1.0900625523367904	1.2840103424811244	0.8489515358812734	0.4403987606830493	0.24154025670945156	68.0	4.0	33.015148038438355	30.0	101.0	1474.0	5624.0	0.5384615384615384	0.1231203007518797	0.7709923664122137	-1.0	0.11184868162800558	43.29431191976829	16.430525824321766	2.0	0.366412213740458	78.0	6487.0	107.0	5.155463368039537E-4	24.413111231467404	0.673481153808901
6	91	medium	iso	A1	1072.0	309.0	107.0121932399999	54.11269832	7.080426401488902E-5	1381.0	163.53910511999996	39.05124837953327	33.06055050963308	36.70285503016312	44.121598612130825	21.2602916254693	17.32485251035489	12.041594578792296	25.58176861059262	29.4610944157206	18.027756377319946	36.7457289512869	1.227155706679883	1.1812038147445438	1.038902593575925	0.5056685288062418	0.28824626865671643	85.0	5.0	37.57658845611187	114.0	237.0	6309.0	15752.0	0.8	0.2541636495293266	0.6752136752136753	-1.0	0.10892192057713182	107.42392209712042	47.12025999698981	5.0	0.3475783475783476	151.0	19805.0	214.0	0.0014698699050238048	27.018512172212592	0.6918731997918145
6	92	small	api	A1	1167.0	239.0	110.7401152799999	45.627416960000005	4.0300889895072606E-5	1406.0	158.36753223999995	42.95346318982906	32.55764119219941	68.04907159545499	78.46537934635529	17.46424919657298	18.08357531465831	13.92838827718412	32.197636634977556	10.19729893944359	16.64331697709324	32.86130154946998	0.9657520093615938	1.3193051344309432	0.7320156529051577	0.4120224802424465	0.20479862896315337	105.0	4.0	34.66987164671943	12.0	111.0	804.0	10482.0	0.2857142857142857	0.08748221906116643	0.9024390243902439	-1.0	0.12000979175249497	43.57903639284251	17.47213595499958	1.0	0.6097560975609756	151.0	10109.0	96.0	4.991479378641658E-4	29.068883707497267	0.6767529681839597
6	95	large	iso	A1	983.0	510.0	102.98275595999988	71.35533899999999	4.547679696826175E-5	1493.0	176.75230851999996	38.01315561749642	31.400636936215164	31.862099281674773	40.10308303239083	27.892651361962706	22.771899985288172	11.40175425099138	26.67497563746808	37.86547395249475	17.46424919657298	41.410173471493685	1.224871503035882	1.2105854952787556	1.0118009077531835	0.6928862830949633	0.5188199389623601	107.0	3.0	35.84689665786984	102.0	389.0	3033.0	13281.0	0.75	0.32886805090421967	0.7922606924643585	-1.0	0.17363361615514428	14.142135623730951	7.0710678118654755	1.0	0.04684317718940937	111.0	15447.0	203.0	9.442114551297582E-4	28.844410203711913	0.7588007292516282
6	96	small	api	A1	916.0	185.0	97.32590171999992	38.79898984	7.175139433638495E-5	1101.0	138.12489155999987	36.069377593742864	31.144823004794873	23.198590513648185	37.993200359919456	14.142135623730951	18.143875984181623	13.038404810405298	15.719705684590474	25.42958744309025	16.15549442140351	25.536913689985507	0.7794440193517906	1.1581179186084902	0.6730264740988668	0.3986501964463898	0.2019650655021834	84.0	4.0	33.24154027718932	45.0	66.0	3055.0	5654.0	0.21428571428571427	0.1008174386920981	0.5945945945945946	-1.0	0.17808141770412306	55.033955104350234	21.474235996140827	2.0	0.6666666666666666	89.0	7816.0	114.0	4.3804069412746465E-4	24.413111231467404	0.6768376074141759
6	99	medium	iso	A1	798.0	276.0	92.84062035999993	52.041630520000005	5.9962935125661136E-5	1074.0	147.2964644399999	33.61547262794322	28.653097563788805	27.42874122167757	24.403281020438925	20.808652046684813	16.933659212632914	9.486832980505138	15.945038343873954	32.35252307141562	15.264337522473747	38.593209332259754	1.2288337556221198	1.1731880838749442	1.0474311600262616	0.5605480695648385	0.3458646616541353	89.0	6.0	31.827660925679098	106.0	115.0	4207.0	5169.0	0.2	0.20577281191806332	0.5203619909502263	-1.0	0.13016025958037206	35.1851166725476	17.57672967269137	2.0	0.14479638009049775	110.0	4613.0	53.0	0.0011347707663995363	25.553864678361276	0.7601816271093971
6	104	medium	iso	A1	830.0	285.0	91.84062035999993	51.041630520000005	3.5758503295004995E-5	1115.0	145.2964644399999	33.54101966249684	29.068883707497267	27.414514493072488	36.86989764584402	20.12461179749811	17.642961677558795	11.180339887498949	18.782971010998235	30.410524493997137	16.401219466856727	31.30495168499706	1.1406594972711346	1.1538461538461537	0.98857156430165	0.5557631287759742	0.3433734939759036	84.0	3.0	32.202484376209235	5.0	140.0	315.0	11769.0	0.0	0.13004484304932734	0.9655172413793104	-1.0	0.23384466459911424	43.248076307375115	19.1245154965971	2.0	0.5172413793103449	101.0	3762.0	50.0	2.431536401371379E-4	18.439088914585774	0.5497474167490214
6	106	medium	api	B	905.0	412.0	95.4974745999999	62.94112544	5.968456454220298E-5	1317.0	160.85281359999993	34.655446902326915	31.11269837220809	22.273716564538518	26.9901313020967	24.351591323771842	21.1300673395479	13.0	16.6784748622356	37.47665940288702	16.55294535724685	36.74992111002643	1.1524616051835483	1.1138682504402588	1.0346480427357863	0.6590868052127534	0.4552486187845304	98.0	3.0	34.0	65.0	217.0	2603.0	10235.0	0.6153846153846154	0.214123006833713	0.7695035460992907	-1.0	0.2230280319744655	56.995153702797126	24.615528128088304	3.0	0.25177304964539005	183.0	5066.0	33.0	0.0011373599856438113	20.615528128088304	0.5948712243183939
6	108	small	api	A1	780.0	134.0	93.08326103999994	34.384776280000004	1.2162818294987015E-4	914.0	129.88225087999984	33.24154027718932	28.160255680657446	14.250032697803595	11.674868809750858	12.041594578792296	15.643309784053258	10.04987562112089	6.40764532039939	28.01821151581176	16.1245154965971	31.66493389237974	0.7697600280899289	1.180441706714406	0.6520949096524623	0.36939806250690016	0.1717948717948718	63.0	5.0	32.38826948140329	105.0	120.0	2915.0	3577.0	0.8181818181818182	0.2461706783369803	0.5333333333333333	0.09899961383484882	-1.0	0.0	0.0	0.0	0.03111111111111111	114.0	5136.0	61.0	0.003247708194924608	17.029386365926403	0.512292337356345
7	113	medium	iso	A1	948.0	412.0	99.91168815999994	60.52691188000001	8.0548809861353E-5	1360.0	162.8528135999999	37.12142238654117	29.966648127543394	26.952178931228957	47.48955292199915	22.80350850198276	22.22392287984786	12.649110640673518	26.238218726045794	30.233611585249793	18.027756377319946	35.593937950210275	1.0260793571534779	1.238757909411349	0.8283130621067559	0.6058041155612482	0.4345991561181435	96.0	4.0	35.22782990761707	70.0	256.0	2819.0	12506.0	0.46153846153846156	0.23970588235294119	0.7852760736196319	-1.0	0.1755835486268179	54.87554661983633	20.605551275463988	3.0	0.24846625766871167	220.0	5535.0	31.0	0.0026356414353218135	21.470910553583888	0.5783967631953788
7	118	medium	iso	A1	1042.0	486.0	103.91168815999991	67.355339	7.665781669332497E-5	1528.0	173.68124071999998	39.6232255123179	32.38826948140329	25.362166948931176	48.46567403528627	24.20743687382041	26.063544500846714	13.601470508735444	25.64152682835349	32.974901626443014	17.72004514666935	34.254534629250045	0.9287852952246766	1.223381988193867	0.7591948419936143	0.6481979091349993	0.46641074856046066	79.0	3.0	36.6742416417845	8.0	260.0	354.0	15251.0	0.16666666666666666	0.17539267015706805	0.9701492537313433	-1.0	0.25878187579000256	51.15098317924194	17.88854381999832	4.0	0.27238805970149255	84.0	5032.0	77.0	2.9645277136512683E-4	31.400636936215164	0.7924805850662882
7	119	small	api	A1	944.0	61.0	99.5685423999999	20.727922040000003	6.225065278733713E-5	1005.0	122.71067799999985	38.28837943815329	29.832867780352597	16.313852426260553	20.20755998135769	8.54400374531753	-1.0	12.083045973594572	6.633866560225742	25.441737803693954	17.88854381999832	19.20510576381109	-1.0	1.2834293947217956	-1.0	0.20817741769010795	0.0646186440677966	95.0	3.0	36.71511950137164	89.0	45.0	8417.0	5551.0	0.75	0.13333333333333333	0.3358208955223881	-1.0	0.018645959098337613	29.342685100906085	11.06225774829855	3.0	0.3805970149253731	121.0	5767.0	60.0	2.169348767027974E-4	21.2602916254693	0.5552674711608195
7	120	small	api	A1	947.0	82.0	101.32590171999992	23.313708480000003	9.536759962216545E-5	1029.0	127.05382375999986	37.94733192202055	29.732137494637012	31.328692867804172	39.55966796899449	9.433981132056603	-1.0	12.529964086141668	14.862705002791383	22.13093492247868	17.029386365926403	23.336690168771604	-1.0	1.276306889434551	-1.0	0.23008636571944066	0.08658922914466737	91.0	4.0	34.713109915419565	45.0	28.0	7174.0	4016.0	0.5	0.07094266277939747	0.3835616438356164	0.009494475471112207	-1.0	29.334493591957674	13.416407864998739	3.0	0.7397260273972602	158.0	6075.0	70.0	0.0022604996343596486	18.384776310850235	0.4844813951249544
7	122	small	api	A1	1100.0	56.0	109.74011527999988	19.485281360000002	8.751706669019008E-5	1156.0	131.63961019999985	40.607881008493905	32.01562118716424	71.82908515833708	82.99873244250466	7.0710678118654755	-1.0	12.727922061357855	22.335565842755592	6.4031242374328485	16.64331697709324	22.503363176708724	-1.0	1.2683771078842752	-1.0	0.17755841890892557	0.05090909090909091	90.0	3.0	33.54101966249684	94.0	17.0	3748.0	668.0	0.5	0.09602076124567474	0.15315315315315314	0.012550278135650364	-1.0	18.490080380933197	9.245040190466598	1.0	0.14414414414414414	83.0	15173.0	175.0	4.167078539151073E-4	27.586228448267445	0.6793318873865215
7	123	medium	F	A1	918.0	405.0	98.1543288399999	60.284271200000006	5.308356194375675E-5	1323.0	160.85281359999996	37.53664875824692	29.068883707497267	22.833654177917538	38.37389335301776	23.345235059857504	20.99385277603342	12.36931687685298	20.726410740891485	34.194639532842935	17.88854381999832	33.387119258399146	1.1120033711253048	1.2912999733995874	0.8611503090159207	0.6141784260811218	0.4411764705882353	82.0	3.0	35.35533905932738	27.0	186.0	1084.0	8127.0	0.23076923076923078	0.16099773242630386	0.8732394366197183	-1.0	0.0932798620289257	57.19434704297802	22.72042354589424	1.0	0.23943661971830985	77.0	6813.0	79.0	8.342747568634301E-4	24.041630560342615	0.6404842029234321
8	124	medium	iso	A1	944.0	242.0	97.42640679999994	44.455844080000006	8.241445182984973E-5	1186.0	144.71067799999986	38.2099463490856	30.265491900843113	40.70415948872849	67.93651902164157	17.0	18.443417139530276	13.892443989449804	26.066511344992644	17.643856632150897	15.811388300841896	28.126245847176083	0.9217380852685612	1.2624921634933406	0.7300941042818783	0.4563017927086277	0.2563559322033898	101.0	3.0	33.24154027718932	52.0	113.0	3768.0	10838.0	0.46153846153846156	0.1391231028667791	0.6848484848484848	-1.0	0.15610819511114762	97.75214243364793	35.22828448217638	2.0	0.6060606060606061	81.0	9077.0	146.0	9.048230109648519E-4	17.72004514666935	0.4637547769572675
8	125	large	E	B	979.0	823.0	99.91168815999991	91.25483391999994	4.134813025415977E-5	1802.0	193.58073564000006	36.89173349139343	31.906112267087632	29.92212985606355	31.350466234398198	34.438350715445125	29.63579435333666	13.92838827718412	25.91366437749605	44.12947551282848	17.0	49.80796260811731	1.1620525606585521	1.156259126231705	1.0050104983350299	0.913354939753027	0.8406537282941777	143.0	4.0	34.66987164671943	354.0	391.0	17599.0	20478.0	0.35714285714285715	0.4134295227524972	0.5248322147651007	-1.0	0.08653432510738746	160.29338816047786	61.32292393333131	6.0	0.24697986577181208	164.0	12121.0	75.0	0.004188753523453128	36.069377593742864	0.977708938566348
8	126	small	api	A1	1004.0	128.0	103.91168815999991	31.384776280000004	5.7457892866282695E-5	1132.0	137.2964644399999	38.07886552931954	32.69556544854363	37.203008889765385	51.80905017961341	12.529964086141668	12.79468608751784	12.083045973594572	20.483803526116716	21.256705319679906	17.46424919657298	26.062325299174667	0.9793100042028832	1.1646492423949102	0.8408626121535895	0.30203316716089457	0.12749003984063745	158.0	5.0	34.92849839314596	92.0	64.0	6394.0	4020.0	0.5833333333333334	0.13780918727915195	0.41025641025641024	0.019147411451492673	-1.0	53.715665427823154	23.268248948362437	2.0	0.3782051282051282	76.0	9256.0	158.0	5.624474440235475E-4	20.024984394500787	0.5258818537827019
8	127	medium	iso	A1	818.0	400.0	90.01219323999995	61.52691188000001	8.537980022307882E-5	1218.0	154.36753223999995	34.20526275297414	28.600699292150182	15.068488159492205	36.86989764584402	22.80350850198276	21.46999452457836	12.36931687685298	19.119864820893234	32.76143671973683	15.811388300841896	31.866441368155392	1.062110587679835	1.1959589660229812	0.888082800375465	0.6835397479533746	0.4889975550122249	132.0	4.0	32.449961479175904	54.0	265.0	2193.0	13814.0	0.6153846153846154	0.2619047619047619	0.8307210031347962	-1.0	0.16748765511385205	45.59665445070448	18.0	4.0	0.25391849529780564	108.0	8852.0	105.0	9.967973304752643E-4	23.430749027719962	0.6850042111044056
8	129	small	api	A1	960.0	94.0	100.91168815999993	24.727922040000003	5.9907458829295536E-5	1054.0	128.46803731999987	37.36308338453881	31.04834939252005	32.87813563301558	47.52949420483775	9.433981132056603	12.267571883337919	11.661903789690601	16.058631827165676	20.613012044826586	16.76305461424021	21.770725689361395	0.7690177992655612	1.2033838872458729	0.63904611605327	0.24504517257498254	0.09791666666666667	134.0	3.0	34.713109915419565	50.0	31.0	6596.0	3745.0	0.6363636363636364	0.07685009487666034	0.38271604938271603	0.041115235005317836	-1.0	16.39870327879162	6.433978400210179	1.0	0.6172839506172839	110.0	10763.0	143.0	8.500497252651829E-4	22.47220505424423	0.601454778851133
8	132	medium	iso	A1	1049.0	436.0	105.08326103999991	64.76955256000001	9.843164877344345E-5	1485.0	172.26702715999997	39.81205847478876	31.78049716414141	43.152389734005396	64.37158112178246	24.73863375370596	21.78006309751215	13.341664064126334	33.90932425297466	24.354559212916286	17.204650534085253	37.6094094228638	1.1358384795740906	1.2527198133234219	0.9066979443398048	0.6163641280160262	0.4156339370829361	134.0	3.0	35.0	20.0	242.0	855.0	14254.0	0.0	0.17643097643097644	0.9236641221374046	-1.0	0.24492846227507106	45.11140425745176	16.1245154965971	3.0	0.31297709923664124	129.0	10630.0	110.0	0.0011629802929297465	26.68332812825267	0.6702323152958809
8	134	small	api	A1	958.0	77.0	102.3969695199999	28.627416960000005	4.672846628637477E-5	1035.0	133.43860003999987	37.12142238654117	31.304951684997057	54.977712620150584	62.744671625056924	10.0	-1.0	10.04987562112089	22.412934271119198	13.416407864998737	16.1245154965971	25.212121212121218	-1.0	1.1858003411112648	-1.0	0.2795728925787064	0.08037578288100208	178.0	4.0	33.24154027718932	69.0	45.0	4191.0	2808.0	0.7272727272727273	0.11014492753623188	0.39473684210526316	0.013253758729783082	-1.0	33.11859793589525	10.385164807134505	4.0	0.4298245614035088	92.0	7750.0	121.0	3.723305137782575E-4	21.400934559032695	0.576511706264571
8	139	small	api	A1	796.0	85.0	90.18376611999994	24.727922040000003	5.909481629924623E-5	881.0	116.9116881599999	34.0147027033899	29.017236257093817	36.86989764584402	51.08338967289183	9.219544457292887	11.691527177900467	12.041594578792296	16.02248312303154	17.954845712524797	15.0	20.59283495583862	0.7885663110564234	1.1722240671722952	0.6727095383382183	0.27419482578601384	0.10678391959798995	133.0	9.0	30.528675044947494	50.0	34.0	5953.0	3068.0	0.5	0.09534619750283768	0.40476190476190477	0.037621539825979225	-1.0	56.95903803474936	28.162277660168378	2.0	0.6190476190476191	74.0	6450.0	109.0	3.3604565150825597E-4	18.110770276274835	0.532439469902229
8	142	small	api	A1	837.0	112.0	94.76955255999995	29.142135600000003	8.290893239701744E-5	949.0	126.32590171999988	35.014282800023196	29.017236257093817	32.7352262721076	39.996962294953484	12.041594578792296	13.209076860203545	10.63014581273465	15.85067451387673	23.05526253681207	16.64331697709324	24.660830225939936	0.91161514966056	1.2066718721864247	0.7554789091161646	0.3075052568339362	0.13381123058542413	121.0	8.0	32.7566787083184	69.0	63.0	4722.0	4662.0	0.7777777777777778	0.13909378292939936	0.4772727272727273	0.009868560851505673	-1.0	76.25640560985914	33.31654615871149	3.0	0.4393939393939394	87.0	8930.0	126.0	3.775118705156762E-4	17.11724276862369	0.4888645832440798
9	144	small	api	A1	791.0	135.0	89.35533899999994	30.970562720000004	1.9393441937319038E-4	926.0	122.32590171999989	35.22782990761707	27.16615541441225	29.538782259558097	48.15334108822719	12.041594578792296	16.72610767333	13.45362404707371	16.464255718306127	20.76112690207115	15.231546211727817	22.101660935758012	0.7199280797404395	1.2967543390010912	0.5551769198590155	0.3466000248737238	0.1706700379266751	151.0	5.0	31.622776601683793	103.0	53.0	5544.0	2833.0	0.45454545454545453	0.16846652267818574	0.33974358974358976	0.02721376547116101	-1.0	47.29102440085359	23.323807579381203	2.0	0.2564102564102564	103.0	6271.0	67.0	5.913604936147676E-4	20.0	0.5677329558036596
9	146	medium	iso	A1	873.0	347.0	97.3259017199999	57.11269832000001	5.2332158574100526E-5	1220.0	156.85281359999993	37.20215047547655	28.600699292150182	21.740779054471716	29.51841694460103	21.93171219946131	19.031774256787696	10.770329614269007	17.794670241882567	35.97814128560213	18.867962264113206	36.116401681699976	1.1523734941128438	1.300742687983407	0.8859350160172065	0.5868191027328923	0.3974799541809851	146.0	4.0	36.05551275463989	228.0	223.0	5599.0	6947.0	0.5454545454545454	0.369672131147541	0.49445676274944567	-1.0	0.12528133890742593	0.0	0.0	0.0	0.019955654101995565	88.0	7394.0	104.0	3.94505070531328E-4	24.413111231467404	0.6562284953812116
9	147	medium	F	A1	952.0	254.0	100.32590171999993	47.455844080000006	5.125625379903696E-5	1206.0	150.61017291999988	38.07886552931954	30.463092423455635	31.258485308574578	46.82796824430501	17.46424919657298	18.55279045920248	12.083045973594572	21.534254988994498	26.392593004804233	17.26267650163207	29.527184208638854	0.9413273563875364	1.25	0.7530618851100291	0.47301687068255577	0.2668067226890756	124.0	4.0	35.014282800023196	69.0	165.0	4906.0	11209.0	0.6666666666666666	0.19402985074626866	0.7051282051282052	-1.0	0.08336596686514215	50.656338321953584	19.527300430865456	4.0	0.3717948717948718	84.0	6993.0	108.0	8.301192401031115E-4	21.93171219946131	0.5759549790834648
9	152	medium	F	A1	821.0	240.0	93.25483391999992	46.455844080000006	1.2919861118052347E-4	1061.0	142.12489155999987	34.92849839314596	28.231188426986208	27.20571210565417	43.06941255883301	18.027756377319946	15.927190603653083	10.770329614269007	19.640122866965683	28.124922974939835	16.0312195418814	28.76056017404997	1.131885517411029	1.2372308903495464	0.9148539098399371	0.4981601717274287	0.292326431181486	112.0	3.0	32.38826948140329	4.0	89.0	231.0	6457.0	0.6363636363636364	0.08765315739868049	0.956989247311828	-1.0	0.08337726289625806	32.85185575120221	12.206555615733702	3.0	0.7419354838709677	75.0	5238.0	92.0	4.148871429859035E-4	21.840329667841555	0.6252868194335918
9	153	medium	iso	A1	1042.0	351.0	105.3969695199999	55.284271200000006	6.214799565507737E-5	1393.0	163.09545427999993	40.24922359499622	31.304951684997057	36.02737338510361	45.85509739626673	21.18962010041709	20.329091213280908	12.083045973594572	25.938388538997557	29.516097302997224	18.24828759089466	36.14699899482915	1.0423299240535653	1.2857142857142858	0.8107010520416619	0.5245337835781833	0.33685220729366605	119.0	3.0	37.33630940518894	37.0	130.0	2170.0	8993.0	0.3333333333333333	0.1198851399856425	0.7784431137724551	-1.0	0.14432500539212104	108.6381196595706	38.751025650343934	3.0	0.4491017964071856	117.0	8568.0	94.0	4.548060325731817E-4	19.235384061671343	0.47790695928014587
9	157	small	api	A1	792.0	83.0	91.49747459999995	25.313708480000003	1.1029500028532965E-4	875.0	118.81118307999986	36.235341863986875	27.730849247724095	23.772348811364708	47.98428214359336	8.246211251235321	15.685199855452739	12.36931687685298	12.943164763297675	18.78774051763882	15.0	17.421049895627778	0.5257319847517685	1.306679847425183	0.4023418481487452	0.2766601875151647	0.10479797979797979	124.0	3.0	32.01562118716424	63.0	50.0	5513.0	5112.0	0.6153846153846154	0.12914285714285714	0.4424778761061947	-1.0	0.043645880272529775	24.930106595800748	10.0	2.0	0.35398230088495575	92.0	5942.0	88.0	6.193916289618849E-4	18.384776310850235	0.507371404963127
9	158	small	api	A1	1021.0	61.0	103.1543288399999	21.0710678	5.590840158485265E-5	1082.0	127.05382375999984	39.698866482558415	31.89043743820395	44.28084388345491	64.1129737336733	7.615773105863909	-1.0	13.92838827718412	18.741089253187475	15.051533894137556	17.029386365926403	20.83137937780422	-1.0	1.2448517383772277	-1.0	0.20426741210912056	0.059745347698334964	139.0	10.0	34.713109915419565	49.0	33.0	4459.0	2959.0	0.42857142857142855	0.07578558225508318	0.4024390243902439	0.006977089367925295	-1.0	15.595241580617241	6.123105625617661	2.0	0.5	79.0	7316.0	117.0	5.520533785612093E-4	29.0	0.7304994466968237
9	161	small	api	A1	925.0	212.0	100.15432883999989	45.870057640000006	5.154229134983616E-5	1137.0	148.85281359999993	37.48332962798263	30.4138126514911	27.681061568485262	28.726899550399366	16.76305461424021	15.558247173748848	9.219544457292887	15.793687643961361	31.104288398173598	18.027756377319946	32.860027588179484	1.0774385075025812	1.2324442863346476	0.8742289768788969	0.4579937599430081	0.22918918918918918	118.0	4.0	35.4682957019364	51.0	158.0	1552.0	6006.0	1.0	0.1838170624450308	0.7559808612440191	-1.0	0.1033278760500858	24.419237995470898	10.816653826391969	2.0	0.14832535885167464	88.0	6579.0	87.0	2.5872769842252917E-4	26.870057685088806	0.7168535440093177
10	164	medium	api	A1	941.0	356.0	100.49747459999992	57.52691188000001	1.4286070566404575E-4	1297.0	160.02438647999992	38.01315561749642	29.966648127543394	37.905250832388965	63.43494882292201	20.0	24.001902472536624	12.806248474865697	28.62167011199731	23.459413845949896	17.26267650163207	32.00000000000001	0.8332672804951329	1.2685154327472883	0.6568838336404655	0.5724214673947643	0.3783209351753454	165.0	3.0	34.713109915419565	15.0	156.0	612.0	8465.0	0.18181818181818182	0.1318427139552814	0.9122807017543859	-1.0	0.26007170610059815	43.97809496311098	17.11724276862369	1.0	0.25146198830409355	87.0	7902.0	124.0	5.828880349322557E-4	23.08679276123039	0.6073369176066027
10	166	small	api	A1	878.0	91.0	98.01219323999993	28.556349160000003	9.164360996644461E-5	969.0	129.39696951999986	36.05551275463989	29.017236257093817	23.7358753394477	32.23443421894138	10.295630140987	14.279393753056922	9.433981132056603	12.36981437582261	24.089130812005436	17.08800749063506	23.191166883233347	0.721013112953967	1.2425550260950655	0.5802665457962612	0.2913550673238666	0.10364464692482915	183.0	13.0	34.539832078341085	169.0	54.0	9056.0	3001.0	0.8888888888888888	0.2301341589267286	0.242152466367713	0.09089450587768351	-1.0	68.78936033629118	30.675723300355934	2.0	0.273542600896861	77.0	6098.0	82.0	7.090790570017038E-4	20.09975124224178	0.5574667979074904
10	168	small	api	A1	855.0	63.0	93.49747459999992	20.899494920000002	7.284671462132929E-5	918.0	116.81118307999986	36.40054944640259	27.80287754891569	40.53284093861072	60.94539590092286	7.0710678118654755	-1.0	13.152946437965905	16.620628237791372	14.63877252575509	15.297058540778355	19.013315671904945	-1.0	1.3092367645169236	-1.0	0.2235300473024757	0.07368421052631578	134.0	6.0	31.953090617340916	53.0	13.0	5612.0	1588.0	0.42857142857142855	0.0718954248366013	0.19696969696969696	0.031215611362732803	-1.0	10.019764837837084	5.0	1.0	0.4696969696969697	72.0	4512.0	77.0	6.849997504430671E-4	20.248456731316587	0.556267887140855
10	169	small	api	A1	1419.0	86.0	122.56854239999987	22.899494920000002	6.45358328008222E-5	1505.0	147.8822508799999	43.829214001622255	40.22437072223753	1.0322446915657224	1.087763840384092	7.211102550927978	-1.0	14.212670403551895	0.18252665903851015	26.501346841721393	20.0	9.614803401237277	-1.0	1.0896183884212223	-1.0	0.1868301153918269	0.06060606060606061	115.0	5.0	43.01162633521314	66.0	47.0	4822.0	3924.0	0.5	0.07508305647840531	0.415929203539823	0.011430759322052397	-1.0	22.35485232892966	10.099019513592784	2.0	0.3893805309734513	126.0	13670.0	154.0	1.822345265073959E-4	23.53720459187964	0.5370209146577087
10	171	small	api	A1	816.0	88.0	91.25483391999994	24.727922040000003	7.881642440803878E-5	904.0	118.81118307999985	35.608987629529715	27.80287754891569	13.140333109269022	19.722277764447057	9.486832980505138	12.109444623110122	12.649110640673518	6.964533858141457	25.500957544865745	16.55294535724685	20.63802262425678	0.783424283752874	1.2807662648184581	0.6116840404630116	0.27097657162664	0.10784313725490197	115.0	3.0	33.61547262794322	89.0	41.0	7797.0	3321.0	0.5384615384615384	0.14380530973451328	0.3153846153846154	0.057736748379474546	-1.0	25.09611458642071	9.688313805762208	1.0	0.43846153846153846	128.0	7983.0	82.0	8.527568129512783E-4	24.20743687382041	0.6798125553489687
10	172	medium	F	A1	1031.0	278.0	106.7401152799999	51.041630520000005	9.827640709887785E-5	1309.0	160.61017291999997	38.07886552931954	32.31098884280702	30.223132122029632	29.207596471142715	19.1049731745428	17.934731689883417	12.041594578792296	18.908126331800048	33.42516087186934	19.235384061671343	38.748114607523426	1.0652500134874885	1.1785113019775795	0.903894609835277	0.4781860164391613	0.2696411251212415	125.0	4.0	37.12142238654117	95.0	162.0	4140.0	7927.0	0.9230769230769231	0.19633307868601987	0.6303501945525292	-1.0	0.06058715327080993	44.27678494139312	18.265241249348612	5.0	0.38132295719844356	109.0	8525.0	111.0	7.233420950183666E-4	25.0	0.6565321642986127
11	179	small	api	A1	820.0	115.0	92.08326103999994	29.899494920000002	4.6144325369986336E-5	935.0	124.81118307999986	34.828149534535996	29.068883707497267	26.847294113348852	28.86881150167818	11.180339887498949	12.266801106435532	11.045361017187261	12.8631582782128	23.32390905761319	15.297058540778355	26.642512072337933	0.9114307626324363	1.1981247675346176	0.7607143991421595	0.32470065223919464	0.1402439024390244	163.0	4.0	32.01562118716424	46.0	51.0	3908.0	4601.0	0.75	0.10374331550802139	0.5257731958762887	-1.0	0.018392950190433528	19.1045151954468	7.63441361516796	3.0	0.4536082474226804	77.0	9823.0	180.0	9.619373086772634E-4	20.12461179749811	0.577826042050908
11	180	large	iso	A1	850.0	496.0	92.42640679999994	68.18376611999999	9.470954271138482E-5	1346.0	163.43860003999993	35.35533905932738	29.274562336608895	24.39373938616317	30.749967302196403	26.0	23.707117840886177	13.038404810405298	19.79898987322333	36.65298178200857	15.524174696260024	38.72340425531915	1.0967170355545892	1.2077153759909247	0.9080923016772375	0.7377087185434112	0.5835294117647059	133.0	3.0	32.28002478313795	6.0	214.0	245.0	11280.0	0.08333333333333333	0.16344725111441308	0.9727272727272728	-1.0	0.19357445113659114	49.286017556270124	18.601075237738275	1.0	0.22727272727272727	89.0	14343.0	226.0	5.138410672663381E-4	24.020824298928627	0.6794115100585211
11	181	small	api	A1	1010.0	202.0	105.56854239999994	44.041630520000005	7.270991673717048E-5	1212.0	152.02438647999992	39.59797974644666	31.11269837220809	41.82016988013578	55.61965527615513	16.278820596099706	18.162859961319363	9.848857801796104	25.45584412271571	22.627416997969522	18.027756377319946	30.844081129452075	0.8962696750824478	1.2727272727272727	0.7042118875647805	0.4171851720101047	0.2	104.0	3.0	35.90264614203248	104.0	127.0	3996.0	6250.0	0.9	0.1905940594059406	0.5497835497835498	-1.0	0.05336151652854402	59.93953839913061	22.707264806877863	2.0	0.31601731601731603	87.0	12133.0	203.0	2.2867140369918105E-4	26.40075756488817	0.6667198108069453
11	184	small	api	A1	875.0	190.0	96.4974745999999	40.627416960000005	4.340765879669025E-5	1065.0	139.5391051199999	35.73513677041127	29.732137494637012	36.79405946443752	41.12651027565542	15.231546211727817	15.364335358576536	11.180339887498949	20.17622052581561	24.552556980865404	16.76305461424021	30.675823515798207	0.9913573126497403	1.2019027147596457	0.8248232577193155	0.421020520261367	0.21714285714285714	150.0	3.0	33.54101966249684	51.0	94.0	2972.0	5931.0	0.09090909090909091	0.13615023474178403	0.6482758620689655	-1.0	0.06668355504760112	75.54990947481853	33.179356624028344	1.0	0.45517241379310347	76.0	12523.0	232.0	9.225176391206593E-4	23.345235059857504	0.6532851744725203
11	185	medium	iso	A1	812.0	338.0	91.08326103999993	53.041630520000005	1.9694432036855425E-4	1150.0	146.95331867999988	35.77708763999664	26.832815729997478	22.98871680208064	37.874983651098205	20.396078054371138	20.13999458253178	12.36931687685298	18.78297101099823	30.857738089497097	16.0312195418814	30.594117081556707	1.0127151708402875	1.3333333333333333	0.7595363781302157	0.5823422428486213	0.41625615763546797	114.0	4.0	32.57299494980466	45.0	231.0	2057.0	11692.0	0.6923076923076923	0.24	0.8369565217391305	-1.0	0.1374098540545406	42.576861621313626	15.033296378372908	2.0	0.2608695652173913	87.0	10131.0	178.0	4.359907742643544E-4	18.681541692269406	0.5221649643551356
11	187	small	api	A1	924.0	133.0	97.32590171999992	31.970562720000004	5.015835007437303E-5	1057.0	132.12489155999984	36.40054944640259	30.805843601498726	29.544000929687858	41.9483481439593	12.041594578792296	13.700435561651178	12.041594578792296	16.428323448263207	23.826648265015876	17.11724276862369	24.576360266613623	0.8789205660364452	1.1816118369383555	0.7438318901017393	0.3284897663930941	0.14393939393939395	112.0	3.0	34.785054261852174	119.0	59.0	6222.0	3325.0	0.6923076923076923	0.1684011352885525	0.33146067415730335	0.024872172167310372	-1.0	83.12760816141949	36.49657518178932	1.0	0.38764044943820225	99.0	9166.0	139.0	3.4977410893959076E-4	24.839484696748443	0.6823931252280393
11	192	small	api	A1	690.0	60.0	83.42640679999997	22.313708480000003	9.710260996075671E-5	750.0	108.5685423999999	32.55764119219941	25.495097567963924	30.415690000988747	49.635463426902646	8.06225774829855	-1.0	12.041594578792296	13.391633546980136	17.6896753894642	14.317821063276353	17.57572189129084	-1.0	1.2770157519659775	-1.0	0.2674657741582131	0.08695652173913043	103.0	5.0	29.546573405388315	77.0	52.0	4638.0	2527.0	0.6153846153846154	0.172	0.40310077519379844	0.045694140892960027	-1.0	0.0	0.0	0.0	0.06201550387596899	73.0	8599.0	168.0	0.0019283394551191317	17.46424919657298	0.5364101500313018
11	193	medium	iso	A1	947.0	327.0	98.08326103999993	54.041630520000005	1.2230096959519376E-4	1274.0	154.95331867999997	38.07886552931954	30.463092423455635	17.622297228668288	31.729356123596318	20.223748416156685	21.294860591151927	14.142135623730951	15.625465510306983	34.53359184210703	18.110770276274835	29.711432858304264	0.9497009069202222	1.25	0.7597607255361778	0.5509770978960514	0.3453009503695882	116.0	4.0	36.6742416417845	57.0	239.0	1991.0	9416.0	0.6	0.23233908948194662	0.8074324324324325	-1.0	0.15540633851980992	47.74437220201063	20.13274595042156	2.0	0.23986486486486486	88.0	10043.0	183.0	0.0017759669758115816	27.730849247724095	0.7282477789778743
12	194	large	iso	B	846.0	499.0	93.25483391999994	68.76955256	5.4277265829334635E-5	1345.0	164.02438647999992	36.013886210738214	29.017236257093817	23.62937773065682	25.96167130552321	25.942243542145693	24.298262740489534	12.529964086141668	17.40995115970151	39.11468307814903	17.46424919657298	39.769649635514305	1.0676583679752834	1.2411204806568694	0.8602374907311332	0.7374368670153334	0.5898345153664303	119.0	4.0	34.20526275297414	33.0	141.0	1714.0	8211.0	0.0	0.12936802973977696	0.8103448275862069	-1.0	0.2605401894130005	78.85868882158505	32.01562118716424	1.0	0.4827586206896552	287.0	26401.0	229.0	0.009341657263607594	25.079872407968907	0.6963945035315537
12	199	large	E	A1	875.0	544.0	94.08326103999993	72.42640679999997	4.474651382603863E-5	1419.0	169.33809495999995	34.9857113690718	30.528675044947494	28.072486935852965	41.29157184286953	26.248809496813376	25.707394329786776	12.649110640673518	25.55328918623382	35.44208841055064	17.4928556845359	38.72349123787322	1.021060678498998	1.1459950789728737	0.8909817304051155	0.7698118241161682	0.6217142857142857	179.0	3.0	34.132096331752024	115.0	56.0	7051.0	4459.0	0.8461538461538461	0.12050739957716702	0.32748538011695905	0.004106704591119214	-1.0	77.780126638584	35.904854208199254	1.0	0.4444444444444444	143.0	3551.0	43.0	0.0020055778666303874	20.8806130178211	0.5968325982440951
12	200	small	api	A1	795.0	160.0	90.42640679999994	34.798989840000004	5.051955598481705E-5	955.0	127.63961019999986	33.1058907144937	28.635642126552707	22.472659443899147	28.95573313679637	13.601470508735444	14.371392205688105	10.816653826391969	12.807388378599752	26.88956638712876	16.278820596099706	26.4542362188249	0.9464267841324426	1.1561078521719583	0.8186319142754789	0.3848321643141971	0.20125786163522014	117.0	3.0	31.89043743820395	16.0	98.0	910.0	5917.0	0.0	0.1193717277486911	0.8596491228070176	-1.0	0.1541873691663024	36.304929481708655	15.288789781391548	1.0	0.45614035087719296	79.0	3894.0	74.0	2.783855573253096E-4	25.079872407968907	0.7575652509777961
12	201	medium	api	A1	837.0	355.0	94.25483391999994	57.69848476000001	7.488949748480448E-5	1192.0	154.36753223999992	34.52535300326414	29.427877939124322	18.064507134411613	33.144409932564066	21.93171219946131	19.648414800983314	12.041594578792296	17.26267650163207	34.0493460681323	17.0	31.57318954318585	1.1162077155640935	1.1732192540245223	0.9514058959867384	0.6121541183656678	0.4241338112305854	133.0	3.0	34.0147027033899	1.0	91.0	57.0	8281.0	0.1	0.07718120805369127	0.9891304347826086	-1.0	0.2814479819413344	40.95858734228323	17.26267650163207	1.0	0.6304347826086957	128.0	8384.0	91.0	8.236755018701262E-4	21.37755832643195	0.6191843519865198
12	203	small	api	A1	976.0	240.0	102.49747459999989	43.627416960000005	1.0979734864679487E-4	1216.0	148.9533186799999	39.45883931389772	31.400636936215164	33.989520092996415	58.50980395328139	17.029386365926403	18.404240684400744	12.041594578792296	23.79694933574178	22.897624702980426	16.55294535724685	27.90679545829823	0.9252968735819862	1.2566254434281499	0.736334663937506	0.4256438232284023	0.2459016393442623	109.0	3.0	35.11409973215888	74.0	139.0	4041.0	9075.0	0.7	0.17516447368421054	0.6525821596244131	-1.0	0.12031900995365422	66.58111398324527	28.26834737813401	3.0	0.43661971830985913	92.0	4646.0	78.0	6.436238144450633E-4	24.020824298928627	0.6087564843922892
12	205	medium	iso	A1	857.0	288.0	95.32590171999992	49.627416960000005	1.371418631286148E-4	1145.0	146.95331867999988	37.013511046643494	27.80287754891569	21.76768625333426	38.418055344821994	19.0	18.146451286648734	12.0	18.533772684669664	31.147855054800758	17.72004514666935	29.82608695652174	1.0470366739958277	1.3312834609123767	0.7864866534721731	0.5206078942297369	0.33605600933488916	150.0	4.0	34.48187929913333	55.0	99.0	3067.0	7095.0	0.46153846153846156	0.13449781659388646	0.6428571428571429	-1.0	0.13886955788612085	84.4751432972736	30.371050430052737	4.0	0.5194805194805194	72.0	4371.0	81.0	6.259320165240228E-4	24.041630560342615	0.6495366119157395
12	207	medium	iso	A1	924.0	240.0	97.91168815999991	46.45584408	8.63531356354505E-5	1164.0	147.19595935999993	37.64306044943742	29.832867780352597	18.103763034506642	33.270496494116685	18.110770276274835	16.24826194969197	12.041594578792296	15.832931565183278	32.01167273060307	17.08800749063506	28.861013595347064	1.1146281572976595	1.26179825307403	0.8833647966956443	0.4744667868874383	0.2597402597402597	96.0	5.0	34.92849839314596	65.0	156.0	3236.0	9811.0	0.6923076923076923	0.18986254295532645	0.7058823529411765	-1.0	0.11522749613263751	40.316719346270204	17.083045973594572	3.0	0.3393665158371041	171.0	5453.0	57.0	8.005815311597618E-4	17.46424919657298	0.46394339323262923
12	208	medium	E	A1	965.0	402.0	99.08326103999991	61.52691188000001	4.238300078177966E-5	1367.0	162.61017291999994	37.107950630558946	32.01562118716424	31.968842537327703	32.471192290848485	22.135943621178654	23.5968315622778	13.416407864998739	21.3431350031973	33.67106306318347	18.027756377319946	39.75434772783106	0.9380896567726262	1.1590576491902125	0.8093554772086032	0.6209617167844486	0.41658031088082903	110.0	4.0	35.4400902933387	80.0	269.0	4033.0	13796.0	0.46153846153846156	0.2553035844915874	0.7707736389684814	-1.0	0.13826149456509135	101.38698009561728	40.54065922853802	3.0	0.24641833810888253	89.0	6836.0	108.0	5.740426407163724E-4	24.515301344262525	0.6606482149427517
12	212	medium	iso	A1	834.0	278.0	92.01219323999993	49.284271200000006	1.1410783141331784E-4	1112.0	143.2964644399999	36.124783736376884	29.068883707497267	29.555396152243368	38.115261912612375	19.1049731745428	17.555196734175315	14.142135623730951	19.100460366360196	29.412894165574155	16.64331697709324	30.944674860174963	1.0882802092072532	1.2427303401079624	0.8757170997472459	0.535627610478205	0.3333333333333333	90.0	4.0	33.54101966249684	157.0	154.0	4520.0	6082.0	0.5454545454545454	0.27967625899280574	0.49517684887459806	-1.0	0.15201136418715724	17.875260192432428	7.0	1.0	0.0932475884244373	103.0	4142.0	71.0	0.00310193903522991	23.194827009486403	0.6420751797090957
13	215	medium	iso	A1	874.0	408.0	94.66904747999993	63.76955256	1.3849184657483148E-4	1282.0	160.8528135999999	36.013886210738214	29.068883707497267	25.016893478100023	43.014805896197245	22.67156809750927	23.772017602939144	13.45362404707371	22.380256195724748	30.444925539804828	16.55294535724685	32.80661379998647	0.9537081991183695	1.238915349248507	0.7697928673632654	0.673605093295907	0.4668192219679634	90.0	3.0	34.17601498127012	11.0	225.0	565.0	13571.0	0.0	0.18408736349453977	0.9533898305084746	-1.0	0.2809451980018021	62.62268025688036	23.436313541445628	4.0	0.326271186440678	160.0	11330.0	94.0	0.008268063910238025	20.024984394500787	0.5560350881691286
13	216	small	api	A1	1039.0	210.0	105.25483391999994	43.041630520000005	7.923365485090352E-5	1249.0	150.71067799999992	39.81205847478876	30.59411708155671	26.05349531049095	25.62841887821755	16.492422502470642	15.623696668411895	12.649110640673518	15.748997264159343	32.55527843293855	19.6468827043885	36.41108770791935	1.0556030914127477	1.3012978399951596	0.8111925333071129	0.408927827036564	0.20211742059672763	86.0	3.0	38.47076812334269	202.0	91.0	8454.0	3494.0	0.6153846153846154	0.2345876701361089	0.310580204778157	0.08397912700720793	-1.0	30.77032961426901	15.385164807134505	1.0	0.08873720136518772	93.0	9361.0	153.0	2.854894613595693E-4	28.442925306655784	0.7144299088344664
13	218	medium	iso	A1	820.0	342.0	91.91168815999994	54.870057640000006	9.48896852937428E-5	1162.0	149.19595935999988	34.20526275297414	28.861739379323623	23.86017519134234	38.08877288097531	20.615528128088304	21.03453381507506	12.083045973594572	19.207570622823937	30.802024379614288	16.278820596099706	31.136556276216123	0.9800801058549506	1.1851421116177976	0.8269726442486094	0.5969867243052066	0.4170731707317073	94.0	3.0	32.38826948140329	35.0	236.0	2603.0	23510.0	0.5833333333333334	0.2332185886402754	0.8708487084870848	-1.0	0.1845269397450184	52.4598000385659	19.286793156765476	6.0	0.4870848708487085	84.0	6912.0	117.0	4.826729041726042E-4	22.80350850198276	0.6666666666666665
13	219	medium	iso	A1	971.0	340.0	101.15432883999995	54.69848476000001	7.524421491007831E-5	1311.0	158.26702715999988	39.81205847478876	30.4138126514911	38.418055344821994	64.72227776444704	20.0	21.535992023236176	13.0	29.111782821627877	22.55554105829502	16.55294535724685	32.19444444444445	0.9286779071250155	1.309012419159388	0.7094492714755045	0.5407428963966425	0.35015447991761073	78.0	4.0	34.66987164671943	55.0	234.0	3593.0	19719.0	0.7142857142857143	0.2204424103737605	0.8096885813148789	-1.0	0.15782970370244778	129.19270595684932	46.33824806336997	9.0	0.49480968858131485	78.0	9554.0	183.0	2.912043172318869E-4	28.178005607210743	0.7077756510644794
13	222	small	api	A1	950.0	95.0	99.08326103999994	26.556349160000003	4.447230714861565E-5	1045.0	127.63961019999986	38.118237105091836	30.066592756745816	23.568832723766803	33.56859255707841	10.295630140987	12.386154947332155	13.038404810405298	12.434992696361686	24.21291983065371	17.08800749063506	22.489072289529204	0.8312208417192914	1.267793707570657	0.6556436088581593	0.26802054031385986	0.1	81.0	3.0	35.510561809129406	71.0	38.0	9866.0	5221.0	0.4166666666666667	0.10430622009569378	0.3486238532110092	0.018125626351777762	-1.0	87.79854839968745	34.65178067056515	4.0	1.018348623853211	91.0	7876.0	128.0	5.184045726783739E-4	22.360679774997898	0.5866136913244332
13	227	small	api	A1	845.0	63.0	96.25483391999992	20.313708480000003	1.0538768455417955E-4	908.0	118.56854239999988	35.11409973215888	29.154759474226502	48.85680098558984	64.98310652189998	7.0710678118654755	-1.0	11.313708498984761	17.25802468587857	11.867702091861611	14.7648230602334	19.04474263995768	-1.0	1.2044036845236392	-1.0	0.21104091766324476	0.07455621301775148	69.0	4.0	30.870698080866262	62.0	17.0	6590.0	1808.0	0.5555555555555556	0.08700440528634361	0.21518987341772153	0.03715464452256331	-1.0	13.918151423253546	5.656854249492381	1.0	0.4936708860759494	67.0	7979.0	179.0	4.6068596700368086E-4	23.259406699226016	0.6623950742477426
13	231	small	api	A1	1127.0	60.0	111.15432883999989	22.727922040000003	1.649537306258947E-4	1187.0	136.71067799999986	41.43669871020132	32.38826948140329	74.74488129694221	88.79936601847497	8.06225774829855	-1.0	13.038404810405298	23.529866769042687	5.187063177193283	16.1245154965971	23.5350338460811	-1.0	1.2793736551436765	-1.0	0.20447176711143214	0.05323868677905945	86.0	4.0	33.28663395418648	118.0	36.0	8212.0	2544.0	0.6428571428571429	0.12973883740522324	0.23376623376623376	0.025067381563159956	-1.0	35.82106996494687	17.102136724818294	3.0	0.45454545454545453	89.0	8350.0	133.0	7.159998220638799E-4	28.442925306655784	0.686418710756352
13	234	small	api	A1	1007.0	133.0	104.81118307999986	33.798989840000004	7.539663461238259E-5	1140.0	141.43860003999987	38.8329756778952	31.622776601683793	36.051442184155405	38.388748043279236	13.601470508735444	12.108514971221073	9.486832980505138	19.055969497110375	25.298221281347036	18.027756377319946	30.68624444043971	1.1232979883216692	1.2280065146407002	0.9147329227730787	0.32247503412114	0.1320754716981132	69.0	3.0	36.235341863986875	99.0	84.0	6088.0	5815.0	0.9	0.16052631578947368	0.45901639344262296	-1.0	7.652241594656556E-4	15.919796900954001	7.63441361516796	1.0	0.18579234972677597	78.0	6448.0	116.0	0.0014376866084123514	26.90724809414742	0.692896890450344
13	236	medium	iso	A1	846.0	259.0	93.84062035999995	47.870057640000006	8.655349883654954E-5	1105.0	144.1248915599999	35.22782990761707	28.160255680657446	24.063861444018258	31.72092539713206	18.788294228055936	16.54129012695861	11.661903789690601	16.719735548417773	31.924426049068153	16.76305461424021	31.79972787449697	1.135842131046067	1.2509769196383453	0.9079640984698873	0.5101208565795551	0.3061465721040189	82.0	4.0	34.20526275297414	27.0	161.0	1722.0	13729.0	0.6363636363636364	0.17013574660633485	0.8563829787234043	-1.0	0.1992301336860057	52.43655191294667	19.7409631853355	3.0	0.526595744680851	81.0	9264.0	166.0	0.0015296121274507937	23.345235059857504	0.6626929652232062
14	237	small	api	A1	1124.0	221.0	110.22539663999987	43.041630520000005	3.7893806604445756E-5	1345.0	155.68124071999992	41.400483088968905	33.015148038438355	32.40227197984771	49.276978926980874	16.0312195418814	17.36463411248842	12.041594578792296	22.173654303193377	25.412577251605303	18.384776310850235	29.257772444228866	0.9232109031512477	1.2539844752708	0.7362219559790633	0.39048741789131886	0.19661921708185054	94.0	3.0	39.44616584663204	67.0	160.0	2589.0	7860.0	0.6923076923076923	0.1687732342007435	0.7048458149779736	-1.0	0.07710288866635608	46.31444471706212	19.974675312768735	2.0	0.23788546255506607	87.0	10913.0	165.0	9.325364029224003E-4	27.018512172212592	0.6526134517355822
14	240	small	api	A1	1197.0	151.0	114.32590171999989	35.970562720000004	6.385470866537507E-5	1348.0	152.71067799999994	40.11234224026316	36.05551275463989	61.936471128413174	76.24852446315538	12.165525060596439	14.661767973843812	11.180339887498949	27.672280849404665	11.593234101107289	18.788294228055936	28.4888878001309	0.8297447539955207	1.1125162055863762	0.7458271167907936	0.3146317866628066	0.1261487050960735	180.0	3.0	37.21558813185679	74.0	112.0	4326.0	8745.0	0.5833333333333334	0.13798219584569732	0.6021505376344086	-1.0	0.0942097134348505	48.538891416342224	18.431104890504297	6.0	0.43548387096774194	82.0	7656.0	94.0	8.362981252274401E-4	30.066592756745816	0.7495596386931047
14	241	small	api	A1	978.0	71.0	99.08326103999993	21.727922040000003	3.956974496048387E-5	1049.0	123.63961019999986	36.235341863986875	31.76476034853718	52.815293546766874	62.02052561151985	8.0	-1.0	13.0	20.228869448821314	13.537013825442012	16.278820596099706	22.906250000000004	-1.0	1.140740287866065	-1.0	0.2192895329840672	0.07259713701431493	100.0	5.0	33.83784863137726	42.0	42.0	4015.0	4526.0	0.5714285714285714	0.08007626310772165	0.5	-1.0	0.029179760167005533	18.55708402582784	7.60555127546399	1.0	0.5833333333333334	84.0	6938.0	82.0	2.8883602751425167E-4	25.059928172283335	0.6915880155442822
14	252	medium	F	A1	893.0	253.0	96.91168815999991	46.041630520000005	8.056810320760858E-5	1146.0	145.7817457999999	35.11409973215888	30.083217912982647	22.806495491606	33.22362643708718	17.46424919657298	18.192166630352524	10.770329614269007	16.489102793933487	30.282664661577005	17.029386365926403	30.094643704808806	0.9599873149487835	1.1672321702328632	0.8224476153336878	0.4750885202204494	0.28331466965285557	99.0	4.0	34.23448553724738	59.0	162.0	2828.0	9109.0	0.8181818181818182	0.19284467713787085	0.7330316742081447	-1.0	0.06098029253811589	45.54239050878914	18.242640687119284	1.0	0.3438914027149321	73.0	8923.0	162.0	6.266006719428583E-4	20.09975124224178	0.5724125464003748
14	255	small	api	A1	1192.0	189.0	113.7401152799999	38.213203400000005	5.160268476358834E-5	1381.0	154.36753223999995	41.19465984809196	34.132096331752024	29.506999830693076	45.13839533353585	14.212670403551895	16.47893154351482	13.45362404707371	20.41526749101081	27.42286881246343	20.808652046684813	28.80206219129433	0.8624752379134194	1.2069185393037185	0.7146093210325435	0.3359694449572923	0.15855704697986578	55.0	4.0	39.96248240537617	44.0	116.0	1680.0	5996.0	0.6363636363636364	0.11585807385952208	0.725	-1.0	0.083050604981775	24.620244129041527	10.198039027185569	2.0	0.175	126.0	8283.0	86.0	5.893282839958445E-4	28.635642126552707	0.6951299569446268
14	256	small	api	A1	914.0	74.0	97.76955255999994	21.727922040000003	1.1371716823332715E-4	988.0	121.49747459999988	38.05259518088089	29.017236257093817	29.57783868126134	59.32271997820355	7.211102550927978	-1.0	12.727922061357855	13.928090777532374	18.023770264204355	15.652475842498529	16.19442522030436	-1.0	1.3113790315429579	-1.0	0.2222360793424502	0.08096280087527352	106.0	9.0	34.92849839314596	59.0	21.0	5962.0	2071.0	0.6	0.08097165991902834	0.2625	0.027463483056103247	-1.0	19.978598585979142	7.335087491092574	2.0	0.65	99.0	5250.0	74.0	6.037185442130028E-4	19.0	0.4993089146662549
15	264	small	api	A1	876.0	138.0	95.66904747999993	35.041630520000005	7.943255565313264E-5	1014.0	133.53910511999985	36.345563690772494	29.274562336608895	26.896236965493372	42.899182901517115	12.206555615733702	14.26982343654761	12.206555615733702	15.957931067863777	24.04818189611746	17.08800749063506	23.443053831541555	0.8554104169551598	1.241540805046334	0.6889909807863595	0.3662797053281588	0.15753424657534246	102.0	3.0	33.734255586866	38.0	94.0	3124.0	8906.0	0.45454545454545453	0.1301775147928994	0.7121212121212122	-1.0	0.09106747952664732	35.18667945045695	13.099019513592784	4.0	0.49242424242424243	90.0	8904.0	148.0	3.91255747095143E-4	17.26267650163207	0.4749596580342696
15	267	small	api	A1	1096.0	105.0	109.3259017199999	26.970562720000004	3.7871216880296034E-5	1201.0	138.71067799999986	39.56008088970496	33.95585369269929	34.183597664646925	49.834406306263276	10.816653826391969	12.829192489651302	10.295630140987	18.275999030834946	22.558702453259023	18.027756377319946	23.915720845508844	0.8431281887084668	1.1650445089004082	0.7236875349116298	0.24669874472268863	0.09580291970802919	105.0	3.0	37.8549864614954	81.0	98.0	4219.0	6629.0	1.0	0.14904246461282264	0.547486033519553	-1.0	0.037173374058716936	24.349792500372473	11.70628140548591	1.0	0.27932960893854747	156.0	8866.0	76.0	8.138945958288985E-4	27.313000567495326	0.690418218396596
15	272	large	api	B	750.0	401.0	86.25483391999997	59.52691188000001	5.4323167438650335E-5	1151.0	148.6101729199999	32.202484376209235	29.068883707497267	30.379126011368356	41.024446327396504	22.80350850198276	21.354067548537525	12.36931687685298	22.172202357389967	29.516097302997224	15.033296378372908	33.77947110044748	1.0678765743411962	1.1077991401473655	0.9639622704519715	0.690128415703754	0.5346666666666666	106.0	3.0	30.066592756745816	27.0	273.0	1294.0	14325.0	0.3076923076923077	0.26064291920069504	0.91	-1.0	0.2383369623930144	52.43899232290733	22.84093533713533	3.0	0.20666666666666667	208.0	10855.0	74.0	0.007238884264432382	22.47220505424423	0.6978407253213791
15	276	small	api	A1	991.0	110.0	103.25483391999991	27.313708480000003	6.387792155195459E-5	1101.0	132.5685423999999	38.8329756778952	30.59411708155671	27.41276903638223	28.587902273621594	10.44030650891055	13.381676184688786	11.704699910719626	13.596691749289565	25.88732983824029	18.681541692269406	28.41485482837511	0.7801942271519222	1.2692955176439846	0.614667125430402	0.2645271649089301	0.11099899091826437	114.0	3.0	36.87817782917155	65.0	49.0	7882.0	6606.0	0.5833333333333334	0.10354223433242507	0.4298245614035088	5.908212814110777E-4	-1.0	19.7242317851092	8.47213595499958	3.0	0.543859649122807	83.0	6521.0	92.0	5.958232615845108E-4	23.769728648009426	0.6121016541500788
15	282	small	api	A1	969.0	69.0	101.25483391999991	22.313708480000003	1.2206983702538299E-4	1038.0	125.98275595999986	35.73513677041127	32.57299494980466	21.767686253334276	32.266509145727575	7.810249675906654	-1.0	13.45362404707371	9.850249133269202	23.148009606175982	17.804493814764857	18.451059637041226	-1.0	1.0970786329436242	-1.0	0.22037178489305276	0.07120743034055728	92.0	5.0	34.9857113690718	77.0	35.0	7382.0	3341.0	0.5454545454545454	0.10789980732177264	0.3125	0.037297070722054425	-1.0	34.06288984031781	13.123105625617661	1.0	0.5803571428571429	104.0	5747.0	77.0	0.0013092724411122663	20.396078054371138	0.5707569607305689
[truncated: 27 more columns]
