# Supplementary material for: Exploiting Single-Cell Quantitative Data to Map Genetic Variants Having Probabilistic Effects
Source: PLoS Genet. 2016 Aug 1;12(8):e1006213. doi: 10.1371/journal.pgen.1006213 (PMC4968810; doi:10.1371/journal.pgen.1006213)
Supplement: S1 Dataset — (ZIP) [file pgen.1006213.s007.zip › data/2014-10-07_morpho/segregants/gaelA11-2_C.xls]

image_number	cell_id	Cgroup	Agroup	C11-1_C	C11-2_C	C12-1_C	C12-2_C	C13_C	C101_C	C102_C	C103_C	C104_C	C105_C	C106_C	C107_C	C108_C	C109_C	C110_C	C111_C	C112_C	C113_C	C114_C	C115_C	C116_C	C117_C	C118_C	C126_C	C127_C	C128_C	A7-1_C	A7-2_C	A8-1_C	A8-2_C	A9_C	A101_C	A102_C	A103_C	A104_C	A120_C	A121_C	A122_C	A123_C	D14-1_C	D14-2_C	D14-3_C	D15-1_C	D15-2_C	D15-3_C	D16-1_C
1	0	large	E	1021.0	525.0	104.49747459999992	71.18376611999997	5.991934088725128E-5	1546.0	178.50966784	38.8329756778952	32.7566787083184	34.26879309158755	45.578725565607755	25.238858928247925	26.843240072411007	12.206555615733702	28.377943764615722	32.14611619744574	18.384776310850235	39.73317505561317	0.9402314646132441	1.1854979567276385	0.7931109954913714	0.6812008270293647	0.5142017629774731	121.0	4.0	36.68787265568828	89.0	100.0	4274.0	5297.0	0.0	0.1222509702457956	0.5291005291005291	-1.0	0.1388942564078697	119.44971772873329	52.59311269065985	3.0	0.2275132275132275	82.0	73.0	155.0	7741.0	8385.0	16126.0	142.0
1	2	medium	iso	1029.0	429.0	103.3259017199999	63.52691188000001	3.766145874356298E-5	1458.0	169.68124072	38.948684188300895	32.2490309931942	51.02159013904335	62.221353601861125	23.853720883753127	21.667686666279142	12.206555615733702	34.58396677761457	21.83011328770069	17.08800749063506	39.08876159417939	1.100889137411981	1.2077474264737005	0.9115226522372172	0.6148207837774297	0.41690962099125367	95.0	4.0	34.36568055487916	37.0	317.0	1406.0	15107.0	0.5454545454545454	0.24279835390946503	0.8954802259887006	-1.0	0.17158822435626905	46.277673634279864	16.15549442140351	3.0	0.1638418079096045	150.0	54.0	204.0	10423.0	3995.0	14418.0	101.0
1	11	large	E	932.0	590.0	98.25483391999994	75.35533899999999	4.894708941795928E-5	1522.0	176.02438647999998	37.013511046643494	31.016124838541646	23.385221057213755	37.44283634352751	27.018512172212592	26.0998154320113	12.806248474865697	24.50456534255887	37.30317717067847	17.88854381999832	40.30557654637635	1.0351993577347107	1.1933634920326766	0.8674635722024963	0.7669377270675054	0.6330472103004292	72.0	4.0	35.11409973215888	230.0	212.0	7593.0	5159.0	0.5454545454545454	0.290407358738502	0.4796380090497738	0.05409172688166666	-1.0	28.677595750454746	13.341664064126334	1.0	0.08823529411764706	73.0	70.0	143.0	6020.0	6057.0	12077.0	102.0
1	14	large	iso	1362.0	709.0	121.1543288399999	84.84062035999996	1.2544744910487085E-4	2071.0	208.40916276000007	45.17742799230607	36.235341863986875	23.962488974578186	38.871834383199605	32.69556544854363	26.527074544997127	15.0	28.620487209236522	45.452862185823605	22.02271554554524	45.6044942016903	1.2325356643863261	1.246778025770648	0.9885766663432182	0.7002689971733743	0.5205580029368576	157.0	3.0	43.93176527297759	42.0	510.0	1460.0	22487.0	0.6923076923076923	0.26653790439401254	0.9239130434782609	-1.0	0.26899865543126755	69.44591428760418	25.238858928247925	2.0	0.18659420289855072	91.0	76.0	167.0	4985.0	4704.0	9689.0	75.0
1	15	large	F	1073.0	630.0	107.74011527999988	77.94112543999996	1.0346913125125408E-4	1703.0	188.50966784000002	40.607881008493905	31.400636936215164	42.27368900609374	70.6179755136975	29.68164415931166	27.08595685929421	13.038404810405298	40.26312034498941	23.247936068394594	18.027756377319946	42.68204766972257	1.0958314787807384	1.293218385696495	0.8473676920318072	0.7234178767810211	0.587138863000932	107.0	4.0	36.49657518178932	73.0	121.0	3079.0	4756.0	0.8333333333333334	0.11391661773341162	0.6237113402061856	-1.0	0.013465314393535066	32.245377998736	12.385164807134505	2.0	0.20618556701030927	115.0	88.0	203.0	5876.0	4465.0	10341.0	80.0
2	21	large	F	936.0	533.0	98.49747459999993	72.18376611999997	4.3886273539499665E-5	1469.0	173.09545427999996	38.62641583165593	29.732137494637012	34.49102542232045	45.00000000000001	27.313000567495326	24.455593427525564	12.529964086141668	29.202813041627273	34.50811433201083	17.46424919657298	41.29901426291518	1.1168406380502571	1.2991469529771698	0.8596722914916336	0.7328489020976384	0.5694444444444444	100.0	3.0	35.22782990761707	121.0	296.0	4340.0	9287.0	0.4166666666666667	0.2838665759019741	0.709832134292566	-1.0	0.08705049002523321	82.48310340407237	33.78554156876805	3.0	0.11270983213429256	83.0	62.0	145.0	4305.0	3777.0	8082.0	67.0
2	23	large	iso	984.0	509.0	102.1543288399999	70.18376611999999	1.0514893675210678E-4	1493.0	174.75230851999996	40.24922359499622	28.635642126552707	25.277722235552943	50.44033203100551	26.68332812825267	24.51962592427243	13.341664064126334	28.174456516497347	32.197636634977556	17.804493814764857	36.54455808869387	1.0882436873491756	1.4055638569974547	0.7742399478554224	0.6870366328765756	0.5172764227642277	147.0	3.0	36.40054944640259	56.0	345.0	2420.0	19575.0	0.35714285714285715	0.26858673811118555	0.8603491271820449	-1.0	0.18831804062735355	85.94663793463542	36.15815073111791	2.0	0.2817955112219451	62.0	62.0	124.0	5207.0	5159.0	10366.0	127.0
2	30	large	E	879.0	499.0	94.01219323999995	68.18376612	5.666789559759866E-5	1378.0	164.6101729199999	37.656340767525464	29.427877939124322	33.247067749335855	43.7491991852346	25.80697580112788	23.380619274453107	14.422205101855956	26.821512112271307	32.622127969468075	17.69180601295413	38.7872701772904	1.103776401223296	1.2796145493542845	0.8625850665579573	0.7252651360439641	0.5676905574516496	128.0	4.0	34.40930106817051	164.0	113.0	6408.0	4347.0	0.3076923076923077	0.20101596516690856	0.40794223826714804	-1.0	0.09037756769329731	70.9535200229877	30.079181179766056	2.0	0.2527075812274368	56.0	53.0	109.0	3339.0	3318.0	6657.0	72.0
3	37	large	iso	905.0	537.0	96.66904747999992	69.94112544	6.698510147763009E-5	1442.0	169.43860003999995	35.4400902933387	30.083217912982647	41.40643381213481	61.389540334034784	26.870057685088806	24.755628175266068	12.727922061357855	34.537158056565744	25.72863056867245	16.55294535724685	39.340850007833374	1.0854120725538814	1.1780684631494909	0.9213488914320832	0.7235110644332177	0.5933701657458563	128.0	4.0	33.24154027718932	149.0	142.0	6545.0	7026.0	0.4	0.20180305131761442	0.4879725085910653	-1.0	0.12532337659545817	98.0924858893259	38.75654866842137	3.0	0.3127147766323024	47.0	65.0	112.0	2103.0	4153.0	6256.0	57.0
3	40	large	F	951.0	598.0	97.42640679999992	76.42640679999998	5.7387463671481355E-5	1549.0	176.26702715999994	38.05259518088089	30.066592756745816	27.95096902789018	41.987212495816664	26.870057685088806	27.633795265239918	14.142135623730951	26.17429889513631	35.787227661790375	17.4928556845359	39.12657522565563	0.9723621901074224	1.2656104896469627	0.7682949833788587	0.7844526890629414	0.6288117770767613	116.0	4.0	35.84689665786984	64.0	83.0	4064.0	5186.0	0.6363636363636364	0.09489993544222079	0.564625850340136	-1.0	0.011670916141311693	37.920083367945765	13.345230764828106	2.0	0.35374149659863946	83.0	81.0	164.0	4518.0	4032.0	8550.0	43.0
4	55	large	E	1052.0	993.0	104.15432883999989	100.49747459999989	1.3871327131130973E-4	2045.0	206.6518034400001	41.036569057366385	30.4138126514911	50.55126838587933	71.5421053314833	38.48376280978771	31.945860784581686	16.55294535724685	48.883228936506505	23.278896602438593	16.0312195418814	51.53433123927513	1.2046556851071446	1.3492740791034787	0.892817629689866	0.964890040762323	0.9439163498098859	105.0	4.0	34.713109915419565	151.0	46.0	10416.0	3046.0	0.0	0.09633251833740832	0.233502538071066	-1.0	0.0055758316361860065	121.33427628891239	56.84238771960122	2.0	0.39593908629441626	27.0	83.0	110.0	1934.0	9211.0	11145.0	76.0
4	60	large	F	994.0	575.0	103.08326103999993	74.76955255999997	7.599338138129155E-5	1569.0	180.26702716	40.52159917870962	28.861739379323623	41.566369637549485	65.8218573150663	27.294688127912362	26.899575248779428	14.142135623730951	36.276949325641375	23.283420003487965	18.027756377319946	39.7653038137078	1.0146884430508196	1.4039901977542992	0.7227176120416133	0.7253316572026836	0.5784708249496981	139.0	3.0	36.124783736376884	72.0	93.0	5283.0	6376.0	0.5333333333333333	0.10516252390057361	0.5636363636363636	0.011156076716269248	-1.0	113.92240940611464	43.119685854657675	3.0	0.6121212121212121	97.0	42.0	139.0	5607.0	1835.0	7442.0	82.0
4	71	medium	iso	1197.0	565.0	110.98275595999988	74.18376611999997	4.9161258504968515E-5	1762.0	187.58073564	42.5440947723653	33.61547262794322	38.2789704243618	47.893353609587166	27.65863337187866	24.986168276997642	15.297058540778355	31.54374319586421	35.01363830361874	19.697715603592208	42.51762426696582	1.1069577802107937	1.2656104896469629	0.8746433355807404	0.6684260584296275	0.47201336675020883	137.0	3.0	38.948684188300895	73.0	408.0	3461.0	20808.0	0.5625	0.27298524404086266	0.8482328482328483	-1.0	0.220488433457147	83.43277529245404	34.890643861139566	1.0	0.23492723492723494	105.0	103.0	208.0	7827.0	11954.0	19781.0	87.0
4	72	large	F	873.0	506.0	94.08326103999993	68.76955256	7.363096022553142E-5	1379.0	164.85281359999996	35.84689665786984	30.01666203960727	35.6253529791087	50.76833752710235	25.317977802344327	24.222828231475347	13.152946437965905	28.81699941445879	29.95003237914199	16.55294535724685	37.20266155024422	1.0452114658289957	1.1942332765238695	0.8752154929657956	0.7309435472348509	0.579610538373425	70.0	5.0	33.54101966249684	171.0	132.0	5397.0	3444.0	0.5714285714285714	0.21972443799854968	0.43564356435643564	0.043953624005539156	-1.0	0.0	0.0	0.0	0.039603960396039604	63.0	80.0	143.0	4967.0	4720.0	9687.0	117.0
5	74	large	E	758.0	426.0	88.84062035999993	62.69848476000001	8.574163584334154E-5	1184.0	153.53910511999996	32.89376840679705	28.460498941515414	21.801409486351808	37.439477506074965	23.853720883753127	22.779596017106645	11.661903789690601	20.216595185323516	33.836370963801656	17.029386365926403	33.255187395588756	1.0471529374726336	1.1557692110174083	0.9060225237794999	0.7057411857991674	0.5620052770448549	148.0	4.0	31.622776601683793	20.0	82.0	1874.0	6511.0	0.0	0.08614864864864864	0.803921568627451	-1.0	0.20860488579251818	76.80695624814193	31.604700938524324	2.0	0.7549019607843137	86.0	99.0	185.0	3653.0	4751.0	8404.0	50.0
5	76	large	F	994.0	690.0	103.08326103999993	82.76955255999995	5.965226458364358E-5	1684.0	188.26702716000005	37.8549864614954	30.59411708155671	23.72503002829328	31.467311418749574	30.4138126514911	27.910582072664873	12.727922061357855	23.563606366820583	42.55720132498593	18.601075237738275	45.13996819489194	1.0896875089279434	1.2373289400894598	0.8806772989963026	0.8029388256147859	0.6941649899396378	184.0	3.0	36.71511950137164	86.0	75.0	10088.0	9456.0	0.5	0.09560570071258907	0.4658385093167702	0.002900751508761236	-1.0	60.206643001278415	26.17810696760882	6.0	0.8012422360248447	131.0	96.0	227.0	7600.0	5165.0	12765.0	70.0
5	78	large	E	986.0	701.0	103.49747459999992	84.66904747999996	5.406892848624518E-5	1687.0	190.16652208000002	39.293765408777	31.04834939252005	37.12369788843031	42.92215294642991	31.76476034853718	27.579520320032632	12.206555615733702	32.7278382873622	37.81199396972877	18.384776310850235	48.058213892022145	1.151751733893086	1.2655669682151727	0.910067790025683	0.8180783908711916	0.7109533468559838	117.0	3.0	36.40054944640259	43.0	83.0	3282.0	9833.0	0.7272727272727273	0.07468879668049792	0.6587301587301587	-1.0	0.03775353648007562	112.11155694528654	51.306000113904574	2.0	0.8492063492063492	79.0	56.0	135.0	6399.0	4040.0	10439.0	100.0
5	79	large	F	886.0	601.0	95.01219323999996	79.25483391999995	5.509467742511067E-5	1487.0	177.09545428000007	35.17101079013795	29.832867780352597	36.86989764584403	42.3009115966328	28.178005607210743	26.078199315197168	11.661903789690601	29.34234691626707	34.793839051692125	17.46424919657298	43.597753803060705	1.0805196043880954	1.1789349602286965	0.9165218106505978	0.8341543460616991	0.6783295711060948	107.0	3.0	33.52610922848042	91.0	85.0	10023.0	10033.0	0.8181818181818182	0.1183591123066577	0.48295454545454547	0.0038677785185357405	-1.0	125.4583719692356	51.3425945391668	5.0	0.7954545454545454	124.0	114.0	238.0	6725.0	5253.0	11978.0	83.0
5	87	large	E	955.0	583.0	102.49747459999992	74.355339	7.317457335658969E-5	1538.0	178.8528136	37.8549864614954	30.805843601498726	33.084852928734975	57.20046872738079	26.870057685088806	28.204561639980692	12.727922061357855	31.93766827072431	28.8906225556732	17.08800749063506	37.99520437575715	0.9526848184373058	1.2288248603473961	0.7752812049782066	0.7254358147864071	0.6104712041884817	70.0	3.0	35.510561809129406	142.0	149.0	5588.0	5278.0	0.8	0.1892067620286086	0.5120274914089347	0.08244776214877109	-1.0	116.9467423936097	54.252702218385636	2.0	0.13402061855670103	59.0	64.0	123.0	4288.0	5093.0	9381.0	83.0
6	90	large	iso	998.0	505.0	101.25483391999992	68.355339	6.608562603486322E-5	1503.0	172.02438647999992	37.107950630558946	31.78049716414141	72.78392641220928	80.28674897505971	27.313000567495326	22.779801722096103	13.0	42.92880563143093	10.320795118651862	16.1245154965971	43.55316306708714	1.1990008034618704	1.1676327918629483	1.0268646202963132	0.6750822292001054	0.5060120240480962	100.0	4.0	32.802438933713454	32.0	110.0	1771.0	8171.0	0.0	0.09447771124417831	0.7746478873239436	-1.0	0.28536417965242533	90.67587234147918	36.45376468445501	2.0	0.5985915492957746	90.0	105.0	195.0	3206.0	3591.0	6797.0	44.0
6	94	large	api	933.0	471.0	100.08326103999993	67.76955256	6.808279223106463E-5	1404.0	170.26702715999994	38.07886552931954	29.832867780352597	35.020078854255445	60.06848815949222	25.0	23.239158275133637	11.704699910719626	32.06503090434425	26.782540850001936	17.029386365926403	36.99999999999999	1.0757704605312879	1.2764064725415911	0.8428118187063129	0.6771317386722119	0.5048231511254019	126.0	3.0	34.713109915419565	42.0	158.0	3855.0	13677.0	0.16666666666666666	0.14245014245014245	0.79	-1.0	0.23882538595418612	112.83013905450116	46.35758802586548	1.0	0.72	84.0	75.0	159.0	2511.0	3318.0	5829.0	33.0
6	101	large	E	874.0	628.0	98.32590171999992	81.01219323999999	8.555442167599255E-5	1502.0	181.33809495999998	35.34119409414458	28.635642126552707	28.213395681974134	47.643705714915455	30.364452901377952	26.368884574256526	11.180339887498949	29.993327253637517	36.17868932086415	17.804493814764857	40.588045492384154	1.15152587572939	1.2341680322011737	0.9330381647267358	0.8239150805928663	0.7185354691075515	110.0	4.0	34.058772731852805	58.0	57.0	4267.0	4678.0	0.5454545454545454	0.07656458055925433	0.4956521739130435	-1.0	0.00871603441969276	63.20254856053597	30.0	2.0	0.5217391304347826	108.0	95.0	203.0	3776.0	4351.0	8127.0	47.0
6	102	large	F	1091.0	753.0	108.15432883999988	87.01219323999996	6.405463874246058E-5	1844.0	197.58073564000003	39.05124837953327	34.058772731852805	73.74669258062944	81.70850151072365	32.14031735997639	28.74361523046954	13.038404810405298	48.602799622527314	9.865299687847017	17.46424919657298	49.116201569432526	1.118172404628705	1.1465841322876367	0.9752205469630516	0.804518822068815	0.69019248395967	99.0	3.0	34.785054261852174	110.0	60.0	12386.0	5779.0	0.2857142857142857	0.09219088937093275	0.35294117647058826	0.03642385247875658	-1.0	77.93508137361144	30.174487418618998	6.0	0.5705882352941176	109.0	60.0	169.0	5674.0	2076.0	7750.0	60.0
6	103	large	E	1077.0	656.0	107.56854239999988	81.84062035999995	6.159036486888405E-5	1733.0	191.82337632000002	40.718546143004666	32.64965543462902	31.364419787865675	44.33068722839037	29.732137494637012	27.007927918593623	11.704699910719626	31.189718698200192	36.447551563985485	20.223748416156685	44.63335061251655	1.1008670337189366	1.247135554754357	0.8827164212600528	0.7608229928009141	0.6090993500464252	96.0	4.0	38.47076812334269	47.0	57.0	3397.0	6346.0	0.9166666666666666	0.06001154068090017	0.5480769230769231	-1.0	0.020916691583375533	53.646063430705254	23.700094751331058	2.0	0.7403846153846154	92.0	46.0	138.0	3999.0	1580.0	5579.0	50.0
8	128	large	E	926.0	625.0	97.49747459999992	78.01219323999999	4.359390587860279E-5	1551.0	177.92388139999997	36.796738985948195	30.4138126514911	25.76932762433873	37.07792650636799	28.442925306655784	30.51716815703045	13.152946437965905	23.425988926061557	39.42287715582468	17.46424919657298	38.85547007026511	0.9320302971854612	1.2098693250858885	0.7703561681087306	0.8001457838785914	0.6749460043196545	159.0	3.0	35.34119409414458	116.0	99.0	8303.0	7792.0	0.7857142857142857	0.13862024500322373	0.4604651162790698	0.008783079340042172	-1.0	92.87657006036844	40.45990511053567	4.0	0.4046511627906977	66.0	85.0	151.0	7022.0	6457.0	13479.0	136.0
8	133	large	E	826.0	566.0	92.08326103999994	74.18376612	4.507136002069813E-5	1392.0	168.26702715999994	34.48187929913333	28.653097563788805	32.47119229084848	41.367725739956285	27.51363298439521	25.638854933611892	11.704699910719626	27.347697375174715	33.74853269693517	15.652475842498529	41.38015295739184	1.0731225343580195	1.203425885189838	0.8917229947972546	0.8056161921521806	0.6852300242130751	155.0	3.0	31.78049716414141	59.0	70.0	5992.0	8448.0	0.3333333333333333	0.09267241379310345	0.5426356589147286	-1.0	0.02136137584611198	81.71219015869589	31.48417904333288	5.0	0.9224806201550387	99.0	65.0	164.0	5758.0	3463.0	9221.0	81.0
8	135	large	F	877.0	601.0	94.84062035999995	75.35533899999997	3.7243766487100545E-5	1478.0	172.61017291999997	36.124783736376884	30.066592756745816	40.04972776570827	49.76364169072616	28.284271247461902	25.971721101522153	12.727922061357855	32.05555522354363	30.000073746222043	15.0	41.99126423661653	1.0890410819098244	1.2014924347645557	0.9064069405674059	0.7945470908347401	0.685290763968073	157.0	4.0	31.76476034853718	75.0	70.0	7074.0	6849.0	0.5	0.09810554803788904	0.4827586206896552	-1.0	0.023048180703718866	97.25131846188964	39.446407609840314	4.0	0.5517241379310345	97.0	64.0	161.0	8187.0	4156.0	12343.0	90.0
8	136	large	iso	794.0	417.0	90.42640679999995	63.35533900000001	6.369070589868393E-5	1211.0	156.61017291999997	34.713109915419565	27.459060435491963	27.276763383113682	39.27960936267911	23.706539182259394	21.678471140617496	11.661903789690601	22.64274223528612	33.06740964910703	16.492422502470642	35.76456774905161	1.0935521711142278	1.2641769006251737	0.8650309704072532	0.7006287349239232	0.5251889168765743	126.0	4.0	32.984845004941285	15.0	271.0	590.0	13427.0	0.6363636363636364	0.236168455821635	0.9475524475524476	-1.0	0.1424724677565751	47.004714580777915	17.72004514666935	2.0	0.2902097902097902	77.0	41.0	118.0	7766.0	5673.0	13439.0	78.0
8	138	large	iso	946.0	612.0	98.32590171999992	79.84062035999996	4.0463462298205395E-5	1558.0	180.99494919999998	38.600518131237564	29.410882339705484	17.65012421993012	30.228378507832474	30.463092423455635	26.06656411302229	13.92838827718412	22.12405535844086	42.39927199724016	18.027756377319946	43.94506913789041	1.168665432520005	1.3124569907624235	0.8904409369187114	0.8119998796182921	0.6469344608879493	135.0	3.0	36.61966684720111	48.0	189.0	2385.0	11613.0	0.0	0.1521181001283697	0.7974683544303798	-1.0	0.30600392706507173	91.9873086060447	38.11840419960289	1.0	0.35864978902953587	67.0	73.0	140.0	4072.0	5628.0	9700.0	51.0
8	141	large	E	857.0	587.0	94.49747459999993	76.01219323999999	1.338089075637423E-4	1444.0	172.50966783999996	35.84689665786984	30.01666203960727	18.79988515865267	35.083473879092736	28.635642126552707	25.416676467445072	12.083045973594572	22.428719776597163	38.97835137218702	17.029386365926403	39.02212927075997	1.1266477803748514	1.1942332765238695	0.9434067887090339	0.8043833294143931	0.6849474912485414	105.0	4.0	33.421549934136806	73.0	77.0	3718.0	5907.0	0.75	0.1038781163434903	0.5133333333333333	-1.0	0.0341707734986613	94.11269790361472	43.56628091864356	2.0	0.44	102.0	75.0	177.0	7033.0	7064.0	14097.0	81.0
9	145	large	F	804.0	517.0	88.66904747999995	70.18376611999999	6.343531131639147E-5	1321.0	160.85281359999993	34.17601498127012	28.792360097775937	16.741970385293115	27.137989874761473	26.1725046566048	26.085705816684214	14.317821063276353	16.26871946026215	37.92672765593646	15.033296378372908	35.66645242419675	1.0033274483937893	1.1869820627837329	0.8452759985612307	0.7915249809786277	0.6430348258706468	86.0	4.0	31.400636936215164	65.0	48.0	5104.0	2735.0	0.2	0.08554125662376987	0.4247787610619469	0.01200041196337653	-1.0	77.84341968897539	30.647184567653028	3.0	0.6902654867256637	89.0	85.0	174.0	4034.0	3651.0	7685.0	46.0
9	148	medium	iso	1080.0	490.0	107.4974745999999	67.52691187999999	7.888391133139129E-5	1570.0	177.43860003999998	41.48493702538308	32.01562118716424	30.963756532073546	37.319800473190384	26.40075756488817	22.720350746154008	13.601470508735444	25.310391561099497	37.669111367531784	19.79898987322333	41.74818590833219	1.1619872360182275	1.295771735393199	0.896753034719981	0.6281720768908189	0.4537037037037037	159.0	3.0	38.8329756778952	52.0	312.0	1924.0	14605.0	0.5833333333333334	0.2318471337579618	0.8571428571428571	-1.0	0.19135928673829294	54.673612996069934	19.4164878389476	1.0	0.260989010989011	90.0	60.0	150.0	5208.0	3569.0	8777.0	79.0
9	159	large	F	945.0	629.0	98.08326103999993	80.84062035999997	6.654786461899725E-5	1574.0	181.33809496000003	36.49657518178932	30.265491900843113	58.73626830562257	70.75527076016711	29.427877939124322	26.356289611121966	13.152946437965905	41.5929437882554	16.71871059151377	16.15549442140351	44.05475218105594	1.116540999257581	1.205880786651699	0.925913250809657	0.8242040436138423	0.6656084656084656	119.0	4.0	32.449961479175904	81.0	96.0	4638.0	6942.0	0.7142857142857143	0.11245235069885642	0.5423728813559322	-1.0	0.028287731593678565	35.85510985108454	13.395623132202235	2.0	0.3898305084745763	84.0	44.0	128.0	4960.0	1920.0	6880.0	80.0
9	162	large	api	899.0	489.0	95.3259017199999	67.94112544	4.1268075459681755E-5	1388.0	165.68124071999995	35.805027579936315	30.805843601498726	28.237445538167265	25.479817254857096	25.059928172283335	25.62869352382029	13.416407864998739	17.53943628720749	37.55780932237516	17.0	40.771074850243366	0.9778074777394204	1.1622803791094485	0.8412836483470769	0.7127247077039248	0.5439377085650723	95.0	3.0	34.0	12.0	173.0	390.0	7979.0	0.07692307692307693	0.13328530259365995	0.9351351351351351	-1.0	0.29679277421928035	49.25610999836285	19.849433241279208	1.0	0.22702702702702704	73.0	68.0	141.0	6677.0	10204.0	16881.0	99.0
10	163	large	iso	988.0	545.0	104.0832610399999	73.18376611999997	1.0301728946723614E-4	1533.0	179.68124071999998	39.05124837953327	30.01666203960727	24.112910733244988	31.37860207078452	27.294688127912362	24.26408921204854	13.416407864998739	22.099165476417845	40.81066703498214	19.313207915827967	42.44201054844751	1.1249005841257356	1.3009857101367495	0.8646525287410688	0.703127144449048	0.5516194331983806	112.0	3.0	37.36308338453881	25.0	332.0	1161.0	17968.0	0.07692307692307693	0.2328767123287671	0.9299719887955182	-1.0	0.25649049989018724	91.47499339041681	35.533182708196755	4.0	0.3137254901960784	86.0	108.0	194.0	4337.0	4813.0	9150.0	57.0
10	165	large	E	762.0	587.0	91.25483391999994	77.76955256	1.374911466523833E-4	1349.0	171.43860003999998	33.06055050963308	27.073972741361768	23.922505883013265	39.937463648969015	28.600699292150182	24.739489939924134	10.0	25.286935247990165	37.231329499717134	17.08800749063506	39.39074894273073	1.1560747356393513	1.2211192951053478	0.9467336567960913	0.8522239230436599	0.7703412073490814	132.0	3.0	32.57299494980466	70.0	104.0	3271.0	6463.0	0.8888888888888888	0.12898443291326908	0.5977011494252874	-1.0	0.041940148317779355	35.14809715602418	14.386813068635309	2.0	0.3160919540229885	60.0	50.0	110.0	4215.0	3169.0	7384.0	89.0
10	167	large	F	829.0	536.0	93.66904747999993	73.18376611999997	9.934229263521143E-5	1365.0	169.68124071999995	34.20526275297414	29.206163733020468	14.225963898751786	28.37552185603502	27.313000567495326	24.108574089860003	11.704699910719626	18.593630009309017	40.88178135665467	17.204650534085253	39.12402783992575	1.1329164663862512	1.1711658903802453	0.9673407291757997	0.7813014874057095	0.646562123039807	136.0	3.0	33.61547262794322	38.0	9.0	5965.0	907.0	0.16666666666666666	0.034432234432234435	0.19148936170212766	0.07772480408625736	-1.0	94.95240083324315	40.23316875392719	2.0	2.297872340425532	106.0	102.0	208.0	4845.0	4252.0	9097.0	65.0
10	175	large	F	766.0	535.0	89.25483391999994	73.01219324	4.871892691490056E-5	1301.0	165.09545427999998	33.97057550292606	26.870057685088806	11.546690545927333	18.864561476744427	27.313000567495326	24.240211848185112	10.770329614269007	12.393078238069211	41.71930009000631	17.4928556845359	38.32924412971844	1.1267641033236382	1.2642539104699277	0.8912482642864169	0.8180194845854691	0.6984334203655352	148.0	3.0	33.28663395418648	127.0	64.0	6226.0	3669.0	0.7272727272727273	0.14681014604150652	0.33507853403141363	0.031214212534136015	-1.0	50.18491463248289	23.478024748790627	1.0	0.2198952879581152	80.0	71.0	151.0	4907.0	3296.0	8203.0	88.0
10	176	large	E	761.0	734.0	89.91168815999994	87.25483391999997	1.065253990952631E-4	1495.0	179.58073564	35.84689665786984	26.419689627245813	34.26110289909457	61.706224713919255	31.016124838541646	31.92375660967778	13.038404810405298	35.791103822604676	25.32202343929434	14.317821063276353	40.64728107032578	0.9715687667265016	1.3568250484253244	0.7160604588292828	0.9704504020070001	0.9645203679369251	138.0	4.0	30.4138126514911	80.0	52.0	5606.0	3748.0	0.0	0.0882943143812709	0.3939393939393939	-1.0	0.12083923484511616	78.43504653739788	39.12038317231289	2.0	0.32575757575757575	79.0	61.0	140.0	4780.0	2940.0	7720.0	77.0
10	177	large	api	762.0	442.0	87.66904747999995	65.94112544	6.646490619529952E-5	1204.0	156.02438647999992	33.97057550292606	27.65863337187866	27.962232204374374	37.9236218223632	24.331050121192877	21.71505846585287	12.165525060596439	21.224250379211167	32.648033901707755	16.15549442140351	34.53284869563005	1.1204690127569161	1.2282087493688294	0.912278969949302	0.7521597112714522	0.5800524934383202	133.0	3.0	31.78049716414141	47.0	138.0	2245.0	7150.0	0.3076923076923077	0.1536544850498339	0.745945945945946	-1.0	0.2285445856453955	74.77406177158993	31.729684305220413	1.0	0.2756756756756757	172.0	24.0	196.0	8788.0	1025.0	9813.0	62.0
10	178	large	api	1044.0	564.0	103.15432883999989	72.59797967999997	3.578349206848622E-5	1608.0	178.16652207999996	37.21558813185679	33.13608305156178	76.8659776936037	77.24788024979239	26.1725046566048	26.266696134538417	13.038404810405298	41.165545861375165	9.325181842379408	16.1245154965971	42.20660750938795	0.9964140340509074	1.1231136786429177	0.8871889399966136	0.7037802532999355	0.5402298850574713	106.0	4.0	33.52610922848042	157.0	212.0	6005.0	8530.0	0.5714285714285714	0.2294776119402985	0.5745257452574526	-1.0	0.13627600571510845	76.5981576075477	33.065390620420935	2.0	0.16260162601626016	111.0	81.0	192.0	4687.0	4549.0	9236.0	54.0
11	182	large	E	810.0	598.0	89.66904747999992	76.59797968	7.876657875257826E-5	1408.0	168.26702715999997	32.38826948140329	29.427877939124322	14.676393137450013	17.684392026557745	29.068883707497267	25.411949521058858	13.038404810405298	11.948770533177385	43.05441264303755	16.15549442140351	39.33446851329176	1.143906085733718	1.100598199720787	1.0393494065535613	0.85422988012764	0.7382716049382716	81.0	3.0	31.622776601683793	92.0	75.0	7695.0	7528.0	0.6666666666666666	0.11860795454545454	0.4491017964071856	-1.0	0.008004047397701042	111.89945062966301	43.11639655696571	3.0	0.5808383233532934	181.0	100.0	281.0	13586.0	7827.0	21413.0	122.0
11	183	large	E	959.0	620.0	100.74011527999991	77.18376611999997	6.0340562277509365E-5	1579.0	179.9238814	37.107950630558946	31.04834939252005	21.991129917177126	33.12973546841209	27.51363298439521	27.11178846009175	12.649110640673518	21.82820625326997	39.42238553573085	18.24828759089466	39.93914465476724	1.014821763783491	1.1951666145414717	0.8491048456644095	0.7661671411182451	0.6465067778936392	107.0	3.0	36.22154055254967	174.0	73.0	11337.0	4982.0	1.0	0.1564281190626979	0.29554655870445345	0.03880422266176945	-1.0	77.26526582488816	30.35759697205116	1.0	0.41295546558704455	70.0	55.0	125.0	8837.0	6816.0	15653.0	163.0
12	197	large	E	850.0	576.0	92.84062035999995	74.59797968	4.0864409738346456E-5	1426.0	169.43860003999995	34.20526275297414	29.832867780352597	30.963756532073546	35.753887254436734	27.018512172212592	25.954376713505003	12.806248474865697	23.855978125151193	35.330160270215316	16.97056274847714	40.827973949121265	1.0410002316932496	1.1465630124738169	0.9079311126975868	0.8035058295683284	0.6776470588235294	130.0	3.0	33.015148038438355	178.0	166.0	8497.0	7738.0	0.6363636363636364	0.24123422159887797	0.48255813953488375	-1.0	0.02916344864678067	100.91839347232339	40.14860726132796	4.0	0.29651162790697677	239.0	172.0	411.0	5022.0	5142.0	10164.0	24.0
12	202	large	iso	835.0	440.0	90.32590171999993	63.94112544000001	4.1889845690005924E-5	1275.0	157.09545427999996	35.38361202590826	29.0	27.777972779223916	42.70938995736148	23.0	22.65517961216385	14.0	22.835430125346548	29.93103448275862	15.524174696260024	33.666666666666664	1.0152203775798367	1.2201245526175264	0.8320629032518772	0.7078935745165352	0.5269461077844312	120.0	3.0	32.31098884280702	36.0	238.0	1220.0	10479.0	0.4666666666666667	0.21490196078431373	0.8686131386861314	-1.0	0.2451961436538394	43.3755414368384	16.278820596099706	3.0	0.17153284671532848	58.0	43.0	101.0	2399.0	2286.0	4685.0	56.0
13	223	large	E	873.0	601.0	92.59797967999995	76.01219323999999	7.099567153830848E-5	1474.0	171.43860003999993	33.734255586866	31.575306807693888	45.29686666732471	50.54943592951952	28.178005607210743	26.673850130390782	14.317821063276353	32.01493500335262	28.724978209205975	15.811388300841896	41.460825689083926	1.0563906398764011	1.0683745938660536	0.9887830035846444	0.8208839275185364	0.6884306987399771	171.0	3.0	31.89043743820395	119.0	76.0	10875.0	6715.0	0.7142857142857143	0.1322930800542741	0.38974358974358975	0.04276918227314083	-1.0	85.50118391066741	31.400909122267784	5.0	0.48205128205128206	134.0	166.0	300.0	5488.0	7189.0	12677.0	67.0
13	224	large	iso	1060.0	546.0	103.3259017199999	72.35533899999997	4.980042010946208E-5	1606.0	178.50966784	39.0	33.24154027718932	42.40813329476501	54.385518260043085	26.68332812825267	25.16408111565123	14.317821063276353	34.23076923076923	27.46563463626593	17.46424919657298	42.10667027330651	1.0603736335779221	1.1732308333125643	0.9038064833192332	0.7002633201892955	0.5150943396226415	74.0	4.0	35.35533905932738	24.0	288.0	1351.0	22174.0	0.6	0.19427148194271482	0.9230769230769231	-1.0	0.27088484439517335	79.73119430996844	26.446243998293802	4.0	0.3974358974358974	158.0	121.0	279.0	6604.0	6156.0	12760.0	64.0
13	233	medium	iso	885.0	432.0	94.84062035999995	62.52691188000001	4.430046167108004E-5	1317.0	159.78174579999995	38.118237105091836	29.068883707497267	44.18542295024031	66.30700351618802	24.351591323771842	21.43008993558479	12.649110640673518	33.97323953963794	20.399820163959618	15.620499351813308	37.10036560504063	1.1363270708134492	1.3113072207606176	0.8665605228302854	0.6592840877954802	0.488135593220339	77.0	4.0	32.449961479175904	60.0	319.0	2910.0	18257.0	0.6153846153846154	0.2877752467729689	0.841688654353562	-1.0	0.18867235232261392	56.06673293720095	18.24828759089466	3.0	0.2796833773087071	83.0	77.0	160.0	6004.0	6486.0	12490.0	101.0
14	238	large	E	866.0	572.0	92.08326103999994	73.18376611999997	6.161832367883046E-5	1438.0	167.68124071999995	36.61966684720111	29.410882339705484	30.113733150982434	43.738182461113865	26.30589287593181	26.550116878280114	14.142135623730951	26.13349826455739	32.13096394337767	16.0312195418814	37.799909132532655	0.9908013963378031	1.2451060265459486	0.795756646593694	0.7947564551195658	0.6605080831408776	97.0	3.0	33.24154027718932	185.0	209.0	7333.0	8054.0	0.6666666666666666	0.27399165507649514	0.5304568527918782	-1.0	0.005583200207637514	108.46933323556507	52.09072203437452	1.0	0.116751269035533	57.0	55.0	112.0	4250.0	4603.0	8853.0	83.0
14	245	large	E	1197.0	655.0	112.9116881599999	80.84062035999996	5.230177478602987E-5	1852.0	196.16652208000002	41.43669871020132	33.83784863137726	38.65980825409008	43.709325580004304	29.546573405388315	26.973982211930174	13.0	32.31435036281862	37.17730443517257	18.973665961010276	46.76461204469853	1.0953730588700517	1.2245665840522075	0.8944985704618509	0.7159632601139212	0.5472013366750209	115.0	3.0	40.024992192379	118.0	116.0	4796.0	5470.0	0.5384615384615384	0.1263498920086393	0.49572649572649574	-1.0	0.004789184584869712	36.56384593730955	11.423574833929543	1.0	0.23504273504273504	70.0	66.0	136.0	4286.0	3964.0	8250.0	85.0
14	253	large	api	814.0	437.0	90.25483391999994	66.4264068	4.045459861731062E-5	1251.0	159.09545427999996	33.54101966249684	29.427877939124322	25.551072454292694	32.55387012597839	23.769728648009426	23.15957936137518	12.083045973594572	19.319627325598184	33.67555085181548	15.524174696260024	35.90392579000026	1.0263454390562825	1.1397702454754342	0.900484499512585	0.7359872476069151	0.5368550368550369	73.0	4.0	32.01562118716424	6.0	281.0	208.0	14462.0	0.0	0.22941646682653877	0.9790940766550522	-1.0	0.28483420823269034	45.78423974866883	18.0	1.0	0.17770034843205576	125.0	69.0	194.0	5951.0	4236.0	10187.0	34.0
15	263	large	E	858.0	577.0	92.01219323999995	74.18376611999999	5.761069125905955E-5	1435.0	168.6101729199999	36.22154055254967	29.274562336608895	43.21008939175391	57.34919770340443	27.018512172212592	26.193349638425428	14.212670403551895	33.01902629637912	24.697209532518354	15.0	39.21618999753187	1.031502749559631	1.2373042553484508	0.8336694431468985	0.8062384289275967	0.6724941724941725	129.0	3.0	31.304951684997057	173.0	143.0	7434.0	5963.0	0.4166666666666667	0.22020905923344947	0.4525316455696203	-1.0	0.03214832553345271	117.95631863335647	41.11065701209505	3.0	0.2721518987341772	79.0	75.0	154.0	4573.0	3829.0	8402.0	66.0
15	266	large	api	822.0	488.0	89.66904747999993	67.35533899999999	7.80688483829432E-5	1310.0	159.43860003999993	34.9857113690718	29.5296461204668	27.149681697783166	45.0	24.73863375370596	26.608354532447077	13.341664064126334	24.352799090236257	31.96787378178975	15.033296378372908	34.440058755159285	0.9297318150033999	1.1847656834879385	0.7847389808474858	0.7511548398573447	0.5936739659367397	133.0	3.0	31.78049716414141	154.0	307.0	4806.0	10344.0	0.42857142857142855	0.3519083969465649	0.665943600867679	-1.0	0.231800997000734	10.0	5.0	1.0	0.05422993492407809	75.0	91.0	166.0	4080.0	6188.0	10268.0	75.0
15	269	large	E	1070.0	816.0	115.7401152799999	101.9116881599999	1.2244641932900908E-4	1886.0	220.06601700000013	38.48376280978771	32.69556544854363	27.928978708680905	23.93636032418314	34.713109915419565	30.98916449675463	6.4031242374328485	23.438456485096907	49.27273707914292	20.0	57.76978808802297	1.1201692746203251	1.177033101640452	0.9516888463537051	0.8805217440249986	0.7626168224299066	150.0	3.0	40.45985664828782	222.0	79.0	13724.0	4622.0	0.0	0.15959703075291623	0.26245847176079734	0.12357632433377205	-1.0	93.07052284357692	43.06790044402666	2.0	0.34551495016611294	135.0	113.0	248.0	7228.0	5721.0	12949.0	67.0
15	271	large	iso	777.0	553.0	87.84062035999996	72.18376612	8.659668241578055E-5	1330.0	162.85281359999993	34.539832078341085	26.92582403567252	20.556045219583464	37.7516948009604	25.96150997149434	25.51443228032833	12.649110640673518	21.453491676488472	35.65350492999396	16.0	35.04094515278198	1.0175225412133002	1.2827771596732265	0.7932184741054347	0.8217583826726976	0.7117117117117117	92.0	3.0	32.38826948140329	47.0	376.0	1519.0	14560.0	0.7692307692307693	0.3180451127819549	0.8888888888888888	-1.0	0.2287869179164787	51.608612040970684	18.601075237738275	1.0	0.14893617021276595	98.0	73.0	171.0	4335.0	3369.0	7704.0	57.0
15	273	medium	iso	1202.0	548.0	111.39696951999987	71.35533899999997	7.596876687118846E-5	1750.0	184.75230852	40.162171256046406	36.68787265568828	89.82845626253845	80.20418955111305	25.317977802344327	27.156801662876035	15.132745950421556	42.178994487131185	4.333857171065704	16.76305461424021	42.80304830057014	0.932288644172505	1.0946988295822992	0.8516393906516145	0.6405500913307076	0.4559068219633943	115.0	3.0	36.22154055254967	22.0	402.0	889.0	20489.0	0.0625	0.2422857142857143	0.9481132075471698	-1.0	0.19048642899475146	85.64694040343932	34.51379963303653	2.0	0.2099056603773585	92.0	67.0	159.0	5208.0	4881.0	10089.0	74.0
15	277	large	iso	936.0	480.0	96.91168815999993	67.355339	3.37612718072301E-5	1416.0	167.09545427999996	35.12833614050059	32.14031735997639	13.799485396019378	21.159297162099733	25.0	24.443510285130955	12.649110640673518	13.920386039469035	39.38977906847059	16.278820596099706	38.56466876971607	1.022766358365785	1.0929679301874322	0.935769778890394	0.6950177040440904	0.5128205128205128	92.0	3.0	34.48187929913333	36.0	273.0	1425.0	11718.0	0.5384615384615384	0.21822033898305085	0.883495145631068	-1.0	0.20291239776698758	56.17015049447795	25.337663796848272	3.0	0.21035598705501618	140.0	61.0	201.0	6904.0	3650.0	10554.0	53.0
[truncated: 67 more columns]
