# Supplementary material for: Exploiting Single-Cell Quantitative Data to Map Genetic Variants Having Probabilistic Effects
Source: PLoS Genet. 2016 Aug 1;12(8):e1006213. doi: 10.1371/journal.pgen.1006213 (PMC4968810; doi:10.1371/journal.pgen.1006213)
Supplement: S1 Dataset — (ZIP) [file pgen.1006213.s007.zip › data/2014-10-07_morpho/segregants/gaelA11-3_A.xls]

image_number	cell_	Agroup	C11-1_A	C12-1_A	C13_A	C103_A	C104_A	C115_A	C126_A	C127_A	A7-1_A	A8-1_A	A101_A	A120_A	A121_A	A122_A	A123_A	D14-1_A	D15-1_A	D16-1_A	D17-1_A	D102_A	D105_A	D117_A	D127_A	D135_A	D147_A	D148_A	D154_A	D155_A	D173_A	D176_A	D179_A	D182_A	D188_A	D191_A	D194_A
1	0	B	853.0	107.4974745999999	8.398359263412653E-5	36.22154055254967	28.160255680657446	1.2862646193027754	79.0	3.0	173.0	11338.0	0.20281359906213364	30.173927105784358	12.041594578792296	3.0	0.5086705202312138	119.0	5842.0	68.0	3.5236548322907816E-4	22.20360331117452	0.6129944495033794	4.123105625617661	22.360679774997898	4.47213595499958	0.23608834134288123	0.2630668208823282	7.696051722016563	20.224859431168085	7.0710678118654755	12.806248474865697	5.0	2.5612496949731396	1.0	49.09243697478992	1.3851420746319754
1	3	B	714.0	98.66904747999993	1.4471124858272724E-4	32.01562118716424	26.248809496813376	1.2196980282496608	81.0	3.0	64.0	3047.0	0.0896358543417367	5.656854249492381	2.8284271247461903	1.0	0.3125	175.0	4358.0	41.0	0.0021949670341452746	18.601075237738275	0.5809999790101168	3.1622776601683795	19.209372712298546	3.605551275463989	0.18864566947613626	0.2095684110712273	19.133643205905486	3.8785245028477107	10.295630140987	17.4928556845359	7.211102550927978	2.42582262018792	1.0	24.902857142857144	1.6463974300137678
1	4	B	772.0	101.4974745999999	8.577967334226459E-5	34.36568055487916	27.294688127912362	1.2590611181864282	99.0	3.0	139.0	8340.0	0.1800518134715026	51.12127455959114	20.396078054371138	1.0	0.3669064748201439	66.0	3861.0	79.0	5.242831974220356E-4	25.079872407968907	0.7297941435473223	8.06225774829855	25.079872407968907	8.06225774829855	0.5	0.5	17.132996150343132	17.132996150343132	5.0	9.433981132056603	4.47213595499958	2.1095023109728985	0.0	58.5	1.3504273504273505
1	6	B	654.0	93.25483391999994	7.37056182669562E-5	30.364452901377952	25.298221281347036	1.2002603884157803	93.0	4.0	100.0	7006.0	0.1529051987767584	21.64760572123727	10.816653826391969	1.0	0.37	77.0	6087.0	120.0	0.0013038987566038498	18.110770276274835	0.5964464545136909	5.0	19.235384061671343	5.385164807134504	0.36760731104690386	0.3866323008783335	56.52372170389732	41.45523354440513	6.4031242374328485	11.661903789690601	4.47213595499958	2.6076809620810595	1.4142135623730951	79.05194805194805	1.5179891572203057
1	7	B	679.0	94.08326103999993	4.1851582852892926E-5	31.400636936215164	26.40075756488817	1.18938393563284	87.0	3.0	135.0	7219.0	0.19882179675994108	57.57543962911718	22.360679774997898	1.0	0.4074074074074074	184.0	8032.0	60.0	0.0017670435439190919	20.248456731316587	0.6448422295524687	4.47213595499958	19.235384061671343	4.0	0.2857142857142857	0.26666666666666666	8.130102354155973	34.695153531233956	11.40175425099138	19.1049731745428	7.0710678118654755	2.7018512172212588	2.0	43.65217391304348	1.3745019920318726
1	9	B	1030.0	117.98275595999988	7.247781446405556E-5	37.69615364994153	31.953090617340916	1.1797341953984213	135.0	3.0	148.0	6790.0	0.1436893203883495	12.806248474865697	6.4031242374328485	1.0	0.25675675675675674	194.0	5552.0	44.0	0.0026289656866189757	25.059928172283335	0.664787405234969	6.4031242374328485	22.825424421026653	4.47213595499958	0.35963528668941347	0.2630668208823282	30.089686238776665	42.18444331578877	11.40175425099138	18.384776310850235	8.54400374531753	2.151775310366157	2.23606797749979	28.61855670103093	1.537463976945245
1	10	B	696.0	95.84062035999993	5.975939837522966E-5	31.144823004794873	27.018512172212592	1.1527216156937767	99.0	3.0	79.0	4996.0	0.11350574712643678	58.09490466712471	21.93171219946131	2.0	0.5189873417721519	88.0	6908.0	106.0	4.040844250321427E-4	20.09975124224178	0.6453641184330167	5.0990195135927845	20.09975124224178	5.0990195135927845	0.3333333333333333	0.3333333333333333	7.495857639729858	7.495857639729858	6.4031242374328485	10.44030650891055	5.385164807134504	1.9387162478442206	0.0	78.5	1.3503184713375795
1	12	A	1083.0	121.74011527999987	1.7180686227025443E-4	42.190046219457976	31.144823004794873	1.354640744401169	121.0	4.0	506.0	26049.0	0.46722068328716526	56.437216729843435	24.698178070456937	5.0	0.1442687747035573	83.0	6474.0	116.0	6.393948494345576E-4	26.248809496813376	0.6221564527394964	7.211102550927978	25.0	5.830951894845301	0.39999999999999997	0.33333333333333337	50.86960044301472	53.595911436920986	6.4031242374328485	10.816653826391969	5.0	2.1633307652783937	1.4142135623730951	78.0	1.4871794871794872
1	15	B	705.0	97.49747459999995	1.4795925715561342E-4	33.1058907144937	25.079872407968907	1.3200183069501819	108.0	3.0	92.0	8333.0	0.13049645390070921	55.92957792312214	25.96150997149434	1.0	0.3804347826086957	114.0	4179.0	61.0	0.0032243466667096457	19.72308292331602	0.5957575071279171	3.605551275463989	23.323807579381203	7.0710678118654755	0.25	0.4545454545454546	31.2930389959202	19.98310652189997	9.433981132056603	16.55294535724685	4.47213595499958	3.701351104664349	3.605551275463989	36.6578947368421	1.6640344580043074
1	17	B	689.0	96.08326103999994	7.558809634193166E-5	32.2490309931942	25.553864678361276	1.26200210414757	124.0	4.0	80.0	9436.0	0.11611030478955008	19.07684521942697	9.219544457292887	1.0	0.5375	61.0	3816.0	80.0	3.5813025517868955E-4	17.204650534085253	0.533493565673837	2.0	16.401219466856727	2.23606797749979	0.14285714285714285	0.16666666666666666	60.25511870305779	86.82016988013578	5.0990195135927845	8.246211251235321	4.123105625617661	2.0	1.0	62.557377049180324	1.278825995807128
1	20	B	903.0	109.98275595999988	4.304835165623513E-5	36.359317925395686	29.154759474226502	1.247114316190404	124.0	3.0	195.0	13649.0	0.2159468438538206	14.194173437483137	7.0710678118654755	1.0	0.24102564102564103	73.0	6564.0	124.0	3.757946366430184E-4	23.323807579381203	0.641480888812008	4.47213595499958	24.698178070456937	5.830951894845301	0.2630668208823282	0.33333333333333337	4.3987053549955135	0.0	5.0990195135927845	10.198039027185569	4.123105625617661	2.473387769603369	1.4142135623730951	89.91780821917808	1.3790371724558197
1	23	A	808.0	103.74011527999993	5.430470346276423E-5	33.734255586866	28.442925306655784	1.1860332656772128	132.0	4.0	411.0	14451.0	0.5086633663366337	37.019219880362535	18.027756377319946	2.0	0.0705596107055961	73.0	5474.0	109.0	0.002836221282895201	18.027756377319946	0.5344050450705313	3.1622776601683795	17.08800749063506	3.0	0.2	0.2	60.94539590092285	79.38034472384487	7.211102550927978	12.206555615733702	4.47213595499958	2.729468812791236	1.0	74.98630136986301	1.4535988308366825
2	29	B	1043.0	118.81118307999986	6.923318792211181E-5	37.48332962798263	33.97057550292606	1.1034057878929369	114.0	4.0	115.0	8471.0	0.11025886864813039	6.324555320336759	3.1622776601683795	1.0	0.20869565217391303	101.0	6193.0	93.0	0.0010529366326359818	23.600847442411894	0.6296358321591855	6.082762530298219	23.021728866442675	6.0	0.31622776601683794	0.3157894736842105	35.537677791974374	45.0	6.708203932499369	11.704699910719626	5.385164807134504	2.17350820818199	1.0	61.31683168316832	1.5167124172452768
2	30	B	1100.0	120.32590171999986	1.0086654142907602E-4	38.01315561749642	34.40930106817051	1.1047348954338272	131.0	4.0	261.0	13146.0	0.23727272727272727	20.17038907691154	9.219544457292887	2.0	0.22988505747126436	94.0	5777.0	68.0	9.823935055361431E-4	22.47220505424423	0.5911691541835817	4.123105625617661	21.633307652783937	3.1622776601683795	0.23608834134288123	0.17541160386140586	20.47227951974194	16.073574164746397	6.708203932499369	12.529964086141668	4.47213595499958	2.80178514522438	1.0	61.45744680851064	1.1064566383936298
2	31	B	984.0	115.74011527999988	7.721421385148103E-5	37.8549864614954	31.78049716414141	1.1911389008793722	144.0	4.0	73.0	7291.0	0.0741869918699187	0.0	0.0	0.0	0.2191780821917808	88.0	4277.0	47.0	3.652146956927822E-4	20.615528128088304	0.5445921410923659	1.4142135623730951	19.4164878389476	0.0	0.08333333333333334	0.0	33.111341960372044	-1.0	6.324555320336759	11.180339887498949	4.47213595499958	2.5	1.4142135623730951	48.60227272727273	0.967032967032967
2	35	B	847.0	107.3969695199999	6.84332805778503E-5	34.52535300326414	30.4138126514911	1.1351866140193199	108.0	4.0	72.0	7241.0	0.08500590318772137	22.374513324982086	11.180339887498949	1.0	0.4861111111111111	69.0	4086.0	79.0	6.010336136879962E-4	18.110770276274835	0.524564376635413	5.0990195135927845	18.788294228055936	5.0	0.3333333333333333	0.3125	88.69804732742112	79.99202019855866	5.0990195135927845	10.198039027185569	4.123105625617661	2.473387769603369	1.0	59.21739130434783	1.3340675477239354
2	39	B	809.0	104.5685423999999	1.0008396228679981E-4	34.785054261852174	28.460498941515414	1.2222222222222223	160.0	3.0	104.0	7462.0	0.12855377008652658	49.88272657472871	22.825424421026653	1.0	0.3557692307692308	166.0	5236.0	39.0	0.001878856726579782	22.847319317591726	0.6568142497523071	5.0	21.840329667841555	4.0	0.30485538042484617	0.23529411764705882	17.42986281766784	19.44003482817618	10.0	18.35755975068582	5.830951894845301	3.148295523911685	3.0	31.542168674698797	1.2364400305576775
2	40	B	897.0	109.98275595999989	7.056536351811279E-5	34.539832078341085	31.38470965295043	1.1005305596349222	144.0	3.0	86.0	10188.0	0.09587513935340022	64.34695381465696	27.892651361962706	4.0	0.8837209302325582	173.0	6711.0	57.0	0.002619850137887697	18.439088914585774	0.5338499872484437	6.324555320336759	18.027756377319946	4.123105625617661	0.4	0.26559258100921596	84.8055710922652	80.40686573726967	13.892443989449804	25.553864678361276	6.708203932499369	3.8093452339097738	2.23606797749979	38.79190751445087	1.4693786320965578
2	49	B	939.0	111.15432883999989	4.7248233101160735E-5	36.235341863986875	30.886890422961002	1.173162509005759	129.0	5.0	70.0	6771.0	0.07454739084132056	16.1245154965971	8.06225774829855	1.0	0.35714285714285715	89.0	5614.0	88.0	5.037512467761213E-4	19.235384061671343	0.5308459385832031	1.4142135623730951	19.4164878389476	3.0	0.07402332101976053	0.1875	18.434948822922024	63.43494882292201	6.4031242374328485	11.40175425099138	5.0	2.2803508501982757	2.23606797749979	63.07865168539326	1.3950837192732455
3	59	A	1045.0	117.39696951999986	4.890364449872861E-5	37.57658845611187	33.1058907144937	1.1350423639156433	79.0	3.0	298.0	8341.0	0.2851674641148325	0.0	0.0	0.0	0.0	82.0	10611.0	170.0	4.2688472261429483E-4	20.09975124224178	0.5349009068696479	6.708203932499369	20.518284528683193	7.615773105863909	0.4052574202187244	0.46008567910421677	88.63607246839709	87.9974668681731	6.4031242374328485	10.816653826391969	4.47213595499958	2.418677324489565	1.0	129.40243902439025	1.313731033832815
3	60	B	759.0	103.39696951999991	1.3869130656948549E-4	33.61547262794322	27.784887978899608	1.209847333322757	106.0	4.0	83.0	9600.0	0.10935441370223979	16.97056274847714	8.48528137423857	1.0	0.5301204819277109	78.0	4114.0	64.0	8.774985268586196E-4	18.439088914585774	0.5485298130021854	5.0	20.615528128088304	5.830951894845301	0.36760731104690386	0.4472135954999579	81.20258929000894	59.03624346792648	5.830951894845301	9.433981132056603	5.0	1.8867962264113207	2.23606797749979	52.743589743589745	1.2134175984443365
3	61	B	818.0	105.74011527999991	7.160195134250345E-5	34.713109915419565	27.65863337187866	1.2550551377102166	108.0	3.0	182.0	7361.0	0.22249388753056235	0.0	0.0	0.0	0.08791208791208792	69.0	5413.0	81.0	0.0012533841128691795	21.37755832643195	0.6158352961898131	4.123105625617661	21.37755832643195	4.123105625617661	0.2207047840876987	0.2207047840876987	4.028263666485131	4.028263666485131	6.708203932499369	10.770329614269007	4.47213595499958	2.408318915758459	0.0	78.44927536231884	1.0325143173840754
3	66	B	1192.0	128.22539663999987	9.478402229675748E-5	41.677331968349414	34.132096331752024	1.2210598365614682	103.0	3.0	109.0	7037.0	0.09144295302013423	0.0	0.0	0.0	0.1651376146788991	102.0	12736.0	181.0	5.115239296680158E-4	29.410882339705484	0.7056805450512208	9.219544457292887	30.23243291566195	9.899494936611665	0.4336508933982873	0.4513781161534127	20.34410125591839	15.945395900922861	6.708203932499369	13.416407864998739	5.385164807134504	2.4913643956121994	1.0	124.86274509803921	1.4495917085427137
4	72	B	876.0	107.7401152799999	5.4045399334017664E-5	35.17101079013795	30.083217912982647	1.169123957811695	94.0	3.0	74.0	6228.0	0.08447488584474885	8.714776642118863	4.242640687119285	2.0	0.36486486486486486	176.0	9070.0	71.0	0.0017259800241130607	20.12461179749811	0.5721931598036729	5.0990195135927845	19.026297590440446	4.47213595499958	0.3333333333333333	0.2857142857142857	62.30052719194501	79.82448915695679	10.0	19.235384061671343	6.708203932499369	2.867441755680875	3.1622776601683795	51.53409090909091	1.3777287761852262
4	74	B	967.0	116.2253966399999	1.5623648216005664E-4	39.66106403010388	29.68164415931166	1.3362151980944592	100.0	4.0	159.0	14652.0	0.16442605997931747	17.08800749063506	8.54400374531753	1.0	0.27672955974842767	81.0	7206.0	88.0	5.740141511568151E-4	26.40075756488817	0.6656593364426442	6.4031242374328485	26.248809496813376	6.708203932499369	0.31059714782221376	0.34874291623145787	18.43494882292201	30.529705899934115	5.385164807134504	9.848857801796104	4.47213595499958	2.2022715545545237	1.4142135623730951	88.96296296296296	0.9891756869275604
4	75	B	1141.0	123.15432883999989	6.455433427057341E-5	40.049968789001575	34.058772731852805	1.1759075731917263	77.0	3.0	213.0	12465.0	0.1866783523225241	48.370169426126736	21.0	1.0	0.18309859154929578	125.0	12091.0	128.0	4.0531246010178616E-4	27.459060435491963	0.6856200208333921	9.219544457292887	28.284271247461902	9.433981132056603	0.5	0.5	43.463699871116205	34.86778843419523	7.280109889280518	12.649110640673518	6.324555320336759	2.0	1.4142135623730951	96.728	1.3232983210652551
4	76	B	801.0	102.32590171999988	8.80994591408548E-5	32.449961479175904	29.410882339705484	1.1033317907422173	92.0	3.0	81.0	7903.0	0.10112359550561797	24.82232872159761	12.206555615733702	2.0	0.41975308641975306	63.0	6371.0	113.0	6.881667375399634E-4	19.849433241279208	0.6116935841053979	4.47213595499958	21.2602916254693	5.830951894845301	0.2701716134791496	0.3616202853397895	28.739795291688047	24.341089936692516	5.0990195135927845	9.055385138137417	4.0	2.2638462845343543	1.4142135623730951	101.12698412698413	1.1174070004708836
4	79	B	737.0	98.08326103999993	6.758906785835546E-5	31.016124838541646	27.85677655436824	1.1134139938268626	102.0	3.0	83.0	7920.0	0.11261872455902307	62.45779923365869	24.698178070456937	2.0	0.5421686746987951	58.0	5329.0	107.0	3.787189767928881E-4	17.029386365926403	0.5490494526500336	7.280109889280518	17.029386365926403	7.280109889280518	0.5	0.5	84.14398641457103	84.14398641457103	5.656854249492381	9.219544457292887	3.605551275463989	2.5570415597837943	0.0	91.87931034482759	1.1645712141114655
4	80	B	1045.0	118.56854239999986	8.713764887656466E-5	37.0	33.83784863137726	1.093450130446252	110.0	3.0	240.0	6208.0	0.22966507177033493	0.0	0.0	0.0	0.0625	144.0	9981.0	106.0	0.006338417092428488	25.317977802344327	0.6842696703336305	7.280109889280518	25.019992006393608	8.602325267042627	0.41084036914256306	0.5244930283645093	34.38034472384487	53.9726266148964	13.601470508735444	21.587033144922902	6.082762530298219	3.5488863879525074	3.0	69.3125	1.5293056807935077
4	84	B	811.0	103.74011527999993	6.623295035827268E-5	33.24154027718932	29.120439557122072	1.1415191797494464	106.0	3.0	157.0	5118.0	0.1935881627620222	0.0	0.0	0.0	0.07643312101910828	69.0	9457.0	171.0	4.7721825120080106E-4	17.26267650163207	0.5193103676208978	2.23606797749979	18.110770276274835	3.605551275463989	0.1514456332038457	0.23620751769642942	80.78897345918334	73.66395711028154	5.385164807134504	9.486832980505138	4.123105625617661	2.3008949665421112	1.4142135623730951	137.05797101449275	1.247647245426668
5	95	B	909.0	109.98275595999988	4.321146427981224E-5	35.11409973215888	31.622776601683793	1.110405331399305	125.0	3.0	154.0	11778.0	0.1694169416941694	10.0	5.0	1.0	0.22727272727272727	96.0	7319.0	86.0	4.6952621052853856E-4	21.37755832643195	0.608802688649128	4.47213595499958	20.223748416156685	4.242640687119285	0.2857142857142857	0.2727272727272727	47.12109639666147	65.55604521958347	6.324555320336759	12.165525060596439	5.0990195135927845	2.385855756810896	1.4142135623730951	76.23958333333333	1.1280229539554585
5	96	B	1121.0	123.74011527999987	9.810626382937516E-5	40.162171256046406	32.57299494980466	1.2329898223340148	145.0	4.0	163.0	13326.0	0.14540588760035683	14.142135623730951	7.0710678118654755	1.0	0.24539877300613497	119.0	7363.0	85.0	0.00261443106562133	27.85677655436824	0.6936073345430598	8.06225774829855	27.85677655436824	8.06225774829855	0.39153784848013456	0.39153784848013456	9.520021865774147	9.520021865774147	9.433981132056603	15.0	5.830951894845301	2.5724787771376323	0.0	61.87394957983193	1.3737606953687356
5	97	B	927.0	111.39696951999987	5.80716665666312E-5	35.510561809129406	31.38470965295043	1.131460580703225	119.0	3.0	139.0	13332.0	0.1499460625674218	49.00415828535861	22.20360331117452	1.0	0.34532374100719426	81.0	5054.0	84.0	2.9950897086270493E-4	25.0	0.7040158962951905	9.219544457292887	24.73863375370596	9.486832980505138	0.5590169943749475	0.5659370084284088	46.21887523513129	52.125016348901795	5.656854249492381	10.0	5.0	2.0	1.0	62.39506172839506	1.3462603878116344
5	103	B	863.0	107.7401152799999	3.9245558073827786E-5	36.22154055254967	28.160255680657446	1.2862646193027754	121.0	3.0	154.0	10369.0	0.17844727694090382	67.68355724121214	25.059928172283335	1.0	0.4935064935064935	71.0	6841.0	132.0	4.91767654035366E-4	22.02271554554524	0.6080005215017018	5.0	24.020824298928627	6.708203932499369	0.29061909685954823	0.375	43.21008939175391	32.905242922987895	5.385164807134504	10.44030650891055	5.0990195135927845	2.047512562185564	2.0	96.35211267605634	1.369975149831896
5	106	B	1164.0	125.88225087999986	1.3602038384298478E-4	41.43669871020132	34.785054261852174	1.1912213331127048	149.0	3.0	65.0	6813.0	0.05584192439862543	18.28574092690949	8.246211251235321	2.0	0.49230769230769234	112.0	5715.0	61.0	9.061411292049671E-4	26.0	0.6274631138411383	5.830951894845301	26.92582403567252	6.708203932499369	0.30903983234775434	0.34874291623145787	11.673710312884793	7.2750049578892515	7.810249675906654	14.866068747318506	5.0	2.973213749463701	1.0	51.026785714285715	1.1954505686789152
5	108	N	1026.0	117.98275595999988	1.5310229998423148E-4	38.3275357934736	31.25699921617557	1.2262065058900156	118.0	4.0	-1.0	-1.0	-1.0	-1.0	-1.0	-1.0	-1.0	74.0	12532.0	209.0	7.809529110828508E-4	23.345235059857504	0.6090982521196346	4.47213595499958	24.515301344262525	5.830951894845301	0.23802777946288958	0.30903983234775434	20.55604521958348	24.95475057457901	6.0	10.198039027185569	4.123105625617661	2.473387769603369	1.4142135623730951	169.35135135135135	1.2341206511330993
6	120	B	921.0	111.98275595999989	5.297493307404518E-5	37.48332962798263	30.4138126514911	1.2324442863346476	79.0	3.0	174.0	9332.0	0.18892508143322476	14.233345472033855	7.0710678118654755	2.0	0.29310344827586204	119.0	5076.0	64.0	0.0011493189928190501	20.024984394500787	0.5342370753411253	2.23606797749979	19.026297590440446	2.0	0.14285714285714285	0.13333333333333333	72.89727103094762	80.53767779197439	8.246211251235321	13.341664064126334	6.324555320336759	2.1095023109728985	1.0	42.65546218487395	1.500394011032309
6	123	B	954.0	113.15432883999989	1.0048774948452518E-4	37.107950630558946	29.832867780352597	1.2438613311924906	90.0	3.0	95.0	9938.0	0.09958071278825996	20.52622986305051	10.0	2.0	0.42105263157894735	130.0	4008.0	44.0	3.850457210935678E-4	21.587033144922902	0.5817360640537681	3.1622776601683795	18.973665961010276	2.0	0.15871016626723794	0.125	5.906141113770502	77.47119229084849	7.280109889280518	13.601470508735444	5.385164807134504	2.525729665824826	3.1622776601683795	30.83076923076923	1.4271457085828343
6	128	B	955.0	114.22539663999989	5.5229070040789414E-5	37.73592452822641	30.528675044947494	1.2360813062691929	77.0	4.0	101.0	10792.0	0.10575916230366492	10.0	5.0	1.0	0.43564356435643564	81.0	4744.0	85.0	5.744295481699272E-4	23.259406699226016	0.6163730447846326	5.0	23.259406699226016	5.0	0.2777777777777778	0.2777777777777778	32.005383208083494	32.005383208083494	5.656854249492381	10.63014581273465	4.242640687119285	2.505549396395485	0.0	58.5679012345679	1.4513069139966275
7	133	B	806.0	104.3259017199999	1.0361161779446067E-4	33.83784863137726	28.0178514522438	1.2077246069011967	85.0	4.0	76.0	7624.0	0.09429280397022333	73.23189565513354	26.419689627245813	3.0	0.9078947368421053	85.0	6103.0	109.0	0.0015431961112828915	20.518284528683193	0.606370834984377	6.0	21.2602916254693	7.0	0.375	0.4375	57.264773727892404	57.264773727892404	7.0710678118654755	12.36931687685298	5.0990195135927845	2.42582262018792	1.0	71.8	1.5181058495821729
7	143	B	986.0	116.32590171999989	6.496398116653147E-5	39.0	30.0	1.3	96.0	3.0	104.0	11281.0	0.10547667342799188	52.54241343101787	19.313207915827967	3.0	0.6634615384615384	135.0	5056.0	63.0	0.0022587837106136915	24.020824298928627	0.6159185717674007	5.0990195135927845	22.090722034374522	3.605551275463989	0.2626128657194451	0.19999999999999998	11.309932474020213	33.690067525979785	9.219544457292887	16.1245154965971	6.082762530298219	2.6508540184301035	2.23606797749979	37.45185185185185	1.6821598101265824
7	145	B	420.0	73.59797968	6.422231592488709E-5	23.853720883753127	20.808652046684813	1.1463366694890478	101.0	3.0	63.0	2970.0	0.15	0.0	0.0	0.0	0.15873015873015872	49.0	3443.0	90.0	5.186769922333546E-4	17.029386365926403	0.7139090144014049	5.830951894845301	17.204650534085253	5.656854249492381	0.5	0.5	24.04422326936782	10.007979801441337	5.385164807134504	8.94427190999916	3.1622776601683795	2.82842712474619	1.4142135623730951	70.26530612244898	1.2808597153645078
7	146	B	1024.0	116.5685423999999	3.110434560376213E-5	37.44329045369811	33.015148038438355	1.1341245663991641	117.0	3.0	80.0	10856.0	0.078125	16.428004061035494	8.06225774829855	2.0	0.6	82.0	6271.0	109.0	3.0352160671275096E-4	19.4164878389476	0.5185571995323909	1.0	19.4164878389476	1.0	0.05555555555555555	0.05555555555555555	36.2538377374448	36.2538377374448	6.082762530298219	10.198039027185569	5.0990195135927845	2.0	0.0	76.47560975609755	1.425291022165524
7	147	B	957.0	113.39696951999989	7.469095657037172E-5	37.94733192202055	29.732137494637012	1.276306889434551	107.0	3.0	123.0	5627.0	0.12852664576802508	14.930106595800748	6.324555320336759	2.0	0.34959349593495936	92.0	5102.0	78.0	8.086013647953657E-4	19.313207915827967	0.5089477161534157	1.0	19.4164878389476	2.23606797749979	0.06666666666666667	0.14285714285714285	71.56505117707799	81.86989764584402	7.280109889280518	12.529964086141668	4.47213595499958	2.80178514522438	1.4142135623730951	55.45652173913044	1.4065072520580164
7	148	B	1432.0	140.71067799999986	1.0012443805175771E-4	46.52956049652737	37.48332962798263	1.2413401092786434	87.0	3.0	234.0	8348.0	0.1634078212290503	0.0	0.0	0.0	0.07692307692307693	115.0	10273.0	140.0	0.0033771227996989366	33.06055050963308	0.7105278914487164	10.198039027185569	34.132096331752024	11.045361017187261	0.45607017003965516	0.5	18.74134044519272	12.625836878907313	10.63014581273465	17.804493814764857	5.0	3.5608987629529714	1.4142135623730951	89.33043478260869	1.5672150296894773
8	151	B	1096.0	121.88225087999983	1.1238623921934138E-4	39.11521443121589	34.132096331752024	1.1459950789728737	134.0	2.0	77.0	4376.0	0.07025547445255474	19.047971582039075	9.219544457292887	2.0	0.4675324675324675	99.0	6840.0	101.0	4.7475896412589916E-4	23.769728648009426	0.6076849889141858	5.385164807134504	25.059928172283335	5.0990195135927845	0.3083536398570881	0.2626128657194451	54.70665240933971	21.595310448967687	7.280109889280518	12.649110640673518	4.47213595499958	2.8284271247461903	3.0	69.0909090909091	1.4618421052631578
8	152	B	742.0	100.9116881599999	1.6508448049116343E-4	33.301651610693426	26.90724809414742	1.2376461351295471	137.0	4.0	101.0	3941.0	0.13611859838274934	0.0	0.0	0.0	0.12871287128712872	86.0	5280.0	95.0	2.2667579487991733E-4	17.69180601295413	0.5312591165079978	1.4142135623730951	19.1049731745428	2.8284271247461903	0.07692307692307693	0.15384615384615385	2.489552921999149	2.489552921999149	5.830951894845301	10.295630140987	4.47213595499958	2.3021728866442674	1.4142135623730951	61.395348837209305	1.5473484848484849
8	154	B	997.0	115.98275595999988	4.74190888426352E-5	37.05401462729781	32.0624390837628	1.155682963809914	145.0	3.0	134.0	5032.0	0.13440320962888666	0.0	0.0	0.0	0.12686567164179105	72.0	4640.0	95.0	2.393905147715532E-4	21.02379604162864	0.5673824079008255	8.06225774829855	21.02379604162864	8.06225774829855	0.5	0.5	79.86219614691485	79.86219614691485	5.830951894845301	10.295630140987	4.47213595499958	2.3021728866442674	0.0	64.44444444444444	1.4741379310344829
9	168	B	962.0	113.15432883999989	4.45255777054774E-5	37.05401462729781	32.01562118716424	1.157372971484107	126.0	3.0	182.0	13831.0	0.1891891891891892	74.69861081340022	26.870057685088806	2.0	0.46153846153846156	79.0	4727.0	86.0	4.0841982730862626E-4	20.09975124224178	0.5424446296686629	1.4142135623730951	22.20360331117452	3.605551275463989	0.08333333333333334	0.19999999999999998	41.98721249581665	30.677280021796435	7.0710678118654755	12.041594578792296	5.0	2.4083189157584592	2.23606797749979	59.835443037974684	1.4372752274169664
10	183	B	1192.0	126.56854239999988	1.181939230306093E-4	40.11234224026316	36.05551275463989	1.1125162055863762	104.0	4.0	86.0	11002.0	0.07214765100671142	49.41690235329976	24.020824298928627	2.0	0.7209302325581395	132.0	11958.0	133.0	4.141327349093095E-4	22.135943621178654	0.5518486925692283	5.0990195135927845	22.80350850198276	4.47213595499958	0.295378269592824	0.23802777946288958	75.82766229986804	60.57254359681026	8.602325267042627	16.1245154965971	4.47213595499958	3.6055512754639887	1.4142135623730951	90.5909090909091	1.4681384846964376
10	184	A	804.0	104.32590171999989	1.0228612922988504E-4	33.24154027718932	29.120439557122072	1.1415191797494464	114.0	3.0	283.0	9047.0	0.35199004975124376	0.0	0.0	0.0	0.0636042402826855	146.0	9436.0	110.0	0.002685709677952765	19.1049731745428	0.5747318871277701	3.605551275463989	21.095023109728988	5.385164807134504	0.23620751769642942	0.35355339059327373	47.72631099390625	35.83765295427827	10.198039027185569	18.788294228055936	5.385164807134504	3.4888986504487987	2.0	64.63013698630137	1.701992369648156
10	197	A	819.0	103.74011527999993	6.142228134851065E-5	33.37663853655727	29.274562336608895	1.1401242537046774	109.0	3.0	297.0	16304.0	0.3626373626373626	50.3423711814625	21.470910553583888	1.0	0.19865319865319866	85.0	7154.0	116.0	0.001412344521093519	18.027756377319946	0.540130976867974	3.0	18.027756377319946	2.23606797749979	0.21428571428571427	0.14285714285714285	82.87498365109819	33.6900675259798	6.4031242374328485	12.806248474865697	4.242640687119285	3.0184617127124724	2.8284271247461903	84.16470588235295	1.3782499301090299
11	205	B	948.0	111.4974745999999	5.7829197959105296E-5	36.05551275463989	32.0624390837628	1.1245405460403444	66.0	3.0	105.0	5014.0	0.11075949367088607	0.0	0.0	0.0	0.11428571428571428	94.0	9537.0	139.0	0.0017959709924127226	24.020824298928627	0.666217797605373	6.324555320336759	24.08318915758459	6.708203932499369	0.3508232077228117	0.375	21.614778942786245	29.744881296942225	8.54400374531753	13.038404810405298	5.0	2.6076809620810595	1.0	101.45744680851064	1.370032504980602
11	208	B	1192.0	127.39696951999987	5.468807422497996E-5	43.04648650006177	34.0147027033899	1.265525877895495	79.0	3.0	77.0	3762.0	0.06459731543624161	0.0	0.0	0.0	0.3246753246753247	100.0	7293.0	91.0	2.9050590067381524E-4	22.02271554554524	0.5116030908936933	2.0	24.331050121192877	5.385164807134504	0.11764705882352941	0.31514293343362576	87.27368900609373	70.92490150755445	7.211102550927978	12.529964086141668	5.385164807134504	2.326755918322392	3.605551275463989	72.93	1.24777183600713
11	212	B	784.0	101.74011527999991	1.0050892696059302E-4	32.2490309931942	28.284271247461902	1.1401754250991378	93.0	4.0	49.0	3460.0	0.0625	0.0	0.0	0.0	0.22448979591836735	73.0	5408.0	95.0	4.5807485957256275E-4	18.0	0.558156305651438	2.8284271247461903	16.278820596099706	1.0	0.18181818181818182	0.06666666666666667	52.12501634890181	82.87498365109819	5.385164807134504	10.0	4.242640687119285	2.3570226039551585	2.23606797749979	74.08219178082192	1.2823594674556213
12	221	B	792.0	102.32590171999993	6.927495666901381E-5	33.734255586866	27.65863337187866	1.2196645847717336	79.0	3.0	101.0	4980.0	0.1275252525252525	14.615197380373093	7.280109889280518	1.0	0.4158415841584158	61.0	5322.0	116.0	3.4308814108890257E-4	18.867962264113206	0.5593116532697169	6.0	20.248456731316587	7.0710678118654755	0.46153846153846156	0.5376033305704704	75.96375653207353	67.83365417791755	5.656854249492381	9.433981132056603	4.47213595499958	2.1095023109728985	1.4142135623730951	87.24590163934427	1.329575347613679
12	227	B	819.0	105.1543288399999	1.9066973844192612E-4	34.058772731852805	28.071337695236398	1.2132935416765853	150.0	3.0	62.0	5037.0	0.0757020757020757	64.10549077254927	27.85677655436824	1.0	0.5967741935483871	73.0	5247.0	96.0	8.222945538113434E-4	18.027756377319946	0.5293131528623707	2.23606797749979	19.1049731745428	3.605551275463989	0.15617376188860607	0.25	66.8014094863518	59.676393137450006	6.082762530298219	10.44030650891055	4.123105625617661	2.5321462647095156	1.4142135623730951	71.87671232876713	1.335620354488279
12	230	B	711.0	96.91168815999991	1.0679303766964527E-4	32.0624390837628	27.073972741361768	1.1842532084247832	102.0	3.0	63.0	6680.0	0.08860759493670886	16.85176252669931	8.246211251235321	1.0	0.6031746031746031	110.0	6232.0	83.0	0.0018081296985924227	19.235384061671343	0.5999351456518669	5.0	16.76305461424021	4.0	0.36760731104690386	0.3076923076923077	56.706436729153324	86.42366562500266	7.280109889280518	14.317821063276353	5.0990195135927845	2.8079557305298435	3.0	56.654545454545456	1.4650192554557124
12	232	B	933.0	111.98275595999985	9.633218495558305E-5	39.0	29.154759474226502	1.337688964111569	108.0	3.0	70.0	10462.0	0.07502679528403002	10.922483995125258	5.385164807134504	2.0	0.5142857142857142	66.0	6332.0	136.0	6.686048744362225E-4	22.47220505424423	0.5762103860062623	4.123105625617661	23.323807579381203	4.47213595499958	0.26559258100921596	0.2701716134791496	52.001267557495346	39.47245984834383	5.0990195135927845	9.486832980505138	4.123105625617661	2.3008949665421112	1.0	95.93939393939394	1.4175615919140871
12	233	B	857.0	105.74011527999993	5.001532141834616E-5	34.92849839314596	28.635642126552707	1.2197560731756083	105.0	3.0	170.0	7373.0	0.1983663943990665	37.10113845228744	16.401219466856727	3.0	0.2823529411764706	65.0	6358.0	128.0	8.693458916653789E-4	19.72308292331602	0.5646702214712527	6.0	20.248456731316587	7.0	0.4	0.4666666666666667	76.75948008481281	76.75948008481281	5.0990195135927845	9.486832980505138	4.123105625617661	2.3008949665421112	1.0	97.81538461538462	1.3085876061654609
12	234	B	1233.0	128.71067799999983	5.679329207275656E-5	42.05948168962618	36.235341863986875	1.1607309197606255	101.0	4.0	128.0	5694.0	0.10381184103811841	16.334208176545637	7.211102550927978	2.0	0.4609375	128.0	13834.0	149.0	2.7251935982953074E-4	27.65863337187866	0.6576075657798837	8.246211251235321	27.018512172212592	7.280109889280518	0.41972110157675935	0.37054783696827226	48.205215931013505	46.296063498017126	7.810249675906654	12.806248474865697	5.656854249492381	2.263846284534354	1.0	108.078125	1.3786323550672257
13	239	B	785.0	103.9827559599999	1.1836696874661682E-4	32.57299494980466	28.460498941515414	1.1444983806060525	86.0	3.0	86.0	6253.0	0.10955414012738854	47.392280290616384	20.024984394500787	1.0	0.6162790697674418	77.0	5278.0	87.0	8.658663948748708E-4	20.248456731316587	0.6216332505659882	6.324555320336759	19.4164878389476	6.082762530298219	0.46499055497527714	0.46246387142126266	53.13010235415598	62.10272896905238	5.830951894845301	10.0	5.0	2.0	1.0	68.54545454545455	1.2692307692307692
13	244	B	1080.0	120.32590171999989	8.550742184063349E-5	41.048751503547585	32.01562118716424	1.28214758862792	92.0	3.0	83.0	8783.0	0.07685185185185185	13.213591931880693	5.385164807134504	2.0	0.5301204819277109	81.0	10259.0	188.0	4.938895246184723E-4	30.265491900843113	0.7373060274007958	10.44030650891055	32.2490309931942	12.36931687685298	0.5239839634518025	0.6	13.836839007881878	11.173838241814735	5.830951894845301	10.0	5.0	2.0	2.0	126.65432098765432	1.4843552003119214
13	248	B	1096.0	121.63961019999985	8.522695201620601E-5	40.22437072223753	33.015148038438355	1.2183610588510987	105.0	3.0	98.0	8798.0	0.08941605839416059	10.198039027185569	5.0990195135927845	1.0	0.30612244897959184	96.0	6381.0	91.0	7.359210468494742E-4	27.018512172212592	0.6716950865132056	7.0710678118654755	27.018512172212592	7.0710678118654755	0.3701166050988027	0.3701166050988027	8.13010235415598	8.13010235415598	6.4031242374328485	11.180339887498949	5.385164807134504	2.0761369963434992	0.0	66.46875	1.36906440996709
13	250	B	1277.0	131.53910511999985	8.017071733051244E-5	44.04543109109048	34.828149534535996	1.2646503382964553	110.0	4.0	126.0	11074.0	0.09866875489428348	65.79603963039762	27.294688127912362	3.0	0.42063492063492064	89.0	14967.0	214.0	5.18861977000488E-4	32.202484376209235	0.7311197456465164	10.295630140987	29.410882339705484	7.615773105863909	0.5	0.38663230087833356	10.417855749266678	16.273869334695636	6.4031242374328485	10.770329614269007	4.47213595499958	2.408318915758459	2.8284271247461903	168.1685393258427	1.2725329057259305
13	255	B	872.0	107.7401152799999	5.000313455015565E-5	34.66987164671943	31.064449134018133	1.1160626572564283	112.0	3.0	157.0	10037.0	0.18004587155963303	36.623386300689916	17.204650534085253	2.0	0.2802547770700637	83.0	5223.0	69.0	4.3681228196485296E-4	20.615528128088304	0.5946237222380663	5.385164807134504	21.540659228538015	6.324555320336759	0.33333333333333337	0.3772913389522725	52.76516601842533	49.39870535499551	6.4031242374328485	10.63014581273465	4.242640687119285	2.505549396395485	1.0	62.9277108433735	1.0964962665134979
14	263	A	1014.0	117.74011527999988	1.1170988521144769E-4	39.6232255123179	30.4138126514911	1.302803629599372	115.0	3.0	405.0	9744.0	0.3994082840236686	0.0	0.0	0.0	0.0	84.0	9908.0	154.0	0.0020085199442865615	28.160255680657446	0.7107007396937713	8.602325267042627	27.892651361962706	8.06225774829855	0.4430422916026653	0.40877269439290326	27.00691218202627	21.21411568699409	8.06225774829855	12.649110640673518	5.385164807134504	2.3488808780588144	1.0	117.95238095238095	1.3056116269681066
14	273	N	373.0	75.59797968	0.001466242217921792	24.186773244895647	18.35755975068582	1.3175374926393502	40.0	11.0	-1.0	-1.0	-1.0	-1.0	-1.0	-1.0	-1.0	22.0	504.0	19.0	0.0084192600902198	14.422205101855956	0.5962847939999439	2.8284271247461903	15.0	3.605551275463989	0.2660760420950957	0.3091734712004211	14.036243467926482	25.346175941946683	4.47213595499958	8.246211251235321	1.0	8.246211251235321	1.0	22.90909090909091	0.8293650793650793
14	275	B	943.0	112.56854239999987	7.834076768923975E-5	36.71511950137164	30.886890422961002	1.188695883547992	136.0	3.0	127.0	9125.0	0.13467656415694593	41.23105625617661	20.615528128088304	1.0	0.23622047244094488	110.0	8925.0	115.0	3.3455255607235733E-4	21.18962010041709	0.5771360787651929	4.47213595499958	20.248456731316587	3.605551275463989	0.2701716134791496	0.22803508501982758	55.92280471986926	63.04782106877106	7.280109889280518	13.0	5.385164807134504	2.4140393963016744	1.0	81.13636363636364	1.4173669467787113
