# Supplementary material for: Exploiting Single-Cell Quantitative Data to Map Genetic Variants Having Probabilistic Effects
Source: PLoS Genet. 2016 Aug 1;12(8):e1006213. doi: 10.1371/journal.pgen.1006213 (PMC4968810; doi:10.1371/journal.pgen.1006213)
Supplement: S1 Dataset — (ZIP) [file pgen.1006213.s007.zip › data/2014-10-07_morpho/segregants/gaelA11-3_A1B.xls]

image_number	cell_id	Cgroup	Agroup	Dgroup	C11-1_A1B	C11-2_A1B	C12-1_A1B	C12-2_A1B	C13_A1B	C101_A1B	C102_A1B	C103_A1B	C104_A1B	C105_A1B	C106_A1B	C107_A1B	C108_A1B	C109_A1B	C110_A1B	C111_A1B	C112_A1B	C113_A1B	C114_A1B	C115_A1B	C116_A1B	C117_A1B	C118_A1B	C126_A1B	C127_A1B	C128_A1B	A7-1_A1B	A7-2_A1B	A8-1_A1B	A8-2_A1B	A9_A1B	A101_A1B	A102_A1B	A103_A1B	A104_A1B	A120_A1B	A121_A1B	A122_A1B	A123_A1B	D14-3_A1B	D15-3_A1B	D16-3_A1B	D17-3_A1B	D104_A1B	D107_A1B
1	1	medium	iso	A1	928.0	236.0	98.3259017199999	44.798989840000004	6.835489520982724E-5	1164.0	145.5391051199999	37.33630940518894	31.016124838541646	54.21102654081666	69.62356478616361	16.0	17.740400715133042	12.0	27.613870155487657	16.314094769544774	16.76305461424021	29.457142857142856	0.9018962004816253	1.203770928816795	0.7492257695308467	0.4556173811410641	0.2543103448275862	95.0	3.0	33.54101966249684	94.0	159.0	4532.0	8766.0	0.6153846153846154	0.21735395189003437	0.6284584980237155	-1.0	0.11474706729939951	46.19343708856181	17.55068986773094	4.0	0.4189723320158103	75.0	12417.0	231.0	2.5116142907176414E-4	28.792360097775937	0.7711624570417348
1	2	medium	iso	A1	1034.0	387.0	105.22539663999991	61.11269832000001	1.1334009268862637E-4	1421.0	168.75230851999996	40.45985664828782	30.610455730027933	44.56594936786058	62.27788748292821	23.53720459187964	21.123229981927743	12.36931687685298	33.02038392309867	23.4887061578336	18.110770276274835	37.302141559609964	1.1142805627745949	1.321765902642146	0.8430241395599645	0.5807789779978734	0.3742746615087041	95.0	4.0	36.40054944640259	91.0	254.0	4392.0	16207.0	0.46153846153846156	0.24278676988036593	0.736231884057971	-1.0	0.2404896510917602	56.651580787365255	21.633307652783934	1.0	0.3333333333333333	103.0	7558.0	99.0	5.165810548137823E-4	27.586228448267445	0.6818172562515701
1	8	medium	iso	A1	927.0	437.0	97.32590171999993	63.69848476000001	8.060961555606165E-5	1364.0	163.4386000399999	36.71511950137164	30.01666203960727	19.349773741349935	34.12139523351743	24.08318915758459	21.896312792144776	12.041594578792296	19.22913528781037	36.4464242745065	17.26267650163207	34.27970069607809	1.0998741836673227	1.2231579731592304	0.8992086122992892	0.6544864587358898	0.4714131607335491	93.0	3.0	34.52535300326414	75.0	240.0	3465.0	14917.0	0.15384615384615385	0.23093841642228738	0.7619047619047619	-1.0	0.2119376989918478	98.78788963199317	41.495894948084675	2.0	0.28253968253968254	198.0	10411.0	85.0	9.806424230864377E-4	22.80350850198276	0.6210931303418703
1	13	small	api	A1	1038.0	136.0	104.74011527999993	32.970562720000004	4.760816297142645E-5	1174.0	140.12489155999987	38.62641583165593	32.31098884280702	65.38303382943697	68.74949449286676	12.0	14.567665307595798	11.180339887498949	26.66568921354263	11.69880630515427	17.029386365926403	28.611111111111107	0.8237421540528544	1.195457558404463	0.6890601412502467	0.3147844799660605	0.13102119460500963	95.0	4.0	33.54101966249684	48.0	86.0	4772.0	9577.0	0.75	0.1141396933560477	0.6417910447761194	-1.0	0.03250029367540241	47.39941203162171	18.027756377319946	2.0	0.6791044776119403	83.0	6224.0	91.0	6.950066119360491E-4	25.495097567963924	0.660043056520653
1	14	medium	F	A1	1021.0	281.0	102.3259017199999	49.627416960000005	7.633382579454462E-5	1302.0	154.36753223999992	38.41874542459709	32.01562118716424	45.369645061847024	66.55707928503772	19.235384061671343	18.14326168502517	12.083045973594572	29.829188520723758	19.990241521741577	17.11724276862369	32.51290580335599	1.060194379357245	1.2	0.8834953161310376	0.48499369295369893	0.2752203721841332	103.0	4.0	34.52535300326414	123.0	138.0	4816.0	5596.0	0.5	0.20046082949308755	0.5287356321839081	-1.0	0.062380373549832335	42.958232645489495	18.637200369710996	2.0	0.12260536398467432	112.0	6653.0	79.0	8.627349828258456E-4	19.313207915827967	0.5027027223919431
2	26	small	api	A1	825.0	136.0	91.42640679999995	32.55634916	5.579996757091501E-5	961.0	126.81118307999986	33.95585369269929	28.861739379323623	32.47119229084848	46.09818715074002	13.038404810405298	13.122112243641999	12.529964086141668	17.670001921612812	21.82820625326997	15.811388300841896	24.523645411420624	0.993620887271616	1.1765005998572997	0.844556209654406	0.35609349967366344	0.16484848484848486	126.0	4.0	31.78049716414141	47.0	80.0	4044.0	8359.0	0.5833333333333334	0.13215400624349635	0.6299212598425197	-1.0	0.06397430797207651	58.49923661333733	25.576166196612576	3.0	0.5039370078740157	74.0	4133.0	58.0	5.148358871006917E-4	20.024984394500787	0.5897358545518258
2	32	medium	iso	A1	948.0	310.0	99.91168815999993	52.69848476000001	6.249278455939145E-5	1258.0	155.43860003999993	37.44329045369811	30.23243291566195	28.92642583525361	33.051872876741186	20.615528128088304	18.178851214788818	11.704699910719626	20.137119117038782	33.60629304410562	17.88854381999832	36.921872229402815	1.1340391031594563	1.2385139680339974	0.9156449845774584	0.5274506489732006	0.3270042194092827	157.0	4.0	35.84689665786984	21.0	157.0	1421.0	11169.0	0.0	0.14149443561208266	0.8820224719101124	-1.0	0.19111732744795928	65.67384141301518	28.704699910719626	4.0	0.449438202247191	90.0	6943.0	103.0	4.454364220299424E-4	23.853720883753127	0.6370626244306795
2	33	small	api	A1	999.0	135.0	102.5685423999999	32.1421356	5.209115272934577E-5	1134.0	137.53910511999985	37.21558813185679	32.2490309931942	29.357753542791272	30.699722550814414	11.0	14.232108705825823	12.0	15.235551242428015	25.17905112160932	18.0	29.842105263157894	0.7729002235274679	1.1540063991290384	0.6697538454819643	0.3133722567164027	0.13513513513513514	116.0	5.0	36.22154055254967	7.0	78.0	521.0	8594.0	0.3076923076923077	0.07495590828924162	0.9176470588235294	-1.0	0.08488997444311079	30.79481666695115	13.467103925399034	3.0	0.8	94.0	5853.0	70.0	3.451124189360549E-4	20.808652046684813	0.5591380679772858
2	38	small	api	A1	883.0	70.0	93.66904747999993	21.899494920000002	5.189946707664189E-5	953.0	117.98275595999988	35.11409973215888	30.675723300355934	19.44003482817618	34.01934998982642	8.246211251235321	-1.0	13.341664064126334	9.910548829514427	20.92860186910575	15.0	17.7140834285796	-1.0	1.144686936583218	-1.0	0.2337964942440132	0.07927519818799547	120.0	8.0	32.2490309931942	65.0	32.0	7562.0	4012.0	0.5714285714285714	0.10178384050367262	0.32989690721649484	0.0015882373488000196	-1.0	22.30693805399844	8.99322955501368	3.0	0.6082474226804123	93.0	5212.0	70.0	3.977673525785494E-4	18.681541692269406	0.5320239400915101
2	41	medium	iso	A1	982.0	313.0	102.74011527999991	53.455844080000006	8.00846598077142E-5	1295.0	158.61017291999994	39.45883931389772	30.4138126514911	54.46232220802562	75.54324459994515	20.09975124224178	19.10282779373089	13.038404810405298	32.31215165396248	13.973913920955368	15.652475842498529	33.36872764825295	1.0521872185246866	1.2973986446899208	0.8109976242314945	0.5203015777655652	0.31873727087576376	126.0	3.0	32.449961479175904	8.0	84.0	464.0	6313.0	0.42857142857142855	0.07104247104247104	0.9130434782608695	-1.0	0.213207869938858	54.399027026449964	21.509680303731603	3.0	0.6304347826086957	75.0	12944.0	238.0	5.620567856819149E-4	23.40939982143925	0.5932612369871273
2	42	small	api	A1	892.0	125.0	97.15432883999992	32.384776280000004	4.0532007478724445E-5	1017.0	132.36753223999986	34.438350715445125	30.870698080866262	26.56505117707799	36.125838442955285	11.180339887498949	15.697562073913698	10.198039027185569	13.763725328095273	25.007532967921044	17.0	23.345731747464786	0.7122341567980486	1.1155676047633696	0.638450017512946	0.33333333333333365	0.14013452914798205	147.0	4.0	34.058772731852805	28.0	79.0	1029.0	3715.0	0.7272727272727273	0.10521140609636184	0.7383177570093458	-1.0	0.05617777470905954	18.17008732545826	7.0710678118654755	1.0	0.35514018691588783	96.0	3636.0	44.0	4.401147155402948E-4	22.825424421026653	0.6627908696797656
2	44	medium	iso	A1	968.0	375.0	100.49747459999993	58.11269832000001	6.509008933271008E-5	1343.0	161.43860003999993	37.107950630558946	32.01562118716424	31.913651330789037	44.10482628978892	21.95449840010015	20.728420261687226	12.529964086141668	23.76849125356063	30.984874358699443	17.72004514666935	34.15144195571134	1.0591496179127122	1.1590576491902125	0.9138023623352108	0.5782503346606487	0.38739669421487605	114.0	2.0	35.35533905932738	97.0	265.0	3907.0	12275.0	0.75	0.2695457930007446	0.7320441988950276	-1.0	0.084539382885581	55.68118172657504	21.84315077228701	1.0	0.19889502762430938	107.0	14794.0	183.0	5.033424200466463E-4	24.73863375370596	0.6666666666666666
2	45	small	api	A1	1344.0	325.0	120.88225087999986	54.455844080000006	3.639008980897397E-5	1669.0	177.33809496	42.42640687119285	38.897300677553446	53.53076560994812	50.71059313749964	20.09975124224178	19.2995664063833	12.165525060596439	31.819805153394636	23.806279198555515	20.223748416156685	41.113127540949094	1.0414612856584085	1.0907288200508978	0.954830629312435	0.45048668173840073	0.2418154761904762	146.0	4.0	40.19950248448356	9.0	245.0	461.0	18914.0	0.46153846153846156	0.15218693828639904	0.9645669291338582	-1.0	0.19286987660986563	48.75556469405358	14.866068747318506	5.0	0.3937007874015748	86.0	8387.0	115.0	6.010811137089901E-4	23.706539182259394	0.5587684871413403
2	46	medium	iso	A1	906.0	401.0	94.66904747999995	60.94112544000001	6.023015271273579E-5	1307.0	158.02438647999998	36.49657518178932	30.59411708155671	33.048124869975254	51.72688404900131	22.825424421026653	22.004906181588566	13.892443989449804	26.79703493077324	28.632955730174867	16.278820596099706	34.13343284979216	1.037287968086163	1.1929278784054478	0.8695311651804767	0.6437280934180161	0.44260485651214126	156.0	4.0	33.61547262794322	18.0	246.0	786.0	14064.0	0.38461538461538464	0.2019892884468248	0.9318181818181818	-1.0	0.24968231173472677	50.061486357962224	17.88854381999832	3.0	0.29924242424242425	104.0	7686.0	78.0	3.4817634353834546E-4	25.179356624028344	0.6899101216651167
2	47	small	api	A1	1026.0	159.0	104.15432883999992	37.455844080000006	3.1438496643007135E-5	1185.0	144.02438647999986	38.07886552931954	33.61547262794322	45.713188635017595	47.9737310824801	14.317821063276353	16.692846780297543	11.045361017187261	22.190787153293112	22.75737748705891	17.72004514666935	29.87298468757659	0.8577219483123504	1.1327779308884707	0.7571845504084054	0.35961869753430054	0.15497076023391812	131.0	3.0	35.34119409414458	57.0	111.0	1584.0	3692.0	0.75	0.14177215189873418	0.6607142857142857	-1.0	0.08711480981621361	0.0	0.0	0.0	0.0	88.0	5270.0	69.0	0.0012256313330880168	24.698178070456937	0.6486059321131851
2	48	small	api	A1	920.0	148.0	99.74011527999991	36.213203400000005	1.115232601763185E-4	1068.0	138.36753223999986	36.796738985948195	29.732137494637012	31.759480084812807	38.7117850582593	14.035668847618199	15.510849017090347	11.045361017187261	16.68626125359837	26.301506245255815	17.46424919657298	26.680807035410457	0.9048936542515018	1.2376082611815404	0.7311632304293144	0.3630756120377329	0.1608695652173913	152.0	3.0	34.785054261852174	87.0	100.0	3345.0	5894.0	0.8333333333333334	0.1750936329588015	0.5347593582887701	-1.0	0.055471636928994913	19.875260192432428	8.94427190999916	2.0	0.28342245989304815	101.0	5654.0	63.0	6.936467532520961E-4	23.430749027719962	0.6367615629381618
3	51	small	api	A1	1011.0	155.0	103.15432883999989	35.798989840000004	3.285386369761249E-5	1166.0	141.7817457999999	38.48376280978771	31.78049716414141	41.16949862386811	53.33807160238658	14.317821063276353	13.867696137627307	11.40175425099138	23.33451654502996	20.73598775363286	17.46424919657298	29.08914777109088	1.0324585223949145	1.2109238760811376	0.8526205014110523	0.34704302032275275	0.1533135509396637	92.0	3.0	34.88552708502482	71.0	100.0	5027.0	6951.0	0.6666666666666666	0.14665523156089194	0.5847953216374269	-1.0	0.05265999764645131	32.32769973815152	13.16227766016838	2.0	0.3567251461988304	90.0	6263.0	46.0	4.7431760721020625E-4	25.942243542145693	0.6741088097432019
3	52	medium	F	A1	1011.0	388.0	103.66904747999992	59.94112544000001	7.355695705904849E-5	1399.0	166.02438647999998	40.024992192379	30.083217912982647	31.328692867804136	50.399973423325065	21.400934559032695	24.894700345425605	12.806248474865697	26.533421790453495	27.590133555553145	18.027756377319946	34.43604924498898	0.8596582510367557	1.3304757592141068	0.6461284582475548	0.5781969343507665	0.3837784371909001	115.0	3.0	36.68787265568828	44.0	184.0	2078.0	10883.0	0.6363636363636364	0.1629735525375268	0.8070175438596491	-1.0	0.13988731969998378	68.41750186391374	26.251694809752447	2.0	0.35526315789473684	134.0	5858.0	54.0	5.756343693749723E-4	28.442925306655784	0.7106291281693613
3	56	small	api	A1	1062.0	63.0	104.56854239999988	20.485281360000002	3.201134098930791E-5	1125.0	127.88225087999984	40.311288741492746	32.526911934581186	48.36646066342979	52.12501634890178	7.0710678118654755	-1.0	13.341664064126334	17.761773993174653	14.849242404917499	17.029386365926403	22.501709125758588	-1.0	1.2393211142381935	-1.0	0.19590290626447543	0.059322033898305086	65.0	7.0	34.713109915419565	99.0	22.0	5300.0	1352.0	0.5	0.10755555555555556	0.18181818181818182	0.02337842895941846	-1.0	0.0	0.0	0.0	0.12396694214876033	82.0	4384.0	70.0	2.8880170861362344E-4	29.732137494637012	0.7375635565834311
3	57	small	api	A1	1098.0	257.0	108.49747459999989	47.627416960000005	5.932559263007555E-5	1355.0	158.9533186799999	39.11521443121589	34.132096331752024	15.572543596810249	17.981429696964028	18.384776310850235	16.878452112780128	11.704699910719626	9.740455358361606	36.505229209753665	18.973665961010276	31.552251236188948	1.0892453992821736	1.1459950789728737	0.9504799970506301	0.4389725856347264	0.23406193078324225	98.0	4.0	39.293765408777	59.0	182.0	4322.0	17085.0	0.6666666666666666	0.17785977859778598	0.7551867219917012	-1.0	0.0997390667193777	107.78780308987629	48.71583622057679	2.0	0.5684647302904564	85.0	5917.0	82.0	5.575899873996046E-4	26.68332812825267	0.6821726153432012
3	64	medium	iso	A1	923.0	288.0	97.4974745999999	50.284271200000006	1.3124997288118396E-4	1211.0	150.6101729199999	38.07886552931954	29.154759474226502	19.349773741349935	39.39383404853339	18.24828759089466	21.599388349859215	13.341664064126334	17.64758457634671	29.32625805936901	17.26267650163207	27.80691442422044	0.8448520529986953	1.3060943124220306	0.6468537876349799	0.5157494735766218	0.3120260021668472	99.0	4.0	34.713109915419565	28.0	210.0	1366.0	14013.0	0.42857142857142855	0.19653179190751446	0.8823529411764706	-1.0	0.17779078775759977	35.906196389018604	12.649110640673518	3.0	0.25630252100840334	101.0	5653.0	85.0	6.466303985209022E-4	22.847319317591726	0.6
3	65	medium	iso	A1	893.0	256.0	95.49747459999995	46.870057640000006	9.853041835859311E-5	1149.0	145.19595935999988	35.510561809129406	29.68164415931166	23.57470620191262	35.2724214485984	18.384776310850235	16.741828922966953	12.649110640673518	18.050967581008685	30.45653384792025	16.64331697709324	31.258996326936337	1.0981342836223489	1.196381225330104	0.9178799034725349	0.4907989225507753	0.2866741321388578	79.0	3.0	34.132096331752024	12.0	149.0	598.0	10875.0	0.0	0.14012184508268058	0.9254658385093167	-1.0	0.19419625296470813	29.528645316274755	11.313708498984761	2.0	0.40372670807453415	87.0	4466.0	66.0	3.311027990211063E-4	22.825424421026653	0.6427784652834884
4	67	small	api	A1	1119.0	83.0	108.74011527999988	23.727922040000003	6.622999347353128E-5	1202.0	135.2964644399999	41.400483088968905	34.20526275297414	29.1676133795778	32.29726808239474	8.54400374531753	-1.0	13.601470508735444	13.985344053974908	23.943683927081896	19.697715603592208	26.174487664226735	-1.0	1.2103541898788408	-1.0	0.21820762263219873	0.0741733690795353	87.0	4.0	38.58756276314948	77.0	29.0	9504.0	3647.0	0.5	0.08818635607321132	0.27358490566037735	0.04407136198325979	-1.0	24.41429091652804	8.32455532033676	2.0	0.5754716981132075	111.0	11152.0	118.0	6.298542028687115E-4	26.627053911388696	0.6431580485224684
4	70	small	api	A1	1023.0	108.0	104.66904747999992	29.213203400000005	3.174589244120187E-5	1131.0	135.88225087999984	38.63935817272331	31.78049716414141	36.905551517727986	41.40123188319171	11.661903789690601	13.210906121348112	10.816653826391969	17.805678782875848	21.90022378835883	16.55294535724685	26.92412687015816	0.8827482144351624	1.215819814685621	0.7260518407190278	0.2791006902549872	0.10557184750733138	79.0	4.0	36.68787265568828	75.0	79.0	4313.0	5097.0	0.9	0.1361626878868258	0.512987012987013	-1.0	0.042361370815421	32.6173334531866	12.36931687685298	4.0	0.3961038961038961	85.0	12351.0	165.0	4.2268543406461E-4	27.459060435491963	0.710650014235385
4	71	small	api	A1	774.0	159.0	89.59797967999995	34.627416960000005	1.387407229792883E-4	933.0	126.22539663999984	34.0	27.0	28.300755766006375	48.012787504183336	13.45362404707371	16.112987751125388	12.041594578792296	17.0	22.0	14.7648230602334	22.871160880025307	0.8349552705477643	1.2592592592592593	0.663052714846754	0.38647542147347697	0.2054263565891473	68.0	4.0	31.016124838541646	38.0	72.0	3012.0	6448.0	0.5	0.11789924973204716	0.6545454545454545	-1.0	0.060853308148814705	31.155933145441033	13.54400374531753	1.0	0.5181818181818182	92.0	8497.0	127.0	3.003819818046752E-4	19.026297590440446	0.5595969879541308
4	78	small	E	A1	1033.0	24.0	106.9116881599999	13.31370848	1.1739388895102165E-4	1057.0	122.22539663999984	38.600518131237564	32.28002478313795	58.08634866921096	73.44292862436336	3.0	-1.0	11.180339887498949	17.409092741068218	9.758356820238438	17.72004514666935	18.16216216216216	-1.0	1.195801998002221	-1.0	0.12452996215039856	0.023233301064859633	106.0	4.0	34.539832078341085	153.0	9.0	9525.0	453.0	0.8333333333333334	0.1532639545884579	0.05555555555555555	0.07275352033559725	-1.0	19.80113647978012	8.06225774829855	1.0	0.2716049382716049	91.0	7891.0	113.0	6.793103050288183E-4	26.1725046566048	0.6780350607632035
4	81	medium	iso	A1	986.0	268.0	102.08326103999993	46.455844080000006	6.163287500424645E-5	1254.0	150.95331867999988	39.824615503479755	30.886890422961002	60.210426216402084	71.20502857560645	17.69180601295413	18.260403376759516	13.45362404707371	29.780576284443246	13.695130659237424	16.1245154965971	31.457993900095353	0.9688617303750774	1.2893695337447935	0.7514228504850382	0.45507797857081506	0.2718052738336714	100.0	4.0	32.57299494980466	372.0	160.0	8915.0	4435.0	0.5454545454545454	0.42424242424242425	0.3007518796992481	0.030554260301911235	-1.0	27.784887978899608	13.892443989449804	1.0	0.02819548872180451	103.0	12456.0	134.0	0.0017530880350458853	26.0	0.652862549237373
4	82	small	api	A1	1244.0	227.0	119.22539663999987	47.455844080000006	4.032879050989638E-5	1471.0	169.09545428	42.485291572496	35.35533905932738	39.06847307508025	39.80557109226518	17.46424919657298	17.52249944570316	8.246211251235321	23.255106965997815	28.397408332451747	20.396078054371138	36.32563832887181	0.9966756883451084	1.201665510863984	0.8294119114964944	0.3980346924178625	0.182475884244373	87.0	3.0	40.11234224026316	66.0	145.0	4084.0	11022.0	0.5555555555555556	0.1434398368456832	0.6872037914691943	-1.0	0.08611645535426012	46.65639210312311	20.46669094406771	4.0	0.3696682464454976	91.0	12194.0	186.0	5.212885913209033E-4	25.709920264364882	0.6051487306023078
4	85	small	api	A1	1054.0	160.0	104.08326103999993	35.627416960000005	6.58935945355429E-5	1214.0	142.12489155999992	39.20459156782532	33.13608305156178	25.253163394573903	32.80379466866114	12.806248474865697	15.828066052636457	13.45362404707371	14.309548386174368	26.889116574628	17.4928556845359	26.412887479410497	0.8090848516981378	1.1831389819617655	0.6838459927645967	0.3422972781983468	0.15180265654648956	92.0	3.0	36.359317925395686	69.0	93.0	3100.0	4520.0	0.6363636363636364	0.13344316309719934	0.5740740740740741	-1.0	0.03992556575897256	17.49876091860784	8.06225774829855	1.0	0.345679012345679	97.0	9280.0	126.0	7.086808281824825E-4	23.345235059857504	0.5954719619886724
4	86	medium	api	A1	1107.0	391.0	107.74011527999991	59.52691188000001	1.1512163372693494E-4	1498.0	169.68124071999998	41.19465984809196	32.14031735997639	27.82046708296508	52.307902392892174	23.345235059857504	20.82703306903755	14.212670403551895	27.139440017776554	31.113569564352755	18.384776310850235	34.296941914481856	1.1209102603559808	1.2817129148634585	0.8745408174929656	0.552504623976861	0.35320686540198737	101.0	4.0	38.3275357934736	36.0	273.0	1838.0	19858.0	0.4166666666666667	0.20627503337783712	0.883495145631068	-1.0	0.22138048711296296	95.34922142747331	42.77258865355098	2.0	0.2621359223300971	101.0	12768.0	169.0	3.610949638317817E-4	26.019223662515376	0.6316164220911883
5	87	medium	iso	A1	897.0	287.0	97.66904747999993	50.284271200000006	6.584555092205188E-5	1184.0	150.3675322399999	35.73513677041127	30.675723300355934	18.717191759192872	33.412271983902656	19.209372712298546	17.74801035913353	12.806248474865697	17.209952320910677	33.21845063024729	17.804493814764857	31.25334449223178	1.082339503053815	1.1649321654298739	0.929100882586085	0.5148434688102893	0.31995540691192864	102.0	5.0	35.22782990761707	17.0	184.0	869.0	11148.0	0.45454545454545453	0.16976351351351351	0.9154228855721394	-1.0	0.1599817755713775	46.28467157355641	19.42220510185596	2.0	0.39303482587064675	89.0	6042.0	94.0	3.893824511859478E-4	26.92582403567252	0.7534831672441541
5	90	medium	F	A1	918.0	323.0	97.7401152799999	53.870057640000006	4.507552280573966E-5	1241.0	154.02438647999992	36.05551275463989	29.68164415931166	35.75388725443675	42.917434720269114	21.587033144922902	18.71937357907591	11.40175425099138	24.684158732022695	28.94044532672953	17.08800749063506	36.24992358298375	1.1531920688335637	1.2147410891767811	0.9493315728828037	0.5511560681678793	0.35185185185185186	120.0	3.0	34.0	24.0	140.0	1054.0	7997.0	0.6666666666666666	0.13215149073327961	0.8536585365853658	-1.0	0.07557073370841629	20.09975124224178	10.04987562112089	1.0	0.0975609756097561	101.0	7193.0	84.0	3.2764668111120234E-4	25.495097567963924	0.7071067811865476
5	94	small	api	A1	903.0	66.0	97.3259017199999	21.142135600000003	6.415551846283764E-5	969.0	120.46803731999985	36.87817782917155	30.59411708155671	50.9061411137705	56.915147071265025	8.54400374531753	-1.0	11.40175425099138	19.3068107458604	14.12036172994925	15.652475842498529	23.04291919191698	-1.0	1.2054009511326316	-1.0	0.21723030792794	0.07308970099667775	127.0	3.0	32.202484376209235	58.0	32.0	3087.0	1316.0	0.5833333333333334	0.09287925696594428	0.35555555555555557	0.03878065334573856	-1.0	10.770329614269007	5.385164807134504	1.0	0.2777777777777778	139.0	6629.0	67.0	0.00198332487827469	22.360679774997898	0.6063390625908325
5	98	small	api	A1	1051.0	220.0	103.84062035999992	43.455844080000006	7.057528886775271E-5	1271.0	149.29646443999994	39.45883931389772	32.38826948140329	41.232876080778055	53.18135080159185	17.0	16.16245815185072	14.317821063276353	24.709292441265426	23.58878730580755	17.029386365926403	30.86592178770949	1.0518202021177931	1.2183065024994377	0.8633461283838781	0.41848598293562855	0.2093244529019981	139.0	6.0	35.608987629529715	44.0	141.0	2766.0	10840.0	0.6428571428571429	0.14555468135326516	0.7621621621621621	-1.0	0.0730678211315786	66.72146731417799	28.734719055572775	3.0	0.4486486486486487	96.0	7240.0	106.0	4.887504238909936E-4	24.08318915758459	0.6103369885262261
5	99	small	api	A1	1196.0	152.0	113.08326103999991	33.1421356	1.1906109594111535E-4	1348.0	148.2253966399999	42.05948168962618	34.785054261852174	63.989854276632144	75.53296931506489	13.038404810405298	15.049678380496887	13.038404810405298	29.172970058321834	9.803060746521975	17.69180601295413	30.128291341558004	0.8663577041820355	1.2091250849578716	0.7165161941969148	0.2930772892044291	0.12709030100334448	115.0	8.0	36.61966684720111	58.0	115.0	4047.0	8692.0	0.6666666666666666	0.12833827893175073	0.6647398843930635	-1.0	0.04523547948538527	52.05222222715625	23.20062643497001	3.0	0.3930635838150289	105.0	5960.0	70.0	0.0011057726034685304	30.083217912982647	0.7152541283075907
5	107	small	api	A1	1315.0	300.0	120.81118307999986	53.284271200000006	8.17559986418485E-5	1615.0	176.50966783999993	43.60045871318328	37.20215047547655	70.34617594194668	85.69269159258238	19.849433241279208	20.486760338603737	12.041594578792296	38.462898086274784	8.010289625500008	19.4164878389476	38.57184188369088	0.9688907818127008	1.1719875909303807	0.8267073724249488	0.44105412960583074	0.22813688212927757	111.0	4.0	38.07886552931954	140.0	216.0	3886.0	6903.0	0.6	0.22043343653250774	0.6067415730337079	-1.0	0.11510504301452032	0.0	0.0	0.0	0.0	96.0	5542.0	75.0	5.771952687799325E-4	29.5296461204668	0.6772783358707658
5	109	small	api	A1	1174.0	108.0	113.15432883999989	26.727922040000003	9.095092553732177E-5	1282.0	142.71067799999986	44.384682042344295	31.38470965295043	46.607880369913744	71.33464043718723	10.63014581273465	13.636400230970215	12.806248474865697	23.701870816520913	16.249951190867737	18.384776310850235	25.017703344511975	0.7795419342849785	1.4142135623730951	0.5512193879521863	0.2362076847965159	0.0919931856899489	109.0	4.0	38.8329756778952	63.0	53.0	2399.0	1846.0	0.5454545454545454	0.0904836193447738	0.45689655172413796	0.01074007236521833	-1.0	0.0	0.0	0.0	0.15517241379310345	85.0	6162.0	69.0	5.277793909273588E-4	29.410882339705484	0.6626358686460035
5	110	medium	iso	A1	1134.0	418.0	109.66904747999993	62.94112544000001	3.64761372749996E-5	1552.0	175.43860004	40.607881008493905	34.52535300326414	38.59033078671332	38.44021515677811	24.08318915758459	21.20811957165366	12.041594578792296	26.029430094589483	34.119853890809694	19.1049731745428	41.868307466392935	1.1355645688537936	1.1761756933999983	0.9654718892984354	0.573918775500247	0.36860670194003525	119.0	4.0	37.64306044943742	47.0	194.0	2591.0	14505.0	0.0	0.15528350515463918	0.8049792531120332	-1.0	0.19639927141758934	115.76278295316293	53.07323269304861	1.0	0.37344398340248963	140.0	6990.0	50.0	0.0017031477360633096	29.154759474226502	0.7179581586177382
6	112	medium	iso	A1	1073.0	379.0	107.15432883999989	59.52691188	7.72535843073835E-5	1452.0	169.09545427999993	39.0	33.61547262794322	82.99873244250466	83.80907120506734	22.825424421026653	20.119186061071975	12.529964086141668	39.53846153846154	5.562914496836622	17.4928556845359	39.77040051663627	1.1345103301763733	1.1601800287520228	0.9778743833375052	0.5555250312741361	0.353215284249767	71.0	3.0	33.54101966249684	148.0	262.0	4805.0	10064.0	0.8333333333333334	0.28236914600550966	0.6390243902439025	-1.0	0.1106873207432036	25.612496949731394	12.806248474865697	1.0	0.06097560975609756	108.0	5379.0	70.0	9.841494355017494E-4	25.96150997149434	0.6656797428588292
6	115	large	E	A1	934.0	892.0	95.49747459999992	94.49747459999992	3.563229062606765E-5	1826.0	192.40916276000007	34.713109915419565	32.55764119219941	11.793429684910473	17.252947767970273	33.12099032335839	34.612872855306506	14.7648230602334	12.185597920516576	47.300723996214245	16.15549442140351	41.08556864158533	0.9568980437369448	1.0662046955581226	0.8974806129849584	0.9895285189038915	0.9550321199143469	83.0	4.0	33.83784863137726	379.0	184.0	14119.0	7112.0	0.8571428571428571	0.3083242059145674	0.3268206039076377	0.1394964881702029	-1.0	72.5970487523141	30.892651361962706	2.0	0.13676731793960922	97.0	14273.0	224.0	3.9662154000856564E-4	23.08679276123039	0.6650741698880525
6	119	small	api	A1	1014.0	64.0	102.3259017199999	20.727922040000003	5.6751769229867425E-5	1078.0	125.88225087999986	39.66106403010388	31.064449134018133	36.53871185742864	56.309932474020215	7.0	-1.0	14.0	15.531605494306417	18.027037839430214	17.08800749063506	18.66666666666667	-1.0	1.27673482504062	-1.0	0.2025676949001532	0.0631163708086785	83.0	4.0	35.84689665786984	75.0	9.0	8470.0	808.0	0.4	0.07792207792207792	0.10714285714285714	0.10794464642091835	-1.0	27.094825617825663	13.45362404707371	1.0	0.5833333333333334	98.0	3349.0	50.0	5.054838336276206E-4	24.698178070456937	0.6227311010040052
6	122	small	api	A1	1072.0	198.0	106.66904747999989	40.870057640000006	5.284330848992712E-5	1270.0	149.5391051199999	40.607881008493905	32.55764119219941	24.943905263424575	32.34744349944203	14.866068747318506	15.833617255735374	12.041594578792296	16.696266418289188	29.424736096346262	18.601075237738275	31.204936875176315	0.9388927689238923	1.2472611504245976	0.7527635801085207	0.38314823845842455	0.18470149253731344	121.0	3.0	38.07886552931954	86.0	94.0	5381.0	5751.0	0.9	0.14173228346456693	0.5222222222222223	-1.0	0.013377643248182624	27.983754876694725	11.98140956982914	3.0	0.23333333333333334	85.0	3496.0	60.0	5.34065039032623E-4	29.832867780352597	0.7346570921568769
7	131	small	api	A1	1120.0	78.0	108.98275595999989	23.899494920000002	6.366237935064965E-5	1198.0	135.2964644399999	39.824615503479755	34.0	45.0	55.16416963584511	9.055385138137417	-1.0	12.041594578792296	19.711426967359145	18.88235294117647	18.973665961010276	24.01512612647929	-1.0	1.171312220690581	-1.0	0.2192961144125578	0.06964285714285715	61.0	3.0	37.16180835212409	53.0	22.0	4141.0	1393.0	0.6153846153846154	0.06260434056761269	0.29333333333333333	0.05693484969000576	-1.0	10.770329614269007	5.385164807134504	1.0	0.4533333333333333	92.0	3453.0	54.0	5.366083816709017E-4	27.730849247724095	0.6963243435533246
7	132	small	api	A1	1616.0	279.0	134.1543288399999	47.69848476000001	8.572534794121682E-5	1895.0	184.26702716000003	48.30113870293329	40.70626487409524	68.5603585837638	72.0955524937518	18.384776310850235	18.30395003053343	12.727922061357855	36.12751266035945	13.06924134762744	19.849433241279208	37.9661948667854	1.0044157834883716	1.1865775170561348	0.8464813878997967	0.35554935254372555	0.17264851485148514	97.0	3.0	41.88078318274385	485.0	179.0	14258.0	6027.0	0.8	0.3503957783641161	0.26957831325301207	0.05078380232889164	-1.0	0.0	0.0	0.0	0.022590361445783132	77.0	12405.0	237.0	2.523274097770784E-4	17.029386365926403	0.35256697509063534
7	139	small	api	A1	1041.0	180.0	104.08326103999994	38.627416960000005	4.041093686480674E-5	1221.0	144.71067799999986	37.8549864614954	32.7566787083184	40.601294645004465	43.80797097362969	15.264337522473747	15.126005423819764	12.206555615733702	21.661611234072733	24.422500434906546	17.0	31.29189192107118	1.0091453159494537	1.155641779149066	0.8732336734074445	0.37112035666479753	0.1729106628242075	110.0	3.0	35.4682957019364	62.0	95.0	4967.0	9231.0	0.5454545454545454	0.1285831285831286	0.6050955414012739	-1.0	0.056939643075755594	61.59270147997138	26.98710157789286	3.0	0.6369426751592356	89.0	5969.0	100.0	6.430940923555675E-4	23.53720459187964	0.6217728968367419
7	140	medium	E	A1	1058.0	326.0	105.9116881599999	54.69848476000001	4.217324131621318E-5	1384.0	163.43860003999993	41.43669871020132	31.400636936215164	46.332219853869645	67.63810620164668	20.615528128088304	19.30209647201134	12.36931687685298	31.397288888743113	20.636524071670816	17.204650534085253	33.95038239828214	1.0680460621457095	1.3196133184932726	0.8093628998570572	0.516453714507576	0.30812854442344045	132.0	3.0	35.608987629529715	222.0	210.0	8081.0	7886.0	0.6923076923076923	0.31213872832369943	0.4861111111111111	-1.0	0.020584946001466677	35.830257786552345	17.915128893276172	1.0	0.1087962962962963	110.0	4614.0	61.0	9.713076132431658E-4	28.160255680657446	0.6795969890749202
7	142	small	api	A1	940.0	57.0	96.25483391999992	21.1421356	4.840391324052268E-5	997.0	120.22539663999986	36.138621999185304	31.04834939252005	51.74258660671278	49.014175695411026	6.708203932499369	-1.0	13.601470508735444	17.488215240034542	15.073265057779441	16.55294535724685	23.16713052098143	-1.0	1.1639466414885027	-1.0	0.21964752043073305	0.06063829787234042	104.0	8.0	32.7566787083184	83.0	18.0	5623.0	1140.0	0.5	0.10130391173520562	0.1782178217821782	0.08161376810621823	-1.0	19.53565787126474	8.32455532033676	1.0	0.32673267326732675	80.0	8316.0	152.0	4.1426930745998633E-4	18.681541692269406	0.516941174256466
8	149	medium	iso	A1	959.0	372.0	101.08326103999994	60.284271200000006	7.084493078315888E-5	1331.0	163.7817458	37.0	31.622776601683793	23.269355129185282	33.20037193285056	22.80350850198276	20.136746038528674	11.40175425099138	19.783783783783782	35.10128202786901	17.69180601295413	36.13023424989477	1.1324326412197696	1.1700427342623003	0.9678557953985814	0.5963823345206952	0.38790406673618355	151.0	3.0	35.22782990761707	36.0	228.0	2047.0	16602.0	0.9	0.19834710743801653	0.8636363636363636	-1.0	0.1543883711597485	69.4334982930421	30.182332803892308	3.0	0.22348484848484848	154.0	12836.0	143.0	0.002541671516837168	23.021728866442675	0.6222088882822344
8	159	small	api	A1	1255.0	100.0	118.88225087999987	29.384776280000004	5.935669494828577E-5	1355.0	151.09545427999993	42.05948168962618	37.0	70.28796826182304	77.19026730182142	11.045361017187261	-1.0	10.04987562112089	28.05550502756297	9.567567567567568	19.026297590440446	28.771580574571672	-1.0	1.1367427483682753	-1.0	0.24717547037077126	0.0796812749003984	144.0	3.0	37.48332962798263	76.0	29.0	8206.0	2689.0	0.7272727272727273	0.07749077490774908	0.2761904761904762	0.04559025883184254	-1.0	26.20710527315562	10.52622986305051	3.0	0.5619047619047619	87.0	13910.0	255.0	3.5783022641300467E-4	29.410882339705484	0.6992687774124323
8	164	small	api	A1	849.0	164.0	94.66904747999992	36.627416960000005	1.2098677646717362E-4	1013.0	133.29646443999985	34.785054261852174	29.410882339705484	25.55996517182381	46.789910608246075	14.317821063276353	13.95682094284801	11.704699910719626	17.708754896942924	24.00472015240702	15.556349186104045	24.29690847101442	1.025865497730938	1.182727327255035	0.8673727866860454	0.38689960377744403	0.19316843345111898	142.0	4.0	32.55764119219941	28.0	98.0	2291.0	10030.0	0.5833333333333334	0.12438302073050346	0.7777777777777778	-1.0	0.08891550437064215	31.50383399694751	13.219544457292887	2.0	0.5158730158730159	102.0	9062.0	140.0	0.001510809730310723	17.88854381999832	0.51425947722658
8	165	medium	F	A1	1046.0	283.0	104.25483391999991	50.69848476000001	6.832356541454639E-5	1329.0	156.9533186799999	38.01315561749642	33.015148038438355	54.855560916814284	66.30631211329988	18.788294228055936	18.06197381969614	13.416407864998739	30.989271499938262	17.567693451646097	17.804493814764857	33.84191223340963	1.0402126819366642	1.1513852845136139	0.90344448198857	0.4862938518409953	0.27055449330783937	137.0	4.0	34.828149534535996	70.0	156.0	3296.0	7793.0	0.6923076923076923	0.17005267118133935	0.6902654867256637	-1.0	0.027191881378875796	42.481982989952456	18.251965951558688	1.0	0.38495575221238937	107.0	14948.0	223.0	0.0012269640048099112	25.079872407968907	0.6597682302498802
9	167	small	api	A1	860.0	130.0	91.84062035999995	30.970562720000004	5.4393489846531656E-5	990.0	124.81118307999985	34.92849839314596	29.614185789921695	21.454633616046777	38.88449643371462	11.40175425099138	14.337908610714111	13.45362404707371	12.940722355493422	23.333412064807174	15.811388300841896	20.61437168579241	0.7952173891296345	1.1794515858353543	0.6742263935881833	0.3372207482767489	0.1511627906976744	111.0	5.0	33.12099032335839	39.0	69.0	4348.0	8192.0	0.2727272727272727	0.10909090909090909	0.6388888888888888	-1.0	0.08377769168144256	26.30445999287793	11.70820393249937	1.0	0.5462962962962963	101.0	8428.0	118.0	4.2444239213067757E-4	23.53720459187964	0.6738682071857507
9	170	small	E	A1	1258.0	64.0	117.63961019999986	29.213203400000005	6.748191040568445E-5	1322.0	149.6812407199999	41.182520563948	36.71511950137164	69.91802251581925	79.38034472384487	9.486832980505138	-1.0	10.770329614269007	27.39026131847485	8.497861486964355	19.235384061671343	27.867571880233843	-1.0	1.1216774212708056	-1.0	0.2483279513620833	0.05087440381558029	149.0	4.0	37.8549864614954	64.0	26.0	7500.0	3281.0	0.7272727272727273	0.0680786686838124	0.28888888888888886	0.03389561421537575	-1.0	70.93392572107993	33.202484376209235	6.0	0.8333333333333334	100.0	7382.0	101.0	5.102583942298094E-4	27.784887978899608	0.6746767220271371
9	172	large	E	B	923.0	632.0	98.91168815999993	79.42640679999998	6.371760909385905E-5	1555.0	180.75230851999999	37.8549864614954	29.614185789921695	21.99112991717712	34.36681454946324	29.154759474226502	26.45672792446022	11.661903789690601	23.088107583633622	41.12893761929831	18.24828759089466	40.900898524035256	1.1019790337440727	1.2782720663006786	0.862084890060378	0.8030032474172266	0.6847237269772481	105.0	5.0	36.22154055254967	319.0	187.0	6992.0	3837.0	0.8181818181818182	0.32540192926045014	0.3695652173913043	0.26764385741660085	-1.0	0.0	0.0	0.0	0.0	155.0	10475.0	104.0	0.004595172689460502	35.05709628591621	0.9260892570011855
9	173	medium	iso	A1	1081.0	293.0	107.91168815999991	50.455844080000006	4.323099936294883E-5	1374.0	161.19595935999993	42.05948168962618	31.622776601683793	29.228051943145147	52.51268459358178	19.4164878389476	18.753273454873554	12.206555615733702	25.24995452480667	27.5118156434649	18.439088914585774	31.821466180497453	1.0353652595996083	1.3300375934536588	0.7784481165762497	0.4675660712970172	0.27104532839962997	139.0	3.0	37.656340767525464	34.0	164.0	2421.0	15923.0	0.36363636363636365	0.14410480349344978	0.8282828282828283	-1.0	0.15056674614223975	107.76389755070518	50.10237865094664	3.0	0.5555555555555556	140.0	9311.0	92.0	6.98319772055145E-4	24.73863375370596	0.5881820878407937
9	175	medium	api	A1	1188.0	527.0	112.1543288399999	72.35533899999997	7.42305029325819E-5	1715.0	186.50966784000002	40.70626487409524	35.35533905932738	74.18591581611005	77.24439177523894	26.92582403567252	23.541183432715734	12.649110640673518	43.60508156398253	11.709688296449226	17.46424919657298	44.70845431554605	1.143775295436213	1.1513470371699404	0.9934235799552331	0.6451408496521126	0.4436026936026936	119.0	4.0	35.6931365951495	218.0	111.0	6201.0	3782.0	0.6153846153846154	0.19183673469387755	0.3373860182370821	-1.0	0.12379226117456082	44.721359549995796	22.360679774997898	1.0	0.06382978723404255	89.0	6435.0	106.0	0.0010113415313698778	26.40075756488817	0.6485674292776774
9	176	small	api	A1	1177.0	161.0	115.46803731999988	39.041630520000005	4.5459560036830014E-5	1338.0	156.50966783999993	42.5440947723653	34.48187929913333	44.71589102521711	60.422161318738674	14.0	14.835037283565148	10.0	25.056356368696907	21.92455908338503	19.924858845171276	28.810810810810807	0.9437118176649117	1.2338102109601259	0.7648759989841019	0.33811634306905913	0.13678844519966016	130.0	3.0	39.35733730830886	102.0	128.0	7294.0	11360.0	0.8181818181818182	0.17189835575485798	0.5565217391304348	-1.0	0.02920255157733605	114.46077785094394	46.15946074934614	1.0	0.5521739130434783	85.0	6976.0	114.0	4.738328671143478E-4	31.38470965295043	0.7376983767283375
9	179	small	api	A1	1289.0	277.0	118.39696951999987	47.798989840000004	3.0475969048766698E-5	1566.0	168.61017291999997	43.382023926967726	35.34119409414458	32.27564431457762	41.498504959185595	18.681541692269406	17.91284010510671	13.341664064126334	22.705256943710523	31.8891319008014	20.09975124224178	34.26688746161146	1.0429134398929598	1.227520038270449	0.8496101141961021	0.4037180177312367	0.21489526764934058	121.0	4.0	41.43669871020132	237.0	205.0	8751.0	9847.0	0.6428571428571429	0.2822477650063857	0.4638009049773756	-1.0	0.04509988651937935	32.585598324109824	12.041594578792296	2.0	0.11312217194570136	140.0	21540.0	246.0	4.237546967905156E-4	25.238858928247925	0.5817814994232807
9	180	small	api	A1	1034.0	212.0	106.91168815999993	41.213203400000005	1.0177591398434001E-4	1246.0	150.9533186799999	39.45883931389772	31.400636936215164	23.27432844641885	38.49104355949743	16.1245154965971	16.093885608578386	11.661903789690601	17.94274774196505	31.08217205856592	19.6468827043885	28.828679221188754	1.0019032003062323	1.2566254434281499	0.7972966054013517	0.3854882857926807	0.20502901353965183	130.0	3.0	38.63935817272331	115.0	143.0	6415.0	8564.0	0.8181818181818182	0.20706260032102727	0.5542635658914729	-1.0	0.05978677719574356	74.87003599564845	31.89043743820395	4.0	0.4418604651162791	108.0	7573.0	111.0	3.6847221904747515E-4	20.223748416156685	0.5125277065368143
9	181	small	api	A1	1102.0	272.0	105.91168815999991	47.041630520000005	4.229210402277234E-5	1374.0	154.95331867999994	39.698866482558415	34.058772731852805	8.909000011941622	18.534248168065552	18.384776310850235	17.994169038772153	15.231546211727817	8.765993360361884	36.172765522105735	18.867962264113206	27.577164466275352	1.0217074359608624	1.1655988545186429	0.8765515099813621	0.44415900961690463	0.24682395644283123	110.0	4.0	38.07886552931954	33.0	180.0	2258.0	18632.0	0.6	0.15502183406113537	0.8450704225352113	-1.0	0.14061678481559822	70.7667723080688	29.51294334126311	6.0	0.5727699530516432	107.0	7840.0	104.0	8.729412655120759E-4	23.021728866442675	0.5799089723772644
10	185	small	api	A1	1050.0	256.0	105.15432883999992	48.455844080000006	6.353182694836006E-5	1306.0	156.0243864799999	39.408120990476064	32.202484376209235	41.21835979542533	55.14672622877907	18.027756377319946	17.175137625188935	12.529964086141668	26.74575629360062	22.327469880901102	17.11724276862369	32.59220449690433	1.0496426154327034	1.223760270483673	0.8577191470824983	0.4608069360009815	0.2438095238095238	113.0	3.0	35.22782990761707	84.0	176.0	2231.0	5439.0	0.5833333333333334	0.1990811638591118	0.676923076923077	-1.0	0.08299195417401639	0.0	0.0	0.0	0.03461538461538462	82.0	12250.0	234.0	2.749118859250005E-4	30.528675044947494	0.7746797938507521
10	187	small	api	A1	1101.0	215.0	107.3259017199999	40.55634916	2.9975364619113955E-5	1316.0	150.71067799999992	40.718546143004666	33.1058907144937	37.874983651098205	54.421744467279254	16.1245154965971	16.20330520742799	12.529964086141668	24.018539280976213	23.92323489587501	18.439088914585774	29.53141602185762	0.9951374296896677	1.2299486666636692	0.8090885877286691	0.37788034863947884	0.1952770208900999	109.0	4.0	37.48332962798263	308.0	141.0	7742.0	4044.0	0.8333333333333334	0.3411854103343465	0.31403118040089084	0.08065816165489353	-1.0	0.0	0.0	0.0	0.0	86.0	9330.0	159.0	5.947802179068917E-4	28.160255680657446	0.6915830339756691
10	188	small	api	A1	919.0	225.0	97.25483391999994	42.455844080000006	7.758189541874484E-5	1144.0	142.12489155999984	37.16180835212409	29.546573405388315	40.815083874881566	56.541169790565306	16.64331697709324	16.753436425889753	12.206555615733702	24.97187411352003	20.611527152212467	15.811388300841896	29.932166966555286	0.9934270530536444	1.257736653325323	0.7898529874494221	0.436542250588011	0.24483133841131666	122.0	5.0	32.984845004941285	22.0	117.0	1479.0	8898.0	0.45454545454545453	0.1215034965034965	0.841726618705036	-1.0	0.1471130883558498	28.95485697317209	10.63014581273465	2.0	0.3237410071942446	83.0	9012.0	161.0	0.0010660029594230856	26.570660511172846	0.7149991265065583
10	193	medium	iso	A1	961.0	456.0	98.49747459999992	65.52691188	9.889431928572762E-5	1417.0	166.85281359999993	36.87817782917155	32.55764119219941	20.04524942542099	35.83765295427828	24.08318915758459	23.25179699350206	14.035668847618199	19.95760211931637	34.89196263616843	17.08800749063506	34.086975423042816	1.0357560391704292	1.1327042279097082	0.914409970095912	0.6652648927914753	0.4745057232049948	116.0	3.0	34.92849839314596	90.0	332.0	4760.0	19374.0	0.7333333333333333	0.2978122794636556	0.7867298578199052	-1.0	0.13137555165904163	56.64645274836847	22.39766172183972	4.0	0.3412322274881517	117.0	16313.0	219.0	7.438632406004995E-4	23.706539182259394	0.6428337997629302
10	194	medium	iso	A1	994.0	459.0	101.56854239999991	66.11269831999999	4.8699452355890805E-5	1453.0	170.50966784000002	38.2099463490856	31.144823004794873	27.68106156848527	42.54717513676059	25.079872407968907	23.2255416944574	12.041594578792296	25.333717853366345	34.19508917536757	18.027756377319946	37.46499458474368	1.079840149173099	1.2268474392422466	0.880174759006755	0.6509170729223741	0.46177062374245476	106.0	3.0	36.05551275463989	61.0	313.0	2812.0	16253.0	0.7692307692307693	0.25739848589125947	0.8368983957219251	-1.0	0.1707940850317113	59.92711122735777	27.033164300356535	2.0	0.24866310160427807	98.0	11765.0	163.0	5.1201646406327E-4	20.615528128088304	0.5395330299536433
10	195	small	api	A1	955.0	68.0	98.25483391999994	22.313708480000003	4.422015649619252E-5	1023.0	123.39696951999986	36.6742416417845	31.400636936215164	27.89727103094762	31.559586071332944	8.54400374531753	-1.0	13.0	12.733732971534096	21.846690606737933	15.811388300841896	24.329571640629815	-1.0	1.16794578773296	-1.0	0.22710036330800829	0.0712041884816754	129.0	11.0	33.83784863137726	84.0	30.0	8878.0	2944.0	0.6153846153846154	0.11143695014662756	0.2631578947368421	0.03942196102268224	-1.0	14.939759452009628	7.211102550927978	1.0	0.47368421052631576	99.0	9835.0	134.0	4.8719666136378477E-4	18.681541692269406	0.5093913563296355
10	196	small	api	A1	886.0	63.0	94.49747459999992	22.1421356	4.217282071637168E-5	949.0	119.05382375999984	35.805027579936315	30.805843601498726	23.070412249824642	35.90972307917767	7.0	-1.0	12.0	11.758125281710754	20.12605166799706	16.278820596099706	20.04761904761905	-1.0	1.1622803791094485	-1.0	0.23431457500558453	0.07110609480812641	115.0	8.0	33.83784863137726	57.0	23.0	6740.0	2403.0	0.6153846153846154	0.08429926238145416	0.2875	0.04192815729236894	-1.0	12.82842712474619	6.414213562373095	1.0	0.2625	80.0	10842.0	192.0	1.9394217089363164E-4	18.384776310850235	0.5134691285966867
10	200	small	api	A1	1217.0	163.0	115.15432883999988	34.798989840000004	5.91907640795533E-5	1380.0	152.36753223999992	42.95346318982906	35.34119409414458	43.667780146130355	64.06454743133227	14.212670403551895	14.07061341471302	13.45362404707371	25.562548825166562	19.439071531366956	18.027756377319946	28.425340807103794	1.0100960053873937	1.215393658612845	0.8310854662021505	0.3021943698560489	0.13393590797041907	182.0	4.0	38.07886552931954	73.0	98.0	5807.0	8735.0	0.45454545454545453	0.12391304347826088	0.5730994152046783	-1.0	0.050470347845646336	35.10183939895946	13.557086757674263	4.0	0.5497076023391813	90.0	15007.0	243.0	4.1037659822273237E-4	28.231188426986208	0.6572505760995557
10	202	medium	E	A1	1007.0	271.0	103.49747459999992	47.870057640000006	3.4610782502244495E-5	1278.0	153.78174579999995	38.8329756778952	31.575306807693888	24.417465748779478	31.328692867804136	18.027756377319946	17.814684032423994	11.704699910719626	16.995864686611956	32.55708665828417	18.439088914585774	32.68769013470102	1.0119604897009762	1.2298526793232252	0.8228306582686369	0.4625239197865418	0.26911618669314796	153.0	4.0	36.6742416417845	83.0	99.0	4597.0	5232.0	0.5833333333333334	0.14241001564945227	0.5439560439560439	-1.0	0.0634698729552153	103.11223345709709	48.15646068872196	2.0	0.4065934065934066	106.0	12050.0	165.0	0.001019363660913447	25.96150997149434	0.6685428947509771
11	203	small	api	A1	1014.0	133.0	103.3969695199999	32.72792204	4.6759415622007104E-5	1147.0	138.95331867999988	38.18376618407357	31.827660925679098	41.82016988013578	63.43494882292201	12.649110640673518	14.098337357012259	11.40175425099138	23.334523779156065	18.223142484594153	18.027756377319946	26.088790696389125	0.8972058421046422	1.199703813397932	0.7478561225570151	0.316526898147334	0.131163708086785	145.0	3.0	35.6931365951495	78.0	78.0	6315.0	7519.0	0.6666666666666666	0.13600697471665213	0.5	-1.0	0.04475887657753183	41.01835488734211	14.282170362793455	2.0	0.4551282051282051	87.0	4708.0	53.0	3.8814901589162386E-4	28.319604517012593	0.7416660886852142
11	204	medium	iso	A1	888.0	322.0	94.91168815999993	52.284271200000006	8.762649986084163E-5	1210.0	150.0243864799999	35.38361202590826	29.732137494637012	22.27371656453851	32.5470472061678	19.6468827043885	20.35107521745225	13.341664064126334	16.843955884537802	31.750155876625946	16.55294535724685	31.30893607437312	0.9653977735554795	1.1900796581574618	0.8112043315236179	0.5508728399379051	0.36261261261261263	106.0	4.0	33.61547262794322	14.0	173.0	1125.0	15864.0	0.7142857142857143	0.15454545454545454	0.9251336898395722	-1.0	0.16145723008967008	41.051100837143586	14.035668847618199	3.0	0.39037433155080214	87.0	9794.0	147.0	5.082939975732538E-4	24.839484696748443	0.7020053429977896
11	206	small	api	A1	1228.0	96.0	115.56854239999988	27.55634916	5.895184400125766E-5	1324.0	145.53910511999993	41.0	35.90264614203248	62.72323661688634	77.31961650818018	10.0	-1.0	13.038404810405298	25.951219512195124	10.02711606759635	17.46424919657298	26.6	-1.0	1.1419771076984733	-1.0	0.23844160865699407	0.0781758957654723	80.0	9.0	36.68787265568828	138.0	48.0	11225.0	3332.0	0.6428571428571429	0.1404833836858006	0.25806451612903225	0.06762625793177232	-1.0	68.14382531557314	34.058772731852805	1.0	0.25268817204301075	85.0	10979.0	126.0	3.8068828852863497E-4	24.166091947189145	0.5894168767607109
11	207	small	api	A1	925.0	143.0	96.49747459999993	32.1421356	6.861808724360989E-5	1068.0	131.0538237599999	35.84689665786984	31.016124838541646	17.289185984746908	32.45103901010623	12.165525060596439	15.97292532950279	13.152946437965905	11.521220482257	27.40509990931434	18.110770276274835	21.471631837719375	0.7616341283538155	1.155750334526811	0.6589953778085168	0.33308784228017535	0.1545945945945946	80.0	3.0	35.35533905932738	30.0	50.0	2373.0	4416.0	0.7142857142857143	0.0749063670411985	0.625	-1.0	0.012620727886896546	14.142135623730951	7.0710678118654755	1.0	0.225	87.0	10490.0	158.0	0.001349167297995915	25.96150997149434	0.7242331245372879
11	209	small	api	A1	1162.0	286.0	113.22539663999989	49.455844080000006	7.79109233184134E-5	1448.0	165.09545427999996	42.485291572496	33.12099032335839	40.99095389180673	63.43494882292201	19.0	19.221816480137527	13.0	30.41052449399714	24.24444414736261	19.313207915827967	34.0	0.988460170745739	1.282730110353418	0.7705909160216081	0.43679108704953223	0.24612736660929432	83.0	3.0	38.58756276314948	25.0	183.0	2381.0	21970.0	0.6428571428571429	0.143646408839779	0.8798076923076923	-1.0	0.12636309640251606	77.83403908051666	29.95352392457285	6.0	0.6682692307692307	97.0	15618.0	200.0	5.671871858301425E-4	31.38470965295043	0.7387194130325369
11	210	medium	E	B	972.0	456.0	98.56854239999991	64.11269832	4.00624196463718E-5	1428.0	165.09545427999996	36.61966684720111	31.622776601683793	39.70991879462874	50.24433811071517	24.08318915758459	22.703441932021533	13.038404810405298	29.738118714841168	27.701552303075005	16.492422502470642	38.682290549571704	1.060772601339228	1.158015543937127	0.9160262199354566	0.6504377234252382	0.4691358024691358	97.0	3.0	33.83784863137726	459.0	268.0	11006.0	6016.0	0.7142857142857143	0.5091036414565826	0.3686382393397524	0.1690634629490289	-1.0	0.0	0.0	0.0	0.0	228.0	17755.0	93.0	0.0054970734725552925	25.80697580112788	0.7047299449448798
11	211	small	api	A1	1000.0	99.0	102.7401152799999	27.142135600000003	7.107982960456126E-5	1099.0	131.88225087999984	39.408120990476064	31.622776601683793	33.50343698241423	41.41728453810251	10.04987562112089	12.223878615882215	12.165525060596439	15.352165614448175	22.199189174382024	17.029386365926403	23.206773857931836	0.8221511303346312	1.2461942063739504	0.6597295398498467	0.2641824522585841	0.099	102.0	3.0	35.510561809129406	80.0	40.0	5876.0	2585.0	0.46153846153846156	0.1091901728844404	0.3333333333333333	0.0554062077846765	-1.0	23.93750146501284	10.30308784984488	1.0	0.525	71.0	9839.0	138.0	5.364129141560568E-4	20.0	0.5075096070891959
11	214	medium	api	A1	1075.0	386.0	105.22539663999989	59.284271200000006	3.6989719711318504E-5	1461.0	167.33809495999998	38.01315561749642	34.438350715445125	62.10272896905237	63.43494882292201	22.0	21.410424072965185	13.0	35.32987404449668	17.654736285826846	17.0	39.5	1.0275368635868949	1.103803022728613	0.9309060062608023	0.5634026869276154	0.3590697674418605	76.0	3.0	35.05709628591621	29.0	214.0	1429.0	15262.0	0.35714285714285715	0.16632443531827515	0.8806584362139918	-1.0	0.23907760093524652	41.15078569993765	16.492422502470642	2.0	0.25925925925925924	123.0	12432.0	136.0	2.281147314700258E-4	18.439088914585774	0.48507125007266594
11	215	small	api	A1	1251.0	96.0	113.32590171999988	24.899494920000002	7.406228719136803E-5	1347.0	141.05382375999991	42.01190307520001	37.013511046643494	50.64587654659573	64.79887635452494	8.94427190999916	-1.0	15.652475842498529	22.065175156209865	15.318730484267782	17.46424919657298	24.386294295791824	-1.0	1.1350423639156433	-1.0	0.2197158332039613	0.07673860911270983	77.0	7.0	37.107950630558946	76.0	41.0	10018.0	5552.0	0.5333333333333333	0.08685968819599109	0.3504273504273504	0.005693752312753996	-1.0	29.22339341831055	10.755873763085166	3.0	0.6068376068376068	95.0	7051.0	104.0	9.776502306461923E-4	26.40075756488817	0.6284113699308415
11	216	medium	iso	A1	877.0	281.0	93.49747459999995	47.627416960000005	6.0766415001655966E-5	1158.0	143.53910511999996	36.235341863986875	30.4138126514911	26.56505117707799	44.36901472251492	17.72004514666935	19.07860480181465	12.649110640673518	20.33925891375349	26.764155133312165	16.0	29.08613201134814	0.9287914567518019	1.191410701420572	0.7795728673952337	0.5093978972561471	0.3204104903078677	90.0	4.0	33.13608305156178	8.0	186.0	371.0	11236.0	0.15384615384615385	0.16753022452504318	0.9587628865979382	-1.0	0.21907746732920688	35.87471385539099	13.152946437965905	1.0	0.34536082474226804	79.0	9073.0	146.0	3.059667234211634E-4	22.847319317591726	0.6305258386508816
12	217	small	api	A1	875.0	210.0	94.32590171999995	43.041630520000005	4.682501720358002E-5	1085.0	139.78174579999987	34.66987164671943	29.68164415931166	32.735226272107596	44.541643541999576	15.297058540778355	17.04178960854693	12.165525060596439	20.190441058821634	25.06599688368658	17.0	28.78478757673346	0.89762043143089	1.1680576541054877	0.7684727104659045	0.4563076497033251	0.24	112.0	3.0	33.37663853655727	216.0	116.0	4461.0	2629.0	0.8461538461538461	0.30599078341013825	0.3493975903614458	0.022064252690075656	-1.0	0.0	0.0	0.0	0.0	71.0	11903.0	245.0	4.196556676209427E-4	17.46424919657298	0.5037298486285426
12	218	small	api	A1	926.0	80.0	98.32590171999993	23.727922040000003	4.9819004725466795E-5	1006.0	124.46803731999984	35.90264614203248	30.805843601498726	26.565051177077976	25.40380926876398	9.219544457292887	-1.0	12.36931687685298	11.531183477735803	23.469573154777216	16.492422502470642	26.879516938868008	-1.0	1.1654492117296145	-1.0	0.24131913997157511	0.08639308855291576	64.0	3.0	34.36568055487916	60.0	27.0	6775.0	2961.0	0.5384615384615384	0.08648111332007952	0.3103448275862069	0.042325737820841744	-1.0	25.44426160742721	10.298325725798339	3.0	0.5747126436781609	72.0	6340.0	120.0	5.940389499891137E-4	20.248456731316587	0.563982293985039
12	219	small	api	A1	1207.0	286.0	113.2253966399999	49.627416960000005	3.38423631004806E-5	1493.0	165.6812407199999	41.617304093369626	36.05551275463989	29.506999830693076	29.506999830693076	20.09975124224178	17.029773314713324	12.041594578792296	19.799456450887163	35.500812558414665	20.09975124224178	40.19950248448356	1.1802712150534655	1.154256337347858	1.0225382151813713	0.43830640856830344	0.23695111847555925	86.0	4.0	39.84971769034255	89.0	212.0	2745.0	8492.0	0.7692307692307693	0.2016075016744809	0.7043189368770764	-1.0	0.1298710115776738	21.633307652783937	10.816653826391969	1.0	0.10963455149501661	109.0	8839.0	114.0	8.295054442339774E-4	31.144823004794873	0.7483623382937193
12	220	medium	iso	A1	830.0	248.0	91.49747459999995	47.627416960000005	5.536318576772313E-5	1078.0	141.53910511999987	34.48187929913333	29.5296461204668	30.963756532073518	39.54676206099944	17.26267650163207	18.96941605504931	11.180339887498949	18.444470339990584	27.633246828326733	16.0	28.968501992184688	0.9100267742315167	1.1677037766881389	0.7793301626655263	0.5205325848414185	0.2987951807228916	108.0	4.0	32.55764119219941	30.0	131.0	1506.0	8390.0	0.4166666666666667	0.14935064935064934	0.8136645962732919	-1.0	0.17520756600285906	51.61029479961317	21.803298008909586	1.0	0.5279503105590062	146.0	11203.0	113.0	5.543290359133394E-4	22.47220505424423	0.6517105654043933
12	226	medium	iso	A1	939.0	246.0	99.74011527999991	45.041630520000005	5.358848754254201E-5	1185.0	147.19595935999988	38.58756276314948	30.528675044947494	42.013363009524824	59.29088970019933	17.0	17.745220019758516	11.661903789690601	25.73368020403454	21.487994452237725	17.26267650163207	29.930851063829788	0.9580044643611775	1.263977644176724	0.7579283294881071	0.4515899183949694	0.26198083067092653	128.0	4.0	34.23448553724738	57.0	158.0	2337.0	7818.0	0.8181818181818182	0.18143459915611815	0.7348837209302326	-1.0	0.14711666903795206	49.75665877481495	20.81257305966342	2.0	0.24186046511627907	85.0	8895.0	162.0	9.349221267070087E-4	15.811388300841896	0.409753484507229
12	231	small	api	A1	1113.0	100.0	107.98275595999988	26.727922040000003	5.864870579712322E-5	1213.0	137.53910511999987	39.66106403010388	33.83784863137726	42.36756513101352	57.652556500557964	9.848857801796104	-1.0	12.083045973594572	20.52390726033348	17.997598093020745	18.24828759089466	24.293849244430398	-1.0	1.1720917739825472	-1.0	0.24752028045941746	0.08984725965858041	101.0	3.0	37.12142238654117	40.0	57.0	3421.0	5395.0	0.75	0.07996702390766694	0.5876288659793815	-1.0	0.026518760922849105	42.18394546858511	15.280109889280517	3.0	0.5876288659793815	77.0	7665.0	130.0	7.410143587525994E-4	18.24828759089466	0.46010585033834916
13	236	medium	iso	A1	996.0	455.0	103.9827559599999	65.355339	9.329687142120978E-5	1451.0	172.16652207999994	38.41874542459709	30.0	26.139068100434827	29.969569476566733	24.698178070456937	22.389358466367515	12.649110640673518	20.614936569296002	37.6	18.788294228055936	41.267841839244504	1.1031212934286458	1.2806248474865698	0.8613930110708824	0.6285209350013852	0.4568273092369478	111.0	4.0	37.73592452822641	67.0	274.0	3297.0	14508.0	0.5384615384615384	0.23501033769813923	0.8035190615835777	-1.0	0.11903591247512983	61.26554640451967	24.367252484617392	1.0	0.3196480938416422	97.0	7038.0	103.0	4.83888119275939E-4	30.4138126514911	0.791639922526441
13	237	medium	iso	A1	768.0	362.0	87.74011527999994	55.870057640000006	9.270398930195601E-5	1130.0	146.02438647999992	33.421549934136806	27.80287754891569	26.25865955480728	36.201232598886065	21.02379604162864	21.38204008518903	13.038404810405298	19.89734172444134	30.53640755372499	15.297058540778355	33.6887334161037	0.983245562998989	1.202089599370992	0.8179469845787571	0.6367675431210129	0.4713541666666667	108.0	3.0	31.622776601683793	40.0	209.0	2022.0	13008.0	0.7142857142857143	0.22035398230088496	0.8393574297188755	-1.0	0.11939858668581518	47.9912176338223	18.0	2.0	0.26907630522088355	83.0	5767.0	93.0	6.27465085174566E-4	21.540659228538015	0.6445140716390404
13	240	medium	F	A1	1039.0	333.0	103.74011527999988	53.041630520000005	4.289605374908991E-5	1372.0	159.19595935999993	38.8329756778952	32.449961479175904	31.328692867804165	40.21911612516803	20.09975124224178	19.762159634914017	13.038404810405298	22.352137193907847	31.340561086725444	18.027756377319946	34.61623825052752	1.0170827284853694	1.1967032904743342	0.8499038454905818	0.5112933446896404	0.3205004812319538	93.0	4.0	36.345563690772494	47.0	206.0	2818.0	15086.0	0.5	0.18440233236151604	0.8142292490118577	-1.0	0.16481967292602667	46.59718970350445	18.639815425588086	4.0	0.2845849802371542	93.0	9009.0	107.0	6.874075377342232E-4	26.40075756488817	0.679854095752858
13	241	medium	E	A1	923.0	429.0	97.32590171999993	63.11269832000001	6.681380768229214E-5	1352.0	162.85281359999993	36.61966684720111	30.23243291566195	26.245857936003453	32.60607616816985	24.020824298928627	22.916623989218103	12.041594578792296	19.82541247656078	36.02091843014864	17.26267650163207	36.791389116080566	1.0481833759732686	1.211270920516299	0.8653583258867347	0.6484676453506795	0.4647887323943662	104.0	4.0	34.785054261852174	519.0	273.0	12555.0	7175.0	0.6923076923076923	0.5857988165680473	0.3446969696969697	0.055529972712161986	-1.0	0.0	0.0	0.0	0.0	87.0	7566.0	119.0	7.4997952876961E-4	28.178005607210743	0.7694773883330516
13	243	medium	F	A1	957.0	313.0	99.3259017199999	52.870057640000006	4.30376335331011E-5	1270.0	154.61017291999988	37.12142238654117	30.4138126514911	29.357753542791272	41.99889121141379	19.6468827043885	19.894719922996984	12.36931687685298	20.715801027032047	30.775490423562882	18.0	30.95994426162861	0.9875425630736323	1.2205448495363576	0.8090997749478566	0.5322887255435234	0.3270637408568443	111.0	3.0	35.35533905932738	186.0	218.0	6425.0	8645.0	0.7692307692307693	0.31811023622047246	0.5396039603960396	-1.0	0.06776861576295345	35.960356738988686	17.059175322537698	1.0	0.12376237623762376	90.0	5794.0	75.0	1.759682226272612E-4	26.0	0.7004041959724749
13	245	small	api	A1	1346.0	187.0	124.46803731999984	40.798989840000004	3.963312732039783E-5	1533.0	167.68124071999995	46.010868281309364	36.124783736376884	22.98871680208063	34.762811337343834	15.132745950421556	14.580357899898166	10.04987562112089	17.974014203421277	32.55382810266607	22.135943621178654	31.523377584379414	1.0378857675727733	1.2736648783028535	0.8148813594952437	0.3277868818249962	0.13893016344725112	112.0	4.0	44.28317965096906	86.0	141.0	3936.0	6989.0	1.0	0.14807566862361382	0.6211453744493393	-1.0	0.05656080719506382	28.0	14.0	1.0	0.11894273127753303	100.0	7789.0	91.0	4.1455455169305444E-4	35.4682957019364	0.770867775958586
13	246	small	api	A1	1247.0	263.0	115.46803731999984	47.213203400000005	4.729510781626376E-5	1510.0	165.09545427999996	42.01190307520001	35.608987629529715	44.89713515627599	58.10636656846296	18.110770276274835	18.745886562689808	12.041594578792296	29.372627985720573	22.859397421480427	19.1049731745428	34.595496162419735	0.9661196986180929	1.1798117798878536	0.8188761250628697	0.40888547597944114	0.21090617481956697	105.0	4.0	39.293765408777	13.0	169.0	741.0	14542.0	0.7692307692307693	0.1205298013245033	0.9285714285714286	-1.0	0.15434544852134022	55.1953211959503	21.901689239237307	4.0	0.521978021978022	100.0	11491.0	150.0	1.3596088243442056E-4	27.80287754891569	0.6617857205647028
13	249	medium	iso	A1	974.0	279.0	102.74011527999988	51.69848476000001	4.29633957231831E-5	1253.0	156.85281359999993	37.8021163428716	31.400636936215164	52.69605172201656	59.85631461332093	18.384776310850235	20.210438534731455	11.180339887498949	28.411107734250592	20.318059194021576	16.492422502470642	32.853992941519394	0.9096673622027629	1.2038646356014977	0.7556226300710774	0.5031966785233304	0.2864476386036961	109.0	4.0	34.0147027033899	14.0	186.0	629.0	11660.0	0.6363636363636364	0.1596169193934557	0.93	-1.0	0.21324518745690782	37.03367483896715	12.806248474865697	2.0	0.35	88.0	9847.0	143.0	5.321287263705725E-4	24.698178070456937	0.6533543743011708
13	252	large	api	B	1055.0	653.0	109.39696951999989	81.76955255999997	7.521010353781768E-5	1708.0	193.58073564000006	41.593268686170845	30.886890422961002	39.0938588862295	51.143600060055405	29.546573405388315	27.56008466319977	11.180339887498949	35.00566428154031	30.886890422961	18.439088914585774	44.952780437038015	1.0720784702392823	1.3466317948034947	0.7961184893868659	0.7474572003116677	0.6189573459715639	156.0	4.0	37.05401462729781	53.0	413.0	1850.0	16875.0	0.09090909090909091	0.2728337236533958	0.8862660944206009	-1.0	0.2709555643263581	52.453315081810786	22.360679774997898	1.0	0.12660944206008584	128.0	14650.0	117.0	0.008085390828552657	33.54101966249684	0.8064049958557055
13	253	small	api	A1	1305.0	214.0	119.56854239999987	41.455844080000006	9.72169456675628E-5	1519.0	163.43860003999993	44.181444068749045	36.124783736376884	47.93567344642118	52.0703448201576	16.64331697709324	16.127956262364773	13.038404810405298	27.975545527138227	22.92055243963223	20.0	35.46748238566766	1.031954496052986	1.223023074440146	0.8437735293958996	0.34671196326300663	0.16398467432950192	111.0	4.0	39.698866482558415	76.0	139.0	3097.0	7214.0	0.5	0.14154048716260698	0.6465116279069767	-1.0	0.14593136845105117	53.06122883150459	18.48006253551882	2.0	0.23255813953488372	110.0	7755.0	88.0	6.873414294626429E-4	19.924858845171276	0.4509779900848639
13	254	medium	api	A1	914.0	246.0	96.18376611999994	46.455844080000006	6.62239884953379E-5	1160.0	145.05382375999994	37.12142238654117	29.154759474226502	32.52489028779104	38.073926530458834	17.69180601295413	17.3152089147562	13.45362404707371	19.207238143399024	29.566356078568525	17.204650534085253	31.146315277126657	1.0217494977999941	1.273254283553853	0.8024708897488494	0.4829904874180241	0.26914660831509846	97.0	4.0	34.92849839314596	149.0	173.0	4347.0	5777.0	0.6363636363636364	0.2775862068965517	0.5372670807453416	-1.0	0.07561645269487974	0.0	0.0	0.0	0.024844720496894408	86.0	7559.0	103.0	2.817626358324483E-4	24.186773244895647	0.651558364144604
13	256	small	api	A1	804.0	86.0	91.08326103999994	26.556349160000003	9.700722161086338E-5	890.0	119.63961019999986	33.60059523282288	28.600699292150182	27.89727103094763	40.94233692386333	9.219544457292887	11.879991426081531	12.165525060596439	12.827153715984645	21.013472218315723	15.652475842498529	19.57450079356273	0.7760564908365292	1.1748172619697095	0.6605763431968864	0.2915612468940651	0.10696517412935323	92.0	3.0	31.38470965295043	55.0	44.0	6009.0	4164.0	0.46153846153846156	0.11123595505617978	0.4444444444444444	0.0015679158883726801	-1.0	23.290517154588585	9.222125139210444	3.0	0.6060606060606061	90.0	11473.0	163.0	4.2878866996578385E-4	19.79898987322333	0.5892452123551253
14	259	small	api	A1	1022.0	158.0	105.8111830799999	35.384776280000004	5.382023477317864E-5	1180.0	144.02438647999986	39.66106403010388	31.064449134018133	42.25095709714441	60.70863782901574	13.038404810405298	15.888820480205922	12.041594578792296	23.574758339572238	18.50990492441495	17.46424919657298	27.030839241084152	0.8206024372072406	1.27673482504062	0.6427352188667155	0.33441433362716383	0.15459882583170254	88.0	6.0	35.73513677041127	130.0	96.0	6739.0	5001.0	0.8461538461538461	0.19152542372881357	0.4247787610619469	0.022926268215035465	-1.0	39.922486763514264	17.961752684910216	2.0	0.3230088495575221	89.0	11747.0	149.0	3.784235134291357E-4	18.601075237738275	0.469000912926076
14	260	small	api	A1	1209.0	196.0	113.6690474799999	40.041630520000005	8.066311164064242E-5	1405.0	156.12489155999992	43.32435804486894	33.83784863137726	56.59217541029106	63.853158764419106	14.142135623730951	18.47621971171007	14.212670403551895	27.790371383069903	16.342646544237226	17.804493814764857	30.95842052904012	0.7654236550763567	1.2803520258287047	0.5978228171904036	0.35226503087434896	0.1621174524400331	80.0	5.0	37.589892258425	208.0	142.0	6980.0	5545.0	0.5833333333333334	0.2491103202846975	0.4057142857142857	-1.0	0.03736109196593332	31.38393739108736	13.454409077260093	2.0	0.13142857142857142	89.0	11351.0	157.0	3.6718118765458074E-4	26.1725046566048	0.6041060003589483
14	262	medium	iso	A1	1124.0	395.0	110.39696951999989	59.69848476000001	5.984435312873276E-5	1519.0	172.50966783999996	41.6293165929973	33.1058907144937	39.452700412578224	53.63299177094646	23.53720459187964	20.45482105705894	13.341664064126334	31.66038042098698	28.695799433183407	18.788294228055936	39.318169394293236	1.1506922757340363	1.25745949420331	0.915092916343267	0.5407619884818018	0.351423487544484	100.0	4.0	38.27531841800928	60.0	279.0	2136.0	12747.0	0.5	0.22317314022383147	0.8230088495575221	-1.0	0.14691962764685232	36.697905905257855	15.620499351813308	2.0	0.13274336283185842	91.0	11416.0	158.0	6.197505087855715E-4	28.178005607210743	0.6768788900068257
14	265	medium	E	A1	1120.0	304.0	108.74011527999988	51.627416960000005	6.955528821318373E-5	1424.0	163.19595936000002	39.45883931389772	34.36568055487916	64.11520975379054	75.24483177995029	19.1049731745428	19.587888479025537	12.041594578792296	33.45258053586704	12.512483182555497	16.76305461424021	34.59336706501576	0.9753462296357345	1.1482047984146626	0.8494531907394955	0.47477802306041533	0.2714285714285714	78.0	3.0	35.35533905932738	70.0	210.0	4796.0	14602.0	0.6923076923076923	0.19662921348314608	0.75	-1.0	0.04830859646903863	103.76105730759619	42.06019779765527	1.0	0.44642857142857145	91.0	15024.0	223.0	1.90912860017549E-4	25.709920264364882	0.6515630137987775
14	266	small	api	A1	877.0	85.0	96.49747459999995	23.727922040000003	5.483085092739792E-5	962.0	122.22539663999987	35.6931365951495	29.614185789921695	23.248499716628544	37.874983651098205	8.94427190999916	11.735726008518785	10.770329614269007	11.178619702876489	23.16457406144388	17.26267650163207	18.207982102498285	0.7621404848329493	1.2052715832996697	0.6323392133301929	0.24589163745845857	0.09692132269099202	99.0	3.0	34.36568055487916	66.0	36.0	7316.0	5413.0	0.7272727272727273	0.10602910602910603	0.35294117647058826	-1.0	0.001116666124225042	20.709720127471265	7.385164807134504	1.0	0.4803921568627451	79.0	9941.0	155.0	8.094060387639571E-4	21.213203435596427	0.5943216388127455
14	267	small	api	A1	859.0	98.0	94.76955255999995	28.556349160000003	5.3030667732818317E-5	957.0	125.74011527999987	34.539832078341085	30.675723300355934	21.954401858417384	26.70462649053868	10.63014581273465	12.404611253546097	12.041594578792296	9.988467784599896	23.99291429230815	16.278820596099706	22.226668517536087	0.8569511446556471	1.1259663460955887	0.7610806021220962	0.3013240897377939	0.1140861466821886	121.0	9.0	33.60059523282288	105.0	76.0	5933.0	4501.0	0.8	0.1891327063740857	0.4198895027624309	0.00915605830298141	-1.0	25.58430088783135	12.047971582039077	3.0	0.34806629834254144	103.0	9874.0	117.0	0.0012913925501645716	19.697715603592208	0.5702898485121491
14	270	small	api	A1	1035.0	201.0	103.98275595999989	40.798989840000004	3.425538452969139E-5	1236.0	147.1959593599999	38.41874542459709	33.421549934136806	32.31961650818018	38.65980825409009	15.0	16.075108304833158	12.0	19.05319895040994	27.317703750999915	18.110770276274835	30.499999999999996	0.933119685140167	1.1495201599060534	0.8117471251799776	0.39236303619125623	0.19420289855072465	114.0	3.0	36.68787265568828	27.0	115.0	2107.0	12067.0	0.6923076923076923	0.11488673139158576	0.8098591549295775	-1.0	0.09426538412568959	36.40625265153639	15.168466642804923	3.0	0.5563380281690141	81.0	10554.0	169.0	3.6198857356509596E-4	24.698178070456937	0.642867896842989
14	276	small	api	A1	1218.0	273.0	114.08326103999991	48.041630520000005	8.245129077445959E-5	1491.0	164.12489155999992	42.37924020083418	33.52610922848042	40.54055172632195	51.29542942727221	18.867962264113206	17.725050208055652	13.892443989449804	27.277506498977903	27.381644369879915	19.313207915827967	34.95410957903025	1.0644800461856025	1.2640667580010456	0.8421074594738469	0.421110249497125	0.22413793103448276	73.0	4.0	39.56008088970496	99.0	174.0	2765.0	5378.0	0.5384615384615384	0.18309859154929578	0.6373626373626373	-1.0	0.09319598083153935	0.0	0.0	0.0	0.0	75.0	11403.0	205.0	8.893969296939351E-4	31.622776601683793	0.7461855486748754
14	277	small	api	A1	914.0	219.0	97.15432883999992	42.798989840000004	3.557513186538683E-5	1133.0	142.36753223999986	37.013511046643494	30.610455730027933	25.628418878217545	38.418055344821994	16.0	16.647532860649754	12.0	18.07448094175511	28.748346896931253	18.439088914585774	29.08695652173913	0.9611033739311399	1.2091786993662548	0.794839815186015	0.44052581445428096	0.23960612691466082	111.0	3.0	35.4400902933387	17.0	85.0	1169.0	7870.0	0.38461538461538464	0.09002647837599294	0.8333333333333334	-1.0	0.16280509321600847	45.46127659374049	19.212003926898035	2.0	0.5098039215686274	117.0	14823.0	154.0	0.0012520442380435505	20.615528128088304	0.5569730497090409
[truncated: 27 more columns]
