# Supplementary material for: Exploiting Single-Cell Quantitative Data to Map Genetic Variants Having Probabilistic Effects
Source: PLoS Genet. 2016 Aug 1;12(8):e1006213. doi: 10.1371/journal.pgen.1006213 (PMC4968810; doi:10.1371/journal.pgen.1006213)
Supplement: S1 Dataset — (ZIP) [file pgen.1006213.s007.zip › data/2014-10-07_morpho/segregants/gaelA11-3_C.xls]

image_number	cell_id	Cgroup	Agroup	C11-1_C	C11-2_C	C12-1_C	C12-2_C	C13_C	C101_C	C102_C	C103_C	C104_C	C105_C	C106_C	C107_C	C108_C	C109_C	C110_C	C111_C	C112_C	C113_C	C114_C	C115_C	C116_C	C117_C	C118_C	C126_C	C127_C	C128_C	A7-1_C	A7-2_C	A8-1_C	A8-2_C	A9_C	A101_C	A102_C	A103_C	A104_C	A120_C	A121_C	A122_C	A123_C	D14-1_C	D14-2_C	D14-3_C	D15-1_C	D15-2_C	D15-3_C	D16-1_C
1	5	large	iso	847.0	606.0	91.49747459999992	76.42640679999997	6.483914713159492E-5	1453.0	169.9238814	34.40930106817051	28.844410203711913	43.1523897340054	52.34122581136416	27.018512172212592	27.15584689186105	15.0	31.851853015806483	26.625609418811	15.297058540778355	40.23408877818614	0.994942720063368	1.192927878405448	0.8340342598022599	0.8352843303502503	0.7154663518299882	104.0	3.0	31.575306807693888	60.0	431.0	2499.0	21225.0	0.6875	0.3379215416379904	0.8778004073319755	-1.0	0.21382877844667478	78.62311445895635	32.21954445729288	5.0	0.1934826883910387	129.0	77.0	206.0	8851.0	5375.0	14226.0	104.0
1	19	large	E	795.0	576.0	87.66904747999995	72.35533899999999	9.025460412085659E-5	1371.0	162.85281359999996	33.54101966249684	28.178005607210743	13.706961004079801	30.963756532073518	26.076809620810597	27.021308491187494	14.035668847618199	17.88854381999832	36.162956818322094	15.297058540778355	34.76907949441413	0.965046146055994	1.1903262470042844	0.8107408775407106	0.8253236584611747	0.7245283018867924	104.0	3.0	31.575306807693888	209.0	201.0	10100.0	9112.0	0.4666666666666667	0.2990517870167761	0.4902439024390244	0.015070079287808975	-1.0	119.99629105442699	48.581890329194316	5.0	0.32195121951219513	73.0	88.0	161.0	6273.0	7804.0	14077.0	115.0
1	24	medium	iso	1120.0	464.0	108.39696951999989	65.11269832	5.43212357863444E-5	1584.0	175.9238814	40.80441152620633	33.015148038438355	32.20480546400938	47.795662317124254	24.515301344262525	22.478753377880867	13.152946437965905	28.820413186077264	32.98485891179759	19.026297590440446	38.90687500789842	1.0905987948773719	1.2359299882193233	0.8824114676986368	0.600687441801464	0.4142857142857143	94.0	4.0	39.293765408777	56.0	354.0	2868.0	23892.0	0.5714285714285714	0.2588383838383838	0.8634146341463415	-1.0	0.16498167401245203	129.53480749571884	50.21546266685106	2.0	0.4219512195121951	352.0	43.0	395.0	12532.0	1483.0	14015.0	63.0
2	27	large	F	1011.0	731.0	102.9827559599999	84.84062035999997	7.369679979000813E-5	1742.0	189.82337632000002	39.11521443121589	30.528675044947494	28.99259570390015	37.99873244250466	31.144823004794873	28.757363990659734	14.142135623730951	28.684490582891655	41.534720983898524	19.026297590440446	46.59265521517313	1.0830207878201414	1.2812614492317926	0.8452769639400993	0.823833267707007	0.7230464886251237	140.0	4.0	37.656340767525464	127.0	87.0	12596.0	8365.0	0.8	0.12284730195177956	0.40654205607476634	0.03125343267619022	-1.0	75.49404379728504	30.845961149236466	3.0	0.5327102803738317	89.0	66.0	155.0	3699.0	2785.0	6484.0	59.0
2	34	large	E	824.0	639.0	93.08326103999994	80.01219323999996	1.0126992524292784E-4	1463.0	175.09545427999996	34.785054261852174	28.460498941515414	24.063861444018244	35.676408221861976	30.364452901377952	26.101434896877375	13.416407864998739	25.298221281347033	39.52847075210474	17.11724276862369	43.37778985911137	1.1633250440576575	1.2222222222222223	0.9518113996835379	0.8595766021306124	0.7754854368932039	156.0	4.0	33.37663853655727	94.0	65.0	4315.0	4213.0	0.6923076923076923	0.10868079289131921	0.4088050314465409	-1.0	0.014998802957517626	21.218714502999312	9.34166020071207	2.0	0.37735849056603776	80.0	49.0	129.0	5041.0	2411.0	7452.0	85.0
2	36	medium	iso	903.0	440.0	97.91168815999994	65.52691188	5.9509495640685885E-5	1343.0	165.43860003999995	35.510561809129406	30.4138126514911	27.362004437702666	33.2261442273537	25.079872407968907	21.606064625739016	12.083045973594572	21.28944070396656	35.51018125795717	16.76305461424021	38.853244959886254	1.1607792924071694	1.167580080013034	0.9941753137773739	0.6692450422560464	0.48726467331118495	108.0	4.0	33.734255586866	10.0	180.0	479.0	11664.0	0.0	0.14147431124348472	0.9473684210526315	-1.0	0.23676091156558376	39.06927511314664	14.317821063276353	1.0	0.2631578947368421	107.0	23.0	130.0	5622.0	988.0	6610.0	66.0
2	37	large	E	1019.0	545.0	104.22539663999989	72.18376611999997	4.11720824833748E-5	1564.0	179.23758988	38.41874542459709	32.01562118716424	34.95065141187513	44.7582470907319	26.1725046566048	26.056653094873283	13.038404810405298	28.57979842561491	32.79648999660728	17.72004514666935	40.589562306429485	1.0044461413102326	1.2	0.8370384510918605	0.6925736763499838	0.534838076545633	170.0	3.0	35.77708763999664	286.0	260.0	6781.0	6315.0	0.5	0.3491048593350384	0.47619047619047616	0.014256729390938054	-1.0	0.0	0.0	0.0	0.0	76.0	77.0	153.0	3652.0	4916.0	8568.0	52.0
3	53	large	api	981.0	676.0	99.08326103999993	81.84062035999995	4.0558733471661507E-5	1657.0	183.33809496	37.8549864614954	31.78049716414141	29.88283234541285	31.22607476494946	30.675723300355934	27.231515063706407	13.92838827718412	24.06552174907349	40.21334195621061	16.76305461424021	46.421235758512076	1.1264787592093948	1.1911389008793722	0.945715699804413	0.8259782681855906	0.6890927624872579	76.0	4.0	34.52535300326414	97.0	297.0	1940.0	7204.0	0.6428571428571429	0.23777911888955944	0.7538071065989848	-1.0	0.3331296197753814	0.0	0.0	0.0	0.048223350253807105	107.0	101.0	208.0	8040.0	6681.0	14721.0	108.0
3	62	large	F	1356.0	795.0	120.29646443999985	91.49747459999992	6.756605726838163E-5	2151.0	214.20815260000012	44.77722635447622	38.07886552931954	43.232172944143926	41.035888658681884	32.89376840679705	29.457399911943423	13.601470508735444	36.31310227051289	39.49697500420454	20.8806130178211	55.31051440481077	1.1166555264594267	1.1759075731917261	0.9496116462865584	0.7605998648915906	0.5862831858407079	100.0	4.0	41.23105625617661	129.0	122.0	6408.0	7065.0	0.9285714285714286	0.11668991166899116	0.4860557768924303	-1.0	0.007522730501481026	41.27450995354724	15.426022781770563	4.0	0.30278884462151395	220.0	126.0	346.0	8017.0	5451.0	13468.0	50.0
4	77	large	F	849.0	726.0	93.25483391999994	86.01219323999996	1.2587040247910306E-4	1575.0	181.68124072000003	34.88552708502482	29.5296461204668	24.358921035319558	44.26547896574519	28.460498941515414	32.6178457463048	13.92838827718412	26.60128934667463	35.69294381992203	16.401219466856727	38.111606086185134	0.8725437958985883	1.1813730155352553	0.7385844982274773	0.9223349570681431	0.8551236749116607	110.0	3.0	34.828149534535996	73.0	76.0	8722.0	8390.0	0.5714285714285714	0.0946031746031746	0.5100671140939598	0.02212673689731635	-1.0	97.91899096805497	42.57807123080484	5.0	0.6040268456375839	226.0	228.0	454.0	13025.0	14417.0	27442.0	99.0
5	101	large	F	1079.0	718.0	105.1543288399999	82.59797967999995	6.638604573891978E-5	1797.0	190.16652208000002	40.36087214122113	31.827660925679098	69.64166199955835	83.32400094381654	29.410882339705484	29.800947803487833	13.601470508735444	44.74630760407941	10.682531801313813	17.08800749063506	45.05178414377278	0.9869109712095567	1.268106765227516	0.7782554263343049	0.7854929092427464	0.6654309545875811	117.0	4.0	33.54101966249684	302.0	465.0	9312.0	13944.0	0.9166666666666666	0.4268224819143016	0.60625814863103	-1.0	0.019247614614767757	0.0	0.0	0.0	0.03389830508474576	110.0	73.0	183.0	7769.0	4742.0	12511.0	94.0
5	104	large	E	1060.0	702.0	106.66904747999992	83.84062035999996	7.459503615208694E-5	1762.0	193.33809496000003	40.01249804748511	31.016124838541646	32.905242922987895	36.9353892006969	30.610455730027933	27.498644939652642	12.806248474865697	28.4661057314713	41.430062804081096	20.248456731316587	47.371343853942676	1.113162332078702	1.2900547136618523	0.862879938571724	0.7859882725185091	0.6622641509433962	147.0	3.0	38.62641583165593	75.0	66.0	4575.0	6410.0	0.7272727272727273	0.08002270147559591	0.46808510638297873	-1.0	0.023909958619904786	57.2003173791224	17.264544574189223	2.0	0.46099290780141844	71.0	83.0	154.0	4920.0	5844.0	10764.0	76.0
6	111	large	F	1081.0	681.0	106.49747459999992	81.59797967999998	3.79017026034668E-5	1762.0	190.50966784000002	39.84971769034255	33.83784863137726	31.873136981272665	35.60453398043313	30.0	27.73651006326621	13.601470508735444	27.20220023698446	41.196472482218255	18.439088914585774	46.724137931034456	1.0816068759757747	1.1776670001824698	0.9184318451720126	0.7661963815243376	0.6299722479185939	80.0	4.0	37.64306044943742	136.0	82.0	10239.0	5323.0	0.9166666666666666	0.12372304199772985	0.3761467889908257	0.034280970577736054	-1.0	24.325493233335173	11.0	2.0	0.23394495412844038	109.0	62.0	171.0	3577.0	1700.0	5277.0	53.0
6	113	large	api	1282.0	667.0	115.74011527999987	81.84062035999995	6.924364950049896E-5	1949.0	200.40916276000002	42.01190307520001	37.013511046643494	84.5962086397503	84.94468648194581	31.064449134018133	26.10574889394179	15.811388300841896	48.60527256632205	4.4037972997101384	18.027756377319946	48.79508087051156	1.1899466765049243	1.1350423639156433	1.0483720382029384	0.707106781101869	0.5202808112324493	60.0	4.0	36.40054944640259	124.0	260.0	5973.0	13372.0	0.14285714285714285	0.1970241149307337	0.6770833333333334	-1.0	0.2146795317873443	111.13855934843171	48.02172886644267	1.0	0.2682291666666667	108.0	117.0	225.0	3485.0	3426.0	6911.0	46.0
6	114	large	iso	983.0	545.0	101.42640679999994	74.01219323999999	5.850976645923725E-5	1528.0	178.26702715999994	38.07886552931954	31.78049716414141	50.097399737979	55.658519628012485	26.90724809414742	26.475577211317	12.041594578792296	35.37395301240925	25.424397731313125	16.401219466856727	42.84168224919217	1.0163044937371906	1.1981834435329324	0.8482044208026625	0.7297132529395691	0.5544252288911495	60.0	4.0	33.61547262794322	37.0	410.0	1400.0	19470.0	0.8	0.2925392670157068	0.9172259507829977	-1.0	0.2500232152423525	31.699503384057035	14.212670403551895	2.0	0.08053691275167785	105.0	71.0	176.0	4250.0	3212.0	7462.0	56.0
6	124	large	E	1097.0	764.0	109.08326103999993	88.84062035999995	5.301901436234787E-5	1861.0	200.75230852000004	40.11234224026316	33.13608305156178	43.463699871116205	59.15496027190336	33.015148038438355	28.8094225627749	12.206555615733702	41.857441032567955	29.786260447988596	18.439088914585774	48.75323971551276	1.145984372526013	1.2105336100783515	0.9466770381136626	0.8144294506140849	0.6964448495897904	71.0	3.0	37.16180835212409	136.0	64.0	10932.0	5796.0	1.0	0.10746910263299302	0.32	0.09990300802216023	-1.0	89.71052077986533	40.6627227590069	3.0	0.33	116.0	62.0	178.0	5289.0	2723.0	8012.0	57.0
6	125	large	E	778.0	557.0	89.49747459999995	72.59797967999998	1.355699527922942E-4	1335.0	164.50966783999993	34.713109915419565	26.1725046566048	31.328692867804165	44.26713684572562	27.073972741361768	25.309370624216573	13.038404810405298	26.44534016792959	33.623071675638286	15.811388300841896	37.887053317942225	1.069721295853038	1.3263197531482525	0.8065334873539106	0.8111734996374973	0.7159383033419023	84.0	3.0	32.202484376209235	145.0	114.0	5773.0	4882.0	0.21428571428571427	0.1940074906367041	0.44015444015444016	-1.0	0.06312007043084986	105.90541752028325	42.47258143616094	2.0	0.33204633204633205	76.0	79.0	155.0	3959.0	3565.0	7524.0	67.0
6	129	large	E	1039.0	732.0	107.49747459999989	87.84062035999995	1.1709782506891332E-4	1771.0	198.16652208000002	39.11521443121589	33.13608305156178	46.536300128883795	69.41208838797753	32.28002478313795	28.244534767226153	12.649110640673518	42.71994987879854	25.440544637947706	18.439088914585774	45.63445127971533	1.1428768449956703	1.180441706714406	0.9681772835498229	0.8171412462186347	0.7045235803657363	67.0	4.0	36.40054944640259	195.0	111.0	8755.0	6314.0	0.9230769230769231	0.1727837380011293	0.3627450980392157	0.014834223250898297	-1.0	52.01066765933963	17.041594578792296	3.0	0.24509803921568626	145.0	69.0	214.0	8636.0	4257.0	12893.0	90.0
6	130	large	E	916.0	856.0	94.01219323999995	90.66904747999995	6.702230658223448E-5	1772.0	187.09545428	37.013511046643494	31.016124838541646	11.023455963743137	8.943319313353632	27.459060435491963	38.24183361993612	16.278820596099706	7.348667886632869	42.75195585853037	16.492422502470642	47.27129391426464	0.7180372339985571	1.1933634920326766	0.6016919729759053	0.9644392323507929	0.9344978165938864	98.0	3.0	35.17101079013795	99.0	88.0	9413.0	6837.0	0.29411764705882354	0.10553047404063205	0.47058823529411764	0.05370711969688551	-1.0	43.0846941287743	20.924244368012513	4.0	0.3582887700534759	82.0	80.0	162.0	5382.0	4621.0	10003.0	100.0
7	134	large	api	930.0	593.0	98.66904747999993	77.01219323999996	5.215674191413305E-5	1523.0	177.68124072	37.21558813185679	30.14962686336267	41.546683749468905	60.142801709926005	27.202941017470888	27.623317630252476	12.206555615733702	34.98533989001989	26.169478102522714	17.204650534085253	40.33966879811742	0.9847818202574914	1.2343631415578333	0.7978055947252631	0.7805101519360488	0.6376344086021506	101.0	3.0	34.0147027033899	74.0	262.0	3000.0	12884.0	0.6363636363636364	0.2206172028890348	0.7797619047619048	-1.0	0.25549445980792485	83.06019461974181	33.2602916254693	2.0	0.24404761904761904	83.0	81.0	164.0	4535.0	5402.0	9937.0	70.0
7	137	large	iso	930.0	561.0	96.66904747999993	71.52691187999997	8.323277691500266E-5	1491.0	170.61017292	36.013886210738214	31.064449134018133	23.62937773065682	35.71280800678883	26.40075756488817	25.809519151676245	13.601470508735444	21.46394297679309	38.37183768678717	17.46424919657298	36.77078486064606	1.022907765531677	1.159328016903414	0.8823281682296285	0.739915347720772	0.603225806451613	108.0	4.0	34.92849839314596	42.0	395.0	2333.0	24562.0	0.8333333333333334	0.2930918846411804	0.9038901601830663	-1.0	0.20653196596897938	76.13551951690405	26.331219261614805	3.0	0.2654462242562929	96.0	73.0	169.0	2658.0	2622.0	5280.0	41.0
7	141	large	iso	871.0	500.0	95.32590171999992	69.35533899999999	5.689177695190915E-5	1371.0	167.09545427999998	35.608987629529715	30.0	19.107547140523337	26.282808240807128	25.495097567963924	23.982963461420017	12.083045973594572	16.737347497791568	38.2	16.64331697709324	37.798701866931594	1.0630503444237152	1.1869662543176571	0.8956028366912785	0.7275602721673373	0.574052812858783	122.0	3.0	33.61547262794322	89.0	270.0	4570.0	16587.0	0.4166666666666667	0.2618526622902991	0.7520891364902507	-1.0	0.2247897916579041	79.15866237272688	24.334403575264126	4.0	0.415041782729805	93.0	75.0	168.0	4582.0	4631.0	9213.0	67.0
7	144	large	E	1000.0	872.0	101.5685423999999	93.66904747999993	6.795875339719813E-5	1872.0	197.23758988000006	37.8021163428716	31.622776601683793	20.3764352138364	30.41437209488697	34.539832078341085	31.346460338764906	13.92838827718412	24.310808200909026	44.84109722118762	17.4928556845359	48.021339909221545	1.1018734397780494	1.1954078801814885	0.9217552084488195	0.9222249848886285	0.872	105.0	3.0	35.77708763999664	678.0	459.0	16931.0	9639.0	0.7857142857142857	0.6073717948717948	0.40369393139841686	0.06835924172153002	-1.0	0.0	0.0	0.0	0.016710642040457344	112.0	125.0	237.0	3530.0	3935.0	7465.0	46.0
8	150	large	E	1095.0	730.0	109.1543288399999	87.25483391999994	5.586598929688549E-5	1825.0	198.40916276000004	38.28837943815329	35.4682957019364	87.72239104166593	82.92646232503863	32.449961479175904	29.208708897910725	12.206555615733702	49.93682229587251	3.8062161524335565	18.439088914585774	50.31981050136604	1.110968704320136	1.0795099871703995	1.0291416638323057	0.7993712649536733	0.6666666666666666	112.0	3.0	35.0	221.0	135.0	11746.0	7147.0	0.9090909090909091	0.19506849315068492	0.3792134831460674	0.012471323104858382	-1.0	148.15195137544814	58.45129387302261	4.0	0.30337078651685395	99.0	72.0	171.0	5925.0	4095.0	10020.0	92.0
8	158	medium	F	1262.0	493.0	118.3259017199999	73.25483391999997	4.517356276203424E-5	1755.0	193.58073564000003	42.20189569201838	36.138621999185304	59.03624346792647	63.60605345786756	24.839484696748443	25.899715256556075	10.63014581273465	39.05037849547799	20.227666677951344	19.79898987322333	43.594750564687374	0.9590640071018057	1.1677782205688354	0.8212723873499173	0.6190938150916973	0.3906497622820919	107.0	3.0	38.41874542459709	42.0	236.0	1191.0	9372.0	0.0	0.15840455840455842	0.8489208633093526	-1.0	0.15314980370208753	35.77708763999664	17.88854381999832	1.0	0.07913669064748201	82.0	68.0	150.0	6933.0	5336.0	12269.0	129.0
8	161	large	F	860.0	587.0	94.32590171999992	76.01219323999996	1.0194478937071578E-4	1447.0	172.75230851999999	36.235341863986875	29.206163733020468	23.770286476777983	40.47466768112275	28.442925306655784	25.542710849995693	13.341664064126334	24.589253313642278	36.430666133568316	17.0	37.88138482545636	1.113543721874007	1.2406744752656174	0.8975309350469285	0.8058464520767268	0.6825581395348838	152.0	4.0	33.28663395418648	119.0	167.0	7129.0	9363.0	0.8571428571428571	0.19765031098825156	0.583916083916084	0.0015111235430686064	-1.0	49.87421505517674	22.12807073918301	2.0	0.23076923076923078	103.0	104.0	207.0	9739.0	7957.0	17696.0	158.0
8	162	large	E	936.0	666.0	100.91168815999991	82.84062035999995	9.4619995047164E-5	1602.0	186.16652208000005	37.0	30.675723300355934	27.681061568485262	40.11159905187526	29.154759474226502	29.32466932482889	11.661903789690601	27.972972972972972	39.02108479333268	19.1049731745428	43.41751950478334	0.9942059073635137	1.2061655282817956	0.8242698734557419	0.8209219553304123	0.7115384615384616	152.0	3.0	36.05551275463989	134.0	93.0	10379.0	7622.0	1.0	0.14169787765293385	0.40969162995594716	0.04522845671203536	-1.0	53.72090039311989	18.274929595430304	5.0	0.3700440528634361	77.0	73.0	150.0	5622.0	5257.0	10879.0	111.0
8	163	large	E	1216.0	758.0	113.49747459999989	86.59797967999997	5.787127524964343E-5	1974.0	202.50966784000002	42.20189569201838	34.92849839314596	43.85804267321098	61.19651392607896	32.55764119219941	28.725716665349864	14.866068747318506	42.15450445598019	30.175932218340858	19.72308292331602	48.10634857219499	1.1333970035105085	1.208236758906867	0.9380587001308679	0.7629947713391682	0.6233552631578947	138.0	4.0	38.897300677553446	174.0	121.0	10615.0	7675.0	0.6666666666666666	0.14944275582573455	0.4101694915254237	-1.0	0.019218567274460824	121.93893331874791	44.28118867384466	4.0	0.5016949152542373	106.0	92.0	198.0	8618.0	6744.0	15362.0	148.0
9	171	large	F	875.0	578.0	94.08326103999993	74.35533899999997	3.970228085200524E-5	1453.0	170.85281359999996	34.713109915419565	31.144823004794873	25.48920055628671	27.466020619362652	27.85677655436824	25.25052934732771	13.152946437965905	20.48217522810233	39.42870376277124	16.15549442140351	44.40844872232245	1.1032155473333216	1.1145707878986932	0.9898120059410674	0.7903142193209849	0.6605714285714286	133.0	3.0	32.69556544854363	93.0	105.0	7506.0	7684.0	0.7142857142857143	0.13626978664831382	0.5303030303030303	-1.0	0.005362067824665856	95.25894018209064	37.59432472372986	3.0	0.7626262626262627	85.0	81.0	166.0	5835.0	6041.0	11876.0	92.0
9	174	large	F	1028.0	646.0	102.91168815999993	80.66904747999995	5.2661335627727565E-5	1674.0	185.58073563999997	39.81205847478876	32.202484376209235	33.970468776019516	35.40239389095075	28.442925306655784	31.082354859730405	14.317821063276353	26.901397240693232	36.82945657684104	17.26267650163207	46.43654421254323	0.915082703193309	1.236303945052183	0.740176157210826	0.7838667203144246	0.6284046692607004	133.0	4.0	35.35533905932738	122.0	159.0	9824.0	12819.0	0.9333333333333333	0.16786140979689368	0.5658362989323843	-1.0	0.06926003456055435	119.74050573831062	44.42266342547537	2.0	0.5907473309608541	120.0	67.0	187.0	6606.0	3555.0	10161.0	89.0
9	178	large	api	985.0	636.0	101.15432883999992	80.25483391999995	6.275969822599529E-5	1621.0	183.82337632000002	37.64306044943742	31.32091952673165	31.675468738109203	42.70077707279742	29.966648127543394	26.403140380662688	13.038404810405298	28.637416488703984	36.780529352492216	17.46424919657298	42.227512001950046	1.1349652994115265	1.2018504251546631	0.9443482114385995	0.7933900095065869	0.6456852791878173	130.0	3.0	35.35533905932738	84.0	362.0	4376.0	18772.0	0.4166666666666667	0.27513880320789635	0.8116591928251121	-1.0	0.223984246712296	127.5557768332714	52.01325451461956	3.0	0.273542600896861	94.0	95.0	189.0	7796.0	8728.0	16524.0	118.0
9	182	large	iso	1116.0	614.0	108.56854239999991	78.01219323999996	5.2305090429783793E-5	1730.0	188.99494920000004	40.36087214122113	33.97057550292606	47.62422002778206	62.310349325479606	28.792360097775937	26.25607847441444	13.0	38.72562501947737	23.549792376378548	17.11724276862369	43.73416796192789	1.0965978840226658	1.1881126988191484	0.9229746345717555	0.7185524601829786	0.5501792114695341	115.0	3.0	35.22782990761707	52.0	484.0	2461.0	26666.0	0.7692307692307693	0.30982658959537573	0.9029850746268657	-1.0	0.24113854184038155	86.71254099486043	30.890880067128634	4.0	0.333955223880597	81.0	86.0	167.0	5787.0	6007.0	11794.0	112.0
10	186	large	iso	1053.0	658.0	105.08326103999988	79.18376611999999	7.64850137123805E-5	1711.0	187.09545428000004	39.81205847478876	32.55764119219941	35.51803577028477	49.28641587698024	27.80287754891569	29.117105399267242	13.601470508735444	31.04587020494569	32.926218262299784	17.46424919657298	40.95870876097711	0.9548640624701442	1.222817655608523	0.7808719951749189	0.7535335821930643	0.6248812915479582	84.0	3.0	36.138621999185304	81.0	215.0	3180.0	10843.0	0.16666666666666666	0.17299824663939217	0.7263513513513513	-1.0	0.15767772633639768	58.05094882557346	22.847319317591726	2.0	0.19256756756756757	74.0	75.0	149.0	7011.0	8033.0	15044.0	150.0
10	191	large	E	988.0	721.0	100.32590171999995	84.84062035999996	4.923420130399207E-5	1709.0	187.58073564	36.89173349139343	32.449961479175904	70.34617594194668	76.82528226664077	29.732137494637012	29.665197776242888	13.601470508735444	44.833892134287105	12.480754415067654	16.492422502470642	46.04583840461576	1.0022565067288287	1.1368806559313773	0.8815846249998341	0.845650215004118	0.729757085020243	115.0	3.0	32.7566787083184	104.0	522.0	2322.0	11988.0	0.7142857142857143	0.366296079578701	0.8338658146964856	-1.0	0.15288381473084298	0.0	0.0	0.0	0.0	194.0	177.0	371.0	14828.0	15036.0	29864.0	125.0
10	192	large	iso	1002.0	523.0	101.74011527999994	69.94112543999998	4.181546431173965E-5	1525.0	174.50966783999993	37.16180835212409	32.69556544854363	35.2091034469164	46.425808466498125	26.0	25.417272332315154	12.083045973594572	27.98572098928969	32.90966176111594	17.26267650163207	38.62857142857145	1.02292644387903	1.1366008766726925	0.8999873789236946	0.6874488518861448	0.5219560878243513	117.0	3.0	35.35533905932738	48.0	383.0	2257.0	18874.0	0.5833333333333334	0.28262295081967215	0.888631090487239	-1.0	0.23469571450441773	65.46928989605243	23.776727206037805	2.0	0.22041763341067286	99.0	114.0	213.0	8613.0	10574.0	19187.0	124.0
10	201	large	E	1050.0	969.0	106.98275595999989	103.15432883999992	1.1679086838452875E-4	2019.0	212.5512983600001	40.26164427839479	32.28002478313795	87.3895382002094	71.646168318983	33.28663395418648	37.77215838982615	12.36931687685298	48.45803083722902	10.161082657264151	16.76305461424021	51.055206638850485	0.8812478654423984	1.2472618763113896	0.7065459805831404	0.964214540131763	0.9228571428571428	122.0	4.0	34.20526275297414	97.0	36.0	11738.0	4716.0	0.07692307692307693	0.06587419514611194	0.2706766917293233	0.19018970809711297	-1.0	89.97266477745617	39.052412237645484	2.0	0.7669172932330827	62.0	80.0	142.0	4254.0	6894.0	11148.0	90.0
12	223	large	F	887.0	522.0	92.91168815999994	69.76955256	5.996966036651047E-5	1409.0	165.09545427999998	36.76955262170047	30.463092423455635	47.96604088998713	63.04594368813957	25.079872407968907	25.18475725772579	15.033296378372908	33.39719720373386	21.796867854713945	14.866068747318506	37.46725464353505	0.9958353837329639	1.207019698150837	0.8250365634120064	0.7509233116058801	0.588500563697858	117.0	3.0	31.304951684997057	147.0	89.0	7937.0	4128.0	0.625	0.16749467707594037	0.3771186440677966	0.03810914639595371	-1.0	121.40331112830353	50.907204446898746	2.0	0.3771186440677966	90.0	100.0	190.0	6333.0	7505.0	13838.0	93.0
12	228	large	F	1088.0	648.0	103.81118307999994	79.59797967999997	3.680846017859262E-5	1736.0	185.82337632000002	39.698866482558415	33.301651610693426	37.734553100160895	44.72845805431547	30.066592756745816	26.24562626718803	14.035668847618199	32.19235492684623	35.043306969954216	18.027756377319946	45.74417326562043	1.1455848852932389	1.1920990269987328	0.9609813105689722	0.7667572733340244	0.5955882352941176	94.0	3.0	36.68787265568828	67.0	61.0	3646.0	3095.0	0.4	0.07373271889400922	0.4765625	-1.0	0.01198280830683061	99.72343829428641	43.06831798317353	3.0	0.5859375	106.0	77.0	183.0	5820.0	6535.0	12355.0	56.0
13	251	large	iso	911.0	545.0	96.25483391999995	71.94112544	4.540114022577356E-5	1456.0	170.61017291999997	36.22154055254967	30.14962686336267	31.35708522400992	37.668884613714084	26.92582403567252	25.73287139873731	13.038404810405298	25.067956418990164	35.224316533433615	16.55294535724685	41.021221853004434	1.0463590952774027	1.20139266454954	0.8709551224617582	0.7474027278442166	0.5982436882546652	91.0	4.0	33.61547262794322	81.0	394.0	3510.0	20636.0	0.5	0.32623626373626374	0.8294736842105264	-1.0	0.2143374485250684	115.8372567717489	50.671568097509265	2.0	0.24	93.0	68.0	161.0	7276.0	5800.0	13076.0	80.0
14	257	large	iso	992.0	570.0	103.3969695199999	74.76955255999997	8.022915951676265E-5	1562.0	180.16652208000005	37.8021163428716	31.400636936215164	38.09967183072271	63.01529745097021	27.459060435491963	25.064209479282326	13.152946437965905	35.9239146211474	25.73196211405867	17.46424919657298	40.31286926637631	1.095548633129211	1.2038646356014977	0.9100264271670645	0.7231309864022409	0.5745967741935484	94.0	5.0	35.84689665786984	51.0	422.0	2347.0	22065.0	0.7857142857142857	0.3028169014084507	0.8921775898520085	-1.0	0.20063627980849533	72.30451524429336	28.08679276123039	2.0	0.15856236786469344	80.0	83.0	163.0	6244.0	8159.0	14403.0	83.0
14	258	large	iso	933.0	529.0	97.32590171999993	70.35533899999999	1.0038133944664404E-4	1462.0	169.68124071999998	37.48332962798263	30.4138126514911	29.767071760400114	46.080924186660695	26.0	24.435690467999585	14.0	26.438419687779913	32.978436853454674	16.76305461424021	36.703703703703695	1.064017406590127	1.2324442863346476	0.8633391532485165	0.7228840191217294	0.5669882100750268	92.0	4.0	35.34119409414458	20.0	171.0	983.0	10992.0	0.0	0.13064295485636115	0.8952879581151832	-1.0	0.27355792734420564	121.48266642665087	54.24154027718932	3.0	0.6020942408376964	69.0	62.0	131.0	6528.0	6365.0	12893.0	121.0
14	261	large	api	966.0	553.0	101.15432883999992	74.18376611999999	5.317757624582318E-5	1519.0	178.16652208000002	37.33630940518894	31.016124838541646	24.430335626997476	44.12592970670312	27.313000567495326	27.004292437774883	10.770329614269007	25.926504665870077	36.59386870243738	18.027756377319946	37.23800640751477	1.011431817013232	1.203770928816795	0.8402195075498158	0.7333721351395608	0.572463768115942	106.0	4.0	36.22154055254967	49.0	286.0	2914.0	20952.0	0.09090909090909091	0.2205398288347597	0.8537313432835821	-1.0	0.2588960521112884	80.45555781917929	28.036431890216786	2.0	0.42388059701492536	83.0	90.0	173.0	5332.0	6943.0	12275.0	72.0
14	268	large	E	1016.0	594.0	101.66904747999992	76.18376611999996	4.0693173800744926E-5	1610.0	180.26702716	40.311288741492746	31.25699921617557	48.734008117944256	68.34052857055809	27.892651361962706	26.241323035419818	14.560219778561036	39.19497613018987	21.179256377797568	16.64331697709324	42.172621197991454	1.0629285468691487	1.2896723854614798	0.8241849316551847	0.7493309715032654	0.5846456692913385	108.0	4.0	34.828149534535996	495.0	203.0	12170.0	4667.0	0.6	0.4335403726708075	0.29083094555873923	0.1322283138296617	-1.0	0.0	0.0	0.0	0.0	64.0	59.0	123.0	6368.0	6947.0	13315.0	120.0
14	269	large	api	1218.0	798.0	111.56854239999988	90.08326103999994	5.3812665431855755E-5	2016.0	204.06601700000004	40.80441152620633	36.61966684720111	31.879596847022754	45.091967464376154	32.38826948140329	31.25349640275785	15.297058540778355	33.672829691896396	38.09428430413538	19.313207915827967	47.54431866180355	1.0363086761244833	1.1142758806754427	0.9300288143150888	0.8074252751015597	0.6551724137931034	82.0	3.0	38.91015291668744	220.0	354.0	7665.0	12468.0	0.6875	0.2847222222222222	0.6167247386759582	-1.0	0.16971935095076104	142.6301677010815	63.161165899659395	2.0	0.06794425087108014	122.0	123.0	245.0	9121.0	8272.0	17393.0	94.0
14	274	large	F	904.0	645.0	95.32590171999992	79.59797967999997	3.9926149464392764E-5	1549.0	177.33809495999998	35.4682957019364	31.38470965295043	24.13237959458081	34.030242033199414	27.65863337187866	28.766805585235183	13.341664064126334	22.555354977384038	36.86508534869406	16.0312195418814	40.30401948543339	0.9614773976181318	1.130113870548491	0.8507792202846666	0.8350089350720493	0.713495575221239	73.0	4.0	33.06055050963308	86.0	169.0	3126.0	7097.0	0.7142857142857143	0.1646223369916075	0.6627450980392157	-1.0	0.041455412460659626	18.973665961010276	9.486832980505138	1.0	0.10980392156862745	75.0	56.0	131.0	7474.0	4477.0	11951.0	105.0
[truncated: 67 more columns]
