# Supplementary material for: Exploiting Single-Cell Quantitative Data to Map Genetic Variants Having Probabilistic Effects
Source: PLoS Genet. 2016 Aug 1;12(8):e1006213. doi: 10.1371/journal.pgen.1006213 (PMC4968810; doi:10.1371/journal.pgen.1006213)
Supplement: S1 Dataset — (ZIP) [file pgen.1006213.s007.zip › data/2014-10-07_morpho/segregants/gaelA11_A.xls]

image_number	cell_	Agroup	C11-1_A	C12-1_A	C13_A	C103_A	C104_A	C115_A	C126_A	C127_A	A7-1_A	A8-1_A	A101_A	A120_A	A121_A	A122_A	A123_A	D14-1_A	D15-1_A	D16-1_A	D17-1_A	D102_A	D105_A	D117_A	D127_A	D135_A	D147_A	D148_A	D154_A	D155_A	D173_A	D176_A	D179_A	D182_A	D188_A	D191_A	D194_A
1	0	B	1311.0	132.12489155999987	6.307635886630965E-5	43.41658669218482	36.71511950137164	1.1825260895736107	121.0	3.0	194.0	17857.0	0.14797864225781845	44.64249650057617	20.248456731316587	4.0	0.3865979381443299	184.0	9652.0	77.0	0.006982072720825209	30.675723300355934	0.7065438726872028	10.0	32.28002478313795	12.041594578792296	0.45454545454545453	0.5708263279047432	27.75854060106002	32.52218229178618	14.7648230602334	24.351591323771842	7.615773105863909	3.1975205911822497	2.23606797749979	52.45652173913044	1.467882304185661
1	3	A	1068.0	119.98275595999988	4.255194906672884E-5	39.293765408777	32.01562118716424	1.2273310325314168	121.0	3.0	436.0	5897.0	0.40823970037453183	0.0	0.0	0.0	0.0	121.0	4930.0	66.0	0.00433807736569783	21.540659228538015	0.5481953435729147	3.1622776601683795	20.248456731316587	2.0	0.18864566947613626	0.125	56.82148834060725	75.25643716352927	9.899494936611665	16.15549442140351	5.385164807134504	3.0	1.4142135623730951	40.743801652892564	1.6198782961460445
1	5	B	1187.0	126.22539663999986	6.5358089766874E-5	40.024992192379	35.6931365951495	1.1213638253864802	108.0	3.0	203.0	9477.0	0.17101937657961247	0.0	0.0	0.0	0.06403940886699508	217.0	8000.0	49.0	0.0014281719901867317	26.40075756488817	0.6596068136126966	8.602325267042627	28.160255680657446	8.94427190999916	0.4301162633521313	0.42543562981151706	42.57366416839764	14.67639313745002	10.295630140987	19.924858845171276	7.280109889280518	2.736889847570751	4.242640687119285	36.866359447004605	1.3291250000000001
1	6	B	880.0	108.32590171999989	4.395303889241486E-5	34.52535300326414	30.4138126514911	1.1351866140193199	117.0	3.0	54.0	5703.0	0.06136363636363636	46.45369367511027	21.02379604162864	2.0	0.6296296296296297	113.0	11999.0	157.0	0.0018079047831600936	20.09975124224178	0.5821736635202973	5.830951894845301	19.1049731745428	2.23606797749979	0.3819983596576246	0.1350858067395748	69.04422326936782	36.57303097851934	7.280109889280518	13.152946437965905	6.082762530298219	2.1623310744832014	4.123105625617661	106.1858407079646	1.4785398783231936
1	7	B	1084.0	121.39696951999987	4.570408111767849E-5	40.792156108742276	32.55764119219941	1.2529211151364306	133.0	4.0	112.0	13495.0	0.1033210332103321	53.90401928142939	23.600847442411894	2.0	0.6071428571428571	110.0	10181.0	124.0	0.002057299845619646	26.30589287593181	0.6448762552733545	6.0	24.515301344262525	4.123105625617661	0.3	0.20986055078837967	11.3099324740202	2.7263109939062637	7.615773105863909	14.7648230602334	5.385164807134504	2.741758811294375	2.23606797749979	92.55454545454545	1.3397505156664375
1	11	A	897.0	108.32590171999992	3.836873176780138E-5	35.12833614050059	31.144823004794873	1.1279028985039485	97.0	3.0	363.0	13545.0	0.40468227424749165	70.20679414949278	28.0178514522438	1.0	0.17355371900826447	75.0	12395.0	143.0	7.291189535810728E-4	20.615528128088304	0.586863210532764	6.082762530298219	21.18962010041709	5.385164807134504	0.3736611319222725	0.33333333333333337	74.19748604606448	61.85839876773828	5.385164807134504	10.295630140987	4.47213595499958	2.3021728866442674	1.4142135623730951	165.26666666666668	0.8652682533279548
1	12	B	957.0	112.56854239999988	4.154461229030756E-5	37.656340767525464	30.4138126514911	1.2381328575613253	104.0	3.0	91.0	10157.0	0.09508881922675026	76.30537335140056	29.427877939124322	2.0	0.4835164835164835	148.0	10031.0	97.0	7.585353527967112E-4	19.313207915827967	0.5128806337041524	3.1622776601683795	19.313207915827967	3.1622776601683795	0.2	0.2	83.45370921670596	83.45370921670596	8.48528137423857	15.231546211727817	6.324555320336759	2.4083189157584592	0.0	67.77702702702703	1.4311633934802113
1	13	B	813.0	105.9827559599999	1.277631035097606E-4	35.05709628591621	28.0178514522438	1.2512414217653607	105.0	4.0	108.0	5321.0	0.13284132841328414	33.06720136781748	16.278820596099706	1.0	0.2777777777777778	124.0	5176.0	52.0	0.002100314105891667	19.026297590440446	0.5427231461290205	2.8284271247461903	20.223748416156685	5.0	0.17374889710522776	0.3333333333333333	48.3664606634298	56.49656301758578	9.433981132056603	17.029386365926403	5.0	3.4058772731852804	2.23606797749979	41.74193548387097	1.2457496136012365
1	14	B	968.0	113.15432883999989	5.764479946457244E-5	37.94733192202055	30.675723300355934	1.2370476663407721	64.0	4.0	119.0	8584.0	0.12293388429752067	54.677542589821364	22.135943621178654	3.0	0.5210084033613446	144.0	4573.0	37.0	0.0016757700750512645	26.30589287593181	0.693221144769514	8.246211251235321	26.476404589747453	8.06225774829855	0.47217668268576246	0.44516371337668237	32.47119229084848	25.55996517182382	8.06225774829855	14.317821063276353	6.082762530298219	2.3538352832219465	1.0	31.756944444444443	1.1650994970478898
2	16	B	948.0	111.15432883999992	3.922273837942368E-5	36.22154055254967	31.144823004794873	1.1630035767733602	115.0	3.0	126.0	12292.0	0.13291139240506328	73.9785788984515	24.351591323771842	2.0	0.6507936507936508	177.0	17338.0	167.0	0.004316415631880176	21.095023109728988	0.5823888986478818	3.0	21.840329667841555	5.0	0.16666666666666666	0.29061909685954823	6.3401917459099195	46.78991060824609	11.661903789690601	20.591260281974	8.06225774829855	2.554031503931955	4.0	97.954802259887	1.7048679201753374
2	17	B	946.0	113.39696951999989	1.6173202990679667E-4	38.3275357934736	29.832867780352597	1.2847419187341904	149.0	4.0	81.0	9846.0	0.08562367864693446	0.0	0.0	0.0	0.4074074074074074	94.0	8894.0	121.0	8.503102131207999E-4	21.02379604162864	0.5485298130021853	4.0	22.825424421026653	6.082762530298219	0.2857142857142857	0.4301162633521313	74.47588900324574	65.01356679522013	7.0710678118654755	11.40175425099138	5.0990195135927845	2.23606797749979	2.23606797749979	94.61702127659575	1.2788396671913649
2	18	B	870.0	107.74011527999988	7.364818230411974E-5	35.84689665786984	29.154759474226502	1.2295384117148813	143.0	3.0	103.0	13687.0	0.11839080459770115	31.860172035164798	15.033296378372908	2.0	0.5631067961165048	78.0	6032.0	114.0	0.0010452875650329007	22.561028345356956	0.6293718689426328	5.385164807134504	23.345235059857504	6.708203932499369	0.33333333333333337	0.4052574202187244	45.43078721700863	50.19442890773482	5.830951894845301	9.848857801796104	5.385164807134504	1.8288869801622232	1.4142135623730951	77.33333333333333	1.4741379310344829
2	20	B	797.0	103.74011527999993	9.896130281537789E-5	35.510561809129406	26.476404589747453	1.3412154089411474	166.0	3.0	83.0	14536.0	0.10414052697616061	75.09679903004866	29.154759474226502	3.0	1.4939759036144578	115.0	4349.0	62.0	0.001076316446160079	19.026297590440446	0.5357926380525182	4.123105625617661	21.213203435596427	6.708203932499369	0.28797018815893544	0.4685212856658182	85.97173633351487	73.44292862436335	7.615773105863909	13.601470508735444	4.242640687119285	3.205897343611891	2.8284271247461903	37.81739130434783	1.6394573465164404
3	26	B	927.0	110.56854239999987	3.4193866957438005E-5	36.138621999185304	31.04834939252005	1.1639466414885027	103.0	3.0	203.0	15094.0	0.21898597626752966	81.96708673336471	28.231188426986208	1.0	0.3891625615763547	145.0	5750.0	51.0	0.0030245528764784586	20.591260281974	0.5697854301815438	5.0	21.095023109728988	6.0	0.3125	0.375	74.47588900324574	74.47588900324574	9.433981132056603	17.08800749063506	6.324555320336759	2.7018512172212588	1.0	39.6551724137931	1.2860869565217392
3	27	B	1122.0	122.56854239999988	3.8490109534468415E-5	39.21734310225516	34.785054261852174	1.127419345303818	100.0	3.0	176.0	14365.0	0.1568627450980392	62.648754295751786	28.284271247461902	4.0	0.6193181818181818	156.0	12528.0	99.0	0.0012209040157560953	28.231188426986208	0.7198648912389682	8.602325267042627	26.832815729997478	7.810249675906654	0.4134013701484873	0.37885275736716745	18.01210941825152	32.66886053401194	8.54400374531753	14.035668847618199	8.06225774829855	1.7409104602963448	2.23606797749979	80.3076923076923	1.2327586206896552
3	28	B	882.0	107.74011527999991	3.0075741593702933E-5	35.4682957019364	30.083217912982647	1.1790060426557551	165.0	3.0	194.0	20022.0	0.2199546485260771	69.95675750366377	27.80287754891569	2.0	0.4587628865979381	254.0	11139.0	70.0	0.004161603025872185	17.88854381999832	0.5043530698606894	1.4142135623730951	18.867962264113206	3.1622776601683795	0.08687444855261388	0.2	67.38013505195957	86.05481377096244	12.806248474865697	24.20743687382041	6.4031242374328485	3.780566482265491	2.0	43.854330708661415	1.5961935541790109
3	29	A	879.0	108.32590171999989	4.9237264961874743E-5	34.9857113690718	30.528675044947494	1.1459950789728737	141.0	4.0	286.0	21123.0	0.3253697383390216	78.89324816375894	24.839484696748443	5.0	0.6503496503496503	215.0	9229.0	69.0	0.0063773334249003725	18.788294228055936	0.5370276462254597	2.23606797749979	17.4928556845359	0.0	0.14285714285714285	0.0	57.52880770915151	-1.0	14.422205101855956	26.476404589747453	7.0710678118654755	3.744329045369811	2.23606797749979	42.925581395348836	1.6074330913425074
3	34	B	1089.0	120.91168815999991	8.901018481483548E-5	41.048751503547585	32.0624390837628	1.2802753838005942	119.0	3.0	92.0	13385.0	0.0844811753902663	61.2909190108058	25.495097567963924	2.0	0.8260869565217391	119.0	13056.0	107.0	0.0020451764064372906	27.0	0.6577544751310295	6.082762530298219	25.019992006393608	4.0	0.3007732496038529	0.2	12.324727434137372	2.862405226111747	9.219544457292887	15.132745950421556	6.082762530298219	2.4878081093985505	2.23606797749979	109.71428571428571	0.9752604166666667
4	42	B	702.0	96.08326103999995	1.2350010766402518E-4	32.31098884280702	26.92582403567252	1.2	123.0	3.0	81.0	8313.0	0.11538461538461539	47.24133701151672	19.0	5.0	0.8148148148148148	203.0	9553.0	73.0	0.003055938569264373	16.15549442140351	0.5	0.0	19.4164878389476	4.47213595499958	0.0	0.31234752377721214	-1.0	48.36646066342979	13.038404810405298	23.021728866442675	7.211102550927978	3.1925393799149435	4.47213595499958	47.05911330049261	1.5512404480267978
4	44	B	1099.0	121.39696951999987	3.3527411849338195E-5	39.6232255123179	33.97057550292606	1.1663984176218902	113.0	3.0	67.0	9743.0	0.060964513193812554	63.88149776642903	27.892651361962706	4.0	0.8955223880597015	106.0	9735.0	122.0	0.0011021808058913171	25.059928172283335	0.6324555320336758	8.54400374531753	25.079872407968907	10.295630140987	0.5	0.6056253024110001	67.53097923046543	76.0295381099591	6.4031242374328485	12.083045973594572	5.385164807134504	2.243765308275509	2.23606797749979	91.83962264150944	1.328402670775552
4	45	B	1002.0	115.15432883999989	4.389703838928965E-5	38.05259518088089	32.0624390837628	1.186827835570116	102.0	3.0	120.0	11648.0	0.11976047904191617	81.48567119829738	30.01666203960727	3.0	0.6666666666666666	80.0	11311.0	194.0	7.932750821279074E-4	20.615528128088304	0.5417640513109169	4.123105625617661	20.8806130178211	5.0990195135927845	0.25	0.31323027878410764	72.9509690278902	75.67728002179645	6.708203932499369	10.816653826391969	4.47213595499958	2.418677324489565	1.0	141.3875	1.3721156396428256
4	48	B	830.0	104.3259017199999	6.784185496683339E-5	34.828149534535996	29.832867780352597	1.1674422248293945	104.0	3.0	71.0	6575.0	0.0855421686746988	64.25736953263083	25.96150997149434	1.0	0.5633802816901409	81.0	5333.0	93.0	0.0010851488195280142	18.027756377319946	0.5176202760770685	1.4142135623730951	17.804493814764857	0.0	0.10511766624552735	0.0	83.15722658736905	-1.0	6.082762530298219	11.180339887498949	5.0990195135927845	2.1926450482675732	1.4142135623730951	65.8395061728395	1.4125257828614288
4	52	B	732.0	98.91168815999993	1.1640406981377857E-4	32.38826948140329	27.294688127912362	1.1866143818760868	147.0	3.0	100.0	11128.0	0.1366120218579235	80.29728096070406	25.942243542145693	6.0	1.33	87.0	6094.0	77.0	0.001002200751848752	17.11724276862369	0.5285013075012258	4.123105625617661	18.110770276274835	4.47213595499958	0.3090398323477543	0.3333333333333333	83.08877288097533	70.5599651718238	7.0710678118654755	12.36931687685298	5.0990195135927845	2.42582262018792	1.0	70.04597701149426	1.09927797833935
4	55	B	755.0	100.91168815999991	1.4529410333050823E-4	33.24154027718932	27.202941017470888	1.2219833236354918	100.0	3.0	58.0	7952.0	0.07682119205298013	65.38263943980651	24.08318915758459	2.0	1.0689655172413792	184.0	8460.0	57.0	0.005975045745927414	19.313207915827967	0.5809961799237349	3.605551275463989	17.029386365926403	4.123105625617661	0.22803508501982758	0.3090398323477543	38.955907837758886	86.68221883166514	13.152946437965905	21.587033144922902	7.280109889280518	2.9652070467656517	3.1622776601683795	45.97826086956522	1.2397163120567376
4	57	A	718.0	96.91168815999994	5.4130579630219505E-5	33.015148038438355	27.018512172212592	1.2219454508821197	114.0	3.0	313.0	8518.0	0.435933147632312	53.85164807134504	26.92582403567252	1.0	0.04153354632587859	92.0	6746.0	94.0	0.0010904186587520526	24.08318915758459	0.7294587663076778	7.615773105863909	23.021728866442675	6.324555320336759	0.5	0.4	26.56505117707799	21.80140948635181	8.06225774829855	14.422205101855956	4.47213595499958	3.2249030993194197	1.4142135623730951	73.32608695652173	1.2819448562110882
4	59	B	798.0	103.49747459999995	8.630743269771084E-5	32.802438933713454	29.206163733020468	1.1231341176324037	67.0	3.0	64.0	4442.0	0.08020050125313283	30.30004987937511	14.866068747318506	2.0	0.59375	69.0	9224.0	174.0	5.537357062139834E-4	19.72308292331602	0.6012687947738292	4.0	20.12461179749811	5.0990195135927845	0.26666666666666666	0.3561309707013459	37.568592028827496	48.87852450284771	5.830951894845301	10.0	3.605551275463989	2.773500981126146	1.4142135623730951	133.68115942028984	1.301604509973981
5	65	B	876.0	108.91168815999991	6.770057705852098E-5	36.49657518178932	29.274562336608895	1.2466992593139141	96.0	4.0	87.0	2458.0	0.09931506849315068	0.0	0.0	0.0	0.0	79.0	9983.0	144.0	3.9448243551983074E-4	22.090722034374522	0.6052820552158856	6.4031242374328485	23.08679276123039	7.0710678118654755	0.4099180245918029	0.4545454545454546	60.80251395393553	54.462322208025626	6.324555320336759	10.198039027185569	5.0990195135927845	2.0	1.0	126.36708860759494	1.1395372132625463
5	66	B	1335.0	134.22539663999987	1.2436004199648488E-4	43.41658669218482	37.33630940518894	1.1628515882759116	141.0	3.0	192.0	23525.0	0.14382022471910114	96.12852124922978	31.622776601683793	3.0	0.546875	176.0	12179.0	92.0	0.0013922105784988609	30.01666203960727	0.6913639308501974	9.848857801796104	30.01666203960727	9.848857801796104	0.4777397765705165	0.4777397765705165	31.72765499300351	31.72765499300351	8.48528137423857	16.401219466856727	6.4031242374328485	2.5614401436996532	0.0	69.19886363636364	1.3295016011166763
5	69	B	1456.0	139.29646443999985	9.682578685815023E-5	43.93176527297759	41.0	1.0715064700726242	114.0	3.0	201.0	20709.0	0.13804945054945056	76.09365820036905	30.479501308256342	3.0	0.6069651741293532	121.0	12281.0	144.0	0.0013316042804950483	29.966648127543394	0.6821180059881605	10.816653826391969	31.78049716414141	12.041594578792296	0.4813347777969422	0.5490494526500336	45.52563460645763	37.58216279586721	8.246211251235321	16.15549442140351	5.385164807134504	3.0	2.0	101.49586776859505	1.4187769725592378
5	72	B	1110.0	122.22539663999986	5.22671378842558E-5	40.24922359499622	33.54101966249684	1.2000000000000002	148.0	4.0	139.0	10602.0	0.12522522522522522	25.59378011513273	11.40175425099138	2.0	0.5755395683453237	91.0	9409.0	127.0	3.234114058575023E-4	27.784887978899608	0.6903210918670696	7.810249675906654	28.653097563788805	8.602325267042627	0.4065853577252028	0.4430422916026653	13.240519915187207	8.972626614896392	6.4031242374328485	11.40175425099138	5.0	2.2803508501982757	1.0	103.3956043956044	1.228292060792858
5	74	B	1303.0	132.71067799999986	5.0750557522635135E-5	42.01190307520001	37.8021163428716	1.1113637843486046	89.0	3.0	194.0	14971.0	0.1488871834228703	71.91165094262219	32.55764119219941	4.0	0.5257731958762887	96.0	15539.0	228.0	5.907306142918459E-4	29.206163733020468	0.6951878300000439	10.198039027185569	29.068883707497267	9.486832980505138	0.5252257314388902	0.47613049880171376	41.28471089457122	34.159694545669424	7.0710678118654755	12.083045973594572	5.385164807134504	2.243765308275509	1.4142135623730951	161.86458333333334	1.408584851020014
5	75	B	899.0	110.32590171999989	9.60308609355434E-5	37.05401462729781	29.017236257093817	1.2769656730571386	107.0	4.0	126.0	10778.0	0.14015572858731926	74.67814672119155	24.839484696748443	4.0	0.6984126984126984	135.0	10045.0	112.0	0.002547639465047328	23.08679276123039	0.6230577980131276	5.0990195135927845	25.179356624028344	7.280109889280518	0.25	0.37054783696827226	8.297144969836873	12.932608396739516	9.848857801796104	18.973665961010276	6.324555320336759	3.0	2.23606797749979	74.4074074074074	1.505226480836237
5	77	B	1040.0	118.56854239999988	6.20040719363686E-5	39.0	32.0	1.21875	136.0	4.0	63.0	10190.0	0.06057692307692308	11.661903789690601	5.830951894845301	1.0	0.7936507936507936	120.0	9257.0	112.0	0.0017685351486375093	23.021728866442675	0.5903007401651968	4.123105625617661	23.194827009486403	5.0	0.19999999999999998	0.2602896031476768	14.036243467926482	36.86989764584402	8.48528137423857	15.0	5.0	3.0	2.0	77.14166666666667	1.4518742573187857
5	78	B	1192.0	127.63961019999985	5.5680400728440274E-5	43.382023926967726	34.438350715445125	1.259700973644812	135.0	3.0	81.0	13029.0	0.06795302013422819	97.52151895283163	35.22782990761707	4.0	1.5061728395061729	133.0	13375.0	132.0	0.0026463763558295583	25.96150997149434	0.5984393447202861	6.708203932499369	26.248809496813376	6.324555320336759	0.34874291623145787	0.3174203325344759	54.32359177813801	46.193489423982044	8.602325267042627	15.652475842498529	5.385164807134504	2.906591794880899	1.0	100.56390977443608	1.3125981308411216
5	80	B	970.0	113.98275595999988	6.845988414402332E-5	37.0	31.622776601683793	1.1700427342623003	89.0	3.0	143.0	12092.0	0.14742268041237114	77.81263742295724	31.25699921617557	3.0	0.5034965034965035	150.0	5371.0	57.0	0.001990567860749075	21.18962010041709	0.5726924351464079	3.1622776601683795	20.615528128088304	3.1622776601683795	0.15871016626723794	0.17541160386140586	0.0	36.86989764584402	9.055385138137417	17.26267650163207	6.082762530298219	2.8379665350483	2.0	35.806666666666665	1.591882331037051
5	83	B	867.0	107.74011527999991	7.516362793569991E-5	33.83784863137726	30.675723300355934	1.103082339740124	63.0	3.0	64.0	8868.0	0.07381776239907728	10.0	5.0	1.0	0.5625	127.0	9487.0	91.0	3.2271949837538497E-4	18.788294228055936	0.555244939852171	3.1622776601683795	17.26267650163207	3.1622776601683795	0.21271781490575853	0.21271781490575853	51.00900595749452	87.87890360333854	7.615773105863909	13.416407864998739	5.385164807134504	2.4913643956121994	2.0	74.7007874015748	1.2181933171708654
6	90	B	694.0	96.08326103999993	1.0646498504475859E-4	31.78049716414141	26.40075756488817	1.2037721677505213	150.0	3.0	62.0	10961.0	0.0893371757925072	71.129636405096	24.413111231467404	5.0	1.8548387096774193	62.0	3563.0	71.0	7.174405430108371E-4	17.11724276862369	0.5386084012536289	4.47213595499958	18.439088914585774	5.0	0.3333333333333333	0.35714285714285715	90.0	63.43494882292201	5.385164807134504	9.055385138137417	4.123105625617661	2.196253494422879	2.23606797749979	57.46774193548387	1.2354757227055853
6	92	B	740.0	99.84062035999993	1.2246575850287364E-4	34.132096331752024	27.073972741361768	1.260697743098756	139.0	4.0	66.0	6664.0	0.0891891891891892	17.786644432436816	8.54400374531753	1.0	0.5303030303030303	65.0	9197.0	174.0	4.003371699323598E-4	18.973665961010276	0.5558892655344954	4.123105625617661	18.384776310850235	5.0	0.3090398323477543	0.38461538461538464	69.2539197243166	83.29016319224307	5.656854249492381	9.219544457292887	4.242640687119285	2.173067468400883	1.4142135623730951	141.4923076923077	1.2297488311405893
6	94	B	747.0	99.4974745999999	1.1948897563796853E-4	32.31098884280702	27.85677655436824	1.1598969026350006	131.0	3.0	115.0	12149.0	0.1539491298527443	60.08754781344271	23.345235059857504	1.0	0.5826086956521739	84.0	9151.0	124.0	0.001563248029894181	17.029386365926403	0.52704627669473	5.385164807134504	17.029386365926403	5.385164807134504	0.362245385694578	0.362245385694578	90.0	90.0	6.324555320336759	11.704699910719626	4.123105625617661	2.8388067087090953	0.0	108.94047619047619	1.1382362583324226
6	97	B	751.0	99.25483391999992	1.0054745461715478E-4	32.64965543462902	27.018512172212592	1.2084179627110563	116.0	3.0	71.0	12156.0	0.09454061251664447	66.23682505946095	26.248809496813376	3.0	1.0845070422535212	101.0	9575.0	117.0	0.0015805351753599211	16.401219466856727	0.5023397413701707	1.0	17.4928556845359	3.1622776601683795	0.06666666666666667	0.22703830459324992	39.80557109226518	58.24051991518721	6.324555320336759	12.36931687685298	5.0990195135927845	2.42582262018792	2.23606797749979	94.8019801980198	1.2341514360313315
6	98	B	634.0	92.08326103999995	1.3493921894990225E-4	31.400636936215164	24.331050121192877	1.2905582282642425	120.0	3.0	31.0	5568.0	0.04889589905362776	63.38433626803983	24.020824298928627	1.0	2.2580645161290325	188.0	11659.0	104.0	0.0034727249246367265	18.439088914585774	0.5872202195147035	3.1622776601683795	18.24828759089466	3.0	0.21271781490575853	0.2	7.125016348901797	11.3099324740202	10.44030650891055	20.396078054371138	7.0710678118654755	2.884441020371191	1.0	62.015957446808514	1.6769877347971522
7	104	B	842.0	106.6690474799999	5.9443452177819574E-5	34.0147027033899	29.546573405388315	1.1512232649349026	148.0	5.0	196.0	16143.0	0.2327790973871734	59.43781002331496	25.298221281347036	2.0	0.20918367346938777	160.0	5092.0	41.0	0.004401911970848477	21.540659228538015	0.6332749521985761	4.123105625617661	21.587033144922902	5.385164807134504	0.25	0.362245385694578	9.59313426273033	45.43078721700863	11.180339887498949	21.2602916254693	6.4031242374328485	3.320299721998368	3.1622776601683795	31.825	1.288295365278869
7	107	A	743.0	99.15432883999989	9.224261300791486E-5	32.01562118716424	28.160255680657446	1.1369080433866567	101.0	3.0	370.0	29223.0	0.4979811574697174	92.33135242225295	25.80697580112788	5.0	0.40540540540540543	272.0	11949.0	69.0	0.0025071193656637644	16.15549442140351	0.504612867792195	2.23606797749979	22.67156809750927	11.045361017187261	0.1514456332038457	0.7298980008898892	77.47119229084849	70.76932762433871	12.041594578792296	23.08679276123039	10.04987562112089	2.2972217400095007	9.219544457292887	43.93014705882353	1.5706753703238765
7	109	B	815.0	104.3259017199999	6.125001303738709E-5	33.95585369269929	28.635642126552707	1.1857898468850245	136.0	4.0	71.0	10679.0	0.08711656441717791	20.3600728613698	8.94427190999916	2.0	0.7605633802816901	83.0	3919.0	70.0	8.707160809990164E-4	19.1049731745428	0.5626415211775542	3.605551275463989	19.235384061671343	3.1622776601683795	0.25	0.2	47.72631099390625	32.47119229084848	7.0710678118654755	11.704699910719626	4.123105625617661	2.8388067087090953	1.0	47.21686746987952	1.482521051288594
7	114	B	994.0	116.3259017199999	1.0676244356070365E-4	38.2099463490856	32.2490309931942	1.1848401385191818	106.0	3.0	66.0	4376.0	0.06639839034205232	15.620499351813308	7.810249675906654	1.0	0.30303030303030304	265.0	16274.0	106.0	0.003459574823032998	22.02271554554524	0.5763608078468884	3.1622776601683795	21.02379604162864	2.23606797749979	0.17541160386140586	0.125	24.443954780416533	32.57405713457251	13.45362404707371	25.612496949731394	7.810249675906654	3.279344196734423	5.385164807134504	61.41132075471698	1.7260661177338086
7	115	B	1001.0	117.49747459999988	1.8885619841679606E-4	39.11521443121589	31.144823004794873	1.2559138456235228	107.0	3.0	91.0	14061.0	0.09090909090909091	37.66522716720054	18.24828759089466	2.0	0.6703296703296703	93.0	7194.0	104.0	4.3525269874316436E-4	24.020824298928627	0.6141043746844147	5.385164807134504	24.020824298928627	5.385164807134504	0.27883326429273	0.27883326429273	24.81419699053515	24.81419699053515	6.4031242374328485	11.661903789690601	4.47213595499958	2.6076809620810595	0.0	77.35483870967742	1.3444537114261885
7	116	A	832.0	104.9116881599999	5.6248482836248984E-5	34.66987164671943	28.844410203711913	1.2019615378461734	120.0	3.0	347.0	18169.0	0.4170673076923077	72.0979786900257	26.832815729997478	4.0	0.25936599423631124	105.0	9829.0	122.0	8.091989598221597E-4	17.4928556845359	0.5045549594987072	1.4142135623730951	19.849433241279208	4.0	0.09090909090909091	0.25	80.53767779197437	54.462322208025626	7.280109889280518	13.341664064126334	5.0990195135927845	2.616515592568454	3.1622776601683795	93.60952380952381	1.303286193915963
7	117	B	664.0	94.3259017199999	9.229145480026368E-5	31.016124838541646	26.019223662515376	1.1920465130258695	79.0	4.0	133.0	6239.0	0.2003012048192771	40.44749683231337	20.223748416156685	1.0	0.17293233082706766	74.0	6445.0	124.0	0.0015027432201703012	17.26267650163207	0.5565710285051763	2.23606797749979	18.24828759089466	2.8284271247461903	0.17845765256206242	0.22222222222222224	63.43494882292201	45.0	5.830951894845301	10.770329614269007	4.47213595499958	2.408318915758459	1.0	87.0945945945946	1.4237393328161365
8	118	B	791.0	102.56854239999991	9.729840559960203E-5	33.95585369269929	28.861739379323623	1.1765005998572997	123.0	3.0	96.0	14963.0	0.1213653603034134	74.81287127136619	27.51363298439521	5.0	1.0104166666666667	96.0	10089.0	121.0	0.0020675231443726284	23.021728866442675	0.677989988848152	6.708203932499369	22.0	6.4031242374328485	0.45433689961153706	0.4505222492060775	39.80557109226521	51.900328169277316	7.211102550927978	11.045361017187261	5.0	2.209072203437452	1.4142135623730951	105.09375	1.1513529586678561
8	119	B	569.0	86.42640679999994	1.218747656556137E-4	27.80287754891569	23.600847442411894	1.1780457297881828	144.0	3.0	59.0	11079.0	0.10369068541300527	47.92753103859049	21.02379604162864	4.0	1.0169491525423728	81.0	6832.0	113.0	0.0022118565422933156	15.0	0.5395125009492048	1.0	15.620499351813308	1.4142135623730951	0.08333333333333333	0.1	39.28940686250036	5.710593137499643	7.615773105863909	11.704699910719626	5.385164807134504	2.17350820818199	1.0	84.34567901234568	1.3397248243559718
8	120	B	651.0	92.66904747999995	1.2034900098972838E-4	31.622776601683793	25.298221281347036	1.25	170.0	4.0	99.0	10153.0	0.15207373271889402	58.64148934682688	22.561028345356956	2.0	0.40404040404040403	76.0	8865.0	149.0	6.550723922609918E-4	17.4928556845359	0.5531726674375732	4.0	18.867962264113206	5.0990195135927845	0.3076923076923077	0.38218767082460553	71.56505117707799	60.255118703057775	5.656854249492381	10.0	5.0	2.0	1.4142135623730951	116.64473684210526	1.2773829667230683
8	122	B	874.0	108.3259017199999	6.656715866628805E-5	35.11409973215888	29.732137494637012	1.1810149787748239	149.0	3.0	104.0	13813.0	0.11899313501144165	61.042155038038544	21.840329667841555	2.0	1.1442307692307692	228.0	15602.0	105.0	0.0029558011050338042	23.53720459187964	0.6703063661439492	6.082762530298219	21.37755832643195	4.47213595499958	0.3736611319222725	0.2857142857142857	30.01836742760908	47.12109639666146	14.866068747318506	24.20743687382041	9.219544457292887	2.6256651818270402	2.23606797749979	68.4298245614035	1.5344186642738111
8	123	B	733.0	98.91168815999991	7.763443425065281E-5	32.2490309931942	28.284271247461902	1.1401754250991378	110.0	3.0	75.0	5455.0	0.10231923601637108	63.31082354509398	23.706539182259394	1.0	0.72	103.0	7863.0	79.0	0.001578283541538958	21.0	0.6511823565933444	5.385164807134504	20.0	4.47213595499958	0.362245385694578	0.31234752377721214	28.92642583525361	33.690067525979785	8.0	15.132745950421556	5.0990195135927845	2.9677756498246812	1.0	76.33980582524272	1.034846750604095
8	124	B	914.0	109.98275595999989	4.960621596790052E-5	35.12833614050059	31.144823004794873	1.1279028985039485	156.0	3.0	187.0	19024.0	0.20459518599562362	85.73542534791335	28.442925306655784	5.0	0.5614973262032086	157.0	19553.0	180.0	0.0027988988016861608	21.095023109728988	0.6005130167667649	5.656854249492381	18.24828759089466	5.0990195135927845	0.33333333333333337	0.31323027878410764	48.179830119864235	81.86989764584402	10.04987562112089	18.24828759089466	6.082762530298219	3.0	3.1622776601683795	124.54140127388536	1.4453025111236126
8	125	N	867.0	107.49747459999992	6.76602712204103E-5	35.90264614203248	29.832867780352597	1.2034594329438664	147.0	3.0	-1.0	-1.0	-1.0	-1.0	-1.0	-1.0	-1.0	90.0	9185.0	160.0	8.871855640100773E-4	18.681541692269406	0.5203388524167379	1.4142135623730951	18.439088914585774	1.0	0.08333333333333334	0.05263157894736842	32.47119229084849	12.528807709151522	6.4031242374328485	10.770329614269007	5.385164807134504	2.0	1.0	102.05555555555556	1.567773543821448
8	129	A	1015.0	124.22539663999986	2.3376408115518955E-4	38.01315561749642	32.64965543462902	1.1642743272928615	186.0	6.0	308.0	20708.0	0.30344827586206896	60.42924201343128	23.40939982143925	2.0	0.275974025974026	104.0	15613.0	214.0	0.0012979359135116412	25.317977802344327	0.6660319931632077	9.433981132056603	24.020824298928627	10.63014581273465	0.5	0.5765005994588996	57.206506853558565	74.01519847976543	8.0	13.152946437965905	6.082762530298219	2.1623310744832014	3.1622776601683795	150.125	1.4254787676935887
8	130	A	719.0	97.49747459999992	7.624674776511578E-5	30.805843601498726	27.65863337187866	1.1137876259938397	130.0	3.0	257.0	17862.0	0.3574408901251738	64.29495782308786	24.186773244895647	2.0	0.2840466926070039	107.0	6382.0	72.0	0.0024381213627732504	18.973665961010276	0.6159112604235644	4.242640687119285	19.6468827043885	4.47213595499958	0.2853908964926964	0.2857142857142857	30.06858282186245	11.63363399894044	8.54400374531753	15.231546211727817	5.385164807134504	2.8284271247461903	1.4142135623730951	59.64485981308411	1.2071450955813225
8	131	B	720.0	97.15432883999989	7.853965604668463E-5	30.01666203960727	28.0	1.0720236442716882	129.0	3.0	68.0	9666.0	0.09444444444444444	62.00303656747265	23.345235059857504	2.0	1.1029411764705883	107.0	6730.0	86.0	0.0014577877659817844	15.033296378372908	0.5008317166824323	0.0	16.1245154965971	2.23606797749979	0.0	0.1514456332038457	-1.0	63.43494882292201	7.615773105863909	13.0	6.324555320336759	2.0554804791094465	2.23606797749979	62.89719626168224	1.3673105497771174
8	132	B	1142.0	124.22539663999986	4.186509227041336E-5	40.80441152620633	35.0	1.165840329320181	142.0	3.0	50.0	5033.0	0.043782837127845885	12.837102637643028	6.4031242374328485	2.0	0.72	166.0	10863.0	37.0	0.004554462582182743	29.410882339705484	0.7207770248277338	8.602325267042627	30.0	12.041594578792296	0.4430422916026653	0.6302858668672516	0.3200848237816629	50.01876534108111	11.40175425099138	21.93171219946131	6.324555320336759	3.46770817687994	9.219544457292887	65.43975903614458	0.5654055049249747
8	133	B	828.0	105.1543288399999	6.0544406568527666E-5	34.20526275297414	30.364452901377952	1.126490336054166	84.0	3.0	54.0	8102.0	0.06521739130434782	70.63137940233749	26.076809620810597	3.0	1.2222222222222223	162.0	14179.0	120.0	0.002765665353592884	17.72004514666935	0.5180502566122984	1.0	18.439088914585774	2.23606797749979	0.05555555555555555	0.1350858067395748	17.35402463626133	43.919075813339305	12.36931687685298	20.248456731316587	5.385164807134504	3.760044020285236	1.4142135623730951	87.5246913580247	1.3710416813597572
8	134	B	743.0	100.3259017199999	8.936509849055935E-5	32.57299494980466	27.202941017470888	1.197407108624207	103.0	3.0	56.0	6271.0	0.07537012113055182	61.10113755087053	27.16615541441225	2.0	1.1964285714285714	89.0	10193.0	127.0	4.823666868866954E-4	18.24828759089466	0.5602275019234636	2.8284271247461903	18.439088914585774	2.23606797749979	0.19026059766179765	0.14285714285714285	63.43494882292201	45.0	6.324555320336759	11.045361017187261	5.0	2.209072203437452	1.0	114.52808988764045	1.1088982635141764
8	136	B	734.0	99.49747459999989	1.3507225432056615E-4	32.69556544854363	26.92582403567252	1.2142828165714485	94.0	3.0	97.0	8627.0	0.13215258855585832	34.818283156227096	15.297058540778355	2.0	0.5567010309278351	95.0	11547.0	184.0	6.598077858837085E-4	18.24828759089466	0.5581272977099558	5.0	18.24828759089466	5.0	0.36760731104690386	0.36760731104690386	78.14699583225601	78.14699583225601	6.708203932499369	12.649110640673518	4.47213595499958	2.8284271247461903	0.0	121.54736842105264	1.5138131116307265
8	137	B	900.0	109.49747459999989	6.548903085516275E-5	35.510561809129406	30.59411708155671	1.1606990230986765	110.0	5.0	150.0	8904.0	0.16666666666666666	30.790476184692015	14.422205101855956	3.0	0.2733333333333333	77.0	11298.0	161.0	0.0010995053424976494	23.53720459187964	0.6628226474814167	5.385164807134504	23.769728648009426	5.830951894845301	0.33333333333333337	0.33333333333333337	12.339087278326195	21.501434324047906	5.830951894845301	10.770329614269007	4.47213595499958	2.408318915758459	1.0	146.72727272727272	1.09727385377943
8	139	N	1144.0	125.98275595999986	8.746449966145476E-5	43.08131845707603	32.31098884280702	1.3333333333333335	112.0	4.0	-1.0	-1.0	-1.0	-1.0	-1.0	-1.0	-1.0	73.0	11333.0	218.0	5.07180132415651E-4	26.1725046566048	0.6075140128935866	7.810249675906654	27.16615541441225	8.602325267042627	0.4235702594681104	0.46246387142126266	61.606980578617	57.33908727832619	5.656854249492381	9.433981132056603	4.47213595499958	2.1095023109728985	1.0	155.24657534246575	1.4042177711109152
8	140	B	829.0	104.08326103999991	6.703523330119676E-5	35.34119409414458	28.635642126552707	1.2341680322011737	94.0	3.0	71.0	7541.0	0.0856453558504222	20.708874837210164	9.219544457292887	1.0	0.7464788732394366	149.0	6940.0	59.0	0.0014032164132885383	17.88854381999832	0.5061669329096646	1.0	18.35755975068582	2.0	0.07142857142857142	0.14285714285714285	66.37062226934319	66.37062226934319	9.486832980505138	17.11724276862369	6.082762530298219	2.814057376621685	1.0	46.577181208053695	1.26671469740634
9	141	A	756.0	100.32590171999992	9.320622455439528E-5	34.20526275297414	27.892651361962706	1.2263180831787102	139.0	3.0	192.0	10793.0	0.25396825396825395	66.84426326833294	26.076809620810597	1.0	0.4010416666666667	83.0	5472.0	84.0	3.265218116112374E-4	18.027756377319946	0.5270462766947298	2.23606797749979	17.26267650163207	2.0	0.14285714285714285	0.13333333333333333	49.398705354995535	75.96375653207352	6.082762530298219	10.44030650891055	4.123105625617661	2.5321462647095156	1.0	65.92771084337349	1.2741228070175439
9	142	B	862.0	107.74011527999991	1.0237722040635579E-4	36.71511950137164	27.784887978899608	1.3214060653853932	157.0	4.0	76.0	10224.0	0.08816705336426914	87.86541776158937	29.832867780352597	2.0	1.4210526315789473	104.0	3503.0	42.0	7.407889700198389E-4	21.02379604162864	0.5726195727306079	3.0	20.12461179749811	2.0	0.17647058823529413	0.11764705882352941	29.357753542791272	29.357753542791272	7.0710678118654755	12.165525060596439	5.0990195135927845	2.385855756810896	1.0	33.68269230769231	1.2469312018270056
9	143	B	718.0	97.74011527999993	1.1536761233111064E-4	33.0	27.018512172212592	1.2213847968260487	94.0	4.0	146.0	10944.0	0.20334261838440112	50.13015526152091	21.400934559032695	2.0	0.5068493150684932	72.0	6518.0	105.0	6.822351256144461E-4	18.027756377319946	0.5462956477975741	6.0	19.313207915827967	7.0710678118654755	0.42857142857142855	0.5	90.0	81.86989764584403	5.656854249492381	10.0	5.0	2.0	1.4142135623730951	90.52777777777777	1.1598649892605095
9	146	B	804.0	103.74011527999991	8.996945825975772E-5	33.28663395418648	28.844410203711913	1.1540063991290384	129.0	3.0	112.0	13036.0	0.13930348258706468	55.76147176871829	24.186773244895647	2.0	0.5446428571428571	208.0	14768.0	114.0	0.002664452514959808	17.204650534085253	0.51686363234458	1.0	17.88854381999832	2.23606797749979	0.0625	0.1514456332038457	57.264773727892404	59.300277449185586	10.770329614269007	21.02379604162864	8.94427190999916	2.3505318547086316	2.0	71.0	1.6056338028169015
9	148	B	1133.0	124.22539663999987	8.418012071172567E-5	39.824615503479755	33.61547262794322	1.184710860509369	143.0	4.0	89.0	16426.0	0.07855251544571933	69.5711018927479	29.966648127543394	3.0	1.1348314606741574	108.0	11745.0	133.0	3.5898833666988807E-4	25.238858928247925	0.6337502222976297	5.830951894845301	25.553864678361276	5.656854249492381	0.2956409967709525	0.28571428571428575	28.5706985484666	14.534455080540116	6.708203932499369	12.083045973594572	5.385164807134504	2.243765308275509	1.4142135623730951	108.75	1.2229885057471264
9	151	B	1016.0	118.22539663999986	1.240251589518936E-4	39.92492955535426	31.38470965295043	1.2721140324967442	145.0	3.0	114.0	18460.0	0.11220472440944881	57.76536496229675	25.942243542145693	4.0	0.8947368421052632	93.0	7485.0	100.0	3.480011268579789E-4	23.706539182259394	0.5937778587534203	4.47213595499958	24.596747752497688	5.0	0.2701716134791496	0.29061909685954823	43.21008939175394	32.905242922987895	6.082762530298219	11.180339887498949	5.0990195135927845	2.1926450482675732	1.0	80.48387096774194	1.2424849699398797
9	152	B	675.0	95.49747459999995	1.0918810745166409E-4	30.463092423455635	26.0	1.1716574009021399	105.0	3.0	116.0	11130.0	0.17185185185185184	33.77548670761351	15.0	2.0	0.5172413793103449	80.0	6748.0	93.0	7.030814930250023E-4	18.24828759089466	0.5990293873396795	5.0	19.235384061671343	5.830951894845301	0.36760731104690386	0.41972110157675935	60.068488159492205	54.1623470457217	6.4031242374328485	10.816653826391969	5.0	2.1633307652783937	1.0	84.35	1.102548903378779
9	155	B	815.0	104.6690474799999	1.4360086245046225E-4	35.73513677041127	27.51363298439521	1.2988156377123667	95.0	3.0	59.0	8720.0	0.07239263803680981	68.59485215934812	28.0178514522438	1.0	1.2203389830508475	104.0	5510.0	58.0	8.900744924496693E-4	18.439088914585774	0.5159932374976485	1.4142135623730951	18.788294228055936	2.0	0.11111111111111112	0.14285714285714285	61.38954033403479	73.61045966596521	7.211102550927978	12.206555615733702	5.830951894845301	2.0934070175616757	1.4142135623730951	52.98076923076923	1.094736842105263
9	157	B	669.0	94.08326103999991	6.80426244741954E-5	31.32091952673165	26.248809496813376	1.193232002789842	98.0	3.0	133.0	10734.0	0.19880418535127056	55.03559432674333	22.090722034374522	2.0	0.48872180451127817	70.0	5262.0	97.0	3.703295341061343E-4	17.11724276862369	0.5465115018099815	3.605551275463989	18.24828759089466	3.605551275463989	0.27653315937748607	0.2650854018430103	74.74488129694222	52.125016348901795	5.830951894845301	10.0	3.605551275463989	2.773500981126146	1.4142135623730951	75.17142857142858	1.2903838844545799
9	158	B	841.0	105.7401152799999	4.078578862265576E-5	33.95585369269929	29.832867780352597	1.1382028017789836	99.0	3.0	202.0	13645.0	0.24019024970273484	80.57042353856339	28.231188426986208	2.0	0.4405940594059406	79.0	4382.0	72.0	7.193327924387744E-4	25.298221281347036	0.7450326977579804	8.06225774829855	25.709920264364882	8.246211251235321	0.4742504557822676	0.47217668268576246	15.708637829015748	0.0	6.708203932499369	11.661903789690601	4.47213595499958	2.6076809620810595	2.23606797749979	55.46835443037975	1.298037425832953
9	159	N	1064.0	118.22539663999987	3.409733974752153E-5	37.48332962798263	33.37663853655727	1.1230408834289083	118.0	4.0	-1.0	-1.0	-1.0	-1.0	-1.0	-1.0	-1.0	95.0	11359.0	137.0	4.1444149625571543E-4	23.08679276123039	0.615921610763076	5.656854249492381	21.840329667841555	4.242640687119285	0.3076923076923077	0.23076923076923075	35.53767779197438	35.53767779197438	6.082762530298219	11.180339887498949	5.0990195135927845	2.1926450482675732	1.4142135623730951	119.56842105263158	1.1457874812923674
9	161	B	776.0	101.4974745999999	1.066630176948697E-4	32.31098884280702	27.85677655436824	1.1598969026350006	80.0	4.0	73.0	5611.0	0.09407216494845361	66.17865516932284	22.847319317591726	2.0	1.0136986301369864	68.0	3687.0	40.0	0.0014257894269037886	23.769728648009426	0.7356546332781447	8.0	23.08679276123039	7.0710678118654755	0.5333333333333333	0.46726931351599776	21.80140948635181	13.671307132195833	5.385164807134504	10.0	3.605551275463989	2.773500981126146	1.4142135623730951	54.220588235294116	0.7377271494439924
9	162	A	806.0	103.74011527999993	7.750252544076339E-5	34.17601498127012	27.85677655436824	1.2268474392422464	93.0	3.0	216.0	11077.0	0.2679900744416873	71.12832538981618	25.238858928247925	2.0	0.2824074074074074	89.0	10398.0	140.0	7.625095506509481E-4	18.788294228055936	0.5497508775775263	2.23606797749979	19.235384061671343	3.1622776601683795	0.15617376188860607	0.21271781490575853	42.87890360333854	51.00900595749452	6.082762530298219	11.40175425099138	5.0990195135927845	2.23606797749979	1.0	116.8314606741573	1.198307366801308
10	166	B	999.0	115.74011527999988	5.81556473274968E-5	36.87817782917155	32.01562118716424	1.1518807526357417	153.0	4.0	104.0	17582.0	0.1041041041041041	59.72224038947155	26.0	5.0	0.8846153846153846	112.0	5282.0	74.0	0.0012956730686267863	21.633307652783937	0.5866154166562823	8.0	22.02271554554524	10.04987562112089	0.5	0.6232668276601431	77.47119229084849	83.18178542834812	7.615773105863909	13.152946437965905	6.082762530298219	2.1623310744832014	2.23606797749979	47.160714285714285	1.5691026126467247
10	167	B	1134.0	122.22539663999986	3.060300227929552E-5	39.698866482558415	34.713109915419565	1.1436274819308014	137.0	3.0	140.0	12040.0	0.12345679012345678	85.26931024358326	32.0	6.0	0.6214285714285714	269.0	14130.0	87.0	0.005728509886914651	23.430749027719962	0.590212041394537	3.605551275463989	30.4138126514911	10.816653826391969	0.18569533817705186	0.5570860145311556	7.224315694045345	15.395549253995092	14.7648230602334	26.1725046566048	9.055385138137417	2.8902696304298954	7.615773105863909	52.52788104089219	1.656263269639066
10	169	N	996.0	117.74011527999988	1.1209465297116744E-4	40.162171256046406	30.364452901377952	1.3226706697627946	131.0	4.0	-1.0	-1.0	-1.0	-1.0	-1.0	-1.0	-1.0	74.0	4690.0	92.0	3.26203018963814E-4	24.331050121192877	0.6058200879149391	5.385164807134504	25.179356624028344	6.708203932499369	0.31514293343362576	0.4052574202187244	42.026268917519886	46.78991060824607	6.324555320336759	10.44030650891055	4.123105625617661	2.5321462647095156	1.4142135623730951	63.37837837837838	1.4515991471215353
10	170	B	780.0	102.32590171999993	8.155664535780978E-5	33.95585369269929	27.65863337187866	1.2276764811967606	124.0	4.0	77.0	7744.0	0.09871794871794871	76.59928447230436	27.16615541441225	3.0	0.8701298701298701	116.0	7768.0	83.0	0.00676944876664086	19.313207915827967	0.5687740349753132	3.605551275463989	21.95449840010015	7.615773105863909	0.22803508501982758	0.5319086662842529	43.06941255883301	53.56088957116461	10.816653826391969	17.204650534085253	5.0	3.4409301068170506	4.123105625617661	66.96551724137932	1.2394438722966012
10	173	B	1021.0	116.81118307999986	4.7619437339051644E-5	38.47076812334269	31.304951684997057	1.2289036095775179	145.0	3.0	181.0	16692.0	0.1772771792360431	90.19357059857327	31.76476034853718	4.0	0.6243093922651933	212.0	7239.0	54.0	0.003834448895454912	20.808652046684813	0.5408951539508998	3.0	19.4164878389476	2.23606797749979	0.1875	0.1350858067395748	62.10272896905238	88.66778014613035	15.033296378372908	24.020824298928627	9.0	2.6689804776587365	5.0990195135927845	34.14622641509434	1.5814338997099047
10	174	B	1182.0	131.53910511999985	2.1565227751452307E-4	42.5205832509386	34.058772731852805	1.2484473115254693	122.0	7.0	131.0	13502.0	0.11082910321489002	64.01481825355383	26.40075756488817	2.0	0.48091603053435117	111.0	14516.0	199.0	7.964393787578422E-4	25.612496949731394	0.6023552593005889	6.0	26.1725046566048	5.385164807134504	0.3333333333333333	0.26121886248440607	48.81407483429035	27.012665347938537	7.810249675906654	13.892443989449804	4.47213595499958	3.106444913401813	2.23606797749979	130.77477477477478	1.5217001928906033
10	175	B	989.0	117.05382375999987	1.6557823625203008E-4	37.589892258425	31.76476034853718	1.1833834679050579	88.0	3.0	71.0	13756.0	0.0717896865520728	12.0	6.0	2.0	0.8309859154929577	102.0	17023.0	240.0	3.029978249460476E-4	21.840329667841555	0.5810160220117815	5.0	23.08679276123039	5.385164807134504	0.30485538042484617	0.33333333333333337	66.22765118863529	51.15916302914309	6.708203932499369	11.704699910719626	5.385164807134504	2.17350820818199	1.4142135623730951	166.8921568627451	1.4380543969923045
10	176	A	672.0	94.91168815999994	1.3169716870153441E-4	31.04834939252005	25.709920264364882	1.2076408278696402	89.0	3.0	437.0	14870.0	0.6502976190476191	43.408238104781404	20.591260281974	2.0	0.06407322654462243	124.0	6180.0	84.0	0.002787871217811812	17.72004514666935	0.5707242250674472	2.23606797749979	17.08800749063506	2.23606797749979	0.14285714285714285	0.1514456332038457	11.63363399894044	48.50353164478446	10.04987562112089	17.11724276862369	5.0990195135927845	3.3569674960045073	1.4142135623730951	49.83870967741935	1.6854368932038837
10	177	B	681.0	95.49747459999995	9.923294416155469E-5	32.2490309931942	26.1725046566048	1.2321721369932375	83.0	4.0	103.0	5283.0	0.1512481644640235	58.72566398689172	26.019223662515376	2.0	0.4368932038834951	124.0	6361.0	76.0	0.0021866529328258724	22.0	0.6821910402406466	6.324555320336759	21.095023109728988	6.4031242374328485	0.45407660918649984	0.4707670566443892	25.55996517182382	45.784824602991876	8.06225774829855	14.317821063276353	6.708203932499369	2.1343747458109497	2.23606797749979	51.29838709677419	1.4815280616255306
11	183	B	694.0	95.25483391999995	7.980777927577625E-5	31.78049716414141	25.709920264364882	1.236118075721558	99.0	3.0	65.0	7982.0	0.0936599423631124	44.53590029087922	18.110770276274835	3.0	1.1076923076923078	65.0	5868.0	115.0	7.061809735843626E-4	16.15549442140351	0.5083461828165511	3.0	17.029386365926403	3.1622776601683795	0.23076923076923078	0.25	75.96375653207352	85.60129464500447	6.0	10.04987562112089	4.0	2.5124689052802225	1.0	90.27692307692308	1.273858214042263
11	185	B	879.0	108.3259017199999	8.180108916699949E-5	37.107950630558946	28.861739379323623	1.2857142857142858	116.0	3.0	128.0	16993.0	0.14562002275312855	52.082766862455486	23.345235059857504	3.0	0.734375	215.0	9528.0	71.0	0.0029229265058260553	19.924858845171276	0.5369431215304803	1.4142135623730951	18.681541692269406	0.0	0.08333333333333334	0.0	29.475889003245744	-1.0	15.132745950421556	27.16615541441225	7.0710678118654755	3.841874542459709	1.4142135623730951	44.31627906976744	1.6021200671704452
11	187	B	860.0	107.7401152799999	8.853045956281857E-5	36.76955262170047	28.284271247461902	1.2999999999999998	101.0	3.0	96.0	11882.0	0.11162790697674418	51.190756914814514	21.540659228538015	3.0	0.8541666666666666	83.0	6371.0	107.0	6.874572317430757E-4	19.4164878389476	0.5280588545286916	3.605551275463989	21.095023109728988	5.385164807134504	0.25	0.362245385694578	78.69006752597979	66.80140948635182	5.656854249492381	10.816653826391969	5.0	2.1633307652783937	2.0	76.75903614457832	1.3939726887458797
11	189	B	738.0	97.84062035999993	7.310198382903159E-5	30.4138126514911	29.0	1.0487521603962449	109.0	3.0	144.0	8383.0	0.1951219512195122	35.93121486696286	15.264337522473747	1.0	0.4236111111111111	111.0	8997.0	125.0	0.002583561944722578	17.029386365926403	0.5599227745979918	2.0	18.439088914585774	3.1622776601683795	0.13333333333333333	0.21271781490575853	45.0	26.56505117707799	8.246211251235321	16.1245154965971	5.0990195135927845	3.1622776601683795	1.4142135623730951	81.05405405405405	1.5421807269089698
11	191	N	952.0	113.15432883999989	3.772490326793334E-5	35.90264614203248	31.78049716414141	1.1297068751505304	92.0	3.0	-1.0	-1.0	-1.0	-1.0	-1.0	-1.0	-1.0	100.0	6343.0	85.0	0.0013030242910019379	21.93171219946131	0.6108661771808817	5.385164807134504	22.360679774997898	6.324555320336759	0.31514293343362576	0.3772913389522725	55.66978280449668	59.03624346792648	7.0710678118654755	13.341664064126334	5.0990195135927845	2.616515592568454	1.0	63.43	1.340059908560618
11	193	A	1001.0	115.74011527999987	3.4419193280494715E-5	38.05259518088089	32.0624390837628	1.186827835570116	137.0	3.0	543.0	25745.0	0.5424575424575424	56.83568096245601	23.706539182259394	2.0	0.11786372007366483	308.0	13253.0	59.0	0.00586409364937458	20.09975124224178	0.5282097356750238	3.1622776601683795	21.0	2.23606797749979	0.2	0.125	74.57783868126133	29.57783868126133	17.0	29.966648127543394	4.47213595499958	6.700746227100382	5.0	43.02922077922078	1.371161246510224
11	197	B	689.0	95.49747459999992	9.397139635322751E-5	32.0624390837628	26.076809620810597	1.2295384117148813	110.0	3.0	67.0	6864.0	0.09724238026124818	48.874396698417684	17.204650534085253	2.0	0.8059701492537313	64.0	4997.0	77.0	2.9138033153843526E-4	16.76305461424021	0.5228253087809976	4.0	17.26267650163207	4.123105625617661	0.3333333333333333	0.33333333333333337	86.42366562500266	79.54009090707086	5.0990195135927845	9.219544457292887	4.123105625617661	2.23606797749979	1.0	78.078125	0.9861917150290174
11	198	B	940.0	112.56854239999988	3.6696118994697026E-5	36.124783736376884	31.89043743820395	1.1327779308884705	75.0	3.0	68.0	10539.0	0.07234042553191489	14.233345472033855	6.324555320336759	3.0	0.7352941176470589	90.0	8786.0	106.0	6.339413495522235E-4	19.209372712298546	0.5317505248607237	1.0	20.0	2.0	0.0625	0.125	42.70938995736147	42.70938995736147	6.708203932499369	10.770329614269007	5.385164807134504	2.0	1.0	97.62222222222222	1.0858183473708172
11	199	B	834.0	106.32590171999992	1.139581262090805E-4	35.4682957019364	28.792360097775937	1.2318648273878785	73.0	3.0	64.0	9072.0	0.07673860911270983	32.94427190999916	15.0	3.0	0.828125	142.0	6101.0	67.0	0.0016894260180734368	18.867962264113206	0.5319669832087	4.0	18.973665961010276	1.4142135623730951	0.2857142857142857	0.09513029883089882	67.61986494804043	67.38013505195957	8.246211251235321	16.1245154965971	6.082762530298219	2.6508540184301035	3.1622776601683795	42.96478873239437	1.5594164891001474
11	202	B	804.0	103.7401152799999	1.0421325459095205E-4	34.058772731852805	28.071337695236398	1.2132935416765853	80.0	4.0	66.0	4866.0	0.08208955223880597	56.00117312953826	25.495097567963924	1.0	0.8484848484848485	123.0	13436.0	148.0	0.0011082897206678062	18.110770276274835	0.5317505248607237	3.1622776601683795	18.24828759089466	4.123105625617661	0.23249527748763857	0.3090398323477543	74.9315118405078	79.33021719550334	7.280109889280518	13.038404810405298	7.0	1.8626292586293283	1.0	109.23577235772358	1.3548675200952665
12	203	B	696.0	96.08326103999993	1.1133393716747822E-4	31.575306807693888	26.476404589747453	1.1925828788672046	93.0	3.0	66.0	10208.0	0.09482758620689655	10.198039027185569	5.0990195135927845	1.0	0.696969696969697	68.0	4685.0	79.0	6.804891540707234E-4	16.0312195418814	0.5077138169873651	2.23606797749979	16.76305461424021	2.0	0.17845765256206242	0.15384615384615385	74.74488129694222	78.69006752597979	5.0	9.433981132056603	4.47213595499958	2.1095023109728985	1.0	68.8970588235294	1.1466382070437569
12	204	A	834.0	105.7401152799999	4.9310410575700785E-5	34.40930106817051	29.410882339705484	1.1699513353843527	107.0	3.0	217.0	15571.0	0.26019184652278177	77.77752553035626	26.419689627245813	4.0	0.5852534562211982	216.0	6186.0	36.0	0.00823388604339546	18.384776310850235	0.5342967087424112	4.242640687119285	21.95449840010015	5.0990195135927845	0.2853908964926964	0.295378269592824	80.53767779197437	24.227745317954174	14.212670403551895	26.076809620810597	5.830951894845301	4.47213595499958	4.47213595499958	28.63888888888889	1.2570320077594568
12	209	B	882.0	108.32590171999993	9.414086030043133E-5	36.24913792078372	28.635642126552707	1.2658748059702603	110.0	3.0	182.0	16386.0	0.20634920634920634	82.56631079604195	29.154759474226502	5.0	0.7527472527472527	110.0	7346.0	93.0	0.0016349320511332096	18.681541692269406	0.5153651304230935	2.23606797749979	19.4164878389476	3.605551275463989	0.1514456332038457	0.23620751769642942	90.0	82.8749836510982	7.280109889280518	12.649110640673518	5.385164807134504	2.3488808780588144	1.4142135623730951	66.78181818181818	1.3925946093111898
12	210	B	783.0	101.74011527999993	8.774008294203994E-5	33.37663853655727	28.284271247461902	1.1800423721205946	128.0	3.0	95.0	14209.0	0.12132822477650064	72.8869210350029	25.709920264364882	5.0	0.968421052631579	90.0	6164.0	78.0	0.001188418465542059	17.029386365926403	0.5102187371947057	2.23606797749979	17.11724276862369	1.4142135623730951	0.1514456332038457	0.09513029883089882	70.14478563067894	51.70983680775693	6.4031242374328485	10.295630140987	5.830951894845301	1.7656860023298393	1.0	68.4888888888889	1.1388708630759246
12	211	B	1015.0	116.56854239999988	4.834072102291884E-5	39.45883931389772	31.400636936215164	1.2566254434281499	166.0	3.0	90.0	10517.0	0.08866995073891626	32.34215765853807	14.035668847618199	2.0	0.5333333333333333	92.0	15368.0	225.0	8.38105648819584E-4	27.018512172212592	0.6847264806062467	7.280109889280518	27.0	7.615773105863909	0.38969534791087906	0.41424344670265417	24.918022515819246	32.17121712854458	6.4031242374328485	11.40175425099138	5.0	2.2803508501982757	1.0	167.04347826086956	1.346954711087975
12	214	B	843.0	105.7401152799999	4.790155636351013E-5	32.526911934581186	31.11269837220809	1.0454545454545454	141.0	3.0	62.0	7322.0	0.07354685646500593	15.34443000694556	7.615773105863909	2.0	0.7258064516129032	119.0	5446.0	58.0	5.002344206346464E-4	17.46424919657298	0.5369169145751508	6.4031242374328485	17.88854381999832	5.830951894845301	0.4099180245918029	0.3616202853397895	83.65980825409008	75.96375653207352	8.06225774829855	13.92838827718412	5.385164807134504	2.58643677139299	1.0	45.76470588235294	1.2673521850899743
12	215	B	1006.0	114.81118307999989	3.6387142084257455E-5	37.12142238654117	32.64965543462902	1.1369621483713819	102.0	3.0	86.0	12272.0	0.08548707753479125	47.25902750906974	20.615528128088304	2.0	0.9186046511627907	111.0	7255.0	93.0	0.0014878349949479978	24.166091947189145	0.6510012384641506	6.324555320336759	25.079872407968907	7.280109889280518	0.33333333333333337	0.38969534791087906	8.13010235415598	10.619655276155129	7.615773105863909	11.704699910719626	7.615773105863909	1.5369023929701071	1.0	65.36036036036036	1.4228807718814611
12	216	A	839.0	106.56854239999991	6.213493246199966E-5	34.48187929913333	30.364452901377952	1.135600216843312	139.0	4.0	402.0	19958.0	0.4791418355184744	67.45285147371507	23.345235059857504	3.0	0.15920398009950248	243.0	7535.0	44.0	0.0032387083969004126	17.46424919657298	0.5064761420069098	1.0	19.4164878389476	2.23606797749979	0.0625	0.14285714285714285	72.64597536373867	43.919075813339305	12.649110640673518	24.186773244895647	8.06225774829855	3.0	2.0	31.008230452674898	1.418978102189781
12	217	B	1122.0	123.63961019999985	7.287500375507364E-5	39.56008088970496	33.83784863137726	1.169107448900329	76.0	5.0	208.0	11334.0	0.18538324420677363	33.82205219629789	16.55294535724685	1.0	0.23557692307692307	112.0	11290.0	135.0	0.001593480016238877	27.202941017470888	0.6876361323252533	7.0710678118654755	26.248809496813376	6.082762530298219	0.3676073110469039	0.31622776601683794	13.120403152977275	11.78818329910763	8.06225774829855	16.1245154965971	4.47213595499958	3.6055512754639887	1.0	100.80357142857143	1.3392382639503986
12	219	B	798.0	103.15432883999992	1.0234408681373682E-4	34.132096331752024	27.073972741361768	1.260697743098756	92.0	4.0	58.0	7936.0	0.07268170426065163	62.84602350840079	27.459060435491963	2.0	1.0	124.0	10461.0	135.0	0.004231914060325995	19.924858845171276	0.5837572545063926	5.385164807134504	18.973665961010276	5.0990195135927845	0.3866323008783335	0.3561309707013459	61.488753705891256	71.98023071822286	10.295630140987	17.029386365926403	5.0	3.4058772731852804	1.0	84.36290322580645	1.6002294235732721
12	222	B	937.0	111.7401152799999	3.856640978731297E-5	36.345563690772494	31.25699921617557	1.162797600607917	105.0	3.0	57.0	2446.0	0.060832443970117396	0.0	0.0	0.0	0.21052631578947367	79.0	5267.0	85.0	9.689362839198839E-4	19.697715603592208	0.5419565306836365	5.0	21.02379604162864	6.082762530298219	0.3333333333333333	0.3976426261351493	83.6598082540901	74.19748604606448	6.708203932499369	11.313708498984761	4.242640687119285	2.666666666666667	1.4142135623730951	66.67088607594937	1.2749193089044997
12	223	A	823.0	104.91168815999993	5.6705980337262323E-5	37.16180835212409	26.92582403567252	1.3801549138436948	126.0	3.0	350.0	12229.0	0.425273390036452	65.11534257226393	24.041630560342615	1.0	0.07142857142857142	100.0	4903.0	73.0	0.0016844176318056984	20.223748416156685	0.5442078658962983	5.830951894845301	20.223748416156685	5.830951894845301	0.4472135954999579	0.4472135954999579	84.23736711340156	84.23736711340156	8.06225774829855	13.601470508735444	5.0	2.720294101747089	0.0	49.03	1.4888843565164185
12	227	B	711.0	96.08326103999995	8.923698770620351E-5	32.7566787083184	26.68332812825267	1.227608435907033	85.0	3.0	64.0	2509.0	0.090014064697609	0.0	0.0	0.0	0.15625	86.0	4793.0	76.0	0.00140293119032884	20.615528128088304	0.6293534308425809	4.47213595499958	20.223748416156685	4.0	0.2701716134791496	0.25	12.528807709151513	14.036243467926482	6.4031242374328485	11.661903789690601	5.0	2.3323807579381204	2.0	55.73255813953488	1.3636553306905905
12	229	B	1389.0	138.46803731999984	1.2005417644330974E-4	46.52956049652737	36.345563690772494	1.280199170726864	107.0	3.0	87.0	11681.0	0.06263498920086392	68.2290131753649	31.400636936215164	2.0	0.8160919540229885	93.0	7766.0	77.0	0.0012526532352962077	30.364452901377952	0.652584133126384	8.48528137423857	29.154759474226502	8.94427190999916	0.3868955281314966	0.4165762736367134	37.568592028827496	56.003540851749506	6.708203932499369	13.038404810405298	5.0	2.6076809620810595	2.8284271247461903	83.50537634408602	0.9220963172804533
13	230	B	975.0	113.7401152799999	6.202738283674156E-5	38.07886552931954	31.78049716414141	1.1981834435329324	89.0	3.0	84.0	10961.0	0.08615384615384615	42.52531836255462	21.02379604162864	1.0	0.6071428571428571	101.0	6555.0	86.0	9.078575807205385E-4	23.40939982143925	0.6147609571880428	5.0	23.40939982143925	5.0	0.2688016652852352	0.2688016652852352	41.24144431452801	41.24144431452801	7.0710678118654755	12.165525060596439	5.0990195135927845	2.385855756810896	0.0	64.9009900990099	1.3250953470633104
13	233	A	909.0	109.74011527999988	3.1584222470515976E-5	35.4400902933387	31.04834939252005	1.1414484501348945	112.0	3.0	252.0	10693.0	0.27722772277227725	19.79898987322333	9.899494936611665	1.0	0.07936507936507936	110.0	4576.0	57.0	8.839432754107328E-4	18.24828759089466	0.5149052228663367	2.23606797749979	19.026297590440446	4.47213595499958	0.1350858067395748	0.2701716134791496	79.82448915695679	79.82448915695679	7.0710678118654755	13.341664064126334	6.082762530298219	2.193356061110647	2.23606797749979	41.6	1.3701923076923077
13	239	B	1109.0	122.46803731999984	4.534199243181921E-5	42.04759208325728	33.1058907144937	1.2700939674415381	107.0	3.0	80.0	8561.0	0.0721370604147881	12.649110640673518	6.324555320336759	1.0	0.45	92.0	7886.0	80.0	5.609213964491597E-4	26.248809496813376	0.6242642728467978	8.06225774829855	24.758836806279895	8.06225774829855	0.5	0.5	57.52880770915151	71.7788404069551	6.324555320336759	11.704699910719626	4.47213595499958	2.6172504656604803	2.0	85.71739130434783	0.933299518133401
13	243	B	1268.0	131.39696951999989	9.737404017419213E-5	45.0111097397076	35.014282800023196	1.285507117103589	67.0	4.0	144.0	13547.0	0.11356466876971609	28.450543357176976	13.038404810405298	2.0	0.4513888888888889	105.0	9470.0	113.0	2.854723629206804E-4	28.0178514522438	0.6224652450087717	5.0990195135927845	29.0	6.0	0.2626128657194451	0.3	8.707370271520404	2.6025622024998065	6.4031242374328485	12.041594578792296	5.0	2.4083189157584592	1.4142135623730951	90.19047619047619	1.2529039070749737
13	244	B	992.0	115.7401152799999	4.857540183673031E-5	37.8549864614954	31.78049716414141	1.1911389008793722	127.0	4.0	142.0	9133.0	0.1431451612903226	14.99322955501368	6.0	1.0	0.3380281690140845	89.0	6898.0	106.0	6.593070864636551E-4	20.591260281974	0.5439510671313704	6.082762530298219	19.697715603592208	4.123105625617661	0.3976426261351493	0.26559258100921596	86.9335144988741	88.49256424122504	6.324555320336759	11.704699910719626	4.123105625617661	2.8388067087090953	2.0	77.50561797752809	1.3676427950130472
13	245	B	1133.0	124.71067799999985	5.5493781095918345E-5	40.24922359499622	34.88552708502482	1.1537513392559247	77.0	4.0	91.0	8934.0	0.08031774051191527	15.231546211727817	7.615773105863909	1.0	0.4175824175824176	98.0	15673.0	205.0	3.49903030993428E-4	26.832815729997478	0.6666666666666666	6.708203932499369	26.419689627245813	6.4031242374328485	0.3333333333333333	0.32015621187164245	0.0	12.094757077012105	6.324555320336759	11.704699910719626	5.385164807134504	2.17350820818199	1.4142135623730951	159.92857142857142	1.2818222420723537
13	246	B	678.0	94.32590171999993	8.650065741554247E-5	31.32091952673165	26.248809496813376	1.193232002789842	92.0	3.0	93.0	5126.0	0.13716814159292035	67.33850844439146	24.698178070456937	2.0	0.5591397849462365	77.0	5109.0	70.0	6.875019051957512E-4	19.235384061671343	0.6141385486864268	4.123105625617661	19.1049731745428	4.47213595499958	0.26559258100921596	0.31234752377721214	32.47119229084848	45.0	6.324555320336759	10.198039027185569	5.0990195135927845	2.0	1.0	66.35064935064935	1.055000978665101
13	247	B	647.0	92.08326103999995	9.53951259742436E-5	31.016124838541646	25.079872407968907	1.2366938848016846	99.0	3.0	91.0	10457.0	0.14064914992272023	54.63851765020487	20.223748416156685	3.0	0.9120879120879121	60.0	3714.0	71.0	3.098609479663395E-4	18.027756377319946	0.5812381937190964	4.123105625617661	18.35755975068582	3.605551275463989	0.33333333333333337	0.27653315937748607	57.52880770915152	37.874983651098205	5.0990195135927845	8.54400374531753	4.123105625617661	2.072225288683357	1.4142135623730951	61.9	1.1470113085621971
13	250	A	744.0	98.91168815999991	1.269128613072727E-4	32.984845004941285	26.92582403567252	1.2250263895820424	99.0	4.0	322.0	13125.0	0.4327956989247312	20.0	10.0	1.0	0.08385093167701864	148.0	8917.0	55.0	0.0020106606278255594	19.0	0.5760221094612908	5.0	21.095023109728988	7.280109889280518	0.3904344047215152	0.5352443241048769	67.16634582208246	60.01836063115068	9.486832980505138	18.973665961010276	5.385164807134504	3.523321317088221	5.830951894845301	60.25	0.9128630705394191
13	251	B	988.0	114.81118307999988	5.1329522063041095E-5	37.33630940518894	31.953090617340916	1.1684725541048777	67.0	4.0	184.0	10368.0	0.1862348178137652	24.43742300449877	12.206555615733702	1.0	0.3423913043478261	247.0	10671.0	49.0	0.004567840596033552	20.8806130178211	0.5592575525131883	3.1622776601683795	22.847319317591726	4.47213595499958	0.16666666666666669	0.2324952774876386	36.86989764584402	8.13010235415598	13.152946437965905	25.632011235952593	5.385164807134504	4.75974499461821	3.1622776601683795	43.202429149797574	1.1341954830849967
14	254	B	1087.0	120.81118307999986	3.6763895384491574E-5	38.47076812334269	34.52535300326414	1.1142758806754427	117.0	3.0	187.0	17868.0	0.17203311867525298	94.65872298746925	33.24154027718932	4.0	0.5882352941176471	94.0	4196.0	56.0	8.770835743359121E-4	22.0	0.57186276940104	4.242640687119285	22.0	4.242640687119285	0.25	0.25	53.9726266148964	53.9726266148964	7.0710678118654755	12.649110640673518	4.123105625617661	3.067859955389482	0.0	44.638297872340424	1.2545281220209723
14	259	B	937.0	111.7401152799999	3.6490724776122444E-5	36.138621999185304	32.01562118716424	1.1287809094166212	94.0	4.0	82.0	8674.0	0.08751334044823907	13.416407864998739	6.708203932499369	1.0	0.5365853658536586	79.0	2436.0	38.0	0.001484772354083314	20.615528128088304	0.5704569512515738	8.06225774829855	21.2602916254693	9.055385138137417	0.5	0.5615911461059687	80.73547601486703	79.95065141187513	6.082762530298219	11.40175425099138	4.123105625617661	2.7653315937748606	1.0	30.835443037974684	1.2323481116584565
14	260	B	843.0	105.74011527999991	5.909088604789518E-5	34.17601498127012	28.792360097775937	1.1869820627837329	116.0	3.0	54.0	8051.0	0.06405693950177936	93.52462455991244	27.202941017470888	3.0	2.9074074074074074	139.0	3267.0	16.0	0.004341672129000626	19.313207915827967	0.5651100026264738	2.23606797749979	22.627416997969522	10.0	0.125	0.625	6.0090059574945265	69.44395478041653	11.40175425099138	17.46424919657298	6.708203932499369	2.603416558635551	9.219544457292887	23.503597122302157	0.6807468625650445
14	262	B	996.0	114.81118307999988	5.822849586700727E-5	38.948684188300895	31.38470965295043	1.241008268643944	119.0	4.0	69.0	10106.0	0.06927710843373494	70.13156064816162	30.265491900843113	1.0	0.6521739130434783	145.0	5183.0	47.0	0.0016660839142937517	23.323807579381203	0.5988342883836633	4.242640687119285	24.166091947189145	5.0990195135927845	0.21428571428571427	0.2626128657194451	17.10272896905237	16.58733855692742	11.180339887498949	18.867962264113206	5.830951894845301	3.2358288328176625	2.8284271247461903	35.744827586206895	1.3148755546980513
14	263	B	775.0	102.0832610399999	1.3975526292770942E-4	33.12099032335839	28.178005607210743	1.1754199635364804	123.0	3.0	149.0	15027.0	0.19225806451612903	67.83146933898195	26.870057685088806	1.0	0.5234899328859061	167.0	5658.0	47.0	0.005211556621053795	18.027756377319946	0.5443000405880368	2.0	19.697715603592208	3.0	0.14285714285714285	0.21428571428571427	60.25511870305779	29.744881296942197	11.704699910719626	20.248456731316587	6.324555320336759	3.2015621187164243	3.605551275463989	33.880239520958085	1.3872393071756803
14	264	B	1042.0	119.39696951999987	9.386972206394326E-5	39.56008088970496	32.28002478313795	1.2255282068547197	166.0	3.0	109.0	19119.0	0.10460652591170826	77.24936915891683	31.76476034853718	5.0	1.1009174311926606	103.0	6085.0	75.0	4.3835584780440337E-4	24.020824298928627	0.6071985637718895	6.4031242374328485	24.020824298928627	6.4031242374328485	0.37600440202852353	0.37600440202852353	56.18537662781296	56.18537662781296	6.708203932499369	12.529964086141668	5.830951894845301	2.148871112659745	0.0	59.077669902912625	1.2695152013147082
14	266	B	774.0	100.91168815999994	8.181831661115802E-5	33.37663853655727	28.284271247461902	1.1800423721205946	151.0	3.0	114.0	8698.0	0.14728682170542637	56.473259514551046	23.706539182259394	4.0	0.6842105263157895	138.0	4658.0	48.0	0.005367379644244011	17.0	0.5093382900551828	2.0	17.46424919657298	2.0	0.15384615384615385	0.13333333333333333	83.29016319224307	83.29016319224307	9.433981132056603	17.26267650163207	5.0990195135927845	3.385489397640829	4.0	33.7536231884058	1.4220695577501075
14	267	A	750.0	101.1543288399999	1.0264234029489255E-4	33.06055050963308	27.018512172212592	1.2236258717322885	120.0	4.0	252.0	20356.0	0.336	77.08543245439235	27.459060435491963	1.0	0.4365079365079365	151.0	3900.0	38.0	0.0015979851377110664	21.02379604162864	0.6359179057076738	4.0	19.1049731745428	2.23606797749979	0.26666666666666666	0.14285714285714285	3.366460663429791	23.19859051364819	9.219544457292887	18.027756377319946	5.385164807134504	3.347670317059931	2.23606797749979	25.827814569536425	1.4712820512820513
14	268	A	992.0	114.56854239999988	2.4850267482876774E-5	36.6742416417845	32.69556544854363	1.121688557413161	117.0	4.0	309.0	16160.0	0.31149193548387094	55.86192199586624	25.45584412271571	1.0	0.1488673139158576	114.0	5378.0	60.0	9.20732489170742E-4	22.67156809750927	0.6181877820120649	7.0	21.213203435596427	7.280109889280518	0.4117647058823529	0.434294945450817	64.79887635452492	80.74427225544777	7.280109889280518	13.341664064126334	6.082762530298219	2.193356061110647	2.0	47.175438596491226	1.2718482707326144
14	269	A	1052.0	118.81118307999986	3.219678593849664E-5	39.84971769034255	32.57299494980466	1.2233974110072285	133.0	3.0	530.0	19568.0	0.5038022813688213	4.47213595499958	2.23606797749979	1.0	0.035849056603773584	139.0	6419.0	61.0	0.0011905606689065241	26.570660511172846	0.6667716122268078	6.708203932499369	26.248809496813376	6.324555320336759	0.3333333333333333	0.3174203325344759	9.03948280335512	0.9093804491991406	8.54400374531753	15.264337522473747	5.830951894845301	2.6178122882419563	1.0	46.17985611510792	1.3209222620345846
14	270	B	1080.0	121.7401152799999	9.042307881719837E-5	41.19465984809196	32.14031735997639	1.2817129148634585	92.0	3.0	80.0	11922.0	0.07407407407407407	36.81370531175273	17.4928556845359	3.0	0.7375	89.0	5555.0	83.0	5.968661303249214E-4	26.1725046566048	0.6353373168541177	7.810249675906654	26.68332812825267	10.0	0.4065853577252028	0.5616559563017304	45.24590312327069	58.57043438516149	6.324555320336759	11.704699910719626	5.385164807134504	2.17350820818199	3.0	62.41573033707865	1.32979297929793
14	276	A	803.0	103.49747459999989	6.197895179003846E-5	35.17101079013795	27.892651361962706	1.260941827785535	87.0	3.0	270.0	13821.0	0.33623910336239105	59.58735245386905	24.041630560342615	3.0	0.4	114.0	4419.0	55.0	0.001727089641369897	18.384776310850235	0.5227252756695119	2.0	20.09975124224178	3.605551275463989	0.14285714285714285	0.22803508501982758	73.61045966596521	50.07960786001456	8.06225774829855	15.231546211727817	5.385164807134504	2.8284271247461903	3.0	38.76315789473684	1.4188730482009504
14	277	B	965.0	113.15432883999988	3.988189920805835E-5	37.656340767525464	30.59411708155671	1.2308360024622553	84.0	3.0	144.0	10894.0	0.14922279792746113	67.68574991586797	26.248809496813376	2.0	0.6041666666666666	133.0	4942.0	51.0	3.838237601159164E-4	19.697715603592208	0.5230916016295286	5.0990195135927845	21.095023109728988	8.06225774829855	0.3333333333333333	0.5327689881738851	87.66269414087617	88.15238973400541	8.06225774829855	14.317821063276353	5.385164807134504	2.658752624303619	3.0	37.1578947368421	1.3725212464589236
14	278	B	926.0	111.15432883999989	3.7713043623145E-5	36.05551275463989	32.31098884280702	1.1158901056866437	112.0	3.0	172.0	15249.0	0.1857451403887689	61.22790841244511	22.825424421026653	4.0	0.622093023255814	88.0	6105.0	76.0	6.178056020035212E-4	24.166091947189145	0.6702467972551374	6.4031242374328485	24.596747752497688	7.0710678118654755	0.35963528668941347	0.3996803834887158	19.219773425913903	25.55996517182381	6.324555320336759	10.04987562112089	5.0990195135927845	1.9709427654336857	1.0	69.375	1.0954954954954954
14	281	A	759.0	100.08326103999991	4.863896524316257E-5	32.28002478313795	28.160255680657446	1.146297290379727	107.0	3.0	298.0	13770.0	0.3926218708827404	66.20938877799719	24.413111231467404	3.0	0.1912751677852349	116.0	4061.0	45.0	0.0032594630129954534	19.235384061671343	0.5958912420575121	3.1622776601683795	19.026297590440446	4.242640687119285	0.2	0.2853908964926964	36.86989764584402	63.43494882292201	10.0	16.401219466856727	5.830951894845301	2.8127859331777016	2.0	35.008620689655174	1.2853976852991873
