# Supplementary material for: Exploiting Single-Cell Quantitative Data to Map Genetic Variants Having Probabilistic Effects
Source: PLoS Genet. 2016 Aug 1;12(8):e1006213. doi: 10.1371/journal.pgen.1006213 (PMC4968810; doi:10.1371/journal.pgen.1006213)
Supplement: S1 Dataset — (ZIP) [file pgen.1006213.s007.zip › data/2014-10-07_morpho/segregants/gaelA11_A1B.xls]

image_number	cell_id	Cgroup	Agroup	Dgroup	C11-1_A1B	C11-2_A1B	C12-1_A1B	C12-2_A1B	C13_A1B	C101_A1B	C102_A1B	C103_A1B	C104_A1B	C105_A1B	C106_A1B	C107_A1B	C108_A1B	C109_A1B	C110_A1B	C111_A1B	C112_A1B	C113_A1B	C114_A1B	C115_A1B	C116_A1B	C117_A1B	C118_A1B	C126_A1B	C127_A1B	C128_A1B	A7-1_A1B	A7-2_A1B	A8-1_A1B	A8-2_A1B	A9_A1B	A101_A1B	A102_A1B	A103_A1B	A104_A1B	A120_A1B	A121_A1B	A122_A1B	A123_A1B	D14-3_A1B	D15-3_A1B	D16-3_A1B	D17-3_A1B	D104_A1B	D107_A1B
1	2	small	api	A1	971.0	242.0	100.5685423999999	45.041630520000005	5.939717894174739E-5	1213.0	148.02438647999992	36.6742416417845	31.78049716414141	28.38095376533931	39.902600262021	16.492422502470642	19.806693632761405	12.36931687685298	19.114233004379873	28.319254898739867	18.027756377319946	29.796876737711134	0.8326691374269167	1.1539857747463058	0.7215592736487346	0.44786997449810956	0.24922760041194644	149.0	3.0	35.12833614050059	2.0	173.0	218.0	30867.0	0.5384615384615384	0.1442704039571311	0.9885714285714285	-1.0	0.15173739432165706	64.8207986237538	21.84591852352485	10.0	1.04	110.0	7218.0	90.0	6.017680166541681E-4	21.587033144922902	0.5886156653428354
1	9	medium	iso	A1	1170.0	295.0	113.63961019999986	51.284271200000006	4.406342115451973E-5	1465.0	167.33809495999998	41.23105625617661	34.058772731852805	44.89713515627599	62.79479915339846	19.4164878389476	18.127405827913606	11.180339887498949	30.75351725460702	23.019032604976374	19.1049731745428	34.578801376103314	1.071112327007596	1.2105854952787558	0.8847886672894226	0.4512886933503409	0.25213675213675213	108.0	3.0	38.27531841800928	13.0	202.0	901.0	20801.0	0.0	0.14675767918088736	0.9395348837209302	-1.0	0.2215932739744874	63.051817398506635	24.602325267042627	3.0	0.6093023255813953	125.0	9974.0	114.0	0.0021903867060153554	28.600699292150182	0.693668847929785
1	15	medium	iso	A1	1143.0	339.0	109.1543288399999	55.11269832000001	3.123302915410356E-5	1482.0	167.09545427999993	39.56008088970496	35.17101079013795	43.25105395544576	44.80105712063938	20.591260281974	19.75594261498663	13.416407864998739	26.617741327066664	28.517804221914602	18.867962264113206	37.774559367454046	1.0422818431530425	1.1247922650206494	0.9266438573294312	0.5049062085369518	0.29658792650918636	82.0	3.0	37.44329045369811	44.0	235.0	2554.0	20495.0	0.38461538461538464	0.1882591093117409	0.8422939068100358	-1.0	0.21846159202613424	87.24820393728042	31.94662943849581	4.0	0.45161290322580644	119.0	10665.0	117.0	6.147919560528501E-4	27.459060435491963	0.6941103207561402
2	19	small	api	A1	913.0	121.0	95.42640679999994	29.798989840000004	3.947094436036871E-5	1034.0	127.63961019999986	36.0	31.0	31.607502246248913	37.874983651098205	11.40175425099138	13.698820201794707	12.806248474865697	15.0	22.0	15.264337522473747	24.43233053783867	0.8323165121546464	1.1612903225806452	0.7167169965776121	0.3122719469303126	0.13253012048192772	144.0	4.0	34.0147027033899	40.0	71.0	5353.0	12413.0	0.36363636363636365	0.10735009671179883	0.6396396396396397	-1.0	0.07719954480747197	62.094161791141566	22.37046945446769	5.0	1.2882882882882882	83.0	12924.0	209.0	5.090712157661275E-4	15.231546211727817	0.42309850588132825
2	22	small	api	A1	781.0	157.0	89.66904747999996	37.213203400000005	8.92571798607605E-5	938.0	129.29646443999985	33.015148038438355	29.0	10.619655276155129	22.708250191488133	12.083045973594572	16.934223426182815	11.180339887498949	7.69343816675536	27.0	16.278820596099706	19.929179722681965	0.7135282008215621	1.1384533806358053	0.6267522350568889	0.4150061191215413	0.20102432778489115	101.0	3.0	33.24154027718932	18.0	87.0	1709.0	11024.0	0.5454545454545454	0.11194029850746269	0.8285714285714286	-1.0	0.13997388882928047	88.60732415835224	40.090242538159146	4.0	0.7428571428571429	102.0	16745.0	238.0	2.986009722065319E-4	21.37755832643195	0.6475075714197259
2	23	medium	iso	A1	962.0	325.0	100.08326103999994	52.870057640000006	5.237318742416721E-5	1287.0	155.78174579999992	37.16180835212409	31.38470965295043	22.288429276524084	38.43551588048226	21.470910553583888	18.514835806230316	12.083045973594572	20.343466411445196	31.44843495173815	16.278820596099706	32.725823343768994	1.1596597873343732	1.1840736703654853	0.9793814492779185	0.5282607410131211	0.33783783783783783	101.0	3.0	33.97057550292606	76.0	249.0	3598.0	15096.0	0.6666666666666666	0.25252525252525254	0.7661538461538462	-1.0	0.2501588376075791	36.33636453228829	14.035668847618199	2.0	0.2153846153846154	95.0	10162.0	139.0	5.516525259533485E-4	24.698178070456937	0.6646118465611548
2	24	small	api	A1	1057.0	55.0	106.15432883999989	19.899494920000002	6.50743975511848E-5	1112.0	128.46803731999984	38.48376280978771	32.69556544854363	20.782658854713944	34.029493528626915	6.082762530298219	-1.0	12.165525060596439	10.186114126560962	22.48011282009314	18.027756377319946	18.201854289136666	-1.0	1.177033101640452	-1.0	0.18745815773554866	0.05203405865657521	83.0	7.0	36.6742416417845	50.0	56.0	8226.0	10438.0	0.8461538461538461	0.09532374100719425	0.5283018867924528	-1.0	0.022987094277872214	10.87048159266775	4.47213595499958	0.0	0.7641509433962265	128.0	20343.0	228.0	5.197067208138254E-4	23.259406699226016	0.6043953345775837
2	25	medium	iso	A1	1372.0	379.0	120.9116881599999	58.52691188000001	6.658708631777216E-5	1751.0	181.43860003999998	45.27692569068709	37.21558813185679	23.860175191342336	27.34987578006988	21.633307652783937	22.332932988550894	13.892443989449804	18.331633328424527	38.20979517942264	20.591260281974	39.90143411513482	0.968672930862882	1.2166118544269287	0.796205402189809	0.4840467681052685	0.2762390670553936	97.0	3.0	43.382023926967726	107.0	234.0	5073.0	12514.0	0.6153846153846154	0.1947458595088521	0.6862170087976539	-1.0	0.08970255240760425	53.97694760139771	21.990327586314223	4.0	0.20821114369501467	151.0	14677.0	132.0	4.924695809699707E-4	28.284271247461902	0.6246950475544243
3	30	small	api	A1	1033.0	229.0	106.1543288399999	43.627416960000005	3.369425174984158E-5	1262.0	152.6101729199999	37.53664875824692	33.301651610693426	47.3111314527614	58.14984003793265	17.72004514666935	16.21761816771699	10.44030650891055	28.23906861869534	20.569550363683494	17.11724276862369	33.24468646985755	1.0926416544904918	1.1271707841119087	0.9693665502086073	0.410981044642626	0.22168441432720232	132.0	4.0	34.713109915419565	6.0	110.0	283.0	7914.0	0.0	0.0919175911251981	0.9482758620689655	-1.0	0.1686174067618391	27.719495714843625	12.529964086141668	1.0	0.4224137931034483	97.0	9271.0	120.0	9.678099140900874E-4	27.80287754891569	0.7406861951896361
3	35	small	api	A1	1374.0	331.0	121.05382375999989	53.284271200000006	4.1204210155234314E-5	1705.0	176.75230851999996	44.77722635447622	37.589892258425	61.18920625702693	71.88247607083048	20.396078054371138	20.933596520639348	13.341664064126334	35.68778439623591	15.403076870225108	19.0	37.549461671526586	0.9743226890927105	1.1912039025448475	0.8179310754533297	0.440170079266896	0.24090247452692867	139.0	3.0	39.05124837953327	204.0	252.0	10488.0	16366.0	0.5714285714285714	0.26744868035190617	0.5526315789473685	-1.0	0.12750703045208742	67.82495522986214	25.03093275813478	5.0	0.3157894736842105	139.0	14007.0	134.0	0.001013598020859596	30.083217912982647	0.6718419241699042
3	37	small	api	A1	950.0	109.0	99.8406203599999	28.142135600000003	6.510067749782964E-5	1059.0	129.98275595999988	36.124783736376884	32.14031735997639	17.28918598474691	28.926425835253607	10.816653826391969	12.666226184243405	12.529964086141668	11.377230739962377	26.602101977521606	17.46424919657298	23.521929749455555	0.853976051670996	1.1239709717789612	0.7597847925906559	0.28187060034810096	0.11473684210526315	109.0	4.0	35.34119409414458	29.0	59.0	2383.0	7255.0	0.5833333333333334	0.08309726156751653	0.6704545454545454	-1.0	0.05896660283435724	67.79762810656231	33.49306719367536	1.0	0.5909090909090909	99.0	8990.0	103.0	8.761109564041225E-4	24.08318915758459	0.6666666666666667
3	41	small	N	A1	1101.0	81.0	107.56854239999988	23.313708480000003	2.8139860452437165E-5	1182.0	133.29646443999988	40.36087214122113	33.301651610693426	36.966954209440644	48.012787504183336	8.0	-1.0	13.038404810405298	16.94710653443539	19.098151870514894	17.26267650163207	22.8	-1.0	1.2119780908482307	-1.0	0.21673351669400354	0.07356948228882834	97.0	4.0	37.36308338453881	-1.0	-1.0	-1.0	-1.0	-1.0	-1.0	-1.0	-1.0	-1.0	-1.0	-1.0	-1.0	-1.0	86.0	12032.0	169.0	8.509333147770856E-4	25.495097567963924	0.631678559342265
4	49	medium	iso	A1	919.0	374.0	96.01219323999995	58.52691188000001	4.683778698833178E-5	1293.0	156.95331867999994	37.12142238654117	31.064449134018133	35.74801377629095	49.63546342690264	22.627416997969522	21.39474530285274	12.727922061357855	26.803929807408174	28.3603934581036	16.64331697709324	35.17856236403074	1.0576156284016347	1.1949808678850884	0.8850481684057698	0.6095779078153266	0.40696409140369966	142.0	3.0	33.1058907144937	25.0	189.0	2440.0	24584.0	0.4	0.16550657385924208	0.883177570093458	-1.0	0.20245142730595753	108.27949121414294	46.30589287593181	6.0	0.8130841121495327	151.0	10339.0	98.0	0.001657207229514383	24.0	0.6465269501284384
4	51	medium	iso	A1	1210.0	435.0	114.22539663999987	65.18376612	4.5025826333194846E-5	1645.0	181.82337632	41.88078318274385	34.66987164671943	47.106251007820674	47.34687429248726	24.73863375370596	22.449640423913337	13.0	31.279262240247686	30.343348562686227	19.4164878389476	42.52967220125306	1.1019612468872504	1.20798783478354	0.9122287618771521	0.5706591356862376	0.359504132231405	100.0	3.0	38.2099463490856	10.0	323.0	515.0	24114.0	0.23076923076923078	0.20243161094224923	0.96996996996997	-1.0	0.2240689941270587	56.472889888345456	19.4164878389476	4.0	0.46846846846846846	169.0	12213.0	103.0	0.002766558447003399	29.154759474226502	0.6961369214852493
4	54	medium	iso	A1	1204.0	320.0	113.15432883999988	51.870057640000006	5.495187929646534E-5	1524.0	167.43860003999993	41.773197148410844	34.713109915419565	46.037853493301384	56.83272501030298	19.6468827043885	19.83063800365393	13.92838827718412	29.588350530335706	24.1119278001711	19.026297590440446	35.34723001837582	0.9907337676563117	1.2033838872458726	0.8232898729629469	0.45840100128510525	0.26578073089701	84.0	4.0	37.656340767525464	7.0	203.0	242.0	10798.0	0.0	0.1377952755905512	0.9666666666666667	-1.0	0.12337960476047477	34.29842347590447	14.0	2.0	0.30952380952380953	123.0	13348.0	139.0	8.879049516257524E-4	30.479501308256342	0.7296425313094776
4	56	small	api	A1	1142.0	182.0	109.91168815999991	38.213203400000005	4.372381396718888E-5	1324.0	150.12489155999992	39.824615503479755	34.828149534535996	73.12373538328882	78.17390329621495	14.212670403551895	15.114273050059118	12.806248474865697	31.186741775108356	7.838487075785926	18.601075237738275	31.863062529262553	0.9403476010046214	1.143460563817472	0.8223699450248176	0.3476718813050395	0.159369527145359	106.0	3.0	35.84689665786984	62.0	131.0	3664.0	9519.0	0.45454545454545453	0.14577039274924472	0.6787564766839378	-1.0	0.10400682424193189	38.51463496229573	15.0	1.0	0.39378238341968913	118.0	8318.0	89.0	6.998979222989985E-4	28.30194339616981	0.7106645736152022
4	61	small	api	A1	1034.0	227.0	106.32590171999992	43.627416960000005	4.0737527920991895E-5	1261.0	152.3675322399999	39.84971769034255	31.32091952673165	38.081613593306315	49.13307061997176	15.264337522473747	17.616246373710034	10.816653826391969	22.082966982053804	24.23300501609513	17.08800749063506	29.201341347341085	0.8664920550415208	1.2723035687484137	0.6810419119502302	0.41031786473712717	0.21953578336557059	95.0	3.0	36.87817782917155	56.0	149.0	4239.0	15162.0	0.8	0.1625693893735131	0.7268292682926829	-1.0	0.10460042741408168	42.866915833029324	16.2886306862141	4.0	0.4	132.0	12483.0	126.0	5.634330067296288E-4	18.110770276274835	0.4544767523074303
4	62	medium	iso	B	1195.0	466.0	112.3969695199999	65.94112544	4.491652696779646E-5	1661.0	180.75230851999999	41.036569057366385	35.38361202590826	19.06257701453984	33.15925904603367	23.345235059857504	24.593812226171398	14.142135623730951	19.202385045846025	38.2663024625238	19.697715603592208	35.10695654039639	0.9492320606975593	1.1597620115017926	0.8184714202428349	0.586680634910414	0.3899581589958159	103.0	3.0	39.81205847478876	17.0	338.0	1047.0	28171.0	0.13333333333333333	0.21372667068031306	0.952112676056338	-1.0	0.23564571354142994	95.33838405748563	34.031935993087046	3.0	0.5352112676056338	193.0	17639.0	99.0	0.0033345558798056948	26.248809496813376	0.6396443489249624
5	63	large	api	B	984.0	928.0	99.32590171999995	96.32590171999993	5.3375255499121775E-5	1912.0	198.06601700000002	38.2099463490856	31.144823004794873	22.322858383755086	37.979811149550784	35.12833614050059	32.63894457333825	15.033296378372908	28.107864643094477	43.699076401573016	17.08800749063506	45.67534263304798	1.076270590232132	1.2268474392422466	0.8772652212543091	0.9697963980386806	0.943089430894309	87.0	3.0	36.6742416417845	95.0	302.0	6298.0	20688.0	0.0	0.20763598326359833	0.760705289672544	-1.0	0.2588514125297494	179.76589059924623	54.81188545748566	5.0	0.5591939546599496	200.0	15905.0	85.0	0.0041643489056221485	35.805027579936315	0.9370603992170526
5	67	small	api	A1	1153.0	218.0	109.4974745999999	43.870057640000006	2.3371727484497336E-5	1371.0	155.78174579999995	39.81205847478876	34.713109915419565	40.53284093861073	45.672598317601334	16.64331697709324	15.865115585707365	13.038404810405298	23.309520671674434	25.725151165534996	17.804493814764857	32.58438429270576	1.0490511012782626	1.1468882670493388	0.914693376345381	0.40064903597329216	0.18907198612315698	123.0	4.0	36.796738985948195	21.0	137.0	2084.0	21204.0	0.4166666666666667	0.11524434719183078	0.8670886075949367	-1.0	0.11479852325471741	96.6150862073599	44.586745639007106	6.0	0.759493670886076	121.0	6067.0	69.0	9.003467946335787E-4	25.179356624028344	0.6324555320336759
5	70	medium	iso	A1	1292.0	503.0	118.22539663999989	69.11269831999999	5.502710750067181E-5	1795.0	190.16652208	43.08131845707603	36.76955262170047	65.18580300946485	79.08411756830692	26.476404589747453	24.76005511392685	12.165525060596439	43.267013795253085	13.435028842544403	19.026297590440446	44.0643019243654	1.0693192914120455	1.1716574009021397	0.912655261332112	0.5845841949716639	0.3893188854489164	114.0	4.0	37.8549864614954	386.0	318.0	12583.0	12737.0	0.7692307692307693	0.39220055710306406	0.45170454545454547	-1.0	0.010724426601189203	52.26011134615758	19.209372712298546	2.0	0.07244318181818182	106.0	12943.0	177.0	6.80385084792433E-4	31.400636936215164	0.7288689868556626
5	73	medium	iso	A1	1038.0	280.0	103.84062035999995	47.627416960000005	4.639091160048183E-5	1318.0	153.88225087999993	38.47076812334269	32.38826948140329	44.51030440687077	56.26323665753492	17.69180601295413	18.952462578372593	13.45362404707371	26.773575112866872	21.643638614360068	17.204650534085253	32.19533603064092	0.9334832315217418	1.1877994329222141	0.7858929762453197	0.4586588253699068	0.2697495183044316	126.0	4.0	35.35533905932738	42.0	185.0	4735.0	25266.0	0.45454545454545453	0.17223065250379363	0.8149779735682819	-1.0	0.12855136962873923	109.79188497365779	45.479501308256346	5.0	0.7312775330396476	111.0	15082.0	166.0	4.6683775048109475E-4	25.019992006393608	0.6503637235985514
6	84	small	api	A1	838.0	93.0	92.42640679999994	25.556349160000003	5.2255657684047366E-5	931.0	120.81118307999986	34.0147027033899	30.01666203960727	56.309932474020215	71.61607144811009	10.44030650891055	13.011293180753793	11.40175425099138	21.16731715336277	12.226542695378322	14.422205101855956	22.305699366218388	0.8024034478259067	1.1331940459771037	0.7080900668993801	0.2765048436352285	0.11097852028639618	99.0	4.0	29.832867780352597	39.0	67.0	5788.0	10897.0	0.5833333333333334	0.11385606874328678	0.6320754716981132	-1.0	0.047174752347974094	28.871656000333974	10.778050766032289	5.0	0.7830188679245284	88.0	14695.0	227.0	4.0478820742007E-4	14.142135623730951	0.41576537496303173
6	87	small	api	A1	1364.0	217.0	121.98275595999989	41.870057640000006	3.0307000077320833E-5	1581.0	166.26702715999994	44.04543109109048	38.05259518088089	37.82015517069252	42.83892051177362	17.029386365926403	16.14103758087808	12.041594578792296	24.338506252396392	28.74968171815173	20.808652046684813	35.79510232210413	1.0550366592356324	1.1574882312684056	0.9114880227157868	0.34324570969465446	0.1590909090909091	117.0	3.0	41.182520563948	2.0	122.0	24.0	2067.0	0.3	0.0784313725490196	0.9838709677419355	-1.0	0.1558512086772963	0.0	0.0	0.0	0.0	166.0	14643.0	126.0	7.816666000950969E-4	28.861739379323623	0.6552720376293872
6	95	small	api	A1	1321.0	296.0	118.81118307999988	48.970562720000004	1.3655954883924886E-4	1617.0	170.61017291999997	42.579337712087536	37.48332962798263	85.22470808993194	89.51030440687079	19.235384061671343	21.48451595025566	13.341664064126334	38.79816100406432	1.2272122155780787	19.1049731745428	38.79957810730288	0.8953138207166565	1.135953986336917	0.7881602877276334	0.4121713247062471	0.22407267221801666	103.0	5.0	37.589892258425	11.0	205.0	1046.0	19386.0	0.5714285714285714	0.13358070500927643	0.9490740740740741	-1.0	0.16039696933874278	47.1667509910036	18.195574038541288	3.0	0.4351851851851852	134.0	12229.0	122.0	6.19294948303925E-4	29.154759474226502	0.6847161332420154
6	96	small	api	A1	943.0	111.0	100.84062035999993	27.142135600000003	6.627784698413761E-5	1054.0	130.81118307999986	37.05401462729781	30.066592756745816	19.402327838218127	32.14866215799424	10.295630140987	13.155043512438505	11.180339887498949	11.361791812157595	25.277223999034092	17.72004514666935	21.35202112983019	0.7826374828218668	1.2323981944706481	0.6350524419244488	0.26915875272388123	0.11770943796394485	117.0	4.0	36.6742416417845	22.0	71.0	1768.0	8614.0	0.36363636363636365	0.08823529411764706	0.7634408602150538	-1.0	0.06400642391716505	30.70531760686666	12.665274696415022	3.0	0.8924731182795699	102.0	12882.0	158.0	3.6805333052587465E-4	19.4164878389476	0.5240049704261576
7	103	small	api	A1	941.0	154.0	100.1543288399999	35.384776280000004	8.691231743278814E-5	1095.0	138.36753223999983	37.33630940518894	31.016124838541646	29.089971859716506	28.506537567992368	14.142135623730951	13.947931469006818	11.180339887498949	15.186289406558197	27.856478025467755	17.11724276862369	31.819805153394636	1.0139235093860095	1.203770928816795	0.8422894133044154	0.3533025151267145	0.1636556854410202	99.0	3.0	35.12833614050059	55.0	92.0	4668.0	10700.0	0.7272727272727273	0.13424657534246576	0.6258503401360545	-1.0	0.08652793682199937	51.83395508070225	23.618606934402592	3.0	0.5238095238095238	118.0	11280.0	134.0	7.139250361570288E-4	18.110770276274835	0.48507125007266594
7	105	medium	iso	A1	985.0	306.0	100.84062035999995	50.284271200000006	6.208073174779277E-5	1291.0	153.5391051199999	38.118237105091836	31.064449134018133	38.74423222960212	49.51398845800128	19.79898987322333	18.55084767343509	12.727922061357855	24.63387793646334	26.493307396162617	16.64331697709324	32.38893987971551	1.0672822192150058	1.2270694690461845	0.8697814151016379	0.49865095058405723	0.31065989847715736	180.0	3.0	34.438350715445125	501.0	229.0	17813.0	9565.0	0.6	0.5654531371030209	0.3136986301369863	0.03843333648230894	-1.0	34.176635919533624	14.142135623730951	1.0	0.07945205479452055	137.0	4981.0	49.0	3.341296621936525E-4	24.08318915758459	0.6318022811807201
7	108	medium	api	B	1032.0	271.0	104.15432883999989	50.11269832000001	4.1186468010599515E-5	1303.0	157.09545427999993	38.01315561749642	33.1058907144937	35.53767779197438	42.18444331578877	19.313207915827967	19.43555459563652	11.704699910719626	24.14953415699773	27.970852921187195	17.88854381999832	35.962525084645186	0.9937050070165725	1.1482293572863858	0.8654237942191261	0.48113889147115796	0.2625968992248062	134.0	4.0	35.77708763999664	6.0	107.0	744.0	18573.0	0.0	0.08672294704528012	0.9469026548672567	-1.0	0.23817954036970979	121.12259215533776	45.858454604030456	4.0	1.2212389380530972	240.0	7038.0	47.0	0.004594909083974047	23.021728866442675	0.605625302411
7	110	small	api	A1	873.0	213.0	95.25483391999994	41.213203400000005	4.6157800749266406E-5	1086.0	139.29646443999985	35.0	30.805843601498726	6.972769286026477	0.69869438298349	16.401219466856727	15.627855801667438	11.40175425099138	2.2	32.85091014195649	16.278820596099706	180.41341413541917	1.0494862299092096	1.136148078032092	0.9237231045859899	0.4326625925841521	0.24398625429553264	88.0	3.0	33.301651610693426	0.0	112.0	0.0	19647.0	0.0	0.10313075506445672	1.0	-1.0	0.14653027267035393	36.53760752981026	15.368833275902082	6.0	1.0446428571428572	100.0	10776.0	149.0	5.079742513479578E-4	21.2602916254693	0.6074369035848372
7	112	small	api	A1	818.0	131.0	91.59797967999994	31.556349160000003	6.577042721935297E-5	949.0	125.15432883999988	33.06055050963308	30.066592756745816	22.01128319791937	32.07868892488236	12.529964086141668	12.599453029642774	11.180339887498949	12.522477503191302	25.21070498851032	15.811388300841896	23.579114234830232	0.9944847650657834	1.0995775536360213	0.9044243962395168	0.34450922684368124	0.16014669926650366	130.0	9.0	31.622776601683793	85.0	86.0	6146.0	7227.0	0.6363636363636364	0.18018967334035826	0.5029239766081871	-1.0	0.026645963736657893	80.97379202233849	35.735437660042244	3.0	0.5263157894736842	89.0	14444.0	247.0	3.399371532874914E-4	23.08679276123039	0.6983184612882787
7	113	medium	iso	A1	982.0	301.0	100.91168815999993	50.041630520000005	4.593104481612974E-5	1283.0	152.9533186799999	37.05401462729781	32.0624390837628	26.64216523484015	36.78412558489691	18.027756377319946	21.05524072855526	13.601470508735444	18.675439273190154	29.879199068331474	17.46424919657298	31.188018532763497	0.8562123135866399	1.155682963809914	0.7408712773302325	0.495895286586196	0.3065173116089613	96.0	3.0	35.77708763999664	48.0	211.0	3804.0	23633.0	0.3333333333333333	0.20187061574434917	0.8146718146718147	-1.0	0.1616595424163385	111.81957352204373	46.38026014703915	3.0	0.5212355212355212	148.0	5523.0	57.0	8.066953656620256E-4	25.0	0.6746907251875056
8	121	medium	iso	A1	1300.0	357.0	122.39696951999989	61.35533900000001	5.071408450856826E-5	1657.0	186.16652208	43.965895873961216	36.40054944640259	46.410940820382734	54.603897851474414	21.400934559032695	26.181096523615352	9.899494936611665	32.50246518566507	26.235867714199603	19.72308292331602	39.87214535183537	0.8174193368764768	1.2078360503513303	0.6767634867652024	0.5012815206178323	0.2746153846153846	114.0	5.0	39.92492955535426	24.0	244.0	2030.0	27500.0	0.375	0.16173808086904043	0.9104477611940298	-1.0	0.2040270163272594	129.1281274955897	50.173003881006366	5.0	0.6604477611940298	96.0	15674.0	195.0	6.987107455441301E-4	33.83784863137726	0.76963855640248
8	126	small	api	A1	1194.0	68.0	111.91168815999988	22.313708480000003	5.325159191585744E-5	1262.0	137.0538237599999	43.01162633521314	34.48187929913333	53.35592914454993	79.53259178672022	8.06225774829855	-1.0	14.035668847618199	22.296297111064536	10.933278802164228	16.76305461424021	22.673622230552223	-1.0	1.2473689720355292	-1.0	0.19938675617240395	0.05695142378559464	146.0	9.0	36.61966684720111	133.0	24.0	10465.0	1964.0	0.4	0.12440570522979398	0.15286624203821655	0.03278583664207016	-1.0	41.60952813225184	15.634675599611887	1.0	0.42038216560509556	100.0	16181.0	220.0	1.8915644281651097E-4	26.0	0.6044877214678602
8	127	small	api	A1	982.0	219.0	99.91168815999994	41.041630520000005	5.3147012955102375E-5	1201.0	143.78174579999992	36.68787265568828	32.57299494980466	13.355340962907434	25.063258654718652	16.278820596099706	18.150860692917075	13.45362404707371	10.657472665954026	30.730978270268114	16.1245154965971	25.15817728488136	0.896862185849518	1.1263278894748454	0.7962709564687095	0.4107790717566035	0.2230142566191446	128.0	3.0	35.35533905932738	14.0	142.0	1087.0	15808.0	0.18181818181818182	0.1298917568692756	0.9102564102564102	-1.0	0.1208913752431843	65.07835459382463	28.734216459157	7.0	0.6153846153846154	126.0	15861.0	162.0	3.580422896492789E-4	22.20360331117452	0.605202801469383
8	135	small	api	A1	959.0	97.0	99.08326103999993	25.727922040000003	5.232437489270538E-5	1056.0	126.81118307999985	35.90264614203248	32.984845004941285	25.039784319675988	36.523703795383085	9.219544457292887	15.420628573066493	14.142135623730951	12.450335783932134	22.555813128378965	16.401219466856727	20.919473971623955	0.5978708593886792	1.088458840314517	0.5492820097964575	0.25965962131195536	0.10114702815432743	163.0	5.0	33.83784863137726	52.0	38.0	4665.0	3480.0	0.36363636363636365	0.08522727272727272	0.4222222222222222	4.3345504031995773E-4	-1.0	22.465687761990313	7.6212327846342935	2.0	0.5222222222222223	137.0	9144.0	87.0	0.0018144462702505693	18.681541692269406	0.5203388524167379
8	138	small	api	A1	1057.0	106.0	105.7401152799999	26.970562720000004	6.242892139469682E-5	1163.0	134.7106779999999	39.21734310225516	32.89376840679705	27.533548175164185	43.32148315027291	9.848857801796104	13.251012816036067	12.529964086141668	15.860329915216324	22.466261416472296	17.26267650163207	23.116941708366703	0.7432532092850477	1.1922423304394465	0.6234078343880756	0.2550646237578041	0.10028382213812677	84.0	3.0	36.345563690772494	41.0	70.0	3134.0	5597.0	0.5	0.09544282029234738	0.6306306306306306	-1.0	0.045780959829543076	19.446972815209225	8.16227766016838	2.0	0.3783783783783784	106.0	14804.0	183.0	8.123898089750253E-4	23.769728648009426	0.6061024732356887
9	145	medium	iso	A1	1220.0	385.0	114.39696951999987	60.11269832000001	6.446805334213437E-5	1605.0	177.33809496	42.20189569201838	35.608987629529715	26.24496635329632	43.75823392329275	23.194827009486403	20.233611802189046	12.041594578792296	25.28322442638047	33.025370230541746	19.235384061671343	36.556691904168375	1.1463512909236	1.185147304132323	0.9672648175687101	0.525474569581938	0.3155737704918033	115.0	3.0	39.293765408777	31.0	282.0	1859.0	23044.0	0.38461538461538464	0.19501557632398753	0.9009584664536742	-1.0	0.13846253756537566	65.76833055100498	23.347613861662083	2.0	0.3865814696485623	131.0	21615.0	224.0	5.604044453952135E-4	29.68164415931166	0.7033249021779211
9	153	small	api	A1	1017.0	74.0	102.25483391999992	21.727922040000003	3.316699016538038E-5	1091.0	125.98275595999986	38.01315561749642	33.0	40.23635830927381	54.80249671524524	7.211102550927978	-1.0	12.727922061357855	16.04707607382202	17.0	17.029386365926403	19.637377482437802	-1.0	1.1519138065908008	-1.0	0.21248796958585894	0.0727630285152409	134.0	5.0	35.510561809129406	62.0	28.0	10184.0	4530.0	0.6	0.08249312557286893	0.3111111111111111	0.040967333013250284	-1.0	86.48054288170462	33.622776601683796	4.0	1.1555555555555554	93.0	16173.0	195.0	7.395125937252737E-4	21.18962010041709	0.5574285995521004
9	154	medium	iso	A1	1033.0	380.0	102.84062035999992	56.870057640000006	5.815504625887535E-5	1413.0	162.12489155999995	38.897300677553446	32.89376840679705	38.081613593306315	49.39870535499554	21.095023109728988	21.84581080093303	14.422205101855956	26.814200004420524	26.66158492861462	17.08800749063506	35.316387003928305	0.9656324181306204	1.182512754285576	0.8165936600946131	0.5529921682786711	0.36786060019361083	124.0	4.0	35.84689665786984	1.0	235.0	68.0	24606.0	0.07692307692307693	0.1670205237084218	0.9957627118644068	-1.0	0.2125830119409583	53.773711511924	20.675156892085564	6.0	0.3771186440677966	112.0	11301.0	138.0	3.799866221220972E-4	25.0	0.6427181209113261
9	160	medium	iso	A1	1076.0	276.0	105.3259017199999	48.041630520000005	3.137421276240627E-5	1352.0	155.78174579999995	38.48376280978771	33.61547262794322	24.19758170952045	30.924305691730297	19.4164878389476	18.72309422428128	13.038404810405298	17.92963966154863	32.157810540536836	18.439088914585774	34.88900158560895	1.0370341358303417	1.144822898542193	0.9058467795769034	0.4561236100091947	0.25650557620817843	81.0	3.0	36.40054944640259	4.0	175.0	311.0	20970.0	0.16666666666666666	0.13239644970414202	0.9776536312849162	-1.0	0.22125948532900952	42.93562526683665	18.278820596099706	3.0	0.547486033519553	130.0	14980.0	175.0	0.0015000701137634334	24.698178070456937	0.6417817871015296
10	163	small	api	A1	1005.0	53.0	100.6690474799999	19.485281360000002	4.361301812124401E-5	1058.0	122.56854239999986	37.013511046643494	33.421549934136806	18.60496547380231	33.14699583225598	6.324555320336759	-1.0	13.0	8.915663244811936	21.513065714095223	16.64331697709324	16.305494185243216	-1.0	1.1074744025811278	-1.0	0.1935578198837252	0.0527363184079602	101.0	7.0	35.35533905932738	91.0	16.0	16304.0	2162.0	0.5384615384615384	0.10113421550094517	0.14953271028037382	0.06052554035313807	-1.0	42.66198276391058	20.8806130178211	3.0	0.8411214953271028	115.0	11743.0	161.0	9.361366116926139E-4	21.633307652783937	0.5844705633443471
10	164	medium	iso	B	866.0	417.0	91.91168815999993	60.284271200000006	5.088512357242792E-5	1283.0	154.61017291999994	35.35533905932738	29.698484809834994	37.874983651098205	47.48955292199915	23.021728866442675	22.785691852656925	14.035668847618199	26.870057685088806	27.577164466275356	16.1245154965971	36.45107070520091	1.0103590013993027	1.1904761904761907	0.8487015611754141	0.6558934168966314	0.4815242494226328	109.0	5.0	32.28002478313795	2.0	216.0	119.0	19325.0	0.0	0.16991426344505067	0.9908256880733946	-1.0	0.26411651613836096	62.17082304234827	20.64959762404444	2.0	0.3761467889908257	157.0	10340.0	95.0	0.0051355298385936474	24.041630560342615	0.6799999999999999
10	172	small	api	A1	1001.0	66.0	102.3259017199999	21.727922040000003	4.395915711249612E-5	1067.0	126.46803731999985	38.01315561749642	31.304951684997057	33.83511982245142	42.87890360333853	8.54400374531753	-1.0	13.0	14.758048651498612	21.01903898849802	17.4928556845359	21.688624891959893	-1.0	1.2142857142857142	-1.0	0.21234039157998658	0.06593406593406594	98.0	4.0	35.608987629529715	54.0	48.0	10111.0	8099.0	0.8461538461538461	0.09559512652296158	0.47058823529411764	-1.0	0.0010995260046071996	60.16240113952401	25.685339390596006	6.0	0.9215686274509803	96.0	11378.0	154.0	3.6271093087606094E-4	23.08679276123039	0.6073369176066027
10	178	small	api	A1	820.0	108.0	92.01219323999993	28.556349160000003	4.8412760017899286E-5	928.0	122.56854239999986	33.06055050963308	30.066592756745816	22.98871680208063	23.096821918160856	11.180339887498949	12.285618503008275	11.661903789690601	10.495892979727975	24.7450719148439	15.652475842498529	26.755709937669877	0.9100347601353008	1.0995775536360213	0.8276221691922039	0.3103539667347682	0.13170731707317074	110.0	8.0	31.953090617340916	24.0	80.0	2565.0	12472.0	0.45454545454545453	0.11206896551724138	0.7692307692307693	-1.0	0.11352232103991208	32.61725785388603	14.403124237432849	3.0	0.8846153846153846	167.0	10540.0	91.0	0.003970210128183027	18.027756377319946	0.545295105478267
10	180	small	api	A1	1066.0	64.0	107.08326103999988	21.727922040000003	5.473077714335025E-5	1130.0	130.81118307999986	41.19465984809196	31.144823004794873	28.090728189459217	39.26226532994358	7.211102550927978	-1.0	12.806248474865697	13.229870133889287	22.379321272517554	18.384776310850235	20.904526011998666	-1.0	1.322680814135623	-1.0	0.2029068019499682	0.0600375234521576	80.0	19.0	38.3275357934736	96.0	36.0	8782.0	2672.0	0.5454545454545454	0.1168141592920354	0.2727272727272727	0.06227277622222747	-1.0	21.176317847036067	10.44766094595442	1.0	0.2878787878787879	80.0	6865.0	102.0	0.0011087084653767635	27.65863337187866	0.6714130781482771
11	181	small	api	A1	952.0	84.0	100.9116881599999	22.727922040000003	4.715826777432908E-5	1036.0	126.46803731999982	36.40054944640259	31.953090617340916	47.39702853005957	56.46217953689555	8.602325267042627	-1.0	11.40175425099138	18.598620358652493	16.054785001661006	16.55294535724685	22.313311133286813	-1.0	1.13918712534956	-1.0	0.22522586287491186	0.08823529411764706	102.0	4.0	33.24154027718932	57.0	48.0	6068.0	5996.0	0.6	0.10135135135135136	0.45714285714285713	-1.0	0.021445223770879457	60.35318108536128	27.23496313477144	3.0	0.780952380952381	115.0	17619.0	203.0	0.0010591068296961852	26.570660511172846	0.7299521824607728
11	182	medium	iso	A1	949.0	325.0	98.84062035999993	53.455844080000006	6.781514634291955E-5	1274.0	154.71067799999994	37.33630940518894	30.265491900843113	42.96908576314689	54.4066772470358	19.235384061671343	22.01004609337537	13.92838827718412	26.622877725077334	22.7982417157006	16.401219466856727	32.73967766661185	0.873936564242855	1.233626386364758	0.7084288840628364	0.5408286986190668	0.3424657534246575	121.0	12.0	34.058772731852805	17.0	110.0	1000.0	8135.0	0.07142857142857142	0.09968602825745683	0.8661417322834646	-1.0	0.16953896614378397	53.73808422910911	26.492422502470642	2.0	0.5118110236220472	82.0	5821.0	92.0	3.430788941444639E-4	25.317977802344327	0.6781060636599952
11	184	medium	iso	A1	1026.0	322.0	104.08326103999993	52.284271200000006	6.0204605535424796E-5	1348.0	159.19595935999996	38.63935817272331	31.575306807693888	29.528671834479837	47.30737299696219	20.0	19.184246026714522	12.806248474865697	23.007628543570682	28.091571853986437	17.08800749063506	31.30281690140846	1.042522076298934	1.2237207514103439	0.8519280849797002	0.502331217119598	0.3138401559454191	122.0	3.0	36.6742416417845	44.0	227.0	2324.0	16301.0	0.45454545454545453	0.2010385756676558	0.8376383763837638	-1.0	0.20277829709944242	41.210461469935154	15.264337522473747	2.0	0.2767527675276753	104.0	11337.0	140.0	5.15258826197774E-4	27.294688127912362	0.7063960018668349
11	188	small	api	A1	788.0	105.0	87.84062035999995	29.384776280000004	4.4361100812854956E-5	893.0	119.63961019999986	32.0	30.0	15.945395900922847	18.434948822922024	9.486832980505138	14.144595886022618	12.649110640673518	7.0	23.0	14.560219778561036	22.13594362117864	0.6707037130611713	1.0666666666666667	0.6287847309948481	0.3345237790850231	0.13324873096446702	88.0	7.0	31.32091952673165	40.0	72.0	5668.0	12560.0	0.6153846153846154	0.12541993281075028	0.6428571428571429	-1.0	0.07192810319955212	47.86986565685703	21.651964870839635	2.0	1.1071428571428572	82.0	7555.0	115.0	4.488772870939339E-4	21.0	0.65625
11	192	small	api	A1	1293.0	98.0	119.32590171999986	26.313708480000003	8.61845707605309E-5	1391.0	147.63961019999994	45.09988913511872	35.05709628591621	53.82974466790907	75.37912601136834	9.486832980505138	-1.0	13.341664064126334	24.412476862225034	13.634899938704594	19.209372712298546	25.229476114821637	-1.0	1.2864696142343395	-1.0	0.22051967008592602	0.07579273008507348	141.0	4.0	38.28837943815329	62.0	89.0	4888.0	7006.0	0.6428571428571429	0.10855499640546369	0.5894039735099338	-1.0	0.048826690521207396	21.80803743426929	10.778050766032289	1.0	0.2582781456953642	98.0	12759.0	169.0	8.628834722737795E-4	30.805843601498726	0.6830580782406093
11	195	small	api	A1	1050.0	115.0	105.49747459999992	30.384776280000004	4.3730668840756505E-5	1165.0	138.71067799999992	38.948684188300895	33.12099032335839	32.74497542626111	40.81940743203555	11.704699910719626	13.14051457637909	11.40175425099138	16.791324626993266	24.184059479498693	18.35755975068582	25.687495777216895	0.8907337564816197	1.1759516792235694	0.7574577869302701	0.2880142524283707	0.10952380952380952	106.0	4.0	36.235341863986875	42.0	97.0	5120.0	17459.0	0.75	0.11931330472103004	0.697841726618705	-1.0	0.11509345318920094	98.39046487608447	40.25004172277575	3.0	1.0935251798561152	117.0	8388.0	95.0	4.026503080318133E-4	22.360679774997898	0.5741061666394991
11	200	small	N	A1	1025.0	123.0	107.8111830799999	31.970562720000004	8.743568730330435E-5	1148.0	141.78174579999984	40.311288741492746	30.4138126514911	24.77514056883193	43.994913994745815	12.0	13.027672862911793	10.0	16.149322443514944	26.895674323156452	20.248456731316587	23.250000000000007	0.9211161599062367	1.3254270092150515	0.6949580425796084	0.2965421750012395	0.12	96.0	4.0	38.48376280978771	-1.0	-1.0	-1.0	-1.0	-1.0	-1.0	-1.0	-1.0	-1.0	-1.0	-1.0	-1.0	-1.0	78.0	6447.0	109.0	2.7103517120946315E-4	24.839484696748443	0.6161917783387797
11	201	small	api	A1	941.0	179.0	99.91168815999991	38.798989840000004	4.251690183674537E-5	1120.0	141.5391051199999	36.235341863986875	31.304951684997057	16.557071375636653	20.3848310198887	15.132745950421556	14.054806719473241	10.04987562112089	10.155830773760222	30.857738089497097	17.26267650163207	29.15628539138813	1.0766954147761283	1.1574955370831226	0.9301940096368667	0.3883328422783407	0.1902231668437832	71.0	4.0	35.17101079013795	16.0	151.0	657.0	9224.0	0.0	0.14910714285714285	0.9041916167664671	-1.0	0.1775087920768834	22.22929753251347	9.055385138137417	1.0	0.3712574850299401	98.0	15481.0	190.0	9.725324142375957E-4	18.788294228055936	0.5185074367058479
12	208	small	api	A1	1247.0	275.0	115.05382375999984	50.284271200000006	3.108317850682208E-5	1522.0	167.33809495999995	41.72529209005013	36.069377593742864	49.98772151506532	57.85967997070715	19.4164878389476	17.40184127346618	12.36931687685298	30.43717458607907	22.37354936060761	19.026297590440446	35.94597602837237	1.1157720343394522	1.1568065454306156	0.9645277671938756	0.43704997849434424	0.22052927024859664	129.0	3.0	38.118237105091836	27.0	180.0	1738.0	16929.0	0.5384615384615384	0.1360052562417871	0.8695652173913043	-1.0	0.19658742112985828	138.38239572877046	50.7057894737623	3.0	0.46859903381642515	101.0	10384.0	134.0	0.0011351119320322709	30.479501308256342	0.7304802382803337
12	218	small	api	A1	956.0	223.0	100.3259017199999	42.213203400000005	4.222138632601585E-5	1179.0	144.95331867999988	36.61966684720111	30.805843601498726	28.23744553816726	33.20657031508952	16.15549442140351	18.72554299247712	11.704699910719626	16.138868834225097	28.59847019275066	17.0	29.468818527930488	0.8627517198243003	1.1887246887606588	0.7257792556860145	0.42076076742188734	0.23326359832635984	110.0	3.0	34.9857113690718	99.0	140.0	3460.0	6265.0	0.6666666666666666	0.20271416454622562	0.5857740585774058	-1.0	0.07584657956060695	20.09975124224178	10.04987562112089	1.0	0.1589958158995816	117.0	8435.0	106.0	0.0014667258492531993	19.235384061671343	0.5252746875588118
12	221	small	api	A1	828.0	198.0	94.91168815999993	41.213203400000005	7.410321021179986E-5	1026.0	138.1248915599999	33.95585369269929	29.832867780352597	24.65589874408161	25.721751936903644	14.317821063276353	16.145242262371305	10.44030650891055	13.016901415588105	28.357984429413815	16.278820596099706	29.99278156383008	0.8868136402416205	1.1382028017789836	0.7791350002438512	0.43422685023285795	0.2391304347826087	103.0	4.0	34.058772731852805	57.0	111.0	3874.0	7993.0	0.9090909090909091	0.16374269005847952	0.6607142857142857	-1.0	0.02776826994866063	45.3978834912989	15.652475842498529	4.0	0.5178571428571429	101.0	14660.0	210.0	0.0027551398582125607	21.095023109728988	0.6212484981422964
12	226	small	E	A1	864.0	64.0	92.25483391999994	20.0710678	3.897961072058445E-5	928.0	114.3259017199999	34.058772731852805	31.064449134018133	26.56505117707799	29.931511840507792	6.708203932499369	-1.0	13.038404810405298	10.15890979760437	19.346874538388498	15.231546211727817	20.359987374077033	-1.0	1.0963906871458293	-1.0	0.2175611504260569	0.07407407407407407	65.0	3.0	32.89376840679705	61.0	15.0	5918.0	1108.0	0.75	0.08189655172413793	0.19736842105263158	0.07110635365692883	-1.0	19.30344551311661	6.47213595499958	1.0	0.5263157894736842	89.0	14566.0	204.0	7.731456211855534E-4	16.278820596099706	0.47796263019410723
12	228	small	api	A1	929.0	129.0	101.4974745999999	34.384776280000004	4.970759636565952E-5	1058.0	138.7106779999999	36.87817782917155	30.59411708155671	15.543679226701443	16.081651956813715	12.529964086141668	12.641464306839772	8.602325267042627	8.026426939290278	28.2407234598985	17.0	28.975541949202594	0.9911798018020922	1.2054009511326316	0.8222822463104491	0.3387746977499678	0.13885898815931108	80.0	4.0	35.84689665786984	33.0	83.0	2911.0	8569.0	0.625	0.10964083175803403	0.7155172413793104	-1.0	0.08390411034027001	68.04052063665635	29.171704988195845	4.0	0.6206896551724138	108.0	14912.0	179.0	4.886227810921029E-4	25.495097567963924	0.6913328984437153
13	232	small	api	A1	1035.0	213.0	104.08326103999993	41.384776280000004	2.868299313092273E-5	1248.0	147.8822508799999	37.48332962798263	32.38826948140329	29.184599972472654	38.27852638118247	16.278820596099706	17.28274399545767	12.041594578792296	18.781682603629726	27.756963073195006	17.804493814764857	30.318226718661897	0.9419118052305919	1.1573118980470636	0.8138789610821817	0.39761221801165075	0.20579710144927535	130.0	3.0	36.05551275463989	32.0	138.0	4570.0	21415.0	0.0	0.1362179487179487	0.8117647058823529	-1.0	0.14146108737240717	45.64239918570057	19.12116734070352	8.0	0.7705882352941177	140.0	8262.0	88.0	8.546281339305223E-4	20.248456731316587	0.5401989879842585
13	236	small	api	A1	937.0	129.0	98.25483391999994	31.142135600000003	5.423477698257992E-5	1066.0	131.39696951999989	38.897300677553446	29.410882339705484	28.145223649878005	59.602679076727185	12.041594578792296	14.545326585198957	13.038404810405298	18.33032080839102	20.91062732822991	16.278820596099706	21.251626075937896	0.8278669102586936	1.3225479000689837	0.6259636495702819	0.3169527071345542	0.1376734258271078	103.0	12.0	34.713109915419565	67.0	95.0	3549.0	5730.0	0.6666666666666666	0.15196998123827393	0.5864197530864198	-1.0	0.03965082640860293	27.11427989936296	12.207876542506616	2.0	0.41975308641975306	88.0	4948.0	72.0	7.484024283707769E-4	23.769728648009426	0.6110894132488294
13	237	small	api	A1	958.0	77.0	100.42640679999992	22.313708480000003	5.353282656752251E-5	1035.0	125.15432883999986	35.77708763999664	32.2490309931942	18.43494882292201	18.43494882292201	8.48528137423857	-1.0	11.313708498984761	8.049844718999243	24.558877448663274	16.97056274847714	25.45584412271571	-1.0	1.1094003924504583	-1.0	0.22218965301066632	0.08037578288100208	109.0	4.0	35.38361202590826	52.0	39.0	7682.0	6245.0	0.4444444444444444	0.08792270531400966	0.42857142857142855	0.0014190808496379033	-1.0	35.50403601872561	15.837538486235234	3.0	1.0769230769230769	95.0	6772.0	88.0	6.700276995589767E-4	18.384776310850235	0.5138701197773616
13	240	small	api	A1	1136.0	95.0	112.2253966399999	30.213203400000005	6.269749602903821E-5	1231.0	144.85281359999988	39.81205847478876	34.88552708502482	59.697319279511916	70.43287090194669	10.04987562112089	-1.0	10.04987562112089	24.43983148010692	13.5013009507368	18.110770276274835	25.93774265079742	-1.0	1.1412199213088208	-1.0	0.2692189495833893	0.08362676056338028	112.0	4.0	35.90264614203248	88.0	74.0	7717.0	6727.0	0.8181818181818182	0.13160032493907392	0.4567901234567901	-1.0	0.010919139626899485	26.353413488112707	10.885661164744507	3.0	0.35185185185185186	107.0	10825.0	120.0	4.488489273536677E-4	25.632011235952593	0.6438253187080046
13	248	small	api	A1	1108.0	261.0	109.15432883999989	48.284271200000006	8.216339279656628E-5	1369.0	160.26702715999988	40.718546143004666	32.69556544854363	28.358963446130048	44.116897998513224	18.027756377319946	18.265247836874234	10.770329614269007	21.145155747362494	30.707528260372126	19.026297590440446	30.375534717950064	0.9869976327901319	1.2453843689318547	0.7925245068208646	0.44234866095668857	0.2355595667870036	91.0	3.0	38.47076812334269	7.0	184.0	425.0	17666.0	0.09090909090909091	0.13951789627465302	0.9633507853403142	-1.0	0.18346351853175846	58.619979585128725	21.741500310872276	3.0	0.7958115183246073	123.0	16074.0	182.0	7.310517314438337E-4	26.570660511172846	0.6525444306841396
13	249	small	api	A1	1045.0	103.0	105.91168815999991	27.384776280000004	6.718967224937846E-5	1148.0	135.29646443999988	39.56008088970496	31.953090617340916	31.258485308574564	32.035491339580744	10.198039027185569	14.3347556279964	12.165525060596439	14.408463966218422	24.097825441089622	17.26267650163207	27.163001147176526	0.7114205007630794	1.2380674333967476	0.5746217706504356	0.2585623622449493	0.09856459330143541	85.0	3.0	37.21558813185679	63.0	68.0	6747.0	6692.0	0.6153846153846154	0.11411149825783973	0.5190839694656488	0.010016597171208848	-1.0	93.98541526716221	41.085770515255376	3.0	0.7251908396946565	117.0	10539.0	112.0	0.0020500501058005063	21.213203435596427	0.5362275040523719
14	255	medium	api	A1	995.0	287.0	100.7401152799999	48.627416960000005	6.44127886940843E-5	1282.0	151.7817457999999	37.12142238654117	32.64965543462902	26.177923422927037	33.59552012085297	18.110770276274835	18.806477455117818	12.041594578792296	16.701946211651325	31.302014872599297	18.027756377319946	30.184617127124735	0.9630070447534202	1.1369621483713819	0.8470000924242377	0.48270162114509796	0.2884422110552764	116.0	3.0	35.6931365951495	2.0	192.0	216.0	30959.0	0.0	0.15132605304212168	0.9896907216494846	-1.0	0.20495793799753143	82.67503226273001	28.734216459157	9.0	1.0206185567010309	122.0	6700.0	67.0	0.0011098182640582293	27.294688127912362	0.7352813112519199
14	265	small	api	A1	937.0	148.0	98.84062035999992	33.384776280000004	6.522988012413607E-5	1085.0	134.22539663999987	35.73513677041127	30.675723300355934	26.12090674396606	33.412271983902684	12.806248474865697	13.923350263678179	12.806248474865697	14.299651440626596	25.916259323892636	16.278820596099706	25.968226074033215	0.9197677449998034	1.1649321654298739	0.789546183283898	0.3377637266784151	0.15795090715048027	144.0	4.0	34.713109915419565	38.0	109.0	2802.0	10904.0	0.45454545454545453	0.13548387096774195	0.7414965986394558	-1.0	0.12416253191699812	25.747862212648716	9.899494936611665	4.0	0.5306122448979592	105.0	9856.0	137.0	7.44873786322236E-4	18.867962264113206	0.5279946844847645
14	271	small	api	A1	1086.0	216.0	107.81118307999989	43.384776280000004	5.551254543633569E-5	1302.0	154.02438647999992	40.45985664828782	32.64965543462902	39.07763697853354	53.58944813003316	16.0312195418814	16.291258170444017	12.041594578792296	23.677790268209975	23.46119705715368	17.26267650163207	29.42128030866356	0.9840381494270107	1.2392123625713707	0.7940835478635216	0.40241443457500037	0.19889502762430938	107.0	4.0	36.76955262170047	8.0	137.0	877.0	23272.0	0.38461538461538464	0.11136712749615975	0.9448275862068966	-1.0	0.14935904621383686	114.50716431663531	46.772660397271295	7.0	1.1241379310344828	109.0	10541.0	131.0	5.901845219560078E-4	26.627053911388696	0.6581104362987282
14	272	small	N	A1	876.0	50.0	93.66904747999993	18.727922040000003	6.752698330612029E-5	926.0	114.81118307999986	36.138621999185304	29.832867780352597	23.148462985306644	32.855721950432994	6.324555320336759	-1.0	13.601470508735444	9.71260055261412	19.84388508535813	16.278820596099706	17.90257191482421	-1.0	1.2113693616470076	-1.0	0.19993714619547892	0.05707762557077625	124.0	4.0	33.54101966249684	-1.0	-1.0	-1.0	-1.0	-1.0	-1.0	-1.0	-1.0	-1.0	-1.0	-1.0	-1.0	-1.0	77.0	3524.0	57.0	8.786634174040394E-4	16.1245154965971	0.4461851228572192
14	273	medium	iso	A1	836.0	212.0	92.84062035999993	41.455844080000006	4.7844532606606826E-5	1048.0	136.7106779999999	35.12833614050059	29.068883707497267	23.03504448918528	40.10090754621223	15.556349186104045	16.836588677782185	11.313708498984761	16.25468390293828	26.21359690545907	16.1245154965971	25.234873253594913	0.9239608737744147	1.2084515007172605	0.7645825034980799	0.44652700422778646	0.2535885167464115	109.0	3.0	33.1058907144937	16.0	143.0	1610.0	22248.0	0.3333333333333333	0.15171755725190839	0.89937106918239	-1.0	0.15696167575005515	105.18564846304011	42.8645063867792	5.0	0.949685534591195	104.0	7852.0	90.0	2.3775789568561078E-4	18.027756377319946	0.5131969901795367
14	274	small	api	A1	1019.0	74.0	101.6690474799999	22.313708480000003	4.5126326925578956E-5	1093.0	125.98275595999988	38.05259518088089	33.015148038438355	20.616590226473477	30.677280021796435	7.211102550927978	-1.0	14.422205101855956	9.828501793956807	21.838460307994545	17.46424919657298	19.263945386050462	-1.0	1.1525798744436226	-1.0	0.21947396019805834	0.07262021589793916	76.0	4.0	35.84689665786984	61.0	35.0	11138.0	6828.0	0.46153846153846156	0.0878316559926807	0.3645833333333333	0.012738625905046763	-1.0	34.25532339768363	13.60258416907893	8.0	0.90625	94.0	6994.0	97.0	4.7662744142808395E-4	15.231546211727817	0.40027614777193277
[truncated: 27 more columns]
