# Supplementary material for: Exploiting Single-Cell Quantitative Data to Map Genetic Variants Having Probabilistic Effects
Source: PLoS Genet. 2016 Aug 1;12(8):e1006213. doi: 10.1371/journal.pgen.1006213 (PMC4968810; doi:10.1371/journal.pgen.1006213)
Supplement: S1 Dataset — (ZIP) [file pgen.1006213.s007.zip › data/2014-10-07_morpho/segregants/gaelA11_C.xls]

image_number	cell_id	Cgroup	Agroup	C11-1_C	C11-2_C	C12-1_C	C12-2_C	C13_C	C101_C	C102_C	C103_C	C104_C	C105_C	C106_C	C107_C	C108_C	C109_C	C110_C	C111_C	C112_C	C113_C	C114_C	C115_C	C116_C	C117_C	C118_C	C126_C	C127_C	C128_C	A7-1_C	A7-2_C	A8-1_C	A8-2_C	A9_C	A101_C	A102_C	A103_C	A104_C	A120_C	A121_C	A122_C	A123_C	D14-1_C	D14-2_C	D14-3_C	D15-1_C	D15-2_C	D15-3_C	D16-1_C
2	21	large	F	1107.0	590.0	106.81118307999988	75.35533899999999	5.573991438784375E-5	1697.0	184.99494919999998	40.45985664828782	33.301651610693426	38.37733340461899	56.59505841021381	26.1725046566048	27.08362821749273	13.038404810405298	33.39112176654664	30.14865483961785	18.439088914585774	39.99892962791075	0.9663588809604374	1.2149504511450668	0.7953895404126672	0.7055004619091246	0.5329719963866305	133.0	4.0	38.62641583165593	209.0	117.0	19854.0	11559.0	0.7142857142857143	0.19210371243370655	0.3588957055214724	0.0174489169661571	-1.0	174.49511119231883	56.0	4.0	0.8711656441717791	74.0	59.0	133.0	7795.0	6116.0	13911.0	151.0
3	32	large	E	832.0	588.0	92.08326103999994	77.59797967999998	6.694516419709008E-5	1420.0	172.50966783999996	33.1058907144937	30.870698080866262	36.32682595212023	36.32682595212023	25.495097567963924	31.320981199852273	11.40175425099138	24.164883733207077	33.36497274217445	15.297058540778355	40.792156108742276	0.8139942170165528	1.0724049915480471	0.7590362068732345	0.8426936535869671	0.7067307692307693	138.0	4.0	31.400636936215164	102.0	98.0	10625.0	10721.0	0.0	0.14084507042253522	0.49	0.01277869595841441	-1.0	159.64520052618798	49.02379604162864	6.0	1.435	93.0	65.0	158.0	12763.0	7346.0	20109.0	181.0
3	33	large	F	1413.0	758.0	123.53910511999986	87.66904747999993	6.384630757168097E-5	2171.0	213.6223661600001	44.94441010848846	37.73592452822641	46.41442321140215	54.14802131042502	32.0624390837628	29.4099203614137	14.035668847618199	40.76146500928261	32.64793470419589	20.396078054371138	50.28971609713479	1.0901912922494426	1.1910244858283547	0.9153391094988421	0.7096461269882317	0.5364472753007785	123.0	3.0	42.37924020083418	118.0	152.0	11044.0	17373.0	0.6666666666666666	0.12436665131275909	0.562962962962963	-1.0	0.021334799409512453	171.19410923627578	65.93941639915126	3.0	0.5481481481481482	101.0	64.0	165.0	12845.0	8078.0	20923.0	196.0
3	36	large	F	985.0	623.0	100.32590171999993	77.59797968	3.6767231138354207E-5	1608.0	180.75230851999999	37.16180835212409	31.38470965295043	38.44164356066227	46.738043956047505	28.231188426986208	27.287981742907178	13.416407864998739	30.62283700558814	34.188622799609966	17.46424919657298	42.051168101976835	1.0345649118709261	1.1840736703654853	0.8737335672294693	0.7734590803536318	0.63248730964467	74.0	3.0	35.35533905932738	60.0	77.0	5288.0	7712.0	0.6153846153846154	0.08519900497512438	0.5620437956204379	-1.0	0.019813310180172898	111.4256568748911	44.07204472210786	2.0	1.051094890510949	85.0	63.0	148.0	12218.0	9950.0	22168.0	174.0
3	38	large	iso	1032.0	563.0	102.1543288399999	72.94112544	4.1121302254638305E-5	1595.0	177.92388139999997	38.28837943815329	32.64965543462902	34.20454641226819	51.64913225559988	26.476404589747453	25.740624595500467	13.152946437965905	30.400868803554186	30.29128445107701	17.11724276862369	38.76545275781893	1.0285843877454164	1.1727039360281795	0.8771049163773763	0.7140287275955252	0.5455426356589147	114.0	3.0	36.40054944640259	23.0	383.0	1081.0	25092.0	0.35714285714285715	0.2545454545454545	0.9433497536945813	-1.0	0.1576770613376468	60.4537242832408	21.470910553583888	3.0	0.3472906403940887	89.0	95.0	184.0	10799.0	10568.0	21367.0	174.0
4	43	large	E	1208.0	900.0	106.91168815999991	88.59797967999997	1.449246127712073E-4	2108.0	197.92388140000006	40.607881008493905	36.40054944640259	72.70755060012232	81.98290692634467	30.01666203960727	37.128317461844105	21.95449840010015	45.631536390987996	8.351522288080293	16.15549442140351	46.081917779115386	0.8084573740906704	1.1155842872175963	0.7246941206989048	0.8287024665386225	0.7450331125827815	135.0	7.0	34.9857113690718	60.0	130.0	7419.0	19943.0	0.0	0.09013282732447818	0.6842105263157895	-1.0	0.2247016290710813	157.80218188554048	56.30092687590995	8.0	0.8736842105263158	69.0	103.0	172.0	9257.0	15633.0	24890.0	166.0
4	47	large	F	1124.0	780.0	108.98275595999989	89.84062035999995	4.377001254925543E-5	1904.0	201.23758988000003	40.311288741492746	32.69556544854363	36.67975748263055	45.45351912595797	33.24154027718932	28.970247245271775	12.649110640673518	34.60569095038916	38.41499551297549	18.35755975068582	48.55701433160117	1.1474372308857206	1.2329283249416425	0.9306601265244122	0.8243562898425352	0.693950177935943	150.0	3.0	38.01315561749642	135.0	51.0	16274.0	5597.0	0.6153846153846154	0.0976890756302521	0.27419354838709675	0.041329898579664875	-1.0	122.64332377476981	56.95408435337757	5.0	0.6505376344086021	75.0	68.0	143.0	6463.0	5684.0	12147.0	111.0
5	79	large	F	1067.0	638.0	105.32590171999992	78.59797967999998	5.3892908378115334E-5	1705.0	185.92388140000003	38.600518131237564	33.52610922848042	16.07357416474639	35.748688157674174	27.80287754891569	33.795312907684846	12.806248474865697	22.849434222652036	41.340914048642226	19.4164878389476	39.11026793962303	0.8226844244603365	1.1513569280638873	0.7145346542047184	0.7462360007982284	0.5979381443298969	85.0	3.0	38.07886552931954	120.0	119.0	8350.0	10346.0	0.9090909090909091	0.14017595307917888	0.497907949790795	-1.0	0.01960907245958314	79.18744399116224	29.567799786946168	2.0	0.5062761506276151	109.0	106.0	215.0	10230.0	11130.0	21360.0	104.0
5	81	large	F	875.0	566.0	93.66904747999993	73.35533899999999	8.400372900824357E-5	1441.0	169.43860003999995	36.138621999185304	29.832867780352597	3.2325401137458663	16.541869524172437	27.018512172212592	25.423535696551912	13.0	8.661093940080399	43.844259614271	17.26267650163207	30.42012341691562	1.0627362179162594	1.2113693616470076	0.8773015494393362	0.7831331797802545	0.6468571428571429	109.0	4.0	35.17101079013795	0.0	70.0	0.0	2738.0	0.0	0.048577376821651634	1.0	-1.0	0.05146234067052006	8.0	4.0	1.0	0.2857142857142857	86.0	75.0	161.0	6695.0	6730.0	13425.0	103.0
6	89	medium	iso	951.0	375.0	101.32590171999992	58.52691188000001	5.558932263307201E-5	1326.0	162.26702715999994	36.89173349139343	31.064449134018133	28.23744553816726	41.916339505529706	22.80350850198276	19.958759822718648	11.40175425099138	23.23013637187669	32.38428583297642	17.0	34.77332168362851	1.1425313348390511	1.1875869207348648	0.9620612309641017	0.5776105703133145	0.3943217665615142	154.0	3.0	35.0	245.0	281.0	9985.0	14332.0	0.5833333333333334	0.39668174962292607	0.5342205323193916	-1.0	0.10514326978177421	54.04754989909713	21.024362205555725	3.0	0.20532319391634982	145.0	52.0	197.0	13192.0	4704.0	17896.0	106.0
6	93	large	iso	919.0	473.0	97.32590171999992	64.76955256000001	7.000293804980164E-5	1392.0	164.50966783999996	35.38361202590826	29.732137494637012	22.27371656453851	28.855661219716524	25.298221281347036	23.083059923530946	13.0	18.483132799476042	37.333340066795344	16.55294535724685	38.298696106483696	1.0959648055827271	1.1900796581574618	0.920917182367063	0.6654914202216966	0.514689880304679	160.0	4.0	34.48187929913333	97.0	340.0	2865.0	11296.0	0.6153846153846154	0.3139367816091954	0.7780320366132724	-1.0	0.18111434256276404	70.97820831785792	31.021014276979507	2.0	0.09153318077803203	149.0	115.0	264.0	6872.0	7672.0	14544.0	50.0
6	101	medium	iso	920.0	430.0	95.0832610399999	60.11269832000001	8.79498227719775E-5	1350.0	158.02438647999995	36.40054944640259	30.675723300355934	15.670298244202627	26.11893065265599	22.090722034374522	23.50312901799433	14.035668847618199	13.461335266971524	37.03254162508432	17.11724276862369	30.57755309842799	0.9399055767196595	1.1866239987234541	0.7920837415481152	0.6322111553863474	0.4673913043478261	90.0	3.0	34.713109915419565	2.0	238.0	43.0	7603.0	0.0	0.17777777777777778	0.9916666666666667	-1.0	0.2516144661485169	8.94427190999916	4.47213595499958	1.0	0.12916666666666668	73.0	61.0	134.0	8003.0	8582.0	16585.0	129.0
7	111	large	iso	879.0	505.0	96.66904747999993	69.94112543999998	1.3508089893318355E-4	1384.0	168.61017291999994	37.05401462729781	29.017236257093817	20.616590226473477	43.45409964006086	26.1725046566048	25.074093127756484	12.041594578792296	24.1539279617127	34.358889012259546	17.46424919657298	35.11902798749819	1.0438066303435876	1.2769656730571386	0.817411659817485	0.7235110644332173	0.5745164960182025	141.0	3.0	34.785054261852174	64.0	168.0	3939.0	12170.0	0.3	0.1676300578034682	0.7241379310344828	-1.0	0.2029509371248549	131.90910876080045	52.08133906282398	2.0	0.6379310344827587	83.0	77.0	160.0	3868.0	4895.0	8763.0	58.0
9	147	large	F	1071.0	646.0	105.15432883999989	81.42640679999998	3.241410881488779E-5	1717.0	188.99494920000004	38.58756276314948	33.61547262794322	40.09442025236393	40.96270832113083	29.410882339705484	26.91849712776553	13.152946437965905	30.45022582048397	35.8763362737164	18.027756377319946	46.44863810370155	1.0925900580597103	1.1479107609236217	0.9518074882237364	0.774351447993133	0.6031746031746031	127.0	3.0	36.24913792078372	125.0	98.0	11934.0	12359.0	0.7142857142857143	0.1298776936517181	0.43946188340807174	-1.0	0.02404788542681094	121.48124867707304	42.92009331928869	2.0	0.5426008968609866	77.0	64.0	141.0	8755.0	6421.0	15176.0	138.0
10	165	large	F	790.0	626.0	96.66904747999992	85.25483391999994	1.703658428211521E-4	1416.0	184.75230852000004	33.61547262794322	28.231188426986208	72.51200262385146	83.2750873395419	26.419689627245813	30.343710186533546	5.830951894845301	39.59486200689596	7.474003460594843	14.212670403551895	39.86916881390496	0.8706809241465402	1.1907211315202788	0.7312215271050743	0.8819248367750651	0.7924050632911392	135.0	3.0	28.844410203711913	86.0	124.0	9484.0	11110.0	0.3333333333333333	0.1483050847457627	0.5904761904761905	-1.0	0.010255228332171224	142.8389352114873	47.41034252281586	4.0	0.7857142857142857	67.0	93.0	160.0	3614.0	5707.0	9321.0	75.0
10	168	large	E	1085.0	905.0	111.9116881599999	99.49747459999992	8.884158798517984E-5	1990.0	213.82337632000008	40.792156108742276	32.7566787083184	26.05349531049095	29.188629069861555	32.57299494980466	34.945535016201156	10.44030650891055	24.514516892273004	45.15109767903348	19.6468827043885	50.26696751513065	0.9321074905478894	1.2453080628831674	0.7484955075211283	0.8890713404103832	0.8341013824884793	146.0	3.0	40.024992192379	163.0	34.0	28890.0	5149.0	0.0	0.09899497487437187	0.17258883248730963	0.3794337533503782	-1.0	111.85254651306228	46.65794814218806	6.0	0.8984771573604061	102.0	152.0	254.0	3675.0	6166.0	9841.0	48.0
12	207	medium	N	1062.0	505.0	106.15432883999989	69.76955255999998	7.614417648894552E-5	1567.0	178.75230851999999	39.293765408777	32.984845004941285	44.29268063145577	41.566369637549485	25.238858928247925	26.083843893820752	12.206555615733702	28.961337458023465	31.04456000465062	17.4928556845359	43.6501845901917	0.9676050443710482	1.191267244181096	0.8122485102292909	0.6572464196458675	0.4755178907721281	142.0	4.0	35.4682957019364	-1.0	-1.0	-1.0	-1.0	-1.0	-1.0	-1.0	-1.0	-1.0	-1.0	-1.0	-1.0	-1.0	62.0	65.0	127.0	8510.0	9775.0	18285.0	142.0
12	212	large	E	715.0	619.0	92.66904747999992	83.84062035999996	1.241639963114352E-4	1334.0	179.33809495999998	32.7566787083184	26.68332812825267	25.76932762433873	19.666295929757297	28.30194339616981	27.35306471905301	5.656854249492381	16.24096278921285	40.69957071247528	15.620499351813308	48.2584419447511	1.0346900315143062	1.227608435907033	0.8428502128610849	0.9047316513973521	0.8657342657342657	114.0	4.0	32.7566787083184	65.0	60.0	9977.0	9312.0	0.0	0.0937031484257871	0.48	0.03834111927768562	-1.0	135.02445901090135	50.895535570324256	5.0	1.072	65.0	150.0	215.0	2828.0	8341.0	11169.0	44.0
13	231	large	E	1324.0	1007.0	121.22539663999987	100.59797967999995	2.414348781702562E-4	2331.0	224.6518034400001	45.221676218380054	35.0	9.16234704572173	29.789348326829327	35.34119409414458	41.222144852760664	16.278820596099706	21.98060936971627	54.6	24.041630560342615	44.24325809770743	0.857335158575034	1.2920478919537157	0.6635475077310414	0.8298424461232603	0.7605740181268882	140.0	4.0	45.221676218380054	363.0	15.0	18379.0	597.0	0.0	0.16216216216216217	0.03968253968253968	0.3747091012438277	-1.0	18.940638766556564	7.280109889280518	4.0	0.21428571428571427	96.0	94.0	190.0	8959.0	8450.0	17409.0	111.0
13	238	large	E	946.0	746.0	102.15432883999993	90.49747459999995	5.812651991484216E-5	1692.0	195.48023056	35.73513677041127	31.622776601683793	87.6467031338917	84.04821268219612	33.734255586866	28.13894425398468	8.54400374531753	49.53108228945025	5.059644256269407	16.492422502470642	49.79952659612413	1.1988458160468825	1.1300442469213319	1.060883960351988	0.8858897672534501	0.7885835095137421	176.0	3.0	32.01562118716424	111.0	80.0	14530.0	9143.0	0.0	0.11288416075650118	0.418848167539267	0.08794021444029552	-1.0	149.85890522680185	58.309518948453004	7.0	1.0471204188481675	91.0	54.0	145.0	6822.0	3213.0	10035.0	68.0
13	241	large	iso	1091.0	936.0	121.46803731999987	110.5685423999999	1.0678765375643264E-4	2027.0	234.45079328000014	40.0	32.802438933713454	24.075498255078855	32.57405713457251	34.17601498127012	34.76073673785284	3.1622776601683795	26.8	47.923265802785814	20.591260281974	49.77810877706735	0.9831786719311394	1.2194215216993847	0.8062664586737673	0.9102686174858828	0.8579285059578369	119.0	3.0	42.190046219457976	0.0	63.0	0.0	9703.0	0.0	0.031080414405525406	1.0	-1.0	0.15730305984405746	98.39695123045294	40.02670841537673	3.0	1.5873015873015872	68.0	94.0	162.0	4533.0	9824.0	14357.0	69.0
13	252	large	iso	978.0	681.0	109.49747459999989	91.08326103999994	1.894783019397243E-4	1659.0	202.99494920000006	38.0	31.0	45.0	90.0	28.0	30.96008032102129	9.0	41.0	13.0	18.384776310850235	41.0	0.9043904185541969	1.2258064516129032	0.7377921835573711	0.8318297876068096	0.696319018404908	95.0	5.0	36.359317925395686	31.0	104.0	1926.0	7679.0	0.0	0.081374321880651	0.7703703703703704	-1.0	0.176286658068566	56.04935426077876	25.680385136124507	2.0	0.4740740740740741	57.0	113.0	170.0	3701.0	10036.0	13737.0	52.0
14	261	large	E	859.0	711.0	89.66904747999993	80.59797967999998	6.318194596653945E-5	1570.0	173.09545427999996	37.05401462729781	29.017236257093817	58.209710214170556	60.3408907640049	26.832815729997478	33.25176964847308	17.46424919657298	33.95043729143528	19.71242178035352	12.529964086141668	39.06907660687132	0.8069590284566897	1.2769656730571386	0.6319347853139837	0.8988383611187217	0.8277066356228172	144.0	4.0	29.68164415931166	100.0	19.0	17626.0	2463.0	0.0	0.07579617834394904	0.15966386554621848	0.13375111630216058	-1.0	142.83226221532982	51.666084900427315	3.0	1.4621848739495797	75.0	98.0	173.0	4056.0	5883.0	9939.0	70.0
14	279	large	iso	912.0	512.0	96.32590171999992	68.94112543999998	9.205707529570429E-5	1424.0	167.68124071999995	36.76955262170047	30.083217912982647	19.20030493209534	33.690067525979785	25.495097567963924	24.23566215586274	13.152946437965905	20.070954019833543	38.09432898152278	18.027756377319946	36.18342693299496	1.0519662059984822	1.2222612862778979	0.8606721147177882	0.7157070342346549	0.5614035087719298	80.0	3.0	35.17101079013795	55.0	308.0	3766.0	20688.0	0.5714285714285714	0.25491573033707865	0.8484848484848485	-1.0	0.1821286337738181	76.34857859162781	26.870057685088806	6.0	0.371900826446281	137.0	22.0	159.0	6359.0	770.0	7129.0	42.0
[truncated: 67 more columns]
