# Supplementary material for: Exploiting Single-Cell Quantitative Data to Map Genetic Variants Having Probabilistic Effects
Source: PLoS Genet. 2016 Aug 1;12(8):e1006213. doi: 10.1371/journal.pgen.1006213 (PMC4968810; doi:10.1371/journal.pgen.1006213)
Supplement: S1 Dataset — (ZIP) [file pgen.1006213.s007.zip › data/2014-10-07_morpho/segregants/gaelA12-2_A.xls]

image_number	cell_	Agroup	C11-1_A	C12-1_A	C13_A	C103_A	C104_A	C115_A	C126_A	C127_A	A7-1_A	A8-1_A	A101_A	A120_A	A121_A	A122_A	A123_A	D14-1_A	D15-1_A	D16-1_A	D17-1_A	D102_A	D105_A	D117_A	D127_A	D135_A	D147_A	D148_A	D154_A	D155_A	D173_A	D176_A	D179_A	D182_A	D188_A	D191_A	D194_A
1	2	B	928.0	111.1543288399999	6.078644524505568E-5	35.35533905932738	30.886890422961002	1.1446713662390753	135.0	3.0	42.0	6009.0	0.04525862068965517	29.420719552060405	14.422205101855956	2.0	0.9047619047619048	104.0	12852.0	167.0	5.40109188731462E-4	24.839484696748443	0.7025667228100119	8.06225774829855	25.0	7.810249675906654	0.5	0.45863365291505465	29.291362170984257	19.2306723756613	6.708203932499369	13.0	5.385164807134504	2.4140393963016744	1.4142135623730951	123.57692307692308	1.351384998443822
1	7	B	772.0	100.9116881599999	7.193208248629589E-5	33.421549934136806	27.80287754891569	1.202089599370992	141.0	3.0	74.0	4459.0	0.09585492227979274	0.0	0.0	0.0	0.17567567567567569	73.0	5627.0	117.0	6.911900463233743E-4	17.804493814764857	0.5327249588918475	4.47213595499958	18.601075237738275	5.385164807134504	0.31234752377721214	0.362245385694578	78.9964591482505	74.23281745752432	5.656854249492381	9.433981132056603	4.47213595499958	2.1095023109728985	1.0	77.08219178082192	1.5178603163319708
1	8	B	782.0	102.91168815999991	1.905244267369751E-4	33.015148038438355	28.600699292150182	1.1543475808474295	160.0	3.0	75.0	4935.0	0.0959079283887468	10.0	5.0	1.0	0.26666666666666666	91.0	6999.0	104.0	9.14590477331697E-4	19.4164878389476	0.5881084590728377	3.1622776601683795	18.867962264113206	3.0	0.18864566947613626	0.2	14.300277449185586	32.73522627210758	6.324555320336759	12.165525060596439	4.123105625617661	2.95057322446693	1.0	76.91208791208791	1.3521931704529218
1	9	B	917.0	110.32590171999988	7.154679692767901E-5	35.73513677041127	30.675723300355934	1.1649321654298739	126.0	4.0	97.0	7446.0	0.10577971646673937	30.620724576217405	15.033296378372908	1.0	0.36082474226804123	104.0	12871.0	169.0	0.0014918881174827946	18.681541692269406	0.5227779541545715	1.4142135623730951	18.681541692269406	1.4142135623730951	0.09513029883089882	0.09513029883089882	61.38954033403478	61.38954033403478	7.211102550927978	12.649110640673518	5.385164807134504	2.3488808780588144	0.0	123.75961538461539	1.3655504622795431
1	11	B	781.0	100.91168815999994	9.552146547519438E-5	33.24154027718932	28.160255680657446	1.180441706714406	101.0	3.0	70.0	5521.0	0.08962868117797695	16.94427190999916	8.0	2.0	0.4714285714285714	90.0	7351.0	102.0	0.0015876923072420447	17.88854381999832	0.53813823519705	6.0	20.8806130178211	8.54400374531753	0.4	0.5747318871277701	82.8749836510982	76.56897112931833	7.810249675906654	14.866068747318506	4.242640687119285	3.5039660069381067	3.605551275463989	81.67777777777778	1.2488096857570399
1	12	B	958.0	113.15432883999989	5.822371902274388E-5	37.0	32.01562118716424	1.155685837975685	122.0	3.0	117.0	6419.0	0.12212943632567849	11.661903789690601	5.830951894845301	1.0	0.1452991452991453	72.0	9623.0	128.0	6.136847236904086E-4	20.024984394500787	0.5412157944459672	1.4142135623730951	19.026297590440446	1.4142135623730951	0.08333333333333334	0.07692307692307693	45.0	45.0	5.830951894845301	10.770329614269007	4.47213595499958	2.408318915758459	2.0	133.65277777777777	0.957705497246181
2	14	B	877.0	107.49747459999992	6.853383690680982E-5	34.655446902326915	30.4138126514911	1.139464075071425	114.0	3.0	124.0	8110.0	0.14139110604332952	60.55045103799324	24.08318915758459	4.0	0.46774193548387094	81.0	5079.0	72.0	5.46259901372182E-4	20.591260281974	0.5941709636585704	6.708203932499369	21.095023109728988	6.324555320336759	0.42857142857142855	0.4	73.85566121971652	65.72555886556054	5.385164807134504	10.198039027185569	5.0990195135927845	2.0	1.0	62.7037037037037	1.1482575310100414
2	15	B	843.0	105.7401152799999	6.343345718384485E-5	33.61547262794322	30.083217912982647	1.1174161196843306	132.0	3.0	208.0	7811.0	0.24673784104389088	0.0	0.0	0.0	0.07211538461538461	97.0	7476.0	103.0	0.002248002007148669	20.615528128088304	0.6132749747790672	5.385164807134504	19.6468827043885	4.47213595499958	0.33333333333333337	0.2857142857142857	42.357454705935275	47.12109639666146	8.602325267042627	13.038404810405298	5.0	2.6076809620810595	1.0	77.0721649484536	1.3364098448368111
2	22	B	784.0	102.5685423999999	1.2049048768049739E-4	32.14031735997639	29.154759474226502	1.1024037906534332	132.0	4.0	96.0	5610.0	0.12244897959183673	18.691680412292467	9.219544457292887	2.0	0.53125	65.0	6169.0	128.0	0.0010282154697387946	17.029386365926403	0.5298449973344915	3.1622776601683795	18.110770276274835	4.47213595499958	0.2	0.2857142857142857	75.14138555207535	67.01128319791937	5.0990195135927845	9.486832980505138	4.123105625617661	2.3008949665421112	1.4142135623730951	94.9076923076923	1.3486788782622792
3	33	B	1100.0	122.22539663999986	5.0373285851811975E-5	40.496913462633174	34.17601498127012	1.1849513023922529	161.0	3.0	53.0	2728.0	0.04818181818181818	8.0	4.0	1.0	0.39622641509433965	87.0	10937.0	165.0	4.323308040183555E-4	22.825424421026653	0.5636336814184087	4.123105625617661	24.698178070456937	6.324555320336759	0.2207047840876987	0.3508232077228117	55.73889710090546	51.34019174590992	6.708203932499369	11.661903789690601	4.47213595499958	2.6076809620810595	2.23606797749979	125.71264367816092	1.3125171436408523
4	39	B	867.0	107.7401152799999	1.0794724711270865E-4	35.38361202590826	29.0	1.2201245526175264	157.0	3.0	171.0	10269.0	0.1972318339100346	78.25823153985661	28.178005607210743	5.0	0.5497076023391813	92.0	13351.0	206.0	7.819757543801412E-4	24.20743687382041	0.6841426154032964	6.708203932499369	23.600847442411894	6.324555320336759	0.375	0.3508232077228117	16.144338780283476	24.274441134439456	6.082762530298219	11.704699910719626	4.47213595499958	2.6172504656604803	1.0	145.1195652173913	1.4195191371432851
4	40	B	971.0	115.1543288399999	4.8925093972360977E-5	38.28837943815329	30.479501308256342	1.2562009808140027	125.0	4.0	131.0	8506.0	0.1349124613800206	42.12180692585962	18.0	1.0	0.3969465648854962	101.0	7526.0	103.0	4.6551442060345846E-4	20.808652046684813	0.5434717361254934	3.1622776601683795	21.2602916254693	2.23606797749979	0.18864566947613626	0.11901388973144479	61.31385242626056	16.31385242626056	6.4031242374328485	11.313708498984761	5.656854249492381	2.0	2.23606797749979	74.51485148514851	1.382274780760032
4	44	A	684.0	94.91168815999991	5.101920179024463E-5	29.5296461204668	28.178005607210743	1.047967926903605	106.0	3.0	175.0	8107.0	0.25584795321637427	61.14723672019751	23.08679276123039	2.0	0.26857142857142857	78.0	10209.0	188.0	0.0025185809119588334	14.7648230602334	0.5	0.0	16.55294535724685	2.0	0.0	0.13333333333333333	-1.0	28.300755766006375	7.810249675906654	12.529964086141668	3.605551275463989	3.4751867686389284	2.0	130.8846153846154	1.4363796650014693
5	54	B	984.0	116.81118307999985	1.9779737013687446E-4	37.8021163428716	30.805843601498726	1.227108623671403	128.0	5.0	55.0	4509.0	0.05589430894308943	10.198039027185569	5.0990195135927845	1.0	0.34545454545454546	81.0	9249.0	118.0	9.384366183623861E-4	23.600847442411894	0.6243260887392709	5.0	23.600847442411894	5.0	0.2688016652852352	0.2688016652852352	1.7899106082460676	1.7899106082460676	7.615773105863909	12.36931687685298	4.123105625617661	3.0	0.0	114.18518518518519	1.0334090171910477
5	58	B	747.0	98.91168815999991	9.863318186473829E-5	32.38826948140329	27.294688127912362	1.1866143818760868	121.0	3.0	59.0	5590.0	0.07898259705488621	18.56365557088958	9.055385138137417	2.0	0.6610169491525424	103.0	7326.0	102.0	0.0032834879616901007	17.26267650163207	0.5329916286989016	1.0	17.26267650163207	1.0	0.06666666666666667	0.06666666666666667	7.125016348901795	7.125016348901795	10.770329614269007	16.76305461424021	4.123105625617661	4.065637928382935	0.0	71.12621359223301	1.434070434070434
6	62	B	992.0	117.29646443999987	7.455714123717336E-5	38.47076812334269	31.76476034853718	1.2111146975838691	119.0	4.0	203.0	6875.0	0.20463709677419356	0.0	0.0	0.0	0.08866995073891626	158.0	6012.0	55.0	7.912783396041734E-4	22.20360331117452	0.5771551854641074	4.123105625617661	22.360679774997898	3.1622776601683795	0.25	0.16666666666666669	48.0664855011259	9.462322208025618	8.602325267042627	14.422205101855956	5.830951894845301	2.473387769603369	3.605551275463989	38.050632911392405	1.4454424484364603
6	65	B	929.0	112.9116881599999	8.757710461590333E-5	37.57658845611187	29.546573405388315	1.2717748329239136	143.0	4.0	137.0	8062.0	0.147470398277718	17.06225774829855	8.06225774829855	1.0	0.46715328467153283	88.0	6735.0	110.0	5.293601452070773E-4	20.615528128088304	0.5486269237072043	5.0990195135927845	22.20360331117452	5.0990195135927845	0.3561309707013459	0.3333333333333333	76.10880882854514	53.488943880504706	7.0	13.038404810405298	4.0	3.2596012026013246	2.0	76.5340909090909	1.4372680029695621
6	69	B	903.0	109.74011527999991	7.578175313185374E-5	35.73513677041127	30.675723300355934	1.1649321654298739	114.0	3.0	103.0	8556.0	0.11406423034330011	31.716827585966385	15.231546211727817	1.0	0.2912621359223301	104.0	11154.0	175.0	3.81318525921259E-4	20.248456731316587	0.5666259754763924	2.8284271247461903	20.615528128088304	3.605551275463989	0.15384615384615385	0.2166365803419133	25.55996517182382	36.86989764584405	6.708203932499369	12.529964086141668	5.385164807134504	2.326755918322392	1.0	107.25	1.6317016317016317
7	76	B	865.0	106.91168815999988	5.169196109279975E-5	34.0147027033899	30.463092423455635	1.1165873191915223	141.0	3.0	167.0	10992.0	0.1930635838150289	54.09445932512057	23.706539182259394	5.0	0.5688622754491018	67.0	6122.0	109.0	5.962021724659162E-4	20.396078054371138	0.599625351196689	5.830951894845301	20.396078054371138	5.830951894845301	0.350347944635714	0.350347944635714	55.980650010173534	55.980650010173534	5.385164807134504	9.219544457292887	4.123105625617661	2.23606797749979	0.0	91.3731343283582	1.1929108134596538
7	77	B	776.0	101.49747459999992	1.0156470723431356E-4	32.69556544854363	28.635642126552707	1.1417786723289964	150.0	4.0	117.0	9829.0	0.15077319587628865	36.046378563664476	16.401219466856727	3.0	0.4188034188034188	75.0	8750.0	170.0	8.653832082644881E-4	19.849433241279208	0.6070986376583178	9.219544457292887	19.1049731745428	8.246211251235321	0.6439209162167846	0.5759403763178709	77.51191423105149	79.01934998982647	5.830951894845301	10.0	5.0	2.0	1.0	116.66666666666667	1.457142857142857
7	79	B	847.0	105.9827559599999	1.0775164526018073E-4	35.11409973215888	29.410882339705484	1.1939152088869465	123.0	3.0	111.0	10719.0	0.13105076741440377	55.59740152515039	23.194827009486403	2.0	0.6846846846846847	59.0	4106.0	96.0	4.1963596871233926E-4	21.95449840010015	0.6252331276485313	5.385164807134504	21.95449840010015	5.385164807134504	0.362245385694578	0.362245385694578	47.64254529406472	47.64254529406472	5.385164807134504	9.219544457292887	3.1622776601683795	2.91547594742265	0.0	69.59322033898304	1.3794447150511449
7	85	B	899.0	109.15432883999989	6.345554528147005E-5	34.713109915419565	30.479501308256342	1.138900192767144	129.0	3.0	95.0	9155.0	0.10567296996662959	23.256265854896697	11.045361017187261	3.0	0.4	78.0	6825.0	117.0	0.002502161114714133	20.0	0.5761512019156774	5.0990195135927845	20.0	5.0990195135927845	0.31323027878410764	0.31323027878410764	61.07357416474639	61.07357416474639	6.324555320336759	12.083045973594572	4.47213595499958	2.701851217221259	0.0	87.5	1.3371428571428572
7	86	B	830.0	105.15432883999989	8.368011843393554E-5	34.88552708502482	29.068883707497267	1.2000986152773165	125.0	3.0	109.0	9184.0	0.13132530120481928	58.04089309765511	25.612496949731394	2.0	0.5229357798165137	85.0	12027.0	217.0	0.0017519391257893515	20.808652046684813	0.5964838081984224	4.47213595499958	20.248456731316587	3.605551275463989	0.2630668208823282	0.2095684110712273	36.86989764584402	29.744881296942225	7.0710678118654755	12.165525060596439	5.0990195135927845	2.385855756810896	1.0	141.49411764705883	1.5336326598486738
8	90	B	1008.0	115.7401152799999	5.1205923854291694E-5	37.57658845611187	33.1058907144937	1.1350423639156433	137.0	4.0	117.0	6924.0	0.11607142857142858	62.040072659912	28.635642126552707	1.0	0.48717948717948717	72.0	8740.0	136.0	6.293597384217219E-4	23.021728866442675	0.6126614951575831	5.385164807134504	23.853720883753127	5.830951894845301	0.31514293343362576	0.33333333333333337	42.997466868173106	33.835119822451404	6.082762530298219	10.44030650891055	4.123105625617661	2.5321462647095156	1.0	121.38888888888889	1.1203661327231123
8	96	B	903.0	108.91168815999988	6.306544991798262E-5	35.38361202590826	31.144823004794873	1.1360993132136539	127.0	3.0	141.0	9281.0	0.15614617940199335	41.53116665000534	19.1049731745428	4.0	0.45390070921985815	76.0	10610.0	191.0	2.7517584436731945E-4	17.69180601295413	0.5	0.0	19.1049731745428	1.4142135623730951	0.0	0.07692307692307693	-1.0	2.2906100426385336	5.385164807134504	9.486832980505138	4.47213595499958	2.1213203435596424	1.4142135623730951	139.60526315789474	1.368143261074458
8	99	B	842.0	105.74011527999993	3.4836589236920436E-5	34.132096331752024	31.064449134018133	1.0987510573420909	143.0	3.0	89.0	4828.0	0.10570071258907364	47.39476878395676	22.80350850198276	1.0	0.29213483146067415	72.0	7089.0	132.0	5.195598994584246E-4	22.02271554554524	0.6452201274569296	5.385164807134504	22.67156809750927	6.324555320336759	0.33333333333333337	0.4	37.23483398157467	40.60129464500447	5.830951894845301	9.848857801796104	4.47213595499958	2.2022715545545237	1.0	98.45833333333333	1.3406686415573423
9	111	A	904.0	109.7401152799999	8.29429424162471E-5	34.48187929913333	30.4138126514911	1.1337572074326165	127.0	3.0	307.0	8579.0	0.3396017699115044	57.201398584300364	28.600699292150182	1.0	0.07166123778501629	222.0	11157.0	89.0	0.003740857964379208	22.47220505424423	0.6517105654043933	5.0	17.88854381999832	1.4142135623730951	0.29061909685954823	0.09090909090909091	8.797410709991063	73.07248693585296	13.92838827718412	24.351591323771842	6.324555320336759	3.850324661635691	5.0	50.25675675675676	1.770906157569239
10	116	B	867.0	107.49747459999992	1.0018137346326234E-4	34.655446902326915	30.4138126514911	1.139464075071425	140.0	4.0	150.0	4224.0	0.17301038062283736	0.0	0.0	0.0	0.08666666666666667	81.0	13753.0	234.0	8.322027812435392E-4	20.615528128088304	0.5948712243183939	4.0	21.2602916254693	4.123105625617661	0.23529411764705882	0.23608834134288123	47.290610042638534	33.25436657471206	5.830951894845301	10.295630140987	5.830951894845301	1.7656860023298393	1.0	169.79012345679013	1.3781720351923217
10	122	B	728.0	98.08326103999995	1.4596843111907196E-4	31.622776601683793	27.202941017470888	1.1624763874381927	170.0	3.0	71.0	7443.0	0.09752747252747253	14.142135623730951	7.0710678118654755	1.0	0.4507042253521127	73.0	9296.0	197.0	9.613888905237344E-4	19.235384061671343	0.6082762530298219	4.0	20.591260281974	5.0990195135927845	0.25	0.31323027878410764	34.69515353123397	23.385221057213755	6.4031242374328485	10.63014581273465	4.242640687119285	2.505549396395485	1.4142135623730951	127.34246575342466	1.5470094664371772
11	132	B	862.0	107.74011527999991	1.0604560398423892E-4	34.48187929913333	30.364452901377952	1.135600216843312	160.0	3.0	59.0	6651.0	0.06844547563805105	37.016071853462336	17.0	2.0	0.7796610169491526	89.0	10120.0	165.0	7.350679069298507E-4	21.02379604162864	0.6097056328991051	5.656854249492381	22.090722034374522	5.830951894845301	0.3805211953235953	0.3616202853397895	61.38954033403478	47.35329686610828	6.708203932499369	12.083045973594572	5.385164807134504	2.243765308275509	1.4142135623730951	113.70786516853933	1.451086956521739
11	140	B	986.0	113.9827559599999	3.484300685952113E-5	37.73592452822641	32.2490309931942	1.1701413458342411	153.0	4.0	241.0	11243.0	0.24442190669371197	70.74820428530853	29.614185789921695	2.0	0.24481327800829875	72.0	9178.0	150.0	5.460558818399819E-4	21.540659228538015	0.5708263279047433	4.47213595499958	21.540659228538015	4.47213595499958	0.2701716134791496	0.2701716134791496	58.570434385161484	58.570434385161484	5.830951894845301	10.770329614269007	4.47213595499958	2.408318915758459	0.0	127.47222222222223	1.176726955763783
12	141	B	901.0	109.74011527999993	8.747042010557679E-5	35.22782990761707	30.14962686336267	1.1684333629490238	122.0	3.0	79.0	6526.0	0.0876803551609323	71.2861088209252	28.635642126552707	1.0	1.1265822784810127	109.0	6425.0	74.0	0.0015755228934520224	19.026297590440446	0.54009280845104	3.1622776601683795	19.1049731745428	1.0	0.21271781490575853	0.05555555555555555	77.9052429229879	6.3401917459099195	7.280109889280518	13.038404810405298	6.708203932499369	1.9436506316151	3.0	58.944954128440365	1.2554085603112841
12	146	B	629.0	91.25483391999994	1.0220704537865237E-4	29.017236257093817	26.019223662515376	1.1152229841083818	133.0	3.0	65.0	6900.0	0.10333863275039745	45.911571372049984	20.248456731316587	1.0	0.8615384615384616	69.0	6800.0	82.0	8.014682714246745E-4	16.15549442140351	0.5567551050784166	5.0	15.524174696260024	4.123105625617661	0.4166666666666667	0.33333333333333337	86.18592516570965	79.77783136636387	6.708203932499369	10.770329614269007	4.47213595499958	2.408318915758459	1.4142135623730951	98.55072463768116	0.8320588235294117
12	147	B	1182.0	127.98275595999988	1.007531599218982E-4	41.43669871020132	34.23448553724738	1.2103788930935702	129.0	7.0	125.0	7797.0	0.10575296108291032	41.63562143009619	20.09975124224178	1.0	0.272	119.0	20279.0	232.0	4.955762582213026E-4	23.53720459187964	0.5680279878591054	2.8284271247461903	27.202941017470888	7.0710678118654755	0.13784910335911552	0.3446227583977888	36.869897645844034	36.869897645844034	7.810249675906654	13.601470508735444	5.0	2.720294101747089	4.242640687119285	170.41176470588235	1.361408353469106
12	149	A	765.0	100.91168815999994	8.136251332829376E-5	32.57299494980466	28.460498941515414	1.1444983806060525	116.0	3.0	235.0	9616.0	0.30718954248366015	50.46480428962813	24.041630560342615	2.0	0.16170212765957448	103.0	8776.0	57.0	0.001371434695064107	18.384776310850235	0.5644177435689096	2.8284271247461903	17.204650534085253	5.0990195135927845	0.16666666666666669	0.3561309707013459	26.56505117707799	82.8749836510982	7.0710678118654755	12.806248474865697	5.656854249492381	2.263846284534354	4.242640687119285	85.20388349514563	0.6689835916134913
12	153	A	879.0	107.15432883999989	3.6258913897123875E-5	33.95585369269929	30.805843601498726	1.1022536545971207	78.0	4.0	481.0	12031.0	0.5472127417519909	0.0	0.0	0.0	0.0	81.0	5993.0	99.0	0.0014265247720277997	17.72004514666935	0.5218553863211887	1.0	17.88854381999832	4.123105625617661	0.0625	0.25	75.96375653207353	89.99999999999999	6.324555320336759	11.40175425099138	4.123105625617661	2.7653315937748606	3.1622776601683795	73.98765432098766	1.3380610712497913
12	154	B	1096.0	121.15432883999988	8.179708721093748E-5	38.63935817272331	34.52535300326414	1.1191589603463352	76.0	3.0	176.0	5507.0	0.16058394160583941	0.0	0.0	0.0	0.0625	104.0	11370.0	137.0	5.268473892267364E-4	23.53720459187964	0.6091510238515105	4.123105625617661	21.840329667841555	2.8284271247461903	0.2207047840876987	0.15987215339548633	5.063616853030084	36.027373385103616	6.708203932499369	12.649110640673518	6.324555320336759	2.0	2.23606797749979	109.32692307692308	1.253122251539138
13	157	B	953.0	114.56854239999988	1.1573298740860991E-4	39.11521443121589	29.068883707497267	1.3456042834258384	169.0	3.0	93.0	8347.0	0.09758656873032528	79.60474871301835	29.274562336608895	1.0	0.7741935483870968	69.0	12057.0	186.0	4.1380850682919406E-4	21.840329667841555	0.5583589400039665	5.0990195135927845	21.18962010041709	6.0	0.3333333333333333	0.375	75.82766229986804	87.13759477388825	5.0	9.219544457292887	4.242640687119285	2.173067468400883	1.4142135623730951	174.7391304347826	1.0644438915153025
13	166	B	1059.0	120.56854239999988	6.300603592239184E-5	40.01249804748511	32.0	1.2503905639839097	133.0	4.0	188.0	9630.0	0.17752596789423986	27.047875985267098	11.045361017187261	1.0	0.30319148936170215	90.0	10799.0	156.0	3.798653004451942E-4	21.0	0.5248360143642645	1.0	22.0	2.23606797749979	0.05	0.11901388973144479	2.862405226111747	29.42745640318975	6.4031242374328485	11.704699910719626	5.385164807134504	2.17350820818199	3.1622776601683795	119.9888888888889	1.300120381516807
13	167	B	1015.0	117.39696951999987	1.0803970431815274E-4	37.656340767525464	31.575306807693888	1.1925882778231571	129.0	3.0	118.0	3578.0	0.11625615763546798	0.0	0.0	0.0	0.0	97.0	8165.0	106.0	5.575208585116298E-4	19.1049731745428	0.5073507617877406	2.0	19.6468827043885	2.23606797749979	0.125	0.14285714285714285	78.11134196037203	51.54629078329404	6.708203932499369	11.704699910719626	5.385164807134504	2.17350820818199	1.0	84.17525773195877	1.2592774035517451
14	171	B	876.0	106.91168815999993	1.0025626003976957E-4	34.92849839314596	30.805843601498726	1.1338270376548514	107.0	3.0	119.0	6178.0	0.1358447488584475	42.43795604229826	20.024984394500787	1.0	0.33613445378151263	113.0	10350.0	122.0	0.003139945897243272	21.02379604162864	0.6019095297195528	6.4031242374328485	20.223748416156685	7.615773105863909	0.4099180245918029	0.5	64.5807116610971	80.04192940153901	9.219544457292887	15.524174696260024	5.0990195135927845	3.044541142640508	2.23606797749979	91.59292035398231	1.3319806763285023
15	183	B	965.0	113.1543288399999	5.936504935581012E-5	37.0	31.622776601683793	1.1700427342623003	122.0	3.0	42.0	2657.0	0.043523316062176166	0.0	0.0	0.0	0.38095238095238093	80.0	11732.0	191.0	3.644450070465589E-4	22.80350850198276	0.6163110405941286	5.0	22.80350850198276	5.0	0.2631578947368421	0.2631578947368421	19.44003482817618	19.44003482817618	5.830951894845301	10.295630140987	4.47213595499958	2.3021728866442674	0.0	146.65	1.3024207296283667
15	188	B	951.0	111.98275595999989	4.879805013426336E-5	35.014282800023196	33.015148038438355	1.060552045965607	45.0	3.0	64.0	4383.0	0.06729758149316509	30.981373562712093	15.0	1.0	0.359375	71.0	7694.0	123.0	5.751990513650437E-4	22.80350850198276	0.6512630469177467	7.810249675906654	22.80350850198276	7.810249675906654	0.43866732506766315	0.43866732506766315	47.01459878787057	47.01459878787057	5.830951894845301	9.486832980505138	4.123105625617661	2.3008949665421112	0.0	108.36619718309859	1.13504029113595
15	190	B	891.0	109.74011527999991	7.677673740228338E-5	35.22782990761707	30.265491900843113	1.1639602628310732	150.0	3.0	93.0	6856.0	0.10437710437710437	24.11266239065777	12.041594578792296	1.0	0.4731182795698925	129.0	2530.0	24.0	7.497989621653093E-4	19.026297590440446	0.54009280845104	3.1622776601683795	19.026297590440446	3.1622776601683795	0.21271781490575853	0.21271781490575853	77.9052429229879	77.9052429229879	7.280109889280518	13.92838827718412	5.385164807134504	2.58643677139299	0.0	19.612403100775193	1.2237154150197629
15	195	B	937.0	117.39696951999987	3.860295859887463E-4	38.118237105091836	30.066592756745816	1.267793707570657	157.0	10.0	84.0	8127.0	0.08964781216648879	68.60620071762185	31.016124838541646	1.0	0.6904761904761905	113.0	2539.0	31.0	0.0019417389744230747	21.213203435596427	0.5565106113672493	2.8284271247461903	20.223748416156685	2.23606797749979	0.18181818181818182	0.14285714285714285	41.98721249581665	60.42216131873866	9.486832980505138	17.26267650163207	5.0990195135927845	3.385489397640829	1.0	22.469026548672566	1.3796770382040173
15	196	B	766.0	100.3259017199999	1.2895890971983213E-4	33.06055050963308	28.071337695236398	1.1777333473938199	99.0	3.0	100.0	4443.0	0.13054830287206268	0.0	0.0	0.0	0.08	63.0	11229.0	222.0	5.148953989759114E-4	19.235384061671343	0.5818228603321834	5.0	20.223748416156685	5.656854249492381	0.36760731104690386	0.4	56.706436729153324	48.576334374997344	5.0990195135927845	8.54400374531753	4.123105625617661	2.072225288683357	1.0	178.23809523809524	1.245524979962597
16	197	B	839.0	105.15432883999992	7.219756362450557E-5	34.132096331752024	30.265491900843113	1.1277562064273339	131.0	3.0	120.0	5889.0	0.1430274135876043	52.07434562778835	24.186773244895647	1.0	0.25833333333333336	57.0	8763.0	152.0	7.708796744811096E-4	21.840329667841555	0.6398765975450555	8.06225774829855	22.135943621178654	8.94427190999916	0.5	0.5714285714285714	66.9649555108147	70.14478563067894	5.385164807134504	9.433981132056603	3.605551275463989	2.6165155925684536	1.0	153.73684210526315	0.9887024991441288
16	203	B	948.0	111.98275595999989	5.747794248943037E-5	37.656340767525464	30.4138126514911	1.2381328575613253	150.0	3.0	39.0	3456.0	0.04113924050632911	70.30157460406288	29.966648127543394	2.0	1.2564102564102564	105.0	9882.0	138.0	0.0034666050654194175	23.194827009486403	0.6159607263138388	4.123105625617661	25.317977802344327	6.0	0.22360679774997896	0.3157894736842105	25.924901507554438	11.888658039627956	9.486832980505138	16.278820596099706	6.082762530298219	2.6762216205243847	2.23606797749979	94.11428571428571	1.4663023679417122
16	205	B	764.0	98.9116881599999	4.094614189493304E-5	32.2490309931942	30.265491900843113	1.0655379763477701	129.0	4.0	63.0	3375.0	0.0824607329842932	12.12899020449196	5.656854249492381	1.0	0.5396825396825397	77.0	14414.0	227.0	6.263349982107084E-4	19.6468827043885	0.6092239704360344	4.242640687119285	21.213203435596427	5.0990195135927845	0.3	0.3333333333333333	37.874983651098205	4.184916125118406	5.656854249492381	10.816653826391969	5.0	2.1633307652783937	2.8284271247461903	187.19480519480518	1.212640488414042
16	209	B	942.0	111.39696951999989	6.464708772983587E-5	35.35533905932738	31.400636936215164	1.1259433727776125	139.0	3.0	153.0	7557.0	0.1624203821656051	20.667637727696082	10.198039027185569	2.0	0.12418300653594772	60.0	6995.0	147.0	0.0013217934918286402	24.020824298928627	0.6794115100585211	6.324555320336759	23.0	5.830951894845301	0.3772913389522725	0.350347944635714	25.14478563067894	37.67359333983046	5.0	9.433981132056603	4.47213595499958	2.1095023109728985	1.4142135623730951	116.58333333333333	1.2609006433166547
16	212	B	914.0	111.15432883999988	9.332304937249165E-5	36.40054944640259	29.732137494637012	1.2242829649556277	141.0	3.0	43.0	2832.0	0.047045951859956234	16.492422502470642	8.246211251235321	1.0	0.3488372093023256	71.0	7920.0	81.0	0.0017107784835858476	21.540659228538015	0.5917674198917029	3.1622776601683795	22.360679774997898	4.242640687119285	0.15871016626723794	0.23076923076923075	3.9451862290375743	22.61986494804043	6.324555320336759	9.848857801796104	5.385164807134504	1.8288869801622232	2.0	111.54929577464789	0.7261363636363636
16	213	B	980.0	114.56854239999988	7.607954259700964E-5	37.12142238654117	31.144823004794873	1.191897041149541	149.0	3.0	158.0	7496.0	0.16122448979591836	62.950536250932004	28.284271247461902	2.0	0.3227848101265823	129.0	11988.0	120.0	0.002884504174658773	23.0	0.6195883272064201	4.47213595499958	21.095023109728988	4.47213595499958	0.25	0.2701716134791496	29.744881296942225	66.61477894278624	10.0	17.69180601295413	5.0	3.5383612025908264	2.8284271247461903	92.93023255813954	1.2912912912912913
17	219	B	837.0	105.74011527999988	8.88910097464135E-5	34.20526275297414	29.832867780352597	1.1465630124738169	119.0	3.0	58.0	5491.0	0.06929510155316607	5.656854249492381	2.8284271247461903	1.0	0.3620689655172414	100.0	2215.0	24.0	0.0027661038494223803	19.1049731745428	0.5585389977126144	2.0	19.209372712298546	1.4142135623730951	0.13333333333333333	0.07993607669774316	51.84277341263095	6.842773412630947	8.94427190999916	14.317821063276353	5.0990195135927845	2.8079557305298435	1.4142135623730951	22.15	1.0835214446952597
17	234	B	903.0	108.91168815999991	5.913808246947702E-5	35.90264614203248	29.832867780352597	1.2034594329438664	145.0	4.0	212.0	7826.0	0.23477297895902546	38.439088914585774	18.439088914585774	2.0	0.14150943396226415	92.0	11465.0	162.0	4.6265824467338465E-4	18.788294228055936	0.5233122414912984	4.0	19.0	4.123105625617661	0.25	0.26559258100921596	76.7594800848128	89.20427644726074	6.4031242374328485	10.0	5.0	2.0	1.0	124.6195652173913	1.2999563890100305
18	239	B	1106.0	120.81118307999986	6.356723889009306E-5	39.319206502675	34.23448553724738	1.148526285283166	105.0	3.0	87.0	6849.0	0.07866184448462929	80.76946162496449	33.24154027718932	1.0	0.6896551724137931	79.0	11163.0	187.0	6.842471279704071E-4	25.179356624028344	0.6403831324092291	8.48528137423857	25.179356624028344	8.48528137423857	0.4796164601864589	0.4796164601864589	53.972626614896384	53.972626614896384	5.830951894845301	10.63014581273465	4.242640687119285	2.505549396395485	0.0	141.30379746835442	1.3233897697751502
18	244	B	860.0	105.74011527999988	4.9135788630358055E-5	33.52610922848042	31.32091952673165	1.0704062886744654	125.0	3.0	61.0	4041.0	0.07093023255813953	51.626540127940686	23.430749027719962	2.0	0.7213114754098361	89.0	7536.0	112.0	7.215500573954408E-4	23.08679276123039	0.6886212952387021	6.324555320336759	22.135943621178654	5.385164807134504	0.3772913389522725	0.31514293343362576	1.0809241866606953	4.4473848500904865	7.810249675906654	13.038404810405298	4.47213595499958	2.9154759474226504	1.0	84.67415730337079	1.3227176220806793
18	246	B	1109.0	122.81118307999986	6.824895345316813E-5	39.6232255123179	33.54101966249684	1.1813363431112902	102.0	4.0	73.0	4834.0	0.06582506762849413	12.817337799805944	6.4031242374328485	1.0	0.4383561643835616	99.0	2251.0	31.0	5.931205181586099E-4	21.95449840010015	0.5540815548515864	7.0	23.600847442411894	10.0	0.4117647058823529	0.5882352941176471	78.11134196037203	78.11134196037203	6.708203932499369	12.649110640673518	5.385164807134504	2.3488808780588144	3.0	22.737373737373737	1.3633940470901822
18	247	N	1127.0	122.81118307999986	4.882218832812614E-5	39.11521443121589	35.12833614050059	1.1134946521454712	93.0	3.0	-1.0	-1.0	-1.0	-1.0	-1.0	-1.0	-1.0	96.0	2376.0	35.0	6.576441994203252E-4	24.73863375370596	0.6324555320336759	6.4031242374328485	22.80350850198276	5.0	0.3472581680740104	0.2688016652852352	35.79740302797833	50.26769712804423	6.324555320336759	11.704699910719626	4.47213595499958	2.6172504656604803	2.0	24.75	1.4141414141414141
18	249	B	1125.0	122.5685423999999	6.549151849903134E-5	39.01281840626232	35.014282800023196	1.1141972728407985	72.0	3.0	98.0	3839.0	0.08711111111111111	0.0	0.0	0.0	0.19387755102040816	81.0	7080.0	128.0	4.136383859716325E-4	28.442925306655784	0.7290661497578483	10.816653826391969	27.892651361962706	11.313708498984761	0.5570860145311556	0.5921865681580842	33.69006752597977	45.0	6.082762530298219	10.198039027185569	5.0990195135927845	2.0	2.23606797749979	87.4074074074074	1.464406779661017
