# Supplementary material for: Exploiting Single-Cell Quantitative Data to Map Genetic Variants Having Probabilistic Effects
Source: PLoS Genet. 2016 Aug 1;12(8):e1006213. doi: 10.1371/journal.pgen.1006213 (PMC4968810; doi:10.1371/journal.pgen.1006213)
Supplement: S1 Dataset — (ZIP) [file pgen.1006213.s007.zip › data/2014-10-07_morpho/segregants/gaelA12-2_A1B.xls]

image_number	cell_id	Cgroup	Agroup	Dgroup	C11-1_A1B	C11-2_A1B	C12-1_A1B	C12-2_A1B	C13_A1B	C101_A1B	C102_A1B	C103_A1B	C104_A1B	C105_A1B	C106_A1B	C107_A1B	C108_A1B	C109_A1B	C110_A1B	C111_A1B	C112_A1B	C113_A1B	C114_A1B	C115_A1B	C116_A1B	C117_A1B	C118_A1B	C126_A1B	C127_A1B	C128_A1B	A7-1_A1B	A7-2_A1B	A8-1_A1B	A8-2_A1B	A9_A1B	A101_A1B	A102_A1B	A103_A1B	A104_A1B	A120_A1B	A121_A1B	A122_A1B	A123_A1B	D14-3_A1B	D15-3_A1B	D16-3_A1B	D17-3_A1B	D104_A1B	D107_A1B
1	0	small	api	A1	1015.0	113.0	103.91168815999993	27.970562720000004	4.312002294699372E-5	1128.0	133.88225087999987	38.07886552931954	33.24154027718932	40.542749931544535	57.89374404488217	9.486832980505138	14.97918987488295	12.083045973594572	18.908126331800048	17.989539444125988	16.401219466856727	22.32195995412973	0.6333341829395343	1.1455204906810423	0.5528789647079995	0.2691762901294782	0.11133004926108374	115.0	4.0	35.4682957019364	43.0	81.0	2885.0	6757.0	0.3333333333333333	0.1099290780141844	0.6532258064516129	-1.0	0.0730385139271045	29.191403769561912	11.099019513592784	3.0	0.3629032258064516	82.0	7038.0	114.0	3.4721334988129096E-4	20.223748416156685	0.5311016527155996
1	3	small	api	A1	882.0	214.0	93.59797967999994	42.384776280000004	4.986900881076902E-5	1096.0	137.98275595999988	32.55764119219941	32.55764119219941	24.075498255078834	26.250242369688884	15.0	16.918140223631724	12.206555615733702	13.084485988563161	27.888998304261385	15.811388300841896	29.58333333333334	0.8866222765459519	1.0	0.8866222765459519	0.4528385807568537	0.24263038548752835	167.0	11.0	33.28663395418648	18.0	104.0	1193.0	8922.0	0.18181818181818182	0.11131386861313869	0.8524590163934426	-1.0	0.21016050007807927	58.68958287193059	23.651346129856336	2.0	0.7950819672131147	77.0	13372.0	230.0	6.129361850559496E-4	20.0	0.6142951168339512
1	4	small	api	A1	1039.0	96.0	104.7401152799999	27.970562720000004	5.1559034315180253E-5	1135.0	135.53910511999985	38.07886552931954	33.12099032335839	48.914799804384984	54.357895021992576	10.04987562112089	11.798930913857852	12.041594578792296	20.72015510526422	16.303860323257545	16.278820596099706	25.496308247795437	0.8517615447105724	1.1496898238113562	0.7408620369334776	0.26704727835392195	0.09239653512993262	165.0	12.0	34.539832078341085	22.0	36.0	1339.0	3310.0	0.0	0.05110132158590308	0.6206896551724138	-1.0	0.10209944194404967	17.409141578113548	8.704570789056774	1.0	0.5	74.0	7572.0	120.0	2.866657302724175E-4	18.601075237738275	0.4884881673645457
1	5	medium	iso	A1	1127.0	422.0	105.98275595999993	60.52691188000001	2.8184932920608922E-5	1549.0	169.3380949599999	39.81205847478876	34.438350715445125	52.79699111023463	62.11971556194723	22.02271554554524	23.436407716756893	15.033296378372908	32.67854137268151	21.719971614800134	17.46424919657298	36.969745709360474	0.9396796561872035	1.156038475934726	0.8128446204417344	0.5711015092195196	0.3744454303460515	132.0	3.0	35.84689665786984	18.0	307.0	1043.0	23402.0	0.3125	0.20981278244028406	0.9446153846153846	-1.0	0.14242716146846207	56.72867752316658	19.384776310850235	6.0	0.28	115.0	9090.0	107.0	4.3074267568669243E-4	26.0	0.6530684670943268
1	10	medium	iso	A1	1209.0	402.0	111.74011527999987	60.11269832000001	4.931549419898129E-5	1611.0	174.26702716	40.52159917870962	36.138621999185304	68.54201764662457	79.18612248637504	22.360679774997898	21.77212500489522	14.317821063276353	38.769447204477956	11.26218924476908	17.804493814764857	39.47036845676595	1.0270324908556399	1.1212823549172164	0.9159445757366484	0.5379688231873468	0.3325062034739454	127.0	3.0	36.40054944640259	65.0	215.0	2848.0	12251.0	0.6428571428571429	0.17380509000620734	0.7678571428571429	-1.0	0.12614750861074572	47.0823453205133	16.76305461424021	1.0	0.21428571428571427	165.0	10419.0	99.0	0.002060445096846136	20.09975124224178	0.49602561719238253
2	16	medium	iso	A1	949.0	400.0	99.66904747999993	60.52691188000001	5.1623545259292094E-5	1349.0	162.61017291999997	37.107950630558946	30.805843601498726	29.560354464680728	41.79478406898647	21.470910553583888	22.621281165799964	11.661903789690601	22.555813128378965	30.41630711760201	16.492422502470642	33.84397765225937	0.9491465313664345	1.2045750511034088	0.7879513447476785	0.6072789237014192	0.4214963119072708	143.0	3.0	35.17101079013795	15.0	280.0	639.0	14386.0	0.36363636363636365	0.21868050407709413	0.9491525423728814	-1.0	0.18945362468722673	48.059484216708626	17.11724276862369	5.0	0.27796610169491526	110.0	10266.0	115.0	2.940910507224708E-4	22.80350850198276	0.614518131949969
2	17	medium	iso	A1	890.0	333.0	95.08326103999993	54.284271200000006	5.6762572671056426E-5	1223.0	151.7817457999999	36.61966684720111	30.23243291566195	24.70243022777131	32.17432562352379	20.615528128088304	19.293399834692224	12.649110640673518	17.449639907055563	31.092436477814257	15.264337522473747	32.76945889017021	1.0685274915113048	1.211270920516299	0.8821540032149451	0.570913014617405	0.3741573033707865	114.0	3.0	34.132096331752024	0.0	196.0	0.0	16137.0	0.0	0.16026165167620604	1.0	-1.0	0.20644837365051597	42.024081291232484	13.416407864998739	2.0	0.4846938775510204	96.0	10004.0	120.0	4.0168293540486776E-4	23.853720883753127	0.6513909857040739
2	18	small	api	A1	1247.0	120.0	114.15432883999989	29.142135600000003	6.300230575068514E-5	1367.0	145.2964644399999	39.6232255123179	38.63935817272331	33.7318892554232	31.976920329395	10.770329614269007	13.788007104827342	12.649110640673518	17.161651814252338	24.871013532476294	18.788294228055936	32.406301494260745	0.7811375155513366	1.0254628282177092	0.7617414245126577	0.2552871704133619	0.09623095429029671	120.0	4.0	39.56008088970496	1.0	47.0	84.0	6380.0	0.0	0.03511338697878566	0.9791666666666666	-1.0	0.09693272404611687	48.43378557623683	21.95470173774835	2.0	1.4791666666666667	81.0	7996.0	110.0	8.40603238041279E-4	16.278820596099706	0.410840369142563
3	25	medium	iso	A1	798.0	331.0	88.66904747999995	53.284271200000006	6.647533723752755E-5	1129.0	144.36753223999992	33.24154027718932	30.083217912982647	25.924901507554466	34.33021719550331	19.4164878389476	21.512682540308457	13.892443989449804	17.41796544840961	29.883771164388286	14.866068747318506	30.885017743820505	0.9025600504524155	1.104986187758979	0.8168066356403026	0.600934291213839	0.41478696741854637	127.0	4.0	31.400636936215164	42.0	228.0	1132.0	7658.0	0.3076923076923077	0.2391496899911426	0.8444444444444444	-1.0	0.21945847136899646	28.06155862316303	12.529964086141668	2.0	0.12222222222222222	135.0	7979.0	87.0	0.0014465673000188407	19.235384061671343	0.5786550172246638
3	27	medium	iso	B	1039.0	454.0	103.49747459999992	62.69848476000001	3.126678814695806E-5	1493.0	168.61017291999997	38.05259518088089	33.015148038438355	40.581379533010846	51.58912187918071	22.67156809750927	24.270754006722374	13.45362404707371	28.43432871941515	27.68426174966299	16.401219466856727	36.28792408506661	0.9341105798043946	1.1525798744436226	0.8104519266010191	0.6057972429020028	0.43695861405197306	131.0	3.0	35.35533905932738	16.0	339.0	436.0	13054.0	0.36363636363636365	0.2377762893503014	0.9549295774647887	-1.0	0.21696646022615956	43.406069130404546	17.26267650163207	1.0	0.07887323943661972	211.0	15920.0	97.0	0.004035352018535322	28.160255680657446	0.7400350895070162
3	30	small	api	A1	793.0	179.0	92.66904747999995	37.213203400000005	7.401275636911633E-5	972.0	131.88225087999987	34.52535300326414	27.294688127912362	28.442928624363333	40.26441696497059	13.892443989449804	15.072474074100944	11.180339887498949	16.50960672135953	25.023183881025695	15.811388300841896	25.54417120640771	0.9217095959926853	1.2649110640673515	0.7286754161426229	0.4015710143997266	0.2257250945775536	131.0	3.0	33.52610922848042	21.0	132.0	688.0	6685.0	0.36363636363636365	0.1574074074074074	0.8627450980392157	-1.0	0.12609352112483818	28.4432471276659	10.63014581273465	3.0	0.5294117647058824	89.0	12098.0	193.0	5.518264428866126E-4	20.223748416156685	0.585765145232394
3	31	small	api	A1	822.0	177.0	90.66904747999993	36.798989840000004	8.815357204547979E-5	999.0	129.88225087999984	33.13608305156178	29.154759474226502	14.676393137450006	27.276763383113682	13.038404810405298	15.652576262099585	13.038404810405298	10.049467810719557	27.645571924972426	16.15549442140351	21.928226272045276	0.8329877837411265	1.1365582721015026	0.7329037183469066	0.40586055399023846	0.21532846715328466	117.0	10.0	33.83784863137726	29.0	81.0	2043.0	5647.0	0.3333333333333333	0.11011011011011011	0.7363636363636363	-1.0	0.08990777340234142	28.408628844885204	13.60258416907893	3.0	0.4636363636363636	80.0	8361.0	102.0	3.185114236047125E-4	22.135943621178654	0.6680313900328462
3	32	small	api	A1	1262.0	64.0	116.25483391999987	21.485281360000002	4.931309808097184E-5	1326.0	139.7401152799999	45.70557952810576	33.54101966249684	43.994913994745815	66.39053046156253	7.211102550927978	-1.0	14.212670403551895	19.16615015156565	15.74191856159852	18.027756377319946	20.916972962294402	-1.0	1.36267710367823	-1.0	0.18481193973220056	0.05071315372424723	146.0	13.0	39.92492955535426	55.0	45.0	1799.0	1824.0	0.5833333333333334	0.07541478129713423	0.45	-1.0	0.06412637809296023	0.0	0.0	0.0	0.07	125.0	8168.0	94.0	6.621695579503938E-4	21.0	0.4594625036334231
4	37	small	api	A1	1077.0	73.0	104.3259017199999	21.899494920000002	3.3471457576850046E-5	1150.0	129.05382375999986	38.28837943815329	34.713109915419565	29.98163936884933	40.76360520094116	7.0	-1.0	14.0	12.693146253030356	19.58914086513303	16.278820596099706	19.440000000000005	-1.0	1.1029947916347764	-1.0	0.20991426442472566	0.06778087279480037	129.0	6.0	36.138621999185304	52.0	31.0	4276.0	2900.0	0.5333333333333333	0.07217391304347825	0.37349397590361444	-1.0	0.04626160262971089	23.812559200041264	10.47213595499958	1.0	0.5662650602409639	130.0	15488.0	172.0	0.0018160553204620781	22.02271554554524	0.5751801426100637
5	49	medium	iso	A1	1137.0	361.0	106.49747459999992	54.870057640000006	5.811791726775297E-5	1498.0	163.78174579999995	40.024992192379	34.92849839314596	43.152389734005396	56.78052377691543	20.248456731316587	22.660255335223475	15.811388300841896	28.931923195240252	24.106389874613853	17.204650534085253	34.58364733755842	0.8935670155420558	1.14591219301409	0.7797866372219223	0.5152240261667205	0.3175021987686895	153.0	4.0	36.61966684720111	33.0	246.0	1250.0	12131.0	0.0	0.1862483311081442	0.8817204301075269	-1.0	0.2121730512896853	41.625874183952014	14.560219778561036	2.0	0.23297491039426524	107.0	6786.0	86.0	3.555564092161581E-4	24.698178070456937	0.6170689041423377
5	51	large	iso	A1	830.0	455.0	88.42640679999995	63.52691188000001	3.4219888920008354E-5	1285.0	154.3675322399999	33.24154027718932	31.827660925679098	2.7263109939062673	2.1475854282984983	24.08318915758459	22.804430105461968	14.866068747318506	0.24066273503847474	38.551372118270734	14.866068747318506	6.422183775355906	1.0560750277998108	1.0444229739286146	1.0111564511333628	0.7184156201629132	0.5481927710843374	93.0	3.0	31.400636936215164	16.0	253.0	740.0	15058.0	0.25	0.20933852140077822	0.9405204460966543	-1.0	0.2181712093517084	42.30886239009777	15.297058540778355	3.0	0.26765799256505574	157.0	12000.0	100.0	7.647254500499851E-4	20.0	0.6016568375961868
5	52	small	api	A1	995.0	80.0	99.1543288399999	23.313708480000003	3.7416704174998025E-5	1075.0	125.29646443999985	36.138621999185304	33.24154027718932	81.04752666584585	82.70424322139083	8.06225774829855	-1.0	14.142135623730951	24.35067944814936	4.091266495654071	16.0312195418814	24.549435358140908	-1.0	1.087152451355691	-1.0	0.23512547311595544	0.08040201005025126	119.0	3.0	33.06055050963308	94.0	55.0	5542.0	3586.0	0.5333333333333333	0.1386046511627907	0.3691275167785235	0.025024047383336114	-1.0	52.47669488983495	20.81020180954924	1.0	0.4228187919463087	78.0	7938.0	112.0	0.0010611713521063242	15.231546211727817	0.4214755673880203
5	53	medium	iso	A1	981.0	269.0	100.25483391999992	47.041630520000005	5.437549873033775E-5	1250.0	150.12489155999992	38.05259518088089	32.0624390837628	29.57783868126134	45.72217746154482	17.69180601295413	18.482907167051902	12.041594578792296	20.392827251632305	25.76223218208956	15.652475842498529	28.48307358102159	0.9571982293181666	1.186827835570116	0.8065181828654681	0.4692205720228681	0.2742099898063201	130.0	3.0	34.92849839314596	89.0	173.0	4244.0	10688.0	0.4	0.2096	0.6603053435114504	-1.0	0.17624858015649955	43.28385190086835	17.102136724818294	2.0	0.3320610687022901	88.0	7935.0	116.0	3.8085985422915567E-4	21.840329667841555	0.5739511211791144
5	61	small	api	A1	1096.0	72.0	110.32590171999989	23.727922040000003	5.9550251033659E-5	1168.0	136.4680373199999	37.8549864614954	34.713109915419565	53.84181456019168	61.85413537169637	7.280109889280518	-1.0	10.44030650891055	20.472864276105327	13.942859086359393	17.46424919657298	23.21845746581235	-1.0	1.0905097974146134	-1.0	0.2150711815636908	0.06569343065693431	110.0	5.0	36.359317925395686	68.0	60.0	2822.0	3083.0	0.5454545454545454	0.1095890410958904	0.46875	-1.0	0.014973587764079555	18.12899020449196	8.65685424949238	1.0	0.3984375	75.0	10508.0	143.0	3.4218139495115587E-4	22.47220505424423	0.5936392310456133
6	63	small	api	A1	905.0	111.0	97.25483391999991	28.556349160000003	6.771151977794855E-5	1016.0	128.22539663999987	34.92849839314596	30.805843601498726	31.675468738109203	39.80557109226518	11.180339887498949	13.060425480302111	11.180339887498949	15.460155026474444	22.560654692351545	15.811388300841896	24.14953415699774	0.8560471406051258	1.1338270376548514	0.7550068151274015	0.2936239568666576	0.12265193370165746	114.0	3.0	33.734255586866	20.0	76.0	1610.0	9044.0	0.18181818181818182	0.09448818897637795	0.7916666666666666	-1.0	0.10169494087738849	24.35848878794736	10.298325725798339	1.0	0.5520833333333334	141.0	15285.0	186.0	0.0011157551908121245	15.524174696260024	0.44445582863379957
6	66	small	api	A1	1077.0	242.0	104.66904747999993	44.041630520000005	3.731121949598156E-5	1319.0	150.71067799999992	38.3275357934736	35.35533905932738	26.565051177077976	24.849882275991206	16.76305461424021	18.594445030231846	13.601470508735444	14.584814505481104	29.698484809834994	17.08800749063506	34.705731590223216	0.9015087348391382	1.0840664186294122	0.8315991708136461	0.42077033832199	0.22469823584029713	111.0	3.0	36.40054944640259	28.0	140.0	1483.0	9084.0	0.14285714285714285	0.12736921910538287	0.8333333333333334	-1.0	0.1995388789087219	22.50489520783571	10.0	1.0	0.4166666666666667	78.0	14742.0	251.0	8.980946488460588E-4	23.08679276123039	0.6023552593005889
6	67	small	api	A1	964.0	207.0	100.5685423999999	42.041630520000005	6.269547122827603E-5	1171.0	145.43860003999987	37.64306044943742	31.89043743820395	24.623564786163627	39.610688240026604	15.0	16.412845299741353	12.0	16.364237993545135	25.587607620033847	16.492422502470642	25.666666666666664	0.9139183198318687	1.1803870838203672	0.7742530669464271	0.41803957297883687	0.21473029045643152	158.0	3.0	35.11409973215888	62.0	132.0	2760.0	7741.0	0.0	0.16567036720751493	0.6804123711340206	-1.0	0.11924634573767669	109.99669073046644	43.78049716414141	3.0	0.422680412371134	84.0	9798.0	178.0	8.249502161671234E-4	21.400934559032695	0.5685227052082725
6	68	medium	iso	A1	816.0	301.0	90.01219323999995	50.284271200000006	9.493198250758372E-5	1117.0	142.71067799999992	35.12833614050059	29.068883707497267	24.897665438491977	44.499612901207755	18.439088914585774	19.599496836807717	12.727922061357855	19.24372385006353	26.420003180305205	15.264337522473747	27.45555970541847	0.9407939942599596	1.2084515007172605	0.7785119996140215	0.5586384398603288	0.36887254901960786	152.0	3.0	32.64965543462902	31.0	176.0	1769.0	11964.0	0.3	0.18531781557743957	0.8502415458937198	-1.0	0.1684950639580329	46.98116788968011	20.278820596099706	2.0	0.21739130434782608	87.0	8913.0	136.0	7.973050649493724E-4	16.492422502470642	0.46949056842621123
6	72	small	api	A1	1066.0	102.0	104.08326103999991	26.727922040000003	5.711447072935786E-5	1168.0	133.63961019999988	37.94733192202055	33.83784863137726	31.675468738109203	45.0	8.94427190999916	14.420162937091384	13.92838827718412	15.49516053482506	20.56868353488085	17.46424919657298	21.91346617949794	0.6202615011369117	1.1214463524383946	0.553090658138268	0.25679366473470006	0.09568480300187618	113.0	8.0	36.40054944640259	45.0	61.0	4150.0	6604.0	0.2857142857142857	0.09075342465753425	0.5754716981132075	-1.0	0.041743502249423234	26.971122470350238	9.508270432752164	2.0	0.6132075471698113	102.0	12096.0	147.0	8.362160559541958E-4	20.615528128088304	0.5432668671002208
7	75	medium	iso	A1	1131.0	510.0	108.7401152799999	70.59797967999998	6.894519584611997E-5	1641.0	181.33809496	39.05124837953327	35.90264614203248	44.421274434392245	60.41526402979726	25.0	27.88517999942856	14.560219778561036	33.54566254241875	25.151349469554177	18.027756377319946	38.57479387514723	0.8965335708972406	1.0876983335725388	0.8242483630112601	0.6492358362708557	0.4509283819628647	150.0	4.0	36.89173349139343	33.0	332.0	1526.0	19467.0	0.4666666666666667	0.22242535039609995	0.9095890410958904	-1.0	0.16275277663283244	52.87492909119074	20.0	3.0	0.1726027397260274	106.0	20529.0	219.0	4.2998923927674347E-4	27.85677655436824	0.7133389510018315
7	81	medium	iso	A1	978.0	441.0	100.32590171999993	62.52691188000001	4.3743349409688606E-5	1419.0	165.68124071999992	37.48332962798263	32.526911934581186	28.610459665965216	38.7246469056045	22.090722034374522	25.185621834103838	13.038404810405298	21.66296345759565	31.81980515339464	17.72004514666935	34.628699405235736	0.8771164031559263	1.1523789809303107	0.7611353709765115	0.6232379755180938	0.450920245398773	151.0	3.0	36.05551275463989	60.0	328.0	4358.0	27989.0	0.7142857142857143	0.2734319943622269	0.845360824742268	-1.0	0.1542559720866345	91.86254633193424	31.067892169232742	4.0	0.4175257731958763	126.0	18765.0	199.0	9.945404945214094E-4	26.248809496813376	0.700279557801549
7	83	small	api	A1	995.0	199.0	100.3259017199999	39.798989840000004	4.748893146199873E-5	1194.0	142.9533186799999	36.069377593742864	32.55764119219941	27.645975363738675	30.177906813152575	14.560219778561036	16.284652604333896	13.341664064126334	15.747430033240546	26.906126117327062	16.76305461424021	31.326533462964655	0.8941068705810813	1.1078621261538086	0.8070560852957158	0.3966970558717251	0.2	138.0	3.0	35.4682957019364	53.0	118.0	3947.0	11212.0	0.35714285714285715	0.14321608040201006	0.6900584795321637	-1.0	0.1144904158306827	58.860249105198804	21.950669501767955	3.0	0.52046783625731	94.0	14714.0	220.0	4.526140639834995E-4	22.825424421026653	0.6328200247343967
7	84	medium	iso	A1	1102.0	297.0	105.91168815999993	49.455844080000006	3.489200470683689E-5	1399.0	157.78174579999992	38.2099463490856	35.22782990761707	29.528671834479873	32.148220629874544	17.804493814764857	20.847412010299525	14.212670403551895	17.95344054484433	30.260166544335057	17.204650534085253	33.74000761582511	0.854038563921923	1.0846522890932808	0.7873846508320743	0.4669536001096259	0.2695099818511797	136.0	3.0	36.359317925395686	21.0	171.0	1324.0	14698.0	0.16666666666666666	0.13724088634739098	0.890625	-1.0	0.1756226589036015	68.61284353526497	22.146178636599025	2.0	0.6302083333333334	98.0	13948.0	176.0	2.5436843560527054E-4	22.47220505424423	0.5881244859372071
7	87	medium	iso	A1	1065.0	454.0	103.91168815999991	63.69848476000001	5.73623870463333E-5	1519.0	170.02438647999998	39.0	33.61547262794322	44.236101539070006	59.94872708078708	23.194827009486403	25.480381470329647	15.033296378372908	32.07692307692308	23.649823663022005	16.15549442140351	37.05840177377713	0.910301403316719	1.1601800287520228	0.7846208181120891	0.613005965815117	0.4262910798122066	110.0	3.0	35.84689665786984	17.0	315.0	790.0	18622.0	0.3125	0.2185648452929559	0.9487951807228916	-1.0	0.28899608164982543	51.47843692442758	18.0	3.0	0.29819277108433734	128.0	27789.0	255.0	6.37596765323331E-4	25.632011235952593	0.6572310573321177
7	88	small	api	A1	1165.0	95.0	110.15432883999988	26.970562720000004	7.929742955090953E-5	1260.0	139.53910511999987	38.07886552931954	37.16180835212409	61.619046234660686	61.09081634885219	10.04987562112089	-1.0	12.041594578792296	25.6047544076459	12.674302486495618	18.027756377319946	29.249638001769753	-1.0	1.024677409896363	-1.0	0.2448434210803915	0.0815450643776824	94.0	3.0	36.6742416417845	77.0	60.0	5348.0	4696.0	0.46153846153846156	0.10873015873015873	0.43795620437956206	-1.0	0.05058225520894491	23.61852157685228	9.627805494253789	1.0	0.29927007299270075	79.0	8135.0	133.0	5.085576425569478E-4	20.248456731316587	0.5317505248607237
7	89	small	api	A1	1218.0	70.0	113.98275595999989	22.142135600000003	7.960307527499464E-5	1288.0	138.1248915599999	41.036569057366385	36.069377593742864	28.539985187959985	20.409882833803977	6.708203932499369	-1.0	13.0	11.404462184588755	22.761690241708607	18.973665961010276	32.702494170934436	-1.0	1.137712147949157	-1.0	0.19425864389320757	0.05747126436781609	86.0	10.0	40.311288741492746	89.0	46.0	4177.0	2072.0	0.38461538461538464	0.1048136645962733	0.34074074074074073	0.0729240523892715	-1.0	32.529029898906565	12.093368739633874	1.0	0.31851851851851853	83.0	8624.0	138.0	0.0010014820772508684	29.5296461204668	0.7195934455238284
8	92	small	api	A1	1149.0	222.0	108.74011527999993	43.455844080000006	3.949275039023547E-5	1371.0	154.61017291999994	39.56008088970496	36.40054944640259	36.61439976520285	42.52696835191236	16.15549442140351	17.045125878746596	13.0	21.78964199803558	26.42817250372777	17.72004514666935	32.23619488715238	0.9478072814673455	1.0867990041731257	0.8721090816498034	0.39963029253834753	0.19321148825065274	121.0	3.0	36.87817782917155	22.0	136.0	1038.0	8634.0	0.3076923076923077	0.11524434719183078	0.8607594936708861	-1.0	0.15899808810221103	42.11331623164569	16.555181928594152	4.0	0.3860759493670886	103.0	19518.0	223.0	3.0539265566758113E-4	25.632011235952593	0.6479261583770678
8	93	small	api	A1	879.0	150.0	94.18376611999994	32.970562720000004	7.941097620434131E-5	1029.0	129.15432883999986	36.05551275463989	30.066592756745816	23.385221057213755	38.45370921670596	12.041594578792296	16.92793525780722	13.45362404707371	13.70109484676316	23.946843788558617	15.652475842498529	22.031658229345908	0.7113445553401837	1.199188516182978	0.5931882650147421	0.3500663020630548	0.17064846416382254	176.0	4.0	34.48187929913333	28.0	93.0	1450.0	5466.0	0.45454545454545453	0.11758989310009718	0.768595041322314	-1.0	0.14634337925120067	30.095231278045294	12.596258792224983	1.0	0.371900826446281	87.0	10716.0	156.0	7.582908850531825E-4	22.0	0.610170215847752
8	95	medium	iso	A1	854.0	309.0	93.08326103999994	50.870057640000006	8.765682749253493E-5	1163.0	146.36753223999992	34.48187929913333	30.364452901377952	23.41603075823042	41.13621802417822	18.867962264113206	19.259471136739105	13.038404810405298	18.64747551668859	28.388458135561603	15.620499351813308	28.34602742015139	0.979671878326967	1.135600216843312	0.8626908165359574	0.5465005960431492	0.3618266978922717	160.0	3.0	33.28663395418648	61.0	198.0	3338.0	11437.0	0.5833333333333334	0.2226999140154772	0.7644787644787645	-1.0	0.16166926448775973	57.38744785843645	23.091498190122415	4.0	0.37065637065637064	76.0	5662.0	91.0	2.7173481730122673E-4	23.259406699226016	0.6745399952667492
8	97	small	api	A1	1008.0	202.0	101.56854239999991	40.213203400000005	7.123745251323468E-5	1210.0	144.6101729199999	38.27531841800928	32.89376840679705	24.430335626997476	42.475079317361484	13.0	22.38838273120539	13.0	15.362380361631025	25.962364343257565	18.027756377319946	22.75	0.5806582885453504	1.1636039369116553	0.49901712268737014	0.3959218321912242	0.2003968253968254	155.0	3.0	37.12142238654117	29.0	123.0	1520.0	7097.0	0.3076923076923077	0.1256198347107438	0.8092105263157895	-1.0	0.07506066432783041	36.72016555339609	12.315260105251328	3.0	0.5592105263157895	81.0	9166.0	152.0	3.3176131486681846E-4	25.317977802344327	0.6614700765084094
8	98	medium	iso	A1	1020.0	277.0	101.49747459999992	47.455844080000006	5.074406571173055E-5	1297.0	151.78174579999992	37.57658845611187	33.1058907144937	29.26119856255054	38.23382517744693	17.88854381999832	18.90936259251319	13.416407864998739	19.48021441209199	28.997860479848494	17.204650534085253	31.4769569140355	0.9460151674853892	1.1350423639156433	0.8334624306196358	0.46755689505598835	0.27156862745098037	157.0	3.0	35.608987629529715	28.0	194.0	1106.0	9212.0	0.23076923076923078	0.17116422513492677	0.8738738738738738	-1.0	0.15691838401659133	49.82756643613429	20.264337522473745	3.0	0.3108108108108108	99.0	8189.0	114.0	3.330070060778659E-4	22.360679774997898	0.595069448657224
8	102	small	api	A1	915.0	100.0	96.6690474799999	27.142135600000003	7.790459532589689E-5	1015.0	126.22539663999983	35.4682957019364	31.016124838541646	23.922505883013265	34.030242033199414	9.219544457292887	13.435948206752602	11.40175425099138	12.602804593613332	22.601147101681594	17.029386365926403	22.519870887485908	0.6861848762307191	1.143543749793731	0.6000512672597712	0.2807737978965346	0.1092896174863388	160.0	4.0	34.36568055487916	46.0	61.0	3362.0	4550.0	0.6666666666666666	0.10541871921182266	0.5700934579439252	0.0015080295105655286	-1.0	15.46536551001326	6.830951894845301	1.0	0.40186915887850466	86.0	11856.0	184.0	4.41785633400064E-4	21.02379604162864	0.5927489783638192
9	104	medium	iso	A1	911.0	355.0	96.66904747999993	54.870057640000006	7.441741719814386E-5	1266.0	153.53910511999993	36.05551275463989	30.066592756745816	31.515323411369735	53.914926957147856	20.248456731316587	22.14830347087698	13.601470508735444	24.628688712400173	25.676338062176736	15.811388300841896	30.4756433515409	0.9142215681639672	1.199188516182978	0.7623668471025208	0.5676073062719708	0.3896816684961581	136.0	3.0	34.132096331752024	34.0	256.0	1740.0	18955.0	0.3333333333333333	0.22906793048973143	0.8827586206896552	-1.0	0.17075284824422757	42.318289820567756	14.212670403551895	1.0	0.2896551724137931	118.0	11254.0	112.0	0.0014030788494432803	22.80350850198276	0.6324555320336759
9	106	medium	iso	A1	957.0	323.0	98.25483391999992	51.870057640000006	4.921751558876756E-5	1280.0	152.95331867999994	37.33630940518894	31.25699921617557	40.58012886114528	57.09475707701209	18.439088914585774	22.056853752711095	13.45362404707371	25.57831813626645	21.9150915691712	15.264337522473747	30.46596870835539	0.8359800142538168	1.1944943641892314	0.6998609950087477	0.5279135445105239	0.3375130616509927	118.0	3.0	34.0147027033899	41.0	228.0	1184.0	8370.0	0.5454545454545454	0.21015625	0.8475836431226765	-1.0	0.19868289193043512	20.8806130178211	10.44030650891055	1.0	0.07434944237918216	128.0	11508.0	95.0	8.638428661250521E-4	23.194827009486403	0.6212404862453498
9	107	small	api	A1	1131.0	119.0	109.32590171999993	30.384776280000004	6.79499436961945E-5	1250.0	142.12489155999987	38.05259518088089	36.013886210738214	86.98721249581666	81.79278358808186	11.045361017187261	15.01456812367274	12.041594578792296	27.90874038818751	1.2772850930562512	17.0	28.197532212146324	0.735642938658527	1.0566089690574632	0.696230072052814	0.27792843051795707	0.10521662245800177	96.0	3.0	34.52535300326414	67.0	66.0	2624.0	2854.0	0.6923076923076923	0.1064	0.49624060150375937	-1.0	0.04742148846339932	8.246211251235321	4.123105625617661	1.0	0.18796992481203006	76.0	7876.0	114.0	6.412277331563132E-4	20.248456731316587	0.5321176291673847
9	109	small	api	A1	1151.0	287.0	109.3259017199999	48.455844080000006	6.826474684893343E-5	1438.0	160.61017291999997	39.05124837953327	36.013886210738214	51.44953470384227	67.62429172540264	18.027756377319946	21.673661397520174	13.601470508735444	30.165488912190295	16.354802604568086	17.204650534085253	32.621654397055146	0.831781767126002	1.0843386395742376	0.7670867169804063	0.44322382269576627	0.24934839270199827	138.0	3.0	35.608987629529715	28.0	179.0	1070.0	8482.0	0.35714285714285715	0.14394993045897078	0.8647342995169082	-1.0	0.23673668369459952	27.544003745317532	10.0	1.0	0.178743961352657	98.0	9457.0	92.0	1.5817185512651186E-4	20.615528128088304	0.5279095799378564
9	110	medium	iso	A1	844.0	322.0	92.42640679999994	51.455844080000006	5.685443136530346E-5	1166.0	146.7106779999999	35.22782990761707	29.154759474226502	29.9084273214051	53.64089814831843	19.1049731745428	19.92958891735001	12.727922061357855	22.99318471004821	25.347490884062807	15.231546211727817	28.55171267782227	0.9586235448093298	1.208304597359457	0.7933624906370773	0.55672232494491	0.3815165876777251	153.0	4.0	33.24154027718932	26.0	238.0	1169.0	14219.0	0.5	0.22641509433962265	0.9015151515151515	-1.0	0.20910353856597594	37.3172323591647	14.035668847618199	4.0	0.2689393939393939	90.0	8553.0	102.0	9.800933335917849E-4	26.019223662515376	0.7385985378818188
9	112	medium	iso	A1	960.0	469.0	97.74011527999991	64.11269832	5.9551899843728094E-5	1429.0	164.26702715999997	37.48332962798263	31.144823004794873	33.08485292873498	43.59137126466155	23.021728866442675	25.055539903207535	15.0	24.27745904730547	30.69531009544732	16.492422502470642	35.209702972206436	0.9188278901743204	1.203517182364848	0.7634522411793672	0.6559507131369128	0.48854166666666665	136.0	3.0	34.539832078341085	8.0	306.0	295.0	14958.0	0.0	0.21973407977606718	0.9745222929936306	-1.0	0.23086093375770814	36.08801469287707	16.15549442140351	2.0	0.1305732484076433	87.0	17496.0	213.0	3.533044075040347E-4	26.1725046566048	0.6982438571056426
9	113	small	api	A1	836.0	141.0	92.25483391999994	32.798989840000004	9.516379999783855E-5	977.0	127.05382375999986	34.52535300326414	29.427877939124322	33.20657031508952	47.88296345253954	11.40175425099138	14.52028185496797	11.40175425099138	16.799248944541276	20.049016147902254	15.231546211727817	22.64732008758562	0.7852295406435503	1.1732192540245223	0.6692947954527327	0.3555259756734493	0.1686602870813397	107.0	3.0	32.69556544854363	32.0	95.0	1505.0	6212.0	0.5	0.1299897645854657	0.7480314960629921	-1.0	0.07229662709355476	39.96131424237031	17.06225774829855	2.0	0.4409448818897638	90.0	8252.0	107.0	4.7319897323206236E-4	23.08679276123039	0.6686909981499014
9	115	medium	api	A1	766.0	372.0	86.42640679999995	58.94112544000001	5.380190818226313E-5	1138.0	147.7817457999999	34.0147027033899	28.0178514522438	36.02737338510361	53.09772271391099	20.808652046684813	21.546038291063603	13.601470508735444	24.81279955199747	24.377315339977727	13.601470508735444	31.02915605548053	0.9657762492381429	1.21403679940868	0.7955082166442918	0.681980515242247	0.4856396866840731	103.0	3.0	30.886890422961002	20.0	123.0	1078.0	6838.0	0.4166666666666667	0.1256590509666081	0.8601398601398601	-1.0	0.2503407976070086	53.917619603551	21.439088914585774	3.0	0.44755244755244755	104.0	9931.0	98.0	2.4390285166756798E-4	21.587033144922902	0.6346383013593572
10	117	medium	iso	A1	1116.0	355.0	106.7401152799999	53.870057640000006	1.1462433986537507E-4	1471.0	162.61017291999997	41.6293165929973	32.69556544854363	36.074174093104745	65.01661772118626	19.849433241279208	22.999945708906097	15.620499351813308	28.12921507813031	23.061231382789423	17.46424919657298	31.032959046112083	0.8630208737228915	1.2732404539237479	0.6778145251851826	0.504684274498753	0.31810035842293904	140.0	4.0	37.48332962798263	51.0	269.0	2489.0	15605.0	0.6153846153846154	0.21753908905506458	0.840625	-1.0	0.1519950666551146	69.49785139685957	28.88854381999832	6.0	0.284375	107.0	10844.0	148.0	5.626462412202938E-4	20.8806130178211	0.5015843335110994
10	119	large	iso	B	853.0	460.0	90.25483391999994	63.11269832000001	4.4742155394504515E-5	1313.0	155.78174579999992	35.73513677041127	29.732137494637012	30.75439407955862	41.10832370591925	23.323807579381203	23.30860672665065	14.7648230602334	23.198456055341385	31.481086759027423	15.620499351813308	35.28364321771354	1.0006521562146045	1.2019027147596457	0.8325566985799787	0.6992722226483938	0.5392731535756154	157.0	3.0	33.015148038438355	8.0	272.0	434.0	17010.0	0.0	0.21325209444021326	0.9714285714285714	-1.0	0.19527712968836203	70.77389676806816	28.39343698659674	1.0	0.2642857142857143	194.0	13070.0	108.0	0.0032197589587093177	26.68332812825267	0.7466972436592572
10	120	small	api	A1	907.0	124.0	94.84062035999995	28.556349160000003	3.7566277781338925E-5	1031.0	126.22539663999986	35.35533905932738	31.25699921617557	29.9084273214051	29.931511840507767	10.770329614269007	13.874227992685734	12.529964086141668	12.869343417595164	22.586941091729734	15.231546211727817	25.79210512890738	0.7762831647243327	1.131117507947817	0.6862975413869605	0.3010982957682545	0.13671444321940462	144.0	3.0	33.52610922848042	6.0	65.0	361.0	5763.0	0.25	0.06886517943743937	0.9154929577464789	-1.0	0.1394043007582048	24.14501805710179	8.071067811865476	1.0	0.676056338028169	82.0	12180.0	220.0	3.4480076157588626E-4	24.515301344262525	0.6933974329343886
10	123	medium	F	A1	874.0	290.0	93.01219323999996	47.870057640000006	5.399455723641349E-5	1164.0	143.29646443999994	35.510561809129406	30.4138126514911	43.698047327421136	54.727578551401606	16.97056274847714	19.733731284968254	13.45362404707371	23.852058566481055	20.878671387780376	14.422205101855956	29.21558261780516	0.8599773911690032	1.167580080013034	0.7365468166940661	0.5146643248856695	0.3318077803203661	135.0	3.0	32.64965543462902	73.0	180.0	2634.0	6752.0	0.6363636363636364	0.21735395189003437	0.7114624505928854	-1.0	0.07929109239075163	24.65749932891579	12.06225774829855	1.0	0.14624505928853754	111.0	7618.0	99.0	2.8853659900571785E-4	20.396078054371138	0.5743665268941904
10	125	large	iso	B	799.0	468.0	90.66904747999993	64.11269832	1.3234470302725388E-4	1267.0	157.19595935999996	34.23448553724738	28.160255680657446	24.89766543849197	46.9058113764072	23.600847442411894	24.847044709843097	12.806248474865697	23.66035263239793	29.2255869170001	15.264337522473747	32.401163437887504	0.9498452519410678	1.2157022267650135	0.7813140677290756	0.7071067812214769	0.5857321652065082	126.0	3.0	32.64965543462902	56.0	238.0	2200.0	9490.0	0.45454545454545453	0.23204419889502761	0.8095238095238095	-1.0	0.2333629385710075	58.604642793302006	23.449271413096216	3.0	0.2108843537414966	196.0	9463.0	99.0	0.008144188893490525	25.495097567963924	0.7447197516733548
10	129	medium	iso	A1	801.0	279.0	89.84062035999993	47.870057640000006	6.432490461590217E-5	1080.0	140.1248915599999	33.52610922848042	28.160255680657446	27.64597536373867	38.9559078377589	18.027756377319946	20.317388672603112	12.206555615733702	18.55270457305589	27.379012774006167	15.556349186104045	29.508590701823696	0.8873067630797156	1.1905470464711954	0.7452933218470535	0.5328331154457763	0.34831460674157305	151.0	3.0	32.64965543462902	11.0	124.0	563.0	8332.0	0.0	0.125	0.9185185185185185	-1.0	0.22117068239406137	55.7207765458449	23.866068747318508	1.0	0.4444444444444444	81.0	8961.0	159.0	4.991135468200741E-4	23.40939982143925	0.6982438571056426
11	130	small	api	A1	1101.0	261.0	107.5685423999999	46.213203400000005	8.046534578379043E-5	1362.0	155.7817457999999	38.948684188300895	34.713109915419565	24.524842885990353	48.58770634564121	17.11724276862369	19.443024028919	14.142135623730951	20.129049705753395	27.079106490036835	17.72004514666935	26.83983666120195	0.8803796540684201	1.122016560406185	0.784640517025623	0.4296163392095945	0.23705722070844687	130.0	3.0	37.33630940518894	33.0	171.0	2209.0	12057.0	0.4	0.14977973568281938	0.8382352941176471	-1.0	0.1363682990825433	49.12600326587528	18.789957018275935	5.0	0.4215686274509804	104.0	17648.0	226.0	4.4392575214324706E-4	24.20743687382041	0.6215213011250237
11	131	small	api	A1	1008.0	72.0	101.8406203599999	23.727922040000003	9.42625416835048E-5	1080.0	127.98275595999986	37.69615364994153	32.31098884280702	24.91047499067896	38.453709216705974	8.06225774829855	-1.0	13.416407864998739	12.812978334216579	22.283440581246225	17.69180601295413	20.60354757898518	-1.0	1.1666666666666667	-1.0	0.23299074530500066	0.07142857142857142	99.0	8.0	35.4682957019364	77.0	33.0	6975.0	2653.0	0.46153846153846156	0.10185185185185185	0.3	0.04363890965518346	-1.0	27.145337166999226	10.082762530298218	1.0	0.4727272727272727	82.0	6234.0	97.0	4.986711716499063E-4	22.02271554554524	0.5842165158295772
11	133	medium	iso	A1	997.0	340.0	100.3259017199999	53.870057640000006	5.344973353625821E-5	1337.0	156.61017291999994	37.33630940518894	32.89376840679705	22.6198649480404	32.26509325346433	19.4164878389476	21.23579293101029	13.152946437965905	17.8646473265861	32.55935856162629	18.027756377319946	33.46459273534382	0.9143283654171449	1.1350572224942734	0.8055350402580764	0.5369506450123542	0.3410230692076229	100.0	3.0	35.510561809129406	24.0	244.0	1447.0	17743.0	0.5	0.20044876589379207	0.9104477611940298	-1.0	0.1985256526487329	52.426541669704925	19.761045696867498	4.0	0.3582089552238806	79.0	9669.0	163.0	9.944370709015387E-4	22.80350850198276	0.6107595760070909
11	134	medium	iso	A1	797.0	291.0	87.42640679999997	48.870057640000006	6.172013896450972E-5	1088.0	138.71067799999992	33.37663853655727	29.427877939124322	1.3019526725788637	1.905811376407172	17.11724276862369	20.917605257441867	13.152946437965905	0.2696496829703909	31.80657477023137	15.297058540778355	8.10816762724283	0.8183175156981165	1.1341843474273448	0.7215030938791346	0.5589850873294729	0.36511919698870765	129.0	3.0	32.01562118716424	33.0	178.0	2455.0	15052.0	0.5	0.19393382352941177	0.8436018957345972	-1.0	0.11458037187153916	49.881274357189824	19.242640687119284	1.0	0.3696682464454976	88.0	10060.0	152.0	3.3355972646927556E-4	19.026297590440446	0.5700483459291754
11	135	small	api	A1	1168.0	47.0	108.15432883999989	20.727922040000003	4.317701467898297E-5	1215.0	131.29646443999985	40.0	36.40054944640259	40.04972776570827	46.33221985386962	6.082762530298219	-1.0	14.317821063276353	16.0	17.60962429822193	18.027756377319946	22.119136473811718	-1.0	1.098884511589512	-1.0	0.19165133991690927	0.04023972602739726	144.0	6.0	36.6742416417845	91.0	27.0	7204.0	2093.0	0.5333333333333333	0.097119341563786	0.2288135593220339	0.02659563853681324	-1.0	16.246211251235323	8.0	1.0	0.3220338983050847	86.0	6761.0	79.0	5.63118654961084E-4	26.248809496813376	0.6562202374203344
11	136	small	api	A1	838.0	197.0	91.84062035999992	38.213203400000005	7.887251020611751E-5	1035.0	132.46803731999984	35.510561809129406	29.427877939124322	32.26570920465241	46.58235392261861	14.422205101855956	16.52044165901244	12.206555615733702	18.388895211230377	22.86947096192918	14.866068747318506	25.316397665354682	0.872991497414851	1.2066980120886721	0.7234548235509157	0.4160817212493842	0.2350835322195704	164.0	3.0	32.7566787083184	25.0	137.0	1649.0	10881.0	0.36363636363636365	0.1565217391304348	0.845679012345679	-1.0	0.1617423390854233	32.45785539714392	13.40175425099138	1.0	0.3950617283950617	87.0	10202.0	163.0	0.0012408175812540678	20.615528128088304	0.580546380507792
11	137	medium	iso	A1	1164.0	402.0	108.49747459999989	58.455844080000006	6.172525573040446E-5	1566.0	169.78174579999998	40.311288741492746	36.359317925395686	46.85508525349465	50.59933933652056	22.47220505424423	22.11022393858224	15.652475842498529	29.89237103599924	25.440521241294256	17.72004514666935	38.684295843377576	1.0163716621173762	1.1086921053966403	0.9167303141874218	0.538776080231457	0.34536082474226804	75.0	3.0	36.138621999185304	34.0	287.0	1622.0	17139.0	0.4666666666666667	0.2049808429118774	0.8940809968847352	-1.0	0.1523002852138776	56.34786405094252	21.963111026149807	2.0	0.3302180685358255	137.0	8466.0	86.0	0.002084707474479714	26.570660511172846	0.6591369648726573
11	139	medium	api	A1	971.0	434.0	100.4974745999999	62.52691188000001	6.568436526190475E-5	1405.0	165.43860003999998	38.48376280978771	30.870698080866262	34.58214425073331	46.816194977813666	23.769728648009426	22.42629668685284	12.529964086141668	26.50468471707189	28.95950061311064	16.278820596099706	36.34951007641622	1.0599043158982266	1.2466113564707515	0.8502283493541193	0.6221739613743494	0.446961894953656	138.0	4.0	35.22782990761707	12.0	246.0	603.0	16513.0	0.3333333333333333	0.18362989323843418	0.9534883720930233	-1.0	0.3011453286460363	49.458203137010095	17.0	1.0	0.24031007751937986	101.0	14140.0	170.0	6.255856228039049E-4	24.351591323771842	0.6327757356819177
12	143	medium	iso	A1	1175.0	383.0	110.15432883999989	57.69848476000001	3.931560654948194E-5	1558.0	170.26702715999997	40.496913462633174	34.66987164671943	39.245434668897815	46.29774067673901	21.587033144922902	22.72053643821969	14.317821063276353	27.063790948198754	28.930017688568714	18.110770276274835	37.43574102347388	0.9501110681792685	1.1680722061878506	0.8134009722567362	0.5237967982520919	0.32595744680851063	138.0	4.0	37.33630940518894	87.0	288.0	4236.0	17249.0	0.26666666666666666	0.24069319640564826	0.768	-1.0	0.15001769136182852	66.44300745957956	24.651411828327507	3.0	0.3333333333333333	113.0	14926.0	178.0	0.002079716278468876	26.92582403567252	0.6648858328553161
12	144	medium	iso	B	1101.0	457.0	106.39696951999993	62.52691188000001	7.834046443050736E-5	1558.0	171.3380949599999	42.01190307520001	33.421549934136806	8.04760308861728	11.668774000368956	22.360679774997898	24.839753824394514	14.7648230602334	7.664494498705044	40.333258112100644	18.35755975068582	37.89546782920695	0.9001973181005531	1.2570303638817484	0.7161301301590808	0.5876756843929332	0.4150772025431426	155.0	3.0	39.11521443121589	1.0	333.0	51.0	25150.0	0.07142857142857142	0.21437740693196405	0.9970059880239521	-1.0	0.15861608520429374	68.61455025692383	18.601075237738275	5.0	0.5	323.0	7323.0	31.0	0.004300924116354731	27.202941017470888	0.6475055645248553
12	145	medium	F	A1	1109.0	344.0	105.49747459999992	54.11269832000001	3.2118829282635813E-5	1453.0	162.02438647999998	38.897300677553446	34.655446902326915	15.642246457208728	17.39332214691204	20.12461179749811	20.96272051376426	14.317821063276353	10.283489934581217	37.33900773656205	18.35755975068582	34.40104580768907	0.9600190864675296	1.1224007812446277	0.8553264595940201	0.5129288499575141	0.3101893597835888	122.0	4.0	37.21558813185679	35.0	218.0	1155.0	9489.0	0.5	0.17412250516173433	0.8616600790513834	-1.0	0.1066906167431504	33.0384048104053	13.601470508735444	1.0	0.20553359683794467	122.0	13360.0	145.0	4.0931388538151573E-4	27.65863337187866	0.7110681947099659
12	150	medium	iso	A1	1064.0	302.0	104.91168815999991	53.94112544000001	5.3038553689338915E-5	1366.0	160.85281359999993	38.118237105091836	34.132096331752024	20.616590226473477	31.023689333973124	17.204650534085253	21.711854343101177	12.206555615733702	15.08464303883538	31.876155200812192	17.46424919657298	29.26826644112136	0.7924081592575688	1.1167857003155013	0.7095436116648941	0.5141574440946453	0.28383458646616544	103.0	3.0	37.33630940518894	5.0	220.0	255.0	17130.0	0.09090909090909091	0.16471449487554904	0.9777777777777777	-1.0	0.2056365106661813	41.60225227677961	14.317821063276353	3.0	0.39111111111111113	101.0	11836.0	133.0	2.0605010164319307E-4	25.079872407968907	0.6579494308413003
12	151	small	api	A1	1088.0	44.0	106.08326103999993	17.24264068	5.47414713923688E-5	1132.0	125.7401152799999	38.07886552931954	35.17101079013795	73.81617110377502	81.86989764584402	5.385164807134504	-1.0	13.0	21.19285826355922	4.065848458358712	17.0	21.408019701268692	-1.0	1.0826775993596682	-1.0	0.16253875032648613	0.04044117647058824	129.0	7.0	34.20526275297414	78.0	19.0	5606.0	1251.0	0.6923076923076923	0.08568904593639576	0.1958762886597938	0.06546528872687088	-1.0	64.60693417750879	30.479501308256342	2.0	0.3402061855670103	96.0	5310.0	57.0	4.563182481672898E-4	21.213203435596427	0.5570860145311556
12	152	small	api	A1	1061.0	235.0	103.32590171999992	43.041630520000005	4.474374469785769E-5	1296.0	148.3675322399999	39.05124837953327	34.058772731852805	9.666402483039747	11.995743731716374	15.524174696260024	18.129178118887076	14.560219778561036	6.273807116711903	33.412830490386625	18.439088914585774	30.185895242727838	0.8563087964857522	1.1465841322876367	0.7468346825777763	0.41656186690378333	0.22148916116870876	94.0	3.0	37.8549864614954	31.0	151.0	1482.0	9305.0	0.6666666666666666	0.1404320987654321	0.8296703296703297	-1.0	0.10225082123714073	32.498150500337545	11.40175425099138	2.0	0.5054945054945055	93.0	8549.0	134.0	8.641282246194629E-4	25.019992006393608	0.6406963424889272
13	155	large	iso	A1	990.0	587.0	100.56854239999993	74.35533899999997	4.642569294091224E-5	1577.0	177.33809495999998	38.41874542459709	31.240998703626616	31.949971446333166	45.0	27.16615541441225	26.104347396668242	13.038404810405298	28.267450901837698	33.16155190262006	17.11724276862369	39.97621243909445	1.0406755243335264	1.2297540737754087	0.8462468606740197	0.7393498724905456	0.592929292929293	167.0	3.0	35.73513677041127	9.0	284.0	498.0	22155.0	0.42857142857142855	0.18579581483830057	0.9692832764505119	-1.0	0.2693335995168067	76.86966118936908	22.0	3.0	0.4641638225255973	140.0	3384.0	31.0	0.001231489353089539	28.30194339616981	0.7366701614897052
13	156	medium	iso	A1	965.0	447.0	98.08326103999994	62.52691188000001	9.117163093377366E-5	1412.0	163.43860003999993	38.07886552931954	31.016124838541646	22.38013505195957	36.00285657893494	22.561028345356956	25.116656955357527	14.560219778561036	20.61510995897644	34.981804001889486	18.0	35.07011336852516	0.8982496510366423	1.227711899134527	0.7316453083739447	0.6374881016089027	0.46321243523316064	146.0	3.0	35.6931365951495	0.0	81.0	0.0	10154.0	0.0	0.05736543909348442	1.0	-1.0	0.1770146701651858	50.44374138172327	17.46424919657298	4.0	0.7777777777777778	144.0	14642.0	133.0	0.001296473863523733	26.0	0.6827934508705573
13	161	medium	iso	A1	1030.0	501.0	103.08326103999994	68.76955256	7.502215394665675E-5	1531.0	174.2670271599999	38.27531841800928	31.953090617340916	21.25050550713324	26.980230718222856	24.186773244895647	24.509396802775072	13.152946437965905	16.956096691664175	39.808355793592206	19.0	37.37432341889827	0.986836740190893	1.197859664856247	0.8238333497182423	0.6671262808936068	0.48640776699029126	152.0	3.0	37.48332962798263	0.0	213.0	0.0	18488.0	0.0	0.13912475506205094	1.0	-1.0	0.2494266275421019	64.98019187767746	19.79898987322333	2.0	0.6103286384976526	191.0	4763.0	33.0	8.727262139396574E-4	22.80350850198276	0.5957758013386838
13	164	small	api	A1	990.0	232.0	101.4974745999999	45.284271200000006	5.192229558159935E-5	1222.0	149.1959593599999	36.68787265568828	32.28002478313795	28.049518093822968	27.55281157671783	15.556349186104045	18.38499006124059	11.313708498984761	14.718760203619372	27.881019486395537	16.278820596099706	31.819805153394608	0.8461440084702623	1.1365503249196034	0.7444844191392196	0.4461615560235826	0.23434343434343435	141.0	4.0	35.0	19.0	138.0	1579.0	14124.0	0.3333333333333333	0.12847790507364976	0.8789808917197452	-1.0	0.1678177466301605	33.62815183769332	13.704699910719626	2.0	0.45222929936305734	110.0	15439.0	148.0	6.046958546737276E-4	21.633307652783937	0.5896582736156493
13	165	medium	iso	A1	1034.0	492.0	100.49747459999992	65.94112544	2.21185423389324E-5	1526.0	168.8528136	38.05259518088089	34.058772731852805	57.242331198874425	64.73818883860429	23.769728648009426	24.90564912996855	15.231546211727817	35.05674169288337	19.08465713422786	16.1245154965971	38.763836205922466	0.9543910509607121	1.1172626647610513	0.8542226291655665	0.6561470892921328	0.4758220502901354	124.0	3.0	34.132096331752024	31.0	347.0	1600.0	20833.0	0.26666666666666666	0.24770642201834864	0.917989417989418	-1.0	0.25765118579035773	75.25642892740609	24.48616429328509	5.0	0.3253968253968254	120.0	8669.0	99.0	0.0018597701363281503	25.96150997149434	0.682253335103368
14	170	small	api	A1	1318.0	249.0	116.15432883999989	44.041630520000005	3.811576375719109E-5	1567.0	162.61017291999994	40.607881008493905	39.824615503479755	9.991757893745387	14.43267552866785	16.401219466856727	18.177597021150326	14.422205101855956	7.510857312062244	34.77748579591391	19.849433241279208	30.134770707176504	0.9022765466619863	1.0196678736282014	0.8848729767777118	0.37916477982207974	0.18892261001517452	117.0	3.0	39.824615503479755	45.0	150.0	2488.0	9264.0	0.15384615384615385	0.1244416081684748	0.7692307692307693	-1.0	0.1754781011234314	54.6267517356508	22.887262612201404	2.0	0.3384615384615385	101.0	10670.0	133.0	4.8656709304203575E-4	21.470910553583888	0.5287375263213769
14	172	small	api	A1	1280.0	232.0	116.0832610399999	43.455844080000006	5.142462809980003E-5	1512.0	161.53910511999996	43.01162633521314	36.013886210738214	61.762554461832735	76.40080267573208	15.524174696260024	18.24932719127569	13.601470508735444	30.80562426711211	12.661782661601098	17.4928556845359	31.694193332117923	0.8506710704206971	1.1943067205668134	0.7122718609646372	0.3743506487556894	0.18125	142.0	3.0	38.28837943815329	22.0	88.0	1012.0	5520.0	0.0	0.07275132275132275	0.8	-1.0	0.19267618317351057	43.10831750460894	17.278384429865277	2.0	0.45454545454545453	119.0	14238.0	141.0	8.957666904465638E-4	22.02271554554524	0.5120177361792871
14	173	small	api	A1	1047.0	182.0	103.91168815999991	36.384776280000004	4.023519540317907E-5	1229.0	142.71067799999992	38.948684188300895	33.12099032335839	43.706064834647066	55.76253722314246	13.416407864998739	16.307707693282925	12.529964086141668	22.43978245258733	20.802518079119352	17.46424919657298	27.14338072687245	0.8227034796880066	1.1759516792235694	0.6996065350501498	0.3501509495637862	0.17382999044890163	158.0	3.0	35.6931365951495	27.0	111.0	1184.0	6166.0	0.3333333333333333	0.11228641171684296	0.8043478260869565	-1.0	0.14169135063963986	86.81681207774565	39.609013924167904	1.0	0.5	103.0	13501.0	151.0	6.248749168111551E-4	23.259406699226016	0.5971808081314464
14	174	medium	iso	A1	946.0	264.0	98.25483391999994	46.455844080000006	5.535166720191233E-5	1210.0	146.71067799999992	37.33630940518894	31.25699921617557	34.47921568612563	37.053805264807835	18.35755975068582	17.798851121217467	13.038404810405298	19.44487849940256	28.761558132386728	16.55294535724685	32.27018977965595	1.0313901512891657	1.1944943641892314	0.8634533424435422	0.47280975628969885	0.27906976744186046	127.0	3.0	33.83784863137726	25.0	177.0	1061.0	9989.0	0.5833333333333334	0.1669421487603306	0.8762376237623762	-1.0	0.16337759236387991	40.5514519813907	18.471620022782496	4.0	0.30198019801980197	99.0	11003.0	165.0	3.681665010305462E-4	24.08318915758459	0.6450340041974676
14	175	large	iso	B	995.0	571.0	100.7401152799999	72.76955256	7.333828822527524E-5	1566.0	175.92388139999997	38.91015291668744	31.78049716414141	27.32894963800797	47.707917485866204	26.92582403567252	28.095095168658943	13.92838827718412	28.91276223994278	34.07750339481697	17.029386365926403	39.08587360016978	0.9583816632060821	1.2243405984406865	0.7827737350429053	0.722349307996544	0.5738693467336683	132.0	3.0	35.22782990761707	66.0	392.0	2058.0	13251.0	0.5	0.29246487867177523	0.8558951965065502	-1.0	0.23148180949542443	58.64709207550622	26.277698537842404	2.0	0.11790393013100436	96.0	2120.0	34.0	0.0022330604795348804	44.04543109109048	1.1319778461266512
14	176	small	api	A1	990.0	84.0	100.91168815999991	24.142135600000003	2.8845907970294297E-5	1074.0	127.05382375999984	36.22154055254967	33.13608305156178	23.69421638217125	26.896236965493358	8.54400374531753	-1.0	11.704699910719626	10.601426503185268	22.63393651062963	16.76305461424021	23.434981701442382	-1.0	1.0931147322448076	-1.0	0.23924023113875162	0.08484848484848485	152.0	3.0	35.4682957019364	35.0	72.0	2039.0	4182.0	0.6666666666666666	0.09962756052141528	0.6728971962616822	-1.0	0.048634550332343665	20.15537446092714	9.447170528427769	2.0	0.4392523364485981	99.0	15994.0	217.0	8.33150190485659E-4	24.351591323771842	0.6722958480587792
14	177	small	api	A1	901.0	137.0	96.25483391999994	34.213203400000005	9.582639644657934E-5	1038.0	133.29646443999985	36.49657518178932	30.59411708155671	20.081977484180754	33.90627698844213	12.083045973594572	17.77561493945845	11.180339887498949	12.329924047901796	24.90674916254937	16.278820596099706	22.103132878526672	0.67975403465635	1.1929278784054478	0.5698198918487491	0.35544400220393657	0.15205327413984462	174.0	4.0	33.95585369269929	32.0	68.0	2780.0	8411.0	0.45454545454545453	0.09633911368015415	0.68	-1.0	0.1016788666857165	25.567152956134258	11.224535408466929	2.0	0.46	120.0	2400.0	26.0	9.758955693230179E-4	23.194827009486403	0.635534345180419
14	178	medium	iso	A1	1093.0	355.0	104.32590171999992	54.69848476000001	5.6416017978522374E-5	1448.0	161.4386000399999	38.3275357934736	35.4400902933387	31.913651330789037	37.95766148622812	20.615528128088304	21.765281729596637	15.652475842498529	21.811994501935963	30.86899584467559	17.72004514666935	35.462101882884404	0.9471748808128274	1.081473988249901	0.8758184580524183	0.524303973013386	0.32479414455626715	127.0	3.0	35.90264614203248	23.0	213.0	702.0	8541.0	0.4666666666666667	0.16298342541436464	0.902542372881356	-1.0	0.20707718420466986	46.29956179974265	16.76305461424021	2.0	0.2838983050847458	95.0	12578.0	161.0	2.879227903922235E-4	23.53720459187964	0.6141069104653356
14	181	small	api	A1	1003.0	227.0	101.08326103999994	42.627416960000005	3.538807496400353E-5	1230.0	146.12489155999992	38.47076812334269	32.2490309931942	41.9335144988741	54.462322208025626	15.652475842498529	18.529682591650705	13.416407864998739	23.758298692388664	20.589765941808604	16.492422502470642	29.196659020497258	0.8447244449589969	1.1929278784054478	0.7081102388923257	0.42170599287583127	0.226321036889332	138.0	3.0	34.36568055487916	36.0	94.0	1459.0	4800.0	0.07692307692307693	0.10569105691056911	0.7230769230769231	-1.0	0.2163256579568871	37.14221667570033	18.099019513592786	2.0	0.2076923076923077	74.0	8135.0	148.0	8.550841244248803E-4	26.419689627245813	0.6867471307705783
15	185	small	api	A1	867.0	58.0	94.66904747999993	19.485281360000002	7.404235685199294E-5	925.0	116.56854239999987	34.48187929913333	30.364452901377952	27.973679912416458	32.80379466866111	7.280109889280518	-1.0	11.704699910719626	11.31028841603196	19.858747396454344	16.278820596099706	20.876785711907385	-1.0	1.135600216843312	-1.0	0.20582526051206462	0.06689734717416378	119.0	3.0	32.984845004941285	51.0	33.0	4183.0	2481.0	0.5	0.09081081081081081	0.39285714285714285	0.0377191324312517	-1.0	13.535657871264737	6.767828935632369	1.0	0.27380952380952384	107.0	13010.0	151.0	8.663408003656063E-4	21.540659228538015	0.6246950475544243
15	189	medium	iso	A1	1183.0	431.0	109.15432883999989	62.52691188000001	2.7129371836217525E-5	1614.0	174.50966783999996	41.23105625617661	35.84689665786984	46.61030060249898	59.401179803657115	22.20360331117452	24.217431082854723	14.142135623730951	31.529631254723284	23.321405140839836	17.08800749063506	36.630310031125475	0.9168438731263309	1.1501987647548488	0.7971177688768821	0.5728303452962724	0.3643279797125951	120.0	4.0	37.33630940518894	51.0	288.0	1988.0	14787.0	0.3333333333333333	0.2100371747211896	0.8495575221238938	-1.0	0.14789300336445282	49.400277155145176	17.72004514666935	2.0	0.18584070796460178	175.0	3637.0	30.0	0.0014854603273587446	22.02271554554524	0.5341293079836181
15	194	small	api	A1	1114.0	72.0	107.3259017199999	22.313708480000003	4.348084296630317E-5	1186.0	131.63961019999988	39.45883931389772	34.36568055487916	9.462322208025626	14.452428251092982	7.615773105863909	-1.0	13.92838827718412	5.1699442646339975	25.548744730892388	18.973665961010276	20.714902847949826	-1.0	1.1482047984146626	-1.0	0.207906089046554	0.06463195691202872	101.0	10.0	37.94733192202055	73.0	50.0	4122.0	2777.0	0.6428571428571429	0.10370994940978077	0.4065040650406504	-1.0	0.005755028522997013	26.568720528759904	10.875260192432428	2.0	0.5040650406504065	129.0	2813.0	26.0	7.923605465765879E-4	19.1049731745428	0.48417473769467606
16	198	small	api	A1	970.0	140.0	100.74011527999991	33.384776280000004	3.686181554925819E-5	1110.0	136.95331867999988	37.48332962798263	31.144823004794873	30.731556062626673	32.04468071873423	12.36931687685298	13.726921730341447	11.180339887498949	14.993331851193048	26.168072937018376	17.72004514666935	28.25835806825761	0.9010991043616378	1.203517182364848	0.7487214287967416	0.33139505734343677	0.14432989690721648	133.0	3.0	36.05551275463989	13.0	51.0	1058.0	5849.0	0.0	0.05765765765765766	0.796875	-1.0	0.16055515142466592	25.62902661089861	11.16227766016838	1.0	0.75	89.0	14227.0	216.0	5.628256866665035E-4	22.825424421026653	0.6089486885921327
16	200	small	api	A1	1165.0	162.0	109.91168815999991	33.55634916	4.439801359063568E-5	1327.0	145.88225087999993	39.01281840626232	37.013511046643494	19.44003482817618	27.141658951579387	12.529964086141668	15.56688825594631	13.416407864998739	11.790996364573369	27.82767618835241	18.027756377319946	25.8465626889021	0.8049112886356986	1.0540156095188957	0.7636616397010472	0.305302827404048	0.13905579399141632	129.0	5.0	38.27531841800928	14.0	78.0	786.0	6306.0	0.07692307692307693	0.0693293142426526	0.8478260869565217	-1.0	0.13114732595582387	27.435637959394906	10.06225774829855	2.0	0.4673913043478261	86.0	8830.0	133.0	4.4958281656255663E-4	23.08679276123039	0.5917745424289702
16	201	small	api	A1	1100.0	72.0	106.01219323999992	22.899494920000002	6.87580893559485E-5	1172.0	130.9116881599999	39.56008088970496	33.24154027718932	57.76192668299669	66.3387676880183	7.810249675906654	-1.0	14.212670403551895	20.854355740579297	12.243716645082403	17.029386365926403	22.768395698314453	-1.0	1.1900796581574618	-1.0	0.2160081234066922	0.06545454545454546	143.0	7.0	34.9857113690718	43.0	45.0	3617.0	4515.0	0.25	0.07508532423208192	0.5113636363636364	-1.0	0.08042569573688559	26.70143348751305	12.53915582734467	1.0	0.5340909090909091	82.0	8435.0	141.0	5.56679238564188E-4	20.248456731316587	0.5118406301486104
16	202	small	api	A1	1019.0	108.0	104.32590171999993	31.213203400000005	8.570510440801162E-5	1127.0	138.36753223999983	38.91015291668744	32.64965543462902	23.385221057213755	31.100936907249206	11.045361017187261	14.530155638499027	10.198039027185569	12.43891282145094	26.43213193253737	18.027756377319946	24.080877172606453	0.7601681146430069	1.1917477351206096	0.6378599197136925	0.2991893948232823	0.10598626104023552	180.0	3.0	36.87817782917155	20.0	78.0	1720.0	7975.0	0.36363636363636365	0.08695652173913043	0.7959183673469388	-1.0	0.10890089201535771	26.17670674405635	9.21110255092798	2.0	0.5816326530612245	105.0	6206.0	67.0	4.8452138769816417E-4	25.079872407968907	0.6445585670575167
16	206	medium	api	A1	1078.0	270.0	102.84062035999993	45.213203400000005	3.956894814609791E-5	1348.0	150.46803731999995	37.44329045369811	35.510561809129406	3.9825205718290135	6.121885363932563	17.029386365926403	18.979258576294914	15.620499351813308	4.326542834164831	33.31403221268842	17.029386365926403	40.57000869529523	0.8972629935711028	1.054426867560057	0.8509485305959329	0.4396434331271865	0.2504638218923933	101.0	4.0	36.05551275463989	4.0	123.0	263.0	10886.0	0.0	0.09421364985163205	0.968503937007874	-1.0	0.24724897560118625	52.46606591132091	23.909038082361093	2.0	0.5039370078740157	109.0	9828.0	123.0	3.8579913495399203E-4	24.596747752497688	0.6569066835328938
16	207	small	api	A1	1247.0	112.0	115.15432883999989	27.556349160000003	3.398194116119602E-5	1359.0	144.71067799999986	43.08131845707603	34.539832078341085	51.15916302914309	62.98733465206146	10.63014581273465	-1.0	13.45362404707371	23.769003286662638	15.749931811079255	18.35755975068582	26.679581647647744	-1.0	1.247293801526356	-1.0	0.23929929024455446	0.08981555733761026	132.0	2.0	37.94733192202055	95.0	62.0	4451.0	2967.0	0.45454545454545453	0.11552612214863871	0.39490445859872614	-1.0	0.00258742210418738	24.365148161204452	10.046317653406444	1.0	0.19745222929936307	99.0	9700.0	107.0	3.258320430693099E-4	24.73863375370596	0.5742311201165824
16	208	small	api	A1	928.0	88.0	97.84062035999995	24.142135600000003	7.082365987365024E-5	1016.0	123.98275595999988	36.6742416417845	31.575306807693888	36.0273733851036	51.604835496753935	9.219544457292887	11.93160793743576	12.041594578792296	17.260070601672552	18.052081123756786	15.652475842498529	22.02253449609962	0.7726992460392789	1.1614848864381633	0.6652684465045916	0.2467496169910836	0.09482758620689655	125.0	3.0	32.69556544854363	57.0	45.0	3875.0	3331.0	0.3	0.10039370078740158	0.4411764705882353	-1.0	0.035223812121234814	27.83630284650709	10.755873763085166	3.0	0.4411764705882353	89.0	15348.0	219.0	8.628382972783365E-4	22.20360331117452	0.6054277421206994
16	211	medium	iso	B	1094.0	453.0	104.74011527999991	64.18376612	2.7299055988474494E-5	1547.0	171.33809495999992	40.162171256046406	34.48187929913333	38.811384036758405	53.46378841036059	23.08679276123039	24.16749208060124	14.560219778561036	30.30214657074301	26.187667794043232	17.4928556845359	37.71359300727166	0.9552829347883266	1.1647326674870602	0.820173556949659	0.6127906766993588	0.4140767824497258	134.0	3.0	36.359317925395686	15.0	315.0	513.0	15583.0	0.4666666666666667	0.21331609566903684	0.9545454545454546	-1.0	0.19516055217685563	49.964118766707585	18.110770276274835	1.0	0.17272727272727273	235.0	14128.0	97.0	0.007666506257535472	27.784887978899608	0.6918173771473224
16	214	small	api	A1	1148.0	151.0	108.49747459999992	32.798989840000004	4.8652556671062844E-5	1299.0	144.1248915599999	40.11234224026316	34.058772731852805	50.71059313749964	63.32539679674548	11.661903789690601	17.46515560638474	13.892443989449804	23.783203540839683	16.67705423421758	16.97056274847714	26.615923960202952	0.6677240130301133	1.1777389207788123	0.5669541875958064	0.3023018734852657	0.13153310104529617	95.0	3.0	36.89173349139343	43.0	98.0	2409.0	5950.0	0.46153846153846156	0.10854503464203233	0.6950354609929078	-1.0	0.0883509486284706	29.699918763894566	12.53169811848679	1.0	0.3404255319148936	126.0	2778.0	20.0	0.0010936177685818426	22.360679774997898	0.5574513610066166
16	215	small	api	A1	955.0	84.0	101.66904747999992	23.727922040000003	6.214654259833132E-5	1039.0	127.39696951999986	38.47076812334269	30.59411708155671	29.528671834479837	40.978009822979885	9.433981132056603	-1.0	11.661903789690601	14.608494381972022	21.376658730062058	17.08800749063506	22.276879816032825	-1.0	1.2574563933578695	-1.0	0.23338393176809982	0.08795811518324607	97.0	4.0	35.17101079013795	17.0	57.0	870.0	4626.0	0.5454545454545454	0.0712223291626564	0.7702702702702703	-1.0	0.08341773623962631	21.930954492881494	10.082762530298218	2.0	0.44594594594594594	137.0	3182.0	35.0	0.003044358571881358	20.396078054371138	0.5301708036860207
17	218	small	api	A1	881.0	173.0	96.49747459999992	38.041630520000005	5.7436662632760684E-5	1054.0	136.95331867999982	36.124783736376884	29.732137494637012	27.597295868643712	40.23635830927383	14.142135623730951	16.4440845452312	11.045361017187261	16.027777611771814	25.42703161306061	16.15549442140351	24.813019776182482	0.8600135559283648	1.2150079604230593	0.7078254496611798	0.3942241045964123	0.1963677639046538	153.0	4.0	33.54101966249684	41.0	99.0	2463.0	5953.0	0.75	0.13282732447817835	0.7071428571428572	-1.0	0.07376578714235335	36.733655414109236	14.219544457292887	4.0	0.4642857142857143	97.0	8237.0	113.0	4.0244108687008493E-4	23.430749027719962	0.6486059321131852
17	221	small	api	A1	985.0	85.0	100.0832610399999	23.727922040000003	9.80845477200705E-5	1070.0	126.22539663999983	38.01315561749642	32.01562118716424	16.38954033403479	33.51281896685845	9.433981132056603	-1.0	13.038404810405298	11.154033205410716	24.17569834035622	17.72004514666935	20.202060606020215	-1.0	1.187331502808283	-1.0	0.23708182360801328	0.08629441624365482	131.0	3.0	35.73513677041127	56.0	39.0	6824.0	5497.0	0.5	0.08878504672897196	0.4105263157894737	-1.0	0.00921968832174742	27.213763157469522	9.857300762134084	3.0	0.5894736842105263	91.0	11516.0	134.0	3.857178189411655E-4	24.020824298928627	0.6319081883292135
17	224	medium	iso	A1	947.0	348.0	97.3259017199999	54.041630520000005	6.968846552356062E-5	1295.0	153.78174579999995	36.40054944640259	32.57299494980466	29.089971859716513	34.96074521284763	20.615528128088304	20.35323130030224	13.601470508735444	19.285423178395938	33.21770078764246	17.11724276862369	33.656048246320914	1.0128872326912615	1.117506987076142	0.9063811183332205	0.5552646270411565	0.36747624076029567	93.0	3.0	34.36568055487916	28.0	252.0	1202.0	13402.0	0.6428571428571429	0.21621621621621623	0.9	-1.0	0.16381684007238262	112.06959479805101	49.50551225002698	2.0	0.29285714285714287	113.0	7272.0	89.0	4.643429292300345E-4	24.698178070456937	0.6785111336526217
17	225	large	iso	B	872.0	462.0	92.08326103999994	63.11269832000001	5.211424686076882E-5	1334.0	158.02438647999992	35.11409973215888	31.016124838541646	27.68106156848529	43.181697035548154	22.847319317591726	24.62066508930639	13.92838827718412	22.811349461037516	30.0488860182129	16.1245154965971	33.33461343058465	0.9279732791424514	1.1321240133946378	0.8196745834936874	0.6853873071739343	0.5298165137614679	122.0	3.0	32.55764119219941	54.0	347.0	2381.0	17074.0	0.7142857142857143	0.30059970014992504	0.8653366583541147	-1.0	0.1229166692585222	49.86428164862285	18.027756377319946	2.0	0.17206982543640897	163.0	27841.0	220.0	0.005346309691626644	26.92582403567252	0.7668094651736945
17	226	small	api	A1	845.0	100.0	92.01219323999996	27.556349160000003	6.683891226168178E-5	945.0	121.98275595999988	35.35533905932738	29.274562336608895	25.14478563067894	37.184706453233105	10.295630140987	12.416969809937967	12.206555615733702	13.717871555019022	22.34021443190457	15.811388300841896	22.697184628994076	0.8291580231391765	1.2077153759909247	0.6865508543011273	0.2994858419266609	0.11834319526627218	142.0	3.0	32.57299494980466	38.0	69.0	3227.0	8122.0	0.5454545454545454	0.11322751322751323	0.6448598130841121	-1.0	0.09913687546836589	30.88452177953544	10.52622986305051	2.0	0.6261682242990654	94.0	9449.0	137.0	5.031516153819394E-4	17.11724276862369	0.4841487374764082
17	229	small	api	A1	844.0	99.0	93.08326103999993	25.798989840000004	6.753822093608795E-5	943.0	121.29646443999982	33.54101966249684	30.4138126514911	33.81824578980331	47.174744114610064	10.0	13.228162918127154	11.40175425099138	15.652475842498529	19.2346815147268	15.231546211727817	21.34146341463414	0.755962869666244	1.1028219331407114	0.6854804451642957	0.27716035677900897	0.11729857819905214	140.0	3.0	31.38470965295043	44.0	58.0	2419.0	3854.0	0.5	0.10816542948038176	0.5686274509803921	-1.0	0.08953858161174726	19.54677433098109	8.70820393249937	2.0	0.38235294117647056	73.0	4832.0	88.0	7.594807891943158E-4	19.235384061671343	0.5734883511361751
17	231	small	api	A1	942.0	117.0	99.74011527999993	29.970562720000004	7.092964149438109E-5	1059.0	132.12489155999987	36.235341863986875	31.240998703626616	28.213395681974127	39.28940686250035	10.198039027185569	15.795968210203092	11.180339887498949	13.99186468015335	23.55878590765286	17.46424919657298	22.09575122556874	0.6456102526591784	1.1598650288916816	0.556625328445411	0.30048654581823764	0.12420382165605096	116.0	4.0	34.88552708502482	55.0	75.0	3796.0	7436.0	0.75	0.12275731822474033	0.5769230769230769	-1.0	0.05673967961783072	99.53461153338971	40.29525792771887	2.0	0.4307692307692308	111.0	10908.0	136.0	7.253212505642031E-4	19.209372712298546	0.5301280938483462
17	232	large	iso	B	1015.0	546.0	100.74011527999991	70.18376612	3.983992767691367E-5	1561.0	173.33809495999998	37.48332962798263	33.24154027718932	22.61986494804043	30.4233425325435	25.709920264364882	26.133749104217014	14.560219778561036	19.421967237844378	38.9572802343531	18.384776310850235	38.35414334520007	0.9837823177163761	1.127605078327374	0.8724528974059459	0.6966814155902965	0.5379310344827586	151.0	3.0	36.05551275463989	21.0	330.0	697.0	14814.0	0.4	0.22485586162716206	0.9401709401709402	-1.0	0.1635211861887734	59.34570353325221	21.02379604162864	3.0	0.1908831908831909	339.0	6272.0	25.0	0.005943513822668758	24.186773244895647	0.6452674691641953
17	233	medium	iso	A1	1045.0	264.0	103.3259017199999	46.455844080000006	5.370811093364358E-5	1309.0	152.61017291999997	38.897300677553446	33.24154027718932	27.533548175164185	34.358680074191795	17.72004514666935	18.47806823194647	13.0	18.25319463388166	31.04549281996324	17.26267650163207	32.34249885381811	0.9589771465414018	1.1701413458342411	0.819539579517813	0.44960501971605776	0.25263157894736843	115.0	3.0	36.05551275463989	31.0	183.0	1596.0	12375.0	0.5384615384615384	0.16348357524828114	0.8551401869158879	-1.0	0.19168301990679576	43.05251341992078	15.274472787905088	2.0	0.5046728971962616	97.0	10815.0	141.0	6.821337874456289E-4	20.024984394500787	0.514816813652487
17	235	medium	F	A1	1302.0	527.0	119.63961019999986	71.18376611999999	5.716483762716086E-5	1829.0	193.23758988	46.04345773288535	34.66987164671943	46.26900276347284	57.878910399796965	25.079872407968907	25.47966863585235	13.0	35.271026112361234	27.31478240386298	19.4164878389476	41.64592309871319	0.984309206151885	1.3280538850002384	0.7411666177624324	0.5949849385249841	0.40476190476190477	105.0	4.0	40.049968789001575	58.0	385.0	1813.0	14309.0	0.8461538461538461	0.24220885729907052	0.8690744920993227	-1.0	0.16456796142699967	44.76031039344709	18.973665961010276	2.0	0.08577878103837472	129.0	8556.0	87.0	3.630567898770162E-4	28.653097563788805	0.6223055125445991
18	236	small	E	A1	1111.0	35.0	106.1543288399999	15.899494920000002	3.3954867924164213E-5	1146.0	124.46803731999985	39.96248240537617	34.132096331752024	54.70665240933971	65.3914971954855	3.605551275463989	-1.0	13.892443989449804	15.839856833189177	11.338301528230073	16.15549442140351	17.422243949379432	-1.0	1.1708182825032145	-1.0	0.14977716965234986	0.0315031503150315	114.0	4.0	34.92849839314596	131.0	5.0	8650.0	233.0	0.6153846153846154	0.11867364746945899	0.03676470588235294	0.07839958807921532	-1.0	32.20586815591588	16.0312195418814	1.0	0.35294117647058826	143.0	13155.0	146.0	0.0023583987139113023	24.166091947189145	0.6047194891961484
18	238	medium	F	A1	886.0	254.0	93.49747459999995	45.041630520000005	4.977700051447677E-5	1140.0	140.95331867999985	35.35533905932738	30.886890422961002	9.211026540816661	18.120140015532918	16.278820596099706	18.6826941583383	12.165525060596439	9.050966799187808	32.05243345778972	16.76305461424021	29.10180218297153	0.871331535919528	1.1446713662390753	0.7612067197787686	0.4817416803255564	0.2866817155756208	121.0	3.0	34.48187929913333	12.0	167.0	662.0	10924.0	0.9230769230769231	0.1570175438596491	0.9329608938547486	-1.0	0.09120440696709818	35.66059346173798	13.0	2.0	0.3575418994413408	87.0	4336.0	70.0	3.8125387490186896E-4	26.076809620810597	0.737563556583431
18	240	medium	iso	A1	947.0	439.0	98.49747459999993	63.52691188000001	6.961018196852156E-5	1386.0	164.85281359999996	36.68787265568828	31.622776601683793	27.00919561018992	39.69621208049455	23.769728648009426	22.871398974623652	13.0	23.16841883903049	32.25523213371747	16.278820596099706	36.2733740589013	1.0392774256783546	1.1601724009818541	0.8957956807098789	0.6449598036699313	0.4635691657866948	116.0	3.0	33.54101966249684	62.0	257.0	3106.0	13581.0	0.5384615384615384	0.23015873015873015	0.8056426332288401	-1.0	0.21296889615428596	72.02251650328138	25.395970446126185	1.0	0.36363636363636365	99.0	16336.0	247.0	9.394464486185171E-4	27.202941017470888	0.7414695660543621
18	241	small	api	A1	944.0	96.0	98.08326103999993	25.313708480000003	4.605059317671151E-5	1040.0	126.22539663999984	36.61966684720111	31.622776601683793	10.060689795322972	22.463212489407155	9.219544457292887	12.754588963000867	12.165525060596439	7.373087284671364	25.67769460056724	17.46424919657298	19.29672095712464	0.7228413619629289	1.158015543937127	0.6242069596970581	0.2580838790594112	0.1016949152542373	150.0	3.0	35.34119409414458	32.0	57.0	2954.0	7875.0	0.6153846153846154	0.08557692307692308	0.6404494382022472	-1.0	0.05429533430022657	19.375880889732997	8.990716082598492	2.0	0.4606741573033708	97.0	3297.0	44.0	9.104117501923104E-4	24.413111231467404	0.6666666666666666
18	242	small	api	A1	1045.0	153.0	103.25483391999992	34.384776280000004	5.326026216561288E-5	1198.0	139.63961019999988	40.01249804748511	33.06055050963308	37.373953083162064	49.908095561745256	12.806248474865697	14.578158818969687	13.601470508735444	20.968448383410376	22.262182227895646	17.029386365926403	27.409292016357963	0.8784544491449559	1.2102792431065656	0.7258279063682228	0.33300887691747916	0.14641148325358852	102.0	3.0	35.84689665786984	41.0	74.0	2691.0	5591.0	0.5833333333333334	0.09599332220367279	0.6434782608695652	-1.0	0.06556042160773473	69.54039584939048	32.08308204722718	2.0	0.45217391304347826	87.0	6361.0	94.0	0.0011643862865417928	24.0	0.5998125878448737
18	251	small	api	A1	1023.0	92.0	103.08326103999994	24.313708480000003	5.9667366903892254E-5	1115.0	130.2253966399999	37.94733192202055	32.57299494980466	24.274441134439456	39.55966796899449	9.433981132056603	-1.0	12.206555615733702	13.281566172707192	23.117309328183705	17.69180601295413	20.854063555072496	-1.0	1.164993639071194	-1.0	0.23586475859126563	0.08993157380254155	104.0	4.0	35.608987629529715	38.0	52.0	2834.0	3631.0	0.36363636363636365	0.08071748878923767	0.5777777777777777	-1.0	0.010029719869005747	25.334010463327097	8.16227766016838	2.0	0.5	85.0	12042.0	194.0	6.801807821055954E-4	17.46424919657298	0.4602233757161358
[truncated: 27 more columns]
