# Supplementary material for: Exploiting Single-Cell Quantitative Data to Map Genetic Variants Having Probabilistic Effects
Source: PLoS Genet. 2016 Aug 1;12(8):e1006213. doi: 10.1371/journal.pgen.1006213 (PMC4968810; doi:10.1371/journal.pgen.1006213)
Supplement: S1 Dataset — (ZIP) [file pgen.1006213.s007.zip › data/2014-10-07_morpho/segregants/gaelA12-2_C.xls]

image_number	cell_id	Cgroup	Agroup	C11-1_C	C11-2_C	C12-1_C	C12-2_C	C13_C	C101_C	C102_C	C103_C	C104_C	C105_C	C106_C	C107_C	C108_C	C109_C	C110_C	C111_C	C112_C	C113_C	C114_C	C115_C	C116_C	C117_C	C118_C	C126_C	C127_C	C128_C	A7-1_C	A7-2_C	A8-1_C	A8-2_C	A9_C	A101_C	A102_C	A103_C	A104_C	A120_C	A121_C	A122_C	A123_C	D14-1_C	D14-2_C	D14-3_C	D15-1_C	D15-2_C	D15-3_C	D16-1_C
1	1	large	iso	953.0	603.0	96.01219323999993	74.18376611999997	7.863193098813894E-5	1556.0	172.61017291999997	37.36308338453881	31.04834939252005	34.67031791098056	54.67701264872082	26.570660511172846	27.431758271008324	17.08800749063506	30.564929244372003	27.891981923155974	15.620499351813308	37.461350992295536	0.9686094580110987	1.2033838872458729	0.8049047924581314	0.772649427292679	0.6327387198321092	148.0	4.0	34.655446902326915	21.0	306.0	732.0	12870.0	0.35294117647058826	0.2101542416452442	0.9357798165137615	-1.0	0.29856572083337213	61.56622808325165	21.18962010041709	1.0	0.21406727828746178	86.0	81.0	167.0	5492.0	5620.0	11112.0	75.0
1	6	large	iso	863.0	689.0	93.42640679999994	81.59797967999994	8.667582897984357E-5	1552.0	177.43860004	35.12833614050059	30.14962686336267	29.538782259558104	41.76899009963179	30.0	27.68737018746505	12.806248474865697	27.61303570201424	34.92580537637062	15.231546211727817	41.45299145299145	1.0835265247972865	1.1651333629998575	0.9299592297379086	0.8733931066692805	0.7983777520278099	132.0	3.0	32.89376840679705	13.0	297.0	555.0	16985.0	0.5454545454545454	0.19974226804123713	0.9580645161290322	-1.0	0.20586077704478986	75.81549531724406	25.942243542145693	3.0	0.25806451612903225	73.0	80.0	153.0	7778.0	9291.0	17069.0	136.0
1	13	large	F	1088.0	781.0	102.32590171999993	85.25483391999995	2.8975638001228924E-5	1869.0	190.40916276000002	38.63935817272331	33.54101966249684	63.179924782234494	75.74844981459147	30.066592756745816	31.726099279044256	17.029386365926403	43.660145503941216	14.04250689869868	15.524174696260024	45.04648488510674	0.9476927022227855	1.1520030864156185	0.8226477111024665	0.8331696323897297	0.7178308823529411	102.0	4.0	33.24154027718932	110.0	108.0	4061.0	4258.0	0.5555555555555556	0.11663991439272338	0.4954128440366973	-1.0	0.008392266455640444	36.39054174533453	16.429897633481634	1.0	0.1743119266055046	91.0	89.0	180.0	13365.0	11903.0	25268.0	211.0
2	19	large	F	1033.0	630.0	103.3259017199999	76.59797967999997	9.22957762364687E-5	1663.0	182.75230852	36.796738985948195	33.97057550292606	22.27371656453851	40.8624064158559	27.16615541441225	27.737048529319807	15.132745950421556	24.05104431504	36.50217818338675	16.55294535724685	36.761540583723	0.9794176689598358	1.0831944540585927	0.9041937625235078	0.7413240862641661	0.6098741529525653	148.0	4.0	36.359317925395686	42.0	83.0	2231.0	5066.0	0.375	0.07516536380036079	0.664	-1.0	0.07098850671638017	75.34473134691464	31.162634938267125	1.0	0.464	100.0	93.0	193.0	10122.0	12267.0	22389.0	125.0
2	20	large	iso	949.0	620.0	96.9827559599999	76.01219323999999	4.28241337686325E-5	1569.0	175.82337631999997	35.77708763999664	31.304951684997057	48.50353164478447	50.9061411137705	27.65863337187866	27.294019868089862	14.317821063276353	33.09380606699688	27.72724292099739	15.524174696260024	42.640393114979595	1.013358732262633	1.1428571428571428	0.8866888907298038	0.7837701917993635	0.6533192834562698	173.0	3.0	33.61547262794322	33.0	316.0	1149.0	13391.0	0.5333333333333333	0.2224346717654557	0.9054441260744985	-1.0	0.17563666628520805	61.961004124086884	21.095023109728988	3.0	0.2148997134670487	86.0	96.0	182.0	5413.0	6563.0	11976.0	89.0
2	21	large	api	849.0	575.0	92.25483391999994	72.76955256	6.769020758213721E-5	1424.0	167.43860003999993	34.058772731852805	30.066592756745816	33.11134196037199	46.72988362181306	24.758836806279895	27.640512098834627	13.45362404707371	26.83596403182195	30.26614978831714	16.1245154965971	36.85598834029288	0.8957445042171911	1.1327779308884707	0.7907503137129734	0.788788505360089	0.6772673733804476	141.0	2.0	33.24154027718932	82.0	391.0	3801.0	19184.0	0.45454545454545453	0.3321629213483146	0.8266384778012685	-1.0	0.2678732048618134	83.67629722743138	34.62741699796952	3.0	0.20507399577167018	70.0	66.0	136.0	9315.0	9634.0	18949.0	162.0
2	23	large	iso	890.0	626.0	96.25483391999994	78.76955255999995	6.039485834107872E-5	1516.0	177.43860003999998	35.510561809129406	30.4138126514911	31.809389287793152	39.98401571493088	27.784887978899608	27.241535958418304	12.206555615733702	26.38651579314374	35.67458024526253	16.15549442140351	41.063785546102416	1.0199457189679275	1.167580080013034	0.87355525880207	0.8183438623505134	0.7033707865168539	141.0	3.0	34.539832078341085	67.0	228.0	2102.0	8309.0	0.5454545454545454	0.1945910290237467	0.7728813559322034	-1.0	0.2522520371103588	58.50678148954441	20.248456731316587	1.0	0.09830508474576272	74.0	60.0	134.0	9274.0	9022.0	18296.0	121.0
3	26	large	F	978.0	659.0	99.74011527999991	80.84062035999997	4.1043190165412144E-5	1637.0	182.9949492	37.48332962798263	32.55764119219941	22.32285838375509	27.973679912416458	29.120439557122072	27.722797005617696	13.341664064126334	20.088930398484635	41.894926968075474	17.08800749063506	42.82752145803304	1.0504149184954592	1.1512913176573547	0.9123797794574195	0.8105126020062892	0.6738241308793456	133.0	3.0	35.4682957019364	79.0	81.0	2765.0	2548.0	0.07142857142857142	0.09773976786805132	0.50625	0.008880475064917865	-1.0	0.0	0.0	0.0	0.09375	78.0	89.0	167.0	3185.0	3892.0	7077.0	47.0
3	28	large	E	984.0	623.0	100.7401152799999	77.76955255999998	2.8638167034465983E-5	1607.0	180.50966784000002	38.2099463490856	31.827660925679098	23.49171866600463	33.08485292873499	28.861739379323623	25.829543960089563	13.341664064126334	22.716598240415276	40.8763937456155	17.46424919657298	41.614600965536376	1.1173925263225417	1.200526373531181	0.9307521691804964	0.7719819690879359	0.633130081300813	163.0	4.0	37.12142238654117	98.0	69.0	5035.0	3341.0	0.42857142857142855	0.10392034847542003	0.41317365269461076	0.009546311032478204	-1.0	36.290845875690295	15.63014581273465	1.0	0.2754491017964072	104.0	88.0	192.0	11051.0	10286.0	21337.0	160.0
3	29	large	api	955.0	544.0	99.08326103999991	69.94112543999998	8.982499290010895E-5	1499.0	171.43860004	36.68787265568828	31.622776601683793	37.32552048310606	52.984866215256574	25.80697580112788	25.995556390540205	13.601470508735444	30.200715380759746	27.5118156434649	16.15549442140351	37.822922205885845	0.9927456605821697	1.1601724009818541	0.8556880509672604	0.7058823529411768	0.5696335078534032	191.0	4.0	34.17601498127012	20.0	391.0	385.0	10466.0	0.25	0.2741827885256838	0.9513381995133819	-1.0	0.31894440197884505	10.198039027185569	5.0990195135927845	1.0	0.051094890510948905	87.0	60.0	147.0	7592.0	6008.0	13600.0	102.0
3	34	large	iso	741.0	540.0	84.84062035999995	71.18376612	9.282573796012493E-5	1281.0	158.0243864799999	31.906112267087632	28.30194339616981	22.365124368647486	30.251454488568953	25.942243542145693	25.80416818999606	13.416407864998739	18.27236095453054	35.40392919221242	13.601470508735444	36.26937166683678	1.0053508933569564	1.127347045411927	0.8917847413966532	0.8390292977343813	0.728744939271255	139.0	3.0	30.23243291566195	35.0	370.0	949.0	10499.0	0.5384615384615384	0.3161592505854801	0.9135802469135802	-1.0	0.20854489564236173	0.0	0.0	0.0	0.01728395061728395	83.0	86.0	169.0	5378.0	6736.0	12114.0	92.0
3	35	large	iso	839.0	496.0	89.84062035999995	67.76955256	7.118428643591672E-5	1335.0	160.02438647999998	36.235341863986875	29.5296461204668	22.750976342787624	42.01571785640661	24.73863375370596	26.353515133193728	14.560219778561036	22.271074550066576	31.96787378178975	15.033296378372908	33.27346239873454	0.938722353685041	1.2270835118092527	0.7650028255215959	0.7543308615684189	0.5911799761620977	117.0	3.0	32.984845004941285	33.0	328.0	848.0	10570.0	0.26666666666666666	0.2704119850187266	0.9085872576177285	-1.0	0.23562969127947037	13.416407864998739	6.708203932499369	1.0	0.08033240997229917	83.0	53.0	136.0	10199.0	6888.0	17087.0	178.0
3	36	large	api	956.0	658.0	97.08326103999991	78.42640679999998	4.9298292715532675E-5	1614.0	177.9238814	37.64306044943742	30.364452901377952	36.86989764584402	56.50481532625881	28.160255680657446	28.60115250947487	14.560219778561036	32.80817195134455	28.42139138165854	15.811388300841896	39.34153367150674	0.9845846481650918	1.2397081736232818	0.7942067892377097	0.8078262509917853	0.6882845188284519	136.0	3.0	33.83784863137726	28.0	499.0	542.0	11645.0	0.4666666666666667	0.3265179677819083	0.9468690702087287	-1.0	0.2597942869101456	0.0	0.0	0.0	0.015180265654648957	64.0	64.0	128.0	5178.0	6090.0	11268.0	105.0
4	38	large	E	979.0	728.0	98.08326103999993	84.84062035999996	3.12550291728629E-5	1707.0	185.33809496	36.71511950137164	32.2490309931942	30.89736516026653	34.87291883287003	32.202484376209235	27.834493086019204	14.317821063276353	26.692000824439322	40.43532347608196	16.1245154965971	46.684074983261894	1.1569272800007986	1.1384875256909257	1.0161967117722104	0.8649857219306829	0.7436159346271706	134.0	4.0	34.48187929913333	126.0	119.0	7435.0	7524.0	0.42857142857142855	0.14352665495020503	0.4857142857142857	-1.0	0.08434244230917265	132.36613039169674	58.78144470442615	3.0	0.37142857142857144	81.0	84.0	165.0	6380.0	7299.0	13679.0	128.0
4	41	large	iso	1127.0	679.0	107.91168815999993	79.18376611999997	1.1395810291369242E-4	1806.0	189.09545428	38.01315561749642	35.805027579936315	88.09661115007574	84.7611672420646	27.65863337187866	29.402130014919088	14.212670403551895	45.03703973505459	2.2622521325856795	17.804493814764857	45.2259602031101	0.9407016892260611	1.061670893357933	0.8860577181792548	0.7337830356485087	0.6024844720496895	107.0	3.0	35.805027579936315	36.0	263.0	2222.0	16015.0	0.4166666666666667	0.16555924695459578	0.8795986622073578	-1.0	0.2445900045669531	89.67785998543307	33.84118419529055	4.0	0.3612040133779264	117.0	128.0	245.0	11554.0	14311.0	25865.0	142.0
4	42	large	E	1301.0	759.0	116.98275595999988	86.66904747999996	6.744183917623506E-5	2060.0	206.06601700000004	41.86884283091664	38.28837943815329	77.43976290315445	85.15599962491933	32.526911934581186	30.05141631031359	14.142135623730951	50.1088603874861	7.286806182295204	18.601075237738275	50.28847548913142	1.0823753396081373	1.0935130565801778	0.9898147380088241	0.7408702827076058	0.5833973866256725	148.0	4.0	38.07886552931954	48.0	548.0	1214.0	15780.0	0.45454545454545453	0.28932038834951457	0.9194630872483222	-1.0	0.2034159887753724	0.0	0.0	0.0	0.0	116.0	154.0	270.0	7153.0	11526.0	18679.0	81.0
4	43	large	iso	780.0	556.0	88.25483391999994	71.11269831999999	1.3654625092751488E-4	1336.0	161.78174579999992	31.304951684997057	29.5296461204668	13.2405199151872	27.89727103094763	25.80697580112788	25.965851831301286	13.601470508735444	15.652475842498527	38.46981421198427	15.620499351813308	33.45348714961021	0.9938813472708072	1.0601194324269196	0.937518280365379	0.8057654766475599	0.7128205128205128	98.0	4.0	31.622776601683793	28.0	405.0	1197.0	18580.0	0.4166666666666667	0.3241017964071856	0.9353348729792148	-1.0	0.19490117714550828	66.10492957254624	24.93171219946131	3.0	0.21016166281755197	101.0	122.0	223.0	6271.0	8811.0	15082.0	88.0
4	45	large	api	932.0	665.0	95.08326103999993	77.59797967999998	6.566920194487225E-5	1597.0	175.09545427999998	37.12142238654117	31.144823004794873	38.659808254090095	51.67446904711758	28.844410203711913	27.82318015764402	15.811388300841896	32.16471576888981	30.69531009544732	15.556349186104045	41.00026878956193	1.0367042890238167	1.191897041149541	0.8697934915787301	0.8161055776931737	0.7135193133047211	139.0	3.0	33.28663395418648	4.0	135.0	269.0	13482.0	0.14285714285714285	0.08703819661865998	0.9712230215827338	-1.0	0.3596529188129404	100.05391905373519	39.89158275670145	2.0	0.6618705035971223	82.0	69.0	151.0	9573.0	9804.0	19377.0	159.0
4	47	large	iso	789.0	491.0	88.66904747999995	67.35533900000001	1.0262939071917969E-4	1280.0	158.02438647999995	34.713109915419565	27.65863337187866	26.565051177077976	43.3743458025009	24.413111231467404	27.068987874251473	13.892443989449804	23.651006838638555	31.78031207043313	15.620499351813308	34.43842666844457	0.9018848929586175	1.2550551377102166	0.7186018094822989	0.7596262835144652	0.6223067173637515	103.0	3.0	31.906112267087632	0.0	296.0	0.0	15716.0	0.0	0.23125	1.0	-1.0	0.19641830285567133	44.832063745333244	17.0	3.0	0.20945945945945946	96.0	64.0	160.0	5172.0	3687.0	8859.0	75.0
5	48	large	api	842.0	580.0	92.08326103999993	75.76955256	4.980514279202387E-5	1422.0	170.26702715999994	35.35533905932738	28.653097563788805	30.897365160266503	41.461328353787025	26.570660511172846	26.46642573428524	13.601470508735444	25.823539648932716	33.64383197502121	16.1245154965971	39.00162869244503	1.0039383775479958	1.23390984100821	0.8136237707024786	0.8228374158804667	0.6888361045130641	144.0	3.0	33.015148038438355	28.0	403.0	974.0	17024.0	0.5	0.3030942334739803	0.9350348027842227	-1.0	0.29535367766537707	56.09302839381252	22.80350850198276	1.0	0.16473317865429235	92.0	77.0	169.0	5354.0	5282.0	10636.0	77.0
5	50	large	iso	1035.0	625.0	103.49747459999993	77.18376611999996	6.717815644097027E-5	1660.0	183.09545427999998	38.27531841800928	33.24154027718932	63.43494882292201	76.74387240894903	27.459060435491963	28.144508058801144	13.892443989449804	42.56006396104922	12.36404801260164	16.97056274847714	43.7251314266045	0.975645421768357	1.1514303518683273	0.8473334233245292	0.7457550671482762	0.6038647342995169	144.0	3.0	34.20526275297414	45.0	398.0	1734.0	17103.0	0.6153846153846154	0.2668674698795181	0.8984198645598194	-1.0	0.16708198857923465	72.23364113980381	27.596747752497688	1.0	0.13318284424379231	67.0	91.0	158.0	8723.0	14160.0	22883.0	167.0
5	55	large	E	1044.0	758.0	103.01219323999993	87.01219323999996	7.53238668259228E-5	1802.0	192.85281360000005	38.3275357934736	33.37663853655727	32.57405713457251	55.098419842229674	31.144823004794873	31.216656588616893	15.620499351813308	36.05762727473146	32.35796195644691	17.88854381999832	43.96541919573699	0.9976988700369592	1.148334208416274	0.8688227370783775	0.8446785812751036	0.7260536398467433	143.0	5.0	36.76955262170047	108.0	77.0	9295.0	6953.0	0.23076923076923078	0.10266370699223086	0.41621621621621624	8.193715150490234E-4	-1.0	135.37101818572359	52.030269268108725	4.0	0.5243243243243243	83.0	77.0	160.0	6755.0	5776.0	12531.0	89.0
5	56	large	iso	960.0	577.0	101.49747459999992	77.59797967999998	4.78270622858023E-5	1537.0	181.9238814	35.4682957019364	33.24154027718932	12.179181052524129	24.967366390337922	27.586228448267445	25.308580961343555	9.899494936611665	15.168476222290765	41.424073268497466	16.64331697709324	35.93557119895372	1.089995068882083	1.066987131347674	1.0215634630057333	0.7645311372111719	0.6010416666666667	170.0	3.0	35.35533905932738	59.0	447.0	2024.0	16825.0	1.0	0.3292127521145088	0.883399209486166	-1.0	0.15791036698140518	22.80350850198276	11.40175425099138	1.0	0.06719367588932806	74.0	62.0	136.0	5968.0	5489.0	11457.0	104.0
5	57	large	F	845.0	590.0	91.01219323999993	74.18376611999997	4.4051333398024285E-5	1435.0	168.02438647999998	34.52535300326414	29.427877939124322	28.442928624363333	33.75747429430808	27.313000567495326	26.336810477169553	13.416407864998739	22.707950297448896	36.12221044952558	15.811388300841896	40.865252757473954	1.0370656154879496	1.1732192540245223	0.8839486838717302	0.8150970049076474	0.6982248520710059	85.0	3.0	32.984845004941285	151.0	366.0	3906.0	9756.0	0.6153846153846154	0.36027874564459933	0.7079303675048356	-1.0	0.06479084706462464	35.25796719946891	17.628983599734454	1.0	0.02321083172147002	75.0	86.0	161.0	9848.0	11218.0	21066.0	184.0
5	59	large	E	973.0	876.0	99.08326103999993	92.84062035999993	1.0759904608675197E-4	1849.0	194.75230852000004	37.57658845611187	30.870698080866262	35.2091034469164	57.39685758018834	31.906112267087632	36.92026530537267	15.652475842498529	36.83144364253458	31.0326639679642	17.26267650163207	43.72085086895968	0.8641896801983333	1.217225096681631	0.7099670246318992	0.936996011087283	0.9003083247687564	134.0	4.0	35.35533905932738	65.0	67.0	5033.0	6426.0	0.0	0.0713899405083829	0.5075757575757576	-1.0	0.008026017615692618	139.1579452917419	56.87176125641295	1.0	0.5681818181818182	106.0	72.0	178.0	13048.0	8608.0	21656.0	148.0
6	64	large	F	920.0	574.0	93.74011527999993	73.18376612	4.5476095177078874E-5	1494.0	169.33809495999995	34.92849839314596	30.463092423455635	58.77597890075173	64.08001222670464	25.019992006393608	27.67066325849215	15.033296378372908	35.44383689402844	18.51420703322088	15.132745950421556	39.40807901261488	0.9042064432161723	1.1465841322876367	0.7886088929314953	0.7807091542548406	0.6239130434782608	133.0	3.0	32.89376840679705	44.0	311.0	1982.0	15064.0	0.625	0.23761713520749667	0.8760563380281691	-1.0	0.09649321619091528	55.621810532800524	21.633307652783937	2.0	0.22816901408450704	86.0	66.0	152.0	12405.0	7226.0	19631.0	244.0
6	70	large	iso	985.0	564.0	98.91168815999994	73.18376611999997	4.00394885525971E-5	1549.0	174.50966784000002	36.138621999185304	32.984845004941285	26.143766272909374	34.21964948203589	26.570660511172846	26.028059692325108	13.601470508735444	22.19232376979067	36.865415005522614	16.278820596099706	39.46235135177895	1.020846764040876	1.0956129093155227	0.9317586123356685	0.7398899713612977	0.5725888324873096	110.0	3.0	34.713109915419565	26.0	306.0	1044.0	15265.0	0.35714285714285715	0.2143318269851517	0.9216867469879518	-1.0	0.22739356028693397	60.52192773184611	21.633307652783937	4.0	0.22289156626506024	70.0	64.0	134.0	9239.0	11192.0	20431.0	176.0
6	73	large	F	857.0	581.0	91.08326103999994	73.18376612	4.367299014123046E-5	1438.0	166.26702715999994	34.0	29.5296461204668	13.141069757715428	19.326324673297762	26.30589287593181	26.77050276221398	14.142135623730951	12.235294117647058	39.89211368108933	15.524174696260024	36.97044404185009	0.9826447082294638	1.1513852845136139	0.8534456028283945	0.803482058990628	0.6779463243873979	139.0	3.0	33.24154027718932	90.0	210.0	5285.0	10649.0	0.4666666666666667	0.2086230876216968	0.7	-1.0	0.04879142468735239	80.06266868749597	27.411966009430735	2.0	0.32666666666666666	66.0	60.0	126.0	5738.0	6633.0	12371.0	121.0
7	74	large	E	1131.0	676.0	107.08326103999993	80.42640679999998	3.5721259647897515E-5	1807.0	189.92388140000003	40.01249804748511	35.0	57.32472743413737	65.72214240335339	29.966648127543394	27.9691583552409	14.7648230602334	42.06185772262177	23.0	17.204650534085253	46.14260640316151	1.0714175860042712	1.143214229928146	0.937197559263772	0.751064228142599	0.5977011494252874	112.0	3.0	36.235341863986875	828.0	509.0	19712.0	12863.0	0.5714285714285714	0.7399003873824018	0.3807030665669409	0.012043036894126918	-1.0	0.0	0.0	0.0	0.0	71.0	74.0	145.0	4580.0	6021.0	10601.0	84.0
7	78	large	E	969.0	916.0	110.56854239999987	106.81118307999988	5.206782242592255E-5	1885.0	219.37972548000016	37.589892258425	30.886890422961002	51.17992424918311	42.95459151111278	34.785054261852174	33.30713026944518	4.123105625617661	38.308170454445865	36.32609125216168	18.24828759089466	56.21826951410453	1.0443726007149523	1.2170176972713658	0.8581408496002193	0.966017827146467	0.9453044375644994	175.0	3.0	36.05551275463989	79.0	85.0	11419.0	10385.0	0.0	0.0870026525198939	0.5182926829268293	0.23556612474214536	-1.0	101.85435392741459	47.437083449747206	6.0	0.6890243902439024	112.0	46.0	158.0	15281.0	4200.0	19481.0	221.0
7	80	large	api	998.0	763.0	98.56854239999991	84.42640679999995	5.4220256701512104E-5	1761.0	185.82337632	36.796738985948195	33.301651610693426	46.03224469156574	51.01667299605617	30.066592756745816	30.627124821449897	15.033296378372908	34.459575357594034	29.96848359555639	17.029386365926403	44.33074373901592	0.9816981819882907	1.104952373417193	0.8884529375255111	0.8565248581782825	0.7645290581162325	131.0	3.0	33.83784863137726	32.0	506.0	1652.0	26053.0	0.1875	0.30550823395797844	0.9405204460966543	-1.0	0.33024576857670757	87.9964196179322	33.421636409645444	1.0	0.20074349442379183	148.0	121.0	269.0	5867.0	6072.0	11939.0	63.0
7	82	large	iso	1053.0	610.0	101.5685423999999	74.59797968	5.360620385232972E-5	1663.0	178.99494919999998	39.6232255123179	32.55764119219941	37.11311659522011	51.281803287946076	27.073972741361768	28.632259811784706	15.132745950421556	31.49667862380429	30.46903779496398	17.26267650163207	40.368360789987435	0.9455758266840829	1.217017697271366	0.7769614433743456	0.7344594883149576	0.5792972459639126	116.0	3.0	36.138621999185304	18.0	461.0	641.0	22407.0	0.1875	0.2880336740829826	0.9624217118997912	-1.0	0.21559323942799938	59.52885546292882	21.633307652783937	1.0	0.20250521920668058	130.0	51.0	181.0	15174.0	6161.0	21335.0	157.0
8	101	large	E	1128.0	759.0	107.49747459999992	85.84062035999996	3.7585071189424154E-5	1887.0	196.16652208000002	39.05124837953327	35.6931365951495	41.85750422292722	51.77069993001402	30.870698080866262	30.376717614001194	14.7648230602334	35.824719005224296	31.378581622109444	18.601075237738275	45.60518121978027	1.0162618118633524	1.094082843502191	0.9288709880599798	0.7985361579833804	0.6728723404255319	173.0	3.0	37.20215047547655	115.0	83.0	4767.0	3735.0	0.5714285714285714	0.10492845786963434	0.41919191919191917	0.021685406857987963	-1.0	56.406092893266155	19.0	3.0	0.37373737373737376	60.0	67.0	127.0	7892.0	9998.0	17890.0	173.0
8	103	large	E	855.0	608.0	92.42640679999994	76.01219323999996	4.881424462792351E-5	1463.0	170.8528136	34.48187929913333	30.364452901377952	30.372286357644942	34.15060718975625	27.018512172212592	28.016600166201364	12.806248474865697	22.649577571592207	35.89723824566374	14.866068747318506	40.34695603536909	0.9643751208901912	1.135600216843312	0.8492206205903304	0.8224077498163653	0.7111111111111111	132.0	3.0	32.64965543462902	285.0	249.0	4589.0	4434.0	0.5454545454545454	0.3650034176349966	0.46629213483146065	-1.0	0.09560679046619117	0.0	0.0	0.0	0.0	76.0	92.0	168.0	10188.0	13458.0	23646.0	173.0
9	105	large	F	868.0	652.0	93.49747459999992	79.01219323999999	8.531260810837985E-5	1520.0	175.33809495999998	33.61547262794322	30.886890422961002	26.301017195818883	38.58336296320985	27.85677655436824	27.998315889445816	13.92838827718412	24.720759074177717	35.35480538980441	16.64331697709324	39.638666638150696	0.9949447196882677	1.0883411106659613	0.914184633785869	0.8450730201861523	0.7511520737327189	132.0	3.0	33.83784863137726	107.0	66.0	6055.0	3711.0	0.6428571428571429	0.11381578947368422	0.3815028901734104	0.016592037468738628	-1.0	77.70707470946	28.850468971004204	4.0	0.5491329479768786	72.0	83.0	155.0	5024.0	6173.0	11197.0	94.0
9	108	large	E	810.0	633.0	88.59797967999995	78.18376611999997	6.012459726439329E-5	1443.0	169.19595935999993	33.95585369269929	28.861739379323623	28.237445538167258	38.325962608282374	29.206163733020468	26.055127640858128	12.806248474865697	25.12085273189288	36.62287938048628	14.866068747318506	40.50871164921376	1.1209372732920744	1.1765005998572997	0.9527723771904878	0.8824554058950976	0.7814814814814814	177.0	4.0	32.449961479175904	50.0	104.0	2451.0	6839.0	0.36363636363636365	0.10672210672210672	0.6753246753246753	-1.0	0.06230531742852929	79.8297633172445	36.825092938574265	1.0	0.35714285714285715	104.0	61.0	165.0	9228.0	5597.0	14825.0	121.0
9	114	large	F	995.0	701.0	100.25483391999994	82.01219323999995	7.248226797628277E-5	1696.0	185.09545428	38.63935817272331	31.575306807693888	43.667780146130355	54.0402943238218	29.0	29.30030165467247	14.866068747318506	34.18793847700435	27.96489058294253	15.811388300841896	42.23704520396914	0.9897509022872267	1.2237207514103439	0.8088045423325004	0.8180372958918168	0.7045226130653266	144.0	3.0	34.88552708502482	48.0	59.0	2085.0	2911.0	0.3333333333333333	0.06308962264150944	0.5514018691588785	0.008754188640541309	-1.0	8.32455532033676	4.16227766016838	1.0	0.2523364485981308	164.0	109.0	273.0	5938.0	5647.0	11585.0	48.0
10	118	large	api	893.0	672.0	94.49747459999992	80.42640679999995	4.949230264676613E-5	1565.0	177.33809496000003	34.48187929913333	30.886890422961002	30.32001081789814	40.13808091077896	28.792360097775937	28.401947642119385	14.317821063276353	26.361672231212953	35.84044832098304	15.264337522473747	40.894148951372394	1.0137459747682085	1.1163920623585937	0.9080555200531205	0.8510958323535984	0.7525195968645016	139.0	3.0	33.61547262794322	40.0	244.0	1690.0	10068.0	0.6428571428571429	0.18146964856230033	0.8591549295774648	-1.0	0.32197689652102573	95.80961498416319	38.91150543296266	2.0	0.1619718309859155	73.0	77.0	150.0	7198.0	7945.0	15143.0	144.0
10	121	large	iso	1122.0	605.0	107.3259017199999	76.59797967999998	2.9030454526464333E-5	1727.0	186.75230852000004	38.600518131237564	35.805027579936315	57.42594286542749	59.50513141610911	28.231188426986208	27.36983342223013	13.0	38.57461174323002	24.74512826507299	17.08800749063506	44.76702829369805	1.0314709626276524	1.078075363719807	0.9567707391704507	0.7136951886957792	0.5392156862745098	136.0	3.0	35.73513677041127	15.0	354.0	613.0	17380.0	0.07692307692307693	0.2136653155761436	0.959349593495935	-1.0	0.2392951483772705	60.99520850471012	20.8806130178211	2.0	0.17073170731707318	87.0	80.0	167.0	6829.0	7647.0	14476.0	114.0
10	124	large	F	878.0	655.0	93.66904747999993	79.59797968	4.245661111632605E-5	1533.0	175.68124071999998	34.40930106817051	30.805843601498726	22.854819961776712	30.49983323344744	29.546573405388315	26.973140183098053	13.416407864998739	20.92457497388747	39.89502822575546	15.264337522473747	41.22777684472788	1.0954072534685015	1.1169731792865583	0.9806925302970735	0.8497788951787476	0.7460136674259681	129.0	3.0	33.28663395418648	60.0	95.0	3054.0	4915.0	0.46153846153846156	0.10110893672537508	0.6129032258064516	-1.0	0.04944913483807644	75.7887525444797	31.40075756488817	3.0	0.4645161290322581	73.0	74.0	147.0	8768.0	9068.0	17836.0	175.0
10	126	large	api	1146.0	633.0	110.32590171999992	77.59797967999998	6.580545966579972E-5	1779.0	189.92388140000003	42.04759208325728	33.06055050963308	23.838740183171737	42.27368900609375	28.284271247461902	26.789904480252737	13.45362404707371	27.15970031622161	39.65451209343912	20.12461179749811	40.37579720575186	1.0557809666066815	1.2718358114153476	0.8301236347730828	0.7033523267903007	0.5523560209424084	158.0	3.0	40.718546143004666	59.0	480.0	2810.0	23307.0	0.45454545454545453	0.30297920179876336	0.8905380333951762	-1.0	0.26333790786229083	79.55507041800166	32.76043581875548	2.0	0.19480519480519481	83.0	58.0	141.0	8633.0	6310.0	14943.0	149.0
10	127	large	iso	943.0	473.0	97.74011527999991	66.59797968	3.5086195888130094E-5	1416.0	166.75230851999996	37.12142238654117	31.76476034853718	41.60028584087674	55.31326365388443	23.194827009486403	24.42563256027945	13.152946437965905	29.443914853765968	24.96477200831515	15.231546211727817	35.807833222272095	0.9496100849075015	1.1686353675969312	0.8125803062594177	0.6813781576706163	0.5015906680805938	165.0	3.0	33.61547262794322	38.0	338.0	1066.0	12896.0	0.14285714285714285	0.2655367231638418	0.898936170212766	-1.0	0.16130479647385002	43.44920386491077	18.35755975068582	2.0	0.0851063829787234	99.0	47.0	146.0	9165.0	5347.0	14512.0	131.0
11	138	large	iso	969.0	512.0	100.91168815999991	67.52691188	1.0607141338876507E-4	1481.0	170.8528136	38.48376280978771	31.78049716414141	38.893906152715715	69.56717132060132	24.041630560342615	26.463945265806572	14.142135623730951	32.19539643573733	19.949341784223417	15.524174696260024	34.35707066235814	0.9084673626273793	1.2109238760811376	0.750226649727491	0.6691683898195531	0.5283797729618163	93.0	3.0	33.734255586866	34.0	350.0	1187.0	14423.0	0.5454545454545454	0.25928426738690075	0.9114583333333334	-1.0	0.16742859727656906	54.94497020043762	19.4164878389476	2.0	0.14583333333333334	131.0	70.0	201.0	7362.0	4429.0	11791.0	61.0
12	142	large	api	965.0	582.0	99.56854239999993	75.59797967999997	5.6882022974864926E-5	1547.0	177.58073563999997	37.21558813185679	31.38470965295043	19.349773741349935	34.7853393307893	28.071337695236398	25.190148372552315	12.041594578792296	22.544316565074258	38.968020208688706	17.26267650163207	39.516530748831094	1.114377624143869	1.1857872366315871	0.9397787307185324	0.7592556630617103	0.6031088082901555	141.0	3.0	35.510561809129406	33.0	350.0	1232.0	15176.0	0.46153846153846156	0.2475759534583064	0.9138381201044387	-1.0	0.28515800945824094	54.81665077411962	22.847319317591726	2.0	0.1906005221932115	75.0	74.0	149.0	9665.0	9356.0	19021.0	158.0
13	158	large	iso	989.0	637.0	98.49747459999992	75.18376611999997	5.307424285820498E-5	1626.0	176.50966784000002	37.12142238654117	32.64965543462902	21.834662982045288	33.83727303012108	26.1725046566048	29.504061791031067	15.132745950421556	22.143548041899017	37.48891018009935	17.029386365926403	39.766726114101935	0.8870814073661198	1.1369621483713819	0.780220703597566	0.7633065357799542	0.6440849342770475	98.0	3.0	35.12833614050059	49.0	355.0	1879.0	13577.0	0.25	0.24846248462484624	0.8787128712871287	-1.0	0.21457907928943043	67.7597105623484	23.706539182259394	1.0	0.12128712871287128	77.0	69.0	146.0	7560.0	7231.0	14791.0	143.0
13	159	large	api	1053.0	613.0	100.84062035999995	75.01219323999996	5.078382859522834E-5	1666.0	178.26702715999994	38.8329756778952	32.7566787083184	45.37611568826443	60.36667033531509	26.248809496813376	29.16472222366114	15.811388300841896	34.6612634366359	24.45302856045018	16.64331697709324	39.87685957416569	0.9000191839824174	1.1854979567276385	0.7591908352729382	0.7438688196503277	0.5821462488129154	133.0	3.0	35.22782990761707	163.0	412.0	4941.0	14501.0	0.5	0.34513805522208885	0.7165217391304348	-1.0	0.19599860743103872	0.0	0.0	0.0	0.010434782608695653	76.0	99.0	175.0	4041.0	6070.0	10111.0	65.0
13	160	medium	iso	896.0	322.0	95.08326103999993	51.455844080000006	6.482762000642666E-5	1218.0	148.95331867999994	34.52535300326414	32.55764119219941	24.68717372979262	34.99202019855866	18.384776310850235	20.39285228570344	12.727922061357855	17.14681961235937	29.609024631396448	15.811388300841896	29.900515318745438	0.9015304015975744	1.0604377878436775	0.8501492609300262	0.541166168652476	0.359375	132.0	3.0	33.83784863137726	11.0	194.0	704.0	18009.0	0.4	0.1683087027914614	0.9463414634146341	-1.0	0.11126543464786566	101.23484539221515	43.9401038688259	3.0	0.5317073170731708	115.0	25.0	140.0	6332.0	1100.0	7432.0	75.0
13	168	large	E	950.0	714.0	96.84062035999995	83.01219323999996	5.5246305987536394E-5	1664.0	182.26702715999997	36.05551275463989	32.0624390837628	31.515323411369728	41.820169880135765	29.698484809834994	29.201864828214084	14.142135623730951	28.067829928996595	35.80513625307363	15.811388300841896	42.09365073886977	1.0170064475177314	1.1245405460403444	0.9043750810931143	0.857204269565875	0.751578947368421	135.0	3.0	34.132096331752024	174.0	76.0	7530.0	3221.0	0.5454545454545454	0.1502403846153846	0.304	0.07318790538575515	-1.0	70.72289930466769	29.30589287593181	3.0	0.228	82.0	83.0	165.0	8702.0	8181.0	16883.0	108.0
14	169	large	iso	1015.0	595.0	99.91168815999991	73.18376612	2.5920772492731748E-5	1610.0	175.9238814	36.138621999185304	33.95585369269929	8.81427418899733	10.022067772515442	26.076809620810597	26.952049768281547	14.035668847618199	7.194518927862312	42.61415463428956	17.11724276862369	41.34128354518758	0.9675260265918262	1.064282533616739	0.9090875740522526	0.7324845317677201	0.5862068965517241	97.0	3.0	35.6931365951495	13.0	436.0	345.0	16404.0	0.26666666666666666	0.27888198757763977	0.9710467706013363	-1.0	0.2066250845545631	54.77484450774563	20.09975124224178	2.0	0.12472160356347439	205.0	66.0	271.0	8241.0	3038.0	11279.0	50.0
14	182	large	F	1017.0	726.0	100.32590171999993	81.59797967999995	3.544011511476754E-5	1743.0	184.75230851999999	38.28837943815329	32.64965543462902	15.030430523433274	20.440468371278214	28.792360097775937	30.520376064386188	15.811388300841896	14.495259609942073	43.79831826596575	17.46424919657298	41.505869751339354	0.9433815637472879	1.1727039360281795	0.8044498997269665	0.8133291431332674	0.7138643067846607	109.0	3.0	36.71511950137164	34.0	119.0	1200.0	4990.0	0.3125	0.08777969018932874	0.7777777777777778	-1.0	0.029648133445952	31.686452356428404	15.524174696260024	2.0	0.1568627450980392	77.0	92.0	169.0	4416.0	5098.0	9514.0	75.0
15	187	large	iso	1134.0	710.0	107.2253966399999	81.66904747999996	4.398280279228503E-5	1844.0	190.89444412	39.824615503479755	35.35533905932738	48.862209053865165	63.549769870642244	28.0178514522438	31.572559882776883	17.029386365926403	37.916248051862816	23.589082220383226	17.46424919657298	42.34930499788602	0.887411459706433	1.126410227226298	0.7878226229280768	0.7616576859509954	0.6261022927689595	139.0	3.0	37.0	57.0	505.0	1796.0	18467.0	0.4444444444444444	0.3047722342733189	0.8985765124555161	-1.0	0.2549930858359413	50.59280040154177	23.021728866442675	2.0	0.05693950177935943	82.0	108.0	190.0	6160.0	8632.0	14792.0	97.0
18	237	large	F	1051.0	535.0	102.3969695199999	68.94112544	4.933320645780387E-5	1586.0	174.16652207999996	39.824615503479755	32.01562118716424	42.02626891751987	55.14470114202655	25.0	25.914093443857816	14.866068747318506	32.04048510872646	26.70571328295164	17.029386365926403	39.0452876376989	0.9647260111244804	1.2439120037891473	0.7755580846440717	0.6732731033268968	0.5090390104662227	152.0	3.0	35.05709628591621	73.0	358.0	2779.0	14557.0	0.8666666666666667	0.2717528373266078	0.8306264501160093	-1.0	0.08303721096791979	42.829311885795605	18.35755975068582	2.0	0.08120649651972157	57.0	67.0	124.0	5710.0	7656.0	13366.0	140.0
18	245	large	iso	914.0	614.0	95.08326103999993	76.18376611999997	4.304063754932858E-5	1528.0	173.68124072	35.4682957019364	31.89043743820395	25.48920055628671	33.069559878145846	28.160255680657446	26.911561011625533	13.601470508735444	23.598540145088048	37.81697890902061	16.15549442140351	43.2479523022207	1.046399934529717	1.112192197760394	0.9408445200720147	0.8012321547107093	0.6717724288840262	100.0	3.0	33.61547262794322	28.0	399.0	786.0	12306.0	0.5	0.27945026178010474	0.9344262295081968	-1.0	0.17676375804073174	18.110770276274835	9.055385138137417	1.0	0.03747072599531616	71.0	56.0	127.0	9040.0	8310.0	17350.0	188.0
[truncated: 67 more columns]
