# Supplementary material for: Exploiting Single-Cell Quantitative Data to Map Genetic Variants Having Probabilistic Effects
Source: PLoS Genet. 2016 Aug 1;12(8):e1006213. doi: 10.1371/journal.pgen.1006213 (PMC4968810; doi:10.1371/journal.pgen.1006213)
Supplement: S1 Dataset — (ZIP) [file pgen.1006213.s007.zip › data/2014-10-07_morpho/segregants/gaelA12-3_A.xls]

image_number	cell_	Agroup	C11-1_A	C12-1_A	C13_A	C103_A	C104_A	C115_A	C126_A	C127_A	A7-1_A	A8-1_A	A101_A	A120_A	A121_A	A122_A	A123_A	D14-1_A	D15-1_A	D16-1_A	D17-1_A	D102_A	D105_A	D117_A	D127_A	D135_A	D147_A	D148_A	D154_A	D155_A	D173_A	D176_A	D179_A	D182_A	D188_A	D191_A	D194_A
1	3	B	566.0	86.66904747999996	1.1223882973397908E-4	27.459060435491963	23.53720459187964	1.1666236883952383	113.0	3.0	66.0	9474.0	0.1166077738515901	25.200073993695263	11.40175425099138	3.0	0.803030303030303	56.0	4359.0	104.0	0.0012106422988631305	15.132745950421556	0.551102102927814	5.0990195135927845	15.033296378372908	4.123105625617661	0.4191368221424547	0.33333333333333337	89.21517539700811	88.05851360908564	5.385164807134504	9.433981132056603	3.605551275463989	2.6165155925684536	1.0	77.83928571428571	1.3360862583161277
1	9	B	901.0	111.15432883999989	5.9789800743356075E-5	37.8549864614954	29.614185789921695	1.2782720663006786	126.0	4.0	41.0	3769.0	0.04550499445061043	6.324555320336759	3.1622776601683795	1.0	0.4634146341463415	82.0	4641.0	65.0	0.0015332831367624626	20.591260281974	0.5439510671313704	6.0	20.024984394500787	5.0990195135927845	0.46153846153846156	0.38218767082460553	77.47119229084849	88.78112476486871	6.324555320336759	11.40175425099138	5.0	2.2803508501982757	1.4142135623730951	56.59756097560975	1.1484593837535015
3	28	B	661.0	94.66904747999993	1.7300451627257746E-4	31.144823004794873	25.495097567963924	1.2216004634526347	141.0	3.0	75.0	12292.0	0.11346444780635401	47.71022667087459	18.027756377319946	4.0	1.08	191.0	4466.0	32.0	0.0023158732428654074	15.811388300841896	0.5076730825668095	1.4142135623730951	16.401219466856727	2.23606797749979	0.11111111111111112	0.17845765256206242	90.0	71.56505117707799	10.04987562112089	20.09975124224178	8.06225774829855	2.4930673106405723	1.0	23.38219895287958	1.3685624720107479
3	29	B	593.0	89.25483391999995	1.5293443292739158E-4	29.966648127543394	24.166091947189145	1.2400287226015019	114.0	3.0	21.0	742.0	0.03541315345699832	0.0	0.0	0.0	0.0	152.0	7596.0	64.0	0.0034667392721273935	15.231546211727817	0.5082832803622095	1.0	19.313207915827967	5.0990195135927845	0.06666666666666667	0.31323027878410764	24.775140568831922	13.46520809481171	11.180339887498949	19.72308292331602	5.0	3.944616584663204	4.123105625617661	49.973684210526315	1.280674038967878
3	30	B	647.0	92.6690474799999	1.469033023263231E-4	31.76476034853718	25.059928172283335	1.2675519311212349	139.0	3.0	57.0	3865.0	0.08809891808346214	16.1245154965971	8.06225774829855	1.0	0.38596491228070173	230.0	12400.0	24.0	0.001254855411933741	17.4928556845359	0.5507000680186613	1.4142135623730951	18.601075237738275	7.615773105863909	0.1	0.5858287004510699	18.434948822922024	86.6335393365702	11.40175425099138	21.2602916254693	7.0710678118654755	3.006659275674582	7.211102550927978	53.91304347826087	0.44516129032258067
3	32	B	618.0	90.66904747999995	7.227154518500463E-5	29.832867780352597	24.20743687382041	1.232384408801905	147.0	2.0	118.0	9167.0	0.19093851132686085	35.30753202694427	16.492422502470642	1.0	0.4067796610169492	220.0	5669.0	30.0	0.001791113114317812	18.439088914585774	0.6180796646955086	5.0990195135927845	25.0	10.816653826391969	0.38218767082460553	0.6841052550594828	39.400660663479414	5.599339336520572	10.44030650891055	17.804493814764857	8.602325267042627	2.06973036499535	8.06225774829855	25.76818181818182	1.1642264949726582
3	35	B	680.0	95.49747459999992	2.00815377812764E-4	32.28002478313795	25.0	1.2912009913255178	140.0	3.0	28.0	4823.0	0.041176470588235294	11.67257114780908	5.830951894845301	2.0	1.0	84.0	10363.0	159.0	5.539413120496232E-4	19.4164878389476	0.6015016397722889	3.1622776601683795	21.37755832643195	5.0990195135927845	0.22703830459324992	0.3333333333333333	35.78897345918334	28.663957110281537	6.324555320336759	10.770329614269007	4.47213595499958	2.408318915758459	2.0	123.36904761904762	1.288815979928592
3	36	B	703.0	96.6690474799999	1.6937105824317897E-4	33.28663395418648	25.238858928247925	1.3188644561474723	124.0	4.0	76.0	5173.0	0.10810810810810811	16.2751521254554	7.615773105863909	1.0	0.32894736842105265	67.0	7913.0	103.0	7.99133629867595E-4	18.027756377319946	0.5415914508547833	4.242640687119285	18.973665961010276	5.0	0.315352998736582	0.36760731104690386	77.7352262721076	69.60512391795162	6.082762530298219	10.04987562112089	4.0	2.5124689052802225	1.0	118.1044776119403	0.8721091874131177
3	37	B	691.0	95.49747459999995	1.1400311064682551E-4	32.01562118716424	26.0	1.2313700456601633	129.0	4.0	102.0	9279.0	0.1476121562952243	28.242811912708113	12.36931687685298	5.0	0.5294117647058824	88.0	7682.0	77.0	6.64724425880593E-4	23.345235059857504	0.7291826362943449	8.06225774829855	24.331050121192877	8.94427190999916	0.5281760663657007	0.5714285714285714	26.16854692194488	22.98871680208066	5.830951894845301	11.180339887498949	5.385164807134504	2.0761369963434992	1.0	87.29545454545455	0.8820619630304608
3	38	B	646.0	93.25483391999994	1.6336705666722984E-4	30.528675044947494	24.698178070456937	1.2360699221561118	104.0	4.0	72.0	9646.0	0.11145510835913312	28.757832482224686	13.341664064126334	3.0	0.6805555555555556	127.0	13047.0	93.0	0.001827429433170076	17.88854381999832	0.5859587353090477	3.0	17.804493814764857	3.1622776601683795	0.21428571428571427	0.23249527748763857	31.607502246248913	39.957548930829084	8.54400374531753	15.811388300841896	5.385164807134504	2.9361010975735176	3.605551275463989	102.73228346456693	0.9052655782938607
3	39	B	603.0	89.25483391999995	1.8266978340013352E-4	28.231188426986208	25.079872407968907	1.1256511982100834	112.0	4.0	104.0	10786.0	0.1724709784411277	32.38387459653853	13.601470508735444	2.0	0.41346153846153844	203.0	13035.0	74.0	7.246956694418793E-4	19.235384061671343	0.6813522608663626	5.0	18.384776310850235	7.0	0.3904344047215152	0.5384615384615384	15.832386620422213	68.96248897457819	9.848857801796104	18.601075237738275	7.211102550927978	2.579505021093418	5.656854249492381	64.21182266009852	1.1524357499041045
3	41	B	807.0	103.74011527999991	6.08954477134823E-5	33.52610922848042	29.732137494637012	1.127605078327374	83.0	3.0	107.0	4173.0	0.1325898389095415	6.324555320336759	3.1622776601683795	1.0	0.2336448598130841	118.0	10919.0	55.0	0.0023485632301573755	22.20360331117452	0.6622779625233864	6.324555320336759	28.861739379323623	12.165525060596439	0.42543562981151706	0.747322263844545	35.78897345918335	7.8917024282357175	8.602325267042627	15.524174696260024	5.0990195135927845	3.044541142640508	7.211102550927978	92.53389830508475	0.5943767744298928
7	85	B	722.0	98.08326103999995	6.641477753651166E-5	31.953090617340916	26.92582403567252	1.1867079935978209	81.0	4.0	153.0	9837.0	0.21191135734072022	64.78780046035618	22.561028345356956	2.0	0.4444444444444444	60.0	4074.0	80.0	6.564774945013882E-4	21.95449840010015	0.6870852858341491	7.211102550927978	21.95449840010015	7.211102550927978	0.5	0.5	37.874983651098205	37.874983651098205	5.385164807134504	9.486832980505138	4.123105625617661	2.3008949665421112	0.0	67.9	1.17820324005891
7	89	B	717.0	100.3259017199999	3.5591267401526125E-4	35.22782990761707	24.413111231467404	1.4429881375467613	98.0	3.0	86.0	5518.0	0.1199442119944212	68.45610986630352	27.80287754891569	2.0	0.5232558139534884	98.0	3981.0	68.0	0.003787927194160981	21.95449840010015	0.6232146134937787	4.123105625617661	21.470910553583888	4.0	0.25	0.3076923076923077	19.653824058053317	33.69006752597977	9.848857801796104	16.55294535724685	4.47213595499958	3.701351104664349	1.0	40.62244897959184	1.673951268525496
7	91	B	697.0	97.49747459999995	7.514942990443513E-5	31.400636936215164	26.40075756488817	1.18938393563284	82.0	3.0	108.0	9551.0	0.15494978479196556	11.43397840021018	5.0	1.0	0.28703703703703703	82.0	4969.0	68.0	5.254454376975368E-4	16.97056274847714	0.5404528189332539	2.23606797749979	18.439088914585774	4.123105625617661	0.15617376188860607	0.2831760569774271	79.69515353123397	67.16634582208246	6.082762530298219	10.44030650891055	5.0990195135927845	2.047512562185564	2.0	60.59756097560975	1.1221573757295231
7	93	B	690.0	96.08326103999994	1.0573524351179327E-4	30.463092423455635	26.832815729997478	1.1352924243950935	127.0	3.0	57.0	7968.0	0.08260869565217391	64.25394729776261	22.80350850198276	2.0	1.0	84.0	3217.0	59.0	5.091827435472274E-4	16.15549442140351	0.5303300858899106	1.0	15.652475842498529	1.0	0.07142857142857142	0.07142857142857142	23.198590513648185	66.80140948635182	6.082762530298219	11.40175425099138	5.0990195135927845	2.23606797749979	1.4142135623730951	38.29761904761905	1.540565744482437
7	95	B	667.0	94.08326103999994	1.1041505513846835E-4	31.38470965295043	26.0	1.2071042174211704	80.0	3.0	39.0	2679.0	0.05847076461769116	56.55787414722015	23.53720459187964	1.0	0.5897435897435898	71.0	3811.0	65.0	7.516861322243572E-4	17.804493814764857	0.5672983440549715	5.0	18.601075237738275	5.0990195135927845	0.35714285714285715	0.3561309707013459	68.19859051364818	56.88865803962797	5.830951894845301	10.44030650891055	4.123105625617661	2.5321462647095156	1.0	53.67605633802817	1.2109682498032013
7	97	A	647.0	91.84062035999995	6.97703487488878E-5	29.410882339705484	26.248809496813376	1.1204653812309464	110.0	3.0	194.0	9640.0	0.29984544049459044	32.1746727766674	14.212670403551895	3.0	0.3247422680412371	55.0	3467.0	75.0	9.083750063599407E-4	16.0	0.5440163207344367	5.385164807134504	16.0	5.385164807134504	0.4142434467026541	0.4142434467026541	87.85241457170149	87.85241457170149	5.0	8.602325267042627	3.605551275463989	2.385855756810896	0.0	63.03636363636364	1.1897894433227574
7	100	B	692.0	96.08326103999994	1.1151373723278594E-4	31.76476034853718	25.942243542145693	1.2244415290039292	104.0	3.0	96.0	6935.0	0.13872832369942195	53.22146261487824	22.847319317591726	2.0	0.6145833333333334	54.0	3257.0	84.0	8.803296326941633E-4	17.69180601295413	0.5569633083590655	6.324555320336759	19.1049731745428	7.0710678118654755	0.46499055497527714	0.5376033305704704	81.86989764584402	71.56505117707799	5.0	8.54400374531753	3.1622776601683795	2.7018512172212588	1.4142135623730951	60.31481481481482	1.3926926619588578
7	102	B	817.0	103.7401152799999	7.518786598797055E-5	34.0	29.5296461204668	1.1513852845136139	81.0	3.0	136.0	9398.0	0.1664626682986536	36.37914089835853	16.15549442140351	3.0	0.4411764705882353	214.0	12068.0	69.0	0.0031680366334978583	18.681541692269406	0.549457108596159	4.242640687119285	21.840329667841555	6.324555320336759	0.315352998736582	0.45407660918649984	73.07248693585295	46.50743575877496	14.317821063276353	24.351591323771842	7.615773105863909	3.1975205911822497	3.1622776601683795	56.39252336448598	1.223566456745111
7	103	B	703.0	95.49747459999993	1.0627837147259779E-4	30.59411708155671	26.68332812825267	1.1465630124738169	118.0	3.0	114.0	8373.0	0.16216216216216217	0.0	0.0	0.0	0.07017543859649122	80.0	2676.0	39.0	4.726492093086794E-4	16.64331697709324	0.5440038335712083	6.082762530298219	17.26267650163207	6.324555320336759	0.46246387142126266	0.46499055497527714	88.1523897340054	82.8749836510982	6.4031242374328485	10.295630140987	4.47213595499958	2.3021728866442674	1.0	33.45	1.1659192825112106
7	104	B	735.0	98.32590171999992	8.2251129089109E-5	31.32091952673165	28.160255680657446	1.1122384640933918	79.0	3.0	91.0	4952.0	0.12380952380952381	30.85474040606803	13.92838827718412	1.0	0.5824175824175825	104.0	6012.0	78.0	0.0024653986006048984	18.867962264113206	0.6024076735042806	5.0990195135927845	17.0	3.0	0.38218767082460553	0.21428571428571427	63.758650347842234	75.06858282186245	7.280109889280518	14.317821063276353	4.47213595499958	3.2015621187164243	2.23606797749979	57.80769230769231	1.349301397205589
7	105	B	702.0	96.08326103999993	4.977960497918835E-5	32.01562118716424	26.92582403567252	1.18903032065977	102.0	3.0	53.0	3489.0	0.0754985754985755	60.37056530045288	24.698178070456937	3.0	0.6981132075471698	69.0	3919.0	62.0	0.001596933162881583	19.313207915827967	0.6032432668703317	3.605551275463989	18.973665961010276	2.8284271247461903	0.2650854018430103	0.18181818181818182	42.27368900609375	30.963756532073546	6.082762530298219	10.0	4.0	2.5	1.0	56.79710144927536	1.0916050012758358
7	106	A	674.0	94.08326103999991	8.105023533305975E-5	30.870698080866262	25.495097567963924	1.2108483993274493	101.0	3.0	190.0	9319.0	0.2818991097922849	27.067850835434538	13.45362404707371	2.0	0.29473684210526313	121.0	5889.0	63.0	0.004548170126831655	16.76305461424021	0.543008602213307	2.23606797749979	17.46424919657298	2.23606797749979	0.17845765256206242	0.14285714285714285	53.13010235415598	0.0	8.54400374531753	15.0	5.0	3.0	2.0	48.66942148760331	1.2944472745797249
8	109	A	643.0	91.84062035999995	1.2798035157208755E-4	29.966648127543394	25.495097567963924	1.175388642763942	121.0	3.0	408.0	7818.0	0.6345256609642301	0.0	0.0	0.0	0.0	95.0	4032.0	71.0	0.0024204040901713328	20.248456731316587	0.6756997527763381	5.0	19.924858845171276	5.0990195135927845	0.3333333333333333	0.38218767082460553	26.565051177077976	37.874983651098205	7.615773105863909	13.892443989449804	4.47213595499958	3.106444913401813	1.0	42.44210526315789	1.6728670634920637
8	110	B	670.0	94.32590171999993	9.184299677900652E-5	30.805843601498726	26.68332812825267	1.1544977992786845	94.0	2.0	119.0	7219.0	0.17761194029850746	23.077687230463567	11.0	2.0	0.42016806722689076	107.0	10543.0	188.0	0.0032175723062880055	18.24828759089466	0.5923644821077669	3.0	19.235384061671343	4.0	0.17647058823529413	0.23529411764705882	11.30993247402023	11.30993247402023	9.433981132056603	18.027756377319946	5.385164807134504	3.347670317059931	1.0	98.53271028037383	1.9079958266148154
8	111	B	592.0	88.42640679999997	8.932330751914131E-5	29.410882339705484	24.413111231467404	1.2047166811658228	130.0	2.0	95.0	10248.0	0.16047297297297297	21.43502894034594	9.433981132056603	2.0	0.6210526315789474	72.0	5197.0	95.0	4.0573753915756954E-4	15.0	0.5100153006885344	0.0	15.0	1.0	0.0	0.08333333333333333	-1.0	53.13010235415598	5.385164807134504	10.0	4.242640687119285	2.3570226039551585	1.0	72.18055555555556	1.3161439291899173
8	112	A	699.0	96.66904747999993	1.652008038981145E-4	32.89376840679705	25.632011235952593	1.2833081299784543	74.0	3.0	295.0	6071.0	0.4220314735336195	0.0	0.0	0.0	0.0	124.0	3407.0	43.0	5.076141755644164E-4	17.88854381999832	0.543827742652371	3.1622776601683795	17.88854381999832	3.1622776601683795	0.25	0.25	53.13010235415598	53.13010235415598	7.615773105863909	13.92838827718412	6.324555320336759	2.2022715545545237	0.0	27.475806451612904	1.5650132081009684
8	113	B	681.0	94.66904747999995	1.0188119882876916E-4	31.78049716414141	26.40075756488817	1.2037721677505213	80.0	3.0	62.0	7950.0	0.09104258443465492	59.44257256373075	23.40939982143925	2.0	1.0161290322580645	59.0	6458.0	149.0	5.547447332804965E-4	17.46424919657298	0.5495272495698479	4.242640687119285	18.24828759089466	5.656854249492381	0.3	0.4	71.56505117707799	71.56505117707799	5.0	9.433981132056603	3.605551275463989	2.6165155925684536	1.4142135623730951	109.45762711864407	1.3612573552183338
8	114	B	668.0	93.25483391999994	1.1274221883821254E-4	31.38470965295043	25.553864678361276	1.2281785963876786	137.0	3.0	63.0	8790.0	0.09431137724550898	58.579745847029	23.40939982143925	2.0	0.6825396825396826	79.0	5988.0	109.0	7.102476590492312E-4	16.76305461424021	0.5341153319436346	3.605551275463989	16.76305461424021	3.605551275463989	0.295378269592824	0.295378269592824	86.05481377096243	86.05481377096243	5.830951894845301	10.770329614269007	4.47213595499958	2.408318915758459	0.0	75.79746835443038	1.4380427521710086
8	115	B	636.0	91.25483391999992	1.7305045023910544E-4	30.4138126514911	24.596747752497688	1.2364973189759494	150.0	3.0	50.0	5388.0	0.07861635220125786	16.1245154965971	8.06225774829855	1.0	0.46	141.0	9402.0	100.0	8.684470752024219E-4	17.08800749063506	0.5618502253053527	2.23606797749979	16.55294535724685	1.0	0.17845765256206242	0.06666666666666667	53.13010235415598	26.565051177077976	7.810249675906654	15.0	6.4031242374328485	2.342606428329091	1.4142135623730951	66.68085106382979	1.4996809189534142
8	118	B	644.0	91.84062035999996	1.5657777648304117E-4	29.732137494637012	24.758836806279895	1.200869722890038	135.0	3.0	95.0	8990.0	0.14751552795031056	64.82500217259224	24.839484696748443	3.0	0.7263157894736842	63.0	6211.0	139.0	5.593059706660054E-4	15.620499351813308	0.5253742471300923	1.0	15.264337522473747	2.8284271247461903	0.06666666666666667	0.2102353324910547	42.27368900609372	87.27368900609373	5.385164807134504	9.055385138137417	5.0990195135927845	1.775907135479261	2.23606797749979	98.58730158730158	1.409917887618741
8	119	B	561.0	85.84062035999995	1.603321491708061E-4	28.284271247461902	23.345235059857504	1.2115650656307653	114.0	3.0	92.0	8507.0	0.16399286987522282	30.8836408715289	13.601470508735444	2.0	0.3695652173913043	50.0	5579.0	154.0	0.0011876113916253804	14.866068747318506	0.5255949010407159	1.0	16.278820596099706	2.23606797749979	0.07692307692307693	0.1514456332038457	45.0	18.434948822922024	5.0990195135927845	8.246211251235321	4.123105625617661	2.0	1.4142135623730951	111.58	1.3801756587202008
8	120	B	743.0	99.49747459999995	1.0543918086830202E-4	33.60059523282288	26.40075756488817	1.272713298102861	128.0	3.0	50.0	4960.0	0.06729475100942127	68.80159134002396	25.612496949731394	3.0	1.22	82.0	11186.0	193.0	7.559098436112511E-4	18.439088914585774	0.548772686519954	2.0	18.601075237738275	1.4142135623730951	0.14285714285714285	0.07993607669774316	54.46232220802562	9.462322208025618	6.708203932499369	12.083045973594572	4.47213595499958	2.701851217221259	1.4142135623730951	136.41463414634146	1.4148042195601647
8	121	B	678.0	95.49747459999992	1.0539410884305325E-4	30.528675044947494	26.076809620810597	1.1707212457686575	95.0	3.0	67.0	5485.0	0.09882005899705015	62.47934360879246	22.20360331117452	1.0	0.7014925373134329	68.0	7064.0	156.0	2.6776783637950865E-4	16.1245154965971	0.5281760663657007	1.0	15.811388300841896	1.0	0.07142857142857142	0.07142857142857142	31.607502246248906	58.39249775375109	5.0	9.433981132056603	4.47213595499958	2.1095023109728985	1.4142135623730951	103.88235294117646	1.5016987542468858
8	123	B	678.0	94.66904747999992	6.557251283494472E-5	30.4138126514911	26.476404589747453	1.1487138500394551	108.0	4.0	158.0	8289.0	0.23303834808259588	33.854560626367224	16.278820596099706	1.0	0.33544303797468356	88.0	13356.0	241.0	0.0030251643649047847	20.396078054371138	0.6706189154279274	5.385164807134504	19.235384061671343	4.123105625617661	0.35355339059327373	0.2831760569774271	10.4914770123316	2.726310993906253	7.810249675906654	13.45362404707371	5.656854249492381	2.378287198805056	1.4142135623730951	151.77272727272728	1.5879005690326444
8	125	B	706.0	96.91168815999993	8.397541615859952E-5	31.906112267087632	26.92582403567252	1.1849632614703642	128.0	2.0	81.0	6630.0	0.11473087818696884	60.77844190743998	22.360679774997898	6.0	0.8024691358024691	67.0	4545.0	106.0	0.0013482089622006994	18.384776310850235	0.5762148693313172	3.605551275463989	19.313207915827967	4.47213595499958	0.2650854018430103	0.3333333333333333	66.42529379808738	59.300277449185586	5.830951894845301	10.198039027185569	4.123105625617661	2.473387769603369	1.0	67.83582089552239	1.5625962596259626
8	126	B	671.0	94.91168815999993	1.2380325373494475E-4	30.805843601498726	26.40075756488817	1.1668545315710608	129.0	3.0	90.0	5362.0	0.13412816691505217	46.08644463885698	21.0	1.0	0.37777777777777777	65.0	6302.0	155.0	5.156473746511427E-4	17.204650534085253	0.5584865896432791	2.23606797749979	18.027756377319946	3.1622776601683795	0.1315334104411641	0.2	10.30484646876603	18.43494882292201	5.0990195135927845	9.486832980505138	4.123105625617661	2.3008949665421112	1.0	96.95384615384616	1.5986988257695969
8	127	B	637.0	92.91168815999994	1.7358392593873104E-4	30.675723300355934	24.351591323771842	1.2597009736448115	132.0	2.0	66.0	10001.0	0.10361067503924647	74.02354424986817	23.430749027719962	4.0	1.4393939393939394	123.0	7793.0	112.0	0.0034031979817495573	15.652475842498529	0.5102561295536563	2.0	16.492422502470642	1.4142135623730951	0.15384615384615385	0.1174440439029407	71.56505117707799	63.43494882292201	9.0	16.278820596099706	5.0990195135927845	3.1925393799149435	1.4142135623730951	63.357723577235774	1.7677402797382267
8	129	B	644.0	92.66904747999992	1.6499062936583669E-4	31.25699921617557	25.179356624028344	1.241374022493784	116.0	3.0	112.0	16979.0	0.17391304347826086	43.31927023730981	17.029386365926403	7.0	0.9196428571428571	170.0	8009.0	90.0	0.004432649208581208	18.027756377319946	0.576759024519236	3.1622776601683795	19.313207915827967	5.385164807134504	0.21271781490575853	0.3866323008783335	25.55996517182381	61.07357416474639	10.0	18.867962264113206	5.830951894845301	3.2358288328176625	6.4031242374328485	47.11176470588235	1.9103508552878012
8	130	B	686.0	99.74011527999993	3.2745863239373263E-4	31.622776601683793	25.80697580112788	1.2253577034896797	108.0	6.0	62.0	8682.0	0.09037900874635568	31.124864077115642	15.297058540778355	2.0	0.6290322580645161	126.0	15057.0	175.0	0.002087366806447586	16.278820596099706	0.51478150704935	2.23606797749979	18.867962264113206	3.1622776601683795	0.16666666666666666	0.22703830459324992	81.86989764584402	16.26020470831196	8.94427190999916	15.811388300841896	6.324555320336759	2.5	4.123105625617661	119.5	1.4644351464435146
8	133	B	663.0	93.25483391999994	1.0575498141294736E-4	31.400636936215164	25.317977802344327	1.2402505911553336	146.0	2.0	93.0	8053.0	0.14027149321266968	57.54414665010803	23.430749027719962	3.0	0.6774193548387096	73.0	4769.0	92.0	5.803550038826591E-4	18.0	0.5732367797686337	2.8284271247461903	19.0	3.605551275463989	0.22222222222222224	0.27653315937748607	52.12501634890181	40.815083874881594	5.830951894845301	9.848857801796104	4.47213595499958	2.2022715545545237	1.0	65.32876712328768	1.4082616900817782
8	134	B	709.0	97.25483391999994	1.2679228871415168E-4	32.89376840679705	25.632011235952593	1.2833081299784543	116.0	3.0	67.0	2929.0	0.09449929478138223	21.96435398928029	10.63014581273465	1.0	0.417910447761194	81.0	8102.0	105.0	5.121432328157912E-4	18.0	0.5472161102794335	5.385164807134504	22.0	7.810249675906654	0.4142434467026541	0.5805312864830244	90.0	61.606980578617	5.656854249492381	10.63014581273465	4.242640687119285	2.505549396395485	4.0	100.0246913580247	1.0497408047395704
8	135	B	714.0	96.66904747999993	7.468050029726164E-5	31.622776601683793	27.51363298439521	1.1493493650809092	98.0	3.0	75.0	4738.0	0.10504201680672269	18.897004391101195	9.055385138137417	1.0	0.4533333333333333	147.0	10814.0	119.0	5.991536079333409E-4	16.55294535724685	0.523450093132096	2.0	16.492422502470642	1.4142135623730951	0.14285714285714285	0.1	71.56505117707799	63.43494882292201	7.810249675906654	14.7648230602334	6.708203932499369	2.2010098692292237	1.4142135623730951	73.56462585034014	1.6176253005363417
8	136	B	786.0	103.15432883999989	7.2304443434292E-5	36.069377593742864	26.1725046566048	1.378140077420543	102.0	3.0	119.0	11146.0	0.15139949109414758	26.122667055242708	12.041594578792296	1.0	0.44537815126050423	110.0	11184.0	160.0	0.002089561061987934	22.02271554554524	0.6105654440060432	5.0990195135927845	25.0	8.246211251235321	0.31323027878410764	0.47217668268576246	35.98067756861832	33.25436657471206	7.615773105863909	14.7648230602334	5.385164807134504	2.741758811294375	3.1622776601683795	101.67272727272727	1.5736766809728184
8	137	B	644.0	93.25483391999995	1.4668758315194045E-4	30.4138126514911	25.45584412271571	1.1947673982003648	138.0	4.0	36.0	6009.0	0.055900621118012424	43.379835324457915	20.615528128088304	2.0	1.25	164.0	9980.0	80.0	0.0016462877382394964	19.849433241279208	0.6526453446903194	5.0	22.627416997969522	7.810249675906654	0.3333333333333333	0.5253742471300923	8.13010235415598	5.194428907734803	9.055385138137417	17.26267650163207	7.0710678118654755	2.4413111231467406	3.1622776601683795	60.853658536585364	1.314629258517034
8	139	B	676.0	94.32590171999992	7.630866393097028E-5	30.886890422961002	26.419689627245813	1.1690860437326374	115.0	3.0	68.0	8865.0	0.10059171597633136	55.688589271343176	24.166091947189145	2.0	0.8676470588235294	182.0	4292.0	39.0	3.906441837316803E-4	20.591260281974	0.6666666666666666	4.47213595499958	18.35755975068582	2.23606797749979	0.31234752377721214	0.15617376188860607	1.735704588928371	1.735704588928371	9.848857801796104	18.027756377319946	6.324555320336759	2.850438562747845	2.23606797749979	23.582417582417584	1.6537744641192915
8	140	B	657.0	94.08326103999995	1.8504132804730137E-4	31.38470965295043	25.079872407968907	1.2513903237792476	108.0	3.0	68.0	6947.0	0.1035007610350076	50.835259405459574	20.615528128088304	2.0	0.5882352941176471	99.0	6366.0	107.0	0.0019106863881580228	18.027756377319946	0.5744120808084386	4.0	16.492422502470642	2.8284271247461903	0.3076923076923077	0.22222222222222224	66.80140948635182	68.19859051364818	7.810249675906654	15.620499351813308	5.0	3.1240998703626617	2.8284271247461903	64.3030303030303	1.663996229971725
8	141	B	691.0	95.84062035999995	4.2151135645058726E-5	32.0624390837628	26.019223662515376	1.2322596361686835	113.0	3.0	132.0	7956.0	0.191027496382055	56.85769701258032	24.166091947189145	3.0	0.2878787878787879	100.0	6488.0	96.0	8.095076737516667E-4	19.235384061671343	0.5999351456518669	3.605551275463989	22.20360331117452	6.324555320336759	0.23620751769642942	0.4	30.113733150982434	14.858614447924658	6.708203932499369	12.529964086141668	4.47213595499958	2.80178514522438	3.0	64.88	1.4796547472256474
9	144	B	667.0	94.66904747999995	1.6208478531738252E-4	31.78049716414141	25.495097567963924	1.2465336553202861	111.0	3.0	71.0	11587.0	0.10644677661169415	53.008153675755345	23.769728648009426	5.0	0.8732394366197183	56.0	4001.0	100.0	9.497033081300013E-4	18.973665961010276	0.5970223141259935	4.123105625617661	20.615528128088304	5.0990195135927845	0.28797018815893544	0.295378269592824	40.60129464500446	15.255118703057775	5.385164807134504	8.94427190999916	3.605551275463989	2.4806946917841692	2.23606797749979	71.44642857142857	1.3996500874781306
9	145	B	639.0	91.01219323999995	1.1867824001890784E-4	30.4138126514911	25.45584412271571	1.1947673982003648	117.0	3.0	72.0	7753.0	0.11267605633802817	48.708038834475374	20.615528128088304	2.0	0.625	64.0	5175.0	93.0	3.143089312395686E-4	16.64331697709324	0.5472288912872377	3.605551275463989	17.204650534085253	3.1622776601683795	0.27653315937748607	0.23249527748763857	75.96375653207352	60.70863782901574	5.385164807134504	8.94427190999916	3.605551275463989	2.4806946917841692	1.0	80.859375	1.1501449275362319
9	146	B	667.0	94.91168815999993	1.5470656910007637E-4	31.76476034853718	25.495097567963924	1.2459164066291495	142.0	2.0	63.0	11179.0	0.0944527736131934	63.14308729908137	24.596747752497688	4.0	1.746031746031746	248.0	6627.0	50.0	0.0017902063599616765	16.64331697709324	0.5239553767909881	1.0	18.788294228055936	3.1622776601683795	0.08333333333333333	0.18864566947613626	63.43494882292201	8.13010235415598	13.0	23.769728648009426	7.615773105863909	3.1211182788136735	3.605551275463989	26.721774193548388	1.871133242794628
9	148	B	641.0	91.25483391999992	8.044588378908725E-5	29.154759474226502	26.419689627245813	1.1035239204384937	106.0	3.0	101.0	10329.0	0.15756630265210608	52.793234792174104	22.20360331117452	1.0	0.6435643564356436	151.0	4253.0	48.0	0.002101990751026509	16.64331697709324	0.5708610627299575	2.23606797749979	15.0	1.0	0.16666666666666666	0.07692307692307693	29.744881296942225	56.309932474020215	11.045361017187261	18.24828759089466	7.0710678118654755	2.580697580112788	3.1622776601683795	28.165562913907284	1.7042087937926171
9	149	B	631.0	92.08326103999994	1.4217971719412872E-4	31.38470965295043	24.698178070456937	1.27072975032485	97.0	3.0	63.0	8773.0	0.09984152139461172	60.60573589319481	23.853720883753127	3.0	1.0476190476190477	66.0	3094.0	73.0	5.587482691769288E-4	16.15549442140351	0.5147568545336139	1.0	17.46424919657298	2.23606797749979	0.0625	0.1350858067395748	23.198590513648185	3.3664606634298053	5.0990195135927845	9.219544457292887	4.123105625617661	2.23606797749979	1.4142135623730951	46.878787878787875	1.557207498383969
9	152	B	721.0	98.08326103999993	1.1595592612997417E-4	32.0624390837628	26.076809620810597	1.2295384117148813	121.0	3.0	85.0	10900.0	0.11789181692094314	34.398546567711946	14.560219778561036	3.0	0.7764705882352941	74.0	6365.0	103.0	0.002777357456616743	17.11724276862369	0.5338721338044515	1.4142135623730951	16.1245154965971	1.0	0.1	0.07142857142857142	41.423665625002656	86.42366562500266	6.4031242374328485	10.816653826391969	3.605551275463989	3.0000000000000004	1.0	86.01351351351352	1.1974862529457972
9	153	B	770.0	102.9116881599999	9.026431939396672E-5	35.05709628591621	26.019223662515376	1.3473536620702966	121.0	3.0	107.0	11766.0	0.13896103896103895	89.51867545135605	26.248809496813376	5.0	1.439252336448598	111.0	6938.0	86.0	0.0033535135628584354	21.0	0.599022800654386	3.1622776601683795	18.027756377319946	0.0	0.18864566947613626	0.0	21.614778942786245	-1.0	8.246211251235321	14.866068747318506	5.385164807134504	2.760559663396612	3.1622776601683795	62.5045045045045	1.3759008359757856
9	155	B	692.0	96.66904747999992	2.150630088390998E-4	31.827660925679098	25.45584412271571	1.2503086038807667	121.0	3.0	50.0	7568.0	0.07225433526011561	19.9291061975237	8.06225774829855	2.0	0.96	135.0	8868.0	112.0	8.963173770557934E-4	19.849433241279208	0.6236535348177078	3.605551275463989	19.849433241279208	3.605551275463989	0.25	0.25	11.30993247402023	11.30993247402023	7.615773105863909	14.317821063276353	6.708203932499369	2.1343747458109497	0.0	65.68888888888888	1.7050067658998649
9	158	B	642.0	92.66904747999992	1.1587835880181601E-4	30.14962686336267	25.179356624028344	1.197394648066236	79.0	2.0	141.0	3713.0	0.21962616822429906	0.0	0.0	0.0	0.0	54.0	7387.0	165.0	5.790314390863833E-4	16.1245154965971	0.5348164197743802	3.1622776601683795	16.0	1.4142135623730951	0.2701716134791496	0.11111111111111112	79.15969454566944	52.59464336859145	4.47213595499958	8.602325267042627	3.605551275463989	2.385855756810896	2.0	136.7962962962963	1.2061730066332745
9	159	B	726.0	98.3259017199999	9.998085811245117E-5	33.60059523282288	25.80697580112788	1.3019966187341636	115.0	3.0	66.0	5342.0	0.09090909090909091	32.045743124634214	14.317821063276353	1.0	0.4090909090909091	63.0	3968.0	90.0	3.68630701428418E-4	17.69180601295413	0.5265325179618192	3.1622776601683795	17.46424919657298	3.605551275463989	0.25	0.295378269592824	72.89727103094762	88.1523897340054	5.385164807134504	9.219544457292887	4.123105625617661	2.23606797749979	1.0	62.98412698412698	1.4289314516129032
9	160	B	680.0	95.49747459999992	6.913546412299181E-5	31.304951684997057	25.942243542145693	1.206717207559135	110.0	3.0	129.0	7121.0	0.18970588235294117	28.9381680662338	13.601470508735444	2.0	0.46511627906976744	194.0	5433.0	44.0	0.0035072751155576574	18.35755975068582	0.5864107357649655	2.8284271247461903	16.55294535724685	1.0	0.2	0.06666666666666667	18.43494882292201	26.565051177077976	10.295630140987	19.1049731745428	4.242640687119285	4.503085362035432	3.605551275463989	28.00515463917526	1.571139333701454
9	161	B	659.0	93.84062035999992	1.9858146410211804E-4	30.0	25.612496949731394	1.1713032141645454	143.0	3.0	44.0	1830.0	0.06676783004552352	0.0	0.0	0.0	0.22727272727272727	203.0	5230.0	42.0	0.0017224911863637472	16.76305461424021	0.5587684871413404	5.656854249492381	15.620499351813308	3.605551275463989	0.4444444444444445	0.295378269592824	81.86989764584402	86.82016988013577	11.40175425099138	21.095023109728988	7.211102550927978	2.9253533645856034	2.23606797749979	25.763546798029555	1.6302103250478013
9	162	B	564.0	86.08326103999995	9.834571644551139E-5	28.284271247461902	24.186773244895647	1.1694106924093723	86.0	3.0	114.0	6647.0	0.20212765957446807	17.190483161234482	8.246211251235321	1.0	0.3157894736842105	72.0	4208.0	85.0	7.945620963990631E-4	17.11724276862369	0.6051859218455102	3.0	17.46424919657298	3.605551275463989	0.23076923076923078	0.27653315937748607	8.13010235415598	25.559965171823805	6.0	10.198039027185569	4.123105625617661	2.473387769603369	2.0	58.44444444444444	1.4543726235741445
9	163	B	663.0	93.84062035999995	1.4129112548431184E-4	32.2490309931942	25.059928172283335	1.286876433622907	90.0	3.0	97.0	5750.0	0.14630467571644043	23.644394938110665	11.40175425099138	2.0	0.29896907216494845	60.0	2345.0	46.0	0.0018720594068449435	17.46424919657298	0.5415433784741817	2.23606797749979	17.0	1.0	0.16666666666666666	0.07142857142857142	56.3099324740202	29.744881296942197	5.385164807134504	9.055385138137417	4.0	2.2638462845343543	1.4142135623730951	39.083333333333336	1.1769722814498933
9	164	B	697.0	96.32590171999992	1.4148931318713043E-4	32.01562118716424	26.0	1.2313700456601633	99.0	3.0	102.0	7606.0	0.14634146341463414	37.64626665648831	17.804493814764857	3.0	0.5882352941176471	180.0	3544.0	28.0	0.0043033326524561126	16.1245154965971	0.5036452487469387	2.0	17.46424919657298	5.0990195135927845	0.15384615384615385	0.38767127484640956	86.42366562500266	82.26640190097713	10.63014581273465	18.027756377319946	7.211102550927978	2.5	3.1622776601683795	19.68888888888889	1.4221218961625282
9	165	B	738.0	99.84062035999993	6.547434900312926E-5	34.20526275297414	25.709920264364882	1.3304305264759686	99.0	3.0	76.0	5960.0	0.10298102981029811	17.533908551779625	7.211102550927978	1.0	0.4868421052631579	70.0	5899.0	122.0	7.130314559290817E-4	17.72004514666935	0.5180502566122984	1.0	17.46424919657298	0.0	0.07692307692307693	0.0	72.64597536373867	-1.0	5.385164807134504	10.198039027185569	5.0990195135927845	2.0	1.0	84.27142857142857	1.4477030005085607
10	166	B	843.0	106.81118307999986	7.430034963395776E-5	36.124783736376884	26.90724809414742	1.3425670142846888	107.0	2.0	150.0	12361.0	0.17793594306049823	66.62853813299009	29.5296461204668	2.0	0.4	77.0	7955.0	136.0	6.462720120413125E-4	18.867962264113206	0.5222996600285131	5.0	20.615528128088304	6.4031242374328485	0.36760731104690386	0.4707670566443892	86.26860300083956	79.26110289909454	5.830951894845301	10.44030650891055	4.123105625617661	2.5321462647095156	2.0	103.31168831168831	1.3164047768698932
10	168	B	676.0	94.08326103999994	1.0016666195849596E-4	31.906112267087632	26.419689627245813	1.2076641594677873	118.0	3.0	98.0	16771.0	0.14497041420118342	53.94652842530809	24.0	6.0	0.7448979591836735	56.0	3453.0	86.0	0.0012618082974919168	21.213203435596427	0.6648633107669044	6.082762530298219	20.518284528683193	5.0990195135927845	0.46246387142126266	0.38218767082460553	48.930175545725476	47.08256527973088	5.0990195135927845	9.486832980505138	4.123105625617661	2.3008949665421112	1.0	61.660714285714285	1.3947292209672748
10	169	B	666.0	97.59797967999992	5.032541856507793E-4	32.69556544854363	23.259406699226016	1.40569215162447	120.0	3.0	65.0	10698.0	0.09759759759759759	14.783510444802673	5.385164807134504	3.0	0.6923076923076923	105.0	5385.0	75.0	2.489149038343764E-4	17.0	0.5199481876756237	1.0	17.0	1.0	0.08333333333333333	0.08333333333333333	68.19859051364818	68.19859051364818	6.082762530298219	11.704699910719626	5.385164807134504	2.17350820818199	0.0	51.285714285714285	1.4623955431754876
10	170	B	738.0	100.91168815999991	1.418335710169444E-4	33.13608305156178	27.16615541441225	1.2197560731756087	93.0	3.0	92.0	9212.0	0.12466124661246612	64.22446917185776	27.202941017470888	4.0	0.5652173913043478	64.0	5978.0	94.0	7.984386170854836E-4	18.24828759089466	0.550707443680027	4.123105625617661	18.681541692269406	6.082762530298219	0.3090398323477543	0.46246387142126266	79.33021719550331	83.90413845540418	5.0	9.486832980505138	4.123105625617661	2.3008949665421112	2.0	93.40625	1.0063566410170626
10	175	B	689.0	96.08326103999994	1.0788749344799185E-4	31.144823004794873	26.1725046566048	1.1899825184264616	172.0	2.0	151.0	6803.0	0.21915820029027577	39.68297525724259	16.64331697709324	1.0	0.3443708609271523	112.0	10567.0	110.0	0.0038792519961235554	16.97056274847714	0.5448919310237997	2.0	15.620499351813308	1.4142135623730951	0.15384615384615385	0.10511766624552735	50.19442890773482	84.80557109226518	9.055385138137417	14.317821063276353	5.0990195135927845	2.8079557305298435	1.4142135623730951	94.34821428571429	1.1658938203842149
10	176	B	749.0	100.08326103999993	9.167718039171949E-5	32.89376840679705	26.92582403567252	1.2216438896435606	111.0	3.0	86.0	5341.0	0.11481975967957277	19.194381317502533	9.219544457292887	2.0	0.5348837209302325	110.0	7183.0	79.0	0.0011040945750298802	19.924858845171276	0.6057335419511883	4.0	19.697715603592208	3.605551275463989	0.23529411764705882	0.2095684110712273	21.80140948635181	11.888658039627984	8.06225774829855	14.142135623730951	4.123105625617661	3.429971702850177	2.23606797749979	65.3	1.209800918836141
10	177	B	693.0	95.49747459999995	1.0565784967532348E-4	31.622776601683793	26.570660511172846	1.1901388973144478	91.0	3.0	99.0	7793.0	0.14285714285714285	20.848857801796104	9.848857801796104	1.0	0.3939393939393939	204.0	8185.0	51.0	0.0025611232731748736	18.439088914585774	0.5830951894845301	3.1622776601683795	16.15549442140351	1.0	0.23249527748763857	0.07692307692307693	36.86989764584402	71.56505117707799	11.40175425099138	21.095023109728988	8.06225774829855	2.616515592568454	3.605551275463989	40.122549019607845	1.2711056811240073
10	178	A	726.0	99.1543288399999	6.468335863647023E-5	32.57299494980466	27.202941017470888	1.197407108624207	144.0	3.0	210.0	11067.0	0.2892561983471074	23.23430537839123	9.055385138137417	3.0	0.2571428571428571	166.0	9040.0	71.0	0.0010183418397405558	18.439088914585774	0.5660851556020751	3.1622776601683795	19.1049731745428	5.0	0.21271781490575853	0.35179877236514595	35.78897345918335	54.22392228210535	9.219544457292887	17.029386365926403	6.4031242374328485	2.6595433314212644	2.23606797749979	54.45783132530121	1.3037610619469027
10	183	B	746.0	100.32590171999993	1.2694218492589445E-4	33.734255586866	27.459060435491963	1.22852912852266	72.0	3.0	173.0	5080.0	0.23190348525469168	0.0	0.0	0.0	0.046242774566473986	186.0	8465.0	75.0	0.0021742921052767894	20.223748416156685	0.5995018435809368	4.123105625617661	17.46424919657298	4.123105625617661	0.26559258100921596	0.28797018815893544	24.04422326936782	85.97173633351485	11.045361017187261	20.09975124224178	6.082762530298219	3.304378749314146	4.242640687119285	45.51075268817204	1.6479621972829297
10	186	B	788.0	102.9116881599999	1.182844058278259E-4	33.94112549695428	28.284271247461902	1.2	91.0	3.0	93.0	7497.0	0.11802030456852793	31.07422603334081	13.892443989449804	2.0	0.3763440860215054	136.0	7447.0	85.0	0.0027855619147668254	17.029386365926403	0.501733107449679	1.4142135623730951	17.804493814764857	2.23606797749979	0.10511766624552735	0.16666666666666666	90.0	71.56505117707799	10.295630140987	16.55294535724685	5.385164807134504	3.0738047859402142	1.0	54.75735294117647	1.5523029407815228
11	190	B	697.0	97.25483391999992	1.5253736050179197E-4	31.11269837220809	26.1725046566048	1.1887550993082583	112.0	3.0	67.0	6604.0	0.09612625538020086	55.59821247541918	24.698178070456937	2.0	0.5970149253731343	93.0	3809.0	45.0	4.7813281169405527E-4	20.518284528683193	0.6594826422066777	5.0	21.2602916254693	5.830951894845301	0.29061909685954823	0.3616202853397895	8.13010235415598	14.036243467926479	6.324555320336759	11.40175425099138	5.0990195135927845	2.23606797749979	2.23606797749979	40.956989247311824	1.0987135731163036
11	191	B	734.0	98.56854239999991	7.747462136534183E-5	32.01562118716424	27.80287754891569	1.1515218570752885	70.0	3.0	96.0	5960.0	0.1307901907356948	16.261297173761164	8.0	1.0	0.3854166666666667	74.0	6450.0	124.0	4.198490668325976E-4	18.439088914585774	0.5759403763178709	2.23606797749979	19.849433241279208	3.605551275463989	0.14285714285714285	0.22803508501982758	25.86635679409452	18.741340445192726	5.830951894845301	10.0	4.242640687119285	2.3570226039551585	1.4142135623730951	87.16216216216216	1.4226356589147287
11	192	B	720.0	98.08326103999994	1.3566567440218314E-4	32.64965543462902	27.730849247724095	1.1773766877084955	93.0	3.0	83.0	8257.0	0.11527777777777778	54.50300665656896	24.08318915758459	2.0	0.4819277108433735	146.0	3596.0	18.0	0.001265144666108691	19.235384061671343	0.5891450860847318	2.8284271247461903	21.633307652783937	5.830951894845301	0.19026059766179765	0.40430377003132	15.25511870305779	29.291362170984268	8.06225774829855	15.132745950421556	8.06225774829855	1.876986127566457	3.1622776601683795	24.63013698630137	0.7308120133481646
11	193	B	664.0	93.25483391999994	1.0073591174973804E-4	30.805843601498726	26.627053911388696	1.1569377409914174	102.0	3.0	66.0	7656.0	0.09939759036144578	20.904057688956655	9.848857801796104	1.0	0.5909090909090909	63.0	4073.0	65.0	7.06617481502717E-4	17.08800749063506	0.554700196225229	5.0	16.64331697709324	6.4031242374328485	0.35179877236514595	0.4505222492060775	73.73979529168804	88.21008939175393	5.385164807134504	9.433981132056603	4.47213595499958	2.1095023109728985	2.0	64.65079365079364	1.005401424011785
11	194	B	734.0	98.6690474799999	6.500571903653335E-5	32.0624390837628	27.073972741361768	1.1842532084247832	99.0	3.0	109.0	9638.0	0.14850136239782016	38.10428947015572	17.46424919657298	2.0	0.5045871559633027	167.0	3274.0	23.0	0.003388736273509379	19.0	0.592593718474215	3.1622776601683795	19.026297590440446	3.605551275463989	0.2	0.22803508501982758	22.01128319791934	37.266401900977144	10.295630140987	17.4928556845359	8.94427190999916	1.9557607215607944	1.0	19.604790419161677	1.1731826511912034
11	195	A	747.0	100.08326103999994	1.5356373362435994E-4	33.28663395418648	26.92582403567252	1.236234549779679	110.0	3.0	204.0	14271.0	0.27309236947791166	64.70911813075988	25.96150997149434	2.0	0.3382352941176471	117.0	3960.0	39.0	0.0017016321954673886	19.72308292331602	0.5925226008271539	3.1622776601683795	21.095023109728988	4.47213595499958	0.2	0.2857142857142857	14.300277449185586	6.170175095029606	7.810249675906654	15.264337522473747	5.0	3.0528675044947495	1.4142135623730951	33.84615384615385	1.1522727272727273
11	196	B	750.0	106.32590171999988	4.082763821723873E-4	34.438350715445125	26.40075756488817	1.3044455497461405	106.0	4.0	68.0	9249.0	0.09066666666666667	25.64265476952152	12.083045973594572	2.0	0.6764705882352942	81.0	2077.0	30.0	0.002553602569056679	18.973665961010276	0.550945837034549	2.8284271247461903	19.6468827043885	4.242640687119285	0.19026059766179765	0.2853908964926964	70.01689347810003	70.01689347810003	8.246211251235321	13.416407864998739	4.47213595499958	3.0	1.4142135623730951	25.641975308641975	1.1699566682715454
11	197	B	751.0	100.91168815999991	5.31878537869553E-5	33.24154027718932	27.202941017470888	1.2219833236354918	117.0	3.0	40.0	5368.0	0.05326231691078562	43.92900255681271	19.313207915827967	2.0	0.95	92.0	4863.0	73.0	0.0031235358892492664	19.924858845171276	0.599396378116808	3.605551275463989	18.973665961010276	2.8284271247461903	0.2095684110712273	0.17374889710522776	19.653824058053317	30.963756532073518	8.246211251235321	13.341664064126334	5.0990195135927845	2.616515592568454	1.0	52.858695652173914	1.3810405099732674
11	200	B	726.0	98.08326103999993	6.566940040933873E-5	31.38470965295043	27.784887978899608	1.1295604170434157	140.0	3.0	55.0	6128.0	0.07575757575757576	55.56380281160461	21.2602916254693	4.0	1.2727272727272727	69.0	3601.0	44.0	0.001397357419842118	17.4928556845359	0.5573687275737287	2.23606797749979	18.027756377319946	2.8284271247461903	0.14285714285714285	0.18181818181818182	5.042451069170909	13.392497753751094	5.385164807134504	10.44030650891055	5.0990195135927845	2.047512562185564	1.0	52.18840579710145	0.8430991391280199
11	203	B	737.0	100.9116881599999	1.0000968673632098E-4	32.802438933713454	26.40075756488817	1.2424809724906998	159.0	4.0	89.0	13565.0	0.12075983717774763	44.749893423451645	21.2602916254693	4.0	0.6179775280898876	254.0	4601.0	17.0	0.0016895315334306505	20.12461179749811	0.6135096185428633	5.0990195135927845	21.213203435596427	10.63014581273465	0.3561309707013459	0.7479344493965093	48.87852450284771	78.75451719453716	11.661903789690601	20.808652046684813	8.602325267042627	2.4189566658688517	6.708203932499369	18.114173228346456	0.9384916322538579
11	206	B	668.0	93.49747459999995	1.3148677652668084E-4	30.066592756745816	27.073972741361768	1.1105349423216389	104.0	3.0	94.0	9050.0	0.1407185628742515	46.75353638003891	21.400934559032695	2.0	0.4787234042553192	71.0	2796.0	46.0	5.629953554853397E-4	16.15549442140351	0.5373237517170556	5.0	17.72004514666935	6.324555320336759	0.38461538461538464	0.5	86.18592516570965	75.37912601136834	5.385164807134504	9.848857801796104	5.385164807134504	1.8288869801622232	2.23606797749979	39.38028169014085	1.1680972818311874
11	209	B	792.0	103.7401152799999	1.8822995363970444E-4	35.05709628591621	27.018512172212592	1.297521346196515	114.0	3.0	85.0	8483.0	0.10732323232323232	32.519628399118915	14.317821063276353	2.0	0.611764705882353	76.0	4491.0	58.0	8.844388323175791E-4	19.1049731745428	0.5449673589257877	2.23606797749979	19.1049731745428	2.23606797749979	0.1315334104411641	0.1315334104411641	23.385221057213755	23.385221057213755	5.830951894845301	10.198039027185569	4.123105625617661	2.473387769603369	0.0	59.0921052631579	0.9815185927410376
11	213	A	710.0	97.49747459999993	6.17311305386978E-5	32.14031735997639	27.073972741361768	1.1871297081892458	149.0	4.0	391.0	20862.0	0.5507042253521127	57.676946137575385	22.20360331117452	3.0	0.2557544757033248	203.0	6509.0	29.0	0.0018612539701335898	18.384776310850235	0.5720160166727034	6.082762530298219	25.709920264364882	10.295630140987	0.46246387142126266	0.6744891565604273	76.96134341697704	25.47826972407978	10.816653826391969	18.35755975068582	5.830951894845301	3.148295523911685	8.06225774829855	32.064039408866996	0.9044400061453371
11	214	B	754.0	100.91168815999994	2.4805908525890586E-4	35.4400902933387	25.0	1.417603611733548	95.0	3.0	88.0	7249.0	0.11671087533156499	73.90968252343966	28.844410203711913	1.0	0.7954545454545454	159.0	3001.0	16.0	0.005629878723636592	19.697715603592208	0.5558032002896612	3.1622776601683795	19.026297590440446	6.324555320336759	0.25	0.5	55.17551084304321	87.95459151111277	11.180339887498949	20.615528128088304	5.0990195135927845	4.0430377003132	4.242640687119285	18.87421383647799	0.8477174275241586
11	215	B	696.0	95.49747459999992	5.7622658046390346E-5	30.01666203960727	27.784887978899608	1.0803233060504873	87.0	3.0	65.0	3761.0	0.09339080459770115	0.0	0.0	0.0	0.2153846153846154	115.0	3698.0	50.0	0.00210237359040575	18.788294228055936	0.6259288325685449	4.123105625617661	21.095023109728988	6.4031242374328485	0.2831760569774271	0.4268749491621899	14.264512298079893	10.359052488083716	8.54400374531753	13.601470508735444	7.280109889280518	1.8683056596113627	3.1622776601683795	32.15652173913043	1.5548945375878855
11	217	B	727.0	97.49747459999992	7.310308376528538E-5	32.38826948140329	27.294688127912362	1.1866143818760868	103.0	3.0	89.0	6187.0	0.12242090784044017	51.193542319557984	20.024984394500787	3.0	0.8314606741573034	95.0	3235.0	44.0	0.002598013333291308	18.439088914585774	0.56931380434429	2.8284271247461903	17.72004514666935	3.1622776601683795	0.17374889710522776	0.21271781490575853	37.874983651098205	64.4400348281762	8.94427190999916	13.92838827718412	5.385164807134504	2.58643677139299	1.4142135623730951	34.05263157894737	1.2921174652241112
11	218	A	740.0	99.49747459999992	8.591773021843273E-5	32.69556544854363	27.313000567495326	1.1970697019445748	86.0	3.0	468.0	12205.0	0.6324324324324324	0.0	0.0	0.0	0.0	122.0	5406.0	48.0	0.0014333942123296508	17.46424919657298	0.5341473364043287	3.605551275463989	25.709920264364882	10.04987562112089	0.2650854018430103	0.6232668276601431	81.32682595212023	30.727486615599666	9.219544457292887	15.811388300841896	5.385164807134504	2.9361010975735176	8.246211251235321	44.31147540983606	1.0832408435072143
11	220	B	705.0	96.08326103999993	6.054396160134077E-5	31.064449134018133	27.073972741361768	1.1473916085672935	111.0	3.0	55.0	8146.0	0.07801418439716312	20.61351366086249	8.54400374531753	3.0	0.8	73.0	5139.0	81.0	8.068886169284917E-4	17.08800749063506	0.5500824243466877	5.0990195135927845	17.08800749063506	5.0990195135927845	0.38218767082460553	0.38218767082460553	75.11373315098243	75.11373315098243	5.0990195135927845	9.486832980505138	4.123105625617661	2.3008949665421112	0.0	70.3972602739726	1.1506129597197898
11	224	B	792.0	102.32590171999993	6.698330019512682E-5	34.0	27.294688127912362	1.2456636192604298	100.0	3.0	101.0	4048.0	0.1275252525252525	0.0	0.0	0.0	0.16831683168316833	86.0	4471.0	77.0	0.0012023324892040167	19.313207915827967	0.5680355269361167	3.1622776601683795	19.697715603592208	3.0	0.21271781490575853	0.17647058823529413	46.50743575877496	28.072486935852965	6.082762530298219	11.180339887498949	5.0990195135927845	2.1926450482675732	1.0	51.98837209302326	1.4811004249608588
11	227	B	725.0	98.08326103999993	4.814114080861088E-5	32.2490309931942	27.294688127912362	1.1815130783712957	94.0	3.0	43.0	4669.0	0.05931034482758621	37.24643137832679	17.26267650163207	2.0	0.8372093023255814	93.0	2287.0	20.0	7.091290615046254E-4	20.615528128088304	0.6392603899459486	5.0	22.561028345356956	6.708203932499369	0.35179877236514595	0.45433689961153706	29.74488129694221	19.44003482817618	6.324555320336759	12.165525060596439	5.0990195135927845	2.385855756810896	2.0	24.591397849462364	0.8132925229558374
11	229	B	750.0	100.66904747999993	1.4091466520456766E-4	32.89376840679705	27.51363298439521	1.1955443479766292	78.0	3.0	142.0	7373.0	0.18933333333333333	24.972257494558317	11.180339887498949	1.0	0.2323943661971831	73.0	3120.0	51.0	4.147283577259377E-4	18.973665961010276	0.5768164269402962	2.0	19.6468827043885	3.1622776601683795	0.13333333333333333	0.21271781490575853	18.434948822922024	36.86989764584402	6.082762530298219	10.198039027185569	5.0990195135927845	2.0	1.4142135623730951	42.73972602739726	1.1932692307692307
11	230	A	686.0	94.66904747999993	4.482019213517373E-5	30.528675044947494	26.92582403567252	1.1338065273137699	66.0	3.0	384.0	10244.0	0.5597667638483965	0.0	0.0	0.0	0.0234375	110.0	4902.0	48.0	0.0025200285404032787	16.401219466856727	0.5372398062709615	2.0	15.652475842498529	1.4142135623730951	0.14285714285714285	0.10511766624552735	58.392497753751094	76.60750224624891	8.48528137423857	15.620499351813308	5.0	3.1240998703626617	1.4142135623730951	44.56363636363636	1.0771113831089352
12	238	B	895.0	109.49747459999992	7.807607293588754E-5	36.124783736376884	29.732137494637012	1.2150079604230593	92.0	3.0	110.0	20474.0	0.12290502793296089	41.84133146538612	18.439088914585774	7.0	0.8909090909090909	266.0	5888.0	22.0	0.0056601026195652795	19.849433241279208	0.5494685694489363	1.4142135623730951	25.238858928247925	8.246211251235321	0.08333333333333334	0.47217668268576246	2.2906100426385194	28.673146489435	12.649110640673518	24.351591323771842	9.486832980505138	2.5668831077571275	9.486832980505138	22.13533834586466	0.9938858695652174
12	241	B	789.0	102.3259017199999	6.764549295754549E-5	33.301651610693426	29.068883707497267	1.145611642531167	109.0	4.0	63.0	11972.0	0.07984790874524715	15.231546211727817	7.615773105863909	0.0	0.8095238095238095	115.0	7650.0	92.0	4.2735819478034596E-4	17.804493814764857	0.5346429667484628	1.0	17.804493814764857	2.0	0.06666666666666667	0.125	40.23635830927381	40.23635830927381	7.280109889280518	12.649110640673518	5.385164807134504	2.3488808780588144	3.0	66.52173913043478	1.3830065359477124
12	244	B	1011.0	116.56854239999988	6.072862686328394E-5	37.44329045369811	33.015148038438355	1.1341245663991641	111.0	3.0	208.0	14569.0	0.20573689416419386	44.48789519963478	20.615528128088304	2.0	0.32211538461538464	64.0	3196.0	31.0	8.979924145392301E-4	21.02379604162864	0.5614836673509341	3.1622776601683795	20.248456731316587	4.242640687119285	0.18864566947613626	0.2606233456578416	50.44033203100551	77.0053832080835	5.830951894845301	9.848857801796104	4.47213595499958	2.2022715545545237	2.0	49.9375	0.6207759699624531
12	245	B	769.0	100.08326103999993	1.1707877800740132E-4	32.202484376209235	28.0178514522438	1.1493559536889582	91.0	3.0	62.0	8736.0	0.08062418725617686	13.65973668286322	6.708203932499369	2.0	0.532258064516129	90.0	3525.0	50.0	0.0012618565539853693	17.88854381999832	0.5555019796303088	3.1622776601683795	18.027756377319946	5.0	0.21271781490575853	0.35179877236514595	53.13010235415598	71.56505117707798	5.830951894845301	10.770329614269007	5.385164807134504	2.0	2.23606797749979	39.166666666666664	1.2765957446808511
12	246	A	737.0	98.91168815999994	6.105845522640263E-5	33.24154027718932	27.16615541441225	1.2236380072961648	119.0	3.0	458.0	7666.0	0.621438263229308	0.0	0.0	0.0	0.0	66.0	1862.0	33.0	9.346454834106472E-4	17.11724276862369	0.5149353076268164	4.0	18.027756377319946	4.123105625617661	0.3076923076923077	0.3090398323477543	83.29016319224307	69.2539197243166	5.830951894845301	11.40175425099138	3.605551275463989	3.1622776601683795	1.0	28.21212121212121	1.1697099892588614
13	252	B	677.0	94.66904747999995	2.053188756665125E-4	31.400636936215164	25.317977802344327	1.2402505911553336	71.0	3.0	82.0	6411.0	0.12112259970457903	36.0299764365413	16.64331697709324	2.0	0.3902439024390244	81.0	7129.0	136.0	0.0015493439572593392	16.0312195418814	0.5105380369973381	1.0	17.46424919657298	2.23606797749979	0.08333333333333333	0.14285714285714285	82.8749836510982	19.44003482817619	6.082762530298219	11.704699910719626	5.385164807134504	2.17350820818199	2.0	88.01234567901234	1.5452377612568384
13	260	B	640.0	91.84062035999996	1.5056614814670897E-4	29.546573405388315	25.495097567963924	1.158911956568282	93.0	3.0	73.0	7190.0	0.1140625	37.322987194857866	15.811388300841896	4.0	0.5616438356164384	65.0	3570.0	89.0	0.0012307566355645124	15.297058540778355	0.5177269909067925	3.1622776601683795	16.1245154965971	4.47213595499958	0.23249527748763857	0.3333333333333333	83.65980825409008	88.21008939175394	5.0990195135927845	9.433981132056603	4.47213595499958	2.1095023109728985	1.4142135623730951	54.92307692307692	1.6204481792717087
13	262	B	858.0	106.91168815999993	1.2988759128262497E-4	34.88552708502482	29.068883707497267	1.2000986152773165	66.0	3.0	33.0	2357.0	0.038461538461538464	0.0	0.0	0.0	0.30303030303030304	75.0	9644.0	193.0	3.8413658375694484E-4	24.698178070456937	0.707977781452499	8.06225774829855	25.0	9.055385138137417	0.44516371337668237	0.5290212483716217	19.44003482817618	32.905242922987895	6.082762530298219	10.198039027185569	5.0990195135927845	2.0	2.23606797749979	128.58666666666667	1.5009332227291579
13	263	B	683.0	95.25483391999992	1.310260162095305E-4	31.906112267087632	25.238858928247925	1.2641661953812642	123.0	3.0	83.0	13514.0	0.12152269399707175	54.274041656544526	22.360679774997898	4.0	1.108433734939759	74.0	4947.0	95.0	0.0014137588492340828	17.88854381999832	0.560661971921005	2.23606797749979	16.55294535724685	2.23606797749979	0.1514456332038457	0.16666666666666666	59.300277449185586	83.8298249049704	6.324555320336759	12.165525060596439	5.0990195135927845	2.385855756810896	1.4142135623730951	66.85135135135135	1.4210632706690922
13	269	B	696.0	95.49747459999992	4.9608707679075174E-5	31.400636936215164	26.40075756488817	1.18938393563284	119.0	3.0	52.0	4815.0	0.07471264367816093	60.28093539212195	23.345235059857504	2.0	0.5	145.0	8646.0	103.0	0.006477113508139176	16.401219466856727	0.5223212350810877	1.0	19.235384061671343	5.0990195135927845	0.06666666666666667	0.3333333333333333	34.695153531233984	46.005086005254185	10.63014581273465	19.235384061671343	6.708203932499369	2.867441755680875	4.123105625617661	59.62758620689655	1.7273883876937313
13	271	B	960.0	113.3969695199999	9.065768062120956E-5	36.40054944640259	31.622776601683793	1.151086443322134	83.0	3.0	162.0	16845.0	0.16875	14.0	7.0	1.0	0.24691358024691357	202.0	8801.0	80.0	0.0019984123798153057	18.439088914585774	0.5065607304015044	3.1622776601683795	20.248456731316587	5.0	0.2	0.3125	86.05481377096244	67.61986494804043	12.529964086141668	21.633307652783937	7.211102550927978	3.0000000000000004	2.23606797749979	43.56930693069307	1.8361549823883652
13	272	B	788.0	101.4974745999999	9.540193985963804E-5	34.438350715445125	27.730849247724095	1.2418786892461118	71.0	3.0	64.0	7683.0	0.08121827411167512	58.15627299341621	24.596747752497688	2.0	0.71875	81.0	6231.0	118.0	0.003311026049719157	19.849433241279208	0.5763758376610356	5.0990195135927845	20.518284528683193	6.082762530298219	0.3561309707013459	0.4301162633521313	76.2930389959202	74.4454287299256	6.708203932499369	13.038404810405298	5.0	2.6076809620810595	1.0	76.92592592592592	1.5339431872893596
13	273	B	870.0	112.2253966399999	2.576819733258579E-4	36.359317925395686	29.154759474226502	1.247114316190404	99.0	3.0	70.0	9947.0	0.08045977011494253	16.752245844280097	7.280109889280518	2.0	0.5857142857142857	72.0	3563.0	72.0	6.582638121454281E-4	20.615528128088304	0.5669943581006808	3.1622776601683795	20.615528128088304	3.1622776601683795	0.21271781490575853	0.21271781490575853	47.79270236571328	47.79270236571328	5.0990195135927845	9.848857801796104	4.47213595499958	2.2022715545545237	0.0	49.486111111111114	1.4549536907100757
13	276	B	669.0	94.32590171999993	5.670481229169886E-5	30.14962686336267	26.1725046566048	1.1519580284324915	54.0	2.0	81.0	4485.0	0.1210762331838565	54.58275721179963	23.769728648009426	2.0	0.3950617283950617	80.0	6395.0	126.0	1.6136817321890672E-4	16.15549442140351	0.5358439258508835	5.0	16.278820596099706	5.0990195135927845	0.38461538461538464	0.38767127484640956	82.40535663140855	86.28471089457123	5.385164807134504	10.0	5.0	2.0	1.0	79.9375	1.5762314308053167
13	278	B	683.0	95.49747459999992	1.1482053823312951E-4	30.805843601498726	27.202941017470888	1.1324453330878415	68.0	3.0	75.0	6463.0	0.10980966325036604	56.54537771905115	24.186773244895647	2.0	0.5733333333333334	166.0	8009.0	80.0	0.003681630116771589	17.029386365926403	0.5527972739918056	2.0	18.35755975068582	3.0	0.15384615384615385	0.23076923076923078	53.13010235415598	36.86989764584402	12.083045973594572	19.313207915827967	7.615773105863909	2.535948438505527	3.605551275463989	48.24698795180723	1.6581345985766014
13	279	B	714.0	98.32590171999992	9.416802146591941E-5	31.906112267087632	26.627053911388696	1.1982591980797779	82.0	3.0	155.0	7695.0	0.21708683473389356	67.0219894863728	25.238858928247925	4.0	0.3741935483870968	229.0	8782.0	67.0	0.0013053664302638047	16.1245154965971	0.5053738719909836	1.4142135623730951	17.0	2.23606797749979	0.10511766624552735	0.15617376188860607	79.69515353123397	61.26020470831196	10.816653826391969	20.248456731316587	8.602325267042627	2.3538352832219465	1.0	38.34934497816594	1.7470963334092462
13	282	B	660.0	93.25483391999994	1.0760088481871724E-4	29.614185789921695	26.476404589747453	1.1185123602994531	60.0	4.0	44.0	2385.0	0.06666666666666667	21.77451468545619	10.44030650891055	2.0	0.6363636363636364	113.0	5641.0	89.0	9.663050429157622E-4	15.033296378372908	0.5076383488986228	2.23606797749979	16.0312195418814	2.8284271247461903	0.16666666666666666	0.2	74.74488129694222	56.309932474020215	7.280109889280518	13.341664064126334	5.0990195135927845	2.616515592568454	1.0	49.92035398230089	1.7828399219996454
14	288	B	616.0	89.84062035999995	1.7100160757763292E-4	29.966648127543394	24.596747752497688	1.218317495836433	104.0	3.0	70.0	9488.0	0.11363636363636363	28.12147144366775	12.165525060596439	3.0	0.7285714285714285	104.0	2888.0	37.0	0.001005247660642341	16.55294535724685	0.5523789409744648	2.23606797749979	16.55294535724685	2.23606797749979	0.14285714285714285	0.14285714285714285	1.789910608246089	1.789910608246089	7.0710678118654755	12.165525060596439	6.082762530298219	2.0	0.0	27.76923076923077	1.332409972299169
14	291	B	697.0	96.08326103999994	7.24691171074519E-5	31.38470965295043	27.294688127912362	1.1498467945803525	76.0	3.0	13.0	2152.0	0.018651362984218076	31.969940087412887	15.132745950421556	1.0	1.5384615384615385	111.0	6084.0	92.0	0.0017070244655608537	16.1245154965971	0.5137697839139084	1.0	16.1245154965971	0.0	0.06666666666666667	0.0	29.744881296942197	-1.0	9.486832980505138	16.278820596099706	5.0990195135927845	3.1925393799149435	1.0	54.810810810810814	1.6785009861932938
14	294	B	573.0	87.25483391999997	1.7218911029528915E-4	29.427877939124322	23.345235059857504	1.2605517941314721	108.0	3.0	59.0	7790.0	0.10296684118673648	40.42634446738768	17.72004514666935	3.0	0.8135593220338984	88.0	4358.0	67.0	0.0031502222063229204	15.033296378372908	0.5108522065189812	1.0	15.524174696260024	1.4142135623730951	0.09090909090909091	0.11111111111111112	82.40535663140855	37.40535663140855	7.280109889280518	12.165525060596439	5.0990195135927845	2.385855756810896	1.0	49.52272727272727	1.3529141808168885
14	295	B	573.0	85.84062035999996	9.04247436264797E-5	27.459060435491963	23.853720883753127	1.1511436965875814	125.0	2.0	64.0	7371.0	0.11169284467713787	24.510914920601994	10.816653826391969	2.0	0.546875	98.0	7021.0	90.0	0.005499628746874838	17.204650534085253	0.6265564174893449	3.605551275463989	16.55294535724685	4.123105625617661	0.2650854018430103	0.3090398323477543	2.3373058591238305	50.063616853030084	8.06225774829855	13.92838827718412	5.385164807134504	2.58643677139299	3.1622776601683795	71.64285714285714	1.2562313060817547
14	302	B	721.0	98.08326103999991	1.1628770026958603E-4	33.97057550292606	25.495097567963924	1.3324355952107463	102.0	3.0	108.0	9845.0	0.14979195561719832	62.6468664258275	25.495097567963924	4.0	0.5648148148148148	65.0	3357.0	66.0	6.944017726649758E-4	19.209372712298546	0.565470923818878	4.0	18.601075237738275	4.123105625617661	0.2857142857142857	0.28797018815893544	47.29061004263855	61.326853510565	5.830951894845301	9.433981132056603	3.605551275463989	2.6165155925684536	1.0	51.646153846153844	1.2779267202859697
14	303	B	669.0	93.25483391999995	8.095507397008016E-5	30.805843601498726	25.80697580112788	1.1937021927285403	104.0	3.0	71.0	4652.0	0.10612855007473841	27.96607470793384	11.180339887498949	3.0	0.6338028169014085	114.0	7544.0	89.0	0.003125521556698072	16.97056274847714	0.5508877785658663	3.1622776601683795	17.804493814764857	2.23606797749979	0.25	0.1514456332038457	71.56505117707799	26.56505117707799	9.848857801796104	17.88854381999832	6.708203932499369	2.6666666666666665	2.23606797749979	66.17543859649123	1.3449098621420996
14	305	N	640.0	91.84062035999996	2.0089086376294483E-4	29.966648127543394	25.495097567963924	1.175388642763942	91.0	3.0	-1.0	-1.0	-1.0	-1.0	-1.0	-1.0	-1.0	75.0	5151.0	64.0	7.866354194243524E-4	16.15549442140351	0.5391158314617921	2.23606797749979	18.027756377319946	4.123105625617661	0.1514456332038457	0.2831760569774271	49.76364169072616	37.23483398157467	5.385164807134504	10.295630140987	4.47213595499958	2.3021728866442674	2.0	68.68	0.93185789167152
14	313	B	694.0	100.32590171999992	4.983449935484552E-4	33.301651610693426	24.839484696748443	1.3406740122532697	71.0	3.0	99.0	6155.0	0.14265129682997119	29.48936627019402	9.848857801796104	2.0	0.3838383838383838	195.0	7724.0	65.0	6.188506282451325E-4	17.69180601295413	0.5312591165079978	2.0	18.439088914585774	2.23606797749979	0.16666666666666666	0.1350858067395748	49.76364169072619	13.671307132195835	8.602325267042627	17.0	8.06225774829855	2.108590488016544	2.23606797749979	39.61025641025641	1.6409891248058
15	319	B	1111.0	121.74011527999986	1.2059786405149608E-4	38.118237105091836	35.05709628591621	1.0873187212714308	182.0	3.0	93.0	5240.0	0.08370837083708371	12.649110640673518	6.324555320336759	1.0	0.25806451612903225	112.0	4062.0	51.0	5.559589937897123E-4	21.18962010041709	0.5558919223362138	8.06225774829855	22.135943621178654	8.246211251235321	0.5	0.5	85.88777115528156	78.97654403625687	7.211102550927978	13.601470508735444	5.0	2.720294101747089	1.0	36.267857142857146	1.4062038404726735
15	325	B	758.0	99.84062035999992	9.34368788452337E-5	31.32091952673165	29.120439557122072	1.0755647923958414	131.0	3.0	80.0	10548.0	0.10554089709762533	28.027663984197993	13.601470508735444	2.0	0.5125	119.0	7518.0	84.0	0.008284366194676878	15.811388300841896	0.5048187773461522	1.0	18.027756377319946	2.23606797749979	0.07142857142857142	0.1315334104411641	71.56505117707799	8.13010235415598	10.198039027185569	18.384776310850235	2.23606797749979	8.221921916437786	2.8284271247461903	63.1764705882353	1.329608938547486
15	328	B	622.0	90.66904747999995	1.5049500801223508E-4	30.066592756745816	24.08318915758459	1.2484473115254693	175.0	3.0	35.0	4847.0	0.05627009646302251	10.922483995125258	5.385164807134504	2.0	0.7142857142857143	96.0	7425.0	110.0	0.0011977398976411545	17.029386365926403	0.5663889654442353	2.8284271247461903	17.46424919657298	5.385164807134504	0.2102353324910547	0.3866323008783335	48.81407483429035	72.01266534793854	6.708203932499369	12.165525060596439	4.123105625617661	2.95057322446693	3.0	77.34375	1.4222222222222223
15	330	B	858.0	105.7401152799999	6.35909044365135E-5	34.132096331752024	30.066592756745816	1.1352166375451391	108.0	3.0	96.0	6496.0	0.11188811188811189	12.496976092671314	6.082762530298219	1.0	0.4479166666666667	95.0	5196.0	55.0	6.728719826167141E-4	21.587033144922902	0.6324555320336759	5.656854249492381	20.8806130178211	5.830951894845301	0.36363636363636365	0.3616202853397895	38.290163192243085	52.32640666016955	7.0710678118654755	11.40175425099138	5.0	2.2803508501982757	1.4142135623730951	54.694736842105264	1.0055812163202462
15	333	B	542.0	84.42640679999995	1.1471597732824603E-4	28.0178514522438	23.021728866442675	1.217017697271366	105.0	3.0	37.0	5421.0	0.06826568265682657	11.661903789690601	5.830951894845301	1.0	0.7297297297297297	75.0	6959.0	136.0	0.0024574243511428957	16.1245154965971	0.5755086368446632	2.0	15.652475842498529	2.23606797749979	0.15384615384615385	0.1850583025494013	36.0273733851036	62.592424562181606	7.0	13.341664064126334	4.123105625617661	3.235828832817663	1.0	92.78666666666666	1.4657278344589741
15	334	B	857.0	106.9116881599999	6.864787405148398E-5	37.12142238654117	28.160255680657446	1.3182203601950573	164.0	3.0	162.0	10309.0	0.18903150525087514	48.04794253085701	19.6468827043885	3.0	0.3765432098765432	63.0	6255.0	105.0	0.0013156333990997657	22.02271554554524	0.593261629800313	4.123105625617661	22.0	4.47213595499958	0.2207047840876987	0.2630668208823282	20.376435213836388	32.905242922987895	5.0990195135927845	9.055385138137417	4.0	2.2638462845343543	1.0	99.28571428571429	1.0575539568345322
15	335	B	620.0	90.08326103999993	9.001189427607312E-5	29.120439557122072	25.96150997149434	1.1216774212708054	180.0	3.0	46.0	5693.0	0.07419354838709677	57.561812486614045	22.02271554554524	3.0	0.9782608695652174	179.0	7738.0	66.0	0.0011368620501061107	17.72004514666935	0.608508848635683	3.1622776601683795	16.76305461424021	2.23606797749979	0.23249527748763857	0.15617376188860607	2.489552921999149	10.619655276155129	10.198039027185569	19.235384061671343	6.082762530298219	3.162277660168379	1.0	43.229050279329606	1.5267510984750583
15	336	B	652.0	92.08326103999994	9.300852698427275E-5	30.14962686336267	26.1725046566048	1.1519580284324915	120.0	3.0	82.0	2757.0	0.12576687116564417	0.0	0.0	0.0	0.08536585365853659	134.0	5766.0	29.0	0.0012462216110257613	15.132745950421556	0.5019215003556352	1.0	19.235384061671343	4.123105625617661	0.07142857142857142	0.25	86.18592516570965	10.222168633636123	8.06225774829855	14.142135623730951	6.082762530298219	2.324952774876386	4.47213595499958	43.02985074626866	0.6739507457509538
15	340	B	902.0	109.7401152799999	9.808867325120468E-5	34.539832078341085	31.38470965295043	1.1005305596349222	109.0	3.0	167.0	5519.0	0.18514412416851442	10.198039027185569	5.0990195135927845	1.0	0.1317365269461078	126.0	8022.0	97.0	0.0022188507533073554	18.384776310850235	0.5322775243710228	1.0	19.235384061671343	2.23606797749979	0.0625	0.1350858067395748	23.629377730656813	39.80557109226519	8.06225774829855	14.866068747318506	5.385164807134504	2.760559663396612	2.0	63.666666666666664	1.5235602094240839
15	343	B	767.0	100.08326103999993	8.20141901855395E-5	33.1058907144937	28.231188426986208	1.1726708140578226	112.0	3.0	84.0	7072.0	0.10951760104302477	33.854679724433836	15.811388300841896	1.0	0.4642857142857143	205.0	9222.0	81.0	4.147404473156794E-4	22.360679774997898	0.675429033697874	5.830951894845301	18.867962264113206	3.1622776601683795	0.3616202853397895	0.2	5.946863053973516	46.548157698977974	9.219544457292887	18.110770276274835	7.0710678118654755	2.5612496949731396	4.0	44.985365853658536	1.8005855562784645
16	346	N	1132.0	123.15432883999986	5.053446611400688E-5	40.11234224026316	35.05709628591621	1.1442003614080793	71.0	3.0	-1.0	-1.0	-1.0	-1.0	-1.0	-1.0	-1.0	126.0	9850.0	124.0	8.7010786593651E-4	20.396078054371138	0.5084738740062497	3.0	21.37755832643195	3.1622776601683795	0.16666666666666666	0.17541160386140586	87.13759477388825	68.70264595096624	8.602325267042627	15.264337522473747	5.830951894845301	2.6178122882419563	1.0	78.17460317460318	1.5861928934010152
16	351	B	782.0	103.15432883999992	1.8590933870486716E-4	33.24154027718932	28.160255680657446	1.180441706714406	121.0	2.0	149.0	8235.0	0.19053708439897699	0.0	0.0	0.0	0.0738255033557047	197.0	7122.0	44.0	0.0026902349492035874	16.76305461424021	0.5042803213827967	0.0	21.095023109728988	6.324555320336759	0.0	0.5	-1.0	57.528807709151515	12.041594578792296	21.37755832643195	7.0710678118654755	3.0232432915661946	6.324555320336759	36.15228426395939	1.217073855658523
16	355	B	741.0	99.74011527999993	1.0278895261885886E-4	32.55764119219941	27.65863337187866	1.1771240015532263	120.0	3.0	81.0	4653.0	0.10931174089068826	50.480924703548325	21.213203435596427	1.0	0.41975308641975306	77.0	5348.0	98.0	4.410137519722762E-4	18.788294228055936	0.5770778698967136	5.0990195135927845	20.248456731316587	8.06225774829855	0.3561309707013459	0.5327689881738851	68.07041224982466	72.25532837494306	5.830951894845301	10.816653826391969	5.0	2.1633307652783937	3.0	69.45454545454545	1.4109947643979057
16	357	B	1057.0	119.63961019999986	9.826998800030501E-5	40.0	32.0	1.25	119.0	3.0	124.0	7777.0	0.1173131504257332	29.20180733584255	12.0	3.0	0.532258064516129	101.0	6433.0	95.0	6.92716340896193E-4	22.02271554554524	0.5505678886386309	2.23606797749979	22.090722034374522	2.8284271247461903	0.11901388973144479	0.15384615384615385	26.565051177077976	45.0	7.0710678118654755	13.0	4.47213595499958	2.9068883707497264	1.0	63.693069306930695	1.4915280584486241
16	364	B	1125.0	124.56854239999986	2.1854171228827862E-4	39.05124837953327	35.014282800023196	1.1152948241883567	104.0	3.0	64.0	6784.0	0.05688888888888889	24.03877896560241	10.816653826391969	2.0	0.8125	349.0	9094.0	51.0	0.00511469018503713	21.213203435596427	0.5432144762551112	4.47213595499958	25.0	6.082762530298219	0.25	0.31622776601683794	66.44773632710536	12.475109712208962	15.811388300841896	29.966648127543394	7.615773105863909	3.934813670390207	5.0	26.05730659025788	1.9572245436551572
16	365	B	745.0	98.6690474799999	1.0862600040212626E-4	33.24154027718932	26.92582403567252	1.2345598126597523	69.0	3.0	75.0	5247.0	0.10067114093959731	55.726438201594476	22.135943621178654	3.0	0.5733333333333334	165.0	7298.0	76.0	0.005686474721748449	17.72004514666935	0.5330693162503369	2.23606797749979	19.313207915827967	3.1622776601683795	0.15617376188860607	0.17541160386140586	48.366460663429805	3.3664606634298018	11.704699910719626	19.4164878389476	6.082762530298219	3.192050937749771	2.23606797749979	44.23030303030303	1.7182789805426146
