# Supplementary material for: Exploiting Single-Cell Quantitative Data to Map Genetic Variants Having Probabilistic Effects
Source: PLoS Genet. 2016 Aug 1;12(8):e1006213. doi: 10.1371/journal.pgen.1006213 (PMC4968810; doi:10.1371/journal.pgen.1006213)
Supplement: S1 Dataset — (ZIP) [file pgen.1006213.s007.zip › data/2014-10-07_morpho/segregants/gaelA12-3_A1B.xls]

image_number	cell_id	Cgroup	Agroup	Dgroup	C11-1_A1B	C11-2_A1B	C12-1_A1B	C12-2_A1B	C13_A1B	C101_A1B	C102_A1B	C103_A1B	C104_A1B	C105_A1B	C106_A1B	C107_A1B	C108_A1B	C109_A1B	C110_A1B	C111_A1B	C112_A1B	C113_A1B	C114_A1B	C115_A1B	C116_A1B	C117_A1B	C118_A1B	C126_A1B	C127_A1B	C128_A1B	A7-1_A1B	A7-2_A1B	A8-1_A1B	A8-2_A1B	A9_A1B	A101_A1B	A102_A1B	A103_A1B	A104_A1B	A120_A1B	A121_A1B	A122_A1B	A123_A1B	D14-3_A1B	D15-3_A1B	D16-3_A1B	D17-3_A1B	D104_A1B	D107_A1B
1	1	small	api	A1	1126.0	243.0	108.25483391999991	47.69848476000001	3.7981527755088316E-5	1369.0	158.36753223999995	41.43669871020132	33.37663853655727	62.99308781797376	73.30875685232682	16.55294535724685	17.580106498258765	12.529964086141668	31.22835651193973	13.03306801023556	17.204650534085253	32.60199587865666	0.941572530228207	1.2414880745050434	0.7584225330586387	0.44061297803337895	0.21580817051509768	97.0	3.0	35.805027579936315	32.0	109.0	1920.0	8838.0	0.4166666666666667	0.10299488677867057	0.7730496453900709	-1.0	0.13470914575596213	54.129832880044304	19.252697129720275	4.0	0.6879432624113475	105.0	4494.0	45.0	5.089523194047671E-4	23.08679276123039	0.5571581105602567
1	2	small	api	A1	947.0	64.0	100.84062035999992	23.313708480000003	7.091359622552619E-5	1011.0	126.56854239999986	39.05124837953327	29.832867780352597	33.111341960372044	53.47687822446103	7.615773105863909	-1.0	12.083045973594572	14.544989560376983	18.43604188673475	16.97056274847714	18.099410561216317	-1.0	1.309000819735196	-1.0	0.23119362412458708	0.0675818373812038	68.0	5.0	35.805027579936315	96.0	29.0	8655.0	2611.0	0.5833333333333334	0.12363996043521266	0.232	0.06078485890877041	-1.0	15.980406387751744	5.47213595499958	1.0	0.376	71.0	6156.0	112.0	0.001118792079917819	22.360679774997898	0.5725983343138683
1	4	small	api	A1	899.0	131.0	98.42640679999995	32.213203400000005	1.0395333697840655E-4	1030.0	133.05382375999986	38.2099463490856	29.154759474226502	40.70415948872849	65.045249425421	11.661903789690601	16.54296836056802	10.816653826391969	20.88461451134953	17.389956533450395	15.811388300841896	23.035146594487873	0.7049462669280098	1.3105903474478702	0.5378845253215552	0.32728212323605843	0.1457174638487208	114.0	4.0	34.0147027033899	37.0	61.0	2399.0	4439.0	0.5	0.09514563106796116	0.6224489795918368	-1.0	0.04062339842825938	33.79793952869065	13.385164807134505	2.0	0.6122448979591837	79.0	5317.0	84.0	8.404777880180051E-4	25.079872407968907	0.6563702596920578
1	5	small	api	A1	743.0	181.0	88.59797967999997	42.627416960000005	1.1072852894152811E-4	924.0	133.63961019999988	31.240998703626616	27.65863337187866	10.388857815469613	29.638383688151347	17.08800749063506	14.386825222792297	11.40175425099138	11.267245434094846	30.69565978133985	15.620499351813308	22.784009987513418	1.1877538807911159	1.129520691914961	1.051555663648293	0.48113305872168416	0.24360699865410498	55.0	4.0	31.622776601683793	67.0	104.0	2888.0	6653.0	0.7	0.18506493506493507	0.6081871345029239	-1.0	0.06917777514115432	18.28106201159825	6.4031242374328485	2.0	0.3216374269005848	82.0	13077.0	175.0	8.261142133413221E-4	19.72308292331602	0.6313205000397911
1	8	medium	iso	A1	1078.0	379.0	105.91168815999991	57.69848476000001	5.177146682516912E-5	1457.0	166.02438647999995	38.3275357934736	34.36568055487916	36.70038399986696	48.81407483429035	21.633307652783937	21.398738650089985	13.038404810405298	25.986538904220357	28.604118531283845	17.69180601295413	34.530087215020515	1.0109618144568986	1.1152852256851915	0.9064603306618714	0.5447792001278969	0.3515769944341373	100.0	3.0	36.05551275463989	0.0	157.0	0.0	23827.0	0.3333333333333333	0.10775566231983527	1.0	-1.0	0.21688696139497687	74.33536951618335	23.11214889622462	8.0	1.0382165605095541	110.0	7159.0	82.0	6.050511146825991E-4	24.331050121192877	0.6348190567820423
1	10	small	api	A1	747.0	164.0	85.01219323999996	35.384776280000004	7.097025304608415E-5	911.0	122.81118307999984	31.953090617340916	27.85677655436824	14.349332042947125	20.13630342824814	13.0	15.720731943797434	12.0	7.886561053447513	25.55931044679148	14.035668847618199	22.9090909090909	0.8269335070705223	1.1470491050885905	0.7209224987858348	0.41623177724758137	0.21954484605087016	74.0	2.0	31.04834939252005	28.0	25.0	1967.0	1075.0	0.38461538461538464	0.05817782656421515	0.4716981132075472	0.013388975089193563	-1.0	0.0	0.0	0.0	0.1509433962264151	76.0	12113.0	187.0	8.406901737004488E-4	23.769728648009426	0.7438945087555823
1	11	medium	N	A1	1020.0	331.0	103.91168815999991	53.455844080000006	5.5129167928360806E-5	1351.0	159.78174579999992	38.118237105091836	33.24154027718932	26.344966038607936	34.57987042822825	20.615528128088304	19.449442006591294	11.40175425099138	18.91483066260923	34.35460542674227	18.35755975068582	33.32689636850148	1.0599547339765238	1.146704899569559	0.9243483082477464	0.514435334720868	0.32450980392156864	90.0	3.0	37.33630940518894	-1.0	-1.0	-1.0	-1.0	-1.0	-1.0	-1.0	-1.0	-1.0	-1.0	-1.0	-1.0	-1.0	110.0	6471.0	80.0	0.0021167981868432024	25.179356624028344	0.6605593158626133
1	12	small	api	A1	763.0	185.0	88.49747459999993	37.798989840000004	5.577886498603549E-5	948.0	128.71067799999983	33.24154027718932	27.586228448267445	29.054604099077146	42.13325845515642	14.035668847618199	16.151234683898338	11.0	17.117137029611516	22.547482384786267	14.560219778561036	25.515321323625418	0.869015225294868	1.2050048936384075	0.7211715320681829	0.42711941793647556	0.24246395806028834	101.0	3.0	31.38470965295043	45.0	66.0	2619.0	4409.0	0.75	0.11708860759493671	0.5945945945945946	-1.0	0.0409839297507204	40.32880571726115	13.719111997790929	5.0	0.46846846846846846	82.0	4293.0	70.0	5.406872443408582E-4	17.4928556845359	0.5262348115842175
2	13	large	iso	A1	826.0	576.0	92.08326103999994	76.59797967999997	6.857711085537243E-5	1402.0	171.09545427999993	34.92849839314596	28.861739379323623	37.47007322231245	55.721969059390986	27.85677655436824	25.508072883557404	11.704699910719626	31.664687887556916	26.921454379032962	14.212670403551895	38.32039162827272	1.092076876270995	1.2102007413374583	0.9023931641820693	0.8318339165543525	0.6973365617433414	98.0	3.0	31.064449134018133	17.0	377.0	868.0	20361.0	0.25	0.2810271041369472	0.9568527918781726	-1.0	0.2011176099885301	102.09826409418407	39.38488770214475	3.0	0.3096446700507614	92.0	13679.0	192.0	2.887583857797869E-4	24.698178070456937	0.7071067811865476
2	14	small	N	A1	1092.0	199.0	104.25483391999991	43.455844080000006	5.7924084394079205E-5	1291.0	150.12489155999987	39.6232255123179	33.54101966249684	66.61477894278624	76.97692032939501	15.231546211727817	16.80174211702485	15.231546211727817	28.821479958641426	10.017584539199058	15.811388300841896	29.582356758151644	0.9065456489951725	1.1813363431112902	0.7673899599225058	0.41682330157799596	0.18223443223443223	119.0	13.0	34.20526275297414	-1.0	-1.0	-1.0	-1.0	-1.0	-1.0	-1.0	-1.0	-1.0	-1.0	-1.0	-1.0	-1.0	80.0	5718.0	106.0	2.975016226397217E-4	23.08679276123039	0.5826580865824077
2	15	medium	E	A1	710.0	310.0	84.01219323999997	51.69848476	6.37458742124002E-5	1020.0	138.12489155999984	29.832867780352597	27.892651361962706	22.38013505195957	25.089373868928618	19.209372712298546	19.651174502924498	11.40175425099138	12.50298840682193	31.513676795842184	14.422205101855956	29.485991858795696	0.9775177921014236	1.069560128695251	0.9139437474112754	0.6153688264310813	0.43661971830985913	95.0	3.0	30.083217912982647	354.0	202.0	7044.0	5007.0	0.5	0.5450980392156862	0.36330935251798563	-1.0	0.059624416751074	0.0	0.0	0.0	0.0	85.0	10541.0	169.0	3.098052645832488E-4	19.313207915827967	0.6473802001880391
2	16	medium	iso	A1	759.0	246.0	86.59797967999997	44.627416960000005	8.808167021367557E-5	1005.0	133.63961019999988	34.0	28.0	28.300755766006375	47.48955292199915	16.278820596099706	17.963882086723288	12.727922061357855	19.0	24.0	14.7648230602334	25.77479927715787	0.9061972527714945	1.2142857142857142	0.7462800905177015	0.5153401629565594	0.3241106719367589	114.0	4.0	31.38470965295043	21.0	147.0	2093.0	18020.0	0.5	0.16716417910447762	0.875	-1.0	0.1651859005799961	49.211955355696915	16.565504694633454	3.0	0.6666666666666666	85.0	8675.0	130.0	0.0013123104274202536	21.37755832643195	0.6287517154832926
2	19	medium	iso	A1	940.0	308.0	98.08326103999993	50.870057640000006	7.05817756321324E-5	1248.0	151.78174579999995	35.510561809129406	32.38826948140329	35.537677791974374	44.01858371115361	18.601075237738275	19.87802511933012	12.806248474865697	21.824492785150905	26.244069646513633	15.556349186104045	31.407044246725842	0.9357607270377131	1.0964019497713169	0.8534832752102368	0.5186415816584073	0.3276595744680851	123.0	3.0	33.60059523282288	2.0	155.0	118.0	13778.0	0.18181818181818182	0.12580128205128205	0.9872611464968153	-1.0	0.2085609389832511	47.433009958414836	14.317821063276353	5.0	0.6560509554140127	77.0	5363.0	64.0	6.510703304401382E-4	20.615528128088304	0.580546380507792
2	20	medium	iso	A1	722.0	291.0	85.01219323999993	50.455844080000006	5.55913220138397E-5	1013.0	137.88225087999987	32.0624390837628	28.0178514522438	51.58912187918068	67.01128319791935	17.88854381999832	19.15496061939065	11.180339887498949	27.00979790519317	16.560870157759393	13.45362404707371	29.339922250224514	0.9338857007040603	1.1443575228604865	0.8160786135871929	0.5935130262732655	0.40304709141274236	98.0	3.0	28.600699292150182	132.0	154.0	4543.0	5740.0	0.7272727272727273	0.28232971372161897	0.5384615384615384	-1.0	0.14592960032720925	16.357692143209537	7.810249675906654	1.0	0.08741258741258741	89.0	5458.0	74.0	3.8843207379755755E-4	16.1245154965971	0.5029098208801883
2	21	medium	F	A1	833.0	219.0	92.66904747999993	43.041630520000005	9.07016805135048E-5	1052.0	138.1248915599999	34.785054261852174	28.460498941515414	28.286276165730087	41.820169880135765	16.1245154965971	16.184872078935577	13.0	18.3412104289766	25.614449047363873	14.866068747318506	27.50652643537152	0.9962708026332174	1.2222222222222223	0.8151306566999051	0.4644660940244299	0.26290516206482595	153.0	5.0	32.55764119219941	60.0	144.0	2116.0	6024.0	0.5384615384615384	0.19391634980988592	0.7058823529411765	-1.0	0.07760183155399247	15.231546211727817	7.615773105863909	1.0	0.10784313725490197	86.0	5972.0	85.0	7.298685165163928E-4	15.556349186104045	0.4472135954999579
2	22	medium	E	A1	853.0	348.0	93.59797967999994	55.284271200000006	1.3010395315492628E-4	1201.0	151.2964644399999	36.013886210738214	29.0	37.56859202882748	53.19126676061269	20.808652046684813	19.841873369004464	13.601470508735444	25.7956054662882	25.0	16.401219466856727	32.218729585616984	1.048724163273342	1.2418581451978694	0.8444798363876296	0.5906566721740167	0.4079718640093787	96.0	3.0	33.28663395418648	39.0	226.0	1118.0	7159.0	0.0	0.2206494587843464	0.8528301886792453	-1.0	0.15192946763736118	0.0	0.0	0.0	0.0	127.0	18353.0	119.0	7.223586821451482E-4	20.09975124224178	0.558111144257702
3	24	small	api	A1	867.0	163.0	94.32590171999993	35.798989840000004	4.917393501120805E-5	1030.0	132.12489155999984	35.35533905932738	30.4138126514911	31.827446576673104	40.22269368289014	13.92838827718412	14.655964223178774	11.704699910719626	15.867476169826126	23.278896602438593	15.264337522473747	24.571779319183307	0.9503563235475169	1.1624763874381927	0.8175274214746543	0.3795244910169731	0.18800461361014995	107.0	3.0	32.449961479175904	63.0	95.0	7510.0	11440.0	0.8333333333333334	0.1533980582524272	0.6012658227848101	-1.0	0.029387434609103317	91.29165669780488	39.49994440451154	5.0	0.6835443037974683	174.0	15453.0	130.0	0.004176462404257785	19.235384061671343	0.5440588203494177
3	25	medium	iso	A1	900.0	227.0	94.84062035999995	42.627416960000005	6.104042270283851E-5	1127.0	139.8822508799999	34.92849839314596	30.870698080866262	18.881069347344038	33.635395997235584	16.64331697709324	17.868422842779037	13.038404810405298	14.486737858140867	29.121466500208577	16.278820596099706	26.15378382114652	0.931437381101551	1.131445045448931	0.8232281230521261	0.4494637086745436	0.25222222222222224	133.0	4.0	33.60059523282288	20.0	125.0	1550.0	14557.0	0.08333333333333333	0.12866015971606035	0.8620689655172413	-1.0	0.1548728908853063	58.13043716536163	22.091470199913186	4.0	0.7655172413793103	105.0	12282.0	182.0	5.851301227750367E-4	20.0	0.5725983343138683
3	26	large	N	B	853.0	424.0	93.66904747999995	63.76955256000001	7.001880127123817E-5	1277.0	159.43860003999993	33.61547262794322	30.886890422961002	22.686526674230294	31.974898624892973	23.706539182259394	24.574882295177108	12.083045973594572	18.53313225416693	34.189262354975696	16.401219466856727	34.99804244205595	0.9646654212830909	1.0883411106659613	0.8863631189056227	0.6807964239586826	0.4970691676436108	117.0	4.0	33.015148038438355	-1.0	-1.0	-1.0	-1.0	-1.0	-1.0	-1.0	-1.0	-1.0	-1.0	-1.0	-1.0	-1.0	171.0	11871.0	108.0	0.0017939851390017009	24.186773244895647	0.7195131097097869
3	31	medium	iso	A1	812.0	290.0	90.01219323999996	48.870057640000006	6.938458961131584E-5	1102.0	141.29646443999988	34.17601498127012	28.792360097775937	24.443954780416533	33.19011704297174	18.601075237738275	19.743881544733117	13.038404810405298	16.619842901850543	29.486988809423124	15.556349186104045	30.360375675388912	0.9421184580952018	1.1869820627837329	0.7937090943781642	0.5429270844417436	0.35714285714285715	168.0	3.0	32.55764119219941	44.0	195.0	3797.0	21639.0	0.5	0.21687840290381125	0.8158995815899581	-1.0	0.15616375203354138	110.94731132700176	41.73612643240731	4.0	0.5899581589958159	110.0	7901.0	111.0	5.213677308069459E-4	24.166091947189145	0.7071067811865476
3	34	large	iso	B	1088.0	583.0	103.5685423999999	72.35533899999997	2.858924246734609E-5	1671.0	178.75230851999999	38.27531841800928	35.22782990761707	42.01336300952483	53.073764339359855	26.570660511172846	26.922090497852494	14.866068747318506	33.49416942790982	27.478275060897126	17.26267650163207	41.89863071995521	0.9869464079430355	1.0865079829891329	0.9083655374788966	0.6986227412620228	0.5358455882352942	120.0	3.0	36.49657518178932	34.0	371.0	2266.0	29999.0	0.4666666666666667	0.24236983842010773	0.9160493827160494	-1.0	0.25590430983972784	152.50557661810967	57.04163056034261	5.0	0.5679012345679012	408.0	16871.0	51.0	0.009617106089103772	29.410882339705484	0.7684033354995446
3	40	medium	iso	A1	1012.0	260.0	103.08326103999991	45.455844080000006	6.418094052571524E-5	1272.0	150.95331867999994	38.118237105091836	32.0624390837628	45.81457704975972	56.945396429173776	16.401219466856727	18.51166696413773	12.806248474865697	24.161663023943277	20.522456145054395	15.620499351813308	28.827334215601226	0.8859936546303728	1.1888751509362194	0.7452369190597242	0.44096241835385425	0.25691699604743085	85.0	3.0	34.9857113690718	69.0	193.0	3209.0	9592.0	0.5454545454545454	0.2059748427672956	0.7366412213740458	-1.0	0.15840335333456398	63.39306040131185	26.267822998309885	1.0	0.31297709923664124	142.0	22243.0	224.0	0.001152366082540966	21.213203435596427	0.5565106113672493
4	42	medium	iso	A1	856.0	378.0	91.84062035999993	59.52691188000001	5.0264839905744216E-5	1234.0	153.78174579999992	34.0	30.01666203960727	27.232359532913073	37.699767746192876	21.93171219946131	23.192974368308104	13.0	20.647058823529413	32.51527430705516	15.811388300841896	33.76329378074965	0.9456187831358862	1.1327042279097082	0.8348329244616052	0.6481545055626196	0.441588785046729	86.0	3.0	33.015148038438355	32.0	268.0	1120.0	12228.0	0.46153846153846156	0.24311183144246354	0.8933333333333333	-1.0	0.24998643550767474	40.99081853544094	15.524174696260024	1.0	0.17333333333333334	84.0	13202.0	224.0	6.784743516950684E-4	21.470910553583888	0.6314973692230555
4	44	medium	iso	A1	886.0	314.0	94.25483391999994	51.455844080000006	5.9244737922126836E-5	1200.0	148.12489155999992	34.438350715445125	31.304951684997057	14.437960142147887	19.17900802581073	18.384776310850235	24.238805334125114	14.142135623730951	11.382658921125204	33.09380606699688	16.278820596099706	34.64823227814082	0.7584852494758411	1.1000927604673403	0.6894739032312349	0.5459226008893491	0.3544018058690745	170.0	4.0	33.83784863137726	82.0	171.0	6672.0	16902.0	0.5454545454545454	0.21083333333333334	0.6758893280632411	-1.0	0.12405219656477819	124.0503717381828	42.39383060651138	6.0	0.6521739130434783	93.0	8597.0	119.0	6.723487423110786E-4	20.808652046684813	0.6042290532035386
4	46	small	api	A1	1017.0	108.0	103.66904747999993	30.79898984	5.161780350583194E-5	1125.0	136.46803731999987	37.013511046643494	33.015148038438355	48.012787504183336	54.67826005313394	10.0	13.32140778591231	11.40175425099138	19.99269939745707	17.90087384469456	16.97056274847714	24.50331125827815	0.7506714125646109	1.121106923511292	0.6695805697225721	0.29708954204428095	0.10619469026548672	153.0	3.0	35.22782990761707	66.0	87.0	9260.0	10795.0	0.8	0.136	0.5686274509803921	0.014563483708914693	-1.0	85.22072475544898	37.988874797385854	4.0	0.6405228758169934	131.0	8924.0	95.0	8.237394770312287E-4	19.4164878389476	0.524578384754676
4	48	small	api	A1	1101.0	227.0	109.32590171999989	43.627416960000005	5.2053376133927564E-5	1328.0	155.78174579999992	40.26164427839479	34.20526275297414	50.28124062844512	59.38139459109061	15.556349186104045	17.70358450941848	10.63014581273465	26.67551261875139	19.207570622823937	17.204650534085253	30.99725236711641	0.8787118325008089	1.1770599328284372	0.7465310881743231	0.39905837750816264	0.2061762034514078	147.0	3.0	36.24913792078372	91.0	149.0	5985.0	13059.0	0.6666666666666666	0.18072289156626506	0.6208333333333333	-1.0	0.1032922704314006	128.20568712478388	45.88363355012471	6.0	0.7291666666666666	88.0	7707.0	93.0	5.958091578209202E-4	20.0	0.49675070053540765
4	49	large	iso	B	744.0	460.0	86.59797967999995	66.11269831999999	4.943183246927382E-5	1204.0	155.53910511999996	31.0	30.01666203960727	42.27368900609372	43.36342295838327	24.758836806279895	23.981636922330576	10.63014581273465	27.0	27.58467943262466	14.866068747318506	39.32285845703279	1.0324081248693089	1.032759737211793	0.9996595410047323	0.7634438882327518	0.6182795698924731	145.0	4.0	29.410882339705484	14.0	204.0	872.0	16019.0	0.0	0.18106312292358803	0.9357798165137615	-1.0	0.25648980113446046	92.57321877054429	32.35161272623326	3.0	0.6513761467889908	188.0	12072.0	76.0	0.008135981141444539	19.1049731745428	0.6162894572433161
4	51	medium	iso	A1	1014.0	373.0	102.66904747999993	57.284271200000006	4.252402308982273E-5	1387.0	162.36753223999995	38.47076812334269	31.400636936215164	37.045113550749335	55.820236880890974	21.93171219946131	20.718727558602822	12.041594578792296	28.385188372087985	25.222418309819886	17.0	34.31150389944377	1.058545325113599	1.225158846347265	0.8640065965891576	0.5579507417867012	0.3678500986193294	99.0	3.0	35.11409973215888	12.0	227.0	666.0	18145.0	0.1	0.17231434751261715	0.9497907949790795	-1.0	0.18194215390958782	65.48898909221653	21.204650534085253	5.0	0.4686192468619247	106.0	11781.0	169.0	8.264793518181046E-4	24.331050121192877	0.6324555320336759
4	52	small	api	A1	798.0	113.0	91.25483391999994	30.142135600000003	5.361327899542587E-5	911.0	123.39696951999987	32.7566787083184	29.614185789921695	37.10665571775114	42.668892523115154	12.206555615733702	12.191033799653699	10.816653826391969	16.39360341693102	20.80084201435777	14.866068747318506	24.187898028225085	1.0012732157366706	1.1061144459850778	0.9052166521927681	0.3303072758471579	0.14160401002506265	115.0	3.0	30.610455730027933	89.0	109.0	2908.0	4302.0	0.7	0.21734357848518113	0.5505050505050505	-1.0	0.06936508101962965	32.34686421099785	15.82411363459805	2.0	0.18686868686868688	81.0	7316.0	115.0	6.416740423450644E-4	17.26267650163207	0.5269971554609503
4	53	medium	iso	A1	983.0	341.0	101.25483391999994	55.284271200000006	5.505435339026795E-5	1324.0	158.95331867999994	38.05259518088089	32.0624390837628	45.52323458218419	61.58322188934483	21.095023109728988	19.661503165301994	12.206555615733702	30.16877021246635	21.1462390066062	16.278820596099706	34.301822280409176	1.0729099872158718	1.186827835570116	0.9040148495510121	0.5459914263814738	0.34689725330620547	81.0	3.0	34.438350715445125	120.0	214.0	4114.0	7809.0	0.5454545454545454	0.25226586102719034	0.6407185628742516	-1.0	0.08287092308267036	31.11871482121277	14.035668847618199	2.0	0.05688622754491018	96.0	16065.0	235.0	0.0010893831433493192	27.16615541441225	0.7139107145065781
4	54	small	api	A1	778.0	193.0	87.18376611999996	39.213203400000005	1.0577379884597471E-4	971.0	128.81118307999986	33.24154027718932	27.892651361962706	19.51587300958269	35.0019553084839	14.212670403551895	15.92162170502453	12.806248474865697	14.048687157870964	24.988660667465304	15.0	24.49194493896212	0.8926647465230677	1.1917669584656592	0.7490262590199088	0.4497764336771923	0.2480719794344473	148.0	8.0	31.400636936215164	147.0	137.0	4979.0	5978.0	0.8181818181818182	0.2924819773429454	0.4823943661971831	-1.0	0.05392110388778186	17.409141578113548	7.211102550927978	1.0	0.10211267605633803	85.0	9984.0	157.0	6.968704867702464E-4	16.278820596099706	0.4897131859822511
5	55	small	api	A1	1114.0	241.0	108.25483391999992	45.041630520000005	3.532259882791904E-5	1355.0	156.12489155999995	40.44749683231337	34.23448553724738	46.687992197317186	60.96217358112065	16.401219466856727	16.921215433849756	12.041594578792296	27.29464333916501	21.031424562131495	17.804493814764857	31.21887291622383	0.9692695853305661	1.1814839977164602	0.8203831682900011	0.4160703858571865	0.2163375224416517	97.0	3.0	37.33630940518894	32.0	149.0	2389.0	11380.0	0.1	0.13357933579335793	0.8232044198895028	-1.0	0.11435427196219888	102.21775046398174	41.05883083588611	5.0	0.4696132596685083	99.0	8184.0	121.0	0.002688727452772649	27.073972741361768	0.6693608965124502
5	58	small	api	A1	1014.0	150.0	102.25483391999991	34.798989840000004	4.419536024022107E-5	1164.0	139.05382375999991	37.21558813185679	33.61547262794322	71.86820062079212	75.69972255081441	12.727922061357855	15.425230168542331	12.727922061357855	27.48848134215848	7.823778142609795	16.278820596099706	28.367460280542666	0.8251366055668155	1.1070969771497705	0.7453155618680631	0.34031633034801406	0.14792899408284024	105.0	3.0	33.61547262794322	113.0	70.0	6277.0	4167.0	0.4	0.15721649484536082	0.3825136612021858	0.017684947908355286	-1.0	34.99086471281948	13.433981132056603	2.0	0.47540983606557374	100.0	6795.0	97.0	4.4950861570318976E-4	21.02379604162864	0.5649190862479513
5	59	small	api	A1	966.0	219.0	102.0832610399999	44.455844080000006	7.368958677796944E-5	1185.0	148.9533186799999	37.8021163428716	31.400636936215164	22.78240573048169	34.08887161571662	15.811388300841896	18.44610380432966	10.44030650891055	14.893346046911622	29.394308207024945	17.4928556845359	26.572571980220854	0.8571668287549512	1.2038646356014977	0.7120126328211952	0.43548612796157254	0.2267080745341615	140.0	4.0	36.359317925395686	39.0	138.0	2959.0	13631.0	0.6363636363636364	0.14936708860759493	0.7796610169491526	-1.0	0.13998380241597236	105.2670917754016	37.31370849898476	3.0	0.6610169491525424	99.0	8262.0	110.0	7.598640165101484E-4	24.20743687382041	0.640372529787879
5	60	medium	iso	A1	898.0	241.0	94.08326103999994	42.627416960000005	4.733210328884134E-5	1139.0	139.53910511999993	35.35533905932738	32.38826948140329	22.285587646832766	34.69515353123397	15.652475842498529	18.839370431363154	13.416407864998739	15.414927829866736	26.460197278896686	14.560219778561036	27.08126772749745	0.8308385834614096	1.0916093889989311	0.76111344573844	0.45308183930695983	0.26837416481069043	119.0	2.0	32.89376840679705	49.0	121.0	6617.0	15867.0	0.46153846153846156	0.14925373134328357	0.711764705882353	-1.0	0.08771782226048835	99.37619343642051	43.13139536611462	7.0	0.6058823529411764	82.0	4883.0	81.0	6.094630940377614E-4	24.515301344262525	0.6933974329343886
5	61	medium	F	A1	811.0	213.0	91.84062035999993	42.041630520000005	8.157510651329053E-5	1024.0	136.71067799999986	33.54101966249684	29.427877939124322	34.38034472384487	42.825255885389936	15.0	16.730904732684316	10.0	19.1407418873982	23.039377878436827	15.556349186104045	28.15789473684211	0.8965444630556684	1.1397702454754342	0.7866010422843521	0.4577672750380367	0.2626387176325524	98.0	3.0	31.622776601683793	73.0	125.0	3320.0	6043.0	0.3333333333333333	0.193359375	0.6313131313131313	-1.0	0.03133728081538147	48.174483832388454	17.12310562561766	3.0	0.3888888888888889	122.0	6955.0	69.0	0.00132209809233422	19.4164878389476	0.5788878225624643
5	62	medium	F	A1	961.0	413.0	98.08326103999993	61.94112544000001	4.0718038159193455E-5	1374.0	162.85281359999993	37.48332962798263	32.38826948140329	41.22180229283842	47.09890593320357	21.633307652783937	23.255756149404412	13.038404810405298	26.011563264970146	26.861577167608072	15.620499351813308	35.50921710684231	0.9302345412379969	1.1573118980470636	0.8037889723658295	0.6315157630692909	0.4297606659729448	121.0	4.0	33.421549934136806	63.0	130.0	3037.0	7134.0	0.75	0.14046579330422126	0.6735751295336787	-1.0	0.04240604830954907	53.8765796462002	21.130239055474185	1.0	0.3626943005181347	187.0	10660.0	82.0	0.0010039235272804004	19.924858845171276	0.5315658732274591
5	63	small	api	A1	1095.0	173.0	107.74011527999991	36.55634916	6.349776383056667E-5	1268.0	146.7106779999999	39.05124837953327	33.06055050963308	82.24274994995662	84.18951118386596	13.152946437965905	15.467077891705795	11.045361017187261	29.24362337667344	3.2062382013001884	16.278820596099706	29.39464742105101	0.8503834098501023	1.1812038147445438	0.7199294475983492	0.33930118846629875	0.15799086757990868	95.0	3.0	34.52535300326414	42.0	90.0	3717.0	7792.0	0.0	0.10410094637223975	0.6818181818181818	-1.0	0.04121291547704031	56.812549165981395	20.68002143385554	4.0	0.6363636363636364	141.0	8655.0	90.0	4.088761953571259E-4	18.027756377319946	0.46164353574848277
5	64	medium	iso	A1	986.0	347.0	101.66904747999992	55.455844080000006	4.7611936480178535E-5	1333.0	159.53910511999993	38.47076812334269	30.265491900843113	31.263731694377434	48.12213046211571	20.248456731316587	20.975775702090274	11.661903789690601	23.914261265861672	27.490053778931735	17.029386365926403	32.11824171174355	0.9653257652492342	1.2711099574849798	0.7594352947712165	0.545454545454546	0.35192697768762676	151.0	3.0	35.510561809129406	27.0	215.0	2147.0	21406.0	0.6363636363636364	0.18154538634658665	0.8884297520661157	-1.0	0.11502265246226244	68.70447719610917	23.489923147027685	4.0	0.5247933884297521	124.0	6754.0	70.0	9.213911942254026E-4	19.924858845171276	0.5179220435965661
5	66	medium	F	A1	921.0	418.0	95.49747459999992	60.11269832000001	5.580410761409621E-5	1339.0	158.02438647999995	36.359317925395686	31.064449134018133	32.005383208083494	44.89676447295529	21.587033144922902	24.43910884942139	13.341664064126334	23.432782808197523	28.650113709094445	16.0	33.19883075717385	0.8832987028262279	1.1704478572446093	0.7546672817237934	0.6294689840939528	0.4538545059717698	110.0	3.0	34.36568055487916	219.0	265.0	8465.0	10797.0	0.5	0.3614637789395071	0.5475206611570248	0.01656334215328445	-1.0	61.91969221737277	20.91040781443468	3.0	0.13636363636363635	87.0	7640.0	124.0	5.480513295874908E-4	24.596747752497688	0.6764909012585667
5	68	small	api	A1	906.0	199.0	94.42640679999994	39.213203400000005	3.488527054965211E-5	1105.0	135.63961019999988	36.0	32.0	28.300755766006375	36.86989764584402	15.0	16.406823189942898	13.601470508735444	16.0	25.0	14.7648230602334	26.666666666666668	0.9142537727349158	1.125	0.8126700202088141	0.4152779368493351	0.2196467991169978	84.0	3.0	33.1058907144937	22.0	125.0	1115.0	7309.0	0.25	0.1330316742081448	0.8503401360544217	-1.0	0.10592787415797242	46.803975109871516	18.06502802712345	4.0	0.4557823129251701	110.0	6519.0	85.0	0.002221597783345133	23.08679276123039	0.6412997989230664
6	69	medium	iso	A1	923.0	313.0	97.32590171999992	54.11269832000001	8.123903502313923E-5	1236.0	153.4386000399999	36.71511950137164	30.4138126514911	25.947092925974758	36.67975748263055	19.697715603592208	19.08255884248702	12.649110640673518	18.684400577107525	29.131500550509312	15.811388300841896	31.279242833482073	1.0322365971032956	1.2071856929641342	0.8550768975473301	0.5559948314239985	0.3391115926327194	121.0	3.0	34.132096331752024	85.0	201.0	6041.0	14825.0	0.6923076923076923	0.2313915857605178	0.7027972027972028	-1.0	0.10985221140849118	76.90479478074062	24.81469868135429	5.0	0.4825174825174825	111.0	6884.0	91.0	0.0013537732432407693	25.238858928247925	0.6874241258374504
6	70	large	iso	B	1066.0	595.0	105.32590171999989	74.76955256000001	2.6011412327805046E-5	1661.0	182.50966784000002	38.01315561749642	33.54101966249684	28.54503861708013	32.10625595511784	26.92582403567252	26.826830146484937	13.038404810405298	22.360679774997898	38.90758280849634	18.601075237738275	42.07160005573832	1.0036901075768936	1.1333333333333333	0.8856089184502003	0.709887609210967	0.5581613508442776	116.0	4.0	37.20215047547655	45.0	331.0	1721.0	14870.0	0.25	0.22636965683323299	0.8803191489361702	-1.0	0.2523065348097422	91.06500023574444	39.9018223239099	2.0	0.18617021276595744	434.0	16662.0	41.0	0.010979312941721879	30.23243291566195	0.7953150014661445
6	73	medium	iso	A1	898.0	335.0	96.7401152799999	54.284271200000006	7.660060228921792E-5	1233.0	153.43860003999987	35.84689665786984	30.01666203960727	27.907020185101125	30.80401034884752	20.591260281974	19.30411081791639	12.083045973594572	17.881603702486046	32.88173743961418	16.64331697709324	34.91798370567548	1.0666774800558538	1.1942332765238695	0.8931902175433426	0.5611350683517613	0.3730512249443207	145.0	3.0	34.66987164671943	86.0	205.0	2362.0	7525.0	0.16666666666666666	0.2360097323600973	0.7044673539518901	-1.0	0.15317844908098732	15.231546211727817	7.615773105863909	1.0	0.061855670103092786	150.0	9221.0	84.0	8.878669819993963E-4	22.360679774997898	0.6237828615518054
6	74	medium	N	A1	844.0	333.0	91.42640679999994	52.870057640000006	5.231276356191739E-5	1177.0	146.71067799999992	34.23448553724738	30.265491900843113	33.09573428450827	44.19630430601359	20.615528128088304	19.18676921082134	12.806248474865697	22.90088452320985	28.216954239432333	15.620499351813308	32.85076026914883	1.074465841620753	1.1311392410011913	0.9498970618946296	0.5782799465766606	0.39454976303317535	104.0	3.0	32.7566787083184	-1.0	-1.0	-1.0	-1.0	-1.0	-1.0	-1.0	-1.0	-1.0	-1.0	-1.0	-1.0	-1.0	87.0	13917.0	209.0	2.728691991927917E-4	19.4164878389476	0.5671616656199584
6	75	medium	iso	A1	1167.0	377.0	109.49747459999988	56.11269832000001	1.0754207958381279E-4	1544.0	168.02438647999998	41.593268686170845	34.36568055487916	66.52260010790707	77.88737707401498	21.540659228538015	21.579485806851437	16.15549442140351	35.799061892316985	11.523124047190644	15.264337522473747	36.614202729786655	0.9982007644361436	1.2103141277749416	0.8247451975721789	0.5124565523084682	0.32305055698371893	112.0	3.0	35.0	50.0	239.0	2924.0	16920.0	0.0	0.1871761658031088	0.8269896193771626	-1.0	0.2129479770081781	121.91642051366199	46.068883707497264	6.0	0.3633217993079585	134.0	10688.0	119.0	0.0014493862029742804	27.0	0.6491434997263658
6	78	medium	iso	A1	890.0	300.0	95.66904747999995	50.284271200000006	5.6669460457657574E-5	1190.0	148.36753223999986	35.34119409414458	30.870698080866262	28.80203024051569	35.527411571064164	18.35755975068582	19.489327333551657	12.083045973594572	17.741336026444078	28.991893790530227	16.401219466856727	30.531007861220182	0.9419288534952434	1.1448135705116804	0.8227792522360154	0.5256064790496859	0.33707865168539325	131.0	3.0	33.60059523282288	53.0	182.0	3931.0	14909.0	0.6666666666666666	0.19747899159663865	0.774468085106383	-1.0	0.07116701823225532	66.09504978232486	22.887262612201404	3.0	0.5063829787234042	83.0	6493.0	96.0	3.3920446316108843E-4	20.518284528683193	0.5805770024075874
6	79	small	api	A1	812.0	114.0	93.49747459999995	31.384776280000004	3.790292837054954E-5	926.0	127.29646443999987	33.015148038438355	28.600699292150182	42.367565131013514	50.1021652523582	12.041594578792296	14.18466496081727	9.0	19.082149783684553	19.370155755319317	14.317821063276353	24.872801916849657	0.8489163904861452	1.1543475808474295	0.7354079521377251	0.335675122930005	0.14039408866995073	104.0	3.0	31.32091952673165	69.0	83.0	4276.0	6716.0	0.7	0.16414686825053995	0.5460526315789473	-1.0	0.08590966145649469	74.57014814397596	34.071067811865476	2.0	0.5263157894736842	162.0	7665.0	72.0	0.002599231551787596	21.2602916254693	0.6439556654635231
6	80	large	iso	B	818.0	478.0	92.08326103999994	67.11269831999999	7.890247865089543E-5	1296.0	161.19595935999996	34.23448553724738	28.160255680657446	33.27488798483492	45.0	24.20743687382041	24.859475153119643	12.206555615733702	25.705074464827383	30.965627936359766	15.652475842498529	36.352464929969216	0.9737710359819319	1.2157022267650135	0.8009946963518682	0.7288262553043923	0.5843520782396088	147.0	3.0	32.89376840679705	28.0	249.0	1941.0	19152.0	0.6363636363636364	0.21373456790123457	0.8989169675090253	-1.0	0.16081952912197883	147.83497885063997	50.4138126514911	4.0	0.6209386281588448	155.0	7992.0	73.0	0.005486900068393322	28.0	0.8178887329717803
7	83	small	N	A1	1293.0	140.0	118.22539663999986	34.384776280000004	5.249546029050367E-5	1433.0	154.6101729199999	40.70626487409524	39.824615503479755	77.33493623495764	75.17052040766325	13.341664064126334	13.38135903759637	11.704699910719626	30.707803918297557	7.081047649420738	17.72004514666935	31.765866819348417	0.9970335618857167	1.0221383021397519	0.9754389986154703	0.29084086209245513	0.10827532869296211	71.0	3.0	38.47076812334269	-1.0	-1.0	-1.0	-1.0	-1.0	-1.0	-1.0	-1.0	-1.0	-1.0	-1.0	-1.0	-1.0	105.0	10287.0	132.0	7.855605590897595E-4	25.238858928247925	0.6200239448721687
7	84	medium	api	A1	637.0	301.0	80.01219323999996	51.69848476000001	7.265051554718966E-5	938.0	134.12489155999987	30.528675044947494	25.553864678361276	25.92130546290261	46.50383971412313	19.4164878389476	18.864987203028782	11.40175425099138	19.784677818828637	24.301607910049544	13.038404810405298	27.273392220289185	1.0292340848145538	1.19467937351953	0.8615149031847986	0.6461325788799241	0.4725274725274725	87.0	4.0	27.80287754891569	8.0	167.0	408.0	12466.0	0.08333333333333333	0.1865671641791045	0.9542857142857143	-1.0	0.26278305884155667	35.154438943696405	13.341664064126334	1.0	0.32571428571428573	73.0	6630.0	116.0	8.26480328188517E-4	17.4928556845359	0.5729975394864368
7	88	small	api	A1	792.0	57.0	91.25483391999994	21.313708480000003	1.3100376075844832E-4	849.0	114.56854239999988	34.17601498127012	27.85677655436824	44.66881421158461	61.31385242626055	7.0710678118654755	-1.0	12.041594578792296	16.26871946026215	13.713000829598798	14.317821063276353	18.54487595942078	-1.0	1.2268474392422464	-1.0	0.23356251460262387	0.07196969696969698	103.0	7.0	30.610455730027933	58.0	31.0	9265.0	4758.0	0.7692307692307693	0.10482921083627797	0.34831460674157305	0.014070822252478429	-1.0	30.447820712289968	11.074638375981511	3.0	0.8202247191011236	91.0	4159.0	64.0	2.52706189522958E-4	19.697715603592208	0.5763608078468884
7	92	small	api	A1	785.0	87.0	91.74011527999991	24.727922040000003	7.20697371031059E-5	872.0	119.29646443999984	35.0	27.202941017470888	43.1523897340054	53.13010235415598	10.0	11.117385741647576	11.045361017187261	17.8	17.13050069478572	15.297058540778355	22.25	0.8994920417790612	1.2866255886641635	0.6991093988057218	0.2695431760089677	0.11082802547770701	158.0	10.0	30.675723300355934	149.0	43.0	8395.0	2385.0	0.5	0.22018348623853212	0.22395833333333334	0.07133861184131163	-1.0	24.244228076116833	11.415800951370644	1.0	0.2552083333333333	81.0	4860.0	82.0	4.072092417012165E-4	19.4164878389476	0.5547567953985029
7	96	medium	iso	A1	813.0	354.0	89.01219323999993	54.870057640000006	8.430714483114655E-5	1167.0	146.71067799999994	33.0	30.01666203960727	33.69006752597977	46.97493401088198	20.518284528683193	20.488456348667228	12.727922061357855	23.0	25.719048939596906	14.422205101855956	31.46136961064756	1.001455852969514	1.0993893976770697	0.9109200571567433	0.616433048583087	0.4354243542435424	98.0	3.0	31.304951684997057	21.0	115.0	2376.0	13586.0	0.1	0.11653813196229648	0.8455882352941176	-1.0	0.14504408650482073	123.28658635050886	43.78314886847576	6.0	0.9779411764705882	82.0	6093.0	78.0	6.363519204916532E-4	22.360679774997898	0.6775963568181181
7	98	medium	iso	A1	826.0	251.0	91.08326103999994	45.627416960000005	8.524228852984683E-5	1077.0	138.71067799999986	34.828149534535996	29.206163733020468	36.91135623449338	54.192802692985566	17.029386365926403	19.403559086959337	13.038404810405298	22.596664207485432	21.776225245253244	15.524174696260024	27.86305004154694	0.8776424103231372	1.1924931275777009	0.7359727196968281	0.5009418463834135	0.30387409200968524	159.0	4.0	31.38470965295043	41.0	175.0	4016.0	18666.0	0.5	0.20055710306406685	0.8101851851851852	-1.0	0.14270745346995808	63.252768770909015	21.43642061580576	7.0	0.6342592592592593	85.0	3222.0	54.0	4.216746620574262E-4	21.93171219946131	0.6297122440488424
7	108	medium	iso	A1	871.0	218.0	96.84062035999993	47.69848476000001	7.3562810831082E-5	1089.0	146.95331867999988	36.05551275463989	29.732137494637012	51.047537074425094	61.950481906177046	16.278820596099706	15.876473479671843	11.313708498984761	26.23731928145334	17.15315624690597	15.264337522473747	29.729274679363556	1.025342348031068	1.2126781251816647	0.8455189606701836	0.49254625365557747	0.2502870264064294	63.0	4.0	32.31098884280702	71.0	132.0	2920.0	6018.0	0.4444444444444444	0.18640955004591367	0.6502463054187192	-1.0	0.12528314268712945	41.94492223328244	18.162277660168378	1.0	0.35467980295566504	129.0	6793.0	80.0	0.0020816270747124332	18.439088914585774	0.5114083119567588
8	117	small	api	A1	960.0	131.0	100.32590171999992	31.384776280000004	6.420015938717275E-5	1091.0	134.12489155999987	37.20215047547655	32.202484376209235	46.6211459136534	53.74616226255521	11.0	16.12912537814922	12.041594578792296	20.590207560849013	17.948925717887118	16.1245154965971	25.533333333333335	0.6819960625330712	1.1552571547231618	0.5903413449938774	0.3128282501521087	0.13645833333333332	151.0	3.0	34.17601498127012	72.0	62.0	11773.0	8199.0	0.38461538461538464	0.1228230980751604	0.4626865671641791	0.02465907629410158	-1.0	53.882206770625814	16.766942869785655	6.0	0.8208955223880597	87.0	7125.0	124.0	2.8498381287955733E-4	21.633307652783937	0.5815069122696145
8	138	small	api	A1	697.0	128.0	83.42640679999995	31.142135600000003	5.799515655747875E-5	825.0	117.39696951999987	32.7566787083184	26.92582403567252	32.73522627210758	41.56857816314346	11.180339887498949	13.62389845115011	11.180339887498949	14.256634628876695	20.57504347001735	14.0	21.486496820831317	0.8206417515212117	1.2165525060596438	0.6745633644529093	0.37328870791064706	0.1836441893830703	91.0	4.0	29.614185789921695	32.0	59.0	2046.0	4928.0	0.5833333333333334	0.1103030303030303	0.6483516483516484	-1.0	0.05966632290322514	44.117107906832146	19.657367684656204	1.0	0.5824175824175825	93.0	5502.0	86.0	5.194608193110859E-4	16.76305461424021	0.5117446357583046
9	143	small	api	A1	916.0	202.0	95.66904747999993	40.213203400000005	5.436086436491609E-5	1118.0	138.7106779999999	36.359317925395686	30.01666203960727	49.63546342690262	67.53164010430778	13.601470508735444	18.937572024224703	13.601470508735444	23.982848132333615	16.091063002364386	14.560219778561036	25.95291528143831	0.718226734205241	1.2113045040590864	0.5929365669808543	0.42033661313923676	0.2205240174672489	101.0	3.0	32.984845004941285	19.0	128.0	1081.0	11229.0	0.4166666666666667	0.13148479427549195	0.8707482993197279	-1.0	0.14919729112872984	43.72783709144065	15.245323633762952	4.0	0.5714285714285714	84.0	7663.0	135.0	0.0016753160054507525	19.313207915827967	0.5311762986163825
9	147	medium	F	A1	954.0	327.0	98.32590171999992	52.870057640000006	4.7393101072494685E-5	1281.0	154.02438647999992	36.796738985948195	31.144823004794873	47.29061004263853	62.726709158520066	18.681541692269406	21.822599013513443	13.341664064126334	28.37207939536922	19.939108336059398	16.0	31.920670256512704	0.8560640133057036	1.1814720854340122	0.7245740494928661	0.5377022403573443	0.34276729559748426	105.0	3.0	34.36568055487916	397.0	257.0	11212.0	8353.0	0.5714285714285714	0.5105386416861827	0.3929663608562691	-1.0	0.009282182425774284	0.0	0.0	0.0	0.013761467889908258	124.0	19324.0	218.0	8.388790479195864E-4	18.35755975068582	0.4988909413330387
9	150	medium	iso	A1	669.0	263.0	80.18376611999994	46.213203400000005	7.16022452410123E-5	932.0	128.81118307999984	31.016124838541646	26.019223662515376	30.14138555207535	49.13822030863312	17.69180601295413	20.339879282139567	12.727922061357855	19.280293818552913	23.751669458544313	13.416407864998739	25.493253001798966	0.8698088011018479	1.1920465130258695	0.7296768973334277	0.5763411428048802	0.3931240657698057	144.0	3.0	28.460498941515414	35.0	149.0	2931.0	14428.0	0.4	0.19742489270386265	0.8097826086956522	-1.0	0.11964939674268472	103.55676760978719	37.5579054634094	4.0	0.4945652173913043	135.0	4629.0	56.0	0.001259759069290202	20.024984394500787	0.6456314094279466
10	171	medium	iso	A1	710.0	255.0	82.59797967999995	45.041630520000005	7.848104724933927E-5	965.0	130.46803731999984	33.54101966249684	26.476404589747453	34.38034472384487	53.13010235415598	17.88854381999832	17.852381199096236	12.529964086141668	22.45012249409789	22.095145057064563	14.142135623730951	28.06265311762236	1.0020256469150408	1.2668268287260214	0.7909728655831542	0.5453115281330091	0.3591549295774648	107.0	2.0	28.844410203711913	13.0	130.0	929.0	11679.0	0.25	0.14818652849740932	0.9090909090909091	-1.0	0.2132115020772157	70.10130680230817	25.970787385588423	2.0	0.7272727272727273	75.0	9944.0	107.0	3.0888920976315174E-4	18.384776310850235	0.5481281277625191
10	174	medium	E	A1	691.0	186.0	82.18376611999994	37.384776280000004	9.828120960348065E-5	877.0	121.98275595999986	31.400636936215164	27.294688127912362	22.38013505195957	35.8376529542783	14.142135623730951	15.747445988476706	12.041594578792296	14.84046329845463	24.47362640194021	14.422205101855956	25.347058464071623	0.8980590016996756	1.1504303250896624	0.7806287630932213	0.4548924689751128	0.2691751085383502	106.0	3.0	29.154759474226502	74.0	91.0	6202.0	7760.0	0.3	0.18814139110604333	0.5515151515151515	-1.0	0.04305310919682107	82.93608175488362	36.09766729860948	3.0	0.6303030303030303	140.0	10746.0	107.0	7.36128045266145E-4	20.024984394500787	0.6377254205122653
10	180	medium	F	A1	807.0	231.0	90.91168815999994	43.627416960000005	6.22579031111447E-5	1038.0	136.95331867999985	34.655446902326915	28.319604517012593	31.39945748334125	50.955877020994365	16.1245154965971	17.49353791473274	12.165525060596439	21.09336526694502	23.69383370438335	15.297058540778355	27.159034165927377	0.9217412495512027	1.2237263723618794	0.7532249613712061	0.4798878762785482	0.2862453531598513	117.0	4.0	31.953090617340916	57.0	144.0	4113.0	11324.0	0.5384615384615384	0.1936416184971098	0.7164179104477612	-1.0	0.056882938919876364	60.11337232632572	19.810249675906654	3.0	0.6169154228855721	120.0	12616.0	149.0	0.0018895753028286206	18.027756377319946	0.5201997950893394
10	181	medium	F	A1	715.0	201.0	83.42640679999995	39.798989840000004	1.0084864682457268E-4	916.0	125.63961019999985	32.202484376209235	26.832815729997478	34.695153531233956	40.700744802476265	15.524174696260024	16.753849061387886	13.0	17.793658194375983	23.25510696599781	14.142135623730951	27.286356137904892	0.9266034712010235	1.2001157351596459	0.7720950938767266	0.4770550640567685	0.2811188811188811	98.0	5.0	29.017236257093817	61.0	71.0	2279.0	2762.0	0.6153846153846154	0.14410480349344978	0.5378787878787878	0.027397746906793426	-1.0	79.49436056563539	36.74619938484236	2.0	0.3106060606060606	118.0	7247.0	89.0	9.152940128435387E-4	19.72308292331602	0.612470848301604
10	184	small	api	A1	664.0	91.0	82.84062035999997	29.798989840000004	8.083660067547515E-5	755.0	115.05382375999986	29.5296461204668	27.294688127912362	16.205998688994264	23.106326858271565	11.045361017187261	13.25639040831709	8.0	8.330611176186736	24.327077740850747	14.317821063276353	21.227803204906774	0.8332102991065634	1.0818825253500113	0.7701485878395187	0.35971471133971133	0.13704819277108435	76.0	3.0	29.120439557122072	70.0	62.0	6843.0	6836.0	0.5555555555555556	0.17483443708609273	0.4696969696969697	-1.0	0.04285785843246806	44.78562429670447	17.429553284237727	5.0	0.5757575757575758	69.0	7128.0	110.0	6.765638546123199E-4	15.264337522473747	0.5169156941536843
10	185	large	iso	A1	688.0	401.0	81.59797967999995	60.69848476000001	7.824177320251624E-5	1089.0	144.71067799999992	29.966648127543394	27.730849247724095	10.988651096493978	19.290046219188735	22.627416997969522	21.668535913571617	12.041594578792296	11.479428681375198	35.37576477505505	14.212670403551895	34.74924753259605	1.044252232279216	1.0806249696807535	0.9663410170761805	0.7438723973073746	0.5828488372093024	58.0	3.0	28.600699292150182	31.0	247.0	1326.0	11266.0	0.4	0.25528007346189163	0.8884892086330936	-1.0	0.11416483025617186	97.47808994015077	42.39423238134883	2.0	0.1906474820143885	172.0	11864.0	97.0	8.519868100667339E-4	17.46424919657298	0.5827895439704175
10	187	small	api	A1	687.0	135.0	81.84062035999997	31.142135600000003	6.45720011217596E-5	822.0	115.39696951999987	31.064449134018133	27.459060435491963	28.73979529168804	42.78524487268078	12.36931687685298	13.944357707607981	12.36931687685298	15.580511275507542	21.34086129336643	13.416407864998739	22.937737043666072	0.887048162146926	1.1313005121568565	0.7840959609005599	0.3805217441291645	0.1965065502183406	92.0	3.0	29.068883707497267	50.0	83.0	3353.0	8077.0	0.5384615384615384	0.16180048661800486	0.6240601503759399	-1.0	0.1043867367698233	39.7719885126795	13.6099386061228	2.0	0.5112781954887218	66.0	6238.0	128.0	9.634904251289292E-4	17.4928556845359	0.5631149488300368
10	189	medium	iso	A1	701.0	242.0	82.35533899999996	44.213203400000005	6.294379245912143E-5	943.0	129.39696951999986	32.0	27.0	36.02737338510361	59.03624346792648	17.4928556845359	17.65764230273237	12.206555615733702	23.0	20.0	13.601470508735444	26.82237871628838	0.9906676885072607	1.1851851851851851	0.8358758621780012	0.5368589812981042	0.34522111269614836	99.0	3.0	28.653097563788805	46.0	126.0	1818.0	5888.0	0.2727272727272727	0.1823966065747614	0.7325581395348837	-1.0	0.17647960624417577	33.25794926769819	16.038404810405297	1.0	0.21511627906976744	88.0	6815.0	98.0	4.385400905519723E-4	18.110770276274835	0.5659615711335886
11	198	small	api	A1	757.0	90.0	85.94112543999996	24.727922040000003	6.106547091797553E-5	847.0	112.6690474799999	32.57299494980466	28.460498941515414	26.56505117707799	31.5200087591542	9.219544457292887	12.730787220648118	13.601470508735444	12.065209250964404	21.18726032312814	15.556349186104045	23.078222749784107	0.7241928010814342	1.1444983806060525	0.632760005040766	0.2877309543411073	0.11889035667107001	64.0	5.0	30.610455730027933	50.0	24.0	8230.0	3766.0	0.5	0.08736717827626919	0.32432432432432434	0.025866781809827065	-1.0	19.27935940109173	7.280109889280518	3.0	0.8513513513513513	80.0	5585.0	68.0	0.0018340814202480276	22.135943621178654	0.6795796227915297
11	199	small	api	A1	731.0	70.0	86.01219323999997	21.727922040000003	9.607354249788064E-5	801.0	109.7401152799999	32.01562118716424	27.0	18.43494882292201	27.954970688696157	8.06225774829855	11.952839862254889	11.661903789690601	7.808688094430304	22.0	15.811388300841896	16.65755733119535	0.6745056272156577	1.1857637476727498	0.5688364385734362	0.2526144401337674	0.09575923392612859	101.0	8.0	31.32091952673165	71.0	23.0	9257.0	2219.0	0.6363636363636364	0.11735330836454431	0.24468085106382978	0.07052754245151176	-1.0	58.97713320484622	28.863121888888486	2.0	0.44680851063829785	74.0	3320.0	56.0	3.505304613634628E-4	21.213203435596427	0.6625891564490793
11	205	small	api	A1	692.0	60.0	84.84062035999995	20.142135600000003	9.316422227933539E-5	752.0	107.39696951999989	31.240998703626616	25.612496949731394	33.09169993868244	43.069412558832994	8.06225774829855	-1.0	11.045361017187261	12.931724873222494	17.02294004585806	13.601470508735444	18.936930990189627	-1.0	1.2197560731756085	-1.0	0.23741146062501536	0.08670520231213873	95.0	9.0	28.231188426986208	69.0	19.0	7502.0	1967.0	0.5	0.11702127659574468	0.2159090909090909	0.0644407838534816	-1.0	64.35373064557069	28.484877474313166	1.0	0.5795454545454546	139.0	4584.0	48.0	0.004285088156246347	17.029386365926403	0.5450973743662536
11	207	small	api	A1	723.0	156.0	85.25483391999997	36.798989840000004	5.304046395948597E-5	879.0	124.46803731999985	31.04834939252005	26.92582403567252	22.526060546728985	37.551282126177966	13.0	15.875064553494486	10.770329614269007	13.720536142337696	23.769003286662638	15.132745950421556	22.512195121951226	0.8188943078746969	1.1531067480566546	0.7101634859520073	0.4316352299100229	0.2157676348547718	101.0	4.0	30.4138126514911	107.0	119.0	6210.0	7728.0	0.8181818181818182	0.2571103526734926	0.5265486725663717	-1.0	0.058809887707657736	72.84152406097253	26.63607792295329	5.0	0.2743362831858407	72.0	4033.0	74.0	0.00104819032701636	18.110770276274835	0.583308634134282
11	210	medium	api	A1	703.0	303.0	82.42640679999997	50.870057640000006	7.009231158147177E-5	1006.0	136.12489155999987	31.906112267087632	26.92582403567252	31.9543629370514	42.28015506853251	18.681541692269406	19.402841170832346	12.649110640673518	19.149935751660653	26.108764547693493	14.7648230602334	28.46489270318355	0.9628250588554399	1.1849632614703642	0.812535789219926	0.6171572875114099	0.4310099573257468	113.0	3.0	29.68164415931166	39.0	165.0	3559.0	17097.0	0.46153846153846156	0.20278330019880716	0.8088235294117647	-1.0	0.22207421075977374	63.21980383929642	23.297058540778355	4.0	0.6176470588235294	121.0	2590.0	33.0	7.661571468400021E-4	15.264337522473747	0.4784142108789447
11	211	medium	iso	A1	779.0	295.0	88.42640679999995	49.041630520000005	1.0261254147110035E-4	1074.0	139.8822508799999	34.23448553724738	27.16615541441225	35.01059257376331	47.3111314527614	18.439088914585774	20.01983426049783	13.45362404707371	22.024575166454373	25.28881947113986	14.7648230602334	29.963519486201886	0.9210410373361029	1.2601888274218305	0.7308754190595577	0.5546039050407285	0.37869062901155326	92.0	3.0	30.59411708155671	30.0	194.0	1688.0	15698.0	0.45454545454545453	0.2085661080074488	0.8660714285714286	-1.0	0.21370694272389584	85.20137872620037	34.46693027339916	1.0	0.4955357142857143	78.0	5333.0	78.0	3.150529706285104E-4	15.132745950421556	0.4420322289919331
11	222	medium	api	A1	750.0	355.0	86.18376611999996	55.284271200000006	9.705867379201871E-5	1105.0	143.8822508799999	33.015148038438355	28.0178514522438	28.35147494382926	48.71063859981035	20.518284528683193	22.42664681783689	12.727922061357855	21.2932560284607	25.7335934994494	14.317821063276353	28.3386130130929	0.9149064813543194	1.1783611635857376	0.776422806205078	0.6414696605741698	0.47333333333333333	60.0	4.0	30.083217912982647	124.0	235.0	3297.0	6933.0	0.5	0.3248868778280543	0.6545961002785515	-1.0	0.16385466841072105	24.73863375370596	12.36931687685298	1.0	0.036211699164345405	144.0	7115.0	70.0	0.0010461655564031498	17.26267650163207	0.5228713947165632
11	225	small	api	A1	777.0	145.0	89.66904747999993	33.798989840000004	7.944123089386794E-5	922.0	125.88225087999984	34.539832078341085	26.92582403567252	37.836452534167634	50.78782268719596	13.601470508735444	14.200466764078177	11.40175425099138	19.108373153147628	20.612182537652757	15.264337522473747	24.662006966388443	0.9578185516508536	1.2827771596732265	0.7466757140381635	0.3769303989488529	0.1866151866151866	89.0	3.0	30.610455730027933	95.0	85.0	4434.0	4468.0	0.8333333333333334	0.19522776572668113	0.4722222222222222	-1.0	0.022677896719938435	22.693381779663092	11.334208176545639	2.0	0.18888888888888888	78.0	3695.0	50.0	0.00132090472103313	21.18962010041709	0.6134835876548596
11	228	small	api	A1	745.0	74.0	85.59797967999995	22.899494920000002	1.7140869154762064E-4	819.0	110.91168815999991	33.24154027718932	26.570660511172846	16.741970385293115	35.19750328475476	8.246211251235321	13.904385869453915	12.649110640673518	9.415929508380325	21.602774976505966	15.033296378372908	16.33584887111807	0.5930654779475841	1.251061871917388	0.47404967832537886	0.2675237780798989	0.09932885906040269	98.0	7.0	31.144823004794873	44.0	10.0	7027.0	1121.0	0.15384615384615385	0.06593406593406594	0.18518518518518517	0.08946964728578401	-1.0	76.91284466196534	33.871043176307104	3.0	0.8518518518518519	92.0	5831.0	77.0	3.97605027293139E-4	21.02379604162864	0.6324555320336759
12	232	medium	E	A1	912.0	326.0	96.91168815999993	53.870057640000006	3.848359315560827E-5	1238.0	153.19595935999993	36.235341863986875	30.4138126514911	30.897365160266503	42.73047939233112	21.18962010041709	18.91290451451635	12.36931687685298	23.430163931854427	29.197260145431454	16.1245154965971	34.52972642083323	1.1203789499467562	1.191410701420572	0.9403801297158726	0.5558674981603999	0.3574561403508772	87.0	4.0	33.61547262794322	634.0	200.0	15228.0	4420.0	0.7692307692307693	0.6736672051696284	0.23980815347721823	0.2625245047282678	-1.0	0.0	0.0	0.0	0.01079136690647482	87.0	7367.0	113.0	8.282390355348032E-4	22.825424421026653	0.6299215971717408
12	233	medium	iso	B	835.0	383.0	90.01219323999995	59.11269832000001	1.1431058195361451E-4	1218.0	151.53910511999993	35.510561809129406	28.442925306655784	29.797591290823853	46.58235392261861	21.633307652783937	22.119152421661592	14.7648230602334	23.626773479666593	28.056185901991736	15.620499351813308	32.52750021628266	0.9780351091390889	1.2484848666680484	0.7833776245516417	0.6567187865580337	0.45868263473053894	99.0	3.0	32.7566787083184	13.0	225.0	826.0	17598.0	0.14285714285714285	0.19540229885057472	0.9453781512605042	-1.0	0.1726260835465529	115.08558181341252	48.209372712298546	4.0	0.47058823529411764	203.0	8396.0	51.0	0.002432997508946752	21.095023109728988	0.5940492640785444
12	234	medium	iso	A1	925.0	420.0	96.49747459999992	61.69848476000001	1.2630386716896982E-4	1345.0	160.61017291999997	37.64306044943742	30.675723300355934	24.07549825507884	45.25063610695381	21.470910553583888	25.02964177291256	14.317821063276353	22.739915133887393	30.740921437019818	16.278820596099706	32.019336992801065	0.8578193307113176	1.2271286998145743	0.6990459361279209	0.6393792688953961	0.4540540540540541	106.0	3.0	33.83784863137726	24.0	314.0	1288.0	22306.0	0.5714285714285714	0.2513011152416357	0.9289940828402367	-1.0	0.1792645955942253	69.36758951599737	22.150862002937608	6.0	0.3698224852071006	88.0	4455.0	61.0	4.337216829953225E-4	21.02379604162864	0.5585038992742909
12	239	large	iso	A1	791.0	513.0	88.42640679999995	68.76955256	6.061370590084447E-5	1304.0	160.02438647999992	32.38826948140329	29.427877939124322	33.81824578980331	47.1708223427633	24.20743687382041	26.534660471653037	12.806248474865697	25.3486837409267	28.544361973284563	15.231546211727817	34.564009866794024	0.9122949547321776	1.100598199720787	0.8289082745761528	0.7777037996753706	0.6485461441213654	101.0	3.0	31.016124838541646	19.0	154.0	1505.0	12587.0	0.09090909090909091	0.13266871165644173	0.8901734104046243	-1.0	0.17196820523232353	83.94321092748035	32.413981791913024	5.0	0.6069364161849711	166.0	7130.0	55.0	0.0022701490784628907	21.213203435596427	0.6549656333993588
12	240	medium	E	A1	781.0	300.0	87.42640679999997	50.455844080000006	7.265473433220104E-5	1081.0	140.71067799999986	33.24154027718932	27.586228448267445	36.17962044797895	40.209869277636784	19.1049731745428	19.261431312414583	12.041594578792296	20.727078055188638	27.40497858986884	15.297058540778355	32.10567443234144	0.991877128166953	1.2050048936384075	0.8231312033696944	0.577123616614197	0.38412291933418696	86.0	3.0	31.38470965295043	91.0	91.0	2866.0	2957.0	0.3076923076923077	0.1683626271970398	0.5	0.06143253142261458	-1.0	0.0	0.0	0.0	0.03296703296703297	70.0	5216.0	80.0	6.22897346442034E-4	19.79898987322333	0.5956098817361238
12	243	medium	iso	A1	1003.0	252.0	101.08326103999993	45.213203400000005	2.9995068667448657E-5	1255.0	148.71067799999992	36.71511950137164	34.0	71.86820062079212	74.35775354279127	16.97056274847714	17.95287812080871	12.727922061357855	31.81250710504605	10.352941176470589	16.278820596099706	33.0360288170355	0.9452836828879825	1.0798564559226953	0.8753790170011757	0.4472867508905215	0.25124626121635096	115.0	4.0	32.802438933713454	104.0	97.0	5726.0	5890.0	0.5	0.1601593625498008	0.48258706467661694	-1.0	0.05300852499049386	42.0234640377507	15.36931687685298	3.0	0.4079601990049751	161.0	7509.0	68.0	1.770821234876634E-4	15.0	0.40855103302713247
12	248	medium	E	A1	868.0	387.0	94.08326103999993	58.11269832000001	7.232330303019824E-5	1255.0	154.6101729199999	36.71511950137164	29.5296461204668	40.6676860168115	54.70392948473797	21.02379604162864	22.594111665473665	12.529964086141668	27.127788593001597	24.24681952093375	15.297058540778355	33.23762040867003	0.9304988995763598	1.2433308327364152	0.7483920410213334	0.6176730874081111	0.44585253456221197	91.0	3.0	32.55764119219941	407.0	261.0	9124.0	6068.0	0.5833333333333334	0.5322709163346614	0.3907185628742515	-1.0	0.015702539129640262	0.0	0.0	0.0	0.0	92.0	6579.0	81.0	5.056542785413791E-4	25.059928172283335	0.6825506361581397
13	253	medium	F	A1	818.0	229.0	90.01219323999996	43.041630520000005	4.7047911315334134E-5	1047.0	135.88225087999987	34.92849839314596	29.120439557122072	29.185915816110054	44.84802216143612	15.264337522473747	19.129219432294672	12.206555615733702	17.865068030592692	22.66449305153369	14.560219778561036	25.332304824530905	0.7979592464031185	1.1994495592908518	0.6652711989613755	0.47817555567430614	0.27995110024449876	82.0	3.0	31.32091952673165	33.0	136.0	3178.0	12764.0	0.45454545454545453	0.16141356255969436	0.8047337278106509	-1.0	0.06102067494861567	49.41663362749169	20.038404810405297	5.0	0.6331360946745562	98.0	7078.0	117.0	3.654953850831962E-4	20.396078054371138	0.5839380160234279
13	254	small	api	A1	866.0	112.0	94.25483391999994	27.970562720000004	8.898364471413352E-5	978.0	124.22539663999986	35.12833614050059	30.14962686336267	24.063861444018244	33.953696552864926	10.295630140987	13.807094511068005	11.661903789690601	11.55762112888431	23.383373969934745	16.76305461424021	20.69319721406297	0.7456768064225132	1.1651333629998575	0.6399926653053917	0.2967546761977258	0.12933025404157045	76.0	4.0	33.24154027718932	95.0	23.0	5883.0	1154.0	0.5454545454545454	0.12065439672801637	0.19491525423728814	0.07647319259984516	-1.0	17.832825753088922	6.385164807134504	1.0	0.3220338983050847	114.0	17391.0	243.0	0.0028244351856146536	22.090722034374522	0.6288576249674808
13	256	small	api	A1	814.0	68.0	90.25483391999994	22.727922040000003	9.688349310654956E-5	882.0	115.39696951999989	33.301651610693426	29.732137494637012	31.20051460398065	25.402381318770807	7.280109889280518	-1.0	13.152946437965905	10.449932155564753	19.642045584692323	15.297058540778355	24.36036770643866	-1.0	1.1200557516828473	-1.0	0.25181944337901696	0.08353808353808354	90.0	3.0	31.38470965295043	65.0	45.0	4810.0	3370.0	0.6428571428571429	0.12471655328798185	0.4090909090909091	0.007613472434185245	-1.0	22.05500215179373	8.81913190966076	1.0	0.44545454545454544	192.0	12306.0	107.0	0.0029161025621733594	16.278820596099706	0.48882922644210375
13	257	small	api	A1	795.0	86.0	90.66904747999992	25.727922040000003	4.4838879787163E-5	881.0	118.81118307999985	32.202484376209235	29.5296461204668	15.255118703057775	25.76932762433873	10.0	10.643716008809633	10.04987562112089	7.949697203770072	23.434076967159434	15.297058540778355	18.285714285714278	0.9395214971653847	1.0905137245749081	0.861540277754522	0.28375639487858473	0.10817610062893082	97.0	3.0	31.32091952673165	67.0	17.0	4525.0	921.0	0.0	0.09534619750283768	0.20238095238095238	0.054848920825637415	-1.0	20.47213595499958	9.47213595499958	1.0	0.4166666666666667	76.0	5646.0	111.0	4.892372083852107E-4	15.811388300841896	0.4909990209489284
13	266	medium	iso	A1	771.0	227.0	87.66904747999995	42.213203400000005	4.8815975217339926E-5	998.0	132.71067799999986	33.06055050963308	29.017236257093817	3.548681973904446	19.73036125473104	15.231546211727817	18.73493725220321	11.704699910719626	6.200743691193761	29.77540632556895	16.1245154965971	18.367452784730606	0.8130022538472395	1.1393418110779174	0.7135718587190861	0.4815063538774065	0.29442282749675747	72.0	3.0	31.78049716414141	45.0	121.0	5035.0	15128.0	0.8333333333333334	0.16633266533066132	0.7289156626506024	-1.0	0.08309964047193386	53.370631195852425	17.535651805564925	8.0	0.7349397590361446	77.0	7292.0	131.0	0.0010347909195896213	19.235384061671343	0.5818228603321834
13	267	small	api	A1	688.0	98.0	84.01219323999995	27.727922040000003	9.013252732714552E-5	786.0	114.56854239999987	30.870698080866262	27.313000567495326	30.379126011368356	30.615361945594827	10.04987562112089	13.40975405897593	11.180339887498949	11.888296112988373	21.82111037295873	15.033296378372908	23.343698436401056	0.7494451857149403	1.1302565605920605	0.6630752802906622	0.33004640125021956	0.14244186046511628	90.0	3.0	29.274562336608895	68.0	65.0	4902.0	5048.0	0.75	0.1692111959287532	0.48872180451127817	-1.0	0.002460387770228148	33.47698061123528	13.195414483041159	3.0	0.43609022556390975	187.0	8637.0	78.0	0.0013119728552136445	18.788294228055936	0.6086125483408155
13	268	medium	iso	A1	794.0	342.0	87.08326103999994	54.284271200000006	5.87590629726263E-5	1136.0	143.78174579999987	32.64965543462902	29.068883707497267	16.762554461832735	15.461217740441896	19.4164878389476	21.035615691842118	13.152946437965905	9.188458377475332	33.988233257996804	15.297058540778355	34.46713817564663	0.9230292149935769	1.1231822922119372	0.8217982258034098	0.6233605695480975	0.43073047858942065	71.0	3.0	31.622776601683793	48.0	214.0	3513.0	18667.0	0.7142857142857143	0.2306338028169014	0.816793893129771	-1.0	0.16496950148472636	103.04440069619557	43.363934377407766	4.0	0.48854961832061067	102.0	7371.0	106.0	8.137726714348332E-4	21.95449840010015	0.6724266491588966
13	274	small	api	A1	669.0	58.0	82.35533899999997	19.72792204	1.628288502783468E-4	727.0	104.08326103999993	31.400636936215164	25.80697580112788	35.40686573726966	45.364936335730654	7.0710678118654755	-1.0	12.165525060596439	12.802288081499489	16.39091706287852	13.038404810405298	17.990944685885573	-1.0	1.2167499662956562	-1.0	0.2395463643225366	0.08669656203288491	87.0	4.0	27.85677655436824	43.0	1.0	6256.0	84.0	0.15384615384615385	0.06052269601100413	0.022727272727272728	0.06941580160837466	-1.0	65.9994505162684	30.288879403716656	2.0	1.1363636363636365	178.0	6364.0	61.0	0.003647769922662203	15.0	0.4776973164738615
13	275	small	api	A1	849.0	78.0	95.74011527999993	23.313708480000003	1.1889034079506576E-4	927.0	121.88225087999984	38.28837943815329	27.65863337187866	26.565051177077986	49.23639479905884	9.0	11.065224369098575	12.0	14.312436515762624	20.49992826386301	17.08800749063506	18.896551724137932	0.8133590155780259	1.384319280108836	0.5875516055184027	0.24351034476840897	0.09187279151943463	89.0	3.0	34.438350715445125	89.0	48.0	6127.0	3497.0	0.6923076923076923	0.14778856526429343	0.35036496350364965	0.014091400974245327	-1.0	38.244960426139	17.038404810405297	1.0	0.27007299270072993	75.0	3885.0	79.0	7.518811549483325E-4	22.80350850198276	0.5955725689256961
13	277	small	api	A1	969.0	186.0	100.66904747999992	38.213203400000005	8.347579768329212E-5	1155.0	141.29646443999988	37.57658845611187	30.870698080866262	43.63607246839709	57.67231593632357	13.038404810405298	16.79037947186273	13.892443989449804	21.9285473709888	18.98240196787789	15.811388300841896	25.95083469510619	0.776540210556588	1.217225096681631	0.6379594149624196	0.3795923807423715	0.19195046439628483	120.0	3.0	34.23448553724738	21.0	130.0	677.0	5503.0	0.46153846153846156	0.13073593073593073	0.8609271523178808	-1.0	0.11554106894131488	24.924734265999206	9.219544457292887	1.0	0.2052980132450331	195.0	9146.0	75.0	9.407357825410935E-4	23.706539182259394	0.6308858828402636
13	284	small	api	A1	762.0	184.0	89.42640679999995	38.798989840000004	8.168069190170111E-5	946.0	130.22539663999987	34.20526275297414	26.92582403567252	27.973679912416458	34.908942761111064	14.866068747318506	14.77653405112268	10.770329614269007	14.997692130150199	26.405877088776776	16.278820596099706	26.207193358674907	1.0060592487985385	1.2703515668696899	0.7919534048968808	0.4338650207289781	0.24146981627296588	70.0	3.0	32.14031735997639	64.0	101.0	3098.0	5411.0	0.7272727272727273	0.1744186046511628	0.6121212121212121	-1.0	0.06353395510229963	43.97207155755321	16.89941635669019	2.0	0.41818181818181815	97.0	4156.0	64.0	8.107038738213471E-4	23.08679276123039	0.6749485577105528
14	286	small	E	A1	788.0	96.0	91.84062035999993	27.556349160000003	1.048800687354867E-4	884.0	121.39696951999986	32.7566787083184	28.635642126552707	21.161259816828274	30.774036101248207	9.486832980505138	16.15625322969314	9.219544457292887	10.715372065815247	23.39741490828087	16.1245154965971	20.942631296586818	0.5871926396319133	1.143912839933993	0.5133193886221226	0.30004532909276643	0.1218274111675127	99.0	4.0	31.400636936215164	515.0	44.0	7663.0	622.0	0.8	0.6323529411764706	0.07871198568872988	0.20751884628178804	-1.0	0.0	0.0	0.0	0.0	102.0	7741.0	103.0	0.003103835663809452	21.18962010041709	0.6468793826474261
14	287	medium	iso	A1	702.0	227.0	82.66904747999996	43.627416960000005	7.345502270935841E-5	929.0	128.71067799999986	32.55764119219941	26.90724809414742	30.415690000988747	42.51044707800085	16.0	16.656339580003845	12.0	18.060276434918165	24.30571858228234	14.317821063276353	26.727272727272727	0.960595208998273	1.2099952056888719	0.7938834835724733	0.527735812736378	0.32336182336182334	77.0	3.0	30.083217912982647	21.0	107.0	1022.0	6185.0	0.38461538461538464	0.1377825618945102	0.8359375	-1.0	0.14547580039168592	43.77050663912758	17.242640687119284	4.0	0.46875	88.0	3790.0	52.0	7.137618532010356E-4	19.4164878389476	0.5963726832765655
14	290	small	api	A1	880.0	211.0	94.84062035999993	41.870057640000006	4.1082665917548735E-5	1091.0	138.71067799999986	36.05551275463989	30.066592756745816	32.924711416806474	40.04972776570827	15.0	16.453242741771312	12.806248474865697	18.416046514677607	24.811590925367675	16.1245154965971	28.620689655172406	0.9116743875611927	1.199188516182978	0.7602427602150961	0.4414781080202546	0.23977272727272728	108.0	4.0	34.0147027033899	54.0	140.0	3794.0	8824.0	0.6363636363636364	0.1778185151237397	0.7216494845360825	-1.0	0.05594192637229856	54.375689954143276	18.889011005163916	2.0	0.5051546391752577	112.0	3958.0	45.0	0.0019454539374851967	22.090722034374522	0.612686392361227
14	296	small	api	A1	784.0	166.0	89.49747459999992	36.798989840000004	7.36507339102997E-5	950.0	128.71067799999983	33.94112549695428	28.284271247461902	26.56505117707799	45.0	13.0	15.667694906250823	12.0	16.263455967290593	23.33452377915607	15.811388300841896	23.000000000000004	0.8297327767605104	1.2	0.6914439806337587	0.41117349963749744	0.21173469387755103	94.0	4.0	31.38470965295043	130.0	109.0	7443.0	6561.0	0.7692307692307693	0.25157894736842107	0.4560669456066946	-1.0	0.005023922932850324	47.17085593762165	17.61577310586391	4.0	0.401673640167364	110.0	8983.0	89.0	0.0012475472656544252	21.93171219946131	0.6461692674696177
14	299	small	api	A1	748.0	158.0	87.42640679999995	34.384776280000004	7.644628236604379E-5	906.0	124.22539663999987	32.7566787083184	27.65863337187866	25.551072454292687	44.81027956917469	13.038404810405298	14.525157214307079	10.816653826391969	15.813569031601988	23.10309375768688	15.524174696260024	22.438185022557956	0.897642938939253	1.1843202181356896	0.7579393859815103	0.3932996624081778	0.21122994652406418	71.0	3.0	30.805843601498726	54.0	93.0	3685.0	6767.0	0.6	0.16225165562913907	0.6326530612244898	-1.0	0.028362927392322133	45.61761372074259	15.347396147432008	2.0	0.4557823129251701	111.0	17564.0	216.0	9.80966783904924E-4	20.0	0.6105625108726637
14	301	medium	iso	A1	930.0	387.0	96.32590171999992	58.11269832000001	4.377836848143456E-5	1317.0	156.8528135999999	36.069377593742864	31.827660925679098	45.0	48.84961370798169	21.02379604162864	22.12731616274596	13.152946437965905	27.724348650071384	25.198207366628466	16.0	36.81925751598712	0.9501286051592994	1.1332713917610413	0.8383945911515969	0.6032925441894328	0.4161290322580645	106.0	3.0	32.55764119219941	28.0	267.0	1381.0	15708.0	0.14285714285714285	0.22399392558845863	0.9050847457627119	-1.0	0.19765623339143978	57.79500035034797	20.273860229000682	2.0	0.376271186440678	191.0	11003.0	52.0	0.0019926618722831135	19.209372712298546	0.5325673464249323
14	306	small	api	A1	1059.0	190.0	104.08326103999991	36.798989840000004	8.80797860035155E-5	1249.0	143.29646443999994	39.45883931389772	32.38826948140329	32.160143340604954	48.03556912505557	14.212670403551895	16.172827276315537	13.601470508735444	19.843462545139314	23.712288810026436	17.46424919657298	26.687100541921186	0.8787993688874539	1.2183065024994377	0.7213286369928568	0.35355339054814877	0.1794145420207743	86.0	3.0	35.73513677041127	98.0	91.0	6007.0	7401.0	0.5833333333333334	0.1513210568454764	0.48148148148148145	-1.0	0.06975884842904738	71.71014768362302	30.40175425099138	2.0	0.42857142857142855	127.0	8294.0	86.0	0.0021372511077781915	24.515301344262525	0.6212879489242361
14	308	medium	F	A1	756.0	219.0	86.84062035999995	43.455844080000006	4.728030864106622E-5	975.0	132.7106779999999	31.25699921617557	28.284271247461902	27.24846742664475	27.908424579475824	17.08800749063506	16.05678347681225	11.180339887498949	14.812682330695278	28.14284989122459	14.866068747318506	31.646989872656135	1.06422357350163	1.1051018052650172	0.9630095330867874	0.5004091852390359	0.2896825396825397	90.0	3.0	30.083217912982647	39.0	81.0	3356.0	7223.0	0.8181818181818182	0.12307692307692308	0.675	-1.0	0.045326518956135674	53.031233719081875	18.4235696175398	1.0	0.775	125.0	4681.0	40.0	0.0024967655332426854	18.0	0.5758710193358856
14	309	medium	iso	A1	889.0	367.0	95.66904747999993	55.455844080000006	6.118340875627239E-5	1256.0	153.53910511999993	36.138621999185304	30.083217912982647	47.13161324300316	65.32691424128149	20.615528128088304	22.4451147021396	13.601470508735444	30.078623363793586	18.54854761927549	15.264337522473747	33.100559933872944	0.918486200746531	1.2012884427363537	0.7645842314559841	0.579663386860764	0.4128233970753656	92.0	3.0	31.78049716414141	46.0	209.0	3443.0	15681.0	0.4166666666666667	0.20302547770700638	0.8196078431372549	-1.0	0.11341281765886926	80.25482311863487	27.680574847091087	4.0	0.5490196078431373	156.0	4919.0	41.0	0.0010204185977514871	20.248456731316587	0.5602996354363777
15	316	medium	iso	A1	929.0	309.0	96.32590171999992	50.041630520000005	8.731420163534943E-5	1238.0	149.1959593599999	38.27531841800928	29.68164415931166	27.798686179911467	48.79899898158918	18.681541692269406	20.7765361833727	14.560219778561036	22.1291431399685	27.592811085671112	17.11724276862369	29.41127474600778	0.899165362666184	1.2895282421880807	0.6972824116984625	0.519503369565758	0.3326157158234661	138.0	3.0	35.4400902933387	36.0	95.0	3309.0	10288.0	0.5333333333333333	0.10581583198707593	0.7251908396946565	-1.0	0.12726774631727353	113.06617110216358	44.5768818181683	3.0	0.8931297709923665	141.0	11021.0	119.0	6.040655183351128E-4	18.384776310850235	0.48032980705915806
15	317	small	api	A1	984.0	139.0	101.08326103999991	32.213203400000005	5.2910287129735854E-5	1123.0	135.29646443999988	39.35733730830886	31.304951684997057	45.0	62.208131755866134	12.206555615733702	13.935285257907926	12.806248474865697	22.33382794964718	16.994116628998402	15.811388300841896	25.246029144070413	0.8759458733581924	1.2572240233538172	0.6967301428280752	0.31867989881383857	0.14126016260162602	110.0	3.0	34.20526275297414	116.0	89.0	6955.0	5931.0	0.45454545454545453	0.182546749777382	0.43414634146341463	0.009380347060902608	-1.0	40.82003002418696	17.97211435474371	3.0	0.4	148.0	6235.0	64.0	0.003513106244326419	23.853720883753127	0.6060806577663802
15	318	small	api	A1	1152.0	56.0	108.32590171999989	19.727922040000003	5.6545749457710696E-5	1208.0	130.46803731999984	39.05124837953327	35.05709628591621	73.74669258062944	77.60200434555323	6.082762530298219	-1.0	14.142135623730951	22.688135124109166	6.332526749774937	17.46424919657298	23.22986035277682	-1.0	1.1139327701599082	-1.0	0.18211638884846407	0.04861111111111111	129.0	8.0	35.84689665786984	85.0	1.0	7473.0	57.0	0.06666666666666667	0.07119205298013245	0.011627906976744186	0.09473716835286142	-1.0	85.5141069369761	28.861739379323623	3.0	0.5697674418604651	82.0	6748.0	112.0	4.927550188617959E-4	21.02379604162864	0.53836424990314
15	322	small	api	A1	841.0	102.0	94.08326103999991	29.798989840000004	8.122319282234833E-5	943.0	126.7106779999998	34.48187929913333	29.120439557122072	9.679703526277848	16.858398767738265	11.0	11.466765275204443	10.0	6.35116195669487	27.472112789737807	17.11724276862369	21.900000000000016	0.9592940760535346	1.184112596634895	0.810137548388331	0.3167299848092089	0.12128418549346016	144.0	3.0	33.734255586866	87.0	61.0	13123.0	7706.0	0.8181818181818182	0.1569459172852598	0.41216216216216217	0.03634696228072055	-1.0	56.79771448729582	22.767451737032022	5.0	0.7094594594594594	278.0	7313.0	45.0	0.0024415495219056267	16.76305461424021	0.4861409805660312
15	324	medium	api	A1	1062.0	500.0	103.39696951999989	67.35533899999999	8.569811744169253E-5	1562.0	173.58073564	39.59797974644666	33.24154027718932	34.99202019855866	31.504266719204196	25.709920264364882	24.178434564736417	15.297058540778355	23.33452377915607	36.911646986526065	17.26267650163207	44.654072038107415	1.063340978322149	1.1912197634722477	0.8926488721297329	0.6514246917746614	0.4708097928436911	155.0	3.0	36.05551275463989	112.0	347.0	2864.0	11802.0	0.375	0.293854033290653	0.7559912854030502	-1.0	0.13959931193754374	47.337730488336305	20.223748416156685	3.0	0.06753812636165578	116.0	8420.0	99.0	0.0017636630316049237	26.90724809414742	0.679510628230016
15	329	medium	E	A1	679.0	297.0	81.01219323999999	49.627416960000005	1.2466295797987017E-4	976.0	133.0538237599999	31.38470965295043	26.419689627245813	27.79342741195856	40.112990165078486	18.24828759089466	19.63397489850068	12.165525060596439	18.289160752074668	27.55520637340251	15.033296378372908	28.386225141391694	0.9294240053392431	1.1879287794730315	0.7823903430907181	0.6125919441901535	0.4374079528718704	155.0	3.0	29.614185789921695	59.0	181.0	3872.0	11293.0	0.5384615384615384	0.2459016393442623	0.7541666666666667	-1.0	0.09119529166651272	54.89490981361389	19.241155137323737	2.0	0.375	69.0	8329.0	133.0	9.072521561544358E-4	17.46424919657298	0.5564572490773765
15	331	large	F	A1	946.0	533.0	96.74011527999993	70.01219323999999	5.709208661702178E-5	1479.0	168.75230851999993	36.235341863986875	32.01562118716424	41.22311813647581	48.30872929388205	25.019992006393608	27.05558767342575	15.033296378372908	29.529181869357167	29.04831971128073	16.278820596099706	39.54415280183332	0.9247624671249879	1.131801930443705	0.8170709399324397	0.7237141803827716	0.5634249471458774	119.0	3.0	34.17601498127012	62.0	53.0	6827.0	4735.0	0.3125	0.0777552400270453	0.4608695652173913	0.024185020928042193	-1.0	118.14301091615172	45.78961250557542	3.0	0.7565217391304347	108.0	9100.0	126.0	9.272613359747484E-4	17.08800749063506	0.4715840009120564
15	337	medium	iso	A1	792.0	210.0	89.49747459999995	40.798989840000004	6.092145058363472E-5	1002.0	132.71067799999986	34.058772731852805	29.068883707497267	32.10625595511784	44.05043314356417	15.033296378372908	17.086768608647475	12.041594578792296	17.968938717149925	22.9798985995363	14.142135623730951	25.843756695405112	0.8798209142227559	1.1716574009021399	0.750919947712805	0.4558674981874855	0.26515151515151514	102.0	3.0	31.016124838541646	36.0	128.0	2333.0	10703.0	0.6923076923076923	0.16367265469061876	0.7804878048780488	-1.0	0.14109158705940822	51.20449203384655	18.444718816225144	1.0	0.5792682926829268	89.0	6086.0	85.0	0.001209102402283737	18.601075237738275	0.5461463742157092
15	339	medium	iso	A1	1068.0	460.0	101.7401152799999	62.11269832000001	8.683627473256442E-5	1528.0	166.26702715999997	37.48332962798263	35.510561809129406	1.8476102659945752	16.97619255924198	22.20360331117452	25.1051917205395	17.11724276862369	6.989773923509927	37.20019996023787	16.1245154965971	23.93968752069025	0.8844227743144026	1.0555543961668903	0.8378751275406269	0.6105035181949527	0.4307116104868914	169.0	3.0	35.510561809129406	174.0	302.0	6755.0	14202.0	0.4444444444444444	0.31151832460732987	0.634453781512605	-1.0	0.13570345835353986	58.11449662769015	19.506978209593033	2.0	0.1323529411764706	201.0	6456.0	54.0	0.0012886841156045745	21.540659228538015	0.57467304645362
15	342	small	api	A1	904.0	75.0	99.49747459999989	25.727922040000003	5.5442756584995624E-5	979.0	127.63961019999982	36.68787265568828	29.410882339705484	25.7802265740861	23.78738016919212	9.055385138137417	-1.0	9.219544457292887	10.330389105873596	24.31072933282014	18.110770276274835	25.61187289070209	-1.0	1.247425093607568	-1.0	0.2585786437638894	0.08296460176991151	73.0	3.0	35.35533905932738	104.0	56.0	3909.0	2286.0	0.7	0.1634320735444331	0.35	0.04420309722531789	-1.0	19.956320275726867	7.335087491092574	1.0	0.2	86.0	6814.0	106.0	5.23955614959007E-4	22.20360331117452	0.605202801469383
16	344	small	api	A1	1060.0	148.0	107.74011527999991	34.798989840000004	4.663410966514823E-5	1208.0	144.9533186799999	38.63935817272331	33.54101966249684	42.8524145717015	52.07101468768835	12.041594578792296	15.862933961772002	10.63014581273465	21.558329107755206	20.482382673898076	17.4928556845359	27.331466714261545	0.7591026103879187	1.1520030864156185	0.6589414727609944	0.3229900928689635	0.13962264150943396	63.0	3.0	36.6742416417845	67.0	77.0	3322.0	4842.0	0.5555555555555556	0.11920529801324503	0.5347222222222222	-1.0	0.050923686344339886	35.76347224821653	15.0	2.0	0.4097222222222222	101.0	11272.0	175.0	7.482105889785939E-4	18.24828759089466	0.47227201625146753
16	345	small	api	A1	701.0	118.0	83.84062035999995	29.384776280000004	6.430701298099962E-5	819.0	115.63961019999988	31.38470965295043	27.313000567495326	30.774036101248207	50.82132136890327	10.44030650891055	13.701455668856024	11.704699910719626	15.007307864507263	19.18500307958117	13.601470508735444	19.35978096731051	0.7619852051663241	1.1490758613427763	0.66312872004455	0.35048376495576805	0.16833095577746077	60.0	3.0	29.410882339705484	45.0	53.0	2899.0	3723.0	0.5	0.11965811965811966	0.5408163265306123	-1.0	0.025736552957138836	27.926380908257418	11.042019056626884	5.0	0.5714285714285714	76.0	8996.0	176.0	2.631825831834882E-4	20.12461179749811	0.6412234498911868
16	347	small	api	A1	788.0	55.0	89.01219323999996	19.727922040000003	7.623502201314481E-5	843.0	111.15432883999992	32.69556544854363	29.546573405388315	36.68235075589361	40.006256014176614	6.708203932499369	-1.0	13.0	12.998704691890591	16.65167710819135	14.7648230602334	20.219763626327882	-1.0	1.1065772331684678	-1.0	0.2216316812552681	0.06979695431472081	133.0	4.0	30.805843601498726	64.0	6.0	9915.0	600.0	0.6153846153846154	0.0830367734282325	0.08571428571428572	0.05111591485899762	-1.0	20.375024301787978	8.602325267042627	3.0	0.6	93.0	3109.0	47.0	0.0017462326618336412	13.416407864998739	0.41034335026606333
16	348	small	api	A1	694.0	53.0	81.42640679999997	19.899494920000002	9.757107449196631E-5	747.0	103.7401152799999	30.886890422961002	27.784887978899608	37.635253755017345	52.815293546766895	7.0710678118654755	-1.0	12.165525060596439	13.500873486765972	14.756222890348239	13.0	16.946179756022428	-1.0	1.1116435109048168	-1.0	0.24438625873394196	0.07636887608069164	63.0	7.0	28.635642126552707	66.0	31.0	5354.0	1950.0	0.5384615384615384	0.12985274431057564	0.31958762886597936	0.05231000871804445	-1.0	20.063744392174222	7.728656901081649	2.0	0.35051546391752575	78.0	9295.0	178.0	0.001122605961822085	15.811388300841896	0.511912597361626
16	350	medium	E	A1	713.0	256.0	83.59797967999997	45.627416960000005	1.1639563715460758E-4	969.0	131.63961019999985	30.463092423455635	27.85677655436824	1.5765500551837341	0.430787217008632	17.46424919657298	18.299725148373906	12.529964086141668	0.5252257314388902	31.733750610904025	14.317821063276353	69.85699678629133	0.9543448907004395	1.0935612871073088	0.8726944725931869	0.5457956894969788	0.3590462833099579	66.0	3.0	30.870698080866262	34.0	157.0	2458.0	10027.0	0.6666666666666666	0.19711042311661506	0.8219895287958116	-1.0	0.07149223524136819	54.257705884971216	20.65247584249853	2.0	0.38219895287958117	102.0	6003.0	81.0	5.728298511686888E-4	16.1245154965971	0.5293131528623707
16	352	medium	F	B	1034.0	468.0	102.49747459999992	64.52691188	9.052919547935342E-5	1502.0	169.43860003999995	36.138621999185304	35.17101079013795	85.88649527892586	78.95742806563936	23.259406699226016	23.98601729123349	13.416407864998739	39.2101281568496	5.51590630015098	16.76305461424021	39.94979308218577	0.9697069095221139	1.0275116121859846	0.9437430176181719	0.6295463584036445	0.4526112185686654	87.0	3.0	34.48187929913333	5.0	270.0	250.0	16516.0	0.38461538461538464	0.18308921438082557	0.9818181818181818	-1.0	0.12235146894653892	51.716457545388764	17.804493814764857	4.0	0.36363636363636365	461.0	10823.0	22.0	0.0062035006374920945	17.46424919657298	0.4832571977140326
16	353	small	api	A1	769.0	78.0	85.59797967999994	23.313708480000003	3.769305096171287E-5	847.0	110.91168815999988	33.015148038438355	29.017236257093817	33.69006752597977	38.06986650333679	7.810249675906654	13.952994306298411	13.45362404707371	12.96374620224919	17.954845712524797	14.422205101855956	21.023816737660688	0.5597543799169394	1.1377771385917972	0.49197189935608626	0.27236283574864883	0.10143042912873862	113.0	3.0	30.886890422961002	66.0	40.0	8458.0	4490.0	0.5454545454545454	0.12514757969303425	0.37735849056603776	0.04609287083700307	-1.0	51.958771200137875	20.70820393249937	4.0	0.7452830188679245	166.0	7235.0	78.0	0.0028763002966384877	15.132745950421556	0.4583576585149048
16	360	medium	F	A1	825.0	265.0	93.08326103999993	49.284271200000006	4.637813582418423E-5	1090.0	145.19595935999985	35.05709628591621	29.017236257093817	10.856413348062244	19.109647128776007	18.384776310850235	17.572111159947717	9.848857801796104	9.07091669562356	33.84195487466286	16.492422502470642	27.70786192820083	1.0462474396790087	1.2081473223469321	0.8659932611915088	0.5294643811288634	0.3212121212121212	82.0	4.0	33.37663853655727	55.0	143.0	2206.0	7247.0	0.8	0.181651376146789	0.7222222222222222	-1.0	0.05594004152852233	24.812236197922644	9.219544457292887	1.0	0.2474747474747475	159.0	11742.0	110.0	0.00241934628793138	22.0	0.6275476959236425
16	361	small	api	A1	1191.0	187.0	111.3259017199999	38.627416960000005	5.779455248726967E-5	1378.0	152.3675322399999	41.14608122288197	35.77708763999664	40.87028693870095	45.596119547924985	14.866068747318506	15.944780735016105	13.0	22.772521031211106	24.149534156997728	18.681541692269406	31.875300723655464	0.9323470165175333	1.150067932776147	0.8106886471192554	0.3469760079478478	0.1570109151973132	92.0	3.0	37.656340767525464	84.0	90.0	4784.0	5413.0	0.6923076923076923	0.1262699564586357	0.5172413793103449	-1.0	0.010485133278831842	42.42268765537058	16.786919058125882	3.0	0.43103448275862066	114.0	8295.0	115.0	6.356964550706865E-4	21.18962010041709	0.5149851327429261
16	363	medium	iso	A1	927.0	338.0	95.66904747999995	54.284271200000006	5.497643574835319E-5	1265.0	152.36753223999995	36.345563690772494	31.25699921617557	48.93017554572548	61.86797786587348	20.248456731316587	20.614713187756838	13.92838827718412	29.13698103597886	18.907765134861574	15.264337522473747	33.040239874367124	0.9822332499557757	1.162797600607917	0.8447155802886579	0.5674172852128415	0.36461704422869473	111.0	3.0	32.202484376209235	24.0	185.0	1809.0	19403.0	0.42857142857142855	0.16521739130434782	0.8851674641148325	-1.0	0.18185715374847797	101.02479273755074	34.17601498127012	5.0	0.6746411483253588	109.0	7266.0	107.0	4.8151822459085243E-4	26.0	0.7153555306283762
16	366	small	N	A1	939.0	40.0	99.3259017199999	16.899494920000002	5.687019017896358E-5	979.0	119.05382375999987	36.68787265568828	30.675723300355934	22.23394780451119	26.909510631307818	6.082762530298219	-1.0	12.36931687685298	9.131082718912017	20.92860186910575	17.11724276862369	20.175499481682216	-1.0	1.1959904676563107	-1.0	0.17014187263700603	0.042598509052183174	79.0	5.0	34.52535300326414	-1.0	-1.0	-1.0	-1.0	-1.0	-1.0	-1.0	-1.0	-1.0	-1.0	-1.0	-1.0	-1.0	76.0	10289.0	185.0	5.90548835174682E-4	19.313207915827967	0.5264194001402135
16	367	small	api	A1	885.0	98.0	95.32590171999992	25.485281360000002	3.411662965186658E-5	983.0	123.63961019999986	34.66987164671943	31.064449134018133	32.17121712854458	27.521117930479704	10.04987562112089	12.857676648780068	11.0	12.43154299478875	23.274193496264363	17.029386365926403	26.90370430250376	0.781624541948208	1.1160626572564283	0.7003410936350509	0.26734896707148637	0.11073446327683616	66.0	3.0	33.54101966249684	91.0	52.0	5022.0	2580.0	0.6666666666666666	0.14547304170905392	0.36363636363636365	0.05036297796107149	-1.0	31.02343992413995	13.54400374531753	2.0	0.40559440559440557	82.0	7613.0	135.0	5.187259206122859E-4	17.46424919657298	0.5037298486285426
16	368	small	api	A1	963.0	98.0	98.91168815999994	25.313708480000003	5.953008618206872E-5	1061.0	127.05382375999987	37.20215047547655	30.0	29.544000929687854	42.59402948335469	9.055385138137417	13.29697238217485	14.142135623730951	14.569050258459747	21.4	17.11724276862369	21.5263980038179	0.6810110510778034	1.240071682515885	0.5491707138220856	0.2559223176845637	0.10176531671858775	105.0	3.0	35.17101079013795	72.0	49.0	5650.0	4222.0	0.6666666666666666	0.11404335532516494	0.4049586776859504	-1.0	0.0062135258167758944	67.61101478907091	30.178891921561693	2.0	0.38016528925619836	232.0	14416.0	128.0	0.0035544843010261087	19.72308292331602	0.5301597534346131
[truncated: 27 more columns]
