# Supplementary material for: Exploiting Single-Cell Quantitative Data to Map Genetic Variants Having Probabilistic Effects
Source: PLoS Genet. 2016 Aug 1;12(8):e1006213. doi: 10.1371/journal.pgen.1006213 (PMC4968810; doi:10.1371/journal.pgen.1006213)
Supplement: S1 Dataset — (ZIP) [file pgen.1006213.s007.zip › data/2014-10-07_morpho/segregants/gaelA12-3_C.xls]

image_number	cell_id	Cgroup	Agroup	C11-1_C	C11-2_C	C12-1_C	C12-2_C	C13_C	C101_C	C102_C	C103_C	C104_C	C105_C	C106_C	C107_C	C108_C	C109_C	C110_C	C111_C	C112_C	C113_C	C114_C	C115_C	C116_C	C117_C	C118_C	C126_C	C127_C	C128_C	A7-1_C	A7-2_C	A8-1_C	A8-2_C	A9_C	A101_C	A102_C	A103_C	A104_C	A120_C	A121_C	A122_C	A123_C	D14-1_C	D14-2_C	D14-3_C	D15-1_C	D15-2_C	D15-3_C	D16-1_C
1	6	large	E	767.0	622.0	94.32590171999996	82.01219323999997	1.5779739867149826E-4	1389.0	178.75230851999993	34.438350715445125	26.40075756488817	62.59242456218159	79.3517575841374	28.600699292150182	29.198817445449276	8.602325267042627	39.868343619145165	12.99205142719748	13.601470508735444	40.56690095880393	0.9795156720159462	1.3044455497461405	0.7509057562476034	0.8694557035187175	0.8109517601043025	176.0	3.0	29.154759474226502	86.0	99.0	5438.0	9616.0	0.75	0.1331893448524118	0.5351351351351351	-1.0	0.047164740899810285	86.20467539283229	33.89486983488586	3.0	0.41621621621621624	63.0	76.0	139.0	5959.0	6770.0	12729.0	94.0
1	7	large	iso	879.0	504.0	96.66904747999993	69.35533899999999	5.581258926019666E-5	1383.0	168.02438647999998	36.013886210738214	30.01666203960727	34.695153531233984	44.95456322957787	24.758836806279895	25.59256955053796	12.041594578792296	26.35094681109527	29.61688407681561	15.811388300841896	37.29545417326924	0.9674228590993302	1.1997965051283035	0.8063224513192562	0.7174513539543158	0.5733788395904437	98.0	4.0	33.1058907144937	36.0	202.0	1802.0	13514.0	0.4	0.17208966015907448	0.8487394957983193	-1.0	0.13247811003052823	107.52156460958068	43.3238075793812	8.0	0.47058823529411764	91.0	81.0	172.0	9336.0	9562.0	18898.0	135.0
2	18	large	iso	787.0	501.0	88.42640679999995	70.59797968	6.47421458897926E-5	1288.0	161.43860003999995	33.52610922848042	27.202941017470888	30.37228635764494	39.53463340336664	27.459060435491963	22.626575526380297	12.529964086141668	24.99544442479234	33.89339407852454	14.866068747318506	39.267393592051654	1.2135756205563444	1.2324442863346476	0.9846900456373411	0.7983811876431468	0.636594663278272	192.0	3.0	31.400636936215164	4.0	246.0	242.0	21027.0	0.0	0.19409937888198758	0.984	-1.0	0.2092887175547362	85.81289033350825	32.50856184694781	3.0	0.512	62.0	63.0	125.0	3115.0	3084.0	6199.0	49.0
2	23	large	api	1016.0	865.0	101.4264067999999	92.84062035999995	4.725516080031644E-5	1881.0	197.09545428	39.45883931389772	32.38826948140329	32.16014334060495	42.905856808224655	33.83784863137726	31.359796897209335	15.264337522473747	32.31215165396248	38.964724581059066	17.46424919657298	47.46232893840044	1.0790200186018566	1.2183065024994377	0.885672050824792	0.9153495947369008	0.8513779527559056	69.0	4.0	36.138621999185304	40.0	111.0	1004.0	2910.0	0.0	0.08027644869750133	0.7350993377483444	-1.0	0.22550383774018282	0.0	0.0	0.0	0.039735099337748346	246.0	28.0	274.0	13768.0	1564.0	15332.0	27.0
4	43	large	iso	851.0	504.0	94.08326103999994	69.355339	8.465135278271806E-5	1355.0	165.43860003999993	33.734255586866	30.59411708155671	27.56061222738615	41.15396990995262	25.0	25.50810223158768	12.206555615733702	22.944036752402713	33.33974297349128	16.401219466856727	34.86486486486487	0.9800807513246329	1.1026386379099753	0.8888503609689863	0.7371698029313977	0.5922444183313749	151.0	3.0	33.015148038438355	25.0	271.0	1668.0	21018.0	0.45454545454545453	0.21845018450184503	0.9155405405405406	-1.0	0.1929776543006755	135.5099373298267	49.13396526302151	5.0	0.652027027027027	117.0	73.0	190.0	8485.0	6805.0	15290.0	93.0
4	45	large	iso	772.0	425.0	88.42640679999995	63.52691188000001	5.2601361811278786E-5	1197.0	154.36753223999992	33.24154027718932	28.160255680657446	28.237445538167265	43.32760563891074	23.323807579381203	22.762695257169337	10.816653826391969	22.171054465419484	30.43296231818844	14.866068747318506	32.31136501128561	1.024650522087675	1.180441706714406	0.8680229750096224	0.7184156201629132	0.5505181347150259	171.0	3.0	31.064449134018133	75.0	177.0	3057.0	8080.0	0.0	0.21052631578947367	0.7023809523809523	-1.0	0.18229926009779573	71.88156169126874	30.953819288652376	2.0	0.2261904761904762	77.0	59.0	136.0	6396.0	5477.0	11873.0	92.0
4	47	large	iso	906.0	587.0	94.84062035999993	73.94112544	5.987096450229827E-5	1493.0	171.19595936000002	35.05709628591621	31.064449134018133	36.43911042883539	41.729512076816434	26.870057685088806	26.735764040145007	14.142135623730951	27.212750086870678	32.834961778962175	15.620499351813308	40.88362843951312	1.0050229963408621	1.1285278594406427	0.8905610862269754	0.7796356156184051	0.6479028697571744	166.0	4.0	32.7566787083184	38.0	376.0	2521.0	31592.0	0.5454545454545454	0.2772940388479571	0.9082125603864735	-1.0	0.19589677133714925	108.61461033242838	36.47091055358389	7.0	0.4251207729468599	97.0	69.0	166.0	5978.0	4961.0	10939.0	74.0
4	50	large	iso	876.0	477.0	93.66904747999995	66.355339	8.769068925311396E-5	1353.0	162.02438647999992	33.83784863137726	30.675723300355934	30.13552828573782	43.38361682777478	23.706539182259394	25.52221388640183	13.416407864998739	23.583059570165112	31.392902803658625	16.278820596099706	34.33360847085843	0.928859043646295	1.103082339740124	0.8420577595912973	0.7084019832076127	0.5445205479452054	170.0	3.0	32.802438933713454	18.0	231.0	1150.0	20630.0	0.38461538461538464	0.18403547671840353	0.927710843373494	-1.0	0.23484552994997812	92.22521828493026	34.594583335989284	3.0	0.4979919678714859	105.0	103.0	208.0	7258.0	6109.0	13367.0	74.0
5	67	large	F	1104.0	790.0	107.74011527999993	88.42640679999994	6.733503876359969E-5	1894.0	198.16652208	39.45883931389772	34.36568055487916	46.54121864372388	57.560237096845555	31.89043743820395	30.83886131000729	13.45362404707371	38.85061057688195	29.186094493263173	16.401219466856727	46.03393652802887	1.0340990582507474	1.1482047984146626	0.9006224844892984	0.8207380006063049	0.7155797101449275	87.0	3.0	36.235341863986875	104.0	107.0	6372.0	6541.0	0.5454545454545454	0.11140443505807814	0.5071090047393365	0.005464706664811001	-1.0	42.74850293070237	18.460449776779466	3.0	0.2132701421800948	142.0	85.0	227.0	8604.0	5354.0	13958.0	66.0
6	71	large	iso	1172.0	705.0	108.32590171999993	82.01219323999996	3.5241891356162325E-5	1877.0	192.75230852	40.607881008493905	35.510561809129406	47.779166864072096	55.29861392451637	28.635642126552707	29.855693733597313	15.652475842498529	36.10136662125656	28.52672411788112	18.027756377319946	43.91197840745426	0.9591350441248782	1.1435437497937313	0.8387392649366356	0.7570875657419822	0.6015358361774744	127.0	3.0	37.20215047547655	24.0	457.0	1009.0	26082.0	0.06666666666666667	0.256259989344699	0.9501039501039501	-1.0	0.23872627968290033	74.43987710504855	23.323807579381203	7.0	0.27234927234927236	76.0	131.0	207.0	4644.0	10815.0	15459.0	83.0
6	72	large	F	888.0	597.0	93.25483391999994	73.52691187999997	6.91118182454399E-5	1485.0	169.19595935999996	34.48187929913333	31.32091952673165	32.840404271473474	37.11422784715811	27.202941017470888	27.20469286379488	15.264337522473747	25.143641171024896	34.19439838239511	15.620499351813308	41.6695227246418	0.9999356049953307	1.1009216785511	0.9082713370776067	0.7884514806286196	0.6722972972972973	135.0	3.0	32.449961479175904	192.0	301.0	11675.0	17750.0	0.6428571428571429	0.331986531986532	0.6105476673427992	-1.0	0.02317083659280884	142.67589486171616	52.87430635641056	2.0	0.3671399594320487	128.0	124.0	252.0	6590.0	6442.0	13032.0	69.0
6	76	large	iso	864.0	525.0	95.66904747999993	71.35533899999999	1.2889798137081978E-4	1389.0	169.43860003999998	35.34119409414458	29.546573405388315	26.56505117707799	44.32911989427197	25.632011235952593	26.704642898759403	14.560219778561036	24.079548578156157	31.780334968682276	15.620499351813308	34.45946534248919	0.9598335140869215	1.196118196491087	0.802457078993258	0.7458560619088128	0.6076388888888888	95.0	4.0	33.301651610693426	62.0	187.0	3867.0	13785.0	0.26666666666666666	0.17926565874730022	0.751004016064257	-1.0	0.22507321533927113	87.80659108998361	29.819376417038427	6.0	0.46586345381526106	74.0	67.0	141.0	6010.0	6050.0	12060.0	99.0
6	77	large	E	831.0	551.0	91.25483391999995	72.76955255999998	8.588681027445162E-5	1382.0	166.02438647999992	34.0	30.0	18.434948822922024	23.49856567595208	25.079872407968907	26.730919189918573	13.0	15.0	38.0	15.811388300841896	37.61980861195338	0.9382345676099177	1.1333333333333333	0.8278540302440451	0.7974323050524053	0.6630565583634176	174.0	3.0	33.83784863137726	95.0	77.0	4344.0	3102.0	0.3076923076923077	0.12445730824891461	0.4476744186046512	-1.0	0.002139870046856364	97.45671328110453	37.86032725094412	1.0	0.3081395348837209	80.0	81.0	161.0	4616.0	4584.0	9200.0	83.0
7	82	medium	E	939.0	426.0	100.9116881599999	61.284271200000006	7.675561795636428E-5	1365.0	164.61017291999997	36.6742416417845	29.966648127543394	50.218017123575095	58.14200110867215	22.47220505424423	23.297339250935625	11.661903789690601	31.711630505126667	22.157966989631195	16.55294535724685	37.33596354012292	0.9645824706502372	1.2238352946813535	0.7881636318565095	0.6073059753279632	0.4536741214057508	76.0	3.0	33.734255586866	0.0	220.0	0.0	4337.0	0.0	0.16117216117216118	1.0	-1.0	0.24936661198659962	0.0	0.0	0.0	0.0	91.0	49.0	140.0	7078.0	3690.0	10768.0	67.0
7	86	large	iso	934.0	460.0	99.49747459999993	65.94112544000001	6.539542458872722E-5	1394.0	167.43860003999993	37.05401462729781	31.016124838541646	40.58137953301082	44.51772368391977	22.67156809750927	26.124293445659056	12.041594578792296	26.55582694338022	28.694751669752666	16.401219466856727	37.875760624701385	0.8678346897560397	1.194669379885049	0.7264224766851752	0.6627416997777756	0.4925053533190578	99.0	4.0	34.0	43.0	317.0	1997.0	18484.0	0.3	0.2582496413199426	0.8805555555555555	-1.0	0.21512001130324804	67.194794664086	22.23606797749979	5.0	0.35	79.0	88.0	167.0	5090.0	6360.0	11450.0	68.0
7	87	large	F	717.0	622.0	85.84062035999995	78.76955255999998	8.769268649960494E-5	1339.0	167.43860003999998	31.144823004794873	27.073972741361768	14.620873988631654	18.221954341210594	27.313000567495326	28.92141576840064	12.083045973594572	11.623119513129634	41.03572130375569	15.811388300841896	37.170324080576336	0.9443867059003849	1.1503602852201271	0.8209486349919249	0.9176256209432645	0.8675034867503487	158.0	3.0	31.016124838541646	10.0	81.0	894.0	10246.0	0.0	0.06796116504854369	0.8901098901098901	-1.0	0.16147128857185275	111.22880753901975	42.79486359314852	2.0	1.5494505494505495	34.0	118.0	152.0	1808.0	9540.0	11348.0	55.0
7	94	large	iso	833.0	520.0	91.66904747999993	69.76955255999998	4.5844486477235194E-5	1353.0	163.43860003999995	33.95585369269929	28.861739379323623	48.458724318806446	53.75314019206803	26.0	24.95799130610227	13.341664064126334	31.83545346210575	25.95131187888763	14.7648230602334	39.4747191011236	1.0417505031201353	1.1765005998572997	0.8854653395387061	0.7611026238188204	0.6242496998799519	105.0	3.0	30.805843601498726	11.0	354.0	584.0	21462.0	0.14285714285714285	0.2697708795269771	0.9698630136986301	-1.0	0.2704597459166829	101.94178923080256	41.5873259357974	3.0	0.3232876712328767	71.0	51.0	122.0	3589.0	2524.0	6113.0	61.0
7	99	large	E	776.0	621.0	87.42640679999995	76.35533899999999	6.224131258473113E-5	1397.0	165.78174579999998	32.0	30.0	36.86989764584402	46.46880071438582	27.586228448267445	27.8787957605164	12.727922061357855	29.0	31.0	15.0	40.0000312499878	0.9895057406796851	1.0666666666666667	0.9276616318872049	0.8733670042584895	0.8002577319587629	98.0	4.0	30.870698080866262	75.0	67.0	6314.0	5755.0	0.5	0.10164638511095204	0.47183098591549294	0.012784823517048054	-1.0	39.50195430627181	14.198039027185569	3.0	0.4859154929577465	70.0	67.0	137.0	4381.0	5233.0	9614.0	88.0
7	107	large	E	910.0	582.0	94.42640679999992	73.18376612	6.505807432257557E-5	1492.0	170.02438647999992	34.785054261852174	31.622776601683793	54.135188359410165	72.89727103094762	25.80697580112788	27.75106093785499	14.212670403551895	37.631104156003715	17.07629936490925	15.811388300841896	39.372181029925876	0.9299455562769061	1.1	0.8454050511608237	0.7750349568527695	0.6395604395604395	87.0	3.0	32.7566787083184	88.0	85.0	6507.0	5695.0	0.3333333333333333	0.11595174262734584	0.4913294797687861	0.03195115185820253	-1.0	130.79166544633387	45.817440114101736	1.0	0.5144508670520231	61.0	64.0	125.0	3671.0	4111.0	7782.0	73.0
8	116	large	E	646.0	629.0	82.18376611999997	83.84062035999995	8.742541494227501E-5	1275.0	168.8528136	31.622776601683793	25.238858928247925	63.305613197199165	79.69515353123396	25.45584412271571	31.520248352400532	8.48528137423857	36.23970198552963	10.539303728279354	12.529964086141668	36.8338350563538	0.8076029045874263	1.2529400275814702	0.6445662895344872	1.0201603591344395	0.9736842105263158	112.0	3.0	25.632011235952593	87.0	116.0	9198.0	9370.0	0.0	0.1592156862745098	0.5714285714285714	0.2519334085613002	-1.0	111.76134021535155	41.22990090161497	3.0	0.47783251231527096	53.0	60.0	113.0	5470.0	5244.0	10714.0	150.0
8	122	medium	iso	1001.0	373.0	99.4974745999999	57.69848476000001	5.42601743831209E-5	1374.0	160.02438647999998	37.94733192202055	31.622776601683793	48.366460663429805	63.434948822922024	21.213203435596427	20.752098612632878	14.142135623730951	30.35786553761644	19.606121493043954	15.231546211727817	33.94112549695428	1.0222196719267154	1.2	0.8518497266055962	0.5798989873055538	0.3726273726273726	157.0	3.0	34.48187929913333	29.0	199.0	1555.0	13374.0	0.26666666666666666	0.16593886462882096	0.8728070175438597	-1.0	0.2079098890720949	92.91292157430757	37.46538650502622	3.0	0.5175438596491229	160.0	25.0	185.0	15893.0	1686.0	17579.0	145.0
8	124	large	E	654.0	627.0	81.76955255999998	79.42640679999995	2.0373265437948108E-4	1281.0	164.02438648	31.32091952673165	25.96150997149434	18.43494882292201	25.445406496548827	26.30589287593181	29.512826186624007	11.180339887498949	15.516785820582653	35.86078009415613	13.0	36.114869880516565	0.8913376411187057	1.2064367427442366	0.7388183810542882	0.971344520220033	0.9587155963302753	143.0	5.0	29.427877939124322	48.0	81.0	3554.0	6913.0	0.0	0.10070257611241218	0.627906976744186	-1.0	0.01940492821591336	124.41830922154192	49.200180922956974	5.0	0.6434108527131783	184.0	152.0	336.0	9119.0	8073.0	17192.0	97.0
8	128	large	E	662.0	637.0	78.59797967999994	77.66904747999996	1.2081388353770682E-4	1299.0	159.0954542799999	31.622776601683793	26.248809496813376	14.036243467926482	20.637546984687816	26.019223662515376	30.826792360792194	13.0	12.33288287465668	36.992153877221746	13.038404810405298	34.99136975303792	0.8440457689528723	1.2047318414773371	0.7006088325164851	0.9881812203852823	0.9622356495468278	141.0	4.0	29.832867780352597	11.0	55.0	1030.0	7331.0	0.0	0.050808314087759814	0.8333333333333334	-1.0	0.07547696473170858	112.9013664409814	44.461585931660835	2.0	0.696969696969697	81.0	135.0	216.0	8132.0	12988.0	21120.0	154.0
8	132	large	E	770.0	582.0	89.84062035999995	72.11269832	4.354961239084523E-4	1352.0	164.36753223999997	37.0	25.632011235952593	8.632452107676784	31.269784491683566	23.430749027719962	35.127624068786645	17.029386365926403	15.027027027027026	36.750920219585	17.0	28.949992132027337	0.6670177573592239	1.4435074820856104	0.4620812608435547	0.8026736461862968	0.7558441558441559	147.0	7.0	34.132096331752024	67.0	78.0	6533.0	6527.0	0.0	0.10724852071005918	0.5379310344827586	-1.0	0.006383986193017007	74.3536162439327	31.508833576583427	3.0	0.5793103448275863	99.0	137.0	236.0	7459.0	9365.0	16824.0	119.0
9	151	large	iso	895.0	708.0	106.25483391999991	94.84062035999993	1.634691062248896E-4	1603.0	203.92388140000006	35.12833614050059	30.14962686336267	25.74659571538936	37.518335524980614	29.68164415931166	31.39665218030418	5.385164807134504	26.047348110662917	40.000495046441564	18.384776310850235	42.76961323743331	0.9453760862418197	1.1651333629998575	0.8113887356274556	0.8925769949572946	0.7910614525139665	117.0	3.0	36.6742416417845	3.0	85.0	210.0	9415.0	0.0	0.05489706799750468	0.9659090909090909	-1.0	0.1870194002747105	87.7857136931402	30.71151646332418	3.0	0.8977272727272727	81.0	66.0	147.0	6619.0	5287.0	11906.0	107.0
9	157	large	E	733.0	666.0	96.49747459999992	90.66904747999993	3.588590971086421E-4	1399.0	189.58073564000003	34.36568055487916	26.30589287593181	28.82784098421746	18.19916505304542	29.068883707497267	33.92549315036018	5.385164807134504	16.440820925915943	43.03218314386533	17.204650534085253	52.6407669703075	0.856844838737109	1.3063871550363355	0.6558889035565242	0.9396002108432381	0.9085948158253752	115.0	3.0	32.7566787083184	168.0	27.0	10074.0	1297.0	0.0	0.139385275196569	0.13846153846153847	0.11018935366201205	-1.0	117.51811684259803	51.93781977203929	4.0	0.38974358974358975	116.0	159.0	275.0	6760.0	10626.0	17386.0	83.0
10	167	large	E	822.0	648.0	93.01219323999995	81.01219323999996	7.75884911749961E-5	1470.0	176.02438647999998	36.345563690772494	27.294688127912362	24.775140568831915	42.12286483539583	30.23243291566195	26.078088661001658	12.206555615733702	27.78881099748692	36.27079361964193	15.811388300841896	41.43114958591396	1.1593040160520998	1.3315984238561216	0.8706108352808939	0.8709846571509575	0.7883211678832117	88.0	3.0	32.984845004941285	145.0	126.0	6258.0	5049.0	0.36363636363636365	0.18435374149659864	0.46494464944649444	-1.0	0.012526799750796644	40.29882002199725	16.13263815141911	1.0	0.15498154981549817	77.0	84.0	161.0	8249.0	8156.0	16405.0	143.0
10	172	large	F	876.0	685.0	93.08326103999994	82.01219323999996	3.5062314791348645E-5	1561.0	177.92388140000003	35.17101079013795	29.832867780352597	57.66506376504237	75.17352002964434	29.0	30.222486742218024	13.152946437965905	40.06140194284912	14.346592595495405	14.560219778561036	41.44117647058823	0.9595504250644497	1.1789349602286965	0.8139129446787383	0.8810627423630711	0.7819634703196348	127.0	3.0	31.38470965295043	69.0	105.0	9979.0	15941.0	0.5714285714285714	0.11146700832799487	0.603448275862069	-1.0	0.04671873708191573	105.36229030714458	42.60482694858758	8.0	0.6666666666666666	81.0	67.0	148.0	5728.0	4099.0	9827.0	99.0
10	182	large	F	812.0	520.0	89.66904747999996	67.94112544	8.225936990523916E-5	1332.0	160.02438647999992	34.40930106817051	28.0178514522438	31.96134341697703	49.57392125990086	24.73863375370596	25.45667608109944	13.341664064126334	27.31819510479753	30.266417874525786	16.0312195418814	35.886289704450014	0.9717935552502631	1.228120618985395	0.7912851068758253	0.7576876006757379	0.6403940886699507	127.0	3.0	32.984845004941285	74.0	105.0	6620.0	9780.0	0.5	0.13438438438438438	0.5865921787709497	-1.0	0.0056141333421071875	104.24043230403613	46.060135673230235	6.0	0.39106145251396646	64.0	67.0	131.0	4294.0	3750.0	8044.0	97.0
11	201	large	F	707.0	690.0	89.25483391999997	90.49747459999992	6.305261055027865E-5	1397.0	182.16652208	31.622776601683793	27.202941017470888	15.255118703057775	20.556045219583467	27.018512172212592	37.146955326567706	6.4031242374328485	13.281566172707194	38.89285350876243	14.422205101855956	37.825917041097625	0.727341229844719	1.1624763874381927	0.6256825839255086	1.0139223908154233	0.9759547383309759	105.0	3.0	30.528675044947494	0.0	74.0	0.0	6497.0	0.0	0.052970651395848244	1.0	-1.0	0.11795825657650688	34.274448738299476	15.231546211727817	1.0	0.5540540540540541	176.0	113.0	289.0	6279.0	3700.0	9979.0	56.0
11	204	large	iso	751.0	455.0	86.25483391999994	63.94112544000001	7.54919728671898E-5	1206.0	152.61017291999994	32.526911934581186	28.284271247461902	25.346175941946694	42.61405596961119	24.020824298928627	22.70692539893497	13.038404810405298	22.627416997969522	31.11269837220809	14.866068747318506	33.42027728546592	1.0578633556463475	1.15	0.9198811788229109	0.741304835150508	0.6058588548601864	84.0	4.0	30.083217912982647	52.0	250.0	2639.0	15316.0	0.7142857142857143	0.2504145936981758	0.8278145695364238	-1.0	0.252680262999732	65.21939360325419	24.396994800170855	3.0	0.24172185430463577	270.0	22.0	292.0	7183.0	521.0	7704.0	34.0
11	208	large	F	687.0	515.0	81.59797967999997	70.18376612	4.3795305462573316E-5	1202.0	154.6101729199999	31.38470965295043	26.419689627245813	13.392497753751087	18.984795469849757	26.248809496813376	24.62109863005139	12.806248474865697	12.649471809361748	38.948224393174705	15.556349186104045	38.883497650130295	1.0661104076312533	1.1879287794730315	0.8974531352832303	0.8601164685110747	0.7496360989810772	105.0	3.0	29.832867780352597	36.0	29.0	4098.0	3495.0	0.18181818181818182	0.054076539101497505	0.4461538461538462	0.012142395466210194	-1.0	43.11123768936855	14.560219778561036	4.0	0.6923076923076923	148.0	50.0	198.0	6208.0	1695.0	7903.0	42.0
11	216	large	F	794.0	604.0	90.66904747999993	75.59797967999998	1.1470719945353824E-4	1398.0	169.09545427999993	33.95585369269929	28.861739379323623	21.454633616046777	37.083598277608104	28.42534080710379	25.614463283261404	14.212670403551895	22.705952469272464	38.078093130704275	15.811388300841896	37.6562504506478	1.1097379044314875	1.1765005998572997	0.9432531564931543	0.8337793522831	0.760705289672544	95.0	3.0	32.202484376209235	79.0	79.0	6487.0	6501.0	0.6666666666666666	0.11301859799713877	0.5	-1.0	0.0035986851604559522	71.44642692925594	28.218706151476873	4.0	0.3860759493670886	81.0	65.0	146.0	4601.0	4046.0	8647.0	71.0
11	221	large	F	812.0	447.0	88.91168815999994	63.11269832000001	8.038387457219176E-5	1259.0	154.0243864799999	36.069377593742864	28.284271247461902	37.40535663140855	63.773426934005556	23.08679276123039	23.420380923444558	15.524174696260024	29.775950450176666	22.62741699796952	15.132745950421556	33.193059471969804	0.9857565014290509	1.2752450744856847	0.772993772845281	0.709835789040765	0.5504926108374384	98.0	3.0	31.622776601683793	117.0	268.0	3034.0	8220.0	0.5	0.3057982525814138	0.6961038961038961	-1.0	0.14394098163727403	34.2634677079931	15.811388300841896	2.0	0.07012987012987013	108.0	65.0	173.0	3370.0	1858.0	5228.0	51.0
11	223	large	E	752.0	735.0	90.32590171999995	87.42640679999995	8.848987292448546E-5	1487.0	180.16652208	31.78049716414141	27.313000567495326	29.396052854943264	45.18305298584346	27.85677655436824	32.36509801848482	10.198039027185569	27.060621347684762	32.43876474906281	15.132745950421556	38.14781502668263	0.8607042233722967	1.1635666716883082	0.7397119944346935	0.9678996293999024	0.9773936170212766	102.0	3.0	32.01562118716424	59.0	0.0	9100.0	0.0	0.0	0.03967720242098184	0.0	0.4456110608268729	-1.0	100.92953814419678	47.973665961010276	3.0	0.864406779661017	154.0	60.0	214.0	5309.0	1700.0	7009.0	55.0
12	231	large	iso	737.0	500.0	83.08326103999995	67.35533899999999	5.922451502847381E-5	1237.0	152.8528135999999	32.202484376209235	26.40075756488817	39.35945056784318	49.0781728694655	24.08318915758459	24.71580190161009	14.035668847618199	26.737067548617315	27.4992108925521	14.560219778561036	35.38502707283334	0.9744045228010876	1.2197560731756085	0.7988519542798803	0.810696861881386	0.6784260515603799	93.0	3.0	30.364452901377952	18.0	171.0	1839.0	15619.0	0.0	0.15278900565885206	0.9047619047619048	-1.0	0.22759362192728266	109.74691127667663	40.792156108742276	5.0	0.5291005291005291	119.0	102.0	221.0	3753.0	2837.0	6590.0	36.0
12	242	large	E	682.0	670.0	86.08326103999995	84.66904747999996	1.070583467950422E-4	1352.0	172.75230851999996	31.144823004794873	26.248809496813376	51.88825827699469	66.6281682400685	30.675723300355934	27.366606133728876	10.04987562112089	38.46546181416934	19.200870807538376	13.038404810405298	41.90366763264128	1.120918068921547	1.1865232596006259	0.9447080449976505	0.983571561498549	0.9824046920821115	164.0	3.0	27.294688127912362	24.0	82.0	3223.0	13531.0	0.0	0.07840236686390532	0.7735849056603774	-1.0	0.0692744017865766	121.27960058350473	44.41690235329976	8.0	1.1603773584905661	98.0	51.0	149.0	5204.0	1600.0	6804.0	80.0
13	280	large	E	897.0	704.0	99.3259017199999	86.42640679999994	1.6224859193779116E-4	1601.0	188.16652208000002	35.17101079013795	32.01562118716424	44.02425381270521	55.03721660139621	31.953090617340916	27.620222071709282	11.045361017187261	36.933826205650114	30.235240301634136	16.64331697709324	45.06738839514207	1.1568730524462252	1.0985578129041198	1.053083450736147	0.8701295966447534	0.7848383500557413	96.0	4.0	32.01562118716424	104.0	120.0	8991.0	10459.0	0.6666666666666666	0.13991255465334165	0.5357142857142857	-1.0	0.021913560330224513	81.9557394932998	35.27440647774257	4.0	0.45982142857142855	95.0	70.0	165.0	3121.0	2069.0	5190.0	46.0
13	283	large	E	681.0	661.0	94.66904747999993	93.08326103999991	1.9671224131168248E-4	1342.0	190.16652208000002	31.016124838541646	26.019223662515376	23.016369203173543	55.68942482618627	32.202484376209235	29.780370493578157	2.8284271247461903	33.627669653429244	34.243911792173115	18.027756377319946	40.711746914407556	1.0813325637823539	1.1920465130258695	0.9071227942586894	0.9832491560630201	0.9706314243759178	85.0	3.0	32.57299494980466	81.0	47.0	9625.0	4288.0	0.0	0.09538002980625931	0.3671875	0.08884076361120016	-1.0	109.24263701146506	43.73788103159167	3.0	0.7578125	76.0	64.0	140.0	5490.0	4771.0	10261.0	106.0
14	292	large	iso	911.0	622.0	96.08326103999993	76.76955255999997	3.685232677323617E-5	1533.0	175.68124072	35.35533905932738	31.25699921617557	52.05230600784119	53.42696902148069	27.294688127912362	27.979570565581344	13.416407864998739	34.2239682094289	25.626260360446906	15.264337522473747	42.61493243196639	0.975522053275847	1.131117507947817	0.8624409457207798	0.7989898732521207	0.6827661909989023	91.0	3.0	32.202484376209235	39.0	402.0	695.0	9425.0	0.07692307692307693	0.2876712328767123	0.9115646258503401	-1.0	0.21881306685630716	0.0	0.0	0.0	0.027210884353741496	86.0	112.0	198.0	4550.0	5665.0	10215.0	65.0
14	293	large	api	866.0	672.0	92.32590171999992	79.42640679999995	3.2593968742802154E-5	1538.0	174.16652208	34.9857113690718	30.01666203960727	44.10482628978893	57.06130945704451	29.017236257093817	28.75239975303385	14.035668847618199	35.157209954214316	25.8856230907601	15.524174696260024	41.89108051200164	1.009210935655276	1.165543034828717	0.8658718773121794	0.8602830334750401	0.7759815242494227	84.0	3.0	32.202484376209235	288.0	457.0	8469.0	14642.0	0.4666666666666667	0.48439531859557866	0.6134228187919463	-1.0	0.18569059530298426	92.22213571710215	38.399443648447544	3.0	0.049664429530201344	66.0	59.0	125.0	5814.0	6314.0	12128.0	76.0
14	297	large	iso	950.0	549.0	97.3969695199999	72.18376611999997	4.529137844504046E-5	1499.0	172.40916276	36.76955262170047	31.827660925679098	45.0	57.99461679191651	26.68332812825267	25.112906084869632	13.341664064126334	33.941125496954285	25.04111131072679	16.0	40.024992192379	1.0625344608893834	1.1552703388276382	0.9197279850252517	0.7411294876600597	0.5778947368421052	104.0	3.0	33.37663853655727	10.0	295.0	416.0	16779.0	0.0	0.20346897931954636	0.9672131147540983	-1.0	0.27474855207884236	58.474090500703184	19.849433241279208	2.0	0.32131147540983607	86.0	106.0	192.0	6971.0	7402.0	14373.0	106.0
14	300	large	iso	1089.0	751.0	104.22539663999989	85.25483391999995	5.54683170168551E-5	1840.0	192.30865768000004	38.07886552931954	33.61547262794322	58.92289884918813	63.64482253448956	32.0624390837628	29.477199486028862	15.033296378372908	43.14729383770483	24.601766250715972	18.027756377319946	48.15227368795454	1.0877030261629586	1.1327779308884707	0.9602085249929273	0.8179852192309205	0.689623507805326	107.0	3.0	35.4400902933387	20.0	413.0	1341.0	32836.0	0.1875	0.23532608695652174	0.953810623556582	-1.0	0.31475291504894815	144.94508506554402	55.87462800661204	2.0	0.3510392609699769	83.0	102.0	185.0	6385.0	8037.0	14422.0	104.0
14	304	large	E	1103.0	627.0	107.74011527999988	77.11269831999998	7.618071685374267E-5	1730.0	187.68124072000006	39.824615503479755	34.20526275297414	3.6155310711319757	6.115503566285405	25.45584412271571	29.472687003971746	15.556349186104045	3.9673954915194205	43.58978355955935	17.69180601295413	37.24095714249152	0.8637096481662929	1.164283279771532	0.7418380588062549	0.7157287526525845	0.5684496826835902	124.0	3.0	39.05124837953327	122.0	16.0	9574.0	1089.0	0.0	0.07976878612716763	0.11594202898550725	0.21239128504279367	-1.0	58.0052054896763	28.105478075843457	2.0	0.3188405797101449	119.0	115.0	234.0	7514.0	6172.0	13686.0	102.0
15	315	large	E	937.0	595.0	94.08326103999995	74.18376611999997	3.686924926264038E-5	1532.0	171.09545427999993	36.40054944640259	32.202484376209235	55.6568482469213	59.15548529267679	27.16615541441225	26.73893476901423	15.297058540778355	36.18077254408469	21.14743670221648	15.033296378372908	42.14113861104939	1.015977474386642	1.1303646333975037	0.8988050796785357	0.7884905912058084	0.6350053361792957	84.0	4.0	31.575306807693888	0.0	380.0	0.0	8167.0	0.0	0.24804177545691905	1.0	-1.0	0.2657694478866522	0.0	0.0	0.0	0.0	74.0	87.0	161.0	7697.0	9523.0	17220.0	111.0
15	320	large	iso	922.0	556.0	94.32590171999992	69.94112544	3.1476458470372264E-5	1478.0	167.09545427999996	34.132096331752024	31.906112267087632	27.59729586864372	31.827446576673115	25.0	26.29353213423087	14.0	21.03591859759481	35.91788276825386	17.029386365926403	39.888888888888886	0.9508041701043713	1.06976669692724	0.8887958214023933	0.741483772374798	0.6030368763557483	93.0	3.0	33.54101966249684	52.0	390.0	2868.0	21870.0	0.8666666666666667	0.29905277401894453	0.8823529411764706	-1.0	0.16935430137666016	69.12707673657887	24.041630560342618	5.0	0.23076923076923078	109.0	100.0	209.0	7864.0	9246.0	17110.0	71.0
15	321	large	E	894.0	516.0	95.66904747999996	67.94112544	6.358695611998976E-5	1410.0	166.02438647999998	37.16180835212409	29.546573405388315	37.31155223009711	55.56542360327052	24.698178070456937	25.620268535118857	13.892443989449804	30.54210896427288	25.789792594393923	15.524174696260024	37.030953910130286	0.9640093364596093	1.257736653325323	0.7664635787713353	0.7101683065696184	0.5771812080536913	112.0	3.0	32.55764119219941	113.0	69.0	5625.0	2776.0	0.23076923076923078	0.12907801418439716	0.3791208791208791	0.05472963614219883	-1.0	70.16304701846242	27.682407019046426	2.0	0.3241758241758242	66.0	84.0	150.0	8735.0	12611.0	21346.0	184.0
15	323	large	iso	841.0	421.0	89.49747459999995	61.94112544000001	5.3039800006338646E-5	1262.0	153.4386000399999	35.608987629529715	29.206163733020468	36.9113562344934	54.3323263346301	23.021728866442675	22.396791098491477	15.0	28.026632219456346	25.474074815201906	15.524174696260024	34.49802613920388	1.027903004729695	1.219228514742257	0.8430765785911694	0.6920991426499988	0.5005945303210464	142.0	3.0	32.31098884280702	18.0	187.0	1305.0	18581.0	0.4375	0.1624405705229794	0.9121951219512195	-1.0	0.2055801324381966	92.48996775232163	38.27621310863653	4.0	0.5853658536585366	267.0	24.0	291.0	11673.0	851.0	12524.0	51.0
15	326	large	E	935.0	538.0	95.66904747999993	70.18376611999997	5.1841302979088365E-5	1473.0	168.26702715999994	36.6742416417845	30.870698080866262	21.62478927047772	30.265062149090056	26.076809620810597	25.22404397052423	14.035668847618199	19.4414381342694	38.12676982285372	16.0312195418814	38.57420178348123	1.0338076500057989	1.1879952162311251	0.8702119637194491	0.7336099602608902	0.5754010695187166	75.0	3.0	33.95585369269929	124.0	160.0	8616.0	10206.0	0.3333333333333333	0.19280380176510523	0.5633802816901409	-1.0	0.04588435695422681	95.86505431941546	35.7997634282879	4.0	0.36971830985915494	71.0	74.0	145.0	6544.0	7418.0	13962.0	109.0
15	332	large	iso	801.0	418.0	89.42640679999997	61.35533900000001	9.277359327676543E-5	1219.0	153.1959593599999	34.539832078341085	29.154759474226502	24.37012005387382	39.759572563681786	23.08679276123039	22.381084486052586	12.649110640673518	21.80091664290934	31.521439949193123	15.033296378372908	34.086970488640176	1.031531460221134	1.1847064664990674	0.8707063643109997	0.6860986725902983	0.5218476903870163	164.0	3.0	31.25699921617557	9.0	221.0	764.0	24018.0	0.07692307692307693	0.18867924528301888	0.9608695652173913	-1.0	0.18212205539368626	92.69748023396332	33.839144678161844	8.0	0.5521739130434783	180.0	62.0	242.0	8654.0	3557.0	12211.0	72.0
15	341	large	F	786.0	540.0	89.84062035999993	73.18376612	7.98181059361431E-5	1326.0	165.43860003999993	33.52610922848042	28.160255680657446	27.64597536373867	38.35909838652971	26.627053911388696	25.313966562955038	11.40175425099138	23.742689453621363	34.161621645387726	15.556349186104045	38.25836626979314	1.051872050362714	1.1905470464711954	0.8835199360499723	0.8145955117712419	0.6870229007633588	71.0	3.0	32.202484376209235	16.0	326.0	331.0	6949.0	0.8	0.2579185520361991	0.9532163742690059	-1.0	0.09342559011481548	0.0	0.0	0.0	0.02046783625730994	150.0	72.0	222.0	6142.0	4379.0	10521.0	34.0
16	356	large	F	981.0	665.0	98.91168815999993	81.01219323999993	3.784501197786402E-5	1646.0	182.75230852	36.71511950137164	32.2490309931942	36.06759035054819	41.04712271823047	29.614185789921695	27.506633698009516	13.341664064126334	29.524621320094106	35.97007303087045	17.11724276862369	44.96047254380268	1.0766197752531488	1.1384875256909257	0.9456579461419828	0.819035593740492	0.6778797145769623	76.0	3.0	34.132096331752024	75.0	103.0	4975.0	7801.0	0.5	0.10814094775212636	0.5786516853932584	-1.0	0.02324762442214697	122.51757643637488	49.35478604101097	3.0	0.5730337078651685	102.0	89.0	191.0	7848.0	5276.0	13124.0	127.0
16	358	large	api	997.0	507.0	100.56854239999988	67.76955256	3.268963148152636E-5	1504.0	170.75230851999999	37.8021163428716	32.01562118716424	36.2538377374448	49.244468493382016	24.515301344262525	25.13741893017864	14.317821063276353	29.310528277048096	28.57979842561491	17.0	38.693666509177895	0.9752513339717136	1.1807397433234026	0.8259663820806902	0.6738643212154188	0.5085255767301906	117.0	3.0	34.52535300326414	291.0	355.0	8314.0	13374.0	0.4666666666666667	0.4295212765957447	0.5495356037151703	-1.0	0.12830941266882068	43.346594434748354	19.4164878389476	2.0	0.06811145510835913	68.0	69.0	137.0	4228.0	4429.0	8657.0	82.0
[truncated: 67 more columns]
