# Supplementary material for: Exploiting Single-Cell Quantitative Data to Map Genetic Variants Having Probabilistic Effects
Source: PLoS Genet. 2016 Aug 1;12(8):e1006213. doi: 10.1371/journal.pgen.1006213 (PMC4968810; doi:10.1371/journal.pgen.1006213)
Supplement: S1 Dataset — (ZIP) [file pgen.1006213.s007.zip › data/2014-10-07_morpho/segregants/gaelA12_A.xls]

image_number	cell_	Agroup	C11-1_A	C12-1_A	C13_A	C103_A	C104_A	C115_A	C126_A	C127_A	A7-1_A	A8-1_A	A101_A	A120_A	A121_A	A122_A	A123_A	D14-1_A	D15-1_A	D16-1_A	D17-1_A	D102_A	D105_A	D117_A	D127_A	D135_A	D147_A	D148_A	D154_A	D155_A	D173_A	D176_A	D179_A	D182_A	D188_A	D191_A	D194_A
1	9	A	728.0	98.08326103999991	4.255656570503438E-5	32.0	28.0	1.1428571428571428	121.0	3.0	419.0	22789.0	0.5755494505494505	58.31333516243011	21.93171219946131	3.0	0.2863961813842482	83.0	7219.0	123.0	5.711424463616347E-4	21.02379604162864	0.656993626300895	5.0990195135927845	21.095023109728988	5.385164807134504	0.3333333333333333	0.35355339059327373	11.309932474020215	21.801409486351815	6.082762530298219	10.198039027185569	5.0990195135927845	2.0	1.0	86.97590361445783	1.414184790137138
2	19	B	690.0	96.08326103999991	1.8538139779379352E-4	32.69556544854363	25.079872407968907	1.303657567179445	152.0	2.0	71.0	13426.0	0.10289855072463767	46.053078418887736	16.55294535724685	5.0	1.2535211267605635	76.0	2787.0	40.0	4.924676300797358E-4	16.64331697709324	0.5090389705382687	2.23606797749979	16.76305461424021	1.4142135623730951	0.1850583025494013	0.125	88.45184230102203	70.01689347810002	5.385164807134504	10.44030650891055	5.0990195135927845	2.047512562185564	1.0	36.671052631578945	1.090778614998206
3	30	B	842.0	105.7401152799999	4.548658014754182E-5	33.83784863137726	30.23243291566195	1.1192565522521187	128.0	3.0	100.0	16362.0	0.1187648456057007	79.66708262341726	26.92582403567252	3.0	1.01	89.0	13312.0	207.0	0.0029673041384841	17.4928556845359	0.5169612251387363	1.0	17.204650534085253	1.0	0.0625	0.06666666666666667	35.53767779197438	54.462322208025626	7.615773105863909	13.038404810405298	5.0	2.6076809620810595	1.4142135623730951	149.57303370786516	1.3839393028846154
3	32	B	888.0	108.81118307999989	4.8800285801378996E-5	36.124783736376884	30.4138126514911	1.1877755725770802	138.0	2.0	101.0	18465.0	0.11373873873873874	63.16370395705354	23.194827009486403	5.0	1.3366336633663367	112.0	3493.0	44.0	4.7249874298420575E-4	19.4164878389476	0.53748384988657	3.1622776601683795	21.095023109728988	5.0990195135927845	0.18864566947613626	0.295378269592824	61.14433878028348	54.01932243138169	7.0710678118654755	12.649110640673518	5.385164807134504	2.3488808780588144	2.0	31.1875	1.4108216432865732
4	39	B	667.0	93.4974745999999	7.599261782249865E-5	30.14962686336267	27.16615541441225	1.1098231017027762	89.0	3.0	121.0	15896.0	0.18140929535232383	70.29019448246251	23.0	3.0	0.9090909090909091	226.0	3825.0	10.0	0.0015400407512683885	19.6468827043885	0.6516459654186655	5.0	18.973665961010276	7.615773105863909	0.35179877236514595	0.6302858668672515	29.27525427725257	74.39605285494326	11.40175425099138	21.02379604162864	8.06225774829855	2.60768096208106	8.06225774829855	16.924778761061948	0.5908496732026144
4	40	B	835.0	105.7401152799999	5.129947423576767E-5	34.539832078341085	29.154759474226502	1.1847064664990674	114.0	3.0	164.0	12986.0	0.19640718562874251	69.83037760413018	26.92582403567252	2.0	0.4451219512195122	123.0	5387.0	58.0	8.277373878211762E-4	20.8806130178211	0.6045371897136327	4.123105625617661	21.540659228538015	4.123105625617661	0.26559258100921596	0.25	34.59228868750995	6.519801751656999	8.06225774829855	14.560219778561036	6.324555320336759	2.3021728866442674	2.0	43.796747967479675	1.3242992389084833
4	42	B	749.0	99.49747459999992	6.464055180717008E-5	32.202484376209235	27.202941017470888	1.183786869056821	124.0	3.0	74.0	12353.0	0.09879839786381843	81.06687760702606	26.870057685088806	5.0	2.0945945945945947	82.0	6396.0	109.0	8.404400676532676E-4	16.278820596099706	0.5055144319276894	2.23606797749979	18.35755975068582	3.1622776601683795	0.15617376188860607	0.21271781490575853	78.9964591482505	56.003540851749506	6.708203932499369	11.40175425099138	4.123105625617661	2.7653315937748606	2.23606797749979	78.0	1.3974358974358974
4	43	B	618.0	90.08326103999993	9.220957690167165E-5	29.120439557122072	25.96150997149434	1.1216774212708054	147.0	3.0	122.0	12054.0	0.19741100323624594	54.134640503784695	22.090722034374522	3.0	0.6311475409836066	147.0	9369.0	105.0	0.0011001659905163436	16.278820596099706	0.5590169943749475	2.23606797749979	16.64331697709324	5.0	0.17845765256206242	0.38461538461538464	42.51044707800082	74.05460409907715	8.602325267042627	14.866068747318506	6.324555320336759	2.3505318547086316	4.47213595499958	63.734693877551024	1.6474543707973102
4	48	B	718.0	97.4974745999999	7.962822718626054E-5	32.202484376209235	26.40075756488817	1.2197560731756085	101.0	3.0	172.0	20442.0	0.2395543175487465	64.42415245908265	24.413111231467404	3.0	0.7965116279069767	100.0	6874.0	94.0	0.0010840794841718057	16.76305461424021	0.5205515952869938	2.8284271247461903	17.08800749063506	2.23606797749979	0.2102353324910547	0.1514456332038457	71.56505117707799	53.13010235415598	7.211102550927978	11.704699910719626	5.385164807134504	2.17350820818199	1.0	68.74	1.3674716322374165
4	49	B	884.0	108.32590171999988	6.840497725798603E-5	34.9857113690718	30.01666203960727	1.165543034828717	105.0	3.0	196.0	25252.0	0.22171945701357465	75.3542406129484	28.319604517012593	4.0	0.6224489795918368	83.0	4376.0	67.0	5.864877982820774E-4	20.808652046684813	0.5947757307882027	3.605551275463989	19.4164878389476	2.23606797749979	0.19999999999999998	0.125	25.346175941946683	32.47119229084848	5.830951894845301	9.899494936611665	5.0	1.9798989873223332	1.4142135623730951	52.72289156626506	1.2707952468007313
5	51	B	735.0	99.49747459999995	6.772057018783221E-5	33.06055050963308	27.073972741361768	1.2211192951053478	99.0	4.0	83.0	11956.0	0.11292517006802721	64.28695734284639	23.769728648009426	4.0	0.963855421686747	82.0	13673.0	232.0	7.185358730482218E-4	18.0	0.5444555436170131	1.4142135623730951	18.0	1.4142135623730951	0.11111111111111112	0.11111111111111112	48.576334374997344	48.576334374997344	6.4031242374328485	11.180339887498949	4.47213595499958	2.5	0.0	166.7439024390244	1.3913552256271484
5	52	B	737.0	98.91168815999991	1.0359830889753485E-4	32.202484376209235	27.730849247724095	1.1612512869165783	141.0	3.0	134.0	15908.0	0.18181818181818182	64.84259720311974	22.360679774997898	4.0	0.8208955223880597	107.0	3950.0	62.0	9.298947915213963E-4	18.027756377319946	0.5598250174337049	7.211102550927978	19.026297590440446	7.810249675906654	0.5301708036860207	0.549527249569848	82.8749836510982	76.7594800848128	7.615773105863909	13.416407864998739	5.385164807134504	2.4913643956121994	1.0	36.91588785046729	1.6794936708860757
5	54	B	675.0	95.49747459999992	1.5540616323602395E-4	30.364452901377952	25.96150997149434	1.1695950248933142	135.0	3.0	91.0	9679.0	0.1348148148148148	64.67167546022921	23.08679276123039	3.0	1.4285714285714286	70.0	6778.0	128.0	4.6916885115493853E-4	16.0312195418814	0.5279600984068412	3.1622776601683795	17.0	4.47213595499958	0.23249527748763857	0.3333333333333333	86.49646835521553	78.36636600105955	5.385164807134504	9.848857801796104	3.605551275463989	2.7315816776253388	1.4142135623730951	96.82857142857142	1.3219238713484804
5	60	B	875.0	108.91168815999991	4.5305128977499614E-5	35.4400902933387	30.083217912982647	1.1780684631494909	146.0	3.0	137.0	25642.0	0.15657142857142858	59.19915194959347	24.020824298928627	1.0	0.9854014598540146	205.0	6034.0	37.0	0.005070602845764594	19.4164878389476	0.5478678998342482	2.23606797749979	18.973665961010276	1.4142135623730951	0.14285714285714285	0.07993607669774316	42.954591511112774	28.61045966596521	14.7648230602334	25.632011235952593	5.385164807134504	4.75974499461821	3.0	29.434146341463414	1.2570434206165064
5	62	B	868.0	107.98275595999988	4.300362925903485E-5	36.235341863986875	29.5296461204668	1.2270835118092527	118.0	3.0	207.0	23640.0	0.23847926267281105	74.26280494755856	26.68332812825267	6.0	0.5410628019323671	90.0	5471.0	63.0	5.072524648360196E-4	20.248456731316587	0.5588040760680906	3.605551275463989	22.135943621178654	5.385164807134504	0.23620751769642942	0.33333333333333337	60.255118703057775	48.366460663429805	6.324555320336759	12.083045973594572	4.47213595499958	2.701851217221259	2.0	60.78888888888889	1.0363736062876987
5	66	A	767.0	100.91168815999991	7.341926763623053E-5	31.240998703626616	28.42534080710379	1.099054499139696	87.0	3.0	276.0	22684.0	0.35984354628422427	74.91079742806761	24.351591323771842	4.0	0.5579710144927537	62.0	5659.0	98.0	0.00135495130636123	19.849433241279208	0.635364875162425	4.242640687119285	19.209372712298546	3.605551275463989	0.2727272727272727	0.23620751769642942	5.19442890773481	6.115503566285412	6.082762530298219	10.04987562112089	4.0	2.5124689052802225	1.0	91.2741935483871	1.0736879307298108
5	67	B	1181.0	126.46803731999985	1.298793696672425E-4	39.59797974644666	36.76955262170047	1.0769230769230769	108.0	3.0	116.0	18649.0	0.09822184589331075	85.21982319965298	32.89376840679705	6.0	1.1551724137931034	76.0	5872.0	51.0	3.367595985236366E-4	23.600847442411894	0.5960114024385227	5.0	23.323807579381203	6.324555320336759	0.2631578947368421	0.3174203325344759	45.0	63.43494882292201	5.656854249492381	10.0	4.242640687119285	2.3570226039551585	2.23606797749979	77.26315789473684	0.6600817438692098
6	69	A	901.0	108.56854239999991	6.218170429298329E-5	36.05551275463989	30.675723300355934	1.1753761240316551	83.0	3.0	271.0	19517.0	0.30077691453940064	63.85828471841063	23.08679276123039	2.0	0.5129151291512916	131.0	9428.0	95.0	0.004018589897350709	21.18962010041709	0.587694321381971	3.1622776601683795	19.924858845171276	2.0	0.18864566947613626	0.11764705882352941	1.0050860052541815	19.44003482817619	8.06225774829855	15.811388300841896	7.211102550927978	2.1926450482675732	1.4142135623730951	71.96946564885496	1.3200042426813745
6	71	B	626.0	91.25483391999992	1.3268681877161542E-4	31.04834939252005	24.73863375370596	1.2550551377102166	58.0	3.0	145.0	19640.0	0.23162939297124602	61.088635950130005	24.20743687382041	3.0	0.696551724137931	92.0	2487.0	36.0	2.580897302770464E-4	17.08800749063506	0.5503676628539804	2.23606797749979	17.0	4.0	0.1514456332038457	0.3076923076923077	48.50353164478447	75.06858282186246	5.830951894845301	10.816653826391969	5.830951894845301	1.855040827202527	2.23606797749979	27.032608695652176	1.3317249698431846
6	72	B	619.0	91.25483391999994	1.0907690037014241E-4	30.4138126514911	24.596747752497688	1.2364973189759494	94.0	3.0	84.0	11161.0	0.13570274636510501	45.83795144443254	20.615528128088304	3.0	0.5952380952380952	127.0	12618.0	123.0	5.309994159045151E-4	17.029386365926403	0.5599227745979918	4.0	16.278820596099706	5.385164807134504	0.3076923076923077	0.4142434467026541	63.43494882292201	85.23635830927383	7.280109889280518	13.92838827718412	5.385164807134504	2.58643677139299	2.23606797749979	99.35433070866142	1.2379933428435568
6	73	B	737.0	99.4974745999999	1.2010039531857766E-4	33.95585369269929	26.92582403567252	1.2610887469112582	75.0	3.0	112.0	22042.0	0.1519674355495251	41.15085756909022	16.64331697709324	7.0	1.0892857142857142	90.0	12073.0	171.0	0.0012663689212983262	18.384776310850235	0.5414317212352423	3.1622776601683795	18.027756377319946	2.23606797749979	0.23249527748763857	0.1514456332038457	57.52880770915152	49.39870535499554	7.280109889280518	12.529964086141668	5.385164807134504	2.326755918322392	1.0	134.14444444444445	1.2747452994284767
6	76	B	681.0	94.66904747999992	1.0701355419934588E-4	31.064449134018133	26.019223662515376	1.193903766574372	101.0	3.0	150.0	18860.0	0.22026431718061673	42.40250632048989	15.0	4.0	0.7	177.0	13265.0	55.0	0.001288254399907563	16.492422502470642	0.5309098652069796	3.1622776601683795	23.53720459187964	9.219544457292887	0.23249527748763857	0.6201736729460422	67.98871680208065	44.1776290200018	10.44030650891055	18.24828759089466	6.082762530298219	3.0	8.54400374531753	74.94350282485875	0.7338861666038448
6	80	B	811.0	105.98275595999988	2.0386597121545058E-4	37.20215047547655	26.40075756488817	1.4091319305531502	110.0	3.0	82.0	7867.0	0.10110974106041924	21.633307652783937	10.816653826391969	1.0	0.23170731707317074	78.0	12116.0	189.0	2.756794620551105E-4	19.4164878389476	0.5219184265099632	1.0	21.400934559032695	2.8284271247461903	0.058823529411764705	0.15987215339548633	36.2538377374448	8.74616226255521	5.830951894845301	10.295630140987	4.47213595499958	2.3021728866442674	2.23606797749979	155.33333333333334	1.2167381974248925
7	87	B	831.0	106.0832610399999	9.388364524884053E-5	34.92849839314596	28.861739379323623	1.2102007413374583	106.0	3.0	113.0	21128.0	0.13598074608904934	50.07587165231715	23.08679276123039	4.0	0.9734513274336283	86.0	3185.0	44.0	4.6320817804243204E-4	23.194827009486403	0.6640659655165119	6.082762530298219	22.20360331117452	5.0990195135927845	0.3333333333333333	0.27942454809496975	22.702842123212804	24.550452389207408	5.385164807134504	10.44030650891055	5.0990195135927845	2.047512562185564	1.0	37.03488372093023	1.1880690737833595
7	88	B	776.0	101.7401152799999	7.06149989987119E-5	33.0	28.0	1.1785714285714286	108.0	3.0	84.0	11307.0	0.10824742268041238	62.97258956235829	22.67156809750927	4.0	1.0714285714285714	165.0	5194.0	43.0	9.320118202886935E-4	20.09975124224178	0.6090833709770236	3.605551275463989	18.24828759089466	3.1622776601683795	0.22803508501982758	0.21271781490575853	33.690067525979785	71.56505117707799	10.295630140987	19.924858845171276	5.385164807134504	3.699953401384103	2.23606797749979	31.47878787878788	1.3659992298806314
7	98	A	709.0	97.4974745999999	7.543477382700232E-5	31.144823004794873	27.073972741361768	1.1503602852201271	134.0	3.0	213.0	22794.0	0.3004231311706629	59.96354357569657	23.0	3.0	0.5117370892018779	61.0	8929.0	172.0	5.937998769211013E-4	17.11724276862369	0.5496015426380307	3.605551275463989	18.24828759089466	5.0	0.2650854018430103	0.36760731104690386	63.43494882292201	60.255118703057775	5.0	9.219544457292887	4.123105625617661	2.23606797749979	1.4142135623730951	146.37704918032787	1.1750475977153096
7	102	B	745.0	99.4974745999999	1.4458877385927198E-4	33.1058907144937	26.832815729997478	1.233783701554783	93.0	2.0	51.0	10097.0	0.06845637583892618	56.80838225782422	23.259406699226016	3.0	1.2156862745098038	67.0	9158.0	178.0	0.001178342180876762	18.24828759089466	0.5512096849551187	5.0	18.24828759089466	5.0	0.36760731104690386	0.36760731104690386	78.14699583225601	78.14699583225601	5.830951894845301	10.63014581273465	5.0	2.12602916254693	0.0	136.6865671641791	1.3022493994321904
8	104	B	730.0	99.49747459999995	9.028923481690273E-5	34.40930106817051	25.612496949731394	1.3434574979434548	127.0	4.0	139.0	11508.0	0.19041095890410958	65.74249917778508	24.041630560342615	1.0	0.6258992805755396	265.0	6999.0	36.0	0.0011303753936812942	17.88854381999832	0.5198752449100363	2.8284271247461903	19.72308292331602	3.0	0.22222222222222224	0.2	80.53767779197437	35.537677791974374	13.45362404707371	24.758836806279895	7.810249675906654	3.170044215443825	2.23606797749979	26.411320754716982	1.3630518645520788
8	105	B	782.0	100.91168815999994	5.6130214894643346E-5	32.984845004941285	28.861739379323623	1.1428571428571428	117.0	2.0	51.0	8843.0	0.06521739130434782	79.34836415088586	26.92582403567252	4.0	1.6666666666666667	69.0	5708.0	108.0	7.987113333001996E-4	21.02379604162864	0.6373774391990982	5.830951894845301	21.93171219946131	6.4031242374328485	0.3819983596576246	0.4099180245918029	45.0	37.30394827798344	5.830951894845301	9.899494936611665	4.242640687119285	2.3333333333333335	1.0	82.72463768115942	1.3055360896986685
8	116	B	839.0	105.74011527999988	3.630661019821742E-5	35.4682957019364	29.154759474226502	1.216552506059644	115.0	3.0	170.0	19319.0	0.2026221692491061	82.4884834688287	25.495097567963924	3.0	0.8588235294117647	73.0	2132.0	35.0	7.562276593193237E-4	19.4164878389476	0.5474322195269042	5.0990195135927845	20.591260281974	4.123105625617661	0.3561309707013459	0.2831760569774271	77.68055474336339	52.33437880141671	6.324555320336759	10.198039027185569	4.123105625617661	2.473387769603369	2.23606797749979	29.205479452054796	1.198405253283302
8	117	B	852.0	109.7401152799999	1.6179379999404188E-4	34.132096331752024	29.068883707497267	1.1741798094210574	143.0	6.0	92.0	11110.0	0.107981220657277	60.233284412677776	23.345235059857504	1.0	0.6847826086956522	240.0	27681.0	140.0	0.0028838884700444012	19.026297590440446	0.5574312636854032	3.605551275463989	20.0	3.605551275463989	0.23620751769642942	0.2166365803419133	63.019769281777144	40.399904333736714	11.40175425099138	19.6468827043885	8.246211251235321	2.382534488362192	1.4142135623730951	115.3375	1.2138289801669013
9	118	A	874.0	106.9116881599999	4.114872013915902E-5	35.510561809129406	30.4138126514911	1.167580080013034	130.0	3.0	546.0	9225.0	0.6247139588100686	0.0	0.0	0.0	0.0	229.0	19943.0	145.0	0.0019552973938357526	19.1049731745428	0.5380081925268527	2.23606797749979	18.439088914585774	1.0	0.1315334104411641	0.0625	36.0273733851036	80.53767779197439	10.198039027185569	19.924858845171276	7.280109889280518	2.736889847570751	2.0	87.08733624454149	1.6649952364238076
9	125	B	781.0	101.49747459999992	5.6682474300395776E-5	34.0147027033899	28.0178514522438	1.21403679940868	97.0	3.0	40.0	8080.0	0.05121638924455826	78.59437646519908	23.345235059857504	5.0	3.1	155.0	3810.0	34.0	0.005379757724460679	18.110770276274835	0.532439469902229	2.23606797749979	18.973665961010276	5.0990195135927845	0.1514456332038457	0.3561309707013459	66.80140948635182	75.32360686254998	11.045361017187261	21.095023109728988	5.0	4.219004621945798	3.605551275463989	24.580645161290324	1.3832020997375327
9	127	N	606.0	92.32590171999992	2.8969969938189E-4	33.61547262794322	21.095023109728988	1.593526229058257	130.0	3.0	-1.0	-1.0	-1.0	-1.0	-1.0	-1.0	-1.0	122.0	3412.0	46.0	6.716439671277509E-4	21.37755832643195	0.6359440059950734	8.602325267042627	24.08318915758459	12.206555615733702	0.70472994494488	-1.0	68.27290406408198	67.72724647066626	10.816653826391969	20.808652046684813	3.605551275463989	5.771281686739291	3.605551275463989	27.9672131147541	1.6447831184056272
9	128	B	824.0	104.56854239999991	9.703804595620472E-5	33.83784863137726	30.364452901377952	1.114390196368125	106.0	3.0	172.0	15749.0	0.2087378640776699	79.89278246911508	27.16615541441225	5.0	0.7965116279069767	71.0	5915.0	102.0	5.731150544609186E-4	18.973665961010276	0.5607231762191973	2.0	20.248456731316587	3.1622776601683795	0.11764705882352941	0.18505830254940134	17.35402463626133	1.0809241866606953	5.385164807134504	10.198039027185569	4.123105625617661	2.473387769603369	1.4142135623730951	83.30985915492958	1.2243448858833474
9	131	B	439.0	75.35533899999997	1.5295185331919327E-4	24.698178070456937	20.615528128088304	1.198037611115385	110.0	2.0	22.0	3795.0	0.05011389521640091	24.217662798305795	12.0	1.0	1.4090909090909092	97.0	8641.0	99.0	0.0012660332830041643	16.1245154965971	0.652862549237373	3.605551275463989	17.4928556845359	5.0	0.3091734712004211	0.43852900965351466	36.32682595212026	33.14699583225601	6.708203932499369	13.0	4.47213595499958	2.9068883707497264	1.4142135623730951	89.08247422680412	1.1113297072098136
9	132	B	709.0	97.49747459999992	9.478033071808052E-5	31.89043743820395	25.495097567963924	1.250845867649322	105.0	3.0	173.0	20811.0	0.24400564174894218	65.65791669205991	25.0	5.0	0.49710982658959535	103.0	6855.0	102.0	0.0013285643770510024	20.518284528683193	0.6433992813188194	4.47213595499958	19.79898987322333	3.605551275463989	0.3028912664076914	0.22803508501982758	23.629377730656813	16.504361381755018	7.810249675906654	14.212670403551895	5.0	2.842534080710379	1.0	66.55339805825243	1.5326039387308534
10	134	B	817.0	105.1543288399999	1.1107197176718593E-4	34.785054261852174	28.460498941515414	1.2222222222222223	98.0	3.0	88.0	14043.0	0.10771113831089352	66.12464576883914	23.706539182259394	3.0	1.125	77.0	12826.0	231.0	6.950693427271667E-4	21.02379604162864	0.6043916414034423	7.810249675906654	20.024984394500787	7.211102550927978	0.549527249569848	0.5	69.634463735911	75.74996730219641	5.656854249492381	10.816653826391969	4.47213595499958	2.418677324489565	1.0	166.57142857142858	1.3867924528301885
10	136	A	1081.0	120.56854239999988	5.8027671549419086E-5	37.656340767525464	34.713109915419565	1.0847872996478058	104.0	4.0	383.0	17408.0	0.35430157261794637	21.265992323100694	10.04987562112089	1.0	0.1409921671018277	327.0	19748.0	148.0	0.002621444596496752	19.4164878389476	0.5156233304456451	0.0	27.313000567495326	10.63014581273465	0.0	0.5355390092764978	-1.0	39.35175262626473	15.620499351813308	28.42534080710379	8.602325267042627	3.3043787493141457	10.63014581273465	60.391437308868504	2.4506785497265544
10	137	B	805.0	103.84062035999992	1.0817318681289703E-4	33.24154027718932	28.231188426986208	1.1774757680910704	146.0	4.0	100.0	16589.0	0.12422360248447205	41.53650863279363	18.027756377319946	5.0	1.0	84.0	8782.0	136.0	6.499426691031987E-4	19.4164878389476	0.5841031335203016	3.605551275463989	18.439088914585774	2.8284271247461903	0.25	0.19026059766179765	54.24611274556325	65.55604521958347	6.082762530298219	10.198039027185569	6.082762530298219	1.6765472885698187	1.0	104.54761904761905	1.300842632657709
10	138	A	809.0	103.74011527999991	4.6044524171680454E-5	32.526911934581186	29.698484809834994	1.0952380952380953	118.0	3.0	283.0	10628.0	0.34981458590852904	0.0	0.0	0.0	0.3286219081272085	94.0	6789.0	108.0	4.7194112714958884E-4	18.35755975068582	0.5643806515542248	5.385164807134504	17.0	5.0	0.35355339059327373	0.35179877236514595	66.80140948635182	81.86989764584402	6.324555320336759	10.816653826391969	5.830951894845301	1.855040827202527	1.4142135623730951	72.22340425531915	1.4953601414052142
10	140	B	847.0	111.15432883999986	2.6421979183368965E-4	36.138621999185304	27.65863337187866	1.3065946358697713	163.0	3.0	85.0	12795.0	0.10035419126328217	72.33759760059083	28.0178514522438	4.0	1.4352941176470588	109.0	9445.0	139.0	5.47364159300834E-4	22.090722034374522	0.6112773761786636	5.830951894845301	23.021728866442675	7.211102550927978	0.3819983596576246	0.47241503539285884	43.49256424122504	46.21887523513129	6.708203932499369	12.529964086141668	5.830951894845301	2.148871112659745	1.4142135623730951	86.65137614678899	1.6041291688724193
10	142	B	693.0	96.3259017199999	1.4354494952121776E-4	31.400636936215164	27.294688127912362	1.1504303250896624	122.0	3.0	91.0	12662.0	0.13131313131313133	70.76197769616452	24.331050121192877	5.0	1.1428571428571428	119.0	6533.0	79.0	0.0027531709494994787	17.029386365926403	0.5423261445466404	4.47213595499958	19.026297590440446	5.656854249492381	0.3333333333333333	0.4444444444444445	70.55996517182382	52.12501634890181	8.94427190999916	15.524174696260024	5.0990195135927845	3.044541142640508	2.0	54.89915966386555	1.4390019898974438
10	145	B	801.0	103.49747459999993	9.559407915611103E-5	34.132096331752024	28.071337695236398	1.215905586770242	100.0	3.0	51.0	8838.0	0.06367041198501873	67.62100615158943	25.0	5.0	1.8235294117647058	65.0	5444.0	118.0	4.522705847672906E-4	17.11724276862369	0.5014998962340339	1.0	17.11724276862369	1.0	0.06666666666666667	0.06666666666666667	86.6335393365702	86.6335393365702	5.0990195135927845	8.602325267042627	4.47213595499958	1.9235384061671343	0.0	83.75384615384615	1.4088905216752388
10	146	B	770.0	100.08326103999993	1.1292257779502202E-4	31.906112267087632	28.30194339616981	1.127347045411927	93.0	3.0	104.0	8745.0	0.13506493506493505	71.35163911404713	26.248809496813376	1.0	0.6730769230769231	61.0	8066.0	195.0	6.099925764161537E-4	18.439088914585774	0.5779171326243465	4.0	19.79898987322333	6.0	0.26666666666666666	0.4	60.25511870305779	60.25511870305779	4.47213595499958	8.94427190999916	4.47213595499958	2.0	2.0	132.2295081967213	1.4747086536077363
11	147	B	634.0	91.49747459999995	9.07431067524038E-5	29.832867780352597	25.709920264364882	1.1603640724511428	129.0	2.0	57.0	10909.0	0.08990536277602523	68.79408524162676	24.186773244895647	8.0	1.736842105263158	123.0	10269.0	133.0	0.0016302432394789917	15.811388300841896	0.5299989400031799	2.23606797749979	15.524174696260024	1.4142135623730951	0.16666666666666666	0.1	48.50353164478446	30.06858282186245	8.54400374531753	16.15549442140351	6.324555320336759	2.5544079548889598	1.0	83.48780487804878	1.5930470347648262
11	150	A	734.0	98.66904747999995	5.131629326303051E-5	32.64965543462902	28.178005607210743	1.158692914244931	128.0	3.0	198.0	19792.0	0.26975476839237056	69.99401822140085	25.079872407968907	4.0	0.5202020202020202	182.0	17279.0	159.0	0.0010268366715428996	19.313207915827967	0.5915286902337079	4.0	18.788294228055936	3.1622776601683795	0.25	0.18864566947613626	26.565051177077976	8.13010235415598	10.198039027185569	17.26267650163207	7.0710678118654755	2.4413111231467406	1.4142135623730951	94.93956043956044	1.6747496961629724
11	152	B	830.0	105.15432883999989	1.063547853393389E-4	36.24913792078372	28.231188426986208	1.2840103424811244	129.0	3.0	181.0	19690.0	0.21807228915662652	73.58228245150819	27.202941017470888	4.0	0.7679558011049724	243.0	11057.0	85.0	0.0026882026409660678	22.47220505424423	0.619937641092414	4.0	22.47220505424423	4.0	0.25	0.25	25.201123645475064	25.201123645475064	14.560219778561036	26.0	7.615773105863909	3.4139672543527864	0.0	45.50205761316872	1.8680473907931627
12	163	A	943.0	111.74011527999987	5.5152109243262185E-5	37.013511046643494	30.610455730027933	1.2091786993662548	95.0	3.0	372.0	34666.0	0.3944856839872747	72.22136995867194	23.769728648009426	1.0	0.3629032258064516	86.0	3132.0	50.0	0.0012359526157270687	20.248456731316587	0.547055822556255	2.23606797749979	19.72308292331602	2.8284271247461903	0.1514456332038457	0.19026059766179765	64.72227776444704	83.15722658736905	7.0710678118654755	12.165525060596439	4.123105625617661	2.95057322446693	1.0	36.41860465116279	1.372924648786718
12	167	B	769.0	100.0832610399999	5.359156271442753E-5	34.52535300326414	27.65863337187866	1.2482667722248009	112.0	3.0	161.0	20554.0	0.2093628088426528	84.28235282869889	22.67156809750927	4.0	0.9316770186335404	131.0	10480.0	141.0	7.620340897570751E-4	19.1049731745428	0.5533606904102198	2.23606797749979	20.09975124224178	3.1622776601683795	0.15617376188860607	0.21271781490575853	36.57303097851934	28.442928624363333	8.06225774829855	13.601470508735444	6.324555320336759	2.1505813167606567	1.0	80.0	1.7625
12	169	B	666.0	93.25483391999994	7.186968100797783E-5	29.732137494637012	26.90724809414742	1.104986187758979	116.0	2.0	75.0	15640.0	0.11261261261261261	51.24999560536059	20.12461179749811	8.0	1.2666666666666666	61.0	10143.0	238.0	6.612998086071624E-4	16.64331697709324	0.5597753266173785	4.47213595499958	16.1245154965971	5.0	0.35691530512412484	0.36760731104690386	74.29136217098426	84.59620863975029	5.385164807134504	8.54400374531753	4.123105625617661	2.072225288683357	1.0	166.27868852459017	1.4313319530710835
12	171	B	666.0	93.25483391999997	9.562259786913361E-5	31.016124838541646	25.632011235952593	1.2100542775604382	99.0	3.0	59.0	9295.0	0.08858858858858859	59.50500201495707	24.08318915758459	3.0	1.2542372881355932	91.0	3096.0	47.0	5.551994424621813E-4	16.492422502470642	0.5317370428550965	1.4142135623730951	16.278820596099706	2.23606797749979	0.11111111111111112	0.1850583025494013	63.43494882292201	81.86989764584402	5.830951894845301	10.295630140987	5.385164807134504	1.9118505207764294	1.0	34.02197802197802	1.3814599483204135
12	177	A	646.0	93.25483391999992	1.1990692141071128E-4	30.805843601498726	24.73863375370596	1.2452524221101688	86.0	4.0	192.0	15243.0	0.29721362229102166	69.79677549310274	22.80350850198276	2.0	0.625	83.0	9574.0	178.0	7.634323780799E-4	17.0	0.5518433521870162	5.0	18.384776310850235	4.47213595499958	0.38461538461538464	0.3333333333333333	75.06858282186246	48.50353164478446	6.082762530298219	11.180339887498949	4.123105625617661	2.711630722733202	2.23606797749979	115.34939759036145	1.5431376645080426
13	183	B	802.0	102.91168815999991	5.691887931458355E-5	33.54101966249684	29.427877939124322	1.1397702454754342	85.0	3.0	107.0	18984.0	0.13341645885286782	64.15914541255715	26.076809620810597	2.0	1.1495327102803738	66.0	6158.0	126.0	5.797039596816778E-4	21.213203435596427	0.6324555320336759	7.211102550927978	20.223748416156685	6.708203932499369	0.5301708036860207	0.5	66.92958775017534	74.05460409907714	5.0	10.0	4.242640687119285	2.3570226039551585	1.0	93.3030303030303	1.3504384540435208
13	186	B	738.0	98.6690474799999	6.64355980582251E-5	32.7566787083184	26.68332812825267	1.227608435907033	134.0	4.0	85.0	13451.0	0.11517615176151762	63.781222524591456	26.92582403567252	3.0	1.1058823529411765	80.0	5112.0	62.0	7.696444165077569E-4	18.027756377319946	0.550353609956857	3.605551275463989	19.4164878389476	3.0	0.27653315937748607	0.1875	66.92958775017534	10.619655276155129	6.324555320336759	10.770329614269007	4.47213595499958	2.408318915758459	3.1622776601683795	63.9	0.9702660406885759
13	189	B	813.0	105.7401152799999	1.5156502251294034E-4	34.66987164671943	27.459060435491963	1.2626022557533394	150.0	3.0	97.0	19684.0	0.11931119311193111	62.304806556640315	25.079872407968907	4.0	1.4742268041237114	77.0	4553.0	77.0	6.800171578591276E-4	19.4164878389476	0.5600392189737122	6.4031242374328485	19.6468827043885	5.656854249492381	0.4707670566443892	0.4	82.30394827798342	75.96375653207352	5.385164807134504	9.486832980505138	4.123105625617661	2.3008949665421112	1.0	59.12987012987013	1.302218317592796
14	198	B	1032.0	118.22539663999986	1.0063870129609233E-4	38.600518131237564	32.28002478313795	1.195801998002221	94.0	4.0	74.0	6694.0	0.07170542635658915	83.33727263721241	32.14031735997639	2.0	0.8918918918918919	149.0	8112.0	93.0	0.002404837682494216	20.8806130178211	0.5409412626750058	2.0	19.924858845171276	1.0	0.1	0.05	14.743562836470735	14.743562836470735	10.0	17.804493814764857	6.4031242374328485	2.7805947775742466	1.0	54.442953020134226	1.7082100591715976
14	199	B	813.0	105.9827559599999	1.6121246137401163E-4	34.23448553724738	29.274562336608895	1.1694277490337037	90.0	4.0	143.0	25011.0	0.17589175891758918	59.16270096404716	22.627416997969522	7.0	0.8881118881118881	81.0	7425.0	124.0	4.6054033991548265E-4	18.681541692269406	0.5456936594517755	3.1622776601683795	18.973665961010276	4.123105625617661	0.21271781490575853	0.2831760569774271	64.85521436932106	69.2539197243166	6.082762530298219	10.44030650891055	4.123105625617661	2.5321462647095156	1.0	91.66666666666667	1.3527272727272726
14	205	A	803.0	102.3259017199999	3.205436090500533E-5	33.61547262794322	29.154759474226502	1.153001198917799	103.0	3.0	379.0	25228.0	0.47198007471980075	72.1263839416201	25.495097567963924	1.0	0.30606860158311344	65.0	7486.0	178.0	5.551215949000148E-4	17.08800749063506	0.5083375646615325	3.605551275463989	17.08800749063506	3.605551275463989	0.23620751769642942	0.23620751769642942	84.38241940987317	84.38241940987317	5.0990195135927845	8.602325267042627	4.47213595499958	1.9235384061671343	0.0	115.16923076923077	1.5455516965001337
14	206	A	699.0	96.91168815999991	1.45217296562975E-4	32.69556544854363	26.92582403567252	1.2142828165714485	110.0	3.0	226.0	18961.0	0.32331902718168815	67.17214439981119	25.0	1.0	0.5221238938053098	83.0	6144.0	118.0	4.844755389724407E-4	18.24828759089466	0.5581272977099558	4.242640687119285	20.09975124224178	6.4031242374328485	0.3	0.4505222492060775	66.80140948635182	60.461217740441896	6.324555320336759	11.180339887498949	4.47213595499958	2.5	2.23606797749979	74.02409638554217	1.5940755208333335
14	210	B	708.0	96.66904747999992	1.0942958100375616E-4	31.953090617340916	26.570660511172846	1.2025704292862716	82.0	3.0	36.0	3599.0	0.05084745762711865	60.530538365745336	23.021728866442675	2.0	1.5833333333333333	159.0	12458.0	132.0	0.0031402782798728404	16.15549442140351	0.5056003694564661	0.0	18.027756377319946	2.0	0.0	0.13333333333333333	-1.0	18.434948822922024	10.44030650891055	17.4928556845359	6.708203932499369	2.607680962081059	2.0	78.35220125786164	1.684700593995826
15	218	B	738.0	98.91168815999993	7.758544431519898E-5	32.202484376209235	28.0178514522438	1.1493559536889582	142.0	3.0	105.0	16830.0	0.14227642276422764	53.19694180254791	21.213203435596427	5.0	0.8380952380952381	72.0	4869.0	101.0	0.002294322636423176	17.4928556845359	0.5432144762551112	2.23606797749979	19.235384061671343	4.123105625617661	0.14285714285714285	0.26559258100921596	64.13364320590549	51.604835496753964	6.4031242374328485	11.661903789690601	3.605551275463989	3.23443016025056	2.0	67.625	1.4935304990757856
15	222	B	697.0	95.25483391999997	8.554187873975492E-5	31.827660925679098	26.870057685088806	1.184502887887042	114.0	3.0	96.0	18362.0	0.13773314203730272	67.8497261145144	24.08318915758459	6.0	1.0729166666666667	59.0	5122.0	120.0	4.186944420238699E-4	18.867962264113206	0.5928164909187598	5.0990195135927845	18.867962264113206	5.0990195135927845	0.3561309707013459	0.3561309707013459	56.309932474020215	56.309932474020215	5.385164807134504	9.433981132056603	3.605551275463989	2.6165155925684536	0.0	86.8135593220339	1.3822725497852402
15	223	B	995.0	116.81118307999985	6.219659979224351E-5	38.07886552931954	31.78049716414141	1.1981834435329324	134.0	3.0	140.0	20443.0	0.1407035175879397	74.60255408434301	28.635642126552707	3.0	0.8928571428571429	83.0	8345.0	141.0	6.973777417871515E-4	23.194827009486403	0.6091259990828011	4.47213595499958	21.213203435596427	2.8284271247461903	0.2630668208823282	0.18181818181818182	39.0938588862295	57.52880770915151	6.324555320336759	11.40175425099138	5.0	2.2803508501982757	2.0	100.5421686746988	1.4023966446974236
15	225	B	701.0	95.84062035999992	7.05318526464738E-5	31.240998703626616	27.65863337187866	1.129520691914961	170.0	3.0	66.0	12316.0	0.09415121255349501	80.50462476513523	24.20743687382041	5.0	1.9090909090909092	60.0	3674.0	67.0	8.629541407932533E-4	19.72308292331602	0.6313205000397911	5.0	20.591260281974	6.0	0.3333333333333333	0.4	39.80557109226518	39.80557109226518	5.385164807134504	10.295630140987	3.605551275463989	2.8554940297339364	1.0	61.233333333333334	1.0941752857920521
15	230	B	753.0	100.0832610399999	1.2166954306176525E-4	33.12099032335839	28.178005607210743	1.1754199635364804	147.0	3.0	62.0	9713.0	0.08233731739707835	71.92063019532186	25.079872407968907	6.0	1.2419354838709677	83.0	3140.0	54.0	9.637865857640978E-4	20.615528128088304	0.6224309094269237	5.0990195135927845	20.0	4.123105625617661	0.38218767082460553	0.3090398323477543	48.945186229037574	46.218875235131314	6.4031242374328485	11.661903789690601	4.47213595499958	2.6076809620810595	1.0	37.83132530120482	1.4273885350318471
15	234	B	730.0	97.4974745999999	7.771373993144445E-5	31.38470965295043	27.784887978899608	1.1295604170434157	128.0	2.0	111.0	13039.0	0.15205479452054796	8.246211251235321	4.123105625617661	1.0	0.45045045045045046	70.0	8801.0	123.0	5.832145367633029E-4	18.384776310850235	0.5857876817771328	3.1622776601683795	17.72004514666935	4.242640687119285	0.23249527748763857	0.315352998736582	50.04245106917091	76.60750224624891	5.830951894845301	9.486832980505138	4.123105625617661	2.3008949665421112	2.0	125.72857142857143	0.9782979206908305
15	237	B	755.0	100.08326103999993	1.028343219213077E-4	31.827660925679098	28.284271247461902	1.12527774349269	109.0	3.0	70.0	7989.0	0.09271523178807947	72.16785156745652	25.495097567963924	2.0	1.1571428571428573	57.0	2421.0	56.0	8.10445264986454E-4	19.209372712298546	0.6035433378894677	4.123105625617661	18.601075237738275	4.0	0.28797018815893544	0.2857142857142857	33.453309454072674	47.48955292199915	5.0	7.810249675906654	4.242640687119285	1.8408935028645435	1.0	42.473684210526315	1.318463444857497
15	240	B	673.0	94.6690474799999	1.3766963844323625E-4	31.38470965295043	26.0	1.2071042174211704	112.0	3.0	54.0	7564.0	0.08023774145616643	56.764508970613036	21.470910553583888	4.0	1.1481481481481481	74.0	4077.0	56.0	0.001034280322316626	19.697715603592208	0.6276214061371905	4.47213595499958	20.12461179749811	5.0	0.2630668208823282	0.30485538042484617	4.7636416907261605	15.068488159492205	7.0710678118654755	12.041594578792296	4.242640687119285	2.838231060987734	1.0	55.0945945945946	1.0164336521952415
16	241	A	590.0	87.59797967999997	1.4303412473016714E-4	29.0	24.758836806279895	1.1712989679969281	114.0	2.0	245.0	14561.0	0.4152542372881356	40.93990951574359	19.026297590440446	2.0	0.18775510204081633	162.0	6699.0	48.0	0.001170206365608298	18.439088914585774	0.6358306522270957	4.47213595499958	18.867962264113206	6.0	0.31234752377721214	0.46153846153846156	18.434948822922024	45.0	8.94427190999916	16.76305461424021	6.324555320336759	2.650471656139714	2.8284271247461903	41.351851851851855	1.16077026421854
16	245	B	1009.0	115.98275595999988	5.544523008902932E-5	35.90264614203248	33.95585369269929	1.0573330438678312	113.0	3.0	189.0	15118.0	0.18731417244796827	24.511454051151535	12.206555615733702	2.0	0.21164021164021163	113.0	4905.0	65.0	5.587968289973971E-4	20.615528128088304	0.5742063703753854	4.47213595499958	21.540659228538015	5.0	0.2701716134791496	0.29061909685954823	50.9061411137705	40.60129464500447	7.0	13.0	7.0	1.8571428571428572	1.0	43.4070796460177	1.4974515800203874
16	248	B	865.0	107.15432883999989	1.1943677341530305E-4	34.48187929913333	29.410882339705484	1.1724190692702159	124.0	3.0	149.0	18896.0	0.1722543352601156	76.58841561270108	28.0178514522438	4.0	0.697986577181208	71.0	7798.0	146.0	0.0012936030762781658	20.024984394500787	0.5807393564829308	5.0	21.095023109728988	5.0	0.35179877236514595	0.35179877236514595	69.51964268819077	53.259437979878804	6.4031242374328485	11.313708498984761	4.242640687119285	2.666666666666667	1.4142135623730951	109.83098591549296	1.3293152090279559
16	249	B	742.0	99.49747459999993	9.591665630707781E-5	32.14031735997639	28.284271247461902	1.136331817736351	121.0	3.0	81.0	12869.0	0.1091644204851752	65.84473487128545	23.40939982143925	4.0	1.1851851851851851	118.0	7779.0	91.0	0.0024311547575601947	16.1245154965971	0.5016912345948579	1.0	17.029386365926403	1.0	0.07142857142857142	0.0625	82.87498365109819	7.125016348901795	8.54400374531753	14.866068747318506	5.385164807134504	2.760559663396612	1.4142135623730951	65.92372881355932	1.3803830826584393
