# Supplementary material for: Exploiting Single-Cell Quantitative Data to Map Genetic Variants Having Probabilistic Effects
Source: PLoS Genet. 2016 Aug 1;12(8):e1006213. doi: 10.1371/journal.pgen.1006213 (PMC4968810; doi:10.1371/journal.pgen.1006213)
Supplement: S1 Dataset — (ZIP) [file pgen.1006213.s007.zip › data/2014-10-07_morpho/segregants/gaelA12_A1B.xls]

image_number	cell_id	Cgroup	Agroup	Dgroup	C11-1_A1B	C11-2_A1B	C12-1_A1B	C12-2_A1B	C13_A1B	C101_A1B	C102_A1B	C103_A1B	C104_A1B	C105_A1B	C106_A1B	C107_A1B	C108_A1B	C109_A1B	C110_A1B	C111_A1B	C112_A1B	C113_A1B	C114_A1B	C115_A1B	C116_A1B	C117_A1B	C118_A1B	C126_A1B	C127_A1B	C128_A1B	A7-1_A1B	A7-2_A1B	A8-1_A1B	A8-2_A1B	A9_A1B	A101_A1B	A102_A1B	A103_A1B	A104_A1B	A120_A1B	A121_A1B	A122_A1B	A123_A1B	D14-3_A1B	D15-3_A1B	D16-3_A1B	D17-3_A1B	D104_A1B	D107_A1B
1	0	medium	iso	A1	890.0	308.0	96.49747459999995	51.284271200000006	9.977139811896075E-5	1198.0	150.6101729199999	36.49657518178932	29.427877939124322	19.470302009466963	41.46770541610911	18.867962264113206	20.31192326302084	12.206555615733702	18.24828759089466	29.903617305345733	17.26267650163207	27.55715541206008	0.9289106708306417	1.2402041104454622	0.7489982197341624	0.5314571330761027	0.34606741573033706	133.0	3.0	34.36568055487916	50.0	227.0	6570.0	36342.0	0.5454545454545454	0.23121869782971619	0.8194945848375451	-1.0	0.16396896793241963	121.11886579079385	45.73569375548118	6.0	0.7978339350180506	143.0	9776.0	115.0	2.565002480597975E-4	21.840329667841555	0.598421346634717
1	3	small	api	A1	869.0	159.0	95.74011527999991	37.213203400000005	5.4680937001726986E-5	1028.0	135.7817457999999	34.828149534535996	29.832867780352597	20.803201951107734	35.08804119046935	14.035668847618199	13.66014230369102	11.045361017187261	13.98294214618222	26.24621963147874	16.76305461424021	24.3251627359077	1.0274906758347393	1.1674422248293945	0.8801212205468179	0.38868977012579214	0.18296892980437285	137.0	3.0	33.61547262794322	86.0	115.0	8653.0	15186.0	0.6666666666666666	0.19552529182879377	0.572139303482587	-1.0	0.12060024846554816	85.83331253045421	27.375376800503457	6.0	0.5572139303482587	156.0	26735.0	255.0	0.0018944135165350276	19.235384061671343	0.5522941734988623
1	4	large	iso	A1	872.0	507.0	92.32590171999993	68.35533899999999	4.605819870186383E-5	1379.0	163.09545427999993	34.9857113690718	30.01666203960727	70.3461759419467	75.29644817623844	25.0	24.454088526777305	13.601470508735444	38.58718165706449	10.394227032583204	15.297058540778355	39.8936170212766	1.022323934610154	1.165543034828717	0.8771224262520604	0.7403701206981295	0.5814220183486238	107.0	4.0	30.675723300355934	49.0	414.0	2688.0	22553.0	0.5714285714285714	0.3357505438723713	0.8941684665226782	-1.0	0.22214097620007153	117.00521652131891	48.51285718059542	2.0	0.31101511879049676	113.0	15000.0	196.0	6.709141338450817E-4	23.430749027719962	0.6697233845138647
1	5	large	iso	B	889.0	542.0	92.84062035999995	70.76955256	5.1505753281584904E-5	1431.0	166.02438647999998	36.05551275463989	30.066592756745816	65.78265885471394	75.51023740611555	25.495097567963924	25.986072591993764	15.297058540778355	37.38679322558044	12.5055739784695	13.92838827718412	38.615046653500414	0.9811062244095666	1.199188516182978	0.8181417776851564	0.7622692770210183	0.609673790776153	140.0	3.0	30.01666203960727	18.0	375.0	1648.0	43488.0	0.5	0.2746331236897275	0.9541984732824428	-1.0	0.186412601542592	117.59368664086678	43.73007186197309	6.0	0.4910941475826972	170.0	9531.0	98.0	0.0018401877150066883	23.769728648009426	0.659253657263564
1	6	medium	iso	A1	820.0	256.0	91.25483391999995	46.69848476000001	4.4955430093085155E-5	1076.0	140.3675322399999	34.48187929913333	28.653097563788805	47.72631099390625	62.274008531665686	16.64331697709324	17.938398505151547	12.206555615733702	25.549651524420916	17.834022966012277	14.866068747318506	28.863705229958946	0.9278039492942256	1.203425885189838	0.7709689152546909	0.511737107548067	0.3121951219512195	169.0	3.0	31.400636936215164	27.0	191.0	2139.0	20894.0	0.36363636363636365	0.20260223048327136	0.8761467889908257	-1.0	0.19343236578247014	85.86242513070319	37.27362333704163	4.0	0.44036697247706424	126.0	26442.0	242.0	3.3180942497491037E-4	19.72308292331602	0.5719839905538948
2	11	medium	iso	A1	928.0	429.0	96.5685423999999	61.11269832000001	9.255253753910625E-5	1357.0	160.5096678399999	37.21558813185679	30.01666203960727	39.55966796899449	59.300277449185586	22.0	23.51844160410082	14.0	28.83200437940963	22.387565916333056	15.811388300841896	33.53125	0.9354361300947741	1.2398310006206044	0.7544868047552742	0.6328427125560515	0.46228448275862066	117.0	3.0	33.61547262794322	56.0	280.0	4859.0	28071.0	0.4666666666666667	0.24760501105379515	0.8333333333333334	-1.0	0.1645731095358652	126.39810548728742	45.23118842698621	4.0	0.3958333333333333	108.0	10413.0	143.0	7.669873618072093E-4	17.804493814764857	0.4784149521346431
2	13	small	api	A1	845.0	86.0	91.25483391999994	24.142135600000003	6.753908841258601E-5	931.0	117.3969695199999	32.69556544854363	30.463092423455635	25.177535429634787	40.006256014176614	8.94427190999916	13.960403758445285	13.892443989449804	13.243386191973237	20.746416391836163	15.620499351813308	20.600370941646997	0.6406886265440827	1.0732845173449648	0.5969420188124811	0.26455733425765265	0.10177514792899409	111.0	2.0	31.622776601683793	81.0	37.0	14574.0	7117.0	0.46153846153846156	0.1267454350161117	0.3135593220338983	0.01557866458258236	-1.0	55.848487704782336	18.854519406478428	10.0	0.923728813559322	100.0	13525.0	174.0	0.003960015976256172	18.35755975068582	0.5614694072068274
2	14	small	api	A1	915.0	89.0	96.08326103999994	25.970562720000004	4.735492396720134E-5	1004.0	124.46803731999985	35.35533905932738	30.886890422961002	44.69685055628588	55.54961157081232	10.04987562112089	11.812778799578595	12.041594578792296	18.837324650809624	16.706116832544943	14.560219778561036	22.843744585892534	0.8507630415867438	1.1446713662390753	0.7432378118988031	0.27029226983863847	0.09726775956284153	139.0	4.0	31.78049716414141	64.0	38.0	9243.0	6832.0	0.5384615384615384	0.10159362549800798	0.37254901960784315	-1.0	0.005595151214902961	92.21572471730472	32.166155414412245	6.0	1.4019607843137254	83.0	10683.0	146.0	0.0011761171648560827	25.942243542145693	0.7337574531137656
2	15	medium	iso	A1	912.0	416.0	94.84062035999996	61.11269832000001	5.7991471957713146E-5	1328.0	158.36753223999992	36.40054944640259	31.38470965295043	40.81508387488158	47.48955292199916	22.360679774997898	22.65111902172481	13.416407864998739	26.977614759522524	26.414136347508535	15.811388300841896	36.59697923174656	0.9871777086841339	1.159817944754529	0.8511488489627278	0.6443726125791448	0.45614035087719296	118.0	3.0	32.984845004941285	48.0	253.0	6539.0	39003.0	0.6153846153846154	0.22665662650602408	0.840531561461794	-1.0	0.19932604242887125	141.61345641893013	48.978893392406945	17.0	0.8172757475083057	97.0	9976.0	130.0	6.684831764911397E-4	21.213203435596427	0.5827715174143585
2	17	large	iso	B	737.0	470.0	84.42640679999995	64.76955256000001	6.017116440403058E-5	1207.0	152.02438647999992	32.449961479175904	27.202941017470888	18.749757630311116	31.200514603980636	23.021728866442675	24.78033010986764	13.038404810405298	16.641005886756872	32.864093607593205	14.560219778561036	32.12334260433861	0.9290323722231334	1.1928843082935465	0.7788117973922715	0.7671717299711024	0.6377204884667571	142.0	3.0	31.953090617340916	64.0	253.0	7840.0	35082.0	0.5714285714285714	0.2626346313173157	0.7981072555205048	-1.0	0.15154074636198608	133.37855512093063	46.88201422124156	6.0	0.7917981072555205	157.0	11253.0	98.0	0.002057883099838564	22.20360331117452	0.6842412840897585
2	18	medium	iso	A1	995.0	363.0	102.3969695199999	56.455844080000006	7.296448083748585E-5	1358.0	161.68124071999992	38.897300677553446	29.698484809834994	47.12109639666145	62.74087091000359	20.8806130178211	21.090410733141344	13.0	30.439130206360403	21.920310216782976	16.0	34.24189170789499	0.9900524594814758	1.3097402418547681	0.7559151256431035	0.5513429190789988	0.36482412060301506	124.0	3.0	35.6931365951495	42.0	234.0	5678.0	34082.0	0.7692307692307693	0.203240058910162	0.8478260869565217	-1.0	0.14173417362818652	109.19698084892698	42.724564585734555	9.0	0.8079710144927537	85.0	7417.0	88.0	0.0014905460309351567	24.839484696748443	0.6385914771479919
2	22	medium	iso	A1	800.0	352.0	88.84062035999995	53.870057640000006	4.7956173886511194E-5	1152.0	145.53910511999993	32.984845004941285	28.635642126552707	25.346175941946683	37.99873244250466	19.697715603592208	21.323595590000313	13.0	18.67524312779764	29.962659688514904	15.297058540778355	30.334482029532	0.9237520717579843	1.1518807526357417	0.8019511304831236	0.6063674186617312	0.44	120.0	3.0	32.55764119219941	37.0	239.0	4066.0	31938.0	0.6153846153846154	0.23958333333333334	0.8659420289855072	-1.0	0.12492280587227514	116.65392928075087	44.0	6.0	0.5507246376811594	80.0	11872.0	169.0	0.0010425508351876024	23.345235059857504	0.7077563971078318
3	23	large	iso	B	781.0	479.0	87.01219323999996	65.94112544	7.902345241879334E-5	1260.0	155.78174579999992	32.69556544854363	28.635642126552707	33.14699583225598	47.87264758916194	24.166091947189145	23.717464108639987	13.416407864998739	25.783313071208866	27.657839712475297	14.142135623730951	34.76453158955707	1.0189155061643258	1.1417786723289964	0.8923931851747986	0.7578377579578871	0.6133162612035852	156.0	3.0	30.805843601498726	55.0	306.0	5916.0	38571.0	0.5384615384615384	0.2865079365079365	0.8476454293628809	-1.0	0.23328666737051407	139.20402528742918	47.70712416988131	7.0	0.5429362880886427	272.0	9696.0	62.0	0.005818275064014776	24.331050121192877	0.7441697302799412
3	26	small	api	A1	781.0	161.0	89.01219323999995	34.384776280000004	1.2155733834898109E-4	942.0	126.22539663999986	33.52610922848042	28.460498941515414	24.948668004852777	45.96448430222654	12.529964086141668	15.247343989255894	12.083045973594572	15.390989645814853	21.50348808914498	15.132745950421556	21.408812809434107	0.8217801142920997	1.177987402728762	0.6976136692026401	0.38629287773293863	0.20614596670934698	122.0	4.0	31.78049716414141	41.0	112.0	4249.0	17667.0	0.5	0.1624203821656051	0.7320261437908496	-1.0	0.16258250129467436	34.101120963811695	14.47213595499958	2.0	0.6797385620915033	90.0	15012.0	255.0	5.678513006477516E-4	21.18962010041709	0.6320333790005228
3	29	medium	iso	A1	795.0	331.0	89.01219323999996	53.284271200000006	6.325852807972805E-5	1126.0	144.7106779999999	34.0147027033899	29.068883707497267	19.311856564352638	25.647173292474463	19.697715603592208	20.232277673082272	12.529964086141668	13.43536658206498	31.064144364343232	14.560219778561036	31.04088286497118	0.9735787498507267	1.1701413458342413	0.8320180748391749	0.5986176641702535	0.41635220125786165	146.0	3.0	31.953090617340916	39.0	224.0	3705.0	31614.0	0.25	0.23357015985790408	0.8517110266159695	-1.0	0.17724475862111455	122.30374542217893	44.73931953761512	8.0	0.7300380228136882	94.0	10981.0	180.0	0.001567732700376521	21.213203435596427	0.6236480624445476
3	31	medium	iso	A1	712.0	265.0	84.01219323999995	46.870057640000006	8.101419649509584E-5	977.0	133.29646443999988	32.0	27.0	17.10272896905235	30.963756532073518	17.4928556845359	18.077614879391227	11.661903789690601	13.0	28.0	13.601470508735444	25.267458210996306	0.9676528569307027	1.1851851851851851	0.8164570980352804	0.5578958938270427	0.37219101123595505	121.0	3.0	30.083217912982647	31.0	211.0	3604.0	24882.0	0.5454545454545454	0.24769703172978505	0.871900826446281	-1.0	0.2170161055730037	86.96353387621832	34.0915647570843	5.0	0.6487603305785123	109.0	15066.0	215.0	8.762940840508447E-4	21.095023109728988	0.6592194721790309
3	36	small	api	A1	835.0	149.0	90.42640679999995	33.384776280000004	6.944484293392461E-5	984.0	126.22539663999986	33.61547262794322	29.546573405388315	37.111650555112135	53.714732874861156	11.661903789690601	15.370876177990667	13.892443989449804	18.235650195512562	18.073161739378417	14.317821063276353	22.62261716164664	0.7587013033381345	1.1377113740645428	0.666866237460234	0.36919277743545176	0.1784431137724551	139.0	3.0	32.01562118716424	91.0	71.0	12382.0	9036.0	0.46153846153846156	0.16463414634146342	0.4382716049382716	0.022700286090112827	-1.0	74.54245027478058	28.87606473133321	6.0	0.7654320987654321	86.0	10990.0	185.0	3.597453920176157E-4	20.223748416156685	0.601620231254624
4	38	small	api	A1	1650.0	181.0	132.98275595999988	35.627416960000005	5.969516190017053E-5	1831.0	171.43860003999995	45.27692569068709	45.27692569068709	4.873896422204766	1.9414863909143776	13.038404810405298	17.698114463817667	13.892443989449804	2.3190620475717774	34.45463613535212	22.20360331117452	68.4516252546278	0.7367115201487276	1.0	0.7367115201487276	0.26791005121533534	0.1096969696969697	102.0	3.0	45.79301256742124	111.0	121.0	19014.0	24217.0	0.6153846153846154	0.12670671764063354	0.521551724137931	-1.0	0.04415035327022387	130.3134714785441	47.50452648208025	9.0	0.9870689655172413	666.0	17054.0	38.0	0.0030610738561100896	22.47220505424423	0.496327979681414
4	44	small	api	A1	809.0	126.0	91.59797967999997	31.142135600000003	8.75670963490358E-5	935.0	125.15432883999988	33.421549934136806	29.832867780352597	33.75451719453714	49.232390061558334	11.180339887498949	13.618742337818619	11.045361017187261	16.725735374380015	19.341083942992636	15.033296378372908	22.08413426541312	0.8209524499521268	1.120292899100624	0.7328016187652273	0.33998714500904825	0.1557478368355995	106.0	4.0	32.01562118716424	57.0	94.0	7974.0	18800.0	0.5833333333333334	0.16149732620320856	0.6225165562913907	-1.0	0.09059866789749983	81.5659192505546	35.9328071911891	5.0	1.0927152317880795	76.0	6955.0	101.0	7.99844803353698E-4	20.248456731316587	0.605850320264016
4	46	medium	iso	A1	836.0	387.0	89.08326103999994	58.11269832000001	8.64621623541296E-5	1223.0	150.02438647999986	34.88552708502482	29.068883707497267	38.659808254090095	56.98983465116757	20.09975124224178	22.936910566344018	15.132745950421556	25.88465978453361	21.46625258399798	14.317821063276353	30.867475122014152	0.8763059516713955	1.2000986152773165	0.7301949527446961	0.6523413898589364	0.46291866028708134	122.0	3.0	31.78049716414141	41.0	191.0	3715.0	21911.0	0.4375	0.18969746524938674	0.8232758620689655	-1.0	0.20155434641868614	120.51486775147299	45.91364782519052	6.0	0.6939655172413793	90.0	6009.0	74.0	5.416403505462147E-4	23.323807579381203	0.6685812005229335
5	53	medium	iso	A1	741.0	251.0	86.25483391999994	47.870057640000006	7.463619103771213E-5	992.0	136.12489155999984	33.12099032335839	27.294688127912362	35.36246188706906	51.105438431647954	17.26267650163207	17.476859135407498	12.165525060596439	21.285595422030685	21.286193023244405	13.416407864998739	27.348734682360913	0.9877447868569529	1.2134591964613026	0.8139909357788218	0.5549840567126796	0.33873144399460187	156.0	3.0	30.23243291566195	12.0	170.0	1149.0	23341.0	0.38461538461538464	0.18346774193548387	0.9340659340659341	-1.0	0.2315177962770858	50.557940846573544	19.604881905421138	4.0	0.7692307692307693	113.0	7461.0	82.0	7.069210593497569E-4	19.209372712298546	0.5799757955531675
5	55	small	api	A1	838.0	204.0	91.91168815999993	41.870057640000006	6.522981709229708E-5	1042.0	135.78174579999984	34.828149534535996	29.832867780352597	34.3431517530787	46.76830133903567	15.132745950421556	16.2881651811267	12.165525060596439	20.04125999596548	22.559011254131793	15.033296378372908	27.506918420297517	0.9290638805625607	1.1674422248293945	0.7958114421450967	0.45554660651116086	0.24343675417661098	130.0	3.0	31.575306807693888	17.0	103.0	1599.0	9645.0	0.0	0.11516314779270634	0.8583333333333333	-1.0	0.15056198170972995	53.920638934149196	19.472153465597255	3.0	0.6083333333333333	155.0	12671.0	125.0	0.0014813195952311376	22.80350850198276	0.654743614195481
5	56	medium	iso	A1	863.0	370.0	92.91168815999994	55.455844080000006	4.1400437145354336E-5	1233.0	151.1959593599999	36.89173349139343	28.844410203711913	23.070412249824656	38.53913492891215	20.09975124224178	22.014911852994672	13.038404810405298	18.947334100282156	30.508510792387604	16.278820596099706	30.410662593781417	0.9130062103568053	1.2789907379227996	0.713848961752149	0.5968661766698443	0.4287369640787949	132.0	3.0	34.92849839314596	41.0	273.0	4697.0	33429.0	0.5	0.2546634225466342	0.8694267515923567	-1.0	0.15315986564019454	86.9986988662655	28.63014581273465	5.0	0.5828025477707006	171.0	27177.0	248.0	0.0016729983626487673	25.059928172283335	0.6792830209003226
5	57	medium	E	A1	947.0	322.0	95.84062035999993	51.455844080000006	5.087745123755816E-5	1269.0	150.12489155999995	35.6931365951495	32.55764119219941	39.19088805598531	52.125016348901795	20.12461179749811	19.7598599647456	13.416407864998739	27.260142784207577	24.387516138307863	16.401219466856727	34.534827652496745	1.0184592316647627	1.096305975744377	0.9289917725507632	0.5368897226115581	0.3400211193241816	123.0	3.0	33.015148038438355	404.0	217.0	23442.0	14863.0	0.5384615384615384	0.48936170212765956	0.3494363929146538	0.03103336241426727	-1.0	132.86138433633334	47.19134049437089	6.0	0.43156199677938806	116.0	6283.0	77.0	4.3952780016567677E-4	21.02379604162864	0.5890150893739515
5	58	medium	iso	A1	685.0	244.0	81.66904747999995	45.45584408	8.41763197308214E-5	929.0	129.53910511999982	29.832867780352597	27.892651361962706	15.124007308310581	28.501851563299	15.524174696260024	18.285317363059	12.36931687685298	11.296265665144746	27.42657878136436	15.033296378372908	23.672610283437262	0.8489967326256427	1.069560128695251	0.7937812095345476	0.5565859463602995	0.3562043795620438	134.0	3.0	30.066592756745816	46.0	190.0	5492.0	23624.0	0.6153846153846154	0.25403659849300325	0.8050847457627118	-1.0	0.1328476421454362	94.26444003056702	41.198660491062746	5.0	0.4152542372881356	223.0	7930.0	58.0	0.0011597436867275	16.278820596099706	0.54566730613879
5	59	medium	iso	A1	860.0	265.0	93.49747459999995	48.69848476000001	3.4303453485658794E-5	1125.0	144.61017291999988	34.0	31.304951684997057	20.94747058695117	21.732295189943045	18.110770276274835	18.31518198144655	11.045361017187261	12.470588235294118	32.19937887599697	16.1245154965971	33.67967805763391	0.9888392206324357	1.0860901604998978	0.910457765474369	0.5208534772553101	0.3081395348837209	109.0	3.0	32.55764119219941	38.0	204.0	4109.0	28938.0	0.5833333333333334	0.21511111111111111	0.8429752066115702	-1.0	0.1548621605037223	81.01577917221067	29.8356348407921	7.0	0.7396694214876033	102.0	9997.0	128.0	1.7303929563179573E-4	22.360679774997898	0.6576670522058206
5	63	medium	iso	A1	792.0	314.0	86.59797967999995	50.69848476000001	6.121643818775427E-5	1106.0	140.12489155999987	33.95585369269929	28.861739379323623	33.97654403625687	48.47573410916083	19.235384061671343	21.220045170882603	14.317821063276353	22.116952405218704	23.525955628524297	13.45362404707371	29.541458957699753	0.9064723428612422	1.1765005998572997	0.7704818365338617	0.5854465074975527	0.39646464646464646	126.0	3.0	29.832867780352597	23.0	216.0	1850.0	24646.0	0.2857142857142857	0.21609403254972875	0.9037656903765691	-1.0	0.19631396040178395	57.729004885702	23.462725518405183	4.0	0.4100418410041841	67.0	13452.0	255.0	5.099557112023609E-4	19.697715603592208	0.5800977876114283
5	65	small	api	A1	1001.0	70.0	102.7401152799999	23.313708480000003	5.54732707679608E-5	1071.0	128.46803731999984	39.11521443121589	31.906112267087632	36.53871185742864	41.583411808228675	7.280109889280518	-1.0	13.152946437965905	15.262603278062672	19.714090978387155	17.08800749063506	22.995902666140044	-1.0	1.2259473703276824	-1.0	0.22691923613734166	0.06993006993006994	96.0	4.0	35.510561809129406	119.0	58.0	13710.0	5929.0	0.7142857142857143	0.16526610644257703	0.327683615819209	0.03215142170867182	-1.0	35.86802107164574	17.806248474865697	1.0	0.2598870056497175	165.0	22760.0	190.0	0.0021928958823833593	23.345235059857504	0.5968325982440951
6	74	small	api	A1	664.0	156.0	73.18376611999999	33.384776280000004	1.1931437135548819E-4	820.0	108.56854239999991	33.0	25.0	90.0	90.0	8.0	25.222833090294344	23.021728866442675	18.0	0.0	10.0	18.0	0.31717293498954213	1.32	0.24028252650722887	0.45617734710808305	0.23493975903614459	139.0	5.0	23.769728648009426	95.0	95.0	9754.0	8765.0	0.4166666666666667	0.23170731707317074	0.5	0.30745052002835277	-1.0	81.50770545224125	28.087242142799337	3.0	0.5	119.0	8360.0	42.0	8.51691792175323E-4	15.524174696260024	0.47042953625030376
6	81	small	api	A1	846.0	104.0	93.25483391999994	27.142135600000003	9.95477734061592E-5	950.0	122.81118307999986	36.138621999185304	28.861739379323623	30.45552817489181	38.38326210208916	9.848857801796104	13.630395460562541	13.038404810405298	13.365202469836525	21.82820625326997	15.524174696260024	21.52487926817882	0.722565814784484	1.2521290392177402	0.5770697684927925	0.29105339057580965	0.12293144208037825	122.0	3.0	32.57299494980466	62.0	58.0	11270.0	12672.0	0.6666666666666666	0.12631578947368421	0.48333333333333334	-1.0	0.03662821693290913	103.75225404578876	35.61577310586391	7.0	1.3416666666666666	149.0	6823.0	62.0	0.005160353797409131	18.0	0.49808207962123696
6	83	medium	iso	A1	773.0	223.0	89.25483391999994	44.213203400000005	3.997591016791104E-5	996.0	135.88225087999984	34.0	26.832815729997478	32.15810371582783	45.42651157211428	16.76305461424021	16.22222467492943	10.770329614269007	19.41176470588235	24.149534156997728	14.035668847618199	27.250285826104776	1.0333388268346824	1.2671051872498809	0.8155114802090236	0.49535920306152575	0.2884864165588616	97.0	4.0	31.144823004794873	68.0	170.0	6108.0	18258.0	0.7272727272727273	0.2389558232931727	0.7142857142857143	-1.0	0.15284151169395127	93.77053738634035	39.45883931389771	2.0	0.5756302521008403	102.0	6942.0	91.0	5.971331951693982E-4	19.6468827043885	0.5778494913055441
6	84	large	iso	B	646.0	401.0	78.18376611999999	59.11269832	9.378461653352136E-5	1047.0	139.29646443999988	30.479501308256342	25.495097567963924	18.768060066843383	32.87898454741425	21.213203435596427	23.480501672470723	13.152946437965905	15.945142772672316	29.96654544911452	13.92838827718412	29.372127833902738	0.9034391058376513	1.1955043995028916	0.7556970147607275	0.7560738149818871	0.6207430340557275	76.0	3.0	29.546573405388315	14.0	288.0	722.0	21010.0	0.2857142857142857	0.28844317096466093	0.9536423841059603	-1.0	0.21610422819161357	60.182512858380804	17.46424919657298	6.0	0.40728476821192056	137.0	18713.0	223.0	0.002633968226074821	21.633307652783937	0.7097658007588158
7	86	small	api	A1	875.0	135.0	95.74011527999993	34.041630520000005	5.046363417999369E-5	1010.0	132.6101729199998	35.22782990761707	29.410882339705484	28.82784098421746	38.99099404250549	13.038404810405298	13.325082034653889	11.045361017187261	15.924909410292651	24.650739533279165	17.11724276862369	25.309844631963216	0.9784858942329178	1.1977821508625244	0.8169147399035033	0.3555628737279293	0.15428571428571428	124.0	3.0	33.54101966249684	21.0	77.0	2128.0	10182.0	0.0	0.09702970297029703	0.7857142857142857	-1.0	0.10876000649156176	100.23879649528483	36.41265701617766	5.0	0.7959183673469388	118.0	8365.0	96.0	0.0028194745952272084	21.93171219946131	0.6225677896417674
7	91	medium	iso	A1	876.0	301.0	91.32590171999993	49.455844080000006	3.5715416348718075E-5	1177.0	143.19595935999988	34.20526275297414	31.04834939252005	72.14968169778318	77.92471141680646	18.027756377319946	20.079768243781647	14.035668847618199	31.486382893122347	8.502867468490967	15.033296378372908	32.19882855451672	0.8978069945056675	1.101677333005491	0.8149455086421322	0.5415314072849654	0.3436073059360731	120.0	4.0	30.265491900843113	64.0	203.0	6500.0	19841.0	0.5333333333333333	0.2268479184367035	0.7602996254681648	-1.0	0.08099575281335966	105.5251282423282	41.52076208074724	2.0	0.5131086142322098	119.0	9262.0	116.0	0.0012288685036573235	19.72308292331602	0.5766096014450613
7	93	medium	iso	A1	943.0	406.0	97.91168815999994	59.11269832000001	3.427588445551939E-5	1349.0	159.43860003999993	38.01315561749642	30.4138126514911	38.51692630710278	51.91122711902469	21.02379604162864	23.5786730583651	13.416407864998739	25.93838853899756	25.777761209480023	16.278820596099706	32.95622082201246	0.891644580235186	1.249864857559473	0.7133927919025104	0.6037348495452602	0.4305408271474019	133.0	3.0	34.058772731852805	86.0	292.0	9143.0	30672.0	0.5384615384615384	0.28020756115641215	0.7724867724867724	-1.0	0.0865694109589041	140.78689632417263	47.56467983003385	4.0	0.5370370370370371	109.0	4844.0	64.0	0.0019472519138675941	20.8806130178211	0.5492996484672354
7	94	small	api	A1	837.0	196.0	91.84062035999995	39.213203400000005	9.085490546991069E-5	1033.0	133.0538237599999	34.058772731852805	29.068883707497267	13.987563972831538	21.408679905402124	14.317821063276353	16.477497979873984	12.529964086141668	9.278079468332315	29.72250357784336	16.76305461424021	25.418154247164757	0.8689317444168093	1.1716574009021399	0.7416261304266578	0.42697014944248823	0.23416965352449223	131.0	3.0	33.83784863137726	15.0	121.0	1847.0	21918.0	0.4166666666666667	0.13165537270087124	0.8897058823529411	-1.0	0.10907134637434537	100.95667040194385	38.86173937932362	7.0	1.0294117647058822	84.0	16103.0	227.0	7.789789794578806E-4	21.213203435596427	0.6228410989030497
7	101	small	api	A1	1002.0	150.0	102.3259017199999	34.384776280000004	5.3491404783741485E-5	1152.0	138.71067799999992	38.600518131237564	31.400636936215164	39.83017211244214	49.56764777043583	13.341664064126334	14.030033585267136	12.36931687685298	20.388327361935545	21.368993290264072	16.0312195418814	26.785432700172	0.950936003327629	1.229290928386188	0.773564647203585	0.33603198898836967	0.1497005988023952	89.0	3.0	34.713109915419565	61.0	82.0	6268.0	7874.0	0.7692307692307693	0.12413194444444445	0.5734265734265734	-1.0	0.012812019659905109	47.741359606069395	14.259179516535006	3.0	0.5034965034965035	91.0	12419.0	190.0	4.886497328033567E-4	26.627053911388696	0.6898107901261742
8	106	medium	iso	A1	1068.0	392.0	109.32590171999992	61.35533900000001	2.6537693178291526E-4	1460.0	173.09545428	43.382023926967726	29.966648127543394	30.771328105243356	58.250038277008954	22.47220505424423	21.615375870143698	12.206555615733702	27.661226733454445	28.364867381304993	19.026297590440446	32.52912673714485	1.0396398003554512	1.4476768887306348	0.7181435363432773	0.5612150280465124	0.36704119850187267	118.0	3.0	38.2099463490856	36.0	294.0	3113.0	31371.0	1.0	0.22602739726027396	0.8909090909090909	-1.0	0.16827688487863968	72.60272280996774	27.195679609363584	6.0	0.4121212121212121	138.0	13027.0	141.0	8.088496567531042E-4	26.40075756488817	0.6085644507811119
8	107	small	api	A1	767.0	171.0	88.84062035999995	39.041630520000005	1.2163315414400434E-4	938.0	130.71067799999986	32.31098884280702	28.792360097775937	21.801409486351815	33.89616656336392	14.317821063276353	14.97189643905024	10.44030650891055	13.555759686924787	26.32642817142842	15.0	24.30699854928311	0.956313124497181	1.1222070275962852	0.8521717481537776	0.4394569776955127	0.22294654498044328	151.0	3.0	31.400636936215164	97.0	116.0	7625.0	11679.0	0.7272727272727273	0.22707889125799574	0.5446009389671361	-1.0	0.1177125875962255	99.31400175809674	39.595065983137054	1.0	0.6666666666666666	128.0	18213.0	187.0	2.1666485308422794E-4	20.591260281974	0.6372835069254765
8	108	large	iso	A1	880.0	457.0	93.49747459999995	63.11269832000001	3.126938428915398E-5	1337.0	159.43860003999993	33.54101966249684	32.202484376209235	17.45283165969782	24.075498255078834	23.021728866442675	23.867549755130174	13.038404810405298	14.310835055998655	36.643135548627676	16.278820596099706	35.080729701245986	0.964561888532119	1.0415662118068287	0.9260687199701605	0.6750203531165755	0.5193181818181818	89.0	3.0	32.7566787083184	27.0	351.0	2900.0	47614.0	0.5	0.28272251308900526	0.9285714285714286	-1.0	0.2232703656709233	79.26429522656582	32.1049731745428	4.0	0.5555555555555556	168.0	12189.0	101.0	0.0033880358784615463	22.360679774997898	0.6666666666666667
8	109	large	iso	B	917.0	455.0	98.91168815999991	64.94112544000001	8.254047858608404E-5	1372.0	166.26702715999994	38.48376280978771	29.966648127543394	27.328949638007998	39.18804530923296	23.769728648009426	24.328423264433077	11.704699910719626	23.204591619946275	33.67076610321969	17.029386365926403	36.7238195201945	0.9770353133718931	1.2842197981567363	0.7608006937552664	0.6565566380279649	0.4961832061068702	114.0	3.0	35.22782990761707	71.0	330.0	7687.0	36552.0	0.75	0.2922740524781341	0.8229426433915212	-1.0	0.13441248890485405	141.10309919363948	43.681541692269406	5.0	0.47381546134663344	301.0	14107.0	66.0	0.0020313570970310964	26.248809496813376	0.6820749214818833
8	112	medium	iso	A1	906.0	229.0	94.91168815999993	45.455844080000006	3.9671963696713074E-5	1135.0	143.19595935999988	36.069377593742864	30.4138126514911	48.576334374997344	62.31164610884659	15.811388300841896	20.477783131407232	12.649110640673518	25.45095206076553	17.919489616283943	16.0312195418814	28.74228605974824	0.7721240233563963	1.1859538298291743	0.6510574053861892	0.4789277797205714	0.25275938189845476	128.0	3.0	32.38826948140329	81.0	161.0	8547.0	19040.0	0.6153846153846154	0.213215859030837	0.6652892561983471	-1.0	0.12192079867160108	112.12107070988756	42.61622640073523	5.0	0.6487603305785123	258.0	6566.0	21.0	0.004502786233932322	18.027756377319946	0.49980780318336604
8	114	small	api	A1	906.0	170.0	96.08326103999993	36.87005764	8.092789813024821E-5	1076.0	135.7817457999998	36.0	30.0	25.016893478100023	38.659808254090095	12.806248474865697	16.962819257678916	12.806248474865697	15.0	25.0	16.55294535724685	24.011715890373182	0.7549599085109878	1.2	0.6291332570924899	0.383730290176671	0.18763796909492272	122.0	3.0	34.20526275297414	97.0	99.0	5935.0	7117.0	0.5454545454545454	0.1821561338289963	0.5051020408163265	-1.0	0.05200446520685931	94.61031752128497	41.36637398094444	5.0	0.32653061224489793	217.0	12353.0	68.0	0.0015691180583453262	21.02379604162864	0.5839943344896844
9	120	medium	E	A1	693.0	221.0	84.25483391999994	44.870057640000006	5.818729369938035E-5	914.0	131.53910511999982	31.11269837220809	26.870057685088806	36.869897645844034	45.0	16.0	16.352127690164814	10.04987562112089	19.79898987322333	22.62741699796952	14.142135623730951	28.000000000000004	0.9784659405285463	1.1578947368421053	0.8450387668201081	0.5325517308906474	0.3189033189033189	140.0	3.0	30.083217912982647	114.0	166.0	4826.0	7363.0	0.9090909090909091	0.3063457330415755	0.5928571428571429	-1.0	0.015617872013018962	70.85550269178322	33.2477843418165	1.0	0.2857142857142857	179.0	7938.0	58.0	4.260268277406159E-4	17.204650534085253	0.5529784118452927
9	121	small	api	A1	1112.0	268.0	105.84062035999993	45.041630520000005	1.161785948553106E-4	1380.0	153.29646443999994	39.01281840626232	34.0147027033899	29.14297798197174	36.09979131444169	16.401219466856727	20.56523743507862	16.401219466856727	18.763063780147185	29.075662034271915	18.867962264113206	31.84533859347245	0.7975215223569835	1.1469398614609767	0.695347288166528	0.42556090815414827	0.24100719424460432	158.0	6.0	38.07886552931954	88.0	176.0	10901.0	21788.0	0.6428571428571429	0.19130434782608696	0.6666666666666666	-1.0	0.04776925614962467	111.6930597944273	39.66762281288611	6.0	0.7045454545454546	242.0	24368.0	125.0	0.0015402464256990495	23.021728866442675	0.5901067855878682
9	122	small	api	A1	1139.0	113.0	106.66904747999992	28.556349160000003	7.070090300994705E-5	1252.0	137.63961019999988	40.22437072223753	34.66987164671943	51.86254762392974	58.83781731918036	9.848857801796104	18.805226906102593	15.811388300841896	21.55409729059329	16.67153561714129	16.76305461424021	25.18867172317765	0.5237298040046512	1.1602111231364678	0.4514090526807063	0.2677097980588438	0.09920983318700614	180.0	6.0	36.6742416417845	67.0	81.0	10732.0	15142.0	0.625	0.1182108626198083	0.5472972972972973	-1.0	0.025416797185843516	83.09193262134127	30.716782421775715	5.0	1.2027027027027026	426.0	11851.0	24.0	0.0017916583962730053	19.4164878389476	0.48270457661164706
9	129	small	api	A1	895.0	122.0	94.91168815999991	29.970562720000004	5.9496381692528544E-5	1017.0	127.29646443999982	36.069377593742864	31.11269837220809	24.443954780416536	40.928873806340626	11.045361017187261	13.753741912268191	13.152946437965905	14.250315206136692	24.041630560342618	17.08800749063506	21.75216690741093	0.8030804335026032	1.1593137040778954	0.6927205558579712	0.31577314976714277	0.13631284916201117	106.0	3.0	34.0147027033899	75.0	90.0	10943.0	13532.0	0.6428571428571429	0.16224188790560473	0.5454545454545454	-1.0	0.02193730172465329	99.37739131226861	38.15080797014678	8.0	0.9272727272727272	77.0	15366.0	255.0	3.7031793249977537E-4	21.400934559032695	0.5933269711519842
9	130	small	api	A1	1012.0	140.0	101.98275595999989	33.213203400000005	7.550936482399037E-5	1152.0	138.02438647999986	38.01315561749642	32.202484376209235	62.10272896905237	68.19859051364818	12.041594578792296	14.66597251386513	13.038404810405298	25.93838853899756	11.489796739823934	17.0	27.936499422798125	0.8210566716532598	1.180441706714406	0.6955503749003887	0.3256746994857349	0.1383399209486166	137.0	4.0	34.20526275297414	64.0	92.0	11306.0	15707.0	0.5714285714285714	0.13541666666666666	0.5897435897435898	-1.0	0.034743216737525236	92.78727331679883	37.757084741269125	8.0	0.9487179487179487	93.0	7268.0	104.0	4.542438152368492E-4	19.72308292331602	0.5188488722635282
11	151	small	api	A1	794.0	191.0	89.66904747999996	39.041630520000005	1.200871717253101E-4	985.0	130.71067799999986	33.24154027718932	28.160255680657446	21.63088683651793	40.483778397847686	14.317821063276353	16.626067387719683	12.083045973594572	15.763409145020095	24.431596353458165	15.132745950421556	24.280059019924938	0.8611670294234316	1.180441706714406	0.7295294841965295	0.43539695822806596	0.24055415617128464	107.0	3.0	31.575306807693888	36.0	145.0	4631.0	25147.0	0.5833333333333334	0.18375634517766498	0.8011049723756906	-1.0	0.1605672337475794	103.8174788881779	40.65358812431488	7.0	1.0552486187845305	146.0	14708.0	172.0	6.31965387314784E-4	18.439088914585774	0.5547001962252291
11	156	medium	iso	A1	1003.0	290.0	102.1543288399999	51.870057640000006	3.384763572430913E-5	1293.0	156.85281359999993	37.69615364994153	32.31098884280702	25.74659571538936	30.774036101248214	19.235384061671343	18.940868863187283	11.180339887498949	17.269666450465824	31.939598166452924	17.029386365926403	33.75265505161198	1.0155491915714843	1.1666666666666667	0.8704707356327007	0.5077617192438504	0.28913260219341974	122.0	3.0	36.124783736376884	13.0	179.0	1015.0	21842.0	0.4166666666666667	0.14849187935034802	0.9322916666666666	-1.0	0.15964717427223632	94.90784776241489	41.01927226422395	5.0	0.59375	83.0	8428.0	138.0	5.705265412678306E-4	26.570660511172846	0.7048639698871256
11	157	large	api	B	775.0	405.0	86.66904747999996	60.11269832000001	2.9233730579977384E-5	1180.0	149.1959593599999	32.984845004941285	28.635642126552707	21.63088683651793	22.166345822082462	21.213203435596427	22.613657330406994	13.152946437965905	13.581995002034647	34.153241463132375	15.132745950421556	35.998163405860595	0.9380704379504559	1.1518807526357417	0.8143815545176498	0.6935890040082858	0.5225806451612903	138.0	3.0	31.25699921617557	29.0	293.0	2188.0	25728.0	0.5714285714285714	0.27288135593220336	0.9099378881987578	-1.0	0.27617640743318966	116.0229853462136	46.018512172212596	3.0	0.5714285714285714	183.0	10128.0	98.0	0.007072588148888871	21.213203435596427	0.6431196942844082
11	159	small	api	A1	726.0	147.0	86.42640679999995	33.213203400000005	1.6529429420771965E-4	873.0	121.63961019999985	32.69556544854363	26.92582403567252	29.102510258074915	49.993743985823386	11.180339887498949	16.269937081021155	11.180339887498949	15.506690067737717	19.86940118494455	14.035668847618199	20.244401153435597	0.6871778195467511	1.2142828165714485	0.565912495976029	0.3842946227865165	0.2024793388429752	119.0	3.0	30.59411708155671	33.0	98.0	5397.0	20862.0	0.5454545454545454	0.15005727376861397	0.7480916030534351	-1.0	0.09573034619265067	86.04723603554801	35.22788979474222	6.0	0.9465648854961832	70.0	9390.0	186.0	6.375760562322394E-4	22.47220505424423	0.6873166053546633
11	160	small	api	A1	722.0	173.0	85.84062035999995	36.55634916	8.669502194272697E-5	895.0	124.81118307999986	33.12099032335839	26.419689627245813	20.47784356726151	37.632744029465925	13.152946437965905	15.642068447452115	11.045361017187261	13.284626930061703	24.18650669313764	15.132745950421556	21.756753506409762	0.8408700218997153	1.2536479720489122	0.6707385491362706	0.425863058848938	0.23961218836565096	119.0	3.0	31.575306807693888	47.0	105.0	4819.0	15246.0	0.6666666666666666	0.16983240223463686	0.6907894736842105	-1.0	0.10255411805896422	74.5647693898982	26.216848343602184	4.0	0.625	77.0	5329.0	92.0	5.659169472752669E-4	19.72308292331602	0.5954859057884639
11	161	small	api	A1	728.0	75.0	84.01219323999996	23.727922040000003	1.2352571918570446E-4	803.0	110.56854239999988	32.202484376209235	28.600699292150182	28.73979529168804	37.89641865926882	7.280109889280518	21.365025834083355	14.317821063276353	11.02399416929053	18.42612289359798	13.416407864998739	17.947493129823503	0.3407489392157276	1.1259334622299815	0.30263683480980574	0.28243426489552287	0.10302197802197802	103.0	7.0	30.01666203960727	90.0	32.0	10912.0	3678.0	0.5333333333333333	0.1519302615193026	0.26229508196721313	0.06542543672356967	-1.0	33.901695888527065	13.360316687353949	3.0	0.5409836065573771	88.0	8142.0	147.0	7.79577251454212E-4	18.439088914585774	0.5725983343138682
12	165	small	api	A1	843.0	132.0	94.01219323999995	32.213203400000005	6.272965035324674E-5	975.0	129.05382375999986	35.510561809129406	30.4138126514911	41.06982445427451	58.09403921483141	12.041594578792296	14.276790875090123	10.63014581273465	20.388300356708715	18.412686578200017	15.264337522473747	24.016844283872235	0.8434384648585309	1.167580080013034	0.7223816843887191	0.342649206340333	0.15658362989323843	128.0	4.0	32.2490309931942	62.0	119.0	6626.0	18501.0	0.4444444444444444	0.18564102564102564	0.6574585635359116	-1.0	0.09579427945045016	102.6457232637809	37.89448007357202	6.0	1.0441988950276244	103.0	4890.0	69.0	2.311157514389617E-4	18.027756377319946	0.5076730825668095
12	170	small	api	A1	882.0	188.0	93.91168815999994	36.970562720000004	5.595522273583286E-5	1070.0	133.29646443999985	34.36568055487916	31.400636936215164	13.584314176438681	24.31128202495546	14.560219778561036	16.680628697611084	12.36931687685298	8.81693582398678	29.394308207024945	16.0312195418814	21.41624559662132	0.8728819544221542	1.0944262253242494	0.7975703927996997	0.39367371031614545	0.21315192743764172	104.0	3.0	33.06055050963308	46.0	117.0	7840.0	24072.0	0.6923076923076923	0.15233644859813084	0.7177914110429447	-1.0	0.08737441396229699	95.55720004548047	38.08128383661651	10.0	1.1349693251533743	328.0	13955.0	97.0	0.002515150904257853	16.278820596099706	0.47369411381519916
12	175	medium	iso	A1	908.0	327.0	96.01219323999993	53.69848476000001	5.7023491396350625E-5	1235.0	152.12489155999992	38.05259518088089	29.017236257093817	32.75766880112556	52.09840428415822	19.849433241279208	19.501498112223448	12.727922061357855	24.387298568962343	26.673801499988855	16.1245154965971	30.906500080381047	1.0178414564385532	1.3113790315429579	0.7761611494130489	0.5592881794270742	0.3601321585903084	103.0	3.0	35.11409973215888	32.0	211.0	3895.0	32778.0	0.3	0.19676113360323888	0.8683127572016461	-1.0	0.18404087442960274	118.02302965062881	46.995336548413434	6.0	0.757201646090535	107.0	4565.0	71.0	4.6399151054784036E-4	24.020824298928627	0.6312532478993083
12	178	medium	iso	A1	780.0	196.0	88.66904747999995	38.384776280000004	6.739262274395597E-5	976.0	129.88225087999984	33.54101966249684	28.178005607210743	28.072486935852954	42.510447078000844	14.560219778561036	16.77806227351979	11.40175425099138	16.994116628998402	24.096808321531604	15.0	25.149470526605427	0.8678129536770707	1.1903262470042844	0.7290547073637259	0.4328993867748271	0.2512820512820513	97.0	3.0	31.144823004794873	59.0	118.0	7251.0	15578.0	0.6666666666666666	0.18135245901639344	0.6666666666666666	-1.0	0.12451119180112999	46.56821791392597	18.250556184817206	4.0	0.576271186440678	91.0	15340.0	255.0	5.057293391549769E-4	18.681541692269406	0.5569759619788114
13	179	small	api	A1	769.0	83.0	87.35533899999997	25.313708480000003	1.0555939228244417E-4	852.0	114.6690474799999	35.510561809129406	26.476404589747453	29.116146266078914	45.265256343375995	8.602325267042627	18.857321912926643	13.45362404707371	13.319980757905004	18.242658226602025	14.866068747318506	18.75069055903761	0.45617958407687553	1.3412154089411474	0.34012402559333604	0.2897786073499184	0.10793237971391417	79.0	6.0	32.28002478313795	96.0	61.0	14471.0	10833.0	0.6363636363636364	0.18427230046948356	0.3885350318471338	-1.0	0.005713146552810676	68.15682586663864	30.069965480959784	6.0	0.8726114649681529	78.0	3385.0	54.0	4.188423702662691E-4	17.26267650163207	0.486127946790017
13	181	small	api	A1	986.0	169.0	100.08326103999993	35.384776280000004	4.034260952575574E-5	1155.0	137.8822508799999	35.84689665786984	33.61547262794322	53.98763729820848	62.27812366458099	14.212670403551895	14.863610885315246	13.601470508735444	24.827811692999344	14.903851138583677	15.264337522473747	28.047176627851854	0.956205764078064	1.066380861415339	0.8966831632827257	0.3535533905700564	0.17139959432048682	102.0	3.0	33.12099032335839	80.0	85.0	13495.0	17062.0	0.3333333333333333	0.14285714285714285	0.5151515151515151	-1.0	0.05854408076961511	114.4611314650588	39.580995296433116	9.0	1.2121212121212122	119.0	4985.0	52.0	0.0018535218349200334	14.317821063276353	0.3994159159697584
13	185	medium	iso	A1	829.0	252.0	90.08326103999995	45.041630520000005	7.501922449359646E-5	1081.0	137.53910511999987	34.88552708502482	29.068883707497267	26.565051177077976	37.919227487487944	16.278820596099706	19.35449270710656	13.341664064126334	17.113113943927537	26.832815729997474	16.0	27.846578498199204	0.841087433416556	1.2000986152773165	0.700848599197991	0.5000000000000003	0.3039806996381182	130.0	3.0	33.37663853655727	96.0	154.0	10678.0	18374.0	0.7857142857142857	0.23126734505087881	0.616	-1.0	0.059925592139573165	126.37253627531132	42.78312952834408	6.0	0.724	87.0	4835.0	77.0	6.62408788550376E-4	20.615528128088304	0.5909478758295114
13	187	small	api	A1	1044.0	99.0	105.0832610399999	25.970562720000004	3.467808229539276E-5	1143.0	133.8822508799999	38.01315561749642	33.54101966249684	48.45331625053109	63.43494882292201	10.0	12.108928841822886	10.816653826391969	21.019038988498025	16.546903033498445	17.08800749063506	23.500000000000004	0.8258368787717307	1.1333333333333333	0.728679598916233	0.24714271771709026	0.09482758620689655	127.0	7.0	35.17101079013795	103.0	83.0	12632.0	10297.0	0.9	0.16272965879265092	0.44623655913978494	0.0038646070610811145	-1.0	58.278651812308034	20.602325267042627	7.0	0.6935483870967742	82.0	10713.0	177.0	3.00483051427179E-4	23.706539182259394	0.6236403896799327
13	188	small	api	A1	861.0	78.0	95.42640679999992	25.970562720000004	9.683870817878036E-5	939.0	124.22539663999987	35.4682957019364	30.479501308256342	31.328692867804165	43.233729513990966	9.055385138137417	16.551390514572848	12.041594578792296	14.322650410638865	19.947832933713514	15.811388300841896	20.909707500790034	0.5471072131471073	1.163677034713448	0.47015382861949395	0.2721527886346028	0.09059233449477352	128.0	10.0	31.953090617340916	66.0	42.0	13690.0	9069.0	0.6153846153846154	0.11501597444089456	0.3888888888888889	-1.0	0.013067960094549037	76.33469501765245	29.154759474226502	1.0	1.2222222222222223	100.0	8265.0	111.0	2.508647509397234E-4	17.0	0.4793012932694108
13	190	medium	iso	A1	871.0	291.0	92.66904747999993	48.213203400000005	7.019490611681298E-5	1162.0	143.2964644399999	34.66987164671943	31.064449134018133	16.03233935393598	30.051880948115127	18.027756377319946	19.78253581868036	13.038404810405298	14.594804536805354	30.774728883027294	15.524174696260024	29.143912865571544	0.9112965366298794	1.1160626572564283	0.8165281139950358	0.5202730006521918	0.3340987370838117	100.0	3.0	32.89376840679705	78.0	240.0	8606.0	29159.0	0.7142857142857143	0.2736660929432014	0.7547169811320755	-1.0	0.190208237924729	110.12547891970576	44.993525749356166	6.0	0.44654088050314467	97.0	6929.0	101.0	5.888592008466835E-4	21.095023109728988	0.6084540296163763
13	191	medium	iso	B	728.0	187.0	85.84062035999996	39.627416960000005	9.23515578251942E-5	915.0	127.88225087999983	30.870698080866262	27.730849247724095	26.56505117707799	36.99952588510729	14.317821063276353	17.19093400088755	11.180339887498949	14.965647967849122	23.728086872564962	14.0	24.867794478322086	0.8328704573315876	1.1132258448017007	0.7481594693662067	0.46163945220584174	0.25686813186813184	129.0	3.0	29.427877939124322	84.0	125.0	7494.0	12250.0	0.8333333333333334	0.2284153005464481	0.5980861244019139	-1.0	0.10987641199137364	88.08695548878508	37.704699910719626	3.0	0.5406698564593302	143.0	15322.0	186.0	0.00493471486626451	20.396078054371138	0.660693775078986
13	192	large	iso	B	932.0	509.0	99.32590171999993	68.52691188	1.0468255821037011E-4	1441.0	170.26702715999994	37.21558813185679	30.14962686336267	27.349875780069876	50.13975737899061	25.238858928247925	24.75859431975072	12.206555615733702	27.75718594960871	31.44317521063566	18.027756377319946	36.1605288112068	1.019397894819662	1.2343631415578333	0.8258492663132557	0.689919856687308	0.546137339055794	161.0	3.0	35.35533905932738	7.0	381.0	608.0	49626.0	0.2727272727272727	0.26925746009715473	0.9819587628865979	-1.0	0.24641797257827747	133.09444210229867	51.65271252387272	9.0	0.5077319587628866	114.0	7407.0	84.0	0.002152045992004072	25.709920264364882	0.6908374032212867
13	195	medium	iso	B	859.0	406.0	91.66904747999995	60.94112544000001	4.1813200798707524E-5	1265.0	155.4386000399999	33.60059523282288	30.610455730027933	24.7174409110834	26.906093455936855	22.360679774997898	21.672267622138737	13.0	16.90446243777095	34.824702036509905	16.1245154965971	37.3554885652906	1.0317646572505377	1.0976835996551895	0.9399472284860969	0.6647950111328029	0.47264260768335276	125.0	3.0	33.12099032335839	36.0	256.0	3102.0	29429.0	0.6153846153846154	0.2308300395256917	0.8767123287671232	-1.0	0.18071146608810534	118.02631040897492	47.85519194754171	6.0	0.5582191780821918	150.0	8991.0	68.0	0.002102766507331545	20.518284528683193	0.6106524121525032
13	196	large	iso	A1	766.0	395.0	87.25483391999997	59.69848476000001	8.024083399170288E-5	1161.0	149.78174579999992	32.0624390837628	28.071337695236398	4.018308993594104	1.6180945327374587	22.090722034374522	21.6599041313086	12.165525060596439	1.6842137261898744	37.19096009368884	15.132745950421556	59.644949492811065	1.0198901112606122	1.142177100067578	0.8929351772157483	0.6841854150422756	0.5156657963446475	114.0	3.0	31.575306807693888	4.0	222.0	346.0	27291.0	0.15384615384615385	0.19465977605512488	0.9823008849557522	-1.0	0.20289139446132573	119.29645805754606	44.77630948602727	4.0	0.7345132743362832	87.0	4406.0	73.0	3.928478244884733E-4	23.021728866442675	0.7180279955089706
14	197	medium	iso	A1	923.0	347.0	96.49747459999992	54.69848476000001	4.610128535550418E-5	1270.0	154.02438647999992	37.21558813185679	30.01666203960727	56.55662967723384	68.27290406408197	19.235384061671343	21.55641404646986	13.152946437965905	29.82621142697548	14.325377000034546	14.035668847618199	32.10718241872962	0.8923276394768166	1.2398310006206044	0.7197171542171127	0.566838510403878	0.37594799566630555	87.0	4.0	31.622776601683793	41.0	243.0	4886.0	32556.0	0.42857142857142855	0.22362204724409449	0.8556338028169014	-1.0	0.1056092536785202	121.85877449927884	41.77391816406363	9.0	0.5422535211267606	103.0	5894.0	84.0	4.5544928238129594E-4	20.0	0.5374092149004591
14	200	small	api	A1	1201.0	60.0	114.98275595999989	19.899494920000002	1.1444842865300437E-4	1261.0	137.2964644399999	40.162171256046406	35.11409973215888	60.31281836080632	71.11391263029071	7.0	-1.0	12.0	22.209954594168252	11.192085316089567	18.24828759089466	23.473684210526315	-1.0	1.1437619521045077	-1.0	0.17306503704714316	0.04995836802664446	129.0	7.0	37.73592452822641	171.0	32.0	18608.0	3682.0	0.6923076923076923	0.16098334655035687	0.15763546798029557	0.07076070504874081	-1.0	95.76059534870954	36.87978433393606	4.0	0.5714285714285714	336.0	22889.0	129.0	0.0024715546823004513	13.416407864998739	0.3340558402449146
14	203	medium	iso	A1	837.0	243.0	92.25483391999994	46.870057640000006	7.011812383250435E-5	1080.0	141.5391051199999	35.510561809129406	29.68164415931166	27.149681697783166	39.057280307198965	17.11724276862369	17.140560391953233	11.180339887498949	17.544076135676146	26.683157972956682	15.033296378372908	27.843452336429657	0.9986396230463684	1.196381225330104	0.8347168961723092	0.5080498836586061	0.2903225806451613	117.0	3.0	32.7566787083184	39.0	162.0	3910.0	19731.0	0.75	0.18611111111111112	0.8059701492537313	-1.0	0.12160645467333728	50.131626435976095	18.8693567052506	5.0	0.5223880597014925	132.0	13012.0	161.0	0.0020158379204557493	22.360679774997898	0.6296909605425953
14	204	small	api	A1	770.0	63.0	87.25483391999997	19.899494920000002	7.341453211452155E-5	833.0	109.98275595999989	32.64965543462902	28.42534080710379	23.860175191342343	31.900156917733725	7.0710678118654755	-1.0	11.045361017187261	9.617253101757514	19.419292234556057	14.560219778561036	18.199305679719334	-1.0	1.1486108700047504	-1.0	0.22806180501409187	0.08181818181818182	101.0	3.0	31.78049716414141	62.0	28.0	8348.0	4546.0	0.5833333333333334	0.10804321728691477	0.3111111111111111	0.03989286566917359	-1.0	90.97178451814953	32.14095707786146	6.0	0.8333333333333334	102.0	16430.0	255.0	0.003276561443049042	16.401219466856727	0.5023397413701707
14	208	medium	iso	A1	836.0	333.0	92.08326103999995	52.870057640000006	1.0124551700052561E-4	1169.0	147.7817457999999	35.608987629529715	27.80287754891569	23.225809409231516	38.15722658736905	19.0	20.61938224961277	12.0	17.860659410395026	29.745122552332823	15.524174696260024	28.909090909090914	0.9214631054408441	1.2807662648184581	0.7194623490270152	0.5741549228695738	0.39832535885167464	89.0	3.0	34.0147027033899	43.0	232.0	3624.0	25091.0	0.7692307692307693	0.2352437981180496	0.8436363636363636	-1.0	0.14736016494164172	124.55666367181348	47.04734438042304	8.0	0.6254545454545455	93.0	8928.0	118.0	0.0013292906335327093	24.758836806279895	0.6952974081674808
15	226	small	api	A1	945.0	92.0	99.3259017199999	27.384776280000004	3.591954436175549E-5	1037.0	129.53910511999985	36.61966684720111	31.622776601683793	16.336042889718456	23.682087724538448	10.198039027185569	11.117173102472352	11.180339887498949	8.765781549553733	25.361466834550402	16.76305461424021	21.82380351817712	0.9173230400557156	1.158015543937127	0.7921508867980451	0.2757062941869664	0.09735449735449736	132.0	3.0	35.84689665786984	83.0	58.0	12409.0	11355.0	0.75	0.1359691417550627	0.41134751773049644	-1.0	0.017106368695987105	70.84317010909353	29.651492579027924	4.0	0.9645390070921985	156.0	11118.0	100.0	0.001290503771320088	23.853720883753127	0.6513909857040739
15	228	small	api	A1	778.0	103.0	88.6690474799999	26.727922040000003	4.420118338426723E-5	881.0	118.22539663999983	32.802438933713454	29.206163733020468	26.258659554807274	37.56859202882749	9.0	13.50367934224049	11.045361017187261	12.255186293078816	21.057198939985447	15.297058540778355	20.1	0.6664850202601705	1.1231341176324037	0.5934153453241529	0.30143463586917096	0.13239074550128535	157.0	3.0	32.31098884280702	97.0	52.0	17629.0	11434.0	0.75	0.16912599318955732	0.348993288590604	0.0277756722616284	-1.0	83.23663078907605	33.688769188446635	8.0	1.0604026845637584	189.0	5385.0	48.0	0.0016698874593697554	19.72308292331602	0.6012687947738292
15	235	small	api	A1	789.0	159.0	87.66904747999995	34.384776280000004	5.254908132005587E-5	948.0	124.46803731999982	34.132096331752024	28.30194339616981	43.090847567003635	58.17255342332689	12.0	15.847194200041875	13.0	20.244874304927595	16.74796650410049	14.560219778561036	23.82758620689655	0.7572318385527383	1.205998325061	0.6278879686789259	0.39221113116170503	0.20152091254752852	103.0	3.0	31.38470965295043	174.0	76.0	7343.0	3161.0	0.8571428571428571	0.26371308016877637	0.304	0.052907932695302216	-1.0	30.215676946201178	11.194173437483137	2.0	0.192	82.0	6438.0	111.0	7.57660071913785E-4	21.400934559032695	0.6270032274321244
15	238	small	api	A1	848.0	203.0	91.84062035999992	42.041630520000005	6.816855432294058E-5	1051.0	135.88225087999987	34.17601498127012	30.083217912982647	27.170265774322804	46.24536426676835	15.231546211727817	15.697962720102325	12.529964086141668	17.790254373811848	24.498708952340564	14.866068747318506	24.629734299815198	0.9702880866332273	1.1360491779877444	0.8540898628630447	0.4577672750380368	0.23938679245283018	106.0	3.0	32.64965543462902	82.0	118.0	7400.0	13304.0	0.5	0.19029495718363462	0.59	-1.0	0.05708401489801252	102.71482237891591	39.186642229890985	5.0	0.56	109.0	7830.0	100.0	5.424627515489523E-4	20.248456731316587	0.5924756511961264
16	242	small	api	A1	1061.0	90.0	103.7401152799999	25.142135600000003	4.6619102534921866E-5	1151.0	131.29646443999985	38.2099463490856	35.38361202590826	65.55604521958347	73.68614757373945	8.94427190999916	-1.0	13.416407864998739	22.978310201710382	8.987211361213122	15.811388300841896	23.942288832253848	-1.0	1.0798769306284464	-1.0	0.24235692752162544	0.08482563619227144	119.0	3.0	34.48187929913333	62.0	40.0	12232.0	8188.0	0.5384615384615384	0.08861859252823631	0.39215686274509803	0.011880277136693342	-1.0	105.02739476979107	36.70608433386615	5.0	1.588235294117647	94.0	7659.0	91.0	2.349642799645986E-4	15.264337522473747	0.39948597108770967
16	243	medium	iso	A1	849.0	340.0	91.49747459999995	55.284271200000006	4.159937364450571E-5	1189.0	149.19595935999988	35.0	29.206163733020468	31.03221023846726	36.86989764584402	20.0	20.12670854539163	12.0	20.4	29.274642428760256	16.1245154965971	34.0	0.9937044576809038	1.1983771754463262	0.8292084312360225	0.6042163616174827	0.4004711425206125	116.0	3.0	33.24154027718932	34.0	169.0	3542.0	24067.0	0.23076923076923078	0.17073170731707318	0.8325123152709359	-1.0	0.17963453302792556	123.21508412861041	46.36203850908235	12.0	0.9261083743842364	125.0	14566.0	145.0	7.322410837187004E-4	21.18962010041709	0.605417717154774
16	246	medium	iso	A1	903.0	241.0	96.4974745999999	46.455844080000006	4.32713223270604E-5	1144.0	145.7817457999999	35.0	30.805843601498726	53.08864376550661	53.259437979878804	17.72004514666935	17.408097340144923	11.180339887498949	26.8	20.418204030919597	15.524174696260024	33.443465488080186	1.0179196956697296	1.136148078032092	0.8959392841053392	0.4814203094181291	0.26688815060908083	141.0	4.0	31.78049716414141	63.0	126.0	6841.0	16613.0	0.7272727272727273	0.1652097902097902	0.6666666666666666	-1.0	0.06591039987224986	112.78035713983223	41.44202126157933	5.0	0.7566137566137566	165.0	20585.0	187.0	4.344462832116847E-4	15.811388300841896	0.4517539514526256
16	247	medium	iso	A1	985.0	398.0	100.08326103999993	59.284271200000006	3.0788510806142885E-5	1383.0	161.78174579999995	36.124783736376884	33.13608305156178	52.125016348901795	50.01876534108112	20.808652046684813	22.35156585413172	12.206555615733702	28.65069054954029	24.173044193352446	15.811388300841896	37.39054664638677	0.9309706614061807	1.090194748732507	0.8539489503949226	0.5923495156328497	0.4040609137055838	149.0	2.0	34.40930106817051	108.0	289.0	10402.0	31361.0	0.6363636363636364	0.28705712219812	0.7279596977329975	-1.0	0.1964055428200126	127.4017359641544	47.72004514666935	5.0	0.45591939546599497	114.0	5478.0	59.0	3.1521816633475703E-4	20.248456731316587	0.5605142685166258
16	252	medium	api	A1	984.0	424.0	99.3259017199999	61.11269832000001	3.751868603968724E-5	1408.0	162.85281359999996	37.48332962798263	32.38826948140329	62.10272896905238	73.35756548801085	23.194827009486403	22.036590995530535	14.142135623730951	36.1494033067021	14.264423737281527	15.811388300841896	37.729880669692754	1.0525596728727589	1.1573118980470636	0.9094866082764105	0.6152745382798229	0.43089430894308944	114.0	3.0	33.12099032335839	60.0	272.0	5132.0	26038.0	0.4666666666666667	0.23579545454545456	0.8192771084337349	-1.0	0.22025326352991548	122.48455662172445	45.23885892824792	5.0	0.4397590361445783	122.0	7246.0	81.0	4.16862747262148E-4	23.08679276123039	0.615921610763076
[truncated: 27 more columns]
