# Supplementary material for: Exploiting Single-Cell Quantitative Data to Map Genetic Variants Having Probabilistic Effects
Source: PLoS Genet. 2016 Aug 1;12(8):e1006213. doi: 10.1371/journal.pgen.1006213 (PMC4968810; doi:10.1371/journal.pgen.1006213)
Supplement: S1 Dataset — (ZIP) [file pgen.1006213.s007.zip › data/2014-10-07_morpho/segregants/gaelA12_C.xls]

image_number	cell_id	Cgroup	Agroup	C11-1_C	C11-2_C	C12-1_C	C12-2_C	C13_C	C101_C	C102_C	C103_C	C104_C	C105_C	C106_C	C107_C	C108_C	C109_C	C110_C	C111_C	C112_C	C113_C	C114_C	C115_C	C116_C	C117_C	C118_C	C126_C	C127_C	C128_C	A7-1_C	A7-2_C	A8-1_C	A8-2_C	A9_C	A101_C	A102_C	A103_C	A104_C	A120_C	A121_C	A122_C	A123_C	D14-1_C	D14-2_C	D14-3_C	D15-1_C	D15-2_C	D15-3_C	D16-1_C
3	24	large	F	808.0	613.0	88.08326103999995	75.01219323999996	6.439477453118026E-5	1421.0	165.09545427999996	33.97057550292606	29.0	28.926425835253603	38.215350614615666	26.076809620810597	27.63724924896704	14.035668847618199	23.37316893355571	33.48275862068966	15.297058540778355	37.782822698765706	0.9435385332997723	1.1713991552733125	0.8054799502391861	0.8516055417831974	0.7586633663366337	108.0	3.0	32.57299494980466	54.0	80.0	7796.0	11984.0	0.4666666666666667	0.09429978888106967	0.5970149253731343	0.04955767641401317	-1.0	143.17610064143378	51.018512172212596	10.0	1.3880597014925373	108.0	101.0	209.0	5472.0	7155.0	12627.0	67.0
3	27	large	api	825.0	527.0	89.25483391999995	69.59797967999998	4.556057021612617E-5	1352.0	161.68124072	34.0	29.5296461204668	40.89000203872524	52.837236143324716	25.317977802344327	25.246440072074748	14.142135623730951	29.294117647058822	25.94003317463024	13.92838827718412	36.759046488534906	1.0028335769346233	1.1513852845136139	0.870980018958863	0.7797670627271727	0.6387878787878788	179.0	3.0	31.304951684997057	16.0	363.0	1237.0	39644.0	0.26666666666666666	0.28032544378698226	0.9577836411609498	-1.0	0.2688751572763372	121.22355089589328	46.20305385549902	3.0	0.39313984168865435	184.0	125.0	309.0	9602.0	6525.0	16127.0	87.0
3	28	medium	iso	954.0	444.0	98.49747459999992	61.69848476000001	7.835720278548369E-5	1398.0	162.61017291999997	36.71511950137164	31.76476034853718	43.39399701071775	52.55634405643946	22.847319317591726	23.8610374622317	13.416407864998739	29.47014784902382	26.91662051337888	16.492422502470642	37.11831757002139	0.9575157557065769	1.155844372774008	0.8284123522689776	0.6263966158580075	0.46540880503144655	111.0	3.0	33.95585369269929	21.0	230.0	2294.0	35759.0	0.07692307692307693	0.17954220314735336	0.9163346613545816	-1.0	0.18998616404838836	151.4049279288119	50.19035074601439	10.0	0.9721115537848606	165.0	63.0	228.0	4969.0	2043.0	7012.0	41.0
3	33	large	E	958.0	617.0	97.49747459999992	76.59797968	4.931497020504522E-5	1575.0	176.50966784	37.0	31.953090617340916	25.55996517182382	42.632426959585416	27.294688127912362	27.514769919853876	13.892443989449804	26.10810810810811	35.39563710892514	16.97056274847714	38.54776130345518	0.9920013217416472	1.1579474562601506	0.8566894088144005	0.7856406537118661	0.6440501043841336	105.0	3.0	33.83784863137726	116.0	112.0	9352.0	12180.0	0.6923076923076923	0.14476190476190476	0.49122807017543857	-1.0	0.03829739491554957	110.17773394783379	41.24983092252535	2.0	0.4780701754385965	133.0	116.0	249.0	10261.0	7214.0	17475.0	130.0
3	34	large	F	1014.0	672.0	101.5685423999999	78.18376612	6.325819049514346E-5	1686.0	182.16652207999996	38.948684188300895	32.2490309931942	36.901605323577314	52.67241159977955	28.284271247461902	28.290642174397888	14.142135623730951	32.992128663128966	32.74516993155103	18.788294228055936	41.490055425786004	0.9997748044425181	1.2077474264737005	0.8278012294024034	0.7697635928661322	0.6627218934911243	167.0	3.0	36.235341863986875	70.0	69.0	11881.0	11633.0	0.6666666666666666	0.08244365361803084	0.49640287769784175	0.01922618383104148	-1.0	130.4614180255046	52.88601770573533	9.0	1.0863309352517985	63.0	102.0	165.0	2975.0	7536.0	10511.0	55.0
3	37	large	E	1026.0	616.0	102.91168815999994	75.94112543999996	4.534067326620547E-5	1642.0	180.85281360000002	38.28837943815329	32.64965543462902	65.93127669812515	73.8749471613132	27.459060435491963	27.639145469285374	13.892443989449804	41.526959963617834	14.242110485086764	16.55294535724685	43.22762979448735	0.9934844210725134	1.1727039360281795	0.8471741166294171	0.7379251744654308	0.6003898635477583	96.0	3.0	32.89376840679705	65.0	63.0	7270.0	7458.0	0.46153846153846156	0.0779537149817296	0.4921875	-1.0	0.08553261331603586	151.11099031710052	49.73664190365177	9.0	1.84375	113.0	140.0	253.0	12836.0	14489.0	27325.0	189.0
4	45	large	F	907.0	605.0	97.08326103999993	76.01219323999996	7.341046737871275E-5	1512.0	175.92388139999997	36.138621999185304	30.083217912982647	26.39752013547612	37.352873565100765	28.231188426986208	26.116232672962752	12.529964086141668	24.876432754416225	37.59571211003688	17.26267650163207	41.0013544359622	1.0809824211825543	1.2012884427363537	0.8998525106262069	0.7829587966630176	0.6670341786108048	123.0	3.0	34.713109915419565	80.0	106.0	11765.0	15786.0	0.6666666666666666	0.12301587301587301	0.5698924731182796	-1.0	0.023584928602489546	132.1143995473066	50.43558274170903	12.0	0.7741935483870968	297.0	185.0	482.0	10801.0	7287.0	18088.0	27.0
5	64	large	F	932.0	827.0	101.39696951999991	92.84062035999993	8.847532244228939E-5	1759.0	196.65180344	36.796738985948195	31.144823004794873	10.143677331230947	4.8051603642656175	31.144823004794873	35.11196172313994	12.529964086141668	0.271763212599322	48.12998936514177	16.64331697709324	3.244252396332795	0.887014609162934	1.1814720854340122	0.750770686924093	0.9156153364296327	0.8873390557939914	181.0	3.0	34.66987164671943	76.0	178.0	7458.0	17309.0	0.0	0.14440022740193292	0.7007874015748031	-1.0	0.08345275264944331	143.138826187728	48.38209162332524	3.0	0.6456692913385826	338.0	100.0	438.0	17040.0	6532.0	23572.0	27.0
6	68	large	E	784.0	541.0	89.08326103999995	72.355339	4.9311466242560045E-5	1325.0	164.26702715999994	31.953090617340916	28.792360097775937	36.73282666448938	45.77730925255341	27.730849247724095	24.6065125954734	11.180339887498949	28.32276886257936	32.12657791368244	15.524174696260024	39.52191900659891	1.1269719404620322	1.1097767084334684	1.0154943169178925	0.8122214898207551	0.6900510204081632	88.0	4.0	31.04834939252005	79.0	51.0	8489.0	4996.0	0.6363636363636364	0.09811320754716982	0.3923076923076923	-1.0	2.985119549803205E-4	111.23690974982814	45.059928172283335	2.0	0.823076923076923	100.0	90.0	190.0	7607.0	5469.0	13076.0	117.0
7	92	large	iso	922.0	508.0	95.49747459999993	68.76955255999998	1.0222927832064752E-4	1430.0	167.0954542799999	37.013511046643494	30.610455730027933	27.537571311213924	42.99197660472286	25.079872407968907	25.30182663437538	14.142135623730951	24.612633987950527	33.15860465952866	16.278820596099706	36.094413528688264	0.9912277390239911	1.2091786993662548	0.8197528947073791	0.720119069619879	0.5509761388286334	111.0	3.0	34.785054261852174	77.0	336.0	6110.0	33742.0	0.5333333333333333	0.28881118881118883	0.8135593220338984	-1.0	0.19627819061503762	138.3727060901447	51.992062769989744	5.0	0.4721549636803874	181.0	144.0	325.0	11320.0	10737.0	22057.0	43.0
7	95	large	F	911.0	576.0	96.08326103999993	71.35533899999997	1.0641824844713036E-4	1487.0	170.26702716	37.36308338453881	30.083217912982647	22.64912734565604	40.14767578291787	26.40075756488817	28.049772196859035	14.7648230602334	23.231487376633012	35.23559225167028	16.1245154965971	36.031222588558066	0.9412111221297006	1.241990916417704	0.757824481393513	0.7426406871254546	0.6322722283205269	97.0	3.0	34.132096331752024	106.0	124.0	12922.0	13735.0	0.5714285714285714	0.1546738399462004	0.5391304347826087	-1.0	0.0021061468827073145	153.6361420453199	51.670251057905546	6.0	0.991304347826087	97.0	90.0	187.0	10257.0	12926.0	23183.0	69.0
7	96	large	F	1006.0	762.0	101.5685423999999	86.25483391999995	5.40718464369735E-5	1768.0	190.65180343999998	38.28837943815329	32.64965543462902	35.753887254436755	42.55351580918723	32.01562118716424	29.14236150479234	14.035668847618199	31.288866689568657	37.45828198550777	16.1245154965971	46.26624147433385	1.0985939208083533	1.1727039360281795	0.9368041558120555	0.8492278404499387	0.757455268389662	117.0	4.0	34.713109915419565	34.0	98.0	3155.0	10257.0	0.6666666666666666	0.0746606334841629	0.7424242424242424	-1.0	0.03257384021576598	167.03555778340754	58.799009336354004	3.0	1.4393939393939394	67.0	85.0	152.0	12821.0	15081.0	27902.0	209.0
7	99	large	iso	882.0	524.0	93.91168815999994	68.11269831999999	6.033993956703994E-5	1406.0	164.02438647999995	35.38361202590826	30.479501308256342	76.39945748334125	84.34292929393166	24.08318915758459	26.80642125567492	14.212670403551895	37.98368575305169	7.217965864172653	14.422205101855956	38.16958281579445	0.8984112025952058	1.1608986534278856	0.7738928802633973	0.7252845695197653	0.5941043083900227	101.0	3.0	30.463092423455635	51.0	362.0	5265.0	41849.0	0.6666666666666666	0.2937411095305832	0.8765133171912833	-1.0	0.20185693340185176	122.06127169807996	44.46924901184143	6.0	0.4116222760290557	262.0	55.0	317.0	11189.0	2647.0	13836.0	50.0
8	103	large	F	878.0	590.0	93.66904747999995	74.59797968	1.180250289765986E-4	1468.0	171.09545427999996	35.38361202590826	29.732137494637012	25.355365321100148	44.83048635402292	27.018512172212592	26.233249683536833	13.0	26.22683063901188	34.50811433201083	16.76305461424021	37.20056275343218	1.0299338624893493	1.1900796581574618	0.8654327090036495	0.7963994690554319	0.6719817767653758	104.0	3.0	34.17601498127012	105.0	72.0	16542.0	12896.0	0.7857142857142857	0.12057220708446867	0.4067796610169492	0.025751071049885214	-1.0	149.79170319077735	55.341743825660274	13.0	1.2994350282485876	148.0	115.0	263.0	8635.0	7145.0	15780.0	58.0
8	113	large	iso	836.0	541.0	90.66904747999993	71.76955256000001	5.2379561267795994E-5	1377.0	164.85281359999993	34.92849839314596	29.154759474226502	32.68055474336339	48.625950644286235	26.248809496813376	25.197347565479642	13.601470508735444	27.48472004706568	28.503064850684968	14.422205101855956	36.626245809507054	1.0417290720224155	1.198037611115385	0.8695295225769709	0.7915551619292258	0.6471291866028708	133.0	3.0	31.622776601683793	56.0	413.0	4156.0	28562.0	0.6428571428571429	0.3405954974582426	0.8805970149253731	-1.0	0.1343055753019952	63.450104322711546	22.80350850198276	4.0	0.34754797441364604	157.0	27.0	184.0	9313.0	1635.0	10948.0	86.0
8	115	large	iso	930.0	593.0	99.15432883999992	75.76955256	6.002104699974445E-5	1523.0	177.33809495999995	38.07886552931954	29.546573405388315	36.72638941867197	58.055247223796606	26.30589287593181	26.78073045873384	13.152946437965905	32.30138248349175	27.414346458607714	17.0	38.066174396936624	0.9822694312414779	1.2887743362611117	0.762173332913471	0.7641577876268549	0.6376344086021506	111.0	3.0	34.40930106817051	55.0	463.0	3766.0	37673.0	0.6428571428571429	0.340118187787262	0.8938223938223938	-1.0	0.18236718256406878	147.2603157711413	54.236688579551924	3.0	0.4691119691119691	99.0	118.0	217.0	5746.0	5739.0	11485.0	79.0
9	119	large	iso	817.0	475.0	90.66904747999995	67.355339	5.316025580636679E-5	1292.0	160.8528135999999	34.438350715445125	29.068883707497267	41.49646835521554	51.28433703606089	23.259406699226016	24.476755133565014	13.416407864998739	28.050123769915682	26.385602134497518	15.524174696260024	35.94973899432373	0.9502651218392243	1.1847152805032894	0.8021042164962485	0.7428702613740091	0.5813953488372093	121.0	3.0	32.01562118716424	72.0	364.0	7682.0	39065.0	0.5384615384615384	0.33746130030959753	0.8348623853211009	-1.0	0.2087325338135257	142.0885066278401	49.05845343474409	8.0	0.5527522935779816	113.0	81.0	194.0	7309.0	5589.0	12898.0	65.0
9	123	large	E	1313.0	838.0	115.63961019999985	90.08326103999995	4.1828790701436604E-5	2151.0	208.5512983600001	43.18564576337837	37.53664875824692	55.68119744315692	65.61313612453417	32.69556544854363	31.151552591839756	15.231546211727817	45.20020403759494	24.85570851060637	18.439088914585774	49.628105564196865	1.0495645554792776	1.150492843447841	0.9122738672010356	0.7790000405933578	0.6382330540746383	120.0	3.0	39.11521443121589	197.0	171.0	22539.0	19183.0	0.3333333333333333	0.17108321710832172	0.46467391304347827	-1.0	0.026279916035456714	185.77403812880345	62.21567912073759	8.0	0.8913043478260869	228.0	127.0	355.0	11958.0	5645.0	17603.0	80.0
10	133	medium	iso	1380.0	664.0	117.63961019999985	79.59797967999997	3.507265041116809E-5	2044.0	200.06601700000007	43.32435804486894	40.162171256046406	65.22485943116808	79.00015453755911	29.274562336608895	27.599621522124647	16.1245154965971	45.28630286842454	12.84791095357715	18.110770276274835	46.13388859793306	1.0606870935944381	1.0787354540336627	0.9832689651835052	0.6766256666838231	0.4811594202898551	102.0	3.0	39.11521443121589	52.0	516.0	7253.0	74214.0	0.47058823529411764	0.27788649706457924	0.9084507042253521	-1.0	0.17550801914324995	173.7363553438026	57.69556544854363	13.0	0.721830985915493	126.0	183.0	309.0	5643.0	7525.0	13168.0	58.0
10	139	large	iso	748.0	453.0	85.84062035999997	63.52691188000001	1.3033661502626835E-4	1201.0	151.78174579999992	33.24154027718932	27.51363298439521	28.686147573739447	36.41637851988605	22.80350850198276	23.870177755530193	13.601470508735444	20.275835426991495	30.930121096063836	14.142135623730951	34.1545882896364	0.9553137280973825	1.2081843316018204	0.7907019674976417	0.7400565328346845	0.6056149732620321	133.0	3.0	30.4138126514911	50.0	318.0	4274.0	24771.0	0.6428571428571429	0.3064113238967527	0.8641304347826086	-1.0	0.15871606158448182	116.4028248799107	45.184743017636606	5.0	0.3451086956521739	121.0	73.0	194.0	11157.0	7555.0	18712.0	157.0
10	141	large	iso	931.0	566.0	97.32590171999993	71.18376611999997	5.2477731928609815E-5	1497.0	170.50966783999996	37.013511046643494	30.610455730027933	30.78414652632645	42.49166773435569	25.317977802344327	26.926776611328425	14.142135623730951	25.8284062486067	32.89725605137474	17.08800749063506	38.23694593845367	0.9402528259432562	1.2091786993662548	0.7775962530898486	0.7313959065572377	0.6079484425349087	130.0	2.0	34.48187929913333	35.0	448.0	4015.0	60105.0	0.4666666666666667	0.3226452905811623	0.927536231884058	-1.0	0.1928093373956044	130.30969647535716	49.95676248905261	6.0	0.505175983436853	100.0	84.0	184.0	6104.0	5248.0	11352.0	90.0
10	143	large	iso	791.0	520.0	88.08326103999995	69.94112543999998	7.284542335938838E-5	1311.0	160.02438647999995	32.2490309931942	30.265491900843113	23.070412249824642	37.70424322139081	25.553864678361276	28.306100044527028	13.892443989449804	21.333974349343855	33.43742118302754	14.560219778561036	34.88305337046143	0.9027688250293634	1.0655379763477701	0.8472422804897926	0.7940342423089746	0.6573957016434893	118.0	3.0	30.463092423455635	32.0	375.0	2794.0	39924.0	0.5384615384615384	0.3104500381388253	0.9213759213759214	-1.0	0.25073011381674976	122.15547322542196	42.424730600661334	7.0	0.547911547911548	117.0	138.0	255.0	6224.0	8146.0	14370.0	77.0
10	144	large	iso	1126.0	679.0	106.56854239999988	80.25483391999997	9.774414848524393E-5	1805.0	189.2375898800001	38.05259518088089	36.013886210738214	79.77226758899614	70.08068706659355	28.231188426986208	29.086139278642474	13.92838827718412	43.72894915813938	14.300039628781942	17.46424919657298	46.51158172525253	0.9706062450067395	1.0566089690574632	0.9186049649687893	0.7530818392801819	0.6030195381882771	120.0	4.0	35.90264614203248	63.0	551.0	5442.0	36955.0	0.7142857142857143	0.3401662049861496	0.8973941368078175	-1.0	0.1418608230811397	150.8741868417673	56.984845004941285	5.0	0.3501628664495114	96.0	120.0	216.0	10172.0	9844.0	20016.0	179.0
11	149	large	F	704.0	462.0	83.08326103999995	63.94112544000001	7.612935485978324E-5	1166.0	149.43860003999987	31.827660925679098	26.1725046566048	29.054604099077153	51.242770748167004	23.08679276123039	23.847305501543776	14.035668847618199	25.009692099546456	26.554585016555237	14.560219778561036	32.07170512729388	0.9681090704245747	1.2160724142863866	0.796094919226236	0.7696029818715941	0.65625	126.0	3.0	30.675723300355934	62.0	94.0	9456.0	14952.0	0.3333333333333333	0.13379073756432247	0.6025641025641025	-1.0	0.017463618818248157	145.56700280072522	47.54135216376082	14.0	1.3653846153846154	62.0	91.0	153.0	7645.0	9676.0	17321.0	190.0
11	154	large	iso	732.0	468.0	84.84062035999996	65.52691188	7.43609896761204E-5	1200.0	153.1959593599999	33.24154027718932	26.570660511172846	21.801409486351815	36.41637851988605	22.80350850198276	24.7436111101863	12.36931687685298	18.77169333300103	32.1407139894357	14.0	31.620865122749425	0.9215917757693479	1.251061871917388	0.736647640261715	0.7723530497767807	0.639344262295082	99.0	3.0	31.064449134018133	19.0	353.0	1899.0	40994.0	0.46153846153846156	0.31	0.9489247311827957	-1.0	0.22001439714790616	111.71052503147405	46.66539487660109	6.0	0.5	66.0	56.0	122.0	4218.0	3737.0	7955.0	91.0
11	155	large	E	971.0	619.0	96.91168815999991	76.59797968	3.373093967441753E-5	1590.0	175.92388139999997	36.069377593742864	31.827660925679098	35.58437360845966	39.47799193092905	26.076809620810597	27.808104646133486	15.033296378372908	25.8668172905166	33.4614599070565	16.1245154965971	40.685055813070704	0.9377413510430092	1.1332713917610413	0.8274640636483471	0.7903894889699759	0.6374871266735325	139.0	3.0	34.23448553724738	52.0	83.0	6471.0	9263.0	0.375	0.08490566037735849	0.6148148148148148	-1.0	0.0020756735333185483	156.89753319278378	52.812396702100884	5.0	1.4	85.0	75.0	160.0	11976.0	13605.0	25581.0	179.0
11	158	large	F	710.0	610.0	82.66904747999997	76.01219323999999	6.499410781693197E-5	1320.0	161.09545427999993	31.400636936215164	27.80287754891569	23.875280853927507	22.166345822082455	26.92582403567252	28.077272837031888	13.341664064126334	15.54108602928296	37.37023256574825	13.341664064126334	41.19060228654605	0.9589900056161904	1.1294024109903613	0.8491127664365989	0.9194758565276747	0.8591549295774648	112.0	3.0	30.364452901377952	62.0	173.0	4276.0	12435.0	0.5	0.17803030303030304	0.7361702127659574	-1.0	0.030738085618304888	71.80299402475006	26.341280304266746	2.0	0.4723404255319149	82.0	40.0	122.0	6202.0	2137.0	8339.0	111.0
12	164	large	E	834.0	617.0	90.66904747999993	77.18376612	5.04670313328796E-5	1451.0	170.26702715999994	33.24154027718932	30.4138126514911	19.18879715599277	24.052529413048845	29.154759474226502	26.566570452706827	13.0	16.786225768933612	40.277751889812535	14.7648230602334	41.18571085219844	1.0974227752177161	1.092975111608034	1.0040693182877134	0.851269184635754	0.7398081534772182	139.0	3.0	31.38470965295043	118.0	95.0	12779.0	13741.0	0.23076923076923078	0.14679531357684356	0.4460093896713615	-1.0	0.0174869600595747	143.71115386592902	49.1547594742265	7.0	0.9014084507042254	96.0	80.0	176.0	13109.0	11222.0	24331.0	229.0
12	166	large	iso	900.0	457.0	94.32590171999993	63.94112544000001	4.959981244150844E-5	1357.0	160.26702715999988	35.35533905932738	30.886890422961002	48.31778116833485	55.30484646876603	22.360679774997898	24.635609255677643	14.317821063276353	29.78333762357738	23.990760800224425	16.76305461424021	36.2243012354966	0.9076568613721029	1.1446713662390753	0.7929410031058035	0.6778745209328072	0.5077777777777778	113.0	3.0	32.984845004941285	26.0	298.0	2625.0	38882.0	0.42857142857142855	0.23876197494473103	0.9197530864197531	-1.0	0.16225859442852855	141.20069023986838	47.402012567944055	8.0	0.5617283950617284	114.0	29.0	143.0	8989.0	2311.0	11300.0	108.0
12	173	large	iso	876.0	527.0	93.49747459999993	67.69848476	7.270234323412066E-5	1403.0	164.02438647999998	35.608987629529715	29.206163733020468	49.46715906138928	56.59217541029108	25.298221281347036	25.38495893753938	16.55294535724685	32.744542252390886	23.625150030227577	15.297058540778355	39.22569948676947	0.9965831082726678	1.219228514742257	0.8173882879398895	0.7240675221403258	0.6015981735159818	109.0	6.0	31.400636936215164	29.0	407.0	3304.0	52455.0	0.375	0.31076265146115467	0.9334862385321101	-1.0	0.24520017352277892	154.16734487432845	50.22267527147561	11.0	0.591743119266055	158.0	139.0	297.0	3328.0	3687.0	7015.0	32.0
13	180	large	iso	762.0	573.0	85.66904747999996	73.76955255999998	3.53753004649288E-5	1335.0	162.26702715999997	31.32091952673165	30.083217912982647	7.336773809546116	5.813717179334873	26.476404589747453	26.107572061370117	13.152946437965905	5.5553924542826785	41.25223583426681	15.132745950421556	54.84398093590555	1.0141274158895486	1.0411425937653718	0.974052374729843	0.8610992503123371	0.7519685039370079	83.0	3.0	30.14962686336267	41.0	410.0	4087.0	50805.0	0.5	0.33782771535580525	0.9090909090909091	-1.0	0.2631414731009644	123.6491586139537	43.612160548667575	8.0	0.48558758314855877	109.0	98.0	207.0	3002.0	4703.0	7705.0	23.0
13	184	large	iso	849.0	568.0	92.49747459999995	73.01219324	3.984007622523194E-5	1417.0	167.92388139999994	35.0	30.0	46.287328941525004	54.61456927090096	26.248809496813376	26.44828789330592	12.649110640673518	31.8	25.2	14.142135623730951	39.00524028031146	0.9924577954800986	1.1666666666666667	0.8506781104115131	0.7893425583318578	0.6690223792697291	107.0	3.0	31.400636936215164	62.0	403.0	5469.0	40002.0	0.46153846153846156	0.32815808045165845	0.8666666666666667	-1.0	0.20896264469105721	88.55797856632857	26.633307652783937	8.0	0.3333333333333333	86.0	134.0	220.0	7409.0	9464.0	16873.0	136.0
13	194	large	F	838.0	612.0	89.25483391999994	74.76955255999997	4.893497967956518E-5	1450.0	166.85281359999996	35.805027579936315	29.410882339705484	30.0271242332131	44.336692100658354	27.294688127912362	27.375063587980584	14.142135623730951	26.36501250815903	32.70898128415801	14.142135623730951	37.725015509149735	0.9970639169545706	1.2174074604894993	0.8190059198040957	0.8377087186898663	0.7303102625298329	101.0	3.0	32.01562118716424	61.0	47.0	9297.0	6414.0	0.5333333333333333	0.07448275862068965	0.4351851851851852	0.022254775208110297	-1.0	109.04103720254577	43.010865979215886	5.0	1.3888888888888888	144.0	140.0	284.0	11245.0	11720.0	22965.0	75.0
14	202	medium	E	1195.0	364.0	110.63961019999986	57.52691188000001	3.7269840990905494E-5	1559.0	170.99494919999998	41.593268686170845	34.88552708502482	57.765565781058626	65.68129414063452	20.024984394500787	21.500206043103613	14.035668847618199	33.13036083788637	17.19910949138446	18.027756377319946	36.35629577815821	0.93138569715819	1.1922786370633751	0.7811812341553198	0.5199486131233684	0.30460251046025105	100.0	4.0	37.64306044943742	220.0	267.0	14567.0	18521.0	0.5333333333333333	0.31237973059653623	0.5482546201232033	0.07765985466330443	-1.0	132.18883667232262	50.17019712479341	5.0	0.5195071868583162	231.0	48.0	279.0	6646.0	1472.0	8118.0	21.0
14	214	large	E	701.0	478.0	84.18376611999997	67.11269831999999	7.645837236789211E-5	1179.0	154.12489155999992	33.06055050963308	27.018512172212592	31.667216429436166	55.17806606667409	24.20743687382041	24.2354096624182	11.40175425099138	27.615995073462944	26.53736058558415	14.7648230602334	33.639862809433836	0.9988457884975979	1.2236258717322885	0.8162999913392897	0.797216629918101	0.68188302425107	64.0	3.0	30.463092423455635	230.0	264.0	10810.0	12237.0	0.7	0.41899915182357933	0.5344129554655871	-1.0	0.01619238422369742	116.54845050350482	45.07747982748573	4.0	0.19433198380566802	86.0	95.0	181.0	6853.0	9509.0	16362.0	101.0
14	216	large	iso	779.0	405.0	88.08326103999994	60.52691188000001	1.0306571776605287E-4	1184.0	151.43860003999993	33.61547262794322	27.784887978899608	28.072486935852965	48.81407483429035	22.135943621178654	22.16279758959837	12.649110640673518	23.560579045425694	27.568943253675002	15.0	31.30654883566696	0.9987883312875484	1.209847333322757	0.8255490620824443	0.6871556657344217	0.5198973042362003	81.0	3.0	31.400636936215164	27.0	305.0	1883.0	20732.0	0.38461538461538464	0.28040540540540543	0.9186746987951807	-1.0	0.1130812077018001	67.3121021799017	24.760683988118668	4.0	0.29819277108433734	150.0	26.0	176.0	7976.0	1737.0	9713.0	88.0
15	221	large	E	671.0	510.0	79.59797967999998	70.18376611999999	9.341480732166075E-5	1181.0	152.6101729199999	31.953090617340916	26.570660511172846	16.858398767738272	44.30373139992805	25.495097567963924	24.666664784575516	13.416407864998739	22.345256318101285	30.898742605768987	12.806248474865697	31.992090797058427	1.0335851154026483	1.2025704292862716	0.8594799025750895	0.8817279835763792	0.7600596125186289	114.0	3.0	28.844410203711913	201.0	201.0	12239.0	16055.0	0.46153846153846156	0.34038950042337	0.5	-1.0	0.22250433463217267	127.30094407130281	46.555394211828826	3.0	0.39303482587064675	76.0	81.0	157.0	6399.0	6512.0	12911.0	84.0
15	227	large	iso	925.0	555.0	96.25483391999995	73.59797968	5.057476222845962E-5	1480.0	172.26702715999994	35.22782990761707	31.064449134018133	60.31281836080629	65.17151555999894	25.553864678361276	25.877707197505725	13.038404810405298	35.795562863420734	19.314683399389512	14.317821063276353	39.44115466268491	0.987485656411799	1.1340239691886147	0.870780233259388	0.7646159333791932	0.6	130.0	4.0	32.69556544854363	55.0	392.0	6989.0	53623.0	0.5	0.30202702702702705	0.8769574944071589	-1.0	0.16379543948210915	156.07813001100882	50.31252566473484	10.0	0.7740492170022372	148.0	128.0	276.0	4033.0	4658.0	8691.0	31.0
15	229	large	F	748.0	735.0	87.42640679999995	87.66904747999995	8.83476426482583E-5	1483.0	177.92388140000003	32.89376840679705	27.51363298439521	43.42344994481627	64.55720394810112	29.154759474226502	32.05311885539923	12.041594578792296	37.210695499001474	21.77102530733518	14.317821063276353	41.20718891045409	0.9095763693309206	1.1955443479766292	0.7608052105054167	1.002775370610336	0.982620320855615	129.0	3.0	29.68164415931166	127.0	167.0	11673.0	18491.0	0.0	0.19824679703304113	0.5680272108843537	-1.0	0.08929966317987083	150.70616528487636	46.511424716943466	2.0	0.7721088435374149	68.0	63.0	131.0	3668.0	4322.0	7990.0	56.0
15	231	medium	iso	984.0	377.0	101.59797967999995	58.69848476000001	7.308185754095199E-5	1361.0	162.71067799999997	37.33630940518894	32.2490309931942	34.41267868176286	37.76463454387902	21.95449840010015	20.959434178930376	12.529964086141668	23.81060190904804	31.38078785106974	17.0	38.879579836033926	1.047475719653256	1.1577498069032945	0.9047513663206773	0.577752480363102	0.383130081300813	99.0	3.0	35.77708763999664	68.0	256.0	5851.0	23459.0	0.5833333333333334	0.23806024981631155	0.7901234567901234	-1.0	0.18024014978394892	68.29425083193766	24.467538841148453	5.0	0.49074074074074076	98.0	24.0	122.0	8340.0	2033.0	10373.0	125.0
15	233	large	iso	859.0	529.0	94.08326103999993	71.76955255999998	5.456113839534123E-5	1388.0	168.26702715999997	36.359317925395686	28.30194339616981	39.60002657667496	60.11472638516939	25.059928172283335	25.582684598040622	11.661903789690601	31.43623327437766	23.53195293614119	15.132745950421556	36.25759227964539	0.9795660059149022	1.2846933306465558	0.7624901465176205	0.7628301970686032	0.6158323632130385	105.0	4.0	32.2490309931942	34.0	386.0	3704.0	47935.0	0.6363636363636364	0.3025936599423631	0.919047619047619	-1.0	0.13217359785415855	82.92427741743732	23.777805788256682	6.0	0.55	78.0	72.0	150.0	3693.0	4049.0	7742.0	52.0
15	236	large	E	733.0	683.0	85.59797967999994	82.42640679999995	1.4260544390101135E-4	1416.0	170.02438647999998	32.202484376209235	27.202941017470888	19.76373635309642	33.95558727804252	26.019223662515376	31.695270021737333	14.035668847618199	20.557420112874173	36.09903794480596	15.524174696260024	36.80497022347261	0.820918188886569	1.183786869056821	0.6934678955685946	0.9629480404577699	0.931787175989086	112.0	3.0	31.953090617340916	86.0	56.0	9042.0	6444.0	0.0	0.10028248587570622	0.39436619718309857	0.0971447715886964	-1.0	125.86660739725396	51.48222780795809	3.0	0.9014084507042254	127.0	65.0	192.0	14971.0	7133.0	22104.0	153.0
15	239	large	E	734.0	716.0	91.66904747999993	92.49747459999995	8.69806186535655E-5	1450.0	186.16652208	32.7566787083184	26.92582403567252	7.71833279400758	2.9629759283710655	29.5296461204668	31.843764240374142	9.055385138137417	2.900171926645152	46.2010001384505	16.55294535724685	56.106327628886646	0.9273290022360701	1.2165525060596438	0.7622597443324867	1.0090371520461228	0.9754768392370572	154.0	4.0	32.7566787083184	248.0	104.0	21011.0	8786.0	0.3	0.24275862068965517	0.29545454545454547	0.13706952244709333	-1.0	141.52049372888914	49.20180164883938	6.0	0.5	99.0	71.0	170.0	5757.0	3699.0	9456.0	85.0
16	244	large	E	707.0	542.0	82.01219323999996	71.76955256	6.775472429817497E-5	1249.0	156.6101729199999	31.38470965295043	26.92582403567252	29.744881296942197	46.91087266536482	25.0	27.99423546176396	12.36931687685298	25.139630371754205	29.079889958526323	14.0	34.42408376963351	0.8930409988923024	1.1655988545186429	0.7661649592655969	0.8751083189541589	0.7666195190947667	138.0	3.0	29.614185789921695	207.0	70.0	16089.0	6387.0	0.5384615384615384	0.22177742193755004	0.2527075812274368	0.017536036171687988	-1.0	127.16745503936475	43.05473550900885	5.0	0.5487364620938628	101.0	60.0	161.0	4257.0	2521.0	6778.0	53.0
16	251	large	E	807.0	781.0	98.74011527999991	97.0832610399999	1.1037900058141344E-4	1588.0	198.65180344	33.24154027718932	29.120439557122072	36.158185439808335	56.93733753472293	33.52610922848042	28.79413110592905	5.0	36.46040435832892	31.3182085803011	15.620499351813308	43.50497257485896	1.16433828494922	1.1415191797494464	1.0199901198373051	0.9832200495684896	0.9677819083023544	143.0	3.0	32.202484376209235	109.0	257.0	8001.0	21323.0	0.4	0.2304785894206549	0.7021857923497268	-1.0	0.03776807039309592	125.31667929305843	43.816107520781	1.0	0.5081967213114754	170.0	73.0	243.0	19873.0	8364.0	28237.0	207.0
16	254	large	iso	816.0	488.0	90.08326103999994	66.76955256000001	9.049244799518832E-5	1304.0	159.68124071999992	34.828149534535996	28.42534080710379	25.30494113113628	46.29867431934605	24.186773244895647	24.316946514400136	13.038404810405298	24.175846585391024	30.817572459186785	15.524174696260024	33.440497655504316	0.9946468085774091	1.2252500249999492	0.8117908902531549	0.7411982180613125	0.5980392156862745	99.0	3.0	33.61547262794322	13.0	332.0	708.0	25231.0	0.35714285714285715	0.2645705521472393	0.9623188405797102	-1.0	0.16582402680022118	53.04367105461547	18.439088914585774	1.0	0.2028985507246377	113.0	123.0	236.0	12716.0	16786.0	29502.0	161.0
[truncated: 67 more columns]
