# Supplementary material for: Exploiting Single-Cell Quantitative Data to Map Genetic Variants Having Probabilistic Effects
Source: PLoS Genet. 2016 Aug 1;12(8):e1006213. doi: 10.1371/journal.pgen.1006213 (PMC4968810; doi:10.1371/journal.pgen.1006213)
Supplement: S1 Dataset — (ZIP) [file pgen.1006213.s007.zip › data/2014-10-07_morpho/segregants/gaelA3-2_A.xls]

image_number	cell_	Agroup	C11-1_A	C12-1_A	C13_A	C103_A	C104_A	C115_A	C126_A	C127_A	A7-1_A	A8-1_A	A101_A	A120_A	A121_A	A122_A	A123_A	D14-1_A	D15-1_A	D16-1_A	D17-1_A	D102_A	D105_A	D117_A	D127_A	D135_A	D147_A	D148_A	D154_A	D155_A	D173_A	D176_A	D179_A	D182_A	D188_A	D191_A	D194_A
1	0	A	796.0	103.15432883999989	6.958817584795477E-5	33.06055050963308	29.017236257093817	1.1393418110779174	93.0	3.0	328.0	9809.0	0.4120603015075377	0.0	0.0	0.0	0.08536585365853659	81.0	9105.0	149.0	4.0738700638308476E-4	22.090722034374522	0.6681897818954283	5.830951894845301	23.194827009486403	7.211102550927978	0.3819983596576246	0.47241503539285884	34.540090907070876	37.26640190097714	5.830951894845301	10.816653826391969	5.830951894845301	1.855040827202527	1.4142135623730951	112.4074074074074	1.3255354200988467
1	3	B	725.0	96.91168815999994	7.169915685489361E-5	31.144823004794873	28.160255680657446	1.105985093245707	123.0	3.0	150.0	3554.0	0.20689655172413793	0.0	0.0	0.0	0.0	235.0	16793.0	128.0	0.007485273557529488	17.11724276862369	0.5496015426380307	2.23606797749979	19.313207915827967	6.708203932499369	0.14285714285714285	0.4685212856658182	22.750976342787624	59.62087398863166	12.083045973594572	23.769728648009426	8.246211251235321	2.882502997294498	5.0990195135927845	71.45957446808511	1.7912225331983564
1	4	B	846.0	106.91168815999991	1.3283804010187574E-4	34.655446902326915	29.698484809834994	1.1669095956993187	134.0	4.0	184.0	11171.0	0.21749408983451538	70.64345353717367	25.553864678361276	1.0	0.32065217391304346	110.0	7540.0	84.0	0.0017719149606826492	21.93171219946131	0.6328503643676492	4.47213595499958	21.400934559032695	5.0	0.2701716134791496	0.3125	18.434948822922024	45.0	7.280109889280518	13.152946437965905	5.0990195135927845	2.579505021093418	2.23606797749979	68.54545454545455	1.2254641909814323
1	9	B	1018.0	118.81118307999988	1.2526234983330746E-4	38.47076812334269	32.64965543462902	1.1782901721694636	113.0	4.0	104.0	7567.0	0.10216110019646366	17.7993783695076	6.4031242374328485	1.0	0.46153846153846156	193.0	16387.0	100.0	9.149332815312474E-4	22.847319317591726	0.5938877862885402	4.0	22.135943621178654	4.47213595499958	0.2222222222222222	0.2701716134791496	27.89727103094763	54.46232220802562	10.63014581273465	19.79898987322333	5.656854249492381	3.4999999999999996	2.0	84.90673575129534	1.177762860804296
1	11	A	831.0	104.32590171999992	4.7652525041896E-5	34.20526275297414	29.120439557122072	1.1746135454404039	169.0	3.0	524.0	11204.0	0.6305655836341757	0.0	0.0	0.0	0.0	187.0	10367.0	79.0	5.917142114624451E-4	20.8806130178211	0.6104503031775581	4.47213595499958	21.37755832643195	5.0	0.2630668208823282	0.3125	10.175510843043213	16.38954033403479	8.54400374531753	16.15549442140351	6.708203932499369	2.408318915758459	2.23606797749979	55.43850267379679	1.4250024114980226
1	15	B	594.0	89.25483391999995	1.5917181081040766E-4	28.653097563788805	24.186773244895647	1.1846597838277466	107.0	2.0	68.0	6061.0	0.11447811447811448	14.142135623730951	7.0710678118654755	1.0	0.39705882352941174	92.0	11111.0	170.0	6.5303086054743E-4	15.231546211727817	0.5315846280779476	1.4142135623730951	14.422205101855956	1.0	0.1174440439029407	0.07692307692307693	75.25643716352926	59.743562836470744	6.708203932499369	11.704699910719626	4.47213595499958	2.6172504656604803	1.0	120.77173913043478	1.4076140761407614
1	17	A	754.0	100.3259017199999	8.885337186642426E-5	33.015148038438355	28.0178514522438	1.1783611635857376	95.0	3.0	361.0	7849.0	0.47877984084880637	0.0	0.0	0.0	0.0	168.0	11563.0	87.0	9.122901693081738E-4	21.095023109728988	0.6389498264605329	5.385164807134504	18.681541692269406	5.385164807134504	0.35355339059327373	0.4142434467026541	18.434948822922024	64.8321298502184	9.055385138137417	16.492422502470642	6.082762530298219	2.7113375576182603	4.242640687119285	68.82738095238095	1.2640318256507828
1	20	B	911.0	111.7401152799999	7.554229960983663E-5	36.05551275463989	29.732137494637012	1.2126781251816647	134.0	4.0	101.0	8866.0	0.11086717892425905	19.645168071272266	7.280109889280518	2.0	0.4752475247524752	96.0	11282.0	151.0	5.229130296310179E-4	22.360679774997898	0.6201736729460423	5.0	21.470910553583888	4.47213595499958	0.30485538042484617	0.2857142857142857	33.69006752597977	43.994913994745815	6.4031242374328485	11.180339887498949	5.385164807134504	2.0761369963434992	1.0	117.52083333333333	1.2848785676298529
2	24	B	782.0	101.4974745999999	6.310707008751704E-5	32.01562118716424	28.42534080710379	1.1263056230151938	98.0	3.0	137.0	11303.0	0.17519181585677748	69.09100911962693	24.041630560342615	4.0	0.7007299270072993	70.0	5025.0	93.0	4.381555666163466E-4	17.08800749063506	0.5337396825986314	5.0	18.027756377319946	5.656854249492381	0.35179877236514595	0.4	89.30130561701652	82.5685920288275	5.385164807134504	9.848857801796104	4.47213595499958	2.2022715545545237	1.0	71.78571428571429	1.2955223880597013
2	25	A	846.0	105.7401152799999	5.046716343173598E-5	34.20526275297414	30.083217912982647	1.137021406816077	88.0	3.0	327.0	13387.0	0.38652482269503546	7.211102550927978	3.605551275463989	1.0	0.08868501529051988	107.0	9914.0	135.0	2.1954922609021123E-4	18.681541692269406	0.546159865140783	1.0	19.6468827043885	2.0	0.058823529411764705	0.11764705882352941	16.389540334034784	16.389540334034784	6.708203932499369	12.206555615733702	5.830951894845301	2.0934070175616757	1.0	92.65420560747664	1.4570304619729675
2	29	B	908.0	111.39696951999987	7.63704157065648E-5	35.34119409414458	30.870698080866262	1.1448135705116804	94.0	3.0	70.0	4947.0	0.07709251101321586	11.661903789690601	5.830951894845301	1.0	0.2	141.0	12735.0	117.0	5.218542275215937E-4	18.384776310850235	0.5202081248832583	1.0	19.4164878389476	3.0	0.05555555555555555	0.17647058823529413	26.565051177077976	63.43494882292201	7.615773105863909	14.866068747318506	6.324555320336759	2.3505318547086316	3.1622776601683795	90.31914893617021	1.2954063604240282
2	30	B	1134.0	123.88225087999983	7.689797708813594E-5	40.22437072223753	35.22782990761707	1.141835044273905	129.0	2.0	130.0	7960.0	0.1146384479717813	18.479556723269177	8.246211251235321	2.0	0.23076923076923078	120.0	9217.0	115.0	2.908028704635135E-4	25.612496949731394	0.6367407740594399	5.656854249492381	25.0	5.0	0.28571428571428575	0.25	8.13010235415598	0.0	6.708203932499369	12.649110640673518	6.324555320336759	2.0	1.0	76.80833333333334	1.4972333731148963
2	33	B	1348.0	137.2964644399999	5.889321351422045E-5	43.9089968002003	37.21558813185679	1.1798549748731206	91.0	5.0	147.0	16704.0	0.10905044510385757	45.99413217302706	21.02379604162864	3.0	0.47619047619047616	146.0	21530.0	241.0	0.0020860862457327753	24.166091947189145	0.5503676628539804	3.1622776601683795	22.67156809750927	4.47213595499958	0.1492371097349751	0.25	48.50353164478446	86.49646835521554	10.198039027185569	17.46424919657298	7.280109889280518	2.3988991185817037	3.1622776601683795	147.46575342465752	1.63427775197399
2	35	B	657.0	92.91168815999993	7.122912390551477E-5	29.614185789921695	26.68332812825267	1.1098385346678623	99.0	3.0	73.0	5699.0	0.1111111111111111	17.08800749063506	8.54400374531753	1.0	0.4794520547945205	192.0	13220.0	124.0	0.004353972402012153	16.0312195418814	0.5413358197859739	2.23606797749979	15.811388300841896	2.23606797749979	0.17845765256206242	0.16666666666666666	75.52970589993411	51.34019174590992	11.40175425099138	19.849433241279208	8.48528137423857	2.3392781412697	2.0	68.85416666666667	1.8009077155824507
2	37	B	644.0	91.84062035999995	1.026001259289759E-4	30.083217912982647	25.632011235952593	1.1736581119622247	117.0	3.0	92.0	7480.0	0.14285714285714285	46.266456474431024	19.4164878389476	2.0	0.5978260869565217	104.0	9387.0	121.0	8.887229840912734E-4	19.313207915827967	0.6419927539564576	4.123105625617661	18.027756377319946	3.0	0.26559258100921596	0.2	9.162347045721717	23.198590513648185	8.06225774829855	14.422205101855956	4.47213595499958	3.2249030993194197	1.4142135623730951	90.25961538461539	1.3405773942686694
2	40	B	624.0	90.42640679999995	1.5322112175455594E-4	29.206163733020468	25.0	1.1682465493208187	104.0	4.0	97.0	7182.0	0.15544871794871795	36.66562126173751	17.029386365926403	2.0	0.5051546391752577	51.0	7146.0	191.0	5.55896412374628E-4	17.69180601295413	0.6057559005242372	4.0	18.439088914585774	5.0	0.2857142857142857	0.35714285714285715	53.13010235415598	53.13010235415598	4.47213595499958	8.06225774829855	3.605551275463989	2.23606797749979	1.0	140.11764705882354	1.3631402183039463
2	41	B	748.0	99.49747459999995	5.903920985506528E-5	30.463092423455635	29.546573405388315	1.0310194690088894	117.0	4.0	167.0	13048.0	0.2232620320855615	58.85867807736905	23.769728648009426	1.0	0.5029940119760479	135.0	9454.0	106.0	0.0016966092185035256	16.492422502470642	0.5413902920037097	2.8284271247461903	16.492422502470642	2.8284271247461903	0.19026059766179765	0.19026059766179765	68.19859051364818	68.19859051364818	8.94427190999916	16.55294535724685	5.830951894845301	2.838806708709095	0.0	70.02962962962962	1.5136450179818068
2	42	A	813.0	103.74011527999993	1.274189086229214E-4	32.69556544854363	29.546573405388315	1.1065772331684678	99.0	3.0	218.0	7345.0	0.26814268142681424	0.0	0.0	0.0	0.07339449541284404	203.0	13453.0	110.0	7.191277398265533E-4	19.235384061671343	0.5883178283594466	2.8284271247461903	18.681541692269406	3.1622776601683795	0.19026059766179765	0.21271781490575853	23.198590513648185	40.23635830927384	12.041594578792296	21.37755832643195	5.0990195135927845	4.19248411767094	5.0990195135927845	66.27093596059113	1.6598528209321342
2	43	B	771.0	100.9116881599999	4.5826733197162046E-5	31.78049716414141	28.861739379323623	1.101128963381492	113.0	3.0	76.0	7446.0	0.09857328145265888	30.85585446489919	13.341664064126334	2.0	0.5789473684210527	168.0	11963.0	124.0	0.0029677154956223185	16.76305461424021	0.5274635738912956	2.23606797749979	17.08800749063506	3.1622776601683795	0.15617376188860607	0.2171861213815347	49.39870535499554	57.52880770915152	13.45362404707371	23.430749027719962	6.4031242374328485	3.6592682195268256	1.0	71.20833333333333	1.7413692217671153
2	44	B	812.0	104.0832610399999	9.923312206659582E-5	32.69556544854363	29.546573405388315	1.1065772331684678	83.0	4.0	84.0	8911.0	0.10344827586206896	55.404366757463364	25.495097567963924	2.0	0.6666666666666666	170.0	11021.0	110.0	0.003983014652952027	17.0	0.5199481876756237	2.0	16.76305461424021	1.4142135623730951	0.13333333333333333	0.09513029883089882	64.98310652189997	70.01689347810003	10.295630140987	18.35755975068582	8.06225774829855	2.2769750513818514	3.1622776601683795	64.82941176470588	1.6967607295163778
2	45	B	674.0	94.91168815999991	8.957476316125929E-5	29.68164415931166	26.627053911388696	1.1147175447230562	132.0	3.0	94.0	8685.0	0.1394658753709199	28.829601532412415	13.45362404707371	2.0	0.5638297872340425	201.0	16708.0	103.0	0.0028181639912366117	15.811388300841896	0.5326992068221256	1.4142135623730951	22.825424421026653	8.54400374531753	0.09513029883089882	0.5403702434442518	11.30993247402023	13.134022306396318	10.816653826391969	21.02379604162864	5.385164807134504	3.9040209157155945	7.280109889280518	83.12437810945273	1.2391070146037826
2	51	B	658.0	93.4974745999999	2.1303965450326673E-4	31.016124838541646	24.698178070456937	1.255806187406269	102.0	3.0	74.0	7764.0	0.11246200607902736	54.18962010041709	25.0	2.0	0.6081081081081081	99.0	9700.0	133.0	0.001042882849583089	18.110770276274835	0.5839146692422968	4.242640687119285	20.223748416156685	5.385164807134504	0.37499999999999994	0.445679410547875	63.43494882292201	40.236358309273825	7.280109889280518	14.317821063276353	4.47213595499958	3.2015621187164243	2.23606797749979	97.97979797979798	1.3574226804123712
2	52	B	913.0	110.56854239999988	5.624494674948331E-5	36.124783736376884	30.066592756745816	1.2014924347645557	97.0	3.0	204.0	10957.0	0.22343921139101863	35.48071819069992	16.401219466856727	3.0	0.25	134.0	10020.0	119.0	8.112704020896022E-4	19.1049731745428	0.5288605549575789	4.123105625617661	18.439088914585774	3.0	0.2831760569774271	0.2	82.30394827798344	83.6598082540901	7.280109889280518	14.560219778561036	7.280109889280518	2.0	1.4142135623730951	74.77611940298507	1.5914171656686626
3	53	B	634.0	92.66904747999995	1.6321301678317692E-4	29.732137494637012	25.632011235952593	1.159961160321801	106.0	4.0	79.0	6667.0	0.12460567823343849	24.220886160652135	11.40175425099138	3.0	0.569620253164557	178.0	12910.0	127.0	0.002167233766775022	17.88854381999832	0.6016568375961868	3.605551275463989	19.235384061671343	5.0	0.295378269592824	0.3904344047215152	36.65610841596691	33.47627829610269	11.40175425099138	19.4164878389476	7.0710678118654755	2.745906043549196	1.4142135623730951	72.52808988764045	1.7510457010069713
3	54	B	973.0	113.15432883999989	5.666103301993443E-5	37.69615364994153	31.38470965295043	1.2010993272450992	120.0	3.0	106.0	11592.0	0.10894141829393628	18.973665961010276	9.486832980505138	1.0	0.3490566037735849	98.0	10996.0	165.0	2.600378635850604E-4	24.698178070456937	0.6551909327357924	6.324555320336759	26.0	7.615773105863909	0.3174203325344759	0.3694192580731196	3.9451862290375637	0.8184554616886146	6.4031242374328485	10.816653826391969	5.0	2.1633307652783937	1.4142135623730951	112.20408163265306	1.4705347399054203
3	55	B	911.0	111.3969695199999	9.885774844425855E-5	35.4682957019364	30.479501308256342	1.163677034713448	113.0	3.0	110.0	5773.0	0.1207464324917673	10.0	5.0	1.0	0.3090909090909091	229.0	23492.0	161.0	0.00897176326891537	18.35755975068582	0.5175765958690703	3.605551275463989	25.495097567963924	8.48528137423857	0.22803508501982758	0.5	83.08877288097533	4.398705354995542	14.560219778561036	25.238858928247925	9.433981132056603	2.6753136957722394	8.54400374531753	102.58515283842794	1.5694278903456496
3	58	B	744.0	98.91168815999994	1.0366316196398E-4	32.01562118716424	27.892651361962706	1.147815629704677	115.0	3.0	110.0	8814.0	0.1478494623655914	61.30998789509894	24.08318915758459	1.0	0.5363636363636364	126.0	10913.0	140.0	0.00264874830129123	19.4164878389476	0.6064691896945635	4.0	20.8806130178211	5.385164807134504	0.23529411764705882	0.31514293343362576	14.931417178137536	6.869992308214279	9.055385138137417	16.492422502470642	5.0990195135927845	3.23443016025056	2.23606797749979	86.61111111111111	1.6164207825529184
3	59	B	673.0	94.08326103999993	1.1738929631896433E-4	30.364452901377952	26.248809496813376	1.1567935263907576	157.0	3.0	101.0	9564.0	0.150074294205052	66.1080882772912	24.698178070456937	3.0	0.5544554455445545	60.0	6668.0	135.0	0.00178357577462626	19.4164878389476	0.6394479723382888	4.123105625617661	19.235384061671343	4.47213595499958	0.28797018815893544	0.31234752377721214	29.9816393688493	42.51044707800082	5.656854249492381	9.433981132056603	4.47213595499958	2.1095023109728985	1.0	111.13333333333334	1.2147570485902819
3	61	B	819.0	103.74011527999991	4.427403436803642E-5	33.24154027718932	29.154759474226502	1.140175425099138	121.0	4.0	77.0	3878.0	0.09401709401709402	11.661903789690601	5.830951894845301	1.0	0.36363636363636365	221.0	19234.0	119.0	0.006374015559538984	18.0	0.5414911538365682	2.23606797749979	17.0	2.0	0.14285714285714285	0.125	70.5599651718238	82.8749836510982	15.132745950421556	25.709920264364882	6.082762530298219	4.226684855163071	1.0	87.03167420814479	1.3673182905271914
3	63	B	1224.0	128.81118307999986	7.257271803383146E-5	40.792156108742276	35.90264614203248	1.1361880109718563	125.0	4.0	173.0	11975.0	0.14133986928104575	10.0	5.0	1.0	0.2023121387283237	103.0	15645.0	208.0	3.90953117990588E-4	24.331050121192877	0.596463939202724	4.0	24.186773244895647	4.123105625617661	0.2	0.19999999999999998	11.3099324740202	25.346175941946683	6.082762530298219	11.704699910719626	5.385164807134504	2.17350820818199	1.0	151.89320388349515	1.3693831895174178
3	64	B	1087.0	120.81118307999988	7.898781613945503E-5	38.41874542459709	33.421549934136806	1.1495201599060534	138.0	4.0	141.0	9375.0	0.1297148114075437	11.661903789690601	5.830951894845301	1.0	0.1773049645390071	110.0	13151.0	151.0	5.5309139089252E-4	23.853720883753127	0.6208875542427551	5.0990195135927845	24.698178070456937	6.082762530298219	0.27653315937748607	0.31622776601683794	27.34987578006988	29.197486046064476	6.708203932499369	13.038404810405298	5.0	2.6076809620810595	1.0	119.55454545454545	1.2630218234354802
3	65	A	412.0	71.94112544	6.432117372157607E-5	23.0	22.02271554554524	1.0443762011289497	81.0	4.0	187.0	3920.0	0.4538834951456311	0.0	0.0	0.0	0.0	66.0	6940.0	164.0	0.0014882807220922105	13.152946437965905	0.5718672364333003	2.8284271247461903	14.142135623730951	3.605551275463989	0.2660760420950957	0.3333333333333333	45.0	33.69006752597977	6.4031242374328485	10.63014581273465	4.242640687119285	2.505549396395485	1.0	105.15151515151516	1.5596541786743514
4	66	B	798.0	102.91168815999993	5.5679299913497384E-5	32.802438933713454	30.0	1.0934146311237818	65.0	3.0	139.0	5369.0	0.17418546365914786	36.22154055254967	18.110770276274835	1.0	0.19424460431654678	124.0	11988.0	129.0	0.0013362173628110189	21.2602916254693	0.6481314291425614	5.0	21.93171219946131	5.830951894845301	0.30485538042484617	0.3616202853397895	15.561510325328484	21.467651439098987	8.602325267042627	14.422205101855956	5.0	2.884441020371191	1.0	96.6774193548387	1.3343343343343343
4	67	B	697.0	96.32590171999993	8.447720896919759E-5	30.265491900843113	28.160255680657446	1.074759130174791	73.0	3.0	84.0	4724.0	0.12051649928263988	14.307135789365265	7.0710678118654755	1.0	0.4642857142857143	78.0	6193.0	92.0	5.048021957198061E-4	16.76305461424021	0.5538669144767225	3.1622776601683795	15.811388300841896	3.0	0.21271781490575853	0.21428571428571427	63.97040780848654	82.40535663140855	5.830951894845301	10.63014581273465	4.242640687119285	2.505549396395485	1.0	79.3974358974359	1.1587275956725336
4	68	B	909.0	109.98275595999988	8.746666732533295E-5	35.12833614050059	31.144823004794873	1.1279028985039485	88.0	4.0	74.0	5598.0	0.0814081408140814	12.837788396302638	6.324555320336759	2.0	0.40540540540540543	118.0	11992.0	130.0	5.348317808017637E-4	19.1049731745428	0.5438621714996645	1.0	18.24828759089466	1.0	0.058823529411764705	0.06666666666666667	3.3664606634298013	86.6335393365702	7.280109889280518	12.649110640673518	6.324555320336759	2.0	1.4142135623730951	101.62711864406779	1.2791861240827218
4	69	A	813.0	104.56854239999988	8.55322508237631E-5	33.734255586866	29.427877939124322	1.1463366694890478	105.0	4.0	232.0	6987.0	0.2853628536285363	0.0	0.0	0.0	0.0	93.0	7600.0	117.0	6.114942651502968E-4	21.213203435596427	0.6288327122254779	4.0	19.235384061671343	2.0	0.25	0.125	14.036243467926454	14.036243467926454	6.4031242374328485	12.206555615733702	5.0	2.4413111231467406	2.0	81.72043010752688	1.4317105263157894
4	72	B	852.0	105.98275595999989	4.339824777075812E-5	33.06055050963308	30.01666203960727	1.1014066276259957	90.0	3.0	202.0	7353.0	0.23708920187793428	0.0	0.0	0.0	0.08415841584158416	88.0	10002.0	144.0	4.3702372643682983E-4	19.924858845171276	0.6026777696688878	7.615773105863909	20.8806130178211	8.06225774829855	0.5	0.5460449959615772	70.37774386134916	63.83145307805512	6.4031242374328485	11.661903789690601	4.47213595499958	2.6076809620810595	1.0	113.6590909090909	1.2669466106778644
4	74	B	822.0	103.49747459999992	8.665996666568086E-5	32.55764119219941	30.479501308256342	1.0681815579239855	104.0	3.0	140.0	6083.0	0.170316301703163	23.138729756821135	11.045361017187261	1.0	0.25	275.0	22533.0	143.0	0.0030379955953828805	19.4164878389476	0.5963726832765655	4.0	18.788294228055936	5.830951894845301	0.26666666666666666	0.3819983596576246	42.51044707800085	73.47420361007437	12.206555615733702	22.847319317591726	7.615773105863909	3.0	3.1622776601683795	81.93818181818182	1.7452181245284695
4	77	A	991.0	115.98275595999988	7.442499150149505E-5	35.510561809129406	34.132096331752024	1.0403861943895616	109.0	3.0	614.0	16230.0	0.6195761856710393	0.0	0.0	0.0	0.016286644951140065	145.0	10916.0	98.0	0.001750536174569387	22.67156809750927	0.6384457733834173	5.385164807134504	20.518284528683193	4.0	0.31514293343362576	0.23529411764705882	34.508522987668414	56.309932474020215	10.44030650891055	17.46424919657298	5.385164807134504	3.243029660565926	2.23606797749979	75.28275862068965	1.3017588860388423
4	78	A	776.0	102.32590171999992	7.822274974482538E-5	32.69556544854363	28.792360097775937	1.1355639252049088	113.0	3.0	466.0	9280.0	0.6005154639175257	0.0	0.0	0.0	0.0	101.0	11181.0	141.0	0.0015559698550033315	17.08800749063506	0.5226399132790106	1.0	17.08800749063506	1.0	0.0625	0.0625	21.801409486351815	21.801409486351815	7.280109889280518	13.92838827718412	5.385164807134504	2.58643677139299	0.0	110.70297029702971	1.2736785618459887
4	79	B	1454.0	142.46803731999992	9.907431371635698E-5	46.389654018972806	38.3275357934736	1.2103479406800794	116.0	4.0	299.0	10227.0	0.20563961485557083	0.0	0.0	0.0	0.0	216.0	20510.0	141.0	0.0036587722488950654	27.294688127912362	0.5883787819747301	4.123105625617661	30.4138126514911	7.280109889280518	0.17346035735931492	0.30627652494847407	6.604835496753964	8.513987929750328	13.601470508735444	21.93171219946131	8.54400374531753	2.5669127558003235	3.1622776601683795	94.95370370370371	1.4849341784495367
4	80	B	664.0	93.84062035999992	1.1128445964468086E-4	31.400636936215164	25.179356624028344	1.2470786051081992	81.0	4.0	87.0	5164.0	0.13102409638554216	10.0	5.0	1.0	0.41379310344827586	83.0	12217.0	165.0	8.017394765014693E-4	16.0312195418814	0.5105380369973381	1.0	16.0	2.0	0.08333333333333333	0.16666666666666666	82.87498365109819	82.87498365109819	6.4031242374328485	10.63014581273465	5.0	2.12602916254693	1.0	147.19277108433735	1.1209789637390521
5	82	B	776.0	100.91168815999991	5.628080992199466E-5	32.55764119219941	28.319604517012593	1.1496502775185606	95.0	3.0	128.0	6494.0	0.16494845360824742	38.53860665301393	16.97056274847714	2.0	0.375	168.0	14398.0	132.0	8.490841557878545E-4	18.439088914585774	0.5663521139548541	2.23606797749979	17.029386365926403	1.0	0.1350858067395748	0.06666666666666667	15.945395900922861	42.51044707800085	8.54400374531753	16.55294535724685	6.708203932499369	2.467567403109566	3.1622776601683795	85.70238095238095	1.5402139185998056
5	84	B	727.0	99.25483391999991	1.7008677912730758E-4	31.89043743820395	27.018512172212592	1.1803180439743803	105.0	5.0	111.0	6727.0	0.15268225584594222	30.432341846174687	13.892443989449804	3.0	0.5585585585585585	93.0	8104.0	132.0	8.733677465004801E-4	17.4928556845359	0.5485298130021853	3.605551275463989	18.027756377319946	3.1622776601683795	0.25	0.21271781490575853	76.20051460398064	60.94539590092286	6.4031242374328485	11.180339887498949	5.830951894845301	1.917412472118426	1.0	87.13978494623656	1.514807502467917
5	86	B	884.0	109.7401152799999	7.368358020958206E-5	34.92849839314596	30.463092423455635	1.1465841322876367	109.0	4.0	133.0	8480.0	0.1504524886877828	21.818383931435427	9.433981132056603	1.0	0.3533834586466165	215.0	19498.0	121.0	0.0037359938185704007	18.681541692269406	0.5348509827704273	2.8284271247461903	18.681541692269406	2.8284271247461903	0.17374889710522776	0.18181818181818182	68.62937773065681	68.62937773065681	11.40175425099138	21.470910553583888	7.615773105863909	2.819268675041271	5.656854249492381	90.68837209302326	1.3342394091701713
5	88	B	817.0	103.49747459999992	6.20376690272805E-5	32.01562118716424	30.083217912982647	1.0642352583347692	95.0	3.0	119.0	7595.0	0.1456548347613219	24.28594359862068	12.0	1.0	0.2773109243697479	66.0	8694.0	172.0	4.892639340674444E-4	18.867962264113206	0.5893361291917641	6.082762530298219	18.35755975068582	5.0990195135927845	0.4301162633521313	0.3561309707013459	66.50143432404792	64.65382405805332	5.385164807134504	8.246211251235321	5.0990195135927845	1.61721508012528	1.0	131.72727272727272	1.305728088336784
5	94	B	678.0	94.91168815999991	1.2971218509693467E-4	30.4138126514911	26.30589287593181	1.1561596785531567	174.0	4.0	108.0	5073.0	0.1592920353982301	18.439088914585774	9.219544457292887	1.0	0.2222222222222222	134.0	10561.0	118.0	0.0012009094302714404	18.0	0.5918363542992863	4.242640687119285	17.0	3.605551275463989	0.3	0.2650854018430103	56.309932474020215	67.61986494804043	8.94427190999916	15.811388300841896	5.385164807134504	2.9361010975735176	1.0	78.81343283582089	1.4972067039106147
5	95	B	1053.0	119.15432883999988	7.298503241676627E-5	38.2099463490856	34.132096331752024	1.119472591946838	109.0	3.0	90.0	11480.0	0.08547008547008547	36.86203107018287	17.11724276862369	1.0	0.45555555555555555	92.0	12719.0	187.0	5.169746807645904E-4	21.213203435596427	0.555174907648204	2.23606797749979	19.235384061671343	1.0	0.11901388973144479	0.0625	20.556045219583467	83.99099404250548	6.324555320336759	10.770329614269007	5.385164807134504	2.0	2.0	138.25	1.352622061482821
5	96	B	1135.0	123.88225087999986	5.194654937446876E-5	39.698866482558415	34.058772731852805	1.1655988545186429	111.0	3.0	99.0	8609.0	0.08722466960352424	21.440306508910552	10.44030650891055	1.0	0.48484848484848486	132.0	17319.0	185.0	9.844598124129713E-4	29.068883707497267	0.732234602221416	9.219544457292887	26.248809496813376	6.4031242374328485	0.47995031359822576	0.3333333333333333	0.31308857502065024	2.254574965935028	8.06225774829855	15.132745950421556	5.0990195135927845	2.9677756498246812	2.8284271247461903	131.20454545454547	1.4100121254113978
5	98	A	862.0	106.56854239999991	6.690335539570587E-5	34.0147027033899	30.463092423455635	1.1165873191915223	179.0	3.0	300.0	10134.0	0.3480278422273782	33.28663395418648	16.64331697709324	0.0	0.07	134.0	6905.0	82.0	8.673758475589757E-4	17.88854381999832	0.52590622284685	1.4142135623730951	17.46424919657298	1.0	0.08333333333333334	0.0625	21.370622269343187	23.629377730656813	7.615773105863909	13.92838827718412	5.385164807134504	2.58643677139299	1.0	51.52985074626866	1.5913106444605358
5	100	B	876.0	107.74011527999987	4.686520376794395E-5	32.57299494980466	31.32091952673165	1.0399756917099574	115.0	4.0	47.0	3551.0	0.05365296803652968	2.8284271247461903	1.4142135623730951	1.0	0.3404255319148936	112.0	12661.0	175.0	9.660319716048907E-4	23.40939982143925	0.7186750821505173	7.615773105863909	21.840329667841555	6.082762530298219	0.47140452079103173	0.3736611319222725	5.844565877386856	7.891702428235709	7.211102550927978	13.0	5.385164807134504	2.4140393963016744	2.23606797749979	113.04464285714286	1.5480609746465523
6	102	B	690.0	95.49747459999993	1.2013490634473854E-4	31.78049716414141	26.40075756488817	1.2037721677505213	56.0	3.0	109.0	8206.0	0.15797101449275364	16.405491256523895	7.810249675906654	1.0	0.3853211009174312	137.0	10550.0	122.0	0.002320526412344934	17.46424919657298	0.5495272495698479	1.0	16.15549442140351	1.0	0.06666666666666667	0.07142857142857142	23.19859051364819	66.80140948635182	9.219544457292887	15.811388300841896	5.830951894845301	2.711630722733202	1.4142135623730951	77.00729927007299	1.5842654028436018
6	103	A	688.0	94.9116881599999	1.0352724606360122E-4	29.832867780352597	27.892651361962706	1.069560128695251	77.0	3.0	305.0	7931.0	0.4433139534883721	0.0	0.0	0.0	0.0	116.0	17575.0	221.0	0.0033555342994926077	16.1245154965971	0.5404949874519412	2.8284271247461903	16.0312195418814	3.605551275463989	0.18181818181818182	0.22803508501982758	60.94539590092285	72.25532837494306	9.486832980505138	15.811388300841896	5.385164807134504	2.9361010975735176	1.0	151.50862068965517	1.4586628733997156
6	104	B	893.0	109.15432883999992	4.9559196707479594E-5	35.35533905932738	30.886890422961002	1.1446713662390753	85.0	4.0	80.0	6517.0	0.08958566629339305	42.0586971706052	20.396078054371138	2.0	0.4125	81.0	11586.0	177.0	8.234691240614373E-4	20.615528128088304	0.5830951894845301	4.123105625617661	20.615528128088304	4.123105625617661	0.26559258100921596	0.26559258100921596	49.39870535499554	49.39870535499554	7.0710678118654755	10.63014581273465	4.242640687119285	2.505549396395485	0.0	143.03703703703704	1.237441740031072
6	105	B	947.0	111.74011527999988	4.570909484512838E-5	34.785054261852174	32.89376840679705	1.0574967827238766	88.0	3.0	86.0	8059.0	0.0908130939809926	40.30935189313054	19.235384061671343	1.0	0.37209302325581395	98.0	16835.0	182.0	4.6579711779476846E-4	17.88854381999832	0.51425947722658	3.0	17.46424919657298	2.0	0.17647058823529413	0.11764705882352941	72.64597536373867	72.64597536373867	6.708203932499369	11.661903789690601	5.830951894845301	2.0	1.0	171.78571428571428	1.0594594594594595
6	109	B	803.0	103.49747459999989	1.2338524925045637E-4	33.28663395418648	29.68164415931166	1.1214551921559868	102.0	4.0	99.0	5887.0	0.1232876712328767	39.422301062484586	17.4928556845359	1.0	0.5050505050505051	188.0	12962.0	99.0	9.786741297205654E-4	18.788294228055936	0.5644395962029355	3.1622776601683795	20.12461179749811	4.0	0.21271781490575853	0.25	51.17017509502961	32.7352262721076	10.63014581273465	20.0	6.4031242374328485	3.1234752377721215	1.4142135623730951	68.94680851063829	1.4358895232217253
6	110	B	681.0	95.25483391999994	9.355956536840878E-5	31.064449134018133	26.92582403567252	1.1537046774450646	71.0	3.0	121.0	8128.0	0.1776798825256975	21.105879816893655	10.295630140987	2.0	0.35537190082644626	78.0	12107.0	199.0	7.036568676270636E-4	18.027756377319946	0.5803340113821001	2.23606797749979	17.204650534085253	1.4142135623730951	0.1514456332038457	0.09090909090909091	8.13010235415598	10.30484646876603	5.830951894845301	10.295630140987	5.0	2.0591260281974	1.0	155.21794871794873	1.2820682249938051
6	111	B	690.0	96.91168815999991	1.0294825997885448E-4	30.23243291566195	27.202941017470888	1.1113663370532396	83.0	3.0	51.0	7085.0	0.07391304347826087	59.631527261821596	24.698178070456937	1.0	0.9019607843137255	171.0	12655.0	118.0	0.003423360913341204	15.620499351813308	0.5166801955829724	2.0	16.278820596099706	3.0	0.14285714285714285	0.21428571428571427	55.30484646876603	55.30484646876603	12.206555615733702	19.235384061671343	7.615773105863909	2.5257296658248256	1.0	74.00584795321637	1.59446858949032
6	112	B	832.0	105.4974745999999	5.992308246946986E-5	34.438350715445125	29.966648127543394	1.1492226480876129	72.0	3.0	59.0	3676.0	0.07091346153846154	0.0	0.0	0.0	0.3389830508474576	79.0	9498.0	157.0	4.34125713280745E-4	19.1049731745428	0.5547586564874166	6.708203932499369	19.1049731745428	6.082762530298219	0.4685212856658182	0.4301162633521313	88.45184230102203	74.4454287299256	5.830951894845301	10.0	5.0	2.0	2.0	120.22784810126582	1.3058538639713624
6	115	B	716.0	96.91168815999994	8.812447979444652E-5	31.25699921617557	27.16615541441225	1.1505860413208502	65.0	4.0	108.0	7504.0	0.15083798882681565	19.896163544622354	9.219544457292887	1.0	0.35185185185185186	183.0	22928.0	208.0	0.003428288759723366	19.235384061671343	0.6153944570506624	4.123105625617661	20.024984394500787	5.0990195135927845	0.25	0.31323027878410764	6.911227119024687	18.43494882292201	10.198039027185569	17.46424919657298	5.385164807134504	3.243029660565926	2.23606797749979	125.2896174863388	1.6601535240753664
6	116	B	684.0	94.66904747999995	1.3931536964130163E-4	30.59411708155671	26.68332812825267	1.1465630124738169	87.0	3.0	99.0	6325.0	0.14473684210526316	20.778050766032287	9.486832980505138	1.0	0.37373737373737376	135.0	10022.0	106.0	0.004871174292630227	16.76305461424021	0.5479175806758487	2.23606797749979	16.76305461424021	2.23606797749979	0.17845765256206242	0.17845765256206242	52.125016348901795	52.125016348901795	9.219544457292887	15.297058540778355	6.082762530298219	2.5148209328547284	0.0	74.23703703703704	1.4278587108361604
6	117	B	679.0	96.08326103999993	1.6088113092685983E-4	30.463092423455635	26.0	1.1716574009021399	79.0	3.0	126.0	7606.0	0.18556701030927836	30.274630406130484	12.529964086141668	2.0	0.42857142857142855	194.0	15120.0	123.0	0.0036320861167474646	16.64331697709324	0.5463436458039435	3.0	15.652475842498529	1.0	0.25	0.08333333333333333	66.80140948635182	66.80140948635182	12.0	22.090722034374522	6.082762530298219	3.631692331295314	2.0	77.9381443298969	1.5781746031746033
6	118	B	747.0	99.25483391999994	1.0734091400091894E-4	31.064449134018133	28.0178514522438	1.1087377341180937	91.0	3.0	106.0	9012.0	0.14190093708165996	21.373317371450568	10.295630140987	3.0	0.5188679245283019	124.0	11645.0	117.0	0.0010110064012694314	17.204650534085253	0.5538372967716573	2.23606797749979	18.601075237738275	3.605551275463989	0.14285714285714285	0.2166365803419133	31.827446576673104	24.70243022777131	8.54400374531753	14.317821063276353	5.385164807134504	2.658752624303619	1.4142135623730951	93.91129032258064	1.2458565908115071
7	121	A	912.0	109.98275595999989	3.80514940354711E-5	34.713109915419565	31.575306807693888	1.0993752214930528	131.0	3.0	238.0	9738.0	0.26096491228070173	18.973665961010276	9.486832980505138	1.0	0.14705882352941177	274.0	26069.0	168.0	0.0038822409115129262	17.72004514666935	0.5104712654626805	1.0	18.681541692269406	1.4142135623730951	0.06666666666666667	0.08687444855261388	76.75948008481281	31.75948008481282	13.45362404707371	26.1725046566048	7.810249675906654	3.35104583626087	1.0	95.14233576642336	1.7657754420959761
7	122	B	826.0	105.15432883999989	6.048064263657097E-5	34.655446902326915	29.0	1.195015410425066	89.0	4.0	203.0	13886.0	0.2457627118644068	29.048008447586263	12.36931687685298	2.0	0.24630541871921183	174.0	10142.0	91.0	0.001340717391974356	17.69180601295413	0.5105057817553704	0.0	20.518284528683193	2.8284271247461903	0.0	0.17374889710522776	-1.0	2.290610042638548	9.848857801796104	17.72004514666935	7.280109889280518	2.434035394542732	2.8284271247461903	58.28735632183908	1.5612305265233684
7	124	B	939.0	112.56854239999988	6.002132020703931E-5	35.4400902933387	33.24154027718932	1.0661386325006739	87.0	3.0	98.0	8865.0	0.10436634717784878	20.133325560164025	8.06225774829855	1.0	0.45918367346938777	108.0	15660.0	200.0	4.621476051428191E-4	23.08679276123039	0.651431544619111	5.385164807134504	22.47220505424423	5.0	0.31514293343362576	0.30485538042484617	5.411869152317024	20.48035731180923	6.708203932499369	12.36931687685298	5.0990195135927845	2.42582262018792	1.4142135623730951	145.0	1.3793103448275863
7	126	B	684.0	94.66904747999995	1.7886134284495636E-4	31.575306807693888	25.495097567963924	1.2384854273854633	100.0	3.0	110.0	7094.0	0.1608187134502924	24.588666848109824	11.40175425099138	1.0	0.5636363636363636	73.0	9370.0	181.0	8.581028793598432E-4	20.8806130178211	0.6612956493183834	5.830951894845301	20.615528128088304	5.385164807134504	0.3819983596576246	0.33333333333333337	20.34410125591839	11.181754210196686	5.830951894845301	10.295630140987	4.47213595499958	2.3021728866442674	1.0	128.35616438356163	1.4101387406616863
7	127	B	730.0	98.08326103999991	7.549960572912294E-5	30.4138126514911	27.65863337187866	1.0996137170831335	64.0	3.0	52.0	6682.0	0.07123287671232877	10.0	5.0	1.0	0.5576923076923077	78.0	11001.0	194.0	9.633927034612268E-4	17.72004514666935	0.5826314954235304	3.605551275463989	16.76305461424021	3.1622776601683795	0.25	0.23249527748763857	45.0	60.255118703057775	6.082762530298219	11.045361017187261	4.0	2.7613402542968153	1.0	141.03846153846155	1.375511317152986
7	130	B	693.0	95.25483391999994	7.144514616816953E-5	30.01666203960727	28.653097563788805	1.0475887283314775	106.0	4.0	85.0	8485.0	0.12265512265512266	22.33986594020591	10.63014581273465	1.0	0.5647058823529412	79.0	11691.0	221.0	6.664233170265687E-4	17.26267650163207	0.5751031370128299	5.656854249492381	17.26267650163207	5.656854249492381	0.4	0.4	73.30075576600638	73.30075576600638	6.708203932499369	10.63014581273465	4.242640687119285	2.505549396395485	0.0	147.9873417721519	1.4933709691215467
7	132	B	937.0	111.7401152799999	5.20062444224826E-5	37.0	31.016124838541646	1.1929278784054478	75.0	3.0	80.0	4717.0	0.08537886872998933	25.380452338817463	12.36931687685298	1.0	0.6	109.0	11890.0	144.0	4.7988247177535847E-4	24.515301344262525	0.6625757120070953	6.082762530298219	25.495097567963924	7.0710678118654755	0.3333333333333333	0.3874921291460643	28.902357036201806	27.57013718233216	7.0710678118654755	12.649110640673518	6.324555320336759	2.0	1.0	109.08256880733946	1.3201009251471825
8	134	B	900.0	110.81118307999989	2.1218111048261327E-4	36.71511950137164	30.01666203960727	1.2231579731592304	97.0	5.0	47.0	3105.0	0.052222222222222225	0.0	0.0	0.0	0.3829787234042553	97.0	10820.0	169.0	4.2838802221072076E-4	19.313207915827967	0.5260287363386206	2.8284271247461903	21.540659228538015	4.123105625617661	0.18181818181818182	0.25	74.35775354279127	43.393997010717726	6.708203932499369	11.40175425099138	5.830951894845301	1.955384722187607	2.23606797749979	111.54639175257732	1.5150646950092421
8	139	B	1020.0	118.22539663999984	6.526670219541864E-5	37.33630940518894	33.24154027718932	1.1231822922119372	83.0	4.0	114.0	5979.0	0.11176470588235295	20.09975124224178	10.04987562112089	1.0	0.2631578947368421	105.0	13244.0	187.0	3.0646237793274203E-4	21.587033144922902	0.5781780119360905	3.605551275463989	21.37755832643195	2.8284271247461903	0.2095684110712273	0.15987215339548633	50.30092651652569	38.99099404250548	6.324555320336759	11.704699910719626	5.385164807134504	2.17350820818199	1.0	126.13333333333334	1.4825581395348837
8	142	B	808.0	104.3259017199999	7.833853951609927E-5	33.61547262794322	28.653097563788805	1.1731880838749442	132.0	3.0	70.0	7578.0	0.08663366336633663	16.1245154965971	8.06225774829855	1.0	0.37142857142857144	105.0	9682.0	136.0	0.0015357756620919569	17.46424919657298	0.5195300803849366	2.8284271247461903	18.384776310850235	3.605551275463989	0.19026059766179765	0.23620751769642942	73.07248693585296	61.762554461832735	9.486832980505138	15.231546211727817	4.47213595499958	3.4058772731852804	1.0	92.20952380952382	1.4749018797769056
8	143	B	915.0	111.1543288399999	6.391557828425006E-5	34.92849839314596	32.01562118716424	1.0909829982355472	117.0	5.0	68.0	7200.0	0.07431693989071038	21.263903832400633	10.63014581273465	2.0	0.5147058823529411	72.0	8242.0	158.0	4.107873275107486E-4	22.47220505424423	0.6433773591209969	5.656854249492381	21.840329667841555	4.47213595499958	0.36363636363636365	0.2701716134791496	31.759480084812807	13.324531261890797	5.385164807134504	9.486832980505138	4.123105625617661	2.3008949665421112	2.0	114.47222222222223	1.3802475127396263
8	144	B	900.0	109.1543288399999	4.4982358876595966E-5	36.013886210738214	31.0	1.161738264862523	145.0	4.0	167.0	7603.0	0.18555555555555556	76.92398582099207	29.0	3.0	0.3592814371257485	210.0	14164.0	127.0	0.00488093221055159	19.235384061671343	0.5341102026344481	4.123105625617661	20.223748416156685	4.47213595499958	0.25	0.2701716134791496	75.96375653207353	63.43494882292201	15.297058540778355	27.073972741361768	9.055385138137417	2.9898201267373765	1.0	67.44761904761904	1.882942671561706
8	146	B	714.0	97.74011527999993	1.0178282826906371E-4	31.400636936215164	27.294688127912362	1.1504303250896624	102.0	3.0	123.0	5533.0	0.1722689075630252	0.0	0.0	0.0	0.07317073170731707	78.0	8231.0	145.0	5.354502015453849E-4	18.027756377319946	0.5741207228993521	3.605551275463989	16.0312195418814	2.23606797749979	0.25	0.15617376188860607	40.81508387488158	70.5599651718238	6.324555320336759	10.770329614269007	4.47213595499958	2.408318915758459	2.0	105.52564102564102	1.374073624103997
8	147	A	899.0	109.7401152799999	4.1355064025019694E-5	35.84689665786984	30.463092423455635	1.1767320323089998	82.0	5.0	360.0	8868.0	0.40044493882091214	0.0	0.0	0.0	0.03333333333333333	87.0	14616.0	230.0	6.725861982784717E-4	21.93171219946131	0.6118162029137999	3.605551275463989	21.470910553583888	3.605551275463989	0.2166365803419133	0.2166365803419133	10.060689795322958	32.68055474336339	5.830951894845301	11.313708498984761	4.242640687119285	2.666666666666667	1.4142135623730951	168.0	1.369047619047619
8	149	B	807.0	105.4974745999999	1.3769552174894642E-4	33.54101966249684	29.068883707497267	1.1538461538461537	153.0	4.0	86.0	7077.0	0.10656753407682776	13.30056307974577	6.0	2.0	0.4418604651162791	186.0	15290.0	133.0	0.002280586145579045	21.400934559032695	0.6380525927469546	5.385164807134504	22.825424421026653	5.830951894845301	0.35355339059327373	0.350347944635714	40.12610357779522	2.8912695962205532	10.63014581273465	20.248456731316587	5.830951894845301	3.4725816807401038	3.605551275463989	82.20430107526882	1.6179202092871159
8	150	B	959.0	117.74011527999987	3.400841180384192E-4	38.28837943815329	30.479501308256342	1.2562009808140027	98.0	5.0	94.0	7891.0	0.09801876955161627	20.43681412460242	8.06225774829855	2.0	0.5957446808510638	180.0	16972.0	179.0	0.003379324510696179	22.02271554554524	0.5751801426100637	4.0	23.430749027719962	5.0990195135927845	0.2857142857142857	0.3561309707013459	51.34019174590991	40.0302592718897	11.045361017187261	19.0	6.0	3.1666666666666665	1.4142135623730951	94.28888888888889	1.898420928588263
8	151	A	980.0	114.56854239999988	3.253316026805749E-5	38.07886552931954	31.78049716414141	1.1981834435329324	102.0	4.0	284.0	17018.0	0.2897959183673469	34.504415355633796	17.08800749063506	2.0	0.15492957746478872	220.0	11539.0	101.0	0.003200413760841603	19.235384061671343	0.5051459331649651	1.4142135623730951	20.615528128088304	2.23606797749979	0.08333333333333334	0.1162476387438193	67.38013505195957	4.184916125118434	14.422205101855956	27.730849247724095	6.708203932499369	4.133870932780665	2.23606797749979	52.45	1.9256434699714011
9	152	A	902.0	109.98275595999988	5.9557555092977794E-5	34.828149534535996	30.610455730027933	1.1377860506784494	31.0	3.0	280.0	10537.0	0.31042128603104213	45.805606437863034	21.02379604162864	1.0	0.09642857142857143	341.0	17357.0	64.0	0.003094386168510413	21.2602916254693	0.6104341433468163	5.0	20.615528128088304	5.0990195135927845	0.29411764705882354	0.295378269592824	51.84277341263095	63.15270588665115	14.035668847618199	25.495097567963924	10.198039027185569	2.5	1.0	50.90029325513196	1.2573601428818344
9	153	B	768.0	101.15432883999992	8.765806636828582E-5	32.7566787083184	28.635642126552707	1.143912839933993	38.0	4.0	96.0	7786.0	0.125	22.16671330806963	9.055385138137417	3.0	0.5520833333333334	236.0	19400.0	111.0	0.005386152771855253	18.681541692269406	0.5703124501302179	2.23606797749979	18.24828759089466	2.23606797749979	0.1350858067395748	0.15617376188860607	12.528807709151513	40.60129464500446	13.038404810405298	21.93171219946131	9.848857801796104	2.226827987653725	2.0	82.20338983050847	1.3503092783505155
9	154	B	744.0	98.91168815999991	8.468592879272023E-5	33.24154027718932	27.16615541441225	1.2236380072961648	32.0	3.0	79.0	3679.0	0.10618279569892473	21.23021550861984	10.04987562112089	1.0	0.3670886075949367	145.0	15656.0	150.0	0.004826376284706533	18.110770276274835	0.5448234385427269	1.0	17.11724276862369	1.0	0.0625	0.058823529411764705	6.709836807756915	6.709836807756915	11.40175425099138	22.090722034374522	6.0	3.681787005729087	2.0	107.97241379310344	1.3892437404190088
9	155	B	809.0	103.98275595999988	6.958753179545534E-5	33.13608305156178	29.068883707497267	1.1399159109441663	42.0	3.0	121.0	7254.0	0.14956736711990112	25.544003745317532	12.0	1.0	0.5537190082644629	76.0	6190.0	108.0	5.131906901708577E-4	19.924858845171276	0.6013039867798186	5.830951894845301	20.615528128088304	5.656854249492381	0.3819983596576246	0.36363636363636365	52.32640666016955	38.29016319224307	6.4031242374328485	10.770329614269007	4.47213595499958	2.408318915758459	1.4142135623730951	81.44736842105263	1.3260096930533118
9	158	A	533.0	83.59797967999997	1.504707221174043E-4	27.586228448267445	23.345235059857504	1.1816641973206083	44.0	4.0	235.0	10711.0	0.44090056285178236	39.28087229624792	17.26267650163207	2.0	0.17872340425531916	71.0	4765.0	66.0	0.001506151682206472	15.620499351813308	0.5662426591263278	2.0	15.620499351813308	2.0	0.16666666666666666	0.16666666666666666	41.987212495816664	41.987212495816664	5.385164807134504	10.295630140987	4.47213595499958	2.3021728866442674	0.0	67.11267605633803	0.983420776495278
9	160	B	1034.0	119.39696951999987	1.0411456265888538E-4	37.64306044943742	33.52610922848042	1.1227983597171975	43.0	3.0	103.0	10507.0	0.09961315280464217	39.1948753655636	18.027756377319946	2.0	0.5436893203883495	170.0	12991.0	114.0	0.001989979769568987	22.825424421026653	0.6063647362489567	5.385164807134504	24.166091947189145	5.656854249492381	0.3083536398570881	0.3076923076923077	49.763641690726175	26.56505117707799	9.219544457292887	16.278820596099706	7.810249675906654	2.0842893981119723	2.23606797749979	76.41764705882353	1.4918020167808481
9	161	B	897.0	109.15432883999989	5.200964943241018E-5	34.92849839314596	31.78049716414141	1.0990544991396958	43.0	3.0	119.0	8531.0	0.1326644370122631	14.885661164744509	7.280109889280518	2.0	0.33613445378151263	110.0	13269.0	161.0	5.674789621131232E-4	21.095023109728988	0.6039487547471688	7.0710678118654755	21.0	8.602325267042627	0.4545454545454546	0.5440588203494178	68.62937773065681	78.09169993868244	8.06225774829855	13.601470508735444	5.0	2.720294101747089	2.0	120.62727272727273	1.3346898786645565
9	163	B	810.0	105.39696951999987	2.168802542980928E-4	34.058772731852805	28.071337695236398	1.2132935416765853	17.0	3.0	81.0	10145.0	0.1	13.569720777555155	6.324555320336759	2.0	0.6419753086419753	80.0	11113.0	156.0	2.6173158259379587E-4	18.027756377319946	0.5293131528623707	1.0	18.027756377319946	1.0	0.05555555555555555	0.05555555555555555	3.3664606634298013	3.3664606634298013	5.385164807134504	9.899494936611665	3.605551275463989	2.7456258919345764	0.0	138.9125	1.1230090884549626
9	164	A	733.0	100.08326103999993	1.3187881535216083E-4	31.76476034853718	27.730849247724095	1.145466554766409	44.0	3.0	227.0	5527.0	0.3096862210095498	0.0	0.0	0.0	0.0	108.0	9619.0	78.0	0.0029060765335266413	16.1245154965971	0.5076227655953229	0.0	16.64331697709324	1.0	0.0	0.07142857142857142	-1.0	63.43494882292201	10.295630140987	18.788294228055936	4.47213595499958	4.201190307520001	1.0	89.06481481481481	0.8757667117163946
9	165	B	780.0	103.7401152799999	1.6722728260748322E-4	34.0	27.294688127912362	1.2456636192604298	29.0	3.0	150.0	11349.0	0.19230769230769232	44.74790067643114	17.88854381999832	3.0	0.4066666666666667	127.0	11482.0	115.0	0.002764621937353361	18.601075237738275	0.5470904481687728	3.0	18.601075237738275	3.0	0.23076923076923078	0.23076923076923078	61.92751306414704	61.92751306414704	10.770329614269007	18.788294228055936	5.385164807134504	3.4888986504487987	0.0	90.40944881889764	1.2719909423445392
9	166	B	1104.0	122.56854239999987	1.3501071114041156E-4	40.049968789001575	34.058772731852805	1.1759075731917263	33.0	3.0	107.0	7194.0	0.09692028985507246	18.10940564291876	8.54400374531753	1.0	0.38317757009345793	102.0	13923.0	159.0	4.1413423201417196E-4	24.186773244895647	0.60391490870619	4.47213595499958	24.020824298928627	4.0	0.25	0.2222222222222222	23.702645950966257	2.8624052261117474	7.0	12.36931687685298	5.0990195135927845	2.42582262018792	2.0	136.5	1.164835164835165
9	167	B	1458.0	139.88225087999993	3.723922870301478E-5	43.0	42.0	1.0238095238095237	47.0	3.0	108.0	5321.0	0.07407407407407407	15.620499351813308	7.810249675906654	1.0	0.24074074074074073	228.0	18849.0	129.0	0.003193281741999816	24.020824298928627	0.5586238209053169	3.1622776601683795	24.331050121192877	5.0	0.1492371097349751	0.21926450482675733	18.43494882292201	53.13010235415598	14.035668847618199	24.186773244895647	8.06225774829855	3.0	5.0	82.67105263157895	1.5604010822855325
9	168	B	1141.0	123.63961019999988	7.97404283444015E-5	39.81205847478876	35.77708763999664	1.1127808634228034	44.0	5.0	121.0	8067.0	0.10604732690622261	25.927748389792256	10.0	2.0	0.2892561983471074	126.0	13190.0	131.0	4.5887242631049155E-4	22.360679774997898	0.5616559563017305	2.8284271247461903	26.40075756488817	6.708203932499369	0.14804664203952106	0.3333333333333333	21.03751102542182	2.6025622024998256	8.0	15.132745950421556	5.0990195135927845	2.9677756498246812	4.123105625617661	104.68253968253968	1.2514025777103865
9	173	B	781.0	103.15432883999989	1.1508561964262939E-4	34.0147027033899	29.0	1.1729207828755137	47.0	3.0	164.0	9824.0	0.20998719590268886	24.817429077271274	12.0	1.0	0.24390243902439024	268.0	18189.0	98.0	0.0015206620014426612	18.0	0.5291829288340693	1.0	26.68332812825267	10.816653826391969	0.058823529411764705	0.6841052550594828	0.0	33.690067525979785	12.36931687685298	23.769728648009426	6.324555320336759	3.758324094593227	10.0	67.86940298507463	1.4439496398922425
10	177	B	1135.0	123.98275595999988	6.239342843572937E-5	40.52159917870962	34.20526275297414	1.1846597838277466	124.0	4.0	80.0	10407.0	0.07048458149779736	16.1245154965971	8.06225774829855	1.0	0.45	91.0	8612.0	119.0	4.267509466583516E-4	25.0	0.6169549205041049	4.47213595499958	26.248809496813376	5.830951894845301	0.2324952774876386	0.2956409967709525	9.039482803355128	13.43818815835067	6.4031242374328485	11.40175425099138	5.0	2.2803508501982757	1.4142135623730951	94.63736263736264	1.2574314909428703
10	178	B	1293.0	134.22539663999987	6.963047185075105E-5	42.01190307520001	37.0	1.1354568398702705	93.0	3.0	125.0	8843.0	0.09667440061871617	24.252697129720275	12.041594578792296	1.0	0.328	187.0	11487.0	100.0	0.0029933146230558885	24.186773244895647	0.5757123927854939	4.242640687119285	24.08318915758459	3.605551275463989	0.21428571428571427	0.1732717365533736	42.27368900609372	30.963756532073518	10.816653826391969	18.788294228055936	6.708203932499369	2.800793538346667	1.0	61.42780748663102	1.6279272220771306
10	179	A	934.0	111.1543288399999	7.209127295013176E-5	34.48187929913333	31.32091952673165	1.1009216785511	112.0	3.0	453.0	19213.0	0.48501070663811563	74.38938231740987	25.059928172283335	2.0	0.152317880794702	285.0	13786.0	72.0	0.006134177018752429	22.561028345356956	0.6542865065339987	5.0	23.0	7.810249675906654	0.29411764705882354	0.5	17.354024636261325	57.159595728526526	16.0312195418814	26.30589287593181	11.180339887498949	2.352870587176439	5.0990195135927845	48.371929824561406	1.4884665602785434
10	183	B	755.0	99.25483391999991	7.035348959055539E-5	31.89043743820395	28.319604517012593	1.126090493920783	94.0	3.0	146.0	4571.0	0.19337748344370861	0.0	0.0	0.0	0.0821917808219178	188.0	11657.0	73.0	0.0021677213682153263	17.029386365926403	0.5339966376731359	1.4142135623730951	22.80350850198276	7.211102550927978	0.08687444855261388	0.45607017003965516	2.489552921999149	8.820379552021052	13.92838827718412	23.706539182259394	5.830951894845301	4.065637928382935	5.830951894845301	62.005319148936174	1.177318349489577
10	184	B	768.0	100.66904747999993	1.0752532297332312E-4	33.421549934136806	27.80287754891569	1.202089599370992	118.0	3.0	190.0	11521.0	0.24739583333333334	65.1925423542042	26.1725046566048	3.0	0.39473684210526316	136.0	9773.0	103.0	0.0018610812043695058	19.1049731745428	0.5716363607370871	4.0	17.029386365926403	3.605551275463989	0.3076923076923077	0.2650854018430103	49.76364169072619	83.45370921670596	9.486832980505138	18.788294228055936	5.830951894845301	3.222165877352758	2.23606797749979	71.86029411764706	1.4333367440908626
10	186	A	750.0	99.49747459999992	8.362453184633669E-5	31.32091952673165	29.120439557122072	1.0755647923958414	128.0	4.0	197.0	8876.0	0.26266666666666666	56.419614670641494	20.396078054371138	1.0	0.3248730964467005	107.0	8293.0	105.0	0.001002348858045873	19.1049731745428	0.6099748495007359	5.0	18.110770276274835	4.242640687119285	0.36760731104690386	0.3	51.80131482398157	59.93141717813755	7.615773105863909	12.165525060596439	5.0990195135927845	2.385855756810896	1.0	77.50467289719626	1.3547570239961413
10	187	B	861.0	107.98275595999989	1.4113929702994063E-4	36.49657518178932	29.274562336608895	1.2466992593139141	112.0	3.0	115.0	8332.0	0.13356562137049943	60.122746307036735	28.071337695236398	2.0	0.4608695652173913	115.0	12524.0	158.0	0.003700564707575743	19.1049731745428	0.5234730403984755	1.4142135623730951	19.026297590440446	2.23606797749979	0.09513029883089882	0.1514456332038457	54.46232220802562	72.89727103094762	11.40175425099138	17.029386365926403	5.0	3.4058772731852804	1.0	108.90434782608696	1.4508144362823379
10	188	B	943.0	112.56854239999988	5.917937798229519E-5	36.87817782917155	32.55764119219941	1.1327042279097082	153.0	3.0	105.0	9135.0	0.11134676564156946	18.17348073563499	8.602325267042627	1.0	0.4857142857142857	108.0	10403.0	127.0	0.0017501893695631176	19.1049731745428	0.5180563221708393	2.23606797749979	19.235384061671343	1.4142135623730951	0.1350858067395748	0.08687444855261388	75.96375653207352	57.52880770915151	7.810249675906654	13.601470508735444	5.830951894845301	2.3326329481056884	1.0	96.32407407407408	1.3184658271652407
10	189	B	978.0	114.56854239999988	8.27509351523912E-5	37.013511046643494	31.016124838541646	1.1933634920326766	102.0	3.0	99.0	11327.0	0.10122699386503067	34.43428343989082	16.64331697709324	4.0	0.6868686868686869	121.0	13463.0	149.0	7.123011047222402E-4	21.02379604162864	0.5680032898023368	2.0	20.09975124224178	1.4142135623730951	0.1111111111111111	0.08687444855261388	3.0127875041833363	41.987212495816664	7.615773105863909	13.92838827718412	5.385164807134504	2.58643677139299	1.4142135623730951	111.26446280991736	1.339151749238654
10	190	A	729.0	98.08326103999994	1.0004382376089999E-4	31.622776601683793	27.51363298439521	1.1493493650809092	147.0	3.0	184.0	6874.0	0.252400548696845	60.02397443795163	25.80697580112788	1.0	0.17391304347826086	105.0	10708.0	118.0	0.0019662707092372466	19.697715603592208	0.6228964600958975	4.242640687119285	19.235384061671343	4.47213595499958	0.2853908964926964	0.3333333333333333	26.565051177077976	45.0	8.48528137423857	14.866068747318506	5.656854249492381	2.62797450520358	1.4142135623730951	101.98095238095237	1.1570788195741502
10	191	B	699.0	95.8406203599999	1.2428151209594178E-4	30.4138126514911	26.832815729997478	1.1334558757279536	114.0	3.0	120.0	11599.0	0.17167381974248927	30.152438534132543	13.92838827718412	1.0	0.31666666666666665	210.0	11177.0	84.0	0.002319361326394563	17.46424919657298	0.5742209763929995	4.242640687119285	17.46424919657298	4.242640687119285	0.3333333333333333	0.3333333333333333	73.30075576600638	73.30075576600638	11.40175425099138	20.12461179749811	8.94427190999916	2.25	0.0	53.22380952380952	1.5782410306880201
10	193	B	949.0	111.74011527999987	4.4993620556055714E-5	36.345563690772494	31.25699921617557	1.162797600607917	140.0	3.0	71.0	6587.0	0.07481559536354057	16.139944978762117	8.06225774829855	1.0	0.5070422535211268	154.0	17343.0	121.0	9.702226535556393E-4	18.973665961010276	0.5220352646732332	4.0	20.8806130178211	9.219544457292887	0.25	0.5590169943749475	80.53767779197439	86.9335144988741	9.433981132056603	16.64331697709324	5.830951894845301	2.8543053136497876	5.385164807134504	112.61688311688312	1.0744392550308481
10	196	B	789.0	102.6690474799999	7.35962600092836E-5	33.83784863137726	28.0178514522438	1.2077246069011967	156.0	3.0	150.0	9128.0	0.19011406844106463	32.35209651108437	14.317821063276353	1.0	0.36	86.0	7588.0	120.0	0.0038071355759646424	20.615528128088304	0.6092446465101766	5.385164807134504	19.313207915827967	5.0	0.362245385694578	0.3333333333333333	54.53663575845941	69.60512391795162	8.48528137423857	14.317821063276353	5.385164807134504	2.658752624303619	1.4142135623730951	88.23255813953489	1.36004217185029
10	197	B	986.0	115.98275595999988	5.941655705421065E-5	37.44329045369811	31.400636936215164	1.1924372913121963	148.0	3.0	202.0	13103.0	0.20486815415821502	32.39111505242931	14.212670403551895	3.0	0.18811881188118812	192.0	15164.0	129.0	0.003852961396728397	24.758836806279895	0.6612356047312763	7.0710678118654755	26.248809496813376	9.055385138137417	0.43852900965351466	0.5615911461059687	48.17983011986425	49.96974072811031	13.92838827718412	24.331050121192877	8.06225774829855	3.017895344058887	2.0	78.97916666666667	1.6333421260881034
10	198	B	711.0	96.66904747999992	8.711565011141645E-5	30.4138126514911	27.586228448267445	1.1024998472888832	100.0	3.0	115.0	4536.0	0.1617440225035162	0.0	0.0	0.0	0.0	81.0	8423.0	121.0	0.0013232613054690297	17.4928556845359	0.5751615519232929	4.47213595499958	17.46424919657298	6.4031242374328485	0.31234752377721214	0.4505222492060775	68.83874018317172	80.93349726018383	6.708203932499369	11.40175425099138	5.0990195135927845	2.23606797749979	2.23606797749979	103.98765432098766	1.1635996675768727
11	202	B	651.0	93.25483391999995	1.5726460855964143E-4	29.832867780352597	25.495097567963924	1.1701413458342413	71.0	3.0	75.0	4112.0	0.1152073732718894	0.0	0.0	0.0	0.13333333333333333	168.0	10982.0	127.0	0.004378366063618822	20.0	0.6704015231539909	4.47213595499958	19.4164878389476	4.123105625617661	0.31234752377721214	0.28797018815893544	13.240519915187207	25.76932762433872	11.313708498984761	20.518284528683193	5.656854249492381	3.627154532136727	1.0	65.36904761904762	1.942815516299399
11	203	B	1209.0	128.22539663999984	5.516328129908303E-5	41.43669871020132	35.35533905932738	1.1720068259186889	80.0	3.0	163.0	11189.0	0.1348221670802316	64.38277854776264	29.832867780352597	2.0	0.26993865030674846	170.0	12870.0	126.0	9.475446113202307E-4	27.202941017470888	0.656493926017658	7.0710678118654755	24.515301344262525	3.605551275463989	0.38461538461538464	0.1910938354123028	36.46923439005187	25.159301916031666	8.602325267042627	16.15549442140351	6.324555320336759	2.5544079548889598	3.605551275463989	75.70588235294117	1.6643356643356644
11	206	A	936.0	110.5685423999999	3.348002078199965E-5	36.40054944640259	31.953090617340916	1.13918712534956	122.0	3.0	472.0	15873.0	0.5042735042735043	57.70405960218592	25.238858928247925	1.0	0.09957627118644068	133.0	13165.0	149.0	0.0016932968939791402	22.825424421026653	0.62706263416808	5.830951894845301	23.323807579381203	6.708203932499369	0.33333333333333337	0.4052574202187244	39.5962086397503	43.99491399474584	9.055385138137417	16.0312195418814	6.0	2.6718699236469	1.0	98.98496240601504	1.5052791492593998
11	207	B	926.0	110.32590171999989	5.15307952246104E-5	36.05551275463989	31.064449134018133	1.1606680227642001	87.0	3.0	108.0	8458.0	0.11663066954643629	23.80668389596297	11.40175425099138	4.0	0.6111111111111112	104.0	11745.0	166.0	9.278596567042265E-4	21.213203435596427	0.5883484054145521	3.605551275463989	21.587033144922902	5.0	0.1910938354123028	0.29061909685954823	30.51023740611555	49.95027223429173	7.0710678118654755	12.083045973594572	5.385164807134504	2.243765308275509	2.0	112.9326923076923	1.46990208599404
11	211	A	755.0	100.91168815999993	8.357647293421684E-5	32.0624390837628	28.071337695236398	1.142177100067578	112.0	4.0	500.0	15793.0	0.6622516556291391	0.0	0.0	0.0	0.018	172.0	18814.0	135.0	0.0019929508498612025	19.0	0.592593718474215	3.1622776601683795	19.026297590440446	3.0	0.21271781490575853	0.1875	22.01128319791937	3.5763343749973444	9.486832980505138	17.88854381999832	7.615773105863909	2.348880878058814	1.0	109.38372093023256	1.234187307324333
11	212	B	962.0	112.56854239999988	3.757373371800724E-5	36.05551275463989	33.06055050963308	1.090590210956534	95.0	3.0	110.0	5016.0	0.11434511434511435	54.154396187839296	25.079872407968907	1.0	0.2636363636363636	222.0	16556.0	129.0	0.005587348367170994	21.095023109728988	0.5850706729171207	4.242640687119285	18.973665961010276	5.0	0.25	0.29411764705882354	48.17983011986422	86.82016988013577	15.297058540778355	26.92582403567252	6.324555320336759	4.2573465914816	3.605551275463989	74.57657657657657	1.7297656438753324
11	215	B	1087.0	120.22539663999986	2.6242602464130894E-5	39.319206502675	33.37663853655727	1.178045729788183	85.0	3.0	106.0	8188.0	0.09751609935602576	38.730066772061086	19.0	1.0	0.39622641509433965	116.0	13370.0	166.0	4.888660788835664E-4	23.769728648009426	0.6045322569363728	5.656854249492381	21.840329667841555	4.47213595499958	0.2960932840790421	0.25	38.99099404250548	57.42594286542749	7.211102550927978	12.529964086141668	5.830951894845301	2.148871112659745	2.0	115.25862068965517	1.4402393418100223
11	217	B	1346.0	138.4680373199999	1.2082584513322196E-4	43.0	39.0	1.1025641025641026	84.0	5.0	100.0	5771.0	0.07429420505200594	12.245040190466598	6.082762530298219	1.0	0.34	114.0	13931.0	167.0	5.149600823132287E-4	26.1725046566048	0.6086628989908093	5.0	26.076809620810597	4.47213595499958	0.25	0.2222222222222222	36.86989764584402	26.56505117707799	7.0710678118654755	13.45362404707371	5.656854249492381	2.378287198805056	1.0	122.20175438596492	1.3665924915655732
12	221	B	1139.0	123.63961019999986	5.204812265353004E-5	39.698866482558415	35.38361202590826	1.1219563015073326	115.0	3.0	95.0	9683.0	0.08340649692712906	19.358472987982296	9.055385138137417	2.0	0.42105263157894735	70.0	10295.0	145.0	5.687782240790908E-4	26.076809620810597	0.6568653448145017	9.055385138137417	24.413111231467404	7.0710678118654755	0.5	0.39043440472151514	55.42580852588479	57.215719134130865	5.385164807134504	9.486832980505138	4.47213595499958	2.1213203435596424	2.0	147.07142857142858	0.9859154929577464
12	222	N	742.0	98.9116881599999	8.669838625932554E-5	32.2490309931942	27.784887978899608	1.1606680227642	142.0	4.0	-1.0	-1.0	-1.0	-1.0	-1.0	-1.0	-1.0	65.0	6754.0	90.0	7.221430757328792E-4	16.97056274847714	0.5262348115842175	4.47213595499958	16.97056274847714	4.47213595499958	0.3028912664076914	0.3028912664076914	86.82016988013578	86.82016988013578	5.385164807134504	9.219544457292887	5.0990195135927845	1.8081014266989475	0.0	103.9076923076923	0.866153390583358
12	223	B	979.0	114.81118307999988	3.825256479018541E-5	36.235341863986875	32.64965543462902	1.109823101702776	104.0	3.0	217.0	9075.0	0.2216547497446374	55.589244918774426	26.419689627245813	1.0	0.17972350230414746	215.0	14138.0	97.0	0.007447138908901412	18.601075237738275	0.5133406856642707	2.23606797749979	19.72308292331602	1.4142135623730951	0.14285714285714285	0.08333333333333334	90.0	18.43494882292201	12.806248474865697	23.40939982143925	7.615773105863909	3.0738047859402142	2.23606797749979	65.75813953488372	1.4751025604753147
12	226	B	961.0	112.81118307999989	5.4318446711277165E-5	37.12142238654117	32.14031735997639	1.1549799577513704	121.0	3.0	103.0	11201.0	0.10718002081165452	13.462852037598072	5.385164807134504	2.0	0.47572815533980584	98.0	9693.0	117.0	3.7321227506760285E-4	25.0	0.6734655730504567	6.324555320336759	26.019223662515376	7.615773105863909	0.3772913389522725	0.47140452079103173	24.443954780416533	29.207596471142722	6.4031242374328485	12.206555615733702	5.0	2.4413111231467406	1.4142135623730951	98.90816326530613	1.1829155060352832
12	227	B	1199.0	126.56854239999987	4.9973018948993786E-5	41.10960958218893	35.12833614050059	1.1702691928751028	127.0	3.0	272.0	13371.0	0.2268557130942452	32.27173682511799	16.0	2.0	0.11764705882352941	206.0	13922.0	112.0	0.004145564329974313	23.021728866442675	0.5600084530215783	2.8284271247461903	25.079872407968907	5.0	0.16666666666666669	0.2808279781508652	50.71059313749964	42.580490783343635	14.7648230602334	28.160255680657446	6.324555320336759	4.452527372178637	2.23606797749979	67.58252427184466	1.6572331561557248
12	228	B	927.0	111.1543288399999	4.344083005054134E-5	35.84689665786984	31.76476034853718	1.12851147827157	125.0	3.0	139.0	9720.0	0.1499460625674218	55.90985886408991	22.847319317591726	3.0	0.5467625899280576	74.0	6877.0	113.0	6.906342607950924E-4	25.0	0.6974104408145884	7.211102550927978	25.0	7.211102550927978	0.4332731606838266	0.4332731606838266	25.346175941946683	25.346175941946683	5.830951894845301	10.816653826391969	3.605551275463989	3.0000000000000004	0.0	92.93243243243244	1.2159371819107168
12	229	A	878.0	106.91168815999991	7.399496813769597E-5	34.48187929913333	30.886890422961002	1.1163920623585937	151.0	4.0	226.0	14026.0	0.25740318906605925	74.09970003022585	26.30589287593181	2.0	0.27876106194690264	260.0	16793.0	104.0	0.001953504294067182	18.384776310850235	0.5331721090767904	4.47213595499958	18.384776310850235	2.23606797749979	0.2857142857142857	0.14285714285714285	88.49256424122504	54.63753811293094	12.206555615733702	24.413111231467404	7.211102550927978	3.3854893976408285	3.0	64.58846153846154	1.6101947239921395
12	235	B	832.0	104.32590171999992	5.682005128696708E-5	33.12099032335839	30.01666203960727	1.1034201697595467	120.0	3.0	97.0	4500.0	0.11658653846153846	15.85489327667795	5.656854249492381	1.0	0.3402061855670103	81.0	8739.0	143.0	0.0037536726005008556	21.93171219946131	0.6621695784257421	6.082762530298219	20.615528128088304	5.0	0.3523649724724399	0.29411764705882354	18.61016472782734	28.072486935852965	8.54400374531753	13.892443989449804	4.47213595499958	3.106444913401813	1.4142135623730951	107.88888888888889	1.325437693099897
13	240	B	711.0	96.66904747999992	9.79424030565699E-5	31.622776601683793	27.459060435491963	1.1516335992621967	77.0	3.0	111.0	5163.0	0.15611814345991562	12.165525060596439	6.082762530298219	1.0	0.24324324324324326	102.0	7882.0	93.0	0.0019323919508359676	17.88854381999832	0.565685424949238	3.1622776601683795	17.0	2.23606797749979	0.2171861213815347	0.15617376188860607	53.13010235415598	61.26020470831196	8.06225774829855	13.601470508735444	4.242640687119285	3.205897343611891	1.0	77.27450980392157	1.2035016493275816
13	242	B	938.0	110.9116881599999	6.911959546494866E-5	35.90264614203248	30.59411708155671	1.1735147004348738	105.0	3.0	106.0	7285.0	0.11300639658848614	27.04093804715891	12.36931687685298	4.0	0.5471698113207547	100.0	8966.0	118.0	0.0015976572310392597	22.847319317591726	0.6363686739748013	5.830951894845301	22.47220505424423	5.0	0.3819983596576246	0.30485538042484617	46.50743575877499	40.60129464500449	7.0	13.341664064126334	5.0990195135927845	2.616515592568454	1.0	89.66	1.316082980147223
13	243	B	996.0	113.7401152799999	3.435750994008715E-5	36.069377593742864	33.24154027718932	1.0850693828557045	76.0	3.0	182.0	6233.0	0.1827309236947791	2.8284271247461903	1.4142135623730951	1.0	0.08791208791208792	161.0	10023.0	86.0	0.0015435086581757024	19.79898987322333	0.5489140981644762	1.4142135623730951	18.439088914585774	1.4142135623730951	0.07993607669774316	0.07993607669774316	2.290610042638548	87.70938995736147	9.848857801796104	18.788294228055936	6.708203932499369	2.800793538346667	2.0	62.254658385093165	1.3814227277262296
13	244	B	915.0	111.15432883999989	9.669748877686733E-5	34.48187929913333	31.32091952673165	1.1009216785511	116.0	4.0	210.0	7698.0	0.22950819672131148	8.246211251235321	4.123105625617661	0.0	0.11428571428571428	125.0	10111.0	118.0	2.4223686938492774E-4	17.88854381999832	0.5187809998641207	3.1622776601683795	18.384776310850235	2.0	0.2	0.125	88.91907581333932	72.64597536373867	7.280109889280518	14.142135623730951	6.082762530298219	2.324952774876386	1.4142135623730951	80.888	1.458807239639996
13	245	A	902.0	109.74011527999988	9.745387865757488E-5	33.83784863137726	30.675723300355934	1.103082339740124	76.0	3.0	261.0	5470.0	0.2893569844789357	0.0	0.0	0.0	0.0	117.0	10638.0	66.0	0.0024373934140484456	23.259406699226016	0.6873784132262464	7.0710678118654755	27.784887978899608	12.041594578792296	0.41666666666666674	0.7397092748646287	24.443954780416533	27.810415443846352	7.280109889280518	13.601470508735444	6.324555320336759	2.1505813167606567	5.0	90.92307692307692	0.7258883248730965
13	247	B	928.0	110.9116881599999	4.560178598197072E-5	34.438350715445125	32.64965543462902	1.0547845071258846	89.0	3.0	125.0	7090.0	0.13469827586206898	12.0	6.0	1.0	0.224	148.0	11825.0	118.0	7.949528606604917E-4	19.235384061671343	0.5585454489562574	2.23606797749979	19.72308292331602	3.1622776601683795	0.125	0.17845765256206245	39.80557109226518	47.93567344642116	8.94427190999916	17.08800749063506	6.324555320336759	2.7018512172212588	1.0	79.89864864864865	1.4768710359408035
13	248	B	1158.0	124.81118307999986	3.342335024072985E-5	40.19950248448356	35.22782990761707	1.1411291183676204	76.0	3.0	74.0	5465.0	0.06390328151986183	15.620499351813308	7.810249675906654	1.0	0.33783783783783783	119.0	13963.0	157.0	2.705203055585803E-4	21.587033144922902	0.5369975201373498	3.1622776601683795	22.80350850198276	4.47213595499958	0.16666666666666669	0.23802777946288958	65.85445803957836	57.72435568542238	6.708203932499369	13.0	6.324555320336759	2.0554804791094465	1.4142135623730951	117.33613445378151	1.3380362386306668
13	251	B	653.0	93.49747459999995	1.2706650800580952E-4	30.066592756745816	26.019223662515376	1.1555530305871995	137.0	4.0	141.0	6731.0	0.21592649310872894	6.324555320336759	3.1622776601683795	1.0	0.2695035460992908	52.0	6585.0	84.0	7.528366476235257E-4	17.46424919657298	0.5808522880483242	3.605551275463989	15.524174696260024	3.0	0.27653315937748607	0.23076923076923078	52.49585763972986	86.18592516570965	5.0990195135927845	8.54400374531753	3.1622776601683795	2.7018512172212588	2.0	126.63461538461539	0.6633257403189066
13	252	B	1001.0	117.63961019999988	5.7838299801528307E-5	39.35733730830886	31.304951684997057	1.2572240233538172	110.0	3.0	101.0	12028.0	0.1008991008991009	20.396078054371138	10.198039027185569	1.0	0.4158415841584158	100.0	10891.0	143.0	7.755049790816264E-4	22.825424421026653	0.5799534720101073	3.605551275463989	21.095023109728988	2.23606797749979	0.18569533817705186	0.125	7.125016348901795	36.86989764584402	7.0	11.40175425099138	6.324555320336759	1.8027756377319943	2.0	108.91	1.3130107428151685
13	253	B	599.0	89.25483391999994	1.0232657046689865E-4	29.274562336608895	24.186773244895647	1.2103541898788408	83.0	3.0	94.0	5818.0	0.15692821368948248	24.645209555613334	10.198039027185569	1.0	0.48936170212765956	84.0	10016.0	143.0	0.0021901893641289643	15.132745950421556	0.516924754550387	0.0	15.297058540778355	1.0	0.0	0.08333333333333333	-1.0	82.40535663140855	8.246211251235321	13.152946437965905	4.123105625617661	3.1900580854014704	1.0	119.23809523809524	1.1992811501597445
13	254	B	928.0	111.7401152799999	9.757921980791518E-5	35.84689665786984	30.528675044947494	1.1742041410278143	74.0	3.0	184.0	6995.0	0.19827586206896552	24.413111231467404	12.206555615733702	1.0	0.1358695652173913	125.0	14682.0	164.0	0.0012235479899664191	21.540659228538015	0.6009072259204611	5.0990195135927845	21.540659228538015	5.0990195135927845	0.27942454809496975	0.27942454809496975	40.6676860168115	40.6676860168115	9.219544457292887	16.97056274847714	5.656854249492381	2.9999999999999996	0.0	117.456	1.3962675384824956
13	256	B	673.0	94.91168815999993	1.3780150993532574E-4	31.144823004794873	26.1725046566048	1.1899825184264616	105.0	4.0	71.0	3723.0	0.10549777117384844	8.0	4.0	1.0	0.4084507042253521	130.0	11803.0	125.0	0.003325772795048976	16.278820596099706	0.5226814290642626	4.123105625617661	16.492422502470642	2.0	0.33333333333333337	0.16666666666666666	79.77783136636387	86.18592516570965	8.94427190999916	16.55294535724685	6.708203932499369	2.467567403109566	2.23606797749979	90.79230769230769	1.3767686181479286
13	257	B	717.0	97.49747459999993	1.1741032879697301E-4	32.31098884280702	26.92582403567252	1.2	80.0	3.0	101.0	5691.0	0.14086471408647142	23.40939982143925	11.704699910719626	1.0	0.1485148514851485	95.0	9788.0	139.0	0.001475562989094724	19.235384061671343	0.5953201913829224	3.605551275463989	17.88854381999832	2.23606797749979	0.25	0.1514456332038457	34.5085229876684	41.633539336570195	7.615773105863909	13.416407864998739	4.47213595499958	3.0	1.4142135623730951	103.03157894736842	1.3491009399264406
14	258	A	791.0	101.4974745999999	1.1251624276577798E-4	32.2490309931942	28.653097563788805	1.1254989420044366	78.0	3.0	351.0	10577.0	0.44374209860935526	50.59644256269407	25.298221281347036	1.0	0.05413105413105413	90.0	6464.0	94.0	4.968736170643371E-4	19.6468827043885	0.6092239704360344	5.830951894845301	19.4164878389476	6.4031242374328485	0.3819983596576246	0.4268749491621899	60.70863782901574	68.40468955103232	6.324555320336759	10.44030650891055	6.324555320336759	1.6507574019219178	1.0	71.82222222222222	1.3087871287128712
14	259	B	896.0	109.98275595999989	6.844303747008081E-5	34.0	31.0	1.096774193548387	68.0	3.0	195.0	7713.0	0.21763392857142858	0.0	0.0	0.0	0.14358974358974358	103.0	9922.0	120.0	6.297684440000285E-4	20.09975124224178	0.5911691541835817	3.605551275463989	21.095023109728988	4.47213595499958	0.2095684110712273	0.25	33.69006752597977	26.565051177077976	6.708203932499369	12.36931687685298	5.0990195135927845	2.42582262018792	1.0	96.33009708737865	1.2457165893972988
14	266	A	1042.0	117.98275595999989	3.061494916374089E-5	36.22154055254967	34.23448553724738	1.0580424967432434	88.0	3.0	748.0	14306.0	0.7178502879078695	0.0	0.0	0.0	0.0	97.0	8856.0	118.0	2.11312603723426E-4	22.561028345356956	0.6228621974989096	5.0	25.0	7.810249675906654	0.2688016652852352	0.4235702594681104	30.5297058999341	33.46537934635529	6.4031242374328485	10.63014581273465	5.656854249492381	1.8791620472966135	2.8284271247461903	91.29896907216495	1.292457091237579
14	271	B	780.0	101.49747459999992	8.164512664478339E-5	34.17601498127012	27.85677655436824	1.2268474392422464	130.0	4.0	114.0	8014.0	0.14615384615384616	25.007869528616798	11.40175425099138	1.0	0.3508771929824561	71.0	6416.0	115.0	5.340840383559601E-4	17.4928556845359	0.5118459742636089	3.1622776601683795	18.027756377319946	4.123105625617661	0.21271781490575853	0.28797018815893544	87.87890360333854	83.48019824834302	5.385164807134504	10.0	4.242640687119285	2.3570226039551585	1.0	90.36619718309859	1.2725997506234414
14	275	A	724.0	97.25483391999991	8.8656185385169E-5	30.4138126514911	28.284271247461902	1.0752906583803283	166.0	3.0	419.0	8129.0	0.5787292817679558	0.0	0.0	0.0	0.0	182.0	7661.0	46.0	0.006359695427960277	15.297058540778355	0.5029641865709457	0.0	20.8806130178211	5.830951894845301	0.0	0.40430377003132	-1.0	23.36911316348207	12.36931687685298	23.08679276123039	7.280109889280518	3.1712148734491183	5.830951894845301	42.09340659340659	1.0928077274507244
15	278	A	819.0	104.9116881599999	7.112968289852061E-5	33.61547262794322	29.154759474226502	1.153001198917799	102.0	4.0	260.0	13047.0	0.31746031746031744	70.74412394197167	24.08318915758459	1.0	0.25	120.0	9166.0	82.0	8.782361420896661E-4	21.633307652783937	0.643552089605339	5.656854249492381	21.633307652783937	5.656854249492381	0.33333333333333337	0.33333333333333337	14.036243467926479	14.036243467926479	7.615773105863909	13.416407864998739	5.385164807134504	2.4913643956121994	0.0	76.38333333333334	1.073532620554222
15	280	B	1215.0	127.05382375999987	5.0918922098030875E-5	42.20189569201838	36.138621999185304	1.1677782205688354	123.0	4.0	109.0	8918.0	0.0897119341563786	16.18536337391621	8.06225774829855	2.0	0.44036697247706424	92.0	11845.0	154.0	2.8064042043586665E-4	26.68332812825267	0.6322779508054012	5.0990195135927845	26.68332812825267	5.0990195135927845	0.23852207234014097	0.23852207234014097	2.0825652797308845	2.0825652797308845	6.4031242374328485	11.40175425099138	4.242640687119285	2.68741924943285	0.0	128.75	1.196116504854369
15	282	B	781.0	102.08326103999993	1.2876141913401476E-4	33.24154027718932	28.160255680657446	1.180441706714406	115.0	3.0	69.0	7991.0	0.088348271446863	14.0	7.0	1.0	0.463768115942029	173.0	17755.0	133.0	8.23519114163991E-4	18.027756377319946	0.5423261445466404	3.605551275463989	19.1049731745428	3.605551275463989	0.25	0.25	70.3461759419467	47.72631099390625	11.313708498984761	21.095023109728988	5.830951894845301	3.617766616867048	1.4142135623730951	102.6300578034682	1.295916643199099
15	287	N	844.0	107.15432883999989	8.803711774506974E-5	36.069377593742864	29.0	1.243771641163547	151.0	4.0	-1.0	-1.0	-1.0	-1.0	-1.0	-1.0	-1.0	143.0	12110.0	106.0	0.0026289360935486967	19.4164878389476	0.5383094784068543	4.47213595499958	21.18962010041709	10.0	0.2701716134791496	0.6324555320336759	73.85566121971652	84.16050768848254	9.055385138137417	15.524174696260024	5.0990195135927845	3.044541142640508	5.656854249492381	84.68531468531468	1.2516928158546656
15	291	B	1112.0	121.15432883999986	7.573153549877439E-5	39.44616584663204	34.48187929913333	1.1439679811077896	108.0	3.0	187.0	10626.0	0.1681654676258993	15.30344551311661	6.708203932499369	2.0	0.25668449197860965	116.0	13540.0	149.0	2.5013387736789593E-4	21.540659228538015	0.546077388415614	3.605551275463989	22.47220505424423	4.47213595499958	0.2166365803419133	0.2630668208823282	64.15561244543966	57.03059609653786	7.211102550927978	13.038404810405298	5.830951894845301	2.23606797749979	1.0	116.72413793103448	1.2765140324963073
15	292	B	1138.0	123.39696951999987	5.457217508687153E-5	38.27531841800928	35.11409973215888	1.0900270463991202	98.0	3.0	61.0	4727.0	0.05360281195079086	6.324555320336759	3.1622776601683795	1.0	0.47540983606557374	204.0	14187.0	126.0	0.0019414204436387869	24.166091947189145	0.6313753339232452	5.0	25.298221281347036	6.082762530298219	0.2688016652852352	0.31622776601683794	18.434948822922024	8.972626614896393	12.206555615733702	22.847319317591726	6.708203932499369	3.4058772731852804	2.8284271247461903	69.54411764705883	1.8117995347853668
15	293	B	996.0	115.15432883999988	3.817022080976942E-5	35.77708763999664	33.54101966249684	1.0666666666666669	139.0	4.0	202.0	12061.0	0.20281124497991967	60.3971177178159	26.30589287593181	1.0	0.3118811881188119	118.0	10106.0	118.0	2.3419552937778933E-4	19.235384061671343	0.5376453291901641	1.4142135623730951	18.384776310850235	1.4142135623730951	0.08333333333333334	0.08333333333333334	18.434948822922024	71.56505117707799	7.280109889280518	13.152946437965905	6.082762530298219	2.1623310744832014	2.0	85.64406779661017	1.3777953690876705
