# Supplementary material for: Exploiting Single-Cell Quantitative Data to Map Genetic Variants Having Probabilistic Effects
Source: PLoS Genet. 2016 Aug 1;12(8):e1006213. doi: 10.1371/journal.pgen.1006213 (PMC4968810; doi:10.1371/journal.pgen.1006213)
Supplement: S1 Dataset — (ZIP) [file pgen.1006213.s007.zip › data/2014-10-07_morpho/segregants/gaelA3-2_A1B.xls]

image_number	cell_id	Cgroup	Agroup	Dgroup	C11-1_A1B	C11-2_A1B	C12-1_A1B	C12-2_A1B	C13_A1B	C101_A1B	C102_A1B	C103_A1B	C104_A1B	C105_A1B	C106_A1B	C107_A1B	C108_A1B	C109_A1B	C110_A1B	C111_A1B	C112_A1B	C113_A1B	C114_A1B	C115_A1B	C116_A1B	C117_A1B	C118_A1B	C126_A1B	C127_A1B	C128_A1B	A7-1_A1B	A7-2_A1B	A8-1_A1B	A8-2_A1B	A9_A1B	A101_A1B	A102_A1B	A103_A1B	A104_A1B	A120_A1B	A121_A1B	A122_A1B	A123_A1B	D14-3_A1B	D15-3_A1B	D16-3_A1B	D17-3_A1B	D104_A1B	D107_A1B
1	1	small	api	A1	852.0	103.0	93.25483391999992	27.727922040000003	7.693083753168644E-5	955.0	123.39696951999984	35.22782990761707	29.410882339705484	29.445428729925602	42.87890360333854	9.219544457292887	13.585206754782842	13.152946437965905	14.931376737636247	20.808624268092206	16.55294535724685	21.943350156271762	0.6786458700046675	1.1977821508625244	0.5665853924404982	0.2973349570681432	0.12089201877934272	77.0	3.0	33.1058907144937	105.0	90.0	3221.0	3367.0	0.7142857142857143	0.20418848167539266	0.46153846153846156	-1.0	0.02523745777282655	19.01654086550433	9.508270432752164	0.0	0.11282051282051282	193.0	18905.0	136.0	0.0016263945840952361	17.029386365926403	0.4834071928524969
1	7	small	api	A1	987.0	134.0	100.08326103999991	30.142135600000003	2.4298796669652153E-5	1121.0	133.0538237599999	37.20215047547655	33.60059523282288	53.60786237370611	56.23694425934477	11.704699910719626	13.567254757986383	12.649110640673518	23.22446388064432	16.636610039989367	16.76305461424021	27.93607934492198	0.8627168959018506	1.1071872452764013	0.7791969240816892	0.30117059822774167	0.13576494427558258	132.0	4.0	33.54101966249684	129.0	80.0	7369.0	4333.0	0.8461538461538461	0.1864406779661017	0.3827751196172249	0.036464597305535945	-1.0	30.39193285595358	10.44766094595442	2.0	0.22009569377990432	118.0	10713.0	125.0	9.773111740182176E-4	19.697715603592208	0.5294778756560546
1	8	small	api	A1	962.0	169.0	99.08326103999991	35.798989840000004	6.189417599316076E-5	1131.0	137.29646443999988	37.0	31.953090617340916	28.442928624363347	41.54450936409167	13.0	15.832598261314507	13.92838827718412	16.81081081081081	24.00393780950096	17.26267650163207	25.347962382445136	0.8210907512107031	1.1579474562601506	0.70909154536476	0.3613020954724931	0.17567567567567569	164.0	4.0	34.23448553724738	99.0	81.0	8136.0	7287.0	0.7142857142857143	0.15915119363395225	0.45	-1.0	0.012097942203852885	52.09397682987503	19.877316286731173	4.0	0.5388888888888889	163.0	18180.0	168.0	0.0032793910098577682	18.384776310850235	0.4968858462391955
1	13	small	api	A1	1053.0	185.0	103.9116881599999	37.384776280000004	5.3429554305882525E-5	1238.0	143.2964644399999	38.62641583165593	32.31098884280702	44.87988323779006	51.50694267066251	13.892443989449804	15.845417820319957	14.422205101855956	23.196560713916696	20.797877875829812	17.46424919657298	29.637213844159575	0.8767483538133223	1.195457558404463	0.733399816371138	0.3597745060443645	0.17568850902184235	128.0	3.0	35.73513677041127	63.0	99.0	7539.0	12898.0	0.46153846153846156	0.1308562197092084	0.6111111111111112	-1.0	0.04184967091721191	41.94607045881809	13.099019513592784	3.0	0.6604938271604939	101.0	10742.0	87.0	4.1398445880296816E-4	25.632011235952593	0.663587617025189
1	14	small	api	A1	884.0	147.0	94.42640679999992	32.798989840000004	6.814181721667828E-5	1031.0	129.63961019999988	35.05709628591621	31.016124838541646	24.981239606216047	25.890352871223993	13.0	15.556045972350239	13.0	12.493904127934336	26.11544814887602	16.15549442140351	28.613065326633162	0.8356879391528266	1.13028614852469	0.7393596216706816	0.3473497610628135	0.166289592760181	128.0	3.0	32.57299494980466	42.0	63.0	4544.0	6794.0	0.6153846153846154	0.10184287099903007	0.6	-1.0	0.008870255727774109	38.80342391286074	13.988313821779887	5.0	0.7333333333333333	97.0	15755.0	236.0	6.590282123313394E-4	23.08679276123039	0.6585483456171254
1	16	medium	E	A1	897.0	347.0	94.25483391999994	55.2842712	5.1731859473314957E-5	1244.0	152.36753223999992	35.05709628591621	31.016124838541646	25.167870149781614	29.835539100261556	20.12461179749811	21.498364395453933	13.892443989449804	16.886737999399834	32.982843773210085	16.15549442140351	33.94236519691989	0.9360996691336053	1.13028614852469	0.8281970635094951	0.5865404340632893	0.38684503901895206	115.0	3.0	33.52610922848042	92.0	234.0	3858.0	11152.0	0.7692307692307693	0.2620578778135048	0.7177914110429447	-1.0	0.14391084061409126	56.79029430312138	24.093477290179948	2.0	0.19631901840490798	114.0	18357.0	228.0	7.770265094917956E-4	23.08679276123039	0.6585483456171254
1	18	small	api	A1	866.0	90.0	93.25483391999995	24.0710678	6.313989722309262E-5	956.0	119.74011527999988	34.48187929913333	31.38470965295043	20.94747058695117	29.538782259558104	8.0	13.45170317445651	12.0	10.52726844876821	21.41170039267278	16.1245154965971	21.352941176470587	0.5947202295684929	1.098684030549626	0.541302333548053	0.2581213947649054	0.10392609699769054	103.0	4.0	32.38826948140329	103.0	34.0	10006.0	3788.0	0.6923076923076923	0.14330543933054393	0.24817518248175183	0.047937670281974126	-1.0	29.63826381932152	10.233345472033855	4.0	0.41605839416058393	128.0	11461.0	116.0	0.001435559195312481	16.278820596099706	0.4720978359352026
1	22	small	api	A1	773.0	92.0	88.42640679999995	24.727922040000003	1.0195478991515044E-4	865.0	115.98275595999985	32.0	29.0	11.309932474020213	18.43494882292201	9.486832980505138	12.681158499617275	11.40175425099138	6.0	24.0	15.297058540778355	18.973665961010276	0.7481045979191456	1.103448275862069	0.6779697918642258	0.27964408975622895	0.11901681759379043	81.0	4.0	30.805843601498726	62.0	54.0	4653.0	4619.0	0.6666666666666666	0.13410404624277455	0.46551724137931033	-1.0	0.021325399352625847	34.01055672073748	12.53915582734467	3.0	0.4482758620689655	212.0	25632.0	182.0	0.005199402254718139	16.0312195418814	0.5009756106837937
1	23	small	api	A1	908.0	172.0	96.91168815999994	38.041630520000005	6.435333618105761E-5	1080.0	137.78174579999984	36.359317925395686	30.528675044947494	32.97772331381649	46.4009762037837	14.317821063276353	15.768512394777709	12.165525060596439	19.66483533786529	23.715408511311146	16.55294535724685	27.154488223455157	0.9080007488860014	1.190989057725686	0.7623921840389706	0.3925391378715204	0.1894273127753304	80.0	2.0	34.0	77.0	139.0	4292.0	8663.0	1.0	0.2	0.6435185185185185	-1.0	0.052892955624544644	29.697034109028746	11.722900958004928	1.0	0.3101851851851852	114.0	15941.0	163.0	9.711542617443687E-4	20.248456731316587	0.5568986957583647
2	26	medium	api	B	882.0	312.0	95.49747459999995	52.455844080000006	5.4384736014308866E-5	1194.0	150.36753223999992	35.34119409414458	29.966648127543394	27.205712105654158	31.455026632054455	18.110770276274835	19.949072477195788	12.041594578792296	16.694399131741637	30.000018559756693	16.0312195418814	31.99207923054538	0.9078502420088775	1.1793509218557299	0.7697880462757929	0.5492903796641344	0.35374149659863946	90.0	3.0	34.132096331752024	145.0	240.0	4357.0	8714.0	0.38461538461538464	0.3224455611390285	0.6233766233766234	-1.0	0.12693627688075196	8.246211251235321	4.123105625617661	1.0	0.0987012987012987	220.0	19252.0	138.0	0.0012494639241537903	18.681541692269406	0.5286052769610468
2	34	medium	iso	A1	903.0	376.0	96.32590171999993	58.69848476000001	9.29171960782649E-5	1279.0	157.43860003999995	35.35533905932738	30.886890422961002	18.0645071344116	34.18012732269355	21.095023109728988	22.730374001009345	13.152946437965905	17.592816715921302	33.02371932014698	17.26267650163207	31.315284902748044	0.928054378198628	1.1446713662390753	0.8107605427816696	0.6093738414266261	0.416389811738649	106.0	4.0	33.95585369269929	6.0	229.0	368.0	18722.0	0.0	0.18373729476153244	0.9744680851063829	-1.0	0.16703329048281976	94.7081487174003	39.648649864550194	6.0	0.4085106382978723	268.0	11149.0	62.0	0.005438860210785393	18.867962264113206	0.5336665625650533
2	38	small	E	A1	1260.0	44.0	115.74011527999987	17.0710678	5.641331433984148E-5	1304.0	135.63961019999988	40.45985664828782	38.28837943815329	57.24633285968039	71.81452324138762	5.385164807134504	-1.0	13.341664064126334	19.871548408810877	12.693146253030356	18.110770276274835	20.916292294377495	-1.0	1.0567137403567075	-1.0	0.14749482285119098	0.03492063492063492	93.0	6.0	37.48332962798263	132.0	3.0	14955.0	230.0	0.21428571428571427	0.10352760736196319	0.022222222222222223	0.07988256310073161	-1.0	73.01683262752957	30.886890422961002	5.0	0.8296296296296296	106.0	9854.0	123.0	3.180828487145078E-4	21.633307652783937	0.5346857217226304
2	39	small	api	A1	979.0	75.0	102.7401152799999	23.556349160000003	4.0761847680063836E-5	1054.0	128.71067799999983	36.89173349139343	32.7566787083184	30.113733150982434	39.16873353732244	9.055385138137417	-1.0	11.045361017187261	13.824235180463376	21.79708163815409	16.0312195418814	21.88742379360229	-1.0	1.1262354715475156	-1.0	0.22928092980819972	0.07660878447395301	129.0	3.0	34.36568055487916	82.0	32.0	9746.0	3775.0	0.75	0.10815939278937381	0.2807017543859649	0.051706110726630894	-1.0	37.372431471740825	15.368833275902082	4.0	0.6052631578947368	92.0	9444.0	132.0	4.7187008136997737E-4	20.615528128088304	0.5588115866904914
2	46	medium	E	A1	905.0	321.0	94.66904747999993	51.870057640000006	1.105591938451048E-4	1226.0	148.95331867999988	36.61966684720111	30.805843601498726	30.113733150982455	54.432055026734844	18.027756377319946	21.730182054621938	15.811388300841896	22.610801006325516	24.15126200159647	16.0312195418814	27.79698748681735	0.8296182853877886	1.1887246887606588	0.6979061621515849	0.5479093644726724	0.3546961325966851	138.0	3.0	34.20526275297414	36.0	213.0	635.0	4713.0	0.0	0.2030995106035889	0.8554216867469879	-1.0	0.14805254055338074	0.0	0.0	0.0	0.0	94.0	8381.0	113.0	0.0013352092578767748	23.706539182259394	0.6473717874380749
2	50	small	api	A1	782.0	172.0	85.84062035999996	37.798989840000004	7.343962098604191E-5	954.0	126.46803731999984	32.64965543462902	28.178005607210743	28.072486935852954	39.444632857081984	14.317821063276353	15.103906593194084	13.341664064126334	16.20231493894817	23.670944256939	15.0	25.502112264219495	0.9479548204918093	1.158692914244931	0.8181242923277473	0.44033919700810537	0.21994884910485935	109.0	4.0	30.4138126514911	6.0	87.0	289.0	5287.0	0.6428571428571429	0.09748427672955975	0.9354838709677419	-1.0	0.10751151595891514	0.0	0.0	0.0	0.16129032258064516	126.0	15757.0	202.0	7.82348083423492E-4	21.93171219946131	0.6717287489717273
4	71	small	api	A1	1201.0	160.0	111.91168815999991	34.798989840000004	3.449065940692778E-5	1361.0	148.71067799999992	40.024992192379	35.90264614203248	48.14249577707275	51.654425046006594	12.806248474865697	15.027006010981136	12.727922061357855	24.509686230164668	20.026379035004933	18.601075237738275	31.251069039411068	0.8522155687904431	1.1148201175489498	0.7644422228979231	0.31095045041450864	0.13322231473771856	103.0	3.0	37.73592452822641	171.0	104.0	3819.0	2727.0	0.5	0.2020573108008817	0.3781818181818182	0.00762933917335641	-1.0	0.0	0.0	0.0	0.0	151.0	13506.0	123.0	4.88819773065949E-4	19.026297590440446	0.47536043227669056
4	75	small	api	A1	830.0	65.0	91.84062035999993	20.313708480000003	7.050470072368094E-5	895.0	114.56854239999988	35.4682957019364	29.154759474226502	30.749967302196406	45.29997516230391	7.615773105863909	-1.0	12.649110640673518	13.561407180152152	18.933443799732977	15.0	19.079098249586146	-1.0	1.216552506059644	-1.0	0.22118435612013126	0.0783132530120482	128.0	4.0	31.89043743820395	90.0	22.0	7205.0	1641.0	0.46153846153846156	0.12513966480446928	0.19642857142857142	0.05773370397087889	-1.0	24.710658040469678	8.547442467302883	2.0	0.38392857142857145	71.0	11636.0	215.0	0.0011207431628934648	18.027756377319946	0.5082780556703128
4	76	small	api	A1	1540.0	138.0	134.46803731999987	33.970562720000004	1.905291431192244E-4	1678.0	170.85281359999993	43.56604182158393	42.720018726587654	73.00917670801384	89.39478540275519	13.038404810405298	-1.0	9.433981132056603	33.87959838180078	5.313668082704328	20.8806130178211	33.88148855661659	-1.0	1.019803902718557	-1.0	0.25262927456253914	0.08961038961038961	106.0	3.0	42.05948168962618	116.0	117.0	9117.0	11044.0	1.0	0.13885578069129917	0.5021459227467812	-1.0	0.0420626555473533	37.757431354190516	14.57076657157208	4.0	0.3090128755364807	159.0	16547.0	150.0	0.00135898094145104	22.627416997969522	0.5193819785289564
5	85	small	api	A1	924.0	74.0	95.6690474799999	22.485281360000002	9.563587963267047E-5	998.0	120.56854239999986	34.48187929913333	31.32091952673165	20.930359011258677	32.80379466866113	7.280109889280518	-1.0	13.601470508735444	9.396239607165013	20.68904776077687	16.0312195418814	17.34379120681535	-1.0	1.1009216785511	-1.0	0.2350319351167436	0.08008658008658008	99.0	4.0	33.734255586866	92.0	20.0	9090.0	1912.0	0.5714285714285714	0.11222444889779559	0.17857142857142858	0.09984972931580438	-1.0	19.890199721526233	7.615773105863909	1.0	0.4732142857142857	99.0	13636.0	177.0	4.150180594942428E-4	22.825424421026653	0.6619541882567969
5	90	small	api	A1	1104.0	160.0	108.32590171999992	32.970562720000004	9.860775536601298E-5	1264.0	144.12489155999992	39.05124837953327	34.058772731852805	43.09876353538556	64.32521378045595	12.529964086141668	16.137012621859963	13.416407864998739	22.91860150798838	17.675328607392572	17.029386365926403	25.429292192963253	0.7764735877548973	1.1465841322876367	0.6772059423199029	0.30436453513419254	0.14492753623188406	114.0	3.0	36.359317925395686	50.0	75.0	4305.0	6987.0	0.6923076923076923	0.09889240506329114	0.6	-1.0	0.03082802043326891	31.878998694824627	11.752245844280097	4.0	0.496	117.0	14672.0	183.0	3.879646370217032E-4	20.09975124224178	0.5147018872967976
5	91	small	api	A1	930.0	151.0	97.08326103999993	34.627416960000005	6.676290302075589E-5	1081.0	134.12489155999987	36.124783736376884	31.144823004794873	17.21607358779071	31.32869286780417	11.180339887498949	15.658878988026968	13.0	11.626367179523596	25.461695508043647	16.492422502470642	22.360679774997894	0.7139936323697001	1.1598969026350006	0.6155664617671469	0.35667752184110224	0.16236559139784945	116.0	3.0	35.17101079013795	66.0	77.0	4470.0	5896.0	0.7692307692307693	0.1322849213691027	0.5384615384615384	-1.0	0.007002707309843886	35.655455596681335	13.641201570751955	2.0	0.3916083916083916	245.0	21203.0	115.0	0.00139607824381793	19.1049731745428	0.5288605549575789
6	114	small	api	A1	890.0	168.0	94.66904747999995	35.384776280000004	4.862599474581901E-5	1058.0	132.46803731999987	34.88552708502482	31.76476034853718	38.72892255049885	45.597698819614834	13.601470508735444	15.277754481947541	12.649110640673518	19.177007082893674	22.005517823218526	15.231546211727817	26.841840030513307	0.8902794271767606	1.0982461917623552	0.8106373906456525	0.37377344783653277	0.18876404494382024	73.0	3.0	33.12099032335839	53.0	99.0	2840.0	7200.0	0.46153846153846156	0.14366729678638943	0.6513157894736842	-1.0	0.1079721179367827	39.7877469279263	14.154404651730202	3.0	0.45394736842105265	94.0	16255.0	144.0	4.3251035019090074E-4	21.470910553583888	0.6154675691513524
7	125	medium	iso	A1	1131.0	395.0	107.98275595999988	60.52691188000001	3.39047632358168E-5	1526.0	170.50966784	39.824615503479755	35.608987629529715	30.5297058999341	33.44416440270908	21.095023109728988	22.065051384011145	14.035668847618199	20.665610693167615	33.13770142180209	18.110770276274835	37.497200905630585	0.9560377967220569	1.118386625247782	0.8548365789963231	0.5605238664442036	0.34924845269672855	78.0	4.0	38.3275357934736	15.0	265.0	935.0	22428.0	0.2	0.1834862385321101	0.9464285714285714	-1.0	0.15280904875818624	63.31762087079925	22.11724276862369	6.0	0.48928571428571427	109.0	14316.0	182.0	6.169932858233264E-4	23.600847442411894	0.5926195932852063
7	128	small	api	A1	1020.0	227.0	102.56854239999991	43.213203400000005	7.397757758024669E-5	1247.0	147.7817457999999	36.796738985948195	33.97057550292606	53.32904523351661	65.99599235188238	15.231546211727817	18.745359118831992	13.0	26.958910689852743	16.690915346758295	16.278820596099706	29.511120785222648	0.812550248579974	1.0831944540585927	0.7501425487690146	0.421310495292756	0.22254901960784312	78.0	3.0	34.713109915419565	72.0	170.0	3306.0	9784.0	0.6153846153846154	0.19406575781876503	0.7024793388429752	-1.0	0.10568170573332629	40.84676112768895	16.513730533791875	3.0	0.4669421487603306	118.0	20237.0	229.0	4.937156929002669E-4	25.45584412271571	0.6917961978216791
7	129	small	api	A1	905.0	72.0	95.25483391999992	22.313708480000003	6.267302816029834E-5	977.0	119.98275595999988	36.124783736376884	30.479501308256342	25.489200556286733	40.23635830927384	7.0710678118654755	-1.0	13.341664064126334	11.460276219816116	20.04625974095223	16.15549442140351	17.741951964317003	-1.0	1.1852157084535808	-1.0	0.23425276767308462	0.07955801104972375	112.0	4.0	35.35533905932738	84.0	41.0	5507.0	2951.0	0.7857142857142857	0.12794268167860798	0.328	0.031277086900526684	-1.0	31.93638506639847	9.87048159266775	2.0	0.512	115.0	14188.0	195.0	0.0011710918054951202	21.93171219946131	0.6071098545394624
8	135	small	api	A1	845.0	55.0	93.66904747999993	19.727922040000003	1.155636829662137E-4	900.0	116.22539663999989	34.52535300326414	28.635642126552707	13.584314176438681	28.442928624363333	6.324555320336759	-1.0	12.36931687685298	6.777628022452859	20.883065843510387	16.0312195418814	14.230249470757714	-1.0	1.2056776254809434	-1.0	0.21061303142014204	0.0650887573964497	86.0	7.0	34.0147027033899	58.0	30.0	5437.0	2134.0	0.6923076923076923	0.09777777777777778	0.3409090909090909	0.0577283257422148	-1.0	0.0	0.0	0.0	0.2159090909090909	91.0	13731.0	232.0	4.549991360164682E-4	20.223748416156685	0.585765145232394
8	136	small	api	A1	1033.0	59.0	103.4974745999999	20.727922040000003	4.1290156696602796E-5	1092.0	127.05382375999986	38.3275357934736	33.24154027718932	17.923392956334965	24.58632951633618	6.082762530298219	-1.0	13.341664064126334	8.062088876911737	22.080805939780056	18.027756377319946	19.377047648063403	-1.0	1.1530011989177993	-1.0	0.20027466486607415	0.057115198451113264	93.0	9.0	37.013511046643494	94.0	37.0	6970.0	2601.0	0.7142857142857143	0.11996336996336997	0.2824427480916031	0.04976387779244538	-1.0	21.72163676789004	7.245165457218396	1.0	0.3969465648854962	94.0	11505.0	170.0	7.10174049667223E-4	25.632011235952593	0.6687623064021038
8	137	small	E	A1	1031.0	50.0	101.84062035999995	19.0710678	8.030446089897346E-5	1081.0	123.7401152799999	38.05259518088089	34.058772731852805	39.497659573817515	50.117314849972644	5.0	-1.0	14.422205101855956	14.190884943146191	15.854945926896994	16.278820596099706	18.493150684931507	-1.0	1.1172626647610513	-1.0	0.1872638612430386	0.04849660523763336	113.0	5.0	35.22782990761707	102.0	16.0	3120.0	402.0	0.6153846153846154	0.1091581868640148	0.13559322033898305	0.0819065751981306	-1.0	0.0	0.0	0.0	0.0	132.0	13985.0	166.0	0.0012469402010100972	20.615528128088304	0.5417640513109169
8	141	small	api	A1	1023.0	76.0	104.5685423999999	23.55634916	6.727959658673572E-5	1099.0	130.12489155999987	37.12142238654117	33.06055050963308	2.8291758376302907	4.635463426902642	9.0	-1.0	12.041594578792296	1.6432559982431143	26.980796939243096	18.027756377319946	20.333333333333336	-1.0	1.1228313447389464	-1.0	0.22527185154681875	0.07429130009775171	85.0	4.0	36.345563690772494	95.0	75.0	4995.0	3900.0	0.7692307692307693	0.15468607825295724	0.4411764705882353	0.005297029366783104	-1.0	18.60112615949154	7.3005630797457695	1.0	0.31176470588235294	96.0	16637.0	240.0	4.699318865222894E-4	19.924858845171276	0.5367482592045093
8	145	small	api	A1	1006.0	178.0	105.15432883999989	39.455844080000006	8.422413421135243E-5	1184.0	147.4386000399999	38.47076812334269	31.400636936215164	11.985414119079735	17.10272896905238	14.142135623730951	15.755971547679941	10.198039027185569	8.110053820596567	31.68725532609948	19.026297590440446	27.577164466275345	0.8975730618029311	1.225158846347265	0.7326177046176416	0.37521844811576893	0.17693836978131214	110.0	3.0	38.118237105091836	85.0	103.0	5655.0	7146.0	0.7272727272727273	0.15878378378378377	0.5478723404255319	-1.0	0.011601509440753404	39.19992346568735	15.0	3.0	0.44680851063829785	97.0	15122.0	231.0	4.751053533774921E-4	25.019992006393608	0.6503637235985514
8	148	medium	iso	A1	878.0	372.0	94.08326103999994	57.69848476000001	5.831962714613407E-5	1250.0	153.78174579999992	34.92849839314596	30.805843601498726	24.55045238920742	32.53056613437594	21.18962010041709	21.092145974892272	13.0	17.750548363729916	32.299066789769476	15.297058540778355	33.0089559353231	1.004621347000009	1.1338270376548514	0.8860446202428858	0.6132704598267403	0.42369020501138954	120.0	3.0	33.734255586866	13.0	252.0	545.0	13129.0	0.0	0.212	0.9509433962264151	-1.0	0.19866326107377177	67.78134745301745	26.683793653865866	1.0	0.38113207547169814	101.0	14506.0	210.0	3.512913183940433E-4	23.194827009486403	0.6640659655165119
9	162	medium	iso	A1	989.0	432.0	99.25483391999994	61.94112544000001	5.55722615230705E-5	1421.0	163.19595935999996	37.013511046643494	33.015148038438355	40.23635830927381	47.26591713531238	21.2602916254693	23.81878460984036	14.866068747318506	25.747354764562957	28.290044282478373	17.029386365926403	35.05373342400042	0.8925850740799739	1.121106923511292	0.7961640904726637	0.624061549384335	0.4368048533872599	49.0	4.0	35.35533905932738	73.0	327.0	3991.0	18054.0	0.4166666666666667	0.28149190710767064	0.8175	-1.0	0.13032937542345377	83.49806428289672	34.56754842900507	3.0	0.1675	196.0	14814.0	89.0	0.0014736116753615862	18.439088914585774	0.498171840313914
9	169	small	api	A1	882.0	62.0	98.0832610399999	23.485281360000002	6.801314139644634E-5	944.0	123.98275595999985	35.014282800023196	31.016124838541646	7.125016348901798	17.581972942539576	7.280109889280518	-1.0	10.44030650891055	5.169319075696735	23.34269686393363	16.1245154965971	17.11298558389316	-1.0	1.1289057863383793	-1.0	0.2394422974010044	0.07029478458049887	49.0	11.0	34.713109915419565	114.0	53.0	6329.0	2923.0	0.8181818181818182	0.17690677966101695	0.31736526946107785	0.057755556966209896	-1.0	34.739233214377	15.30344551311661	2.0	0.30538922155688625	83.0	13765.0	157.0	3.4672220713885966E-4	21.02379604162864	0.600434861445019
9	171	small	api	A1	1502.0	76.0	126.22539663999983	22.727922040000003	5.6547158863821836E-5	1578.0	151.7817457999999	46.486557196677836	39.84971769034255	17.65012421993012	34.770105919162916	7.280109889280518	-1.0	16.492422502470642	11.72381937630237	27.051634553015912	22.0	20.557823262476077	-1.0	1.1665467132768095	-1.0	0.18005823427769452	0.05059920106524634	51.0	7.0	44.28317965096906	142.0	37.0	15981.0	4437.0	0.7647058823529411	0.11343472750316856	0.20670391061452514	0.015671878800610557	-1.0	92.0468593587203	44.05304810777736	2.0	0.4245810055865922	136.0	20338.0	190.0	5.15558049777714E-4	25.079872407968907	0.5395080625536459
9	174	small	api	A1	1005.0	112.0	95.01219323999993	28.727922040000003	6.956260680092599E-5	1117.0	126.56854239999986	39.20459156782532	33.421549934136806	47.40597051664531	58.30285060685813	8.54400374531753	19.329923702810312	20.396078054371138	17.11534218738503	13.584049838941908	13.152946437965905	20.11588250213356	0.4420091810334123	1.1730333166799576	0.3768087186853594	0.3023603714465735	0.11144278606965174	40.0	9.0	32.38826948140329	75.0	59.0	7581.0	5548.0	0.5714285714285714	0.11996418979409132	0.44029850746268656	0.05077442893905752	-1.0	30.95289556346618	12.615773105863909	1.0	0.40298507462686567	97.0	12474.0	120.0	0.0012176712819396414	27.018512172212592	0.6891670360975352
10	181	medium	api	A1	1048.0	414.0	104.3969695199999	59.284271200000006	1.0774886398626316E-4	1462.0	166.50966783999996	39.408120990476064	32.202484376209235	33.50343698241422	49.74293486852936	20.615528128088304	27.868599908580237	15.524174696260024	24.43658758134478	27.109709605044035	17.029386365926403	32.02057030217586	0.739740359964806	1.223760270483673	0.6044814313774337	0.5678734878280408	0.3950381679389313	87.0	4.0	36.138621999185304	287.0	299.0	6148.0	7756.0	0.5	0.4008207934336525	0.5102389078498294	-1.0	0.09462275503258503	0.0	0.0	0.0	0.015358361774744027	119.0	8430.0	102.0	4.243661695754958E-4	26.419689627245813	0.6704123151071013
10	182	medium	iso	A1	1191.0	357.0	112.56854239999988	55.284271200000006	8.206435043504081E-5	1548.0	170.26702716	41.6293165929973	34.438350715445125	39.452700412578224	59.88875954134434	19.1049731745428	21.763086769305797	14.035668847618199	29.234205593582058	25.34964601566914	18.788294228055936	33.794698188108406	0.8778613703589169	1.2088069181061891	0.72622133213321	0.4911165235093251	0.29974811083123426	88.0	4.0	39.35733730830886	27.0	253.0	1257.0	16696.0	0.26666666666666666	0.18087855297157623	0.9035714285714286	-1.0	0.17520641392376943	56.99376318999308	20.41846118550741	3.0	0.3607142857142857	120.0	11645.0	126.0	6.847731520637876E-4	29.410882339705484	0.7064944790530828
10	185	small	api	A1	1208.0	135.0	112.91168815999988	33.31370848	2.9217310528821852E-5	1343.0	148.22539663999993	41.10960958218893	36.68787265568828	39.079379285953195	57.094757077012105	12.806248474865697	13.883008173925502	12.529964086141668	22.135943621178654	20.93334784514755	18.384776310850235	26.36580568354702	0.9224404620691551	1.1205231213049112	0.823223050493525	0.29504216102759256	0.11175496688741722	95.0	7.0	38.3275357934736	55.0	121.0	2796.0	8045.0	0.75	0.13104988830975428	0.6875	-1.0	0.07101795545274762	45.18614706086917	15.302306987591106	3.0	0.5625	125.0	13209.0	138.0	9.115686556229169E-4	21.213203435596427	0.5160156871153361
10	194	medium	iso	A1	970.0	298.0	99.74011527999991	50.041630520000005	7.843449748587826E-5	1268.0	152.6101729199999	36.796738985948195	32.64965543462902	24.443954780416536	26.40786150419941	17.72004514666935	19.961232162229937	13.341664064126334	13.642513272485965	32.28211709953	17.08800749063506	30.67400918492419	0.88772301241998	1.1270176819973627	0.7876744319101617	0.5017201993352263	0.30721649484536084	104.0	4.0	35.11409973215888	5.0	191.0	268.0	14752.0	0.21428571428571427	0.15457413249211358	0.9744897959183674	-1.0	0.20129963180271054	32.19449116627425	12.206555615733702	2.0	0.37755102040816324	99.0	17087.0	206.0	2.6940093368951827E-4	24.20743687382041	0.6578690813624722
11	200	small	api	A1	903.0	179.0	97.32590171999993	36.970562720000004	5.677609090420382E-5	1082.0	136.71067799999986	35.608987629529715	30.0	34.58089221237171	42.24284336734394	14.035668847618199	15.765503235894595	11.180339887498949	18.534646557957103	24.0	16.0312195418814	27.570063807821462	0.8902772488519147	1.1869662543176571	0.7500442793663937	0.3798635519079168	0.1982281284606866	92.0	4.0	33.734255586866	66.0	86.0	3996.0	6151.0	0.16666666666666666	0.14048059149722736	0.5657894736842105	-1.0	0.08490091622450212	45.71192837886373	16.45299985855374	1.0	0.4605263157894737	131.0	20226.0	229.0	5.043090582469585E-4	23.345235059857504	0.6555995161316476
11	201	small	E	A1	825.0	60.0	90.01219323999993	21.556349160000003	6.603933200169463E-5	885.0	113.98275595999985	34.0	30.01666203960727	36.202589290008916	44.01788283677581	7.280109889280518	-1.0	13.601470508735444	13.411764705882353	15.757914700038	14.142135623730951	19.300756450650677	-1.0	1.1327042279097082	-1.0	0.2394825454649706	0.07272727272727272	88.0	4.0	30.805843601498726	90.0	22.0	6003.0	1438.0	0.5	0.12655367231638417	0.19642857142857142	0.060466136901242966	-1.0	16.224535408466927	8.06225774829855	1.0	0.2857142857142857	106.0	12780.0	173.0	5.384552919474727E-4	17.11724276862369	0.5034483167242262
11	204	small	api	A1	1167.0	195.0	109.56854239999988	39.213203400000005	4.967493818338184E-5	1362.0	151.1959593599999	40.311288741492746	35.22782990761707	60.913189170468414	69.88036685918169	13.341664064126334	18.645551404825795	14.317821063276353	28.15588475175032	12.29141849314923	17.08800749063506	29.98572022333345	0.7155414058000601	1.144302355473123	0.6253079899535927	0.3578874240824075	0.16709511568123395	94.0	4.0	36.40054944640259	44.0	139.0	2921.0	10179.0	0.5333333333333333	0.1343612334801762	0.7595628415300546	-1.0	0.08230309842161304	36.22977971239543	13.342650082910549	3.0	0.4371584699453552	94.0	10543.0	154.0	3.8723560135821354E-4	18.35755975068582	0.4553950102763703
11	209	small	api	A1	1209.0	114.0	114.81118307999988	29.798989840000004	6.0910083727787424E-5	1323.0	146.6101729199999	41.593268686170845	34.88552708502482	36.9829069263447	46.11964468052915	10.44030650891055	14.20027955504445	12.36931687685298	19.20983912153208	22.38750752128544	19.697715603592208	26.65113386779403	0.7352183785143708	1.1922786370633751	0.6166497961627828	0.2595477987474113	0.09429280397022333	95.0	4.0	39.96248240537617	112.0	53.0	8551.0	3815.0	0.7692307692307693	0.12471655328798185	0.3212121212121212	0.04043371443056392	-1.0	37.765587216681084	14.282170362793455	1.0	0.4727272727272727	132.0	14553.0	155.0	4.078470583419064E-4	29.154759474226502	0.7009489851399929
11	218	small	api	A1	1211.0	57.0	117.15432883999988	24.142135600000003	7.888556777618677E-5	1268.0	143.2964644399999	41.30375285612676	35.35533905932738	49.13206025495259	57.147386375908724	7.810249675906654	-1.0	10.816653826391969	20.72450905325001	16.68772003600252	18.439088914585774	24.670013736443163	-1.0	1.1682465493208185	-1.0	0.20607122108967416	0.04706853839801817	109.0	12.0	38.948684188300895	120.0	36.0	6532.0	1862.0	0.5	0.12302839116719243	0.23076923076923078	0.09423247371057542	-1.0	27.56804390453679	10.0	1.0	0.20512820512820512	126.0	14520.0	164.0	3.0388400752918754E-4	29.427877939124322	0.7124746761300447
12	219	small	api	A1	1515.0	275.0	126.98275595999984	48.041630520000005	1.0726359321997863E-4	1790.0	177.43860004000004	46.389654018972806	39.45883931389772	69.53413694022487	83.39516450324602	16.492422502470642	20.615306557028372	15.524174696260024	34.4042229620263	7.754916396950995	19.235384061671343	34.63408725518835	0.8000085983124944	1.1756466947732545	0.6804838578368912	0.3783319251248047	0.18151815181518152	96.0	4.0	40.8166632639171	58.0	194.0	4226.0	15256.0	0.5	0.14078212290502792	0.7698412698412699	-1.0	0.07224593356782365	51.0038730323221	18.073606463735025	4.0	0.4444444444444444	115.0	12627.0	122.0	2.258018992848779E-4	26.1725046566048	0.5641883995491875
12	220	small	api	A1	1172.0	261.0	110.9116881599999	45.627416960000005	1.1226311446249617E-4	1433.0	158.95331867999997	41.23105625617661	34.92849839314596	42.27368900609375	65.3441012559184	16.278820596099706	21.13530502901645	13.152946437965905	26.92145437903296	19.754642533828456	18.027756377319946	29.622116166673234	0.7702193355501932	1.1804417067144062	0.6524840076127016	0.41138510933291744	0.2226962457337884	106.0	4.0	37.44329045369811	58.0	120.0	1985.0	5478.0	0.8571428571428571	0.12421493370551291	0.6741573033707865	-1.0	0.046962819413630126	14.28538328578604	7.0	2.0	0.21348314606741572	115.0	14501.0	163.0	0.001421137402251757	29.068883707497267	0.7050239879106326
12	224	small	api	A1	1151.0	48.0	110.56854239999988	18.313708480000003	5.354168367028634E-5	1199.0	131.29646443999988	40.024992192379	35.6931365951495	31.328692867804136	39.55966796899452	4.47213595499958	-1.0	13.0	12.142413361732954	19.6116135138184	18.027756377319946	19.065421702892934	-1.0	1.1213638253864802	-1.0	0.16563217785531756	0.04170286707211121	101.0	7.0	38.3275357934736	93.0	23.0	8583.0	1784.0	0.38461538461538464	0.09674728940783987	0.19827586206896552	0.07115813221055499	-1.0	24.590999351685817	7.496976092671314	2.0	0.3879310344827586	111.0	11416.0	135.0	5.670960738964351E-4	18.110770276274835	0.452486541139744
12	231	small	api	A1	1277.0	171.0	114.91168815999987	35.798989840000004	6.280603606049688E-5	1448.0	152.71067799999997	42.5440947723653	36.24913792078372	57.3515591500302	68.55226367289465	12.727922061357855	16.26824245725611	14.866068747318506	26.748718149697073	14.648624228261912	18.867962264113206	28.73883989251039	0.7823784342285132	1.1736581119622247	0.6666152828104807	0.3115348004474051	0.13390759592795615	111.0	7.0	38.48376280978771	60.0	112.0	6013.0	12886.0	0.5833333333333334	0.11878453038674033	0.6511627906976745	-1.0	0.061710409614584134	45.952037283347764	17.911115550094653	5.0	0.5406976744186046	91.0	10127.0	149.0	5.799775803114584E-4	25.079872407968907	0.5895030213278776
12	232	medium	F	B	868.0	416.0	94.91168815999993	59.870057640000006	1.273470044497454E-4	1284.0	157.19595935999996	34.36568055487916	31.25699921617557	30.858755221070567	44.228757244558864	21.400934559032695	23.509261119165718	12.806248474865697	22.435173334303	29.177464979684867	16.401219466856727	32.163977670593	0.9103193184402453	1.0994555272949824	0.8279728427760297	0.6307975213660982	0.4792626728110599	94.0	3.0	33.12099032335839	67.0	309.0	2550.0	12165.0	0.8181818181818182	0.29283489096573206	0.8218085106382979	-1.0	0.11269222899983534	42.448687372479434	17.0	1.0	0.15159574468085107	204.0	16542.0	112.0	0.0030193019843132085	24.515301344262525	0.7133658041520117
12	236	small	api	A1	1056.0	115.0	106.49747459999992	29.970562720000004	4.544099032777404E-5	1171.0	138.4680373199999	37.64306044943742	33.421549934136806	11.243541102213186	17.80927875367479	10.770329614269007	13.941905566792656	12.083045973594572	6.242850533251796	28.005882487333977	18.35755975068582	20.411511768977547	0.7725148877727429	1.126311033558284	0.6858806002567381	0.28142040769105736	0.10890151515151515	147.0	7.0	37.21558813185679	91.0	111.0	3944.0	5439.0	0.9166666666666666	0.17250213492741248	0.5495049504950495	-1.0	0.04226975993937539	0.0	0.0	0.0	0.28217821782178215	90.0	13298.0	150.0	0.002382607148914901	26.870057685088806	0.7138117189270774
13	238	small	api	A1	1140.0	80.0	109.91168815999988	22.727922040000003	5.912363977652817E-5	1220.0	135.05382375999986	39.293765408777	34.92849839314596	48.433630362450515	54.54913392873593	7.810249675906654	-1.0	12.727922061357855	19.850477343812216	17.00617052912189	18.027756377319946	24.367978988828764	-1.0	1.1249772310992803	-1.0	0.20678348609216765	0.07017543859649122	78.0	4.0	37.16180835212409	98.0	44.0	4609.0	1999.0	0.7	0.11639344262295082	0.30985915492957744	0.05153126153157876	-1.0	27.12310562561766	12.123105625617661	1.0	0.2605633802816901	122.0	13009.0	147.0	7.061649031870118E-4	22.360679774997898	0.5690643170074818
13	239	small	api	A1	1141.0	136.0	108.98275595999988	32.970562720000004	3.269489937417815E-5	1277.0	144.36753223999992	40.607881008493905	34.52535300326414	56.88865803962797	69.76890802458226	11.180339887498949	15.50287929808615	14.142135623730951	23.73923425845247	12.396687152178734	16.15549442140351	25.300111858096212	0.7211782838868633	1.1761756933999983	0.6131552351691069	0.302530087714989	0.11919368974583698	76.0	4.0	35.510561809129406	64.0	99.0	3850.0	6684.0	0.7333333333333333	0.12764291307752546	0.6073619631901841	-1.0	0.05066269320315721	32.71286454528604	14.947127982750379	1.0	0.43558282208588955	106.0	13352.0	146.0	4.994740963770671E-4	21.0	0.5171409952567447
13	246	medium	iso	A1	1067.0	305.0	104.08326103999993	50.455844080000006	3.0889586815926135E-5	1372.0	156.95331867999997	39.20459156782532	33.13608305156178	27.681061568485276	32.80379466866113	19.209372712298546	19.1275393040766	13.45362404707371	18.87534011723535	31.32536813071141	18.027756377319946	34.840528938972845	1.0042783029704456	1.1831389819617655	0.8488253014073203	0.4847642510029492	0.2858481724461106	119.0	3.0	36.71511950137164	17.0	193.0	502.0	8660.0	0.2727272727272727	0.15306122448979592	0.919047619047619	-1.0	0.16659308601792344	35.422717353280994	13.601470508735444	2.0	0.34285714285714286	165.0	15156.0	136.0	0.004680975515059868	25.179356624028344	0.6422552975833755
13	249	small	api	A1	972.0	80.0	102.4974745999999	26.142135600000003	1.0319131364026217E-4	1052.0	131.05382375999986	37.013511046643494	31.400636936215164	22.782405730481685	37.54570118725155	8.246211251235321	-1.0	12.083045973594572	10.482658602991005	22.770238751920733	17.4928556845359	17.201774007953247	-1.0	1.178750326683815	-1.0	0.2550515093373825	0.0823045267489712	106.0	7.0	35.805027579936315	60.0	55.0	4409.0	4774.0	0.75	0.10931558935361217	0.4782608695652174	-1.0	0.018433382951321325	18.9637475352694	8.32455532033676	1.0	0.40869565217391307	90.0	14704.0	202.0	2.7657524462806784E-4	21.470910553583888	0.5800830547128261
14	261	small	api	A1	1075.0	89.0	107.74011527999993	24.313708480000003	9.869776408444075E-5	1164.0	134.4680373199999	40.0	33.60059523282288	33.50343698241422	49.39870535499553	9.219544457292887	-1.0	12.36931687685298	16.4	19.999645701024782	17.029386365926403	21.60007558565762	-1.0	1.1904551012514752	-1.0	0.22566996904367911	0.0827906976744186	87.0	4.0	35.90264614203248	71.0	21.0	9056.0	2577.0	0.5384615384615384	0.07903780068728522	0.22826086956521738	0.06381453385449348	-1.0	38.098711223888486	17.693034158472802	2.0	0.7282608695652174	81.0	11663.0	187.0	6.067868721838035E-4	25.45584412271571	0.6363961030678927
14	263	medium	iso	B	1027.0	398.0	101.56854239999991	59.69848476000001	4.714211862635307E-5	1425.0	163.68124071999998	39.11521443121589	32.7566787083184	31.142062324238598	37.665621198583295	22.090722034374522	21.82211771343322	14.035668847618199	22.472074173227956	33.245128717016534	17.029386365926403	36.77603156858941	1.0123088109260796	1.194114176822291	0.8477487585148503	0.5877654965736719	0.3875365141187926	91.0	3.0	35.90264614203248	28.0	259.0	1080.0	14462.0	0.5333333333333333	0.20140350877192983	0.9024390243902439	-1.0	0.1842650387683277	38.555165387761775	15.556349186104045	2.0	0.14285714285714285	207.0	16224.0	68.0	0.004714982397380464	25.80697580112788	0.6597682302498802
14	264	small	api	A1	1163.0	87.0	108.3259017199999	24.899494920000002	7.061788087217402E-5	1250.0	135.63961019999985	40.162171256046406	35.73513677041127	42.604994483127655	48.63096866665151	8.06225774829855	-1.0	15.264337522473747	17.703226139522005	19.924367565021793	18.384776310850235	23.589568967243906	-1.0	1.1238846380826146	-1.0	0.22985725966408346	0.07480653482373173	113.0	3.0	37.94733192202055	69.0	37.0	6620.0	4527.0	0.42857142857142855	0.0848	0.3490566037735849	0.018267410147461926	-1.0	52.667772107964744	22.135943621178654	3.0	0.6698113207547169	134.0	15350.0	160.0	0.0013901598278124247	23.08679276123039	0.5748392589146853
14	268	small	api	A1	840.0	55.0	90.91168815999994	18.899494920000002	5.870779249336956E-5	895.0	112.22539663999989	34.0	30.4138126514911	31.886561770143317	37.53480914387856	6.082762530298219	-1.0	14.317821063276353	11.647058823529411	17.952369413745014	15.033296378372908	19.11725366665155	-1.0	1.1179131136764295	-1.0	0.2078885047953114	0.06547619047619048	72.0	3.0	31.144823004794873	81.0	6.0	4603.0	255.0	0.4	0.09720670391061452	0.06896551724137931	0.06970181500416878	-1.0	12.649110640673518	6.324555320336759	1.0	0.367816091954023	82.0	9234.0	110.0	0.001283774265508238	15.524174696260024	0.4565933734194125
14	269	small	api	A1	1136.0	253.0	110.98275595999988	46.041630520000005	3.682366166139368E-5	1389.0	159.43860003999993	40.607881008493905	33.60059523282288	30.749967302196406	41.99328775605401	17.26267650163207	17.55618920610184	12.165525060596439	21.030400473774286	28.570922430035406	18.384776310850235	31.433530346255406	0.9832815253342246	1.2085464774393617	0.8136067116074651	0.4148539124095478	0.2227112676056338	139.0	4.0	38.58756276314948	76.0	183.0	3753.0	9812.0	0.46153846153846156	0.18646508279337654	0.7065637065637066	-1.0	0.09163041540475099	50.142020540534254	18.41640786499874	3.0	0.39768339768339767	268.0	33920.0	217.0	0.006941697720079967	19.1049731745428	0.47047451627792725
14	273	medium	iso	A1	961.0	350.0	99.74011527999993	55.52691188000001	6.920284735186899E-5	1311.0	157.68124071999995	36.05551275463989	31.953090617340916	22.806495491605993	33.47627829610267	20.615528128088304	20.541812009711087	13.341664064126334	17.972286357697424	32.20345763491068	17.029386365926403	32.58259079756396	1.0035885888909102	1.1283888994159643	0.8893995584415544	0.556715938457857	0.36420395421436	100.0	3.0	34.23448553724738	50.0	242.0	2732.0	14430.0	0.6428571428571429	0.2227307398932113	0.8287671232876712	-1.0	0.11690940545561045	57.323671798642835	20.811388300841898	1.0	0.3835616438356164	123.0	9956.0	88.0	6.069679011927821E-4	25.495097567963924	0.7071067811865476
14	274	small	api	A1	892.0	86.0	95.49747459999993	25.313708480000003	6.847624660398234E-5	978.0	123.63961019999985	34.88552708502482	31.76476034853718	26.56505117707799	33.639763957242714	9.055385138137417	12.770686106106261	13.038404810405298	12.125372191426043	21.124037853189744	16.0	21.88815950532644	0.7090758525344707	1.0982461917623552	0.6456438072383542	0.2650720198207212	0.09641255605381166	99.0	5.0	32.38826948140329	80.0	44.0	6964.0	4175.0	0.5714285714285714	0.12678936605316973	0.3548387096774194	0.017247476950803402	-1.0	34.76465948141755	16.2820511718199	3.0	0.5645161290322581	97.0	13536.0	168.0	0.001373538475573563	21.470910553583888	0.6154675691513524
15	276	small	api	A1	1013.0	92.0	104.98275595999989	26.970562720000004	7.688319390817247E-5	1105.0	134.36753223999983	38.41874542459709	32.802438933713454	40.72053646975478	51.34019174590991	10.0	12.748111389575321	11.045361017187261	18.428503902855518	18.230351749405802	16.278820596099706	23.600000000000005	0.7844299201980169	1.1712161251860864	0.669756762504772	0.25690469328387816	0.09081934846989141	102.0	3.0	34.48187929913333	85.0	48.0	8565.0	4791.0	0.75	0.12036199095022625	0.3609022556390977	0.03580543780596438	-1.0	28.379322007617738	11.788289044567353	3.0	0.3383458646616541	80.0	9501.0	128.0	3.102196539104747E-4	26.40075756488817	0.6871842709362768
15	277	small	api	A1	1080.0	240.0	104.39696951999989	44.213203400000005	4.583398399674899E-5	1320.0	150.6101729199999	39.05124837953327	34.058772731852805	42.745425034064965	57.319445256636605	16.1245154965971	18.96106676965491	14.142135623730951	25.735412866512092	21.96203620984991	18.110770276274835	30.575732215245445	0.8504012824005558	1.1465841322876367	0.7416824099107807	0.4235104103431838	0.2222222222222222	88.0	3.0	36.68787265568828	89.0	170.0	4635.0	7957.0	0.6666666666666666	0.1962121212121212	0.6563706563706564	-1.0	0.03744691832846098	45.17386972781753	19.861150370465275	1.0	0.27413127413127414	285.0	22072.0	127.0	0.007448058839635429	18.384776310850235	0.47078587942109634
15	279	small	api	A1	975.0	59.0	103.49747459999992	21.0710678	9.831538924147858E-5	1034.0	126.56854239999986	37.013511046643494	31.016124838541646	16.38954033403479	31.2930389959202	8.06225774829855	-1.0	10.816653826391969	10.13143550546811	23.18149039387884	17.72004514666935	19.50546229427068	-1.0	1.1933634920326766	-1.0	0.203590163735261	0.06051282051282051	94.0	8.0	35.73513677041127	127.0	37.0	11411.0	3127.0	0.8	0.15860735009671179	0.22560975609756098	0.05672368929827427	-1.0	32.085434347749285	15.368833275902082	3.0	0.29878048780487804	85.0	12633.0	180.0	5.702659551696119E-4	20.09975124224178	0.5430382223646003
15	289	small	api	A1	1169.0	107.0	112.74011527999991	26.313708480000003	4.2818897358092526E-5	1276.0	141.8822508799999	41.10960958218893	35.4682957019364	64.81530289636648	78.92979742206063	11.40175425099138	12.009231185301202	12.206555615733702	27.02531138805438	9.247695540727456	17.46424919657298	27.53771515837266	0.949415834791044	1.1590522963849246	0.8191311451193918	0.23340146863117545	0.09153122326775022	143.0	4.0	35.4400902933387	70.0	57.0	6306.0	4586.0	0.7272727272727273	0.09952978056426333	0.44881889763779526	0.014247296974421366	-1.0	29.007134554518707	10.929971408438085	1.0	0.4251968503937008	100.0	16654.0	234.0	4.3104609411965167E-4	25.495097567963924	0.6201736729460423
[truncated: 27 more columns]
