# Supplementary material for: Exploiting Single-Cell Quantitative Data to Map Genetic Variants Having Probabilistic Effects
Source: PLoS Genet. 2016 Aug 1;12(8):e1006213. doi: 10.1371/journal.pgen.1006213 (PMC4968810; doi:10.1371/journal.pgen.1006213)
Supplement: S1 Dataset — (ZIP) [file pgen.1006213.s007.zip › data/2014-10-07_morpho/segregants/gaelA3-2_C.xls]

image_number	cell_id	Cgroup	Agroup	C11-1_C	C11-2_C	C12-1_C	C12-2_C	C13_C	C101_C	C102_C	C103_C	C104_C	C105_C	C106_C	C107_C	C108_C	C109_C	C110_C	C111_C	C112_C	C113_C	C114_C	C115_C	C116_C	C117_C	C118_C	C126_C	C127_C	C128_C	A7-1_C	A7-2_C	A8-1_C	A8-2_C	A9_C	A101_C	A102_C	A103_C	A104_C	A120_C	A121_C	A122_C	A123_C	D14-1_C	D14-2_C	D14-3_C	D15-1_C	D15-2_C	D15-3_C	D16-1_C
1	12	large	E	1347.0	1188.0	128.05382375999986	121.46803731999984	1.576847616344494E-4	2535.0	252.35028820000022	41.78516483155236	39.21734310225516	51.29542942727221	69.05029852960514	40.36087214122113	44.80122698037049	7.810249675906654	53.41608700115972	27.61533327681556	18.867962264113206	57.19712166298767	0.9008876511106518	1.065476687765458	0.8455254455167986	0.9485701695847585	0.8819599109131403	111.0	3.0	40.22437072223753	209.0	62.0	20999.0	4829.0	0.0	0.10690335305719921	0.22878228782287824	0.1303282295206892	-1.0	123.52290338978096	58.389822853045686	2.0	0.3763837638376384	124.0	128.0	252.0	10801.0	13039.0	23840.0	85.0
2	27	large	E	1017.0	870.0	105.5685423999999	96.74011527999993	5.13119790719038E-5	1887.0	205.1370848000001	38.118237105091836	32.14031735997639	6.025575008366673	10.224581595500894	30.14962686336267	35.253672938377726	10.04987562112089	7.345565305867662	47.914897129103245	19.026297590440446	41.381840792850774	0.8552194523408451	1.1859944218397673	0.7210990512199801	0.91637255834651	0.855457227138643	131.0	3.0	39.05124837953327	334.0	274.0	11699.0	11476.0	0.0	0.32220455749867516	0.4506578947368421	-1.0	0.13333025153977932	18.133325560164025	8.06225774829855	2.0	0.0805921052631579	74.0	96.0	170.0	5292.0	8793.0	14085.0	90.0
2	48	large	E	1033.0	546.0	101.7401152799999	70.35533899999999	8.302440959315889E-5	1579.0	174.50966783999996	38.8329756778952	32.449961479175904	38.13745237607026	60.06539827223246	25.079872407968907	26.269322800241646	16.0312195418814	32.08613242351287	25.51620902636054	16.76305461424021	37.02549883925267	0.9547209343264152	1.1967032904743342	0.7977925204400457	0.6915201423388839	0.5285575992255567	94.0	3.0	35.34119409414458	137.0	201.0	7968.0	12466.0	0.0	0.21405953134895503	0.5946745562130178	-1.0	0.14366230645791508	95.49535730297166	34.585204173061825	3.0	0.4467455621301775	82.0	93.0	175.0	8255.0	9813.0	18068.0	136.0
3	57	large	F	1018.0	618.0	102.1543288399999	78.18376611999997	4.972346143801222E-5	1636.0	182.75230852000004	37.8021163428716	32.802438933713454	24.38840871976393	31.486309413216816	27.85677655436824	27.730127384199818	13.0	21.374464664128936	40.66770774867448	18.35755975068582	40.924137192599154	1.004567204773844	1.1524178558570415	0.8717039567447153	0.7653495158531751	0.6070726915520629	151.0	3.0	35.84689665786984	120.0	105.0	9148.0	7196.0	0.8461538461538461	0.13753056234718827	0.4666666666666667	0.01699668150690684	-1.0	82.45533645215494	36.48613753755623	4.0	0.5733333333333334	67.0	92.0	159.0	6131.0	12386.0	18517.0	107.0
3	60	large	api	1185.0	650.0	107.98275595999988	77.01219323999997	4.6985003558635454E-5	1835.0	187.82337632000002	39.698866482558415	36.87817782917155	36.55680907082336	38.96094512457708	28.442925306655784	28.51983594201928	15.297058540778355	28.86732296257103	36.769712600262224	18.439088914585774	45.909285072433114	0.9973032581421627	1.0764866601178877	0.9264427466597185	0.7131897362253622	0.5485232067510548	114.0	3.0	37.69615364994153	88.0	486.0	2878.0	15857.0	0.5625	0.3128065395095368	0.8466898954703833	-1.0	0.24665226454317798	22.194173437483137	11.0	1.0	0.06620209059233449	116.0	150.0	266.0	11223.0	15062.0	26285.0	114.0
3	62	large	iso	1018.0	571.0	100.84062035999992	72.76955256	7.434240381778707E-5	1589.0	176.02438647999998	37.013511046643494	33.0	29.57783868126133	34.01934998982646	26.076809620810597	26.673856428725962	16.1245154965971	23.504930372686015	38.0	17.88854381999832	42.012637722417075	0.9776167795792593	1.1216215468679847	0.8716101989206215	0.7216293622571289	0.5609037328094303	176.0	4.0	35.77708763999664	60.0	244.0	2529.0	11822.0	0.4666666666666667	0.19131529263687855	0.8026315789473685	-1.0	0.25068336830032256	65.53728401536694	23.248456731316587	1.0	0.19736842105263158	81.0	88.0	169.0	8542.0	10310.0	18852.0	139.0
4	73	medium	iso	985.0	392.0	100.32590171999992	59.35533900000001	4.2594295873993904E-5	1377.0	162.50966783999996	36.49657518178932	32.38826948140329	19.470302009466955	22.266588273312365	22.561028345356956	21.570510640289847	13.341664064126334	14.302711895566084	37.791460290979636	17.26267650163207	37.74633588550106	1.0459199933457763	1.1268454834471764	0.9281840400568162	0.5916252730591461	0.3979695431472081	114.0	4.0	35.510561809129406	75.0	283.0	2630.0	12163.0	0.5714285714285714	0.2599854756717502	0.7905027932960894	-1.0	0.161624884499224	37.22260863776584	15.231546211727817	1.0	0.17318435754189945	169.0	64.0	233.0	13263.0	5190.0	18453.0	118.0
5	89	large	E	934.0	724.0	98.81118307999992	87.66904747999995	1.3887172382155542E-4	1658.0	188.89444411999997	37.589892258425	30.886890422961002	43.667780146130355	39.94180400692943	30.083217912982647	31.94985510799862	12.041594578792296	30.32730160976964	34.67490528615433	15.811388300841896	47.23811077245209	0.9415760356750832	1.2170176972713658	0.7736748921450847	0.8872381115912858	0.7751605995717344	166.0	4.0	34.539832078341085	99.0	54.0	6734.0	3371.0	0.0	0.09227985524728588	0.35294117647058826	0.04543312062889354	-1.0	107.00698349584476	48.68139329145167	6.0	0.5751633986928104	197.0	163.0	360.0	16925.0	15733.0	32658.0	112.0
5	93	large	E	919.0	605.0	96.08326103999993	73.94112544	7.617988851977848E-5	1524.0	172.8528136	36.05551275463989	31.622776601683793	29.744881296942225	37.21644047353459	27.51363298439521	26.94976232075493	14.560219778561036	24.40680863391008	35.92347421951279	15.652475842498529	40.35332837711299	1.0209230291877573	1.140175425099138	0.8954087298443468	0.7695526217539385	0.6583242655059848	141.0	4.0	33.83784863137726	118.0	179.0	4930.0	7484.0	0.4666666666666667	0.19488188976377951	0.6026936026936027	-1.0	0.11965638576613682	91.45276497824705	39.048954968085	2.0	0.1919191919191919	126.0	93.0	219.0	9723.0	8428.0	18151.0	110.0
8	133	large	E	1125.0	647.0	106.5685423999999	79.01219323999996	3.1564296134464984E-5	1772.0	188.40916276000004	41.86884283091664	32.64965543462902	35.91402876636528	48.58296864639999	27.294688127912362	29.16786793334795	14.142135623730951	30.929920973209956	32.465886267079505	18.027756377319946	41.244598746378664	0.9357793373956566	1.28236706554978	0.7297281430059704	0.7414213562519368	0.5751111111111111	121.0	3.0	38.07886552931954	99.0	119.0	2862.0	3603.0	0.8666666666666667	0.12302483069977427	0.5458715596330275	-1.0	0.02152870170388658	0.0	0.0	0.0	0.0	139.0	105.0	244.0	10779.0	9227.0	20006.0	128.0
8	140	large	E	791.0	780.0	101.3259017199999	100.74011527999991	2.1974547854036977E-4	1571.0	204.8944441200001	35.17101079013795	27.892651361962706	14.831967020665749	38.644664662659174	33.60059523282288	31.82478405307364	5.0	25.361795978013784	43.27304652170821	17.0	40.61210155511925	1.055799630149501	1.260941827785535	0.8373103396876724	0.9942187887790159	0.9860935524652339	143.0	4.0	35.35533905932738	90.0	100.0	7460.0	7324.0	0.3333333333333333	0.12094207511139402	0.5263157894736842	-1.0	0.10366859237331695	101.09495001209709	40.320871555017604	3.0	0.5368421052631579	98.0	243.0	341.0	7350.0	16376.0	23726.0	114.0
9	170	large	F	961.0	585.0	99.32590171999992	73.76955255999997	4.218309836489208E-5	1546.0	175.92388139999997	36.87817782917155	31.240998703626616	23.247270008743147	30.109817632672872	27.459060435491963	26.717197274669797	13.152946437965905	20.39146303495368	39.43535901933196	16.76305461424021	40.64805796749991	1.0277672524252952	1.180441706714406	0.8706632835652184	0.742702067462288	0.6087408949011447	56.0	3.0	35.4682957019364	147.0	147.0	8151.0	9463.0	0.8571428571428571	0.19016817593790428	0.5	-1.0	0.014996898978704425	89.53670239404323	35.0384048104053	4.0	0.4013605442176871	113.0	80.0	193.0	10487.0	6836.0	17323.0	129.0
9	172	large	F	1037.0	588.0	101.1543288399999	73.01219323999997	4.6057773063536054E-5	1625.0	176.9949492	39.44616584663204	32.7566787083184	33.832005582889686	46.72574962777185	25.0	28.460810189371422	15.811388300841896	27.6832989103613	31.321856807767645	17.029386365926403	38.02228412256267	0.8784008548476302	1.2042175031809583	0.7294370431648115	0.7217901010987524	0.5670202507232401	46.0	4.0	36.345563690772494	96.0	125.0	7667.0	9303.0	0.6875	0.136	0.5656108597285068	-1.0	1.6567231712927554E-4	89.64989940143134	31.38951703033412	3.0	0.5656108597285068	72.0	66.0	138.0	7261.0	7642.0	14903.0	83.0
11	208	large	E	1063.0	824.0	105.4974745999999	92.25483391999997	1.0743600252643458E-4	1887.0	200.16652208000005	39.56008088970496	33.52610922848042	29.765041668915664	57.66645496268957	32.28002478313795	31.583663246428422	14.866068747318506	36.905890159085786	33.16817923671728	17.69180601295413	43.67825410878722	1.0220481560760142	1.1799782855834247	0.8661584442383836	0.8744743347628916	0.7751646284101599	112.0	4.0	36.796738985948195	127.0	77.0	11042.0	5073.0	0.06666666666666667	0.10810810810810811	0.37745098039215685	0.02119427018830804	-1.0	93.62324489336646	33.35738314146656	3.0	0.5294117647058824	104.0	65.0	169.0	10823.0	6294.0	17117.0	153.0
12	225	large	E	768.0	693.0	84.84062035999996	83.25483391999997	7.788735280188425E-5	1461.0	170.50966784000002	32.31098884280702	29.154759474226502	72.28420729362307	77.98099754545547	29.427877939124322	28.665097121058594	14.317821063276353	42.152841766190775	10.015517372322517	14.035668847618199	43.09760188504014	1.0266100901331103	1.1082577742193587	0.9263278941185322	0.9813086416238931	0.90234375	145.0	3.0	29.274562336608895	204.0	73.0	10350.0	3409.0	0.5333333333333333	0.189596167008898	0.26353790613718414	0.11611656353867364	-1.0	129.75187851740912	49.709709248484444	1.0	0.3898916967509025	129.0	102.0	231.0	12248.0	11762.0	24010.0	116.0
12	233	large	F	969.0	615.0	98.91168815999991	76.59797967999997	5.95314326250974E-5	1584.0	177.9238814	34.828149534535996	33.421549934136806	22.097892115688722	25.185336205250493	27.730849247724095	26.826785023402177	14.317821063276353	17.284868936348452	40.45294137059352	16.1245154965971	40.61793490785865	1.0337000584875624	1.0420866058926397	0.9919521589111171	0.774407768231544	0.6346749226006192	134.0	3.0	34.132096331752024	108.0	80.0	8790.0	7005.0	0.7142857142857143	0.11868686868686869	0.425531914893617	0.020686111025023806	-1.0	117.5106938955944	47.94677240072966	4.0	0.5319148936170213	77.0	93.0	170.0	7018.0	8360.0	15378.0	112.0
12	234	large	F	955.0	575.0	97.98275595999989	71.94112544	7.221822237890279E-5	1530.0	171.92388139999997	35.77708763999664	32.64965543462902	13.324531261890785	6.766174822553062	26.570660511172846	26.703041715716456	14.317821063276353	7.155417527999327	43.06324159576772	17.46424919657298	60.732938311252205	0.9950424672232866	1.0957876021579875	0.9080614393370589	0.7342223101927136	0.6020942408376964	162.0	4.0	35.510561809129406	90.0	92.0	7195.0	7329.0	0.7333333333333333	0.11895424836601307	0.5054945054945055	0.00885757440634293	-1.0	30.34851320234258	12.596267358062482	3.0	0.4725274725274725	97.0	111.0	208.0	9028.0	9766.0	18794.0	118.0
13	237	large	F	895.0	485.0	95.08326103999993	67.11269832	4.845795256458984E-5	1380.0	164.61017291999994	35.73513677041127	31.622776601683793	20.36553626408901	33.7819170457497	24.20743687382041	24.115344496977773	12.806248474865697	19.756465591159248	34.785054261852174	15.620499351813308	35.531081981116856	1.0038188289972045	1.1300442469213319	0.8883004641030534	0.7058308432623785	0.5418994413407822	89.0	3.0	33.421549934136806	66.0	99.0	2468.0	2937.0	0.6363636363636364	0.11956521739130435	0.6	-1.0	0.009487582493080704	8.94427190999916	4.47213595499958	1.0	0.17575757575757575	84.0	102.0	186.0	6228.0	7508.0	13736.0	93.0
13	241	large	E	888.0	583.0	93.84062035999993	75.35533899999999	3.547419374581479E-5	1471.0	172.02438647999998	33.28663395418648	31.906112267087632	4.8333657567199	6.255767770397881	27.018512172212592	25.969134229676655	12.806248474865697	4.326060730507989	43.84739789946523	16.401219466856727	39.700670946924596	1.0404086610379464	1.0432682514103389	0.9972590075768847	0.8030140754708885	0.6565315315315315	94.0	3.0	33.83784863137726	43.0	89.0	2666.0	6295.0	0.5454545454545454	0.08973487423521415	0.6742424242424242	-1.0	0.046238725971646966	26.270343425307814	12.32455532033676	1.0	0.29545454545454547	72.0	70.0	142.0	5050.0	4565.0	9615.0	78.0
13	250	large	F	1055.0	571.0	101.9116881599999	72.18376611999997	4.8091074401676596E-5	1626.0	176.50966783999996	37.69615364994153	34.539832078341085	29.089971859716506	30.54757174890702	26.30589287593181	26.385587913199345	16.278820596099706	21.726354566715067	38.04303382308482	17.11724276862369	42.7470759233892	0.9969795997144462	1.0913820763355615	0.9135018994098911	0.708297226974324	0.5412322274881517	119.0	4.0	35.35533905932738	73.0	126.0	4078.0	6545.0	0.4117647058823529	0.12238622386223862	0.6331658291457286	-1.0	0.03397081648360524	33.57219468889593	12.071067811865476	3.0	0.27638190954773867	80.0	82.0	162.0	8134.0	7355.0	15489.0	96.0
14	260	medium	iso	1264.0	508.0	117.81118307999986	69.355339	7.183936304592679E-5	1772.0	189.58073564000006	43.86342439892262	35.38361202590826	49.492581479915316	69.7174409110834	24.596747752497688	25.442153780111177	13.892443989449804	36.8416288090743	20.57449644956966	18.110770276274835	39.27702012651805	0.9667714441583808	1.2396536669802207	0.7798722093997614	0.5886991131640207	0.40189873417721517	77.0	3.0	38.05259518088089	26.0	393.0	1055.0	23118.0	0.46153846153846156	0.23645598194130926	0.9379474940334129	-1.0	0.12200791926680137	58.71451567420486	20.024984394500787	2.0	0.3269689737470167	106.0	80.0	186.0	11911.0	10645.0	22556.0	139.0
14	262	large	F	883.0	547.0	95.74011527999991	71.35533899999997	5.5784291128992705E-5	1430.0	169.09545427999998	35.22782990761707	30.23243291566195	35.75388725443675	48.82576665731205	26.1725046566048	25.056594080336748	13.152946437965905	29.74920688411176	30.364741155993073	17.08800749063506	39.522744784037215	1.0445356049864643	1.1652330464402436	0.8964177665381986	0.7453024136362836	0.6194790486976217	93.0	4.0	34.0	78.0	64.0	9018.0	5329.0	0.5714285714285714	0.0993006993006993	0.4507042253521127	0.03836856010893307	-1.0	34.06076143259383	11.7396167797906	1.0	0.36619718309859156	78.0	80.0	158.0	7996.0	6638.0	14634.0	131.0
14	267	large	F	1302.0	773.0	116.81118307999986	87.25483391999995	4.8522687922727227E-5	2075.0	206.89444412000006	41.593268686170845	38.47076812334269	51.31843110148977	59.538958757587366	31.016124838541646	30.15230824115735	15.231546211727817	41.56922633432912	26.929537686339884	19.235384061671343	48.225611372156926	1.0286484401285472	1.0811655372416007	0.9514254799065817	0.7469732915918007	0.5937019969278033	99.0	4.0	40.24922359499622	157.0	104.0	13608.0	8588.0	0.8	0.1257831325301205	0.39846743295019155	0.020444521655698426	-1.0	62.459145990303725	24.745902217981282	1.0	0.37547892720306514	143.0	109.0	252.0	13287.0	9103.0	22390.0	132.0
14	272	large	E	985.0	681.0	106.25483391999988	88.59797967999995	7.60292258248274E-5	1666.0	197.68124072000003	36.345563690772494	33.37663853655727	36.02737338510361	55.50972490545827	31.144823004794873	29.30025593547503	9.848857801796104	36.29053634226262	32.35796195644691	17.88854381999832	44.03003380849349	1.062953957582553	1.0889521918441059	0.9761254585313561	0.8338254026796191	0.6913705583756345	132.0	5.0	35.84689665786984	108.0	76.0	6984.0	5216.0	0.0	0.11044417767106843	0.41304347826086957	0.012443789381934812	-1.0	58.13457724308384	28.191631669843197	1.0	0.266304347826087	85.0	62.0	147.0	12697.0	9026.0	21723.0	174.0
15	281	large	E	922.0	472.0	98.15432883999992	66.94112544	6.269375930189254E-5	1394.0	167.92388139999994	37.013511046643494	30.610455730027933	27.710814015253092	30.21132238583482	24.698178070456937	24.378727459815305	13.152946437965905	20.53304262441537	36.360125109414184	17.46424919657298	40.80568550771147	1.0131036622468583	1.2091786993662548	0.8378444499376628	0.681998707862593	0.5119305856832972	115.0	4.0	34.88552708502482	305.0	377.0	6222.0	8227.0	0.7142857142857143	0.48923959827833574	0.5527859237536656	-1.0	0.06435889792605175	0.0	0.0	0.0	0.0	99.0	101.0	200.0	7700.0	10515.0	18215.0	99.0
15	283	large	F	1073.0	588.0	104.98275595999988	74.18376611999997	6.894060180251354E-5	1661.0	181.58073563999997	38.01315561749642	33.015148038438355	31.328692867804165	39.5988566861279	27.073972741361768	26.526022525320606	14.035668847618199	27.148495915056273	36.922445375097574	18.027756377319946	42.591981507752045	1.020657081758794	1.1513852845136139	0.8864600716083982	0.7066281070794634	0.5479962721342032	129.0	3.0	36.87817782917155	123.0	98.0	10204.0	9060.0	0.8	0.13305237808549067	0.4434389140271493	-1.0	0.001531944360327528	80.78568271706801	34.307534206148645	3.0	0.4751131221719457	103.0	93.0	196.0	7918.0	10250.0	18168.0	95.0
15	286	large	iso	998.0	512.0	102.15432883999989	68.35533899999999	3.859100551497812E-5	1510.0	173.33809495999995	37.33630940518894	32.89376840679705	21.801409486351815	31.686367687856603	25.495097567963924	24.724484822963184	12.36931687685298	20.891191776217624	37.87951518934301	17.029386365926403	39.77235220602372	1.0311680000824537	1.1350572224942734	0.9084722599416402	0.6691379579916005	0.5130260521042084	151.0	3.0	35.35533905932738	92.0	305.0	3348.0	11956.0	0.6923076923076923	0.2629139072847682	0.7682619647355163	-1.0	0.14365800410708504	47.39369097013314	21.18598687543201	1.0	0.09319899244332494	146.0	103.0	249.0	13692.0	13301.0	26993.0	60.0
15	290	large	E	889.0	775.0	99.9116881599999	92.84062035999995	2.4711025575383444E-4	1664.0	195.58073564000006	34.36568055487916	31.25699921617557	22.727246470666266	32.82003904167706	31.89043743820395	35.5766549222843	12.041594578792296	23.65732285445958	41.46271339218376	16.64331697709324	43.64802295834985	0.89638661948031	1.0994555272949824	0.8153004803074774	0.9292268209033137	0.8717660292463442	110.0	3.0	34.9857113690718	74.0	8.0	5967.0	432.0	0.0	0.04927884615384615	0.0975609756097561	0.4766008917873973	-1.0	23.82764901181764	10.04987562112089	5.0	0.34146341463414637	121.0	146.0	267.0	7447.0	9258.0	16705.0	67.0
[truncated: 67 more columns]
