# Supplementary material for: Exploiting Single-Cell Quantitative Data to Map Genetic Variants Having Probabilistic Effects
Source: PLoS Genet. 2016 Aug 1;12(8):e1006213. doi: 10.1371/journal.pgen.1006213 (PMC4968810; doi:10.1371/journal.pgen.1006213)
Supplement: S1 Dataset — (ZIP) [file pgen.1006213.s007.zip › data/2014-10-07_morpho/segregants/gaelA3-3_A.xls]

image_number	cell_	Agroup	C11-1_A	C12-1_A	C13_A	C103_A	C104_A	C115_A	C126_A	C127_A	A7-1_A	A8-1_A	A101_A	A120_A	A121_A	A122_A	A123_A	D14-1_A	D15-1_A	D16-1_A	D17-1_A	D102_A	D105_A	D117_A	D127_A	D135_A	D147_A	D148_A	D154_A	D155_A	D173_A	D176_A	D179_A	D182_A	D188_A	D191_A	D194_A
1	3	B	942.0	114.32590171999988	1.30224412882043E-4	36.71511950137164	31.76476034853718	1.155844372774008	155.0	5.0	109.0	7587.0	0.11571125265392782	19.927748389792256	9.219544457292887	1.0	0.3119266055045872	98.0	16003.0	217.0	3.278368106386489E-4	21.93171219946131	0.5973482450095787	4.0	22.47220505424423	5.0990195135927845	0.25	0.31323027878410764	29.357753542791272	40.66768601681149	6.082762530298219	10.44030650891055	5.0990195135927845	2.047512562185564	1.4142135623730951	163.29591836734693	1.3288758357807913
1	5	B	1016.0	115.98275595999988	2.8344037520810066E-5	36.138621999185304	33.95585369269929	1.064282533616739	141.0	3.0	107.0	10919.0	0.10531496062992125	75.939432260335	28.635642126552707	2.0	0.5887850467289719	104.0	9174.0	115.0	5.438749486256857E-4	20.248456731316587	0.5602996354363777	2.23606797749979	21.18962010041709	2.8284271247461903	0.1315334104411641	0.15987215339548633	50.1944289077348	31.759480084812793	7.0710678118654755	12.041594578792296	5.656854249492381	2.1286732957408	1.0	88.21153846153847	1.303684325267059
1	6	B	653.0	93.49747459999995	1.7732831073522106E-4	30.805843601498726	25.709920264364882	1.1982084457958053	118.0	4.0	83.0	10550.0	0.12710566615620214	28.624049695032568	13.341664064126334	3.0	0.7590361445783133	69.0	9752.0	183.0	8.343003502439873E-4	15.811388300841896	0.5132593836863036	2.0	15.811388300841896	2.0	0.14285714285714285	0.14285714285714285	78.69006752597979	78.69006752597979	5.385164807134504	9.848857801796104	3.605551275463989	2.7315816776253388	0.0	141.33333333333334	1.294811320754717
2	11	B	958.0	112.81118307999988	7.083870788451811E-5	36.0	32.01562118716424	1.1244510855979637	73.0	3.0	101.0	11548.0	0.10542797494780794	18.31375520796336	8.0	2.0	0.40594059405940597	86.0	6786.0	106.0	4.931486923155348E-4	20.024984394500787	0.5562495665139108	2.23606797749979	18.027756377319946	1.0	0.1315334104411641	0.06666666666666667	26.56505117707799	90.0	6.324555320336759	11.40175425099138	4.123105625617661	2.7653315937748606	2.0	78.90697674418605	1.3433539640436192
2	13	A	794.0	102.9116881599999	5.894580240350998E-5	31.89043743820395	28.319604517012593	1.126090493920783	83.0	3.0	367.0	8807.0	0.4622166246851385	0.0	0.0	0.0	0.021798365122615803	128.0	10685.0	84.0	2.9675676690412735E-4	16.64331697709324	0.5218905199824873	4.242640687119285	17.4928556845359	3.1622776601683795	0.3	0.21271781490575853	87.51044707800085	60.94539590092286	7.810249675906654	13.601470508735444	5.830951894845301	2.3326329481056884	2.0	83.4765625	1.0062704726251754
2	16	B	860.0	108.3259017199999	1.0877974807793594E-4	34.88552708502482	29.068883707497267	1.2000986152773165	116.0	3.0	101.0	4578.0	0.11744186046511627	11.661903789690601	5.830951894845301	1.0	0.25742574257425743	162.0	10211.0	52.0	0.0028274972784410692	18.681541692269406	0.5355098017220087	4.242640687119285	20.0	4.0	0.2606233456578416	0.25	73.07248693585296	61.927513064147035	12.165525060596439	22.090722034374522	6.082762530298219	3.631692331295314	3.1622776601683795	63.03086419753087	0.8249926549799236
2	18	A	731.0	98.66904747999993	1.0075717820758219E-4	32.449961479175904	27.459060435491963	1.181757895737503	117.0	3.0	318.0	6642.0	0.43502051983584133	0.0	0.0	0.0	0.0	136.0	10642.0	105.0	0.005153732698394542	19.4164878389476	0.5983516452371671	2.8284271247461903	20.808652046684813	4.242640687119285	0.18181818181818182	0.2727272727272727	10.304846468766016	10.304846468766016	9.433981132056603	17.88854381999832	7.615773105863909	2.348880878058814	1.4142135623730951	78.25	1.34185303514377
2	25	B	799.0	102.91168815999991	9.227844369039848E-5	31.953090617340916	29.154759474226502	1.0959819663608683	116.0	3.0	121.0	10034.0	0.15143929912390489	36.08850553545474	16.1245154965971	3.0	0.4793388429752066	123.0	8603.0	104.0	0.005069905712058921	20.248456731316587	0.633693215276264	4.123105625617661	18.681541692269406	3.1622776601683795	0.25	0.21271781490575853	4.398705354995542	36.86989764584402	10.0	17.204650534085253	5.0	3.4409301068170506	2.23606797749979	69.9430894308943	1.4869231663373244
2	26	B	1105.0	121.74011527999988	9.680839336188709E-5	40.24922359499622	33.1058907144937	1.2157722606561732	130.0	3.0	115.0	8050.0	0.10407239819004525	14.560219778561036	7.280109889280518	1.0	0.2956521739130435	106.0	8836.0	113.0	8.992971039273099E-4	21.02379604162864	0.5223404121574737	1.0	20.615528128088304	1.4142135623730951	0.05555555555555555	0.08333333333333334	26.56505117707799	71.56505117707799	7.280109889280518	12.206555615733702	5.0	2.4413111231467406	1.0	83.35849056603773	1.3555907650520598
2	28	B	893.0	109.7401152799999	8.045017210263702E-5	36.05551275463989	29.732137494637012	1.2126781251816647	115.0	4.0	84.0	6481.0	0.0940649496080627	63.541165476226446	28.071337695236398	1.0	0.39285714285714285	213.0	11264.0	51.0	0.0027008641320356015	21.540659228538015	0.5974303950445415	3.605551275463989	21.840329667841555	4.0	0.19999999999999998	0.23529411764705882	14.25003269780359	19.44003482817619	13.152946437965905	25.0	6.324555320336759	3.952847075210474	2.23606797749979	52.882629107981224	0.9643998579545454
2	29	B	733.0	98.08326103999991	8.685887090263578E-5	31.064449134018133	28.30194339616981	1.0976083408541542	109.0	4.0	53.0	2514.0	0.0723055934515689	52.38611201107938	24.20743687382041	1.0	0.660377358490566	199.0	11187.0	82.0	0.007320366522311289	17.804493814764857	0.5731469351976202	2.23606797749979	16.64331697709324	1.0	0.1514456332038457	0.07142857142857142	31.82744657667311	31.607502246248913	12.529964086141668	22.847319317591726	9.848857801796104	2.3197938052700016	2.0	56.21608040201005	1.4586573701617949
3	37	B	1164.0	126.46803731999985	8.11058733156005E-5	41.012193308819754	34.0147027033899	1.205719587392792	99.0	4.0	107.0	6810.0	0.09192439862542956	21.689813947393475	9.433981132056603	2.0	0.37383177570093457	155.0	15829.0	164.0	0.0017253301537654383	27.073972741361768	0.6601444730716086	6.324555320336759	27.018512172212592	6.082762530298219	0.33333333333333337	0.31622776601683794	18.434948822922024	9.462322208025626	10.816653826391969	18.788294228055936	5.830951894845301	3.222165877352758	1.0	102.12258064516129	1.605913197296102
4	57	B	669.0	94.42640679999992	1.715107301583329E-4	31.11269837220809	26.1725046566048	1.1887550993082583	123.0	4.0	88.0	8145.0	0.13153961136023917	54.77587904455214	24.698178070456937	3.0	0.4659090909090909	173.0	7288.0	73.0	0.0056825519162023	15.620499351813308	0.5020618644176027	1.4142135623730951	16.64331697709324	3.605551275463989	0.10511766624552735	0.27653315937748607	90.0	78.69006752597979	12.529964086141668	23.323807579381203	6.708203932499369	3.476907949441413	2.23606797749979	42.127167630057805	1.7328485181119648
4	60	A	836.0	105.7401152799999	5.5767270083191024E-5	34.92849839314596	28.861739379323623	1.2102007413374583	88.0	4.0	498.0	12898.0	0.5956937799043063	0.0	0.0	0.0	0.0	101.0	6084.0	77.0	0.0010208604080032815	19.235384061671343	0.5507074436800271	2.23606797749979	18.439088914585774	1.0	0.15617376188860607	0.0625	39.80557109226521	13.240519915187207	7.0710678118654755	12.165525060596439	5.0990195135927845	2.385855756810896	1.4142135623730951	60.23762376237624	1.2782708744247206
4	64	A	904.0	109.49747459999992	6.529483211813511E-5	36.235341863986875	30.479501308256342	1.1888430029585615	152.0	3.0	574.0	16390.0	0.6349557522123894	56.0357029044876	28.0178514522438	1.0	0.041811846689895474	219.0	12194.0	87.0	0.002529068039937196	19.209372712298546	0.5301280938483462	4.47213595499958	18.601075237738275	1.4142135623730951	0.2857142857142857	0.09090909090909091	78.40782458970894	83.15722658736905	13.416407864998739	25.942243542145693	7.615773105863909	3.406383459897324	3.1622776601683795	55.68036529680365	1.5624897490569134
4	71	B	852.0	106.32590171999989	4.483376184279701E-5	33.24154027718932	30.14962686336267	1.1025522945222217	121.0	3.0	206.0	8486.0	0.24178403755868544	0.0	0.0	0.0	0.12135922330097088	67.0	4613.0	71.0	6.684015670011528E-4	18.35755975068582	0.5522475672790337	7.0	18.788294228055936	6.082762530298219	0.4666666666666667	0.40196026221723297	83.29016319224307	73.82784098421746	5.0990195135927845	8.602325267042627	4.47213595499958	1.9235384061671343	1.4142135623730951	68.85074626865672	1.031216128332972
4	72	B	658.0	94.08326103999993	1.6918865530862902E-4	30.886890422961002	26.419689627245813	1.1690860437326374	115.0	4.0	53.0	6103.0	0.08054711246200608	60.59834124653041	23.021728866442675	1.0	1.0943396226415094	120.0	6901.0	91.0	0.0023072644435579263	17.08800749063506	0.5532446697169622	2.8284271247461903	16.278820596099706	4.123105625617661	0.2102353324910547	0.3090398323477543	73.30075576600638	75.7354877019201	8.246211251235321	15.524174696260024	6.324555320336759	2.4545875417267156	2.23606797749979	57.50833333333333	1.5823793653093754
5	75	A	905.0	110.0832610399999	7.884798053369593E-5	34.655446902326915	31.827660925679098	1.0888468047730868	46.0	3.0	519.0	9613.0	0.5734806629834254	0.0	0.0	0.0	0.0	108.0	12468.0	159.0	0.0010079815395338248	20.615528128088304	0.5948712243183939	3.1622776601683795	21.2602916254693	3.605551275463989	0.2	0.2166365803419133	26.56505117707799	11.309932474020215	8.246211251235321	14.317821063276353	5.385164807134504	2.658752624303619	1.0	115.44444444444444	1.3772858517805582
5	77	B	1036.0	118.56854239999987	7.357737003696508E-5	39.05124837953327	32.01562118716424	1.2197560731756085	41.0	3.0	120.0	7208.0	0.11583011583011583	30.066592756745816	15.033296378372908	1.0	0.225	159.0	9475.0	90.0	6.114925721670832E-4	20.024984394500787	0.5127873045153626	2.23606797749979	20.223748416156685	2.0	0.1315334104411641	0.11764705882352941	66.44773632710536	86.98721249581665	8.54400374531753	15.811388300841896	6.324555320336759	2.5	1.0	59.59119496855346	1.5102902374670184
5	83	B	1248.0	130.46803731999984	6.157854968897812E-5	43.32435804486894	35.11409973215888	1.2338165687098843	44.0	3.0	170.0	14815.0	0.1362179487179487	28.601470508735446	13.601470508735444	2.0	0.24705882352941178	86.0	14692.0	252.0	9.46640808146256E-4	28.178005607210743	0.6503963792845621	7.810249675906654	29.068883707497267	8.48528137423857	0.3673632428705808	0.39999999999999997	30.904382688546093	25.709953780811276	6.324555320336759	10.295630140987	5.0	2.0591260281974	1.0	170.8372093023256	1.4750884835284508
5	90	B	686.0	95.4974745999999	7.288040243997218E-5	31.400636936215164	27.294688127912362	1.1504303250896624	51.0	4.0	63.0	5150.0	0.09183673469387756	47.20169488482379	23.600847442411894	1.0	0.38095238095238093	219.0	7675.0	53.0	5.840727172541343E-4	17.46424919657298	0.5561749983622469	2.23606797749979	19.4164878389476	3.605551275463989	0.16666666666666666	0.25	52.125016348901795	22.38013505195957	11.313708498984761	20.591260281974	6.708203932499369	3.0695638488590236	2.0	35.045662100456624	1.5123127035830617
5	91	B	876.0	107.1543288399999	3.434105275115153E-5	35.11409973215888	31.016124838541646	1.1321240133946378	55.0	3.0	165.0	11592.0	0.18835616438356165	82.49057504996271	28.0	3.0	0.6424242424242425	123.0	3361.0	36.0	6.514300663847578E-4	21.37755832643195	0.608802688649128	4.47213595499958	20.223748416156685	4.242640687119285	0.2701716134791496	0.2606233456578416	46.00508600525416	64.44003482817618	7.280109889280518	12.649110640673518	6.324555320336759	2.0	1.4142135623730951	27.32520325203252	1.317465040166617
6	93	A	801.0	102.66904747999993	7.29335486667807E-5	32.64965543462902	29.068883707497267	1.1231822922119372	127.0	3.0	303.0	9157.0	0.3782771535580524	37.94733192202055	18.973665961010276	1.0	0.06930693069306931	189.0	7187.0	68.0	0.0036484915599325532	17.4928556845359	0.5357745878684695	3.605551275463989	20.591260281974	6.082762530298219	0.23620751769642942	0.3976426261351493	76.20051460398064	51.97276928602645	13.601470508735444	25.079872407968907	4.47213595499958	5.608029957123981	3.1622776601683795	38.026455026455025	1.7882287463475721
6	94	A	1011.0	116.22539663999986	8.366405092078734E-5	37.05401462729781	33.06055050963308	1.1207924265054547	105.0	3.0	642.0	14543.0	0.6350148367952523	0.0	0.0	0.0	0.0	106.0	6903.0	97.0	5.625332193307392E-4	22.20360331117452	0.5992226087916814	5.0	21.213203435596427	4.47213595499958	0.31622776601683794	0.3028912664076914	56.309932474020215	66.61477894278624	8.06225774829855	14.142135623730951	5.0990195135927845	2.773500981126146	1.0	65.12264150943396	1.4894973200057946
6	104	B	746.0	99.74011527999993	1.7569338126756641E-4	32.55764119219941	26.30589287593181	1.2376558114089922	124.0	3.0	97.0	5788.0	0.13002680965147453	24.959611631863794	11.180339887498949	2.0	0.32989690721649484	149.0	6735.0	80.0	0.004511877919342644	19.6468827043885	0.6034492053157634	3.605551275463989	20.615528128088304	4.47213595499958	0.22803508501982758	0.2701716134791496	23.07041224982465	15.945395900922856	10.0	17.88854381999832	5.385164807134504	3.321819194149599	1.0	45.20134228187919	1.7698589458054939
7	112	B	756.0	100.42640679999991	1.2326010456973295E-4	30.886890422961002	28.653097563788805	1.0779599083205307	114.0	5.0	186.0	6678.0	0.24603174603174602	24.08318915758459	12.041594578792296	1.0	0.10752688172043011	57.0	3355.0	55.0	7.252629607231096E-4	17.029386365926403	0.5513467407281287	5.830951894845301	17.029386365926403	5.830951894845301	0.41972110157675935	0.41972110157675935	87.33699923393286	87.33699923393286	5.656854249492381	8.602325267042627	3.605551275463989	2.385855756810896	0.0	58.85964912280702	0.9344262295081966
7	115	B	934.0	111.15432883999989	7.931066130062518E-5	36.49657518178932	30.4138126514911	1.2	113.0	3.0	117.0	10490.0	0.1252676659528908	26.53811124510041	13.152946437965905	1.0	0.3504273504273504	92.0	5954.0	77.0	8.140689824708087E-4	22.20360331117452	0.6083749831478281	7.211102550927978	22.360679774997898	8.06225774829855	0.45607017003965516	0.5281760663657007	65.77225468204583	69.7174409110834	7.810249675906654	12.806248474865697	5.0	2.5612496949731396	1.0	64.71739130434783	1.1897883775613034
7	116	B	1092.0	121.63961019999986	5.053917118261317E-5	41.10960958218893	32.64965543462902	1.2591131218673468	132.0	3.0	71.0	9687.0	0.06501831501831502	18.154404651730204	9.055385138137417	1.0	0.5774647887323944	117.0	8428.0	99.0	5.070188033070262E-4	24.08318915758459	0.5858287004510699	4.0	22.80350850198276	4.47213595499958	0.23529411764705882	0.2857142857142857	49.08561677997488	75.65066795705286	6.708203932499369	13.038404810405298	5.830951894845301	2.23606797749979	2.0	72.03418803418803	1.3743474133839582
8	123	B	1361.0	134.81118307999986	1.0408721861809094E-4	42.44997055358225	39.293765408777	1.0803233060504873	48.0	3.0	204.0	19883.0	0.14988978692138133	14.422205101855956	7.211102550927978	1.0	0.22058823529411764	112.0	6941.0	94.0	2.841316168977128E-4	28.635642126552707	0.674573898476738	7.0710678118654755	28.635642126552707	7.0710678118654755	0.3333333333333333	0.3333333333333333	5.262395399595135	5.262395399595135	6.4031242374328485	11.661903789690601	5.830951894845301	2.0	0.0	61.973214285714285	1.5167843250252124
8	132	B	600.0	88.42640679999995	7.977252343657784E-5	27.784887978899608	25.553864678361276	1.0873066883862597	67.0	4.0	60.0	3222.0	0.1	8.0	4.0	1.0	0.38333333333333336	64.0	5169.0	106.0	5.345187008034962E-4	14.560219778561036	0.5240337765485452	3.605551275463989	16.278820596099706	5.656854249492381	0.27653315937748607	0.4204706649821094	86.56636963754949	75.25643716352927	5.385164807134504	9.219544457292887	4.123105625617661	2.23606797749979	2.23606797749979	80.765625	1.3124395434319984
8	133	B	672.0	94.32590171999995	1.0603903406650872E-4	31.144823004794873	26.076809620810597	1.1943494414262912	60.0	4.0	73.0	7174.0	0.10863095238095238	55.191507681859775	25.179356624028344	4.0	0.6164383561643836	142.0	5389.0	44.0	0.0020222427442396517	17.029386365926403	0.5467806435536544	2.23606797749979	17.11724276862369	2.0	0.14285714285714285	0.125	34.15969454566944	7.594643368591445	8.54400374531753	15.811388300841896	7.280109889280518	2.171861213815347	1.0	37.95070422535211	1.159398775282984
9	138	A	604.0	88.42640679999995	1.1701089935611555E-4	29.017236257093817	25.019992006393608	1.1597620115017924	133.0	3.0	238.0	10358.0	0.39403973509933776	22.48099351490321	10.295630140987	2.0	0.19747899159663865	100.0	7313.0	109.0	0.002001947537346512	17.26267650163207	0.5949111193321134	4.242640687119285	17.72004514666935	5.830951894845301	0.3	0.41972110157675935	48.81407483429035	62.850318302216834	6.708203932499369	12.806248474865697	5.0	2.5612496949731396	2.0	73.13	1.4904963763161494
9	142	B	1098.0	121.15432883999988	1.0065529198973033E-4	39.21734310225516	34.785054261852174	1.127419345303818	108.0	4.0	106.0	11447.0	0.0965391621129326	29.473274355548757	13.152946437965905	2.0	0.5094339622641509	253.0	22901.0	138.0	0.0036070550269963896	21.02379604162864	0.536084149984645	3.1622776601683795	21.213203435596427	4.47213595499958	0.17541160386140586	0.2630668208823282	51.34019174590991	83.65980825409008	14.212670403551895	24.413111231467404	7.211102550927978	3.3854893976408285	3.1622776601683795	90.51778656126483	1.5245622461901227
9	145	A	857.0	106.32590171999992	6.93098277877649E-5	35.0	29.206163733020468	1.1983771754463262	150.0	4.0	261.0	12792.0	0.3045507584597433	65.73522898517099	25.0	2.0	0.20689655172413793	222.0	21218.0	156.0	0.003392687841086944	21.633307652783937	0.6180945043652554	4.47213595499958	20.518284528683193	4.123105625617661	0.25	0.25	8.972626614896399	40.42607874009915	11.40175425099138	20.223748416156685	6.082762530298219	3.3247637591344827	3.605551275463989	95.57657657657657	1.6321990762560092
10	146	B	875.0	107.74011527999987	5.7684194574333776E-5	34.23448553724738	30.265491900843113	1.1311392410011913	107.0	3.0	97.0	4962.0	0.11085714285714286	71.24967280476004	28.178005607210743	2.0	0.5154639175257731	98.0	9268.0	129.0	3.7547838919861897E-4	20.024984394500787	0.584936039792783	4.242640687119285	19.1049731745428	4.47213595499958	0.2727272727272727	0.2857142857142857	51.709836807756915	70.14478563067894	6.324555320336759	11.661903789690601	5.0	2.3323807579381204	1.4142135623730951	94.57142857142857	1.3640483383685802
10	148	B	775.0	100.66904747999993	8.554358503346163E-5	32.55764119219941	28.319604517012593	1.1496502775185606	110.0	3.0	144.0	6296.0	0.18580645161290324	18.867962264113206	9.433981132056603	1.0	0.1875	67.0	10646.0	186.0	3.873258796410978E-4	19.235384061671343	0.590810124975516	5.385164807134504	18.788294228055936	5.830951894845301	0.35355339059327373	0.3819983596576246	64.31185656435267	73.47420361007437	5.0990195135927845	9.848857801796104	4.47213595499958	2.2022715545545237	1.0	158.8955223880597	1.170580499718204
10	151	B	839.0	104.9116881599999	4.082688559641278E-5	33.0	31.0	1.064516129032258	126.0	3.0	54.0	3936.0	0.06436233611442194	56.88593423634266	24.758836806279895	1.0	0.7592592592592593	103.0	11205.0	149.0	6.16540529583058E-4	20.396078054371138	0.61806297134458	5.0	19.4164878389476	4.47213595499958	0.31622776601683794	0.2857142857142857	53.13010235415598	63.43494882292201	7.0710678118654755	12.36931687685298	6.082762530298219	2.033503168213695	1.0	108.7864077669903	1.3696564033913432
10	153	B	698.0	96.08326103999991	7.846737065877093E-5	29.832867780352597	27.892651361962706	1.069560128695251	114.0	3.0	85.0	4664.0	0.12177650429799428	16.1245154965971	8.06225774829855	1.0	0.3058823529411765	88.0	14362.0	195.0	7.676887234585989E-4	18.027756377319946	0.6042917667202182	3.605551275463989	18.973665961010276	4.47213595499958	0.23620751769642942	0.2857142857142857	22.38013505195957	15.255118703057775	6.324555320336759	10.770329614269007	4.47213595499958	2.408318915758459	1.0	163.20454545454547	1.1948196629995822
10	155	B	958.0	113.15432883999989	4.5548699161097105E-5	36.05551275463989	31.622776601683793	1.140175425099138	104.0	3.0	193.0	10571.0	0.20146137787056367	12.165525060596439	6.082762530298219	1.0	0.12435233160621761	126.0	17392.0	149.0	9.505558978311627E-4	22.47220505424423	0.6232668276601431	6.324555320336759	23.08679276123039	7.615773105863909	0.4	0.47140452079103173	52.125016348901795	56.88865803962797	7.280109889280518	13.038404810405298	7.211102550927978	1.8081014266989477	1.4142135623730951	138.03174603174602	1.079461821527139
11	166	B	638.0	91.84062035999993	1.7766752217864362E-4	29.68164415931166	26.076809620810597	1.1382390940809042	82.0	3.0	60.0	5565.0	0.09404388714733543	23.185970703244948	10.816653826391969	2.0	0.6	60.0	7945.0	189.0	4.896076391621235E-4	18.439088914585774	0.6212286898804124	4.123105625617661	18.384776310850235	5.0	0.3090398323477543	0.38461538461538464	44.356254285824626	58.39249775375109	5.385164807134504	9.486832980505138	3.1622776601683795	3.0	1.4142135623730951	132.41666666666666	1.4273127753303967
12	176	B	1372.0	135.88225087999984	6.054970932598617E-5	41.23105625617661	41.23105625617661	1.0	85.0	4.0	203.0	9501.0	0.14795918367346939	19.72947366762442	9.486832980505138	1.0	0.3793103448275862	115.0	14352.0	186.0	8.276648524720711E-4	27.65863337187866	0.6708203932499368	7.0710678118654755	27.892651361962706	7.280109889280518	0.3676073110469039	0.37054783696827226	5.906141113770502	1.909152432996379	7.615773105863909	12.36931687685298	6.324555320336759	1.9557607215607944	1.0	124.8	1.4903846153846154
13	182	B	812.0	104.32590171999993	5.692857167283786E-5	33.61547262794322	29.154759474226502	1.153001198917799	86.0	4.0	159.0	7461.0	0.1958128078817734	50.67112526628216	19.924858845171276	1.0	0.3710691823899371	225.0	19619.0	126.0	0.00266639699159217	18.601075237738275	0.553348615490711	3.0	17.4928556845359	1.0	0.1875	0.0625	61.92751306414705	61.92751306414705	10.44030650891055	18.24828759089466	9.219544457292887	1.9793046907496403	2.0	87.19555555555556	1.4450277791936388
13	188	B	1217.0	128.81118307999986	5.312403445700619E-5	41.773197148410844	34.713109915419565	1.2033838872458726	115.0	4.0	98.0	8467.0	0.08052588331963846	0.0	0.0	0.0	0.19387755102040816	91.0	13049.0	192.0	5.485331301461067E-4	26.248809496813376	0.6283648676340768	6.324555320336759	27.018512172212592	7.280109889280518	0.33333333333333337	0.38969534791087906	30.379126011368328	32.868678933367505	6.4031242374328485	11.40175425099138	5.0	2.2803508501982757	1.0	143.3956043956044	1.3389531764886198
13	190	B	1579.0	145.53910511999993	8.157293827074526E-5	44.384682042344295	42.720018726587654	1.0389668208342944	92.0	3.0	321.0	14906.0	0.2032932235592147	28.980436499538477	14.212670403551895	2.0	0.19937694704049844	132.0	14836.0	167.0	5.419915792655216E-4	28.160255680657446	0.6344588805162946	5.830951894845301	29.410882339705484	7.211102550927978	0.25	0.3132302787841077	18.159490466786764	20.885801460693017	7.810249675906654	14.212670403551895	5.656854249492381	2.5124689052802225	1.4142135623730951	112.39393939393939	1.485845241304934
13	191	B	1052.0	117.98275595999988	3.7562024808793316E-5	37.8549864614954	33.734255586866	1.1221527139977487	113.0	3.0	184.0	10524.0	0.17490494296577946	21.030036747370193	9.486832980505138	2.0	0.2717391304347826	101.0	15507.0	183.0	5.383892513877535E-4	23.021728866442675	0.6081557812696478	5.0	24.020824298928627	5.830951894845301	0.2808279781508652	0.33333333333333337	48.75855568547199	42.852414571701495	6.708203932499369	11.704699910719626	6.324555320336759	1.8506755523321747	1.0	153.53465346534654	1.1919133294641129
14	192	B	927.0	110.91168815999988	6.953417194554143E-5	36.68787265568828	30.364452901377952	1.2082507389429489	163.0	4.0	144.0	13854.0	0.1553398058252427	77.09392397747244	28.0178514522438	1.0	0.6597222222222222	96.0	8140.0	119.0	4.5547715302352823E-4	20.12461179749811	0.5485358059968594	3.1622776601683795	21.470910553583888	4.47213595499958	0.18864566947613626	0.2630668208823282	52.125016348901795	43.994913994745815	6.708203932499369	11.40175425099138	5.0	2.2803508501982757	1.4142135623730951	84.79166666666667	1.4034398034398035
14	193	A	673.0	93.25483391999995	4.6036079185211717E-5	30.463092423455635	26.832815729997478	1.1352924243950935	130.0	3.0	191.0	13058.0	0.2838038632986627	66.83749904742382	22.02271554554524	1.0	0.6020942408376964	90.0	4856.0	61.0	0.0019276273880670437	15.811388300841896	0.5190342490858748	3.1622776601683795	15.811388300841896	3.1622776601683795	0.25	0.25	85.23635830927383	85.23635830927383	7.810249675906654	13.45362404707371	5.0	2.690724809414742	0.0	53.955555555555556	1.1305601317957166
14	196	B	1574.0	146.61017291999988	9.782857332419156E-5	46.32493928760188	41.88078318274385	1.1061144459850778	105.0	3.0	241.0	22064.0	0.1531130876747141	41.45026406715914	20.248456731316587	3.0	0.2697095435684647	166.0	18467.0	165.0	0.0018247448179899073	33.61547262794322	0.7256452603045258	11.045361017187261	30.675723300355934	9.219544457292887	0.5	0.40864912344256077	29.185915816110054	46.909152432996365	10.295630140987	19.313207915827967	6.708203932499369	2.8790430508918914	3.605551275463989	111.24698795180723	1.4831862240753777
14	198	B	920.0	110.56854239999988	4.584825452752997E-5	35.510561809129406	31.906112267087632	1.1129705027008225	137.0	3.0	77.0	8304.0	0.08369565217391305	10.198039027185569	5.0990195135927845	1.0	0.44155844155844154	92.0	7039.0	111.0	0.0012813669435086034	22.627416997969522	0.6372024503468217	6.082762530298219	23.430749027719962	8.0	0.3736611319222725	0.5	49.57392125990086	59.03624346792648	6.4031242374328485	12.529964086141668	4.47213595499958	2.80178514522438	2.23606797749979	76.51086956521739	1.4507742577070606
14	199	B	949.0	112.81118307999985	8.526583805523089E-5	36.345563690772494	31.25699921617557	1.162797600607917	102.0	3.0	150.0	11630.0	0.15806111696522657	12.806248474865697	6.4031242374328485	1.0	0.2	139.0	17579.0	181.0	0.0026421275028813743	21.0	0.5777871593536884	4.242640687119285	20.09975124224178	5.385164807134504	0.2606233456578416	0.33333333333333337	54.46232220802562	77.6609127216738	10.198039027185569	17.26267650163207	5.0990195135927845	3.385489397640829	2.23606797749979	126.46762589928058	1.4311963137834915
15	200	B	830.0	104.66904747999992	6.840846686245374E-5	34.058772731852805	30.479501308256342	1.117432086155127	132.0	3.0	110.0	6546.0	0.13253012048192772	56.191502642477175	21.18962010041709	2.0	0.8090909090909091	194.0	26599.0	226.0	0.002902849508555775	20.0	0.5872202195147035	3.1622776601683795	21.213203435596427	4.47213595499958	0.2	0.2701716134791496	21.801409486351815	23.198590513648192	11.40175425099138	18.384776310850235	8.54400374531753	2.151775310366157	3.1622776601683795	137.10824742268042	1.648332644084364
15	204	B	941.0	111.9827559599999	8.217155496924682E-5	35.608987629529715	31.240998703626616	1.1398159184135186	91.0	4.0	110.0	13091.0	0.11689691817215728	53.05673290464377	25.0	2.0	0.5272727272727272	85.0	5824.0	64.0	8.062049921508907E-4	20.808652046684813	0.584365168231536	3.1622776601683795	21.095023109728988	4.0	0.17541160386140586	0.23529411764705882	19.722277764447043	38.15722658736905	7.615773105863909	13.0	3.1622776601683795	4.110960958218893	1.4142135623730951	68.51764705882353	0.9340659340659341
15	205	A	908.0	109.1543288399999	6.156905656241108E-5	34.92849839314596	31.38470965295043	1.112914498154753	114.0	3.0	536.0	18763.0	0.5903083700440529	65.3160624214809	28.0178514522438	2.0	0.08022388059701492	143.0	11598.0	91.0	0.001498882123237351	19.4164878389476	0.5558924297403438	4.242640687119285	23.345235059857504	7.615773105863909	0.2606233456578416	0.46008567910421677	68.62937773065681	46.827968244305	9.848857801796104	17.46424919657298	6.324555320336759	2.761340254296815	4.0	81.1048951048951	1.1220037937575444
15	208	A	934.0	111.39696951999987	5.744050002253561E-5	36.345563690772494	31.25699921617557	1.162797600607917	159.0	3.0	253.0	12949.0	0.2708779443254818	47.00448416613687	21.095023109728988	2.0	0.32806324110671936	90.0	9169.0	142.0	0.001113078790708462	18.681541692269406	0.5139978527011352	3.0	18.681541692269406	3.0	0.17647058823529413	0.17647058823529413	83.6598082540901	83.6598082540901	6.4031242374328485	12.206555615733702	5.0	2.4413111231467406	0.0	101.87777777777778	1.393827025847966
16	211	B	1248.0	130.22539663999987	8.161125532796969E-5	42.01190307520001	37.05401462729781	1.1338016540925557	108.0	4.0	182.0	12085.0	0.14583333333333334	16.334208176545637	7.211102550927978	2.0	0.21428571428571427	330.0	15964.0	86.0	0.0033412676451718124	26.1725046566048	0.6229783166393777	5.830951894845301	25.0	4.0	0.27641362915388684	0.19047619047619047	30.963756532073518	-0.0	14.317821063276353	23.08679276123039	12.649110640673518	1.8251712248443979	3.1622776601683795	48.375757575757575	1.777749937359058
16	212	B	647.0	93.25483391999992	1.4466164153980633E-4	31.304951684997057	25.942243542145693	1.206717207559135	123.0	3.0	113.0	7919.0	0.17465224111282843	21.280801557483787	10.198039027185569	1.0	0.4690265486725664	136.0	12589.0	179.0	0.003150449246273895	17.0	0.5430450802499489	1.4142135623730951	19.4164878389476	4.47213595499958	0.09090909090909091	0.3028912664076914	18.434948822922024	36.86989764584402	9.055385138137417	17.08800749063506	4.123105625617661	4.144450577366714	3.1622776601683795	92.56617647058823	1.9337516879815713
16	215	B	745.0	100.08326103999995	1.2690674288687716E-4	34.17601498127012	26.0	1.3144621146642355	113.0	4.0	106.0	4109.0	0.14228187919463087	0.0	0.0	0.0	0.12264150943396226	69.0	10639.0	220.0	4.016581570334454E-4	22.47220505424423	0.6575431648938571	6.708203932499369	22.47220505424423	6.708203932499369	0.5	0.5	42.87890360333853	42.87890360333853	5.0	9.219544457292887	4.123105625617661	2.23606797749979	0.0	154.18840579710144	1.4268258294952534
16	225	B	1172.0	129.29646443999985	4.4936681281192934E-4	39.698866482558415	36.124783736376884	1.0989371388978726	138.0	8.0	161.0	10214.0	0.13737201365187712	25.002022304746966	11.313708498984761	3.0	0.2732919254658385	321.0	23436.0	118.0	0.004784860425998383	24.596747752497688	0.6195831249565829	7.280109889280518	26.248809496813376	6.4031242374328485	0.38969534791087906	0.35963528668941347	56.85977912094798	2.254574965935028	15.0	26.0	7.615773105863909	3.4139672543527864	6.324555320336759	73.00934579439253	1.6162314388120838
