# Supplementary material for: Exploiting Single-Cell Quantitative Data to Map Genetic Variants Having Probabilistic Effects
Source: PLoS Genet. 2016 Aug 1;12(8):e1006213. doi: 10.1371/journal.pgen.1006213 (PMC4968810; doi:10.1371/journal.pgen.1006213)
Supplement: S1 Dataset — (ZIP) [file pgen.1006213.s007.zip › data/2014-10-07_morpho/segregants/gaelA3-3_A1B.xls]

image_number	cell_id	Cgroup	Agroup	Dgroup	C11-1_A1B	C11-2_A1B	C12-1_A1B	C12-2_A1B	C13_A1B	C101_A1B	C102_A1B	C103_A1B	C104_A1B	C105_A1B	C106_A1B	C107_A1B	C108_A1B	C109_A1B	C110_A1B	C111_A1B	C112_A1B	C113_A1B	C114_A1B	C115_A1B	C116_A1B	C117_A1B	C118_A1B	C126_A1B	C127_A1B	C128_A1B	A7-1_A1B	A7-2_A1B	A8-1_A1B	A8-2_A1B	A9_A1B	A101_A1B	A102_A1B	A103_A1B	A104_A1B	A120_A1B	A121_A1B	A122_A1B	A123_A1B	D14-3_A1B	D15-3_A1B	D16-3_A1B	D17-3_A1B	D104_A1B	D107_A1B
1	2	medium	iso	A1	1020.0	373.0	102.66904747999993	55.870057640000006	1.4456881552324396E-4	1393.0	160.95331867999997	38.0	32.01562118716424	35.537677791974374	54.78240703180728	20.808652046684813	21.332068719035412	13.601470508735444	27.0	27.330408330506064	17.204650534085253	33.04903560355823	0.9754633889828259	1.1869205903534061	0.8218438511479368	0.5441762538109022	0.3656862745098039	159.0	4.0	36.235341863986875	14.0	243.0	876.0	20724.0	0.25	0.18449389806173727	0.9455252918287937	-1.0	0.15182971209453286	67.89957112620885	28.69180601295413	3.0	0.3540856031128405	93.0	9587.0	133.0	5.600707279204459E-4	27.073972741361768	0.7124729668779413
1	7	small	api	A1	1259.0	205.0	114.56854239999988	40.041630520000005	2.4825393128150273E-5	1464.0	157.43860003999993	42.1070065428546	36.05551275463989	57.91593546330246	61.1392426511932	14.317821063276353	17.66495170123997	13.92838827718412	28.35632589518804	16.58553586713435	18.35755975068582	32.377799904454484	0.8105213818541791	1.1678382395889226	0.6940356586880401	0.3494993449440974	0.16282764098490865	122.0	3.0	38.07886552931954	83.0	166.0	3661.0	8125.0	0.6428571428571429	0.17008196721311475	0.6666666666666666	-1.0	0.04729890441776106	44.836625312588666	16.04536101718726	2.0	0.39759036144578314	115.0	12604.0	153.0	4.3740279121722725E-4	25.632011235952593	0.6087350619395253
2	14	medium	iso	A1	1230.0	365.0	112.56854239999987	55.870057640000006	5.1022536809606966E-5	1595.0	170.85281359999996	42.638011210655684	34.828149534535996	42.27368900609374	65.85445803957835	20.12461179749811	22.52003297339509	15.231546211727817	30.606493195767698	21.27589349141894	18.027756377319946	33.54101966249685	0.8936315422483215	1.2242399260510621	0.7299480463203328	0.49632034357762167	0.2967479674796748	152.0	4.0	38.2099463490856	33.0	181.0	1764.0	11379.0	0.4	0.1341692789968652	0.8457943925233645	-1.0	0.1813938414239932	60.146740876216796	22.756674148869426	1.0	0.308411214953271	101.0	7610.0	91.0	6.444501668939035E-4	29.206163733020468	0.6849795031181366
2	19	small	api	A1	870.0	190.0	95.49747459999992	38.798989840000004	6.802499868785388E-5	1060.0	136.71067799999986	35.510561809129406	30.528675044947494	12.528807709151522	15.244714530389672	13.601470508735444	17.907356297318426	12.36931687685298	6.955677055396482	28.56330969870624	15.811388300841896	26.453253666595682	0.7595465395845296	1.163187126753685	0.6529874016954884	0.4062828886576655	0.21839080459770116	165.0	3.0	34.17601498127012	68.0	114.0	4326.0	8338.0	0.6923076923076923	0.17169811320754716	0.6263736263736264	-1.0	0.040368924722383445	87.14322264327325	39.47294695494665	3.0	0.6263736263736264	103.0	9269.0	91.0	7.966258561392356E-4	23.769728648009426	0.6693706727528729
2	20	small	api	A1	1176.0	202.0	110.81118307999988	41.041630520000005	4.767880763357312E-5	1378.0	154.26702715999994	40.80441152620633	35.805027579936315	39.88958243896877	46.37798324630495	15.132745950421556	16.75255026213461	13.0	22.056438662814234	23.739682872812686	17.46424919657298	30.468616007560183	0.9033099864577481	1.1396279875810365	0.7926358393278015	0.3703744457846831	0.1717687074829932	117.0	3.0	37.69615364994153	76.0	125.0	4974.0	9881.0	0.9285714285714286	0.14586357039187228	0.6218905472636815	-1.0	0.05348976473879632	45.90791131155766	12.534393703298129	3.0	0.5074626865671642	107.0	11863.0	157.0	4.6633458347570086E-4	29.154759474226502	0.7145001823026433
2	21	small	api	A1	1175.0	167.0	110.66904747999992	34.970562720000004	4.5186073131896234E-5	1342.0	147.6396101999999	40.162171256046406	35.11409973215888	34.31720503890807	38.642720339442235	13.038404810405298	15.893361271466024	13.892443989449804	18.300803393176754	25.63072973150283	17.804493814764857	29.3065062252229	0.8203679880991354	1.1437619521045077	0.7172541336854829	0.315992262663324	0.14212765957446807	147.0	9.0	38.948684188300895	102.0	70.0	6473.0	3907.0	0.5384615384615384	0.12816691505216096	0.4069767441860465	0.050699111691859707	-1.0	27.001023381278	11.85176252669931	2.0	0.37790697674418605	97.0	7482.0	99.0	4.423977135363769E-4	23.323807579381203	0.5807407032524371
2	31	medium	F	A1	1191.0	451.0	109.98275595999989	62.52691188000001	5.816734579609472E-5	1642.0	175.33809495999995	41.617304093369626	35.805027579936315	32.40227197984771	52.179844829307484	22.02271554554524	24.224157382638587	15.033296378372908	27.248281086536462	29.24170349157045	18.384776310850235	34.49414285724903	0.9091220469583343	1.1623312955270637	0.7821539783509738	0.5685155944150071	0.3786733837111671	107.0	4.0	39.35733730830886	63.0	291.0	2255.0	13665.0	0.5	0.21559074299634592	0.8220338983050848	-1.0	0.09927164308204041	52.06724043477867	17.804493814764857	1.0	0.2598870056497175	207.0	15115.0	96.0	9.723652461297385E-4	30.01666203960727	0.7212543602599538
3	38	medium	iso	A1	829.0	356.0	91.84062035999995	57.11269832000001	1.3577737352874568E-4	1185.0	151.78174579999992	35.22782990761707	28.160255680657446	26.36366086581024	43.389699397501005	20.0	21.83401195821799	12.806248474865697	20.239679874400466	27.521056938851856	14.866068747318506	29.46280991735538	0.9160020631239192	1.2509769196383453	0.7322293870847221	0.621867514571741	0.4294330518697226	149.0	3.0	32.89376840679705	19.0	242.0	952.0	14987.0	0.09090909090909091	0.22025316455696203	0.9272030651340997	-1.0	0.1917588683342076	104.30696535400651	45.82234526700866	2.0	0.36398467432950193	106.0	16277.0	179.0	7.781770326857032E-4	23.194827009486403	0.6584233848725137
4	53	small	api	A1	826.0	52.0	88.91168815999994	19.556349160000003	3.511953133787802E-5	878.0	110.4680373199999	33.97057550292606	30.4138126514911	38.42483029802597	33.151733761585575	6.082762530298219	-1.0	14.035668847618199	12.039831352423533	16.209740148308228	14.035668847618199	22.016370574265235	-1.0	1.1169456421722446	-1.0	0.219952512034274	0.06295399515738499	93.0	4.0	31.622776601683793	48.0	11.0	2716.0	758.0	0.26666666666666666	0.06719817767653759	0.1864406779661017	0.05648219852969379	-1.0	33.12090485178685	15.620499351813308	1.0	0.4576271186440678	96.0	12440.0	177.0	4.6543384909439485E-4	23.345235059857504	0.6872192982967468
4	55	small	N	A1	983.0	241.0	103.49747459999992	48.455844080000006	9.561239825451343E-5	1224.0	154.36753223999995	38.07886552931954	30.805843601498726	32.09758747273206	45.27880937844474	15.264337522473747	21.341850827076676	10.816653826391969	19.118216624375602	25.77433068449946	16.76305461424021	26.906628853174055	0.7152302603065563	1.2360922824222538	0.5786220579785409	0.46818383025550697	0.2451678535096643	128.0	3.0	36.40054944640259	-1.0	-1.0	-1.0	-1.0	-1.0	-1.0	-1.0	-1.0	-1.0	-1.0	-1.0	-1.0	-1.0	83.0	13541.0	210.0	3.7767223722026655E-4	29.120439557122072	0.7647402083105717
4	56	small	api	A1	981.0	101.0	100.56854239999994	27.556349160000003	4.320734928366839E-5	1082.0	130.95331867999988	36.6742416417845	32.202484376209235	29.744881296942225	25.866356794094518	9.0	14.338914890046986	11.045361017187261	12.461062029959491	24.09751964892803	18.027756377319946	28.562500000000004	0.6276625580815138	1.1388637352737585	0.5511305160056196	0.2740056532826911	0.10295616717635066	116.0	3.0	36.22154055254967	83.0	54.0	8320.0	5419.0	0.75	0.1266173752310536	0.39416058394160586	0.055038161396557046	-1.0	21.86387347175358	9.242640687119284	2.0	0.48175182481751827	98.0	11525.0	163.0	9.48376605385891E-4	24.351591323771842	0.6639971335092872
4	59	small	api	A1	925.0	51.0	96.25483391999991	20.313708480000003	8.223170241766871E-5	976.0	118.56854239999986	35.84689665786984	31.76476034853718	33.171828377081624	30.141385552075345	6.0	-1.0	13.341664064126334	11.660702570419918	18.479597943103396	15.033296378372908	23.22222222222222	-1.0	1.12851147827157	-1.0	0.2110409176632448	0.055135135135135134	112.0	5.0	33.37663853655727	102.0	33.0	7802.0	2311.0	0.7142857142857143	0.13831967213114754	0.24444444444444444	0.06951588910322154	-1.0	25.43781247369655	9.602325267042627	3.0	0.4444444444444444	94.0	7228.0	88.0	5.798455607905193E-4	22.02271554554524	0.6143548702621197
4	63	large	api	B	964.0	478.0	99.25483391999992	66.52691188	7.161208015838333E-5	1442.0	168.61017291999997	37.94733192202055	30.675723300355934	35.78897345918334	49.39870535499553	23.323807579381203	24.339777662376203	13.038404810405298	27.5118156434649	28.65458106377563	16.76305461424021	36.235201060824366	0.9582588593417819	1.2370476663407721	0.7746337391964396	0.6702636965129692	0.495850622406639	120.0	3.0	35.11409973215888	105.0	375.0	3959.0	17008.0	0.75	0.332871012482663	0.78125	-1.0	0.23294513058879027	74.60089977004716	30.233141665339566	2.0	0.16458333333333333	208.0	9329.0	88.0	0.009962338050979621	27.16615541441225	0.7158910531638176
4	67	small	api	A1	1059.0	256.0	105.56854239999991	47.455844080000006	5.0105622970471056E-5	1315.0	155.43860003999993	37.73592452822641	34.132096331752024	37.438571572333046	47.986636990475176	17.26267650163207	17.629637306014878	12.165525060596439	23.213953572139285	24.786054503572714	17.08800749063506	31.244017800474573	0.9791850054534241	1.1055847306138609	0.8856716073762569	0.44952637406121887	0.24173748819641172	128.0	3.0	36.235341863986875	57.0	174.0	3191.0	12039.0	0.6153846153846154	0.17566539923954372	0.7532467532467533	-1.0	0.1463913636714661	54.18641552861498	20.96319611387256	2.0	0.31601731601731603	99.0	11405.0	150.0	5.005432458752231E-4	25.612496949731394	0.678729811709616
4	68	medium	F	A1	874.0	222.0	93.66904747999995	42.213203400000005	4.946304713906906E-5	1096.0	138.71067799999992	35.35533905932738	30.886890422961002	29.357753542791272	40.04972776570827	15.297058540778355	17.57697161959496	12.36931687685298	17.73423807215861	24.962046662581688	16.0	27.56107961226444	0.870289767306961	1.1446713662390753	0.7602966169813257	0.4506633144637592	0.2540045766590389	100.0	3.0	33.37663853655727	81.0	138.0	3614.0	6696.0	0.9230769230769231	0.19981751824817517	0.6301369863013698	-1.0	0.03811167830564291	26.872038964529388	10.816653826391969	1.0	0.2146118721461187	120.0	13604.0	175.0	4.5104583581673675E-4	22.47220505424423	0.635609943282828
4	69	medium	iso	A1	1034.0	407.0	103.5685423999999	62.76955256000001	5.501265019726468E-5	1441.0	168.75230851999996	39.698866482558415	31.240998703626616	40.91438322002512	51.69868108758772	21.37755832643195	23.008732610702655	13.341664064126334	27.91011679103726	26.631671026042365	17.0	35.56506700553544	0.9291062957760674	1.27072975032485	0.7311596313366789	0.6060677412797119	0.39361702127659576	114.0	3.0	36.22154055254967	52.0	313.0	2039.0	15813.0	0.5714285714285714	0.2532963219986121	0.8575342465753425	-1.0	0.1590725266077492	40.71846695306773	16.64331697709324	1.0	0.24383561643835616	112.0	10642.0	116.0	0.0012426941677942042	21.540659228538015	0.5426013671700637
5	78	small	api	A1	1141.0	84.0	110.15432883999988	26.970562720000004	3.786277650911473E-5	1225.0	139.53910511999987	39.293765408777	35.17101079013795	81.9662739712862	87.78524487268078	9.219544457292887	-1.0	11.180339887498949	26.161911165947384	3.269738270708055	17.11724276862369	26.18146879032345	-1.0	1.1172202483243696	-1.0	0.2448434210803915	0.0736196319018405	51.0	3.0	35.6931365951495	115.0	61.0	7748.0	3801.0	0.8333333333333334	0.1436734693877551	0.3465909090909091	0.029317742140730317	-1.0	36.84080183755664	13.111328169932218	3.0	0.48295454545454547	104.0	9833.0	128.0	2.6426660319757206E-4	14.866068747318506	0.3783314882823088
5	81	small	api	A1	919.0	85.0	92.59797967999995	23.899494920000002	9.54165333147208E-5	1004.0	118.91168815999991	37.48332962798263	30.4138126514911	36.0273733851036	49.825216927109835	5.830951894845301	23.80824496593249	18.35755975068582	12.805692684292994	14.795908857482155	14.142135623730951	16.759622212729	0.24491313421837188	1.2324442863346476	0.19872146508687713	0.25809952876501047	0.09249183895538629	53.0	4.0	33.28663395418648	77.0	45.0	3995.0	2395.0	0.35294117647058826	0.12151394422310757	0.36885245901639346	0.04545737402626138	-1.0	29.956936179585533	12.727922061357855	2.0	0.38524590163934425	91.0	10708.0	174.0	6.855777866660147E-4	25.495097567963924	0.6801716341904411
5	84	medium	iso	A1	967.0	312.0	98.01219323999995	51.870057640000006	8.508189178660312E-5	1279.0	151.88225087999993	36.76955262170047	32.31098884280702	32.92471141680646	52.09575395128617	18.681541692269406	20.209299854601827	14.560219778561036	23.33452377915607	24.51178463937085	15.811388300841896	29.57336304790987	0.9244032117231148	1.1379890847842622	0.8123128983248212	0.529220456407777	0.32264736297828334	58.0	3.0	34.713109915419565	14.0	130.0	1071.0	14230.0	0.06666666666666667	0.1125879593432369	0.9027777777777778	-1.0	0.22926238162037033	95.8220041363351	31.388853019070844	2.0	0.7083333333333334	110.0	12769.0	185.0	0.0035272871846931623	24.166091947189145	0.6572310573321178
5	87	small	api	A1	1251.0	166.0	115.0538237599999	36.55634916	4.601403162739468E-5	1417.0	154.02438647999992	40.70626487409524	36.6742416417845	54.46232220802562	66.93954530647292	12.041594578792296	19.00189027528759	13.038404810405298	26.040217722716328	15.105970163233167	19.235384061671343	28.301752225099406	0.633705089564309	1.1099415571204856	0.5709355465600605	0.31773258780391217	0.13269384492406075	63.0	3.0	39.05124837953327	138.0	120.0	6293.0	5217.0	0.7142857142857143	0.18207480592801695	0.46511627906976744	0.019578725974134816	-1.0	37.306189738160555	15.143687229997518	2.0	0.32558139534883723	100.0	13507.0	196.0	5.69652017359949E-4	24.08318915758459	0.5916334803027019
5	88	medium	iso	A1	1249.0	338.0	112.63961019999986	54.69848476000001	4.05330175783688E-5	1587.0	170.16652207999994	42.485291572496	37.589892258425	58.87499873551018	69.44395478041653	19.1049731745428	21.02660905323156	15.132745950421556	33.09380606699689	16.60020719692654	17.029386365926403	35.34420037290418	0.9086093305000396	1.1302317995597286	0.803914144739141	0.4856061261476211	0.27061649319455566	63.0	4.0	37.656340767525464	139.0	255.0	6780.0	14583.0	0.4375	0.24826717076244487	0.6472081218274112	-1.0	0.0967748573103931	72.91072515355843	24.977703876709214	2.0	0.434010152284264	118.0	10851.0	125.0	3.1032667421549456E-4	26.627053911388696	0.626735816699124
5	89	small	api	A1	1320.0	324.0	120.56854239999987	53.284271200000006	5.237111292098591E-5	1644.0	176.26702716	44.10215414239989	37.05401462729781	31.675468738109203	41.09950625761812	18.384776310850235	20.9637083885015	12.727922061357855	22.470557714713777	30.280119746415252	20.0	34.1825765929692	0.8769811127946333	1.1902125744266774	0.7368272959282698	0.4419417381958834	0.24545454545454545	69.0	3.0	42.5440947723653	65.0	237.0	1729.0	7587.0	0.4	0.18369829683698297	0.7847682119205298	-1.0	0.10132033293980378	0.0	0.0	0.0	0.046357615894039736	154.0	7919.0	84.0	6.414657999792743E-4	30.01666203960727	0.6806166869465724
6	95	small	api	A1	1251.0	166.0	112.91168815999991	34.213203400000005	4.4924932337687474E-5	1417.0	149.53910511999993	43.104524124504614	36.124783736376884	38.140239994474186	55.33110484433969	12.806248474865697	16.354661166434987	15.620499351813308	22.016250481245894	20.761369963434994	17.204650534085253	26.769008375875654	0.7830335550545204	1.193211963262199	0.6562401142155285	0.30300851893666375	0.13269384492406075	110.0	4.0	38.948684188300895	78.0	125.0	4509.0	7605.0	0.7692307692307693	0.1432604093154552	0.6157635467980296	-1.0	0.04880040864358191	43.2029939686053	16.1265820358323	3.0	0.33497536945812806	99.0	7352.0	100.0	8.299395326394116E-4	24.020824298928627	0.5572692144691365
6	97	medium	E	A1	1041.0	318.0	102.3259017199999	51.455844080000006	5.816559587026531E-5	1359.0	156.61017291999997	37.21558813185679	33.61547262794322	32.53758366265549	60.057476093605686	18.35755975068582	21.005438528265902	13.416407864998739	26.38679245161254	23.59032725129113	18.027756377319946	30.451222424279518	0.8739431802855735	1.1070969771497705	0.7894007465683329	0.5028623565986402	0.30547550432276654	128.0	3.0	35.6931365951495	336.0	222.0	4882.0	4112.0	0.9230769230769231	0.4105960264900662	0.3978494623655914	-1.0	0.049848928357036866	0.0	0.0	0.0	0.0	104.0	6129.0	81.0	4.21024462724054E-4	25.298221281347036	0.6797748618593398
6	101	small	api	A1	1059.0	229.0	103.66904747999992	40.627416960000005	7.267451241600918E-5	1288.0	146.7106779999999	39.05124837953327	33.015148038438355	30.827662299868038	50.19442890773481	15.0	17.584832187987914	14.212670403551895	20.767581925115728	24.140433932693	18.027756377319946	27.033333333333335	0.8530078558410358	1.1828282076478136	0.7211595482131234	0.39189534337949755	0.21624173748819642	115.0	3.0	37.589892258425	257.0	164.0	5877.0	4548.0	0.5833333333333334	0.3268633540372671	0.38954869358669836	0.008549441588528352	-1.0	0.0	0.0	0.0	0.0332541567695962	104.0	15635.0	236.0	5.047126775984817E-4	26.1725046566048	0.6702091672521739
7	107	medium	iso	A1	1188.0	339.0	112.1543288399999	53.69848476000001	6.783033606739259E-5	1527.0	168.26702715999994	39.6232255123179	36.796738985948195	81.1822925764871	89.92431209222576	19.1049731745428	21.069347660947525	12.727922061357855	36.670411891336244	3.5329217637911863	17.804493814764857	36.67044388720038	0.9067662407960673	1.076813505877493	0.842082900935706	0.47879101337770574	0.28535353535353536	82.0	3.0	37.12142238654117	29.0	192.0	1352.0	12018.0	0.2	0.14472822527832352	0.8687782805429864	-1.0	0.20147464188157993	52.51070475734127	21.78638427399123	2.0	0.4253393665158371	99.0	6688.0	74.0	3.94314296438118E-4	18.973665961010276	0.47885213068057325
7	119	small	api	A1	868.0	118.0	93.42640679999995	30.798989840000004	6.305898402946106E-5	986.0	126.22539663999986	34.0147027033899	31.0	26.565051177077976	42.87060948360593	10.63014581273465	14.466117154579264	12.806248474865697	15.140511574974758	22.0	15.652475842498529	22.254167046985142	0.734830618274764	1.0972484743029	0.6697030212246264	0.3296604342916891	0.1359447004608295	101.0	3.0	33.1058907144937	76.0	76.0	6452.0	6973.0	0.6363636363636364	0.15415821501014199	0.5	-1.0	0.01472751727195357	89.5463868338662	35.068883707497264	6.0	0.631578947368421	93.0	6779.0	94.0	2.76741439389658E-4	20.024984394500787	0.5887155495410253
7	120	small	api	A1	1147.0	243.0	108.91168815999993	47.284271200000006	2.5533369406587108E-5	1390.0	158.61017291999994	39.20459156782532	36.124783736376884	60.471328165520134	69.29096240835096	15.652475842498529	18.487005395297878	12.529964086141668	29.639385427334428	15.114277333380675	17.204650534085253	31.68671938847263	0.8466744887995594	1.0852547064066471	0.7801620060261768	0.4341524036477669	0.2118570183086312	109.0	3.0	36.40054944640259	68.0	202.0	2148.0	7514.0	0.6666666666666666	0.19424460431654678	0.7481481481481481	-1.0	0.07970535224379119	15.34443000694556	7.615773105863909	1.0	0.14444444444444443	113.0	9650.0	101.0	2.61361476326106E-4	16.1245154965971	0.41129150570797607
7	122	medium	F	A1	901.0	271.0	93.66904747999993	46.455844080000006	6.101673211719065E-5	1172.0	142.95331867999988	34.539832078341085	31.016124838541646	23.629377730656813	25.68578271874901	16.0312195418814	19.817604753106608	14.035668847618199	13.433765368273484	29.855438254147153	16.0	30.993691114304053	0.8089383021612814	1.1136088811269151	0.7264115039588022	0.49595725941292595	0.30077691453940064	69.0	3.0	34.132096331752024	62.0	131.0	4856.0	8891.0	0.6666666666666666	0.16467576791808874	0.6787564766839378	-1.0	0.012332281102771884	52.30387853052815	15.63014581273465	4.0	0.46632124352331605	126.0	9949.0	107.0	8.953773301084501E-4	21.470910553583888	0.6216275315086915
8	124	medium	F	A1	1365.0	411.0	117.98275595999989	60.52691188000001	4.284657793857827E-5	1776.0	181.33809495999998	40.8166632639171	40.8166632639171	54.428033894038066	56.309932474020215	21.02379604162864	24.608789829139248	14.7648230602334	33.78522127307424	22.29481606852615	19.697715603592208	40.60478255098865	0.8543205979488833	1.0	0.8543205979488833	0.5130149010972472	0.3010989010989011	45.0	3.0	40.80441152620633	185.0	301.0	3758.0	7346.0	0.5714285714285714	0.27364864864864863	0.6193415637860082	-1.0	0.029789281937216045	0.0	0.0	0.0	0.024691358024691357	158.0	23430.0	221.0	0.001712893703594455	26.570660511172846	0.6509758119954392
8	125	large	N	A1	691.0	344.0	83.25483391999997	55.52691188000001	5.557740418989166E-5	1035.0	141.19595935999985	29.832867780352597	27.65863337187866	12.094757077012105	22.101199995109624	20.223748416156685	20.367726899686282	11.045361017187261	10.525303913517657	32.648033901707755	14.0	27.974700452304834	0.9929310480134229	1.078609610939221	0.9205657338328446	0.6669512059006223	0.49782923299565845	67.0	4.0	30.01666203960727	-1.0	-1.0	-1.0	-1.0	-1.0	-1.0	-1.0	-1.0	-1.0	-1.0	-1.0	-1.0	-1.0	139.0	10721.0	101.0	0.0019662009782755044	16.76305461424021	0.5618988673050086
8	126	small	api	A1	865.0	64.0	92.84062035999995	20.899494920000002	7.810061927265044E-5	929.0	115.7401152799999	34.713109915419565	29.614185789921695	36.43911042883536	34.832224512588624	7.615773105863909	-1.0	13.038404810405298	12.560096201761766	18.842321175343564	15.231546211727817	21.989914398388503	-1.0	1.1721784337299976	-1.0	0.2251115388820094	0.07398843930635839	72.0	3.0	32.01562118716424	72.0	22.0	5753.0	1619.0	0.4166666666666667	0.10118406889128095	0.23404255319148937	0.06296689867360246	-1.0	24.082953853521033	8.261297173761164	1.0	0.3829787234042553	95.0	13011.0	178.0	5.172507930978872E-4	19.0	0.5473436418198935
8	130	small	api	A1	871.0	45.0	93.01219323999995	18.313708480000003	5.026034464793917E-5	916.0	113.74011527999988	34.20526275297414	31.32091952673165	38.8113840367584	37.05652818940959	5.385164807134504	-1.0	13.416407864998739	12.103400666437002	15.421003192060537	14.317821063276353	20.085209280663822	-1.0	1.0920899919231546	-1.0	0.19689578153205167	0.05166475315729047	81.0	7.0	31.78049716414141	83.0	19.0	5670.0	986.0	0.5384615384615384	0.11135371179039301	0.18627450980392157	0.05843620570639922	-1.0	19.175146786267348	9.486832980505138	2.0	0.4019607843137255	106.0	10340.0	131.0	5.564012928517973E-4	16.0312195418814	0.4686769886159546
8	131	small	api	A1	917.0	111.0	96.42640679999992	27.142135600000003	8.504603365826567E-5	1028.0	125.98275595999985	34.785054261852174	31.32091952673165	24.479040985163124	40.236358309273825	10.770329614269007	13.123530566293894	12.649110640673518	14.230249470757707	22.700482959741286	16.1245154965971	22.030219665550245	0.8206884237334136	1.110601310161535	0.738958630990671	0.281480317484982	0.12104689203925845	101.0	4.0	33.52610922848042	61.0	60.0	3374.0	3573.0	0.6923076923076923	0.11770428015564202	0.49586776859504134	-1.0	0.015933616598233846	17.265194086893324	6.767828935632369	1.0	0.4132231404958678	94.0	5969.0	85.0	6.348153118369086E-4	19.6468827043885	0.564808166073057
8	134	medium	iso	A1	894.0	283.0	95.25483391999992	48.455844080000006	4.6527778340586234E-5	1177.0	146.12489155999992	35.05709628591621	31.016124838541646	29.931511840507795	38.80816571515794	17.204650534085253	19.334793642195336	12.206555615733702	18.598231715555222	27.920960613489672	15.652475842498529	29.675746423871928	0.88982850567066	1.13028614852469	0.787259497811339	0.5086969562163722	0.31655480984340045	84.0	4.0	33.83784863137726	81.0	193.0	4229.0	12907.0	0.36363636363636365	0.23279524214103653	0.7043795620437956	-1.0	0.0991863096606552	79.33971587353825	27.202941017470888	4.0	0.5291970802919708	112.0	10692.0	128.0	8.5107707858188E-4	21.095023109728988	0.6017333249075644
9	140	medium	iso	A1	1079.0	409.0	103.42640679999992	58.284271200000006	7.382710165478643E-5	1488.0	164.12489155999995	38.63935817272331	33.734255586866	48.36646066342979	65.52628118095535	20.615528128088304	23.864453517716388	16.492422502470642	30.590570234533796	20.157551668777575	16.1245154965971	33.610419651586724	0.8638592169220988	1.1454042041398136	0.7541959544061984	0.5635337531613837	0.3790546802594995	93.0	4.0	35.510561809129406	52.0	262.0	4102.0	22567.0	0.5882352941176471	0.2110215053763441	0.8343949044585988	-1.0	0.15733707148103226	60.20839226255381	22.46424919657298	5.0	0.4267515923566879	110.0	7453.0	100.0	4.2067617594692276E-4	21.095023109728988	0.5459465194900831
9	141	small	api	A1	955.0	193.0	96.66904747999993	40.870057640000006	3.907471193838583E-5	1148.0	139.5391051199999	36.05551275463989	32.57299494980466	18.128557200651304	28.572752676007145	13.45362404707371	17.87726134965548	14.866068747318506	11.537764081484767	27.231146579148668	16.401219466856727	24.123739670614935	0.752555091293834	1.1069142647214918	0.6798675518769132	0.4227832869508278	0.20209424083769634	109.0	3.0	35.510561809129406	69.0	130.0	4589.0	12217.0	0.4166666666666667	0.17334494773519163	0.6532663316582915	-1.0	0.10765265005538978	63.751231722852175	21.67550682992191	1.0	0.592964824120603	109.0	18346.0	224.0	3.326596311664568E-4	22.825424421026653	0.6330633702633811
9	143	medium	api	A1	1197.0	467.0	111.74011527999991	67.4264068	3.802561931239479E-5	1664.0	181.58073563999994	40.311288741492746	36.71511950137164	30.17670153774884	42.604994483127655	23.08679276123039	24.603119072472186	13.601470508735444	24.806946917841692	32.57513570003003	18.35755975068582	36.64570279560379	0.9383685334052472	1.0979479105327918	0.8546566958262101	0.6034216684942734	0.39014202172096907	123.0	3.0	38.600518131237564	116.0	364.0	5192.0	19106.0	0.5714285714285714	0.28846153846153844	0.7583333333333333	-1.0	0.19395238168067205	65.56061996781008	24.22107940355229	4.0	0.2708333333333333	120.0	12053.0	142.0	6.724941222620787E-4	26.1725046566048	0.6492599337233598
9	144	medium	iso	A1	1312.0	363.0	116.98275595999988	56.52691188000001	3.69915546486979E-5	1675.0	175.92388139999997	43.60045871318328	37.8021163428716	68.5728792263859	77.52145803263264	19.849433241279208	22.750243976442864	15.620499351813308	35.25192269445697	10.025893697654539	16.64331697709324	36.10482709094218	0.8724932032303763	1.1533867130009265	0.7564619857292177	0.48320721644930603	0.2766768292682927	93.0	3.0	37.21558813185679	18.0	246.0	1711.0	26143.0	0.0	0.15761194029850747	0.9318181818181818	-1.0	0.22467968285198864	56.784364892544346	22.401219466856727	3.0	0.4696969696969697	115.0	11159.0	101.0	9.446196742817391E-4	20.8806130178211	0.47890810404495865
10	147	medium	api	B	1034.0	503.0	101.91168815999991	67.355339	3.451293419102498E-5	1537.0	171.68124071999995	37.107950630558946	34.20526275297414	52.674479516893925	59.03624346792648	24.041630560342615	25.810357105709564	14.560219778561036	33.22738062997762	21.92645048267573	16.15549442140351	38.749451609022806	0.9314722172140856	1.0848608560193684	0.8586098503285435	0.6609186857375287	0.4864603481624758	80.0	3.0	34.17601498127012	15.0	372.0	457.0	16589.0	0.13333333333333333	0.2517891997397528	0.9612403100775194	-1.0	0.26333663330565854	37.59878999728819	16.76305461424021	2.0	0.11627906976744186	219.0	23730.0	118.0	0.007140204485569317	24.186773244895647	0.651794907395869
10	149	small	api	A1	1219.0	154.0	114.15432883999986	34.384776280000004	6.72077993594818E-5	1373.0	150.95331867999997	43.46262762420146	34.92849839314596	24.85787146202071	38.36404832550676	12.529964086141668	14.846416963256996	12.529964086141668	16.03676625413892	27.828279047653997	19.849433241279208	25.838417065209295	0.8439722605899959	1.2443314091260838	0.6782536022157736	0.30121307382214246	0.12633305988515175	117.0	3.0	41.400483088968905	74.0	121.0	7721.0	14761.0	0.8333333333333334	0.14202476329206118	0.6205128205128205	-1.0	0.04844085674858953	40.48836060259197	18.11213336941944	3.0	0.5076923076923077	135.0	7749.0	77.0	3.8944137102272326E-4	27.294688127912362	0.6280036348449802
10	150	medium	iso	B	901.0	418.0	95.66904747999993	60.52691188000001	5.3930476153221256E-5	1319.0	158.61017291999994	35.73513677041127	30.364452901377952	30.754394079558608	45.50702906091476	22.360679774997898	22.8251672079697	13.416407864998739	23.81409662617071	27.96032593630139	15.620499351813308	33.38410261144424	0.9796502067765962	1.176874053567736	0.832417201999442	0.6326697450672689	0.46392896781354054	174.0	4.0	33.301651610693426	54.0	200.0	2874.0	12791.0	0.5384615384615384	0.19257012888551933	0.7874015748031497	-1.0	0.17772501998068743	108.48694972444375	42.72593444777688	2.0	0.5354330708661418	205.0	18046.0	114.0	4.225782212559457E-4	21.095023109728988	0.5903160031332435
10	154	small	api	A1	1190.0	57.0	114.7401152799999	18.899494920000002	5.534514561074843E-5	1247.0	135.63961019999988	40.311288741492746	36.24913792078372	50.52754015165617	49.950272234291745	6.708203932499369	-1.0	11.661903789690601	18.630017135299113	15.22794835028357	17.88854381999832	24.33749349423685	-1.0	1.1120619979869912	-1.0	0.16471566961458625	0.04789915966386555	105.0	5.0	38.01315561749642	93.0	30.0	8459.0	2335.0	0.6363636363636364	0.09863672814755413	0.24390243902439024	0.07971922808829168	-1.0	25.872970951472183	7.708203932499369	1.0	0.37398373983739835	89.0	9899.0	167.0	3.07526676200248E-4	19.235384061671343	0.47717115136217914
10	156	small	api	A1	1709.0	289.0	132.22539663999981	46.627416960000005	1.1822485185950943E-4	1998.0	181.68124072	46.010868281309364	45.0111097397076	64.31185656435267	71.40061109697031	16.76305461424021	21.505141376807103	18.384776310850235	36.18710235634392	15.307331989466205	22.847319317591726	38.181239306032765	0.7794905562592048	1.022211372867348	0.7625532027419137	0.35263586379664247	0.16910473961380926	101.0	4.0	46.238512086787566	134.0	195.0	5238.0	8113.0	0.5	0.16466466466466467	0.5927051671732523	0.0019111337147315814	-1.0	84.26551941075552	42.13275970537776	1.0	0.060790273556231005	169.0	21147.0	160.0	0.0017524638917882206	30.805843601498726	0.6695340634119862
10	157	medium	iso	A1	1265.0	358.0	112.91168815999988	52.870057640000006	7.798686642872709E-5	1623.0	167.78174579999998	41.23105625617661	37.36308338453881	46.606002989282274	43.95837332399003	18.867962264113206	23.05093640481265	18.35755975068582	26.436383128960294	26.8714439241239	18.35755975068582	38.0853312368211	0.8185334397163099	1.1035239204384935	0.7417450809684846	0.46824255753825283	0.28300395256916994	157.0	10.0	39.408120990476064	36.0	239.0	1701.0	16489.0	0.4117647058823529	0.16943930991990142	0.8690909090909091	-1.0	0.16306181890739258	40.835866902846675	15.033296378372908	2.0	0.1890909090909091	122.0	10737.0	105.0	0.0011228427510173132	27.730849247724095	0.6725718855085087
11	158	small	api	A1	1499.0	351.0	124.15432883999986	52.455844080000006	5.7958906020946855E-5	1850.0	179.43860003999998	44.181444068749045	41.19465984809196	47.93567344642116	59.60444744679012	18.788294228055936	22.674345229834596	17.0	31.053760892583856	23.061241517788666	20.0	36.0021503923083	0.8286146319821642	1.0725041602885192	0.7725980585093999	0.4225051560433377	0.2341561040693796	72.0	4.0	42.638011210655684	20.0	228.0	1452.0	23163.0	0.375	0.13405405405405404	0.9193548387096774	-1.0	0.1350227043173498	43.42441875197402	16.15549442140351	3.0	0.43951612903225806	128.0	18682.0	213.0	0.0010231841872390794	23.021728866442675	0.521072349527993
11	159	small	api	A1	822.0	192.0	89.42640679999995	39.627416960000005	4.477991110824847E-5	1014.0	131.88225087999987	32.69556544854363	30.463092423455635	6.86999230821425	7.483296907822535	14.560219778561036	15.764733069014103	12.36931687685298	3.7313928762603576	29.80656025915702	15.524174696260024	28.65075504813628	0.9235944379660598	1.0732845173449648	0.8605308499658595	0.4431288070046892	0.23357664233576642	79.0	4.0	32.89376840679705	47.0	130.0	1866.0	5912.0	0.6153846153846154	0.17455621301775148	0.7344632768361582	-1.0	0.07997456789032799	31.381820502149104	14.682947196029836	2.0	0.2937853107344633	97.0	7840.0	118.0	2.684219671955022E-4	19.6468827043885	0.6009035915071974
11	161	small	api	A1	1103.0	154.0	108.15432883999989	32.384776280000004	5.239432881921798E-5	1257.0	142.9533186799999	40.024992192379	33.734255586866	45.0	57.99461679191651	11.313708498984761	16.690073778609815	12.727922061357855	22.11118482537791	18.37894416859132	17.4928556845359	26.074562556253937	0.6778704905118237	1.1864791884710277	0.5713294401609947	0.2994311612613215	0.13961922030825022	84.0	4.0	37.16180835212409	43.0	118.0	4197.0	12744.0	0.8	0.1280827366746221	0.7329192546583851	-1.0	0.04554770896355767	33.163010497309514	13.557086757674263	3.0	0.5652173913043478	90.0	10167.0	170.0	5.545278275633985E-4	26.68332812825267	0.6666666666666666
11	164	medium	iso	A1	1157.0	356.0	108.98275595999989	55.284271200000006	5.100329170993969E-5	1513.0	167.09545427999996	40.607881008493905	35.608987629529715	56.44788352249083	68.46427736196455	19.72308292331602	21.45952924918873	13.892443989449804	31.742606804092567	16.68118190216139	16.76305461424021	34.124904547858186	0.9190827391547578	1.1403829120606261	0.805942222945109	0.5072754007091826	0.3076923076923077	105.0	3.0	36.40054944640259	69.0	257.0	3020.0	11905.0	0.8461538461538461	0.21546596166556511	0.7883435582822086	-1.0	0.09853718015948745	39.39565028370394	16.64331697709324	1.0	0.18098159509202455	124.0	16634.0	176.0	2.6008371887822554E-4	25.80697580112788	0.6355164357315237
11	169	medium	iso	A1	923.0	265.0	96.32590171999993	47.041630520000005	7.398596814967885E-5	1188.0	145.7817457999999	37.16180835212409	30.463092423455635	21.834662982045273	27.38227789345507	16.0312195418814	19.415578873074022	13.038404810405298	12.862667916231223	30.331785990595908	17.029386365926403	27.966872047515725	0.8256884662920799	1.2198961233335146	0.6768514552171752	0.4883590984358557	0.28710725893824485	95.0	4.0	35.35533905932738	35.0	167.0	2799.0	16330.0	0.5714285714285714	0.17003367003367004	0.8267326732673267	-1.0	0.11072910775193384	38.38567699529829	14.866977570888006	4.0	0.4207920792079208	140.0	11850.0	116.0	0.0010151574428613108	26.0	0.6996430247322422
12	171	small	api	A1	838.0	164.0	91.08326103999993	34.55634916	5.7804135487721876E-5	1002.0	128.46803731999984	34.48187929913333	29.410882339705484	33.356568501238314	42.88516406873245	13.892443989449804	15.344889082680444	13.892443989449804	17.516446675085398	21.794653849423373	14.212670403551895	25.739374753459156	0.905346654159267	1.1724190692702159	0.7722039651937844	0.37939297259926075	0.1957040572792363	72.0	3.0	30.610455730027933	61.0	104.0	5252.0	10144.0	0.38461538461538464	0.16467065868263472	0.6303030303030303	-1.0	0.05182086138508417	37.939755294678406	16.19803902718557	1.0	0.37575757575757573	88.0	13110.0	183.0	6.041977884338056E-4	21.02379604162864	0.6097056328991051
12	172	large	iso	B	1499.0	813.0	127.05382375999984	88.66904747999993	6.33478379152177E-5	2312.0	218.55129836000015	46.61544808322666	39.0	24.975334651118636	36.750655821093716	32.984845004941285	30.173029692461647	14.560219778561036	28.960356609459726	45.92307692307692	21.02379604162864	48.40167473551167	1.0931896909637198	1.1952678995699144	0.9145980506605048	0.6978857058839301	0.542361574382922	120.0	3.0	44.40720662234904	34.0	610.0	1696.0	41093.0	0.26666666666666666	0.27854671280276816	0.9472049689440993	-1.0	0.1795979456571384	138.47946321008936	40.13695217532638	8.0	0.37577639751552794	316.0	23643.0	117.0	0.014060494139329239	34.539832078341085	0.7409524846071217
12	173	small	N	A1	909.0	87.0	95.49747459999993	24.313708480000003	6.257179365361498E-5	996.0	122.22539663999986	36.359317925395686	30.528675044947494	28.24973549497429	44.45948981286932	8.246211251235321	14.107300560684326	13.601470508735444	13.696626570988691	20.046726531660802	16.1245154965971	19.555300967215192	0.5845350225412159	1.190989057725686	0.4907979789986019	0.25460053872461275	0.09570957095709572	100.0	4.0	34.66987164671943	-1.0	-1.0	-1.0	-1.0	-1.0	-1.0	-1.0	-1.0	-1.0	-1.0	-1.0	-1.0	-1.0	74.0	11870.0	172.0	7.011971866733769E-4	24.186773244895647	0.6652152632379842
12	174	small	api	A1	916.0	126.0	89.59797967999994	31.970562720000004	7.68279846700079E-5	1042.0	123.98275595999985	36.124783736376884	31.144823004794873	32.905242922987895	34.508522987668414	8.06225774829855	26.1985597396753	20.808652046684813	12.041594578792296	18.397921218296354	13.416407864998739	21.25504315460526	0.30773667821475714	1.1598969026350006	0.2653138201469933	0.3568223617785042	0.13755458515283842	102.0	11.0	31.953090617340916	56.0	87.0	4818.0	8532.0	0.5	0.13723608445297505	0.6083916083916084	-1.0	0.040871275498012054	6.82842712474619	3.414213562373095	1.0	0.18181818181818182	87.0	10345.0	107.0	6.317028805458378E-4	22.0	0.6090001855940932
12	179	medium	iso	A1	930.0	239.0	97.25483391999994	43.041630520000005	5.066667913146758E-5	1169.0	142.7106779999999	36.40054944640259	31.32091952673165	16.34568593807282	21.623196127904635	16.401219466856727	17.380869416027142	13.601470508735444	10.98884511589512	30.842006384121074	16.64331697709324	29.82039903064859	0.9436363092247234	1.1621801018752211	0.8119535928227741	0.44256546214870174	0.256989247311828	76.0	4.0	34.539832078341085	58.0	161.0	5469.0	17389.0	0.5	0.18733960650128315	0.7351598173515982	-1.0	0.08478616046587094	62.422243363793825	25.359502053699607	3.0	0.5159817351598174	112.0	12801.0	172.0	7.359655194360832E-4	23.08679276123039	0.6342429746898236
13	189	small	api	A1	1369.0	138.0	120.98275595999988	32.970562720000004	6.759963061427419E-5	1507.0	156.36753223999995	41.7612260356422	39.56008088970496	80.13419305691563	82.25528945357709	12.083045973594572	14.434084976877497	13.416407864998739	31.799832669342226	4.90393334990592	20.12461179749811	32.09257010586718	0.8371189440100192	1.0556405623151812	0.7929961900801626	0.27252282739286376	0.10080350620891161	112.0	4.0	39.824615503479755	546.0	132.0	9660.0	2900.0	1.0	0.44990046449900467	0.19469026548672566	0.0819180404034148	-1.0	0.0	0.0	0.0	0.0	202.0	25630.0	211.0	0.005376550142052759	28.160255680657446	0.6743158272370486
14	197	small	api	A1	1274.0	136.0	114.39696951999989	31.970562720000004	3.359014254532302E-5	1410.0	148.36753223999992	43.60045871318328	35.805027579936315	50.64587654659573	58.40848429895931	10.770329614269007	16.542823628347712	15.231546211727817	22.820860820419448	17.874584751294258	17.46424919657298	26.791194915494163	0.6510575132901143	1.2177188976001574	0.5346533708010923	0.27947036406773546	0.10675039246467818	102.0	4.0	38.3275357934736	106.0	100.0	11144.0	10037.0	0.6666666666666666	0.14609929078014183	0.4854368932038835	-1.0	0.018716071303653686	30.343955840126444	13.153830342163694	1.0	0.2961165048543689	93.0	6798.0	95.0	0.0011305739313258632	25.079872407968907	0.5752203795137049
15	202	medium	iso	B	1400.0	460.0	119.63961019999988	63.52691188000001	5.144690620418482E-5	1860.0	185.58073564000003	44.01136216933077	39.92492955535426	78.11816857531804	89.5365457641168	22.47220505424423	25.13303134736885	15.811388300841896	41.443843364408536	4.1828502106299625	19.235384061671343	41.44519921025428	0.89413030778704	1.1023529073059688	0.8111107630424794	0.5309856139935841	0.32857142857142857	98.0	3.0	39.293765408777	69.0	357.0	2296.0	16559.0	0.375	0.22903225806451613	0.8380281690140845	-1.0	0.1640977551745761	32.739994190999155	14.866068747318506	2.0	0.1267605633802817	327.0	20036.0	63.0	0.006178733559498809	23.600847442411894	0.5362444214202963
15	210	small	api	A1	910.0	170.0	96.91168815999993	37.627416960000005	4.615576922041086E-5	1080.0	136.95331867999988	36.235341863986875	30.886890422961002	22.232737193889477	32.37817974347567	13.038404810405298	16.11815901282771	12.041594578792296	13.163943693162027	25.15630383505314	16.1245154965971	24.5822889113175	0.8089264288823943	1.173162509005759	0.689526321095915	0.3882650036792016	0.18681318681318682	123.0	3.0	34.20526275297414	54.0	108.0	4506.0	10385.0	0.7692307692307693	0.15	0.6666666666666666	-1.0	0.07871381595195438	42.751144164869146	15.679809696641405	2.0	0.47530864197530864	129.0	17294.0	158.0	4.5991391900139386E-4	22.360679774997898	0.6170958689704388
16	217	small	api	A1	1384.0	241.0	121.98275595999989	46.284271200000006	5.8621608817889196E-5	1625.0	170.26702715999997	46.09772228646444	37.05401462729781	57.044902158540964	71.33718582270201	15.524174696260024	18.694497245254563	14.317821063276353	31.519995521050742	15.733787711372631	19.72308292331602	33.26935963667524	0.8304141316344146	1.2440682271578773	0.6674988666268957	0.37943290291930576	0.17413294797687862	100.0	4.0	40.80441152620633	94.0	201.0	7087.0	15786.0	0.7333333333333333	0.18153846153846154	0.6813559322033899	-1.0	0.07453078242383603	62.64011621897849	20.331512514616968	5.0	0.44745762711864406	127.0	18608.0	234.0	0.0018585011669118405	24.515301344262525	0.5318115544173186
16	218	small	api	A1	1133.0	125.0	108.9116881599999	30.384776280000004	7.979499618940401E-5	1258.0	141.2964644399999	41.0	33.734255586866	33.476278296102635	46.37045101779961	10.816653826391969	14.515657788409584	13.601470508735444	17.902439024390244	23.329401710776402	18.027756377319946	24.73340781486512	0.7451714544434092	1.2153817917939422	0.6131171780544057	0.2789854495264306	0.11032656663724624	126.0	6.0	38.3275357934736	121.0	89.0	3502.0	2372.0	0.8333333333333334	0.1669316375198728	0.4238095238095238	0.021582455803090553	-1.0	0.0	0.0	0.0	0.07142857142857142	119.0	12841.0	157.0	7.018253375458835E-4	21.02379604162864	0.5127755132104546
16	220	medium	E	A1	1038.0	368.0	102.49747459999992	58.35533900000001	6.59052986973913E-5	1406.0	162.85281359999996	39.395431207184416	32.31098884280702	50.52754015165618	66.9875549636962	20.518284528683193	21.201114917298884	14.142135623730951	30.968058036575382	19.126619832236344	15.652475842498529	33.64557409273319	0.96779271320026	1.2192579867748157	0.7937554838252631	0.5693344077767166	0.35452793834296725	130.0	3.0	34.539832078341085	97.0	251.0	2669.0	7906.0	0.5454545454545454	0.24751066856330015	0.7212643678160919	-1.0	0.1553109213720893	0.0	0.0	0.0	0.0	190.0	20193.0	161.0	0.0017015429529883058	25.317977802344327	0.6426627917637101
[truncated: 27 more columns]
