# Supplementary material for: Exploiting Single-Cell Quantitative Data to Map Genetic Variants Having Probabilistic Effects
Source: PLoS Genet. 2016 Aug 1;12(8):e1006213. doi: 10.1371/journal.pgen.1006213 (PMC4968810; doi:10.1371/journal.pgen.1006213)
Supplement: S1 Dataset — (ZIP) [file pgen.1006213.s007.zip › data/2014-10-07_morpho/segregants/gaelA3-3_C.xls]

image_number	cell_id	Cgroup	Agroup	C11-1_C	C11-2_C	C12-1_C	C12-2_C	C13_C	C101_C	C102_C	C103_C	C104_C	C105_C	C106_C	C107_C	C108_C	C109_C	C110_C	C111_C	C112_C	C113_C	C114_C	C115_C	C116_C	C117_C	C118_C	C126_C	C127_C	C128_C	A7-1_C	A7-2_C	A8-1_C	A8-2_C	A9_C	A101_C	A102_C	A103_C	A104_C	A120_C	A121_C	A122_C	A123_C	D14-1_C	D14-2_C	D14-3_C	D15-1_C	D15-2_C	D15-3_C	D16-1_C
1	0	medium	iso	1022.0	403.0	100.66904747999993	59.69848476000001	5.173183117639865E-5	1425.0	163.1959593599999	38.118237105091836	33.06055050963308	39.497659573817515	51.79594401601895	21.633307652783937	22.849456526800793	14.7648230602334	27.519635735197063	25.740648201004344	16.278820596099706	35.020585999645604	0.9467755886189065	1.1529825280430543	0.8211534568748923	0.5930172804293236	0.3943248532289628	124.0	4.0	34.66987164671943	60.0	305.0	2616.0	17973.0	0.5	0.256140350877193	0.8356164383561644	-1.0	0.19883560658940055	53.50033521328123	18.23606797749979	2.0	0.2136986301369863	216.0	27.0	243.0	10305.0	1065.0	11370.0	51.0
1	1	large	iso	1136.0	626.0	107.3259017199999	76.18376611999996	2.6109874803965944E-5	1762.0	185.92388140000003	40.11234224026316	35.05709628591621	41.580016905138905	54.38215380337681	26.92582403567252	27.984843337439976	14.422205101855956	33.45603684675771	27.9829222591406	17.69180601295413	41.15541669233773	0.962157397524158	1.1442003614080793	0.8408994001191408	0.709835788929629	0.551056338028169	169.0	3.0	36.40054944640259	169.0	465.0	7633.0	22407.0	0.6153846153846154	0.3598183881952327	0.7334384858044164	-1.0	0.04286688604934991	141.93028294213076	51.66983752503147	3.0	0.16561514195583596	85.0	84.0	169.0	8560.0	10284.0	18844.0	133.0
1	4	medium	iso	1176.0	554.0	110.15432883999989	70.76955255999998	4.269113186904513E-5	1730.0	183.33809496000003	39.66106403010388	35.510561809129406	27.737003534220833	37.874983651098205	25.298221281347036	26.85995325100259	14.560219778561036	24.12945853579747	35.341597994018564	18.35755975068582	39.30259377637843	0.9418564896572461	1.116880781646981	0.8432918760302782	0.6424582066383734	0.4710884353741497	126.0	3.0	38.58756276314948	20.0	434.0	640.0	18256.0	0.2	0.26242774566473986	0.9559471365638766	-1.0	0.2281256067914218	54.99970026794161	20.615528128088304	4.0	0.1762114537444934	150.0	74.0	224.0	11276.0	6064.0	17340.0	97.0
2	8	large	F	1105.0	642.0	109.1543288399999	79.01219323999997	6.759408959876049E-5	1747.0	190.16652208	38.897300677553446	33.24154027718932	36.0273733851036	50.993349234421174	27.85677655436824	28.01209597577587	13.601470508735444	31.724566448183054	30.56416734988629	17.204650534085253	40.82572715925227	0.9944552731240837	1.1701413458342411	0.8498591017780815	0.7238576250678731	0.5809954751131222	96.0	4.0	37.20215047547655	134.0	107.0	6571.0	5072.0	0.9285714285714286	0.13795077275329135	0.44398340248962653	0.020589409752456902	-1.0	36.37451332498209	12.071067811865476	2.0	0.3070539419087137	138.0	109.0	247.0	9783.0	6379.0	16162.0	82.0
2	10	large	F	926.0	601.0	97.25483391999992	75.35533899999999	3.365245258745018E-5	1527.0	175.43860003999998	35.73513677041127	32.57299494980466	28.049518093822968	33.08108619548727	27.018512172212592	26.684440125398524	12.806248474865697	22.302978861407823	36.625431644785074	16.278820596099706	40.86101366461755	1.0125193575448523	1.0970786329436242	0.9229232318818508	0.7748235842136745	0.6490280777537797	109.0	3.0	34.40930106817051	108.0	95.0	7588.0	7028.0	0.5454545454545454	0.13294040602488538	0.46798029556650245	0.0012088354883704987	-1.0	72.29571603219514	29.304271080424364	3.0	0.458128078817734	75.0	60.0	135.0	5384.0	5063.0	10447.0	90.0
2	12	large	iso	1065.0	622.0	103.4974745999999	77.42640679999997	4.799001401706172E-5	1687.0	183.33809495999998	38.62641583165593	34.17601498127012	39.00461319592455	48.95061813834184	26.570660511172846	28.745578866571066	15.524174696260024	30.186595750476418	29.611410240621037	16.1245154965971	40.027635860500695	0.9243390308647608	1.1302200052529476	0.8178399130865588	0.7480994787480548	0.584037558685446	88.0	4.0	35.805027579936315	161.0	403.0	6649.0	17478.0	0.25	0.33432128037937164	0.7145390070921985	-1.0	0.1607444436439291	103.49459057382595	41.87935724527142	2.0	0.20921985815602837	88.0	95.0	183.0	5302.0	6184.0	11486.0	57.0
2	15	medium	iso	1355.0	619.0	117.7401152799999	78.25483391999998	4.5059283402613094E-5	1974.0	198.40916276000004	44.64302857109943	38.3275357934736	41.054813770962426	50.65769456786688	27.313000567495326	27.752364900098897	15.231546211727817	33.017473213146296	30.839446771875966	18.027756377319946	42.69285560603194	0.9841684002720069	1.1647769063906588	0.8449415462070666	0.6646403711589779	0.45682656826568263	109.0	3.0	40.36087214122113	204.0	474.0	5931.0	16106.0	0.5333333333333333	0.3434650455927052	0.6991150442477876	-1.0	0.1336225028237554	49.69492307896579	20.808652046684813	1.0	0.06342182890855458	110.0	111.0	221.0	7993.0	8255.0	16248.0	84.0
2	17	large	iso	976.0	530.0	98.66904747999993	69.76955256000001	3.795970702856702E-5	1506.0	170.85281359999996	37.05401462729781	32.01562118716424	25.059699431669614	31.897962139641546	24.413111231467404	27.50523323604869	13.601470508735444	20.105783610587668	35.17033117731409	17.0	38.04972357205695	0.8875805931894912	1.157372971484107	0.7668924495889521	0.7071067811224405	0.5430327868852459	104.0	3.0	35.77708763999664	69.0	377.0	2992.0	19727.0	0.5833333333333334	0.2961487383798141	0.8452914798206278	-1.0	0.16557134045693386	68.01162620922754	27.079099762503848	2.0	0.2219730941704036	96.0	92.0	188.0	7139.0	6203.0	13342.0	72.0
2	22	large	F	1097.0	659.0	105.98275595999988	78.59797967999998	3.8470323789068E-5	1756.0	186.9949492	37.656340767525464	35.6931365951495	56.915147071265025	62.1841480081566	27.202941017470888	29.259839302925723	14.866068747318506	38.08123600890797	22.357239405752978	17.08800749063506	43.05631061705656	0.9297023382746615	1.0550022878247902	0.8812325328616368	0.7416110193403964	0.6007292616226071	111.0	3.0	36.235341863986875	164.0	238.0	6943.0	10331.0	0.8666666666666667	0.22892938496583143	0.5920398009950248	-1.0	0.038578643148927734	127.75794052699149	49.8587710834631	3.0	0.236318407960199	83.0	72.0	155.0	6015.0	5506.0	11521.0	80.0
2	30	large	E	963.0	582.0	97.32590171999993	72.76955255999997	3.887582966844048E-5	1545.0	172.50966783999996	37.8021163428716	32.01562118716424	24.62356478616362	33.07747420636584	26.076809620810597	27.481280711697227	15.033296378372908	20.39568348520224	36.857007805711035	16.492422502470642	37.37029780231407	0.9488935357263453	1.1807397433234026	0.8036432593142966	0.7476894770454126	0.6043613707165109	109.0	4.0	35.4682957019364	196.0	283.0	7863.0	9412.0	0.8125	0.3100323624595469	0.5908141962421712	0.01339087179951917	-1.0	78.13355002758902	35.114525478635095	2.0	0.12734864300626306	95.0	88.0	183.0	12505.0	12337.0	24842.0	101.0
3	33	large	E	1111.0	676.0	106.3259017199999	79.18376611999997	5.136971693717323E-5	1787.0	187.9238814	40.049968789001575	34.058772731852805	26.491782956768567	38.889778611215355	27.202941017470888	30.183086076706175	15.0	24.86893323805833	36.58381967576602	17.46424919657298	39.61130007807164	0.901264401802332	1.1759075731917263	0.766441531927599	0.7447269652932132	0.6084608460846085	90.0	3.0	37.69615364994153	376.0	343.0	11900.0	11093.0	0.5384615384615384	0.40235030777839953	0.47705146036161333	-1.0	0.024194639360755874	77.76691267475388	34.4339811320566	3.0	0.06675938803894298	163.0	103.0	266.0	16440.0	12752.0	29192.0	133.0
3	34	medium	E	1293.0	610.0	116.39696951999989	76.01219323999997	6.978220023894845E-5	1903.0	194.40916276000007	41.78516483155236	38.27531841800928	74.17384592382746	81.56162202217607	26.419689627245813	30.835928638627102	14.7648230602334	43.79544767568203	10.137080918899384	19.209372712298546	44.27475459510975	0.8567826815551383	1.0916999925438016	0.7848151391470877	0.6530427171210775	0.4717710750193349	76.0	3.0	37.64306044943742	772.0	417.0	14180.0	7499.0	0.8571428571428571	0.6248029427220179	0.3507148864592094	0.10039194488563935	-1.0	0.0	0.0	0.0	0.0	98.0	93.0	191.0	10299.0	11342.0	21641.0	157.0
3	36	large	F	1399.0	847.0	124.98275595999988	93.66904747999992	5.017212056640156E-5	2246.0	221.4802305600001	42.5205832509386	39.698866482558415	80.27978405193915	81.21618443759934	32.64965543462902	31.40895336242596	12.041594578792296	52.58629654264308	8.715614088175895	20.615528128088304	53.21037139346244	1.039501541419947	1.0710780185529956	0.9705189756618219	0.7494557690020713	0.6054324517512509	115.0	5.0	41.23105625617661	179.0	141.0	14423.0	12129.0	0.9	0.14247551202137132	0.440625	0.013305351653795263	-1.0	109.5001649457447	46.69120162281024	3.0	0.303125	123.0	99.0	222.0	12587.0	10716.0	23303.0	141.0
3	39	large	N	880.0	476.0	95.49747459999993	65.52691188	9.354641134241564E-5	1356.0	163.43860003999998	35.22782990761707	30.14962686336267	16.95984702206504	27.374259791235332	22.47220505424423	26.606235868650387	13.0	15.186856567747894	36.21935372364361	16.278820596099706	33.02920248357326	0.8446217332352073	1.1684333629490238	0.7228668403506177	0.6861638190377869	0.5409090909090909	101.0	4.0	34.52535300326414	-1.0	-1.0	-1.0	-1.0	-1.0	-1.0	-1.0	-1.0	-1.0	-1.0	-1.0	-1.0	-1.0	60.0	73.0	133.0	6634.0	9197.0	15831.0	137.0
3	40	large	iso	990.0	494.0	101.3259017199999	69.59797968	5.314470870983759E-5	1484.0	173.33809495999998	37.8549864614954	32.7566787083184	28.918348043186295	43.164225259454305	23.323807579381203	26.894724596760426	13.038404810405298	24.32968773973291	32.024003695271205	17.72004514666935	35.56494500101008	0.8672261169832037	1.155641779149066	0.7504281453217869	0.6868725419520506	0.498989898989899	139.0	4.0	36.40054944640259	10.0	352.0	329.0	17523.0	0.4166666666666667	0.24393530997304583	0.9723756906077348	-1.0	0.23787585602654193	51.11617008271379	18.439088914585774	3.0	0.2569060773480663	97.0	79.0	176.0	12605.0	11283.0	23888.0	174.0
3	42	large	iso	809.0	507.0	87.18376611999994	65.52691188	1.3994941734084574E-4	1316.0	155.53910511999996	32.38826948140329	30.265491900843113	26.56505117707799	36.52663451425892	23.706539182259394	25.705101515046387	15.652475842498529	19.72936529896731	32.710520722526944	14.560219778561036	33.14765544302791	0.9222503621852206	1.070138545493161	0.861804638351955	0.7515953347301905	0.6266996291718171	147.0	3.0	31.953090617340916	85.0	344.0	4016.0	18578.0	0.5333333333333333	0.32598784194528874	0.8018648018648019	-1.0	0.18505968382283974	73.11400513901128	28.591806155047937	7.0	0.24242424242424243	57.0	65.0	122.0	6457.0	7831.0	14288.0	139.0
3	45	large	api	1030.0	651.0	102.9116881599999	79.66904747999996	3.881762592464412E-5	1681.0	184.99494919999995	37.21558813185679	33.13608305156178	16.348171547351257	14.023488397007839	29.274562336608895	27.48780919346727	13.152946437965905	11.957355031535215	45.72055175147186	17.26267650163207	49.34537969617784	1.0650016569369327	1.1231136786429177	0.9482581124145839	0.7741496510691389	0.6320388349514563	115.0	3.0	36.49657518178932	116.0	446.0	4100.0	16665.0	0.7857142857142857	0.33432480666270076	0.7935943060498221	-1.0	0.18953393007858732	48.26682183380922	18.601075237738275	1.0	0.09430604982206406	106.0	106.0	212.0	10099.0	9615.0	19714.0	116.0
3	46	large	E	1020.0	894.0	103.15432883999989	95.01219323999993	7.130062684186777E-5	1914.0	200.9949492000001	38.2099463490856	33.24154027718932	0.16951364597707652	5.310311574511047	32.802438933713454	35.929944278368986	14.422205101855956	3.088201143282261	49.93751752048351	17.69180601295413	33.36799822567407	0.9129554635424694	1.1494637742555402	0.7942446591096379	0.9210684060323923	0.8764705882352941	138.0	4.0	37.44329045369811	76.0	4.0	11065.0	354.0	0.0	0.04179728317659352	0.05	0.3980302523941903	-1.0	117.5369289236623	52.37734181460517	2.0	1.2125	121.0	104.0	225.0	8570.0	6718.0	15288.0	115.0
3	47	large	F	778.0	608.0	87.42640679999995	76.18376611999999	7.722893683756975E-5	1386.0	166.02438647999995	33.28663395418648	29.68164415931166	17.97536686539206	31.623767903587122	27.730849247724095	26.963678007476357	13.416407864998739	18.926515695972455	37.36315933334465	14.212670403551895	36.09594013650037	1.028452024980977	1.1214551921559868	0.9170692080918436	0.8714045207677462	0.781491002570694	103.0	4.0	30.805843601498726	78.0	116.0	6058.0	8653.0	0.6923076923076923	0.13997113997113997	0.5979381443298969	-1.0	0.023679111082224945	83.6486172103656	36.352298305492084	2.0	0.5979381443298969	64.0	116.0	180.0	6111.0	10900.0	17011.0	149.0
3	49	large	iso	890.0	568.0	94.01219323999995	74.18376611999999	5.04284344466949E-5	1458.0	170.61017291999997	34.52535300326414	30.4138126514911	36.57303097851933	48.66778805553143	25.612496949731394	28.598792934336085	13.45362404707371	28.558723205720167	29.263019740353595	15.652475842498529	38.03301504884813	0.8955796494117307	1.1351866140193199	0.7889272462796049	0.789086644650649	0.6382022471910113	122.0	4.0	33.24154027718932	67.0	422.0	3110.0	22747.0	0.5454545454545454	0.33539094650205764	0.8629856850715747	-1.0	0.2658346993861034	109.99945563863172	44.40391725370554	1.0	0.2556237218813906	104.0	113.0	217.0	10118.0	9987.0	20105.0	127.0
4	50	large	E	1177.0	670.0	108.39696951999989	80.84062035999996	3.4209540844613226E-5	1847.0	192.06601700000004	40.8166632639171	34.9857113690718	33.645375039324115	43.05851360908562	28.635642126552707	29.04669647091207	15.524174696260024	29.84075381479654	35.84320429478435	18.027756377319946	43.70703271947519	0.985848499337231	1.1666666666666667	0.8450129994319122	0.7457830298944325	0.5692438402718777	127.0	3.0	38.118237105091836	204.0	524.0	5812.0	16572.0	0.6875	0.39415268002165676	0.7197802197802198	-1.0	0.12394907458857608	0.0	0.0	0.0	0.0	128.0	110.0	238.0	7142.0	7648.0	14790.0	77.0
4	51	large	E	939.0	577.0	96.32590171999993	72.76955255999998	3.599789773508464E-5	1516.0	171.92388139999997	36.61966684720111	31.622776601683793	25.63418246128964	34.99202019855866	26.0	26.601611840840963	14.0	22.03733866196219	36.23970198552963	16.278820596099706	38.42857142857143	0.9773843839072444	1.158015543937127	0.8440166360671151	0.755451558310105	0.6144834930777423	122.0	4.0	34.92849839314596	71.0	203.0	4110.0	10426.0	0.4666666666666667	0.18073878627968337	0.7408759124087592	-1.0	0.03685070028487225	93.98021236045929	36.573350178549795	1.0	0.36496350364963503	74.0	97.0	171.0	4605.0	7071.0	11676.0	75.0
4	52	large	F	972.0	604.0	97.32590171999993	73.76955256	5.317382797668085E-5	1576.0	173.09545427999996	37.589892258425	31.76476034853718	40.30131948270056	59.09893029139627	25.019992006393608	29.29569535950206	17.029386365926403	32.00328406715165	24.618476305803842	16.15549442140351	37.29746020283953	0.8540501155327032	1.1833834679050579	0.7217019154785278	0.7579642341483773	0.6213991769547325	113.0	4.0	34.48187929913333	81.0	89.0	5059.0	4657.0	0.6666666666666666	0.10786802030456853	0.5235294117647059	0.01592596255989682	-1.0	48.65058597881142	22.79898987322333	1.0	0.28823529411764703	103.0	66.0	169.0	6639.0	3859.0	10498.0	98.0
4	58	large	iso	987.0	514.0	101.74011527999991	68.18376611999999	4.883350376623921E-5	1501.0	172.75230851999993	38.07886552931954	32.2490309931942	32.72421420622106	37.05652818940959	24.186773244895647	25.263553495254325	13.038404810405298	23.740203061037835	33.613413073675495	17.029386365926403	39.39611353763183	0.957378115847363	1.1807754948468272	0.8108045263689658	0.6701758291933404	0.5207700101317123	118.0	3.0	36.22154055254967	73.0	370.0	3278.0	16902.0	0.8571428571428571	0.29513657561625584	0.835214446952596	-1.0	0.1376032304946875	82.96117128641566	31.8497580996301	2.0	0.21670428893905191	92.0	92.0	184.0	7455.0	8370.0	15825.0	124.0
4	62	large	iso	1093.0	579.0	105.98275595999989	74.76955255999998	3.186510863068363E-5	1672.0	183.58073564	38.600518131237564	33.60059523282288	43.57973445360095	55.00797980144134	25.298221281347036	27.738343620843903	13.341664064126334	32.357078621419944	27.29118319619007	17.11724276862369	39.49684797550306	0.9120307119685674	1.1488045930070454	0.7938954261849597	0.7054879058647954	0.5297346752058555	106.0	3.0	37.05401462729781	25.0	446.0	1120.0	29985.0	0.14285714285714285	0.28169856459330145	0.9469214437367304	-1.0	0.21851414509547804	55.72035870508692	21.587033144922902	2.0	0.16985138004246284	84.0	75.0	159.0	10022.0	9110.0	19132.0	142.0
4	66	large	iso	909.0	484.0	94.49747459999993	65.94112544	4.593778988766616E-5	1393.0	162.85281359999996	34.23448553724738	32.2490309931942	7.326406660169544	14.144621231821414	22.47220505424423	27.356385276204865	13.92838827718412	7.594681091880818	38.20269825347621	16.492422502470642	31.07858145799734	0.8214610529626883	1.0615663318526436	0.7738198059927881	0.6978083352928041	0.5324532453245324	91.0	3.0	34.20526275297414	74.0	372.0	2942.0	17296.0	0.5714285714285714	0.32017229002153624	0.8340807174887892	-1.0	0.1754340456632639	71.5763653119602	27.779387806988872	3.0	0.2085201793721973	97.0	88.0	185.0	7244.0	6696.0	13940.0	91.0
4	70	large	E	1262.0	623.0	113.5685423999999	75.18376611999997	4.1059157392913326E-5	1885.0	191.58073564	42.20189569201838	37.20215047547655	57.962237151671516	64.55870110253849	26.476404589747453	28.147240260966228	16.278820596099706	39.4058127657645	21.18157122447653	18.027756377319946	43.637523124628366	0.9406394497034993	1.1343939840208332	0.8291999631110741	0.6620122485608307	0.4936608557844691	103.0	3.0	38.3275357934736	243.0	393.0	10355.0	15434.0	0.6470588235294118	0.3374005305039788	0.6179245283018868	-1.0	0.07703413751849869	92.93245085076566	37.58609087656544	4.0	0.16823899371069181	92.0	92.0	184.0	7299.0	7753.0	15052.0	98.0
5	74	large	E	732.0	379.0	85.59797967999995	59.11269832000001	5.6187026754112884E-5	1111.0	146.71067799999992	31.622776601683793	28.460498941515414	20.854458039578333	26.565051177077976	21.213203435596427	22.36376698712091	12.041594578792296	14.546477236774546	32.887687665751145	14.212670403551895	32.52691193458121	0.9485523368139597	1.1111111111111112	0.8536971031325636	0.6905852047091217	0.51775956284153	46.0	4.0	30.01666203960727	12.0	217.0	160.0	3797.0	0.0	0.20612061206120613	0.9475982532751092	-1.0	0.2396717878075188	0.0	0.0	0.0	0.0	143.0	64.0	207.0	7805.0	3452.0	11257.0	76.0
5	80	large	E	1014.0	677.0	98.66904747999993	77.59797967999997	9.212963636240191E-5	1691.0	178.26702715999997	38.62641583165593	32.31098884280702	37.14199224661786	60.00333223031154	26.30589287593181	33.39945158947756	17.46424919657298	31.99882705625116	25.62595666843316	15.264337522473747	36.94782226664968	0.7876145153299295	1.195457558404463	0.658839378941342	0.786447033409631	0.6676528599605522	45.0	3.0	35.0	170.0	151.0	15605.0	11512.0	0.6666666666666666	0.18982850384387936	0.470404984423676	0.012074278943210962	-1.0	79.63620871677608	32.75674904917253	4.0	0.27414330218068533	177.0	86.0	263.0	8731.0	3533.0	12264.0	72.0
5	82	large	F	1114.0	636.0	102.32590171999992	77.01219323999996	4.021410912597055E-5	1750.0	181.33809495999998	39.05124837953327	35.05709628591621	63.267906207241126	69.18617895355439	27.313000567495326	28.490616521159488	18.027756377319946	39.89629178709039	16.772638418322806	16.1245154965971	42.68169998411006	0.9586665331447086	1.1139327701599082	0.8606143555746989	0.7526168051832343	0.5709156193895871	57.0	3.0	34.132096331752024	117.0	102.0	9802.0	7196.0	0.5	0.12514285714285714	0.4657534246575342	0.01642717804420152	-1.0	148.0677035631684	54.37831732133186	6.0	0.6666666666666666	99.0	81.0	180.0	9202.0	7584.0	16786.0	136.0
5	86	large	F	986.0	604.0	102.49747459999993	76.84062035999999	1.0939680760495286E-4	1590.0	181.33809495999998	38.3275357934736	32.2490309931942	33.796565134770674	55.93909118319215	26.832815729997478	28.006600205130056	13.416407864998739	31.074264894504463	28.031850017161112	15.620499351813308	37.50925297467957	0.9580890052153644	1.1884864324004714	0.806142147773823	0.7496830596058416	0.6125760649087221	59.0	3.0	35.22782990761707	110.0	104.0	7838.0	8733.0	0.8461538461538461	0.13459119496855346	0.48598130841121495	-1.0	0.025639494462730714	122.8559754478858	50.32465894171505	1.0	0.5420560747663551	133.0	85.0	218.0	8403.0	5586.0	13989.0	97.0
5	92	large	E	1124.0	645.0	112.15432883999989	81.42640679999997	8.669132185156633E-5	1769.0	195.58073564000006	38.62641583165593	34.539832078341085	27.259511464627764	37.75486688888827	28.160255680657446	28.005198056506142	10.198039027185569	25.992574728540585	38.390458789505686	19.1049731745428	42.451796851922026	1.0055367444228904	1.118315101939289	0.8991533268925478	0.7260210786528215	0.5738434163701067	52.0	3.0	38.3275357934736	120.0	86.0	10952.0	6062.0	0.5454545454545454	0.11644997173544375	0.4174757281553398	0.09109149231454099	-1.0	104.71180167719803	46.91966553115327	4.0	0.5048543689320388	118.0	96.0	214.0	5333.0	4816.0	10149.0	70.0
6	98	large	iso	833.0	459.0	92.25483391999992	65.355339	9.820105376007784E-5	1292.0	160.02438647999995	33.1058907144937	29.546573405388315	21.440559103102657	27.50644640009918	23.021728866442675	23.843071215789088	12.041594578792296	16.492533147913832	35.435581163163306	16.0312195418814	35.7098407985162	0.9655521580289325	1.1204646393431288	0.8617426415125303	0.7084218378917012	0.5510204081632653	153.0	3.0	33.24154027718932	59.0	330.0	2335.0	16269.0	0.6923076923076923	0.30108359133126933	0.8483290488431876	-1.0	0.1748149783335408	39.26694964917431	14.866068747318506	1.0	0.2236503856041131	72.0	70.0	142.0	3681.0	4021.0	7702.0	67.0
6	100	large	E	1005.0	617.0	98.8406203599999	74.35533899999999	4.005086088850725E-5	1622.0	175.19595936000002	38.118237105091836	33.06055050963308	41.54668374946888	54.1494518849039	26.248809496813376	28.85831775212894	15.620499351813308	31.84827243329765	29.158619113711147	17.204650534085253	39.29229929609302	0.9095751776756614	1.1529825280430543	0.7888889515259822	0.752275114514468	0.6139303482587065	138.0	4.0	35.35533905932738	73.0	86.0	7367.0	7386.0	0.5384615384615384	0.09802712700369914	0.5408805031446541	0.040661509678308436	-1.0	27.91341665448263	10.44766094595442	1.0	0.2389937106918239	310.0	200.0	510.0	9468.0	6661.0	16129.0	32.0
6	103	large	E	873.0	479.0	93.49747459999995	66.355339	4.2161064199596795E-5	1352.0	162.26702715999994	35.4682957019364	30.083217912982647	19.44003482817619	33.7662080519403	23.53720459187964	25.346635389317246	13.341664064126334	19.594964636602384	34.936422128778744	16.0	35.255080153785244	0.928612584288003	1.1790060426557551	0.7876232611974308	0.7097019388371805	0.5486827033218786	151.0	4.0	34.132096331752024	166.0	301.0	3962.0	7429.0	0.5714285714285714	0.34541420118343197	0.6445396145610278	-1.0	0.09000470105974034	0.0	0.0	0.0	0.0	105.0	96.0	201.0	4632.0	4971.0	9603.0	63.0
6	105	large	F	1061.0	621.0	102.25483391999994	75.01219323999996	9.680317638517346E-5	1682.0	179.68124072000006	39.319206502675	33.24154027718932	52.95488644925065	67.62575230719698	26.92582403567252	28.061264393742633	16.492422502470642	39.319206502675	19.884758482553973	17.0	42.52024919218562	0.9595370920519425	1.1828334720595433	0.8112190893458584	0.7335809014044898	0.5852968897266729	161.0	5.0	35.0	32.0	74.0	1665.0	4421.0	0.35294117647058826	0.06302021403091558	0.6981132075471698	-1.0	0.023347477020414825	49.619094031010064	23.443955252834495	2.0	0.22641509433962265	158.0	87.0	245.0	6949.0	5111.0	12060.0	64.0
7	106	medium	iso	908.0	443.0	95.66904747999993	64.76955256000001	4.7530474402537925E-5	1351.0	162.8528136	36.05551275463989	31.064449134018133	24.981239606216036	28.64317518173584	23.259406699226016	23.339721852073406	13.038404810405298	17.972286357697424	34.92738581389604	16.15549442140351	37.492774977856875	0.9965588641819972	1.1606680227642001	0.8586080124863205	0.6770168018401186	0.4878854625550661	114.0	3.0	34.20526275297414	53.0	327.0	2338.0	17375.0	0.5833333333333334	0.28127313101406365	0.8605263157894737	-1.0	0.1418255432713326	47.27951537534172	17.11724276862369	1.0	0.18157894736842106	166.0	56.0	222.0	12955.0	5309.0	18264.0	90.0
7	110	large	F	1357.0	872.0	119.32590171999986	93.25483391999992	4.848081132135853E-5	2229.0	214.99494920000006	43.0	38.01315561749642	51.34019174590992	54.865806943084365	33.015148038438355	32.42233846010895	14.422205101855956	42.0	29.384563892556063	19.209372712298546	51.356896948681886	1.0182839858716166	1.1311873297940114	0.9001904097149369	0.7815137583357542	0.6425939572586588	96.0	3.0	40.45985664828782	106.0	105.0	8647.0	8160.0	0.6923076923076923	0.09466128308658592	0.4976303317535545	-1.0	0.010953605840188351	57.7403650739796	16.06225774829855	4.0	0.3886255924170616	192.0	115.0	307.0	6044.0	5416.0	11460.0	47.0
7	117	large	F	928.0	573.0	94.84062035999993	72.76955256000001	5.04549551722922E-5	1501.0	170.02438647999995	35.22782990761707	32.449961479175904	16.504361381755018	22.936519021641573	26.076809620810597	26.561992035475743	14.422205101855956	14.647510259734418	39.10636383387865	15.620499351813308	37.58556917412923	0.9817339597867079	1.085604675685788	0.904319944243549	0.7672825450084398	0.6174568965517241	107.0	3.0	33.83784863137726	279.0	374.0	7336.0	10717.0	0.6153846153846154	0.4350433044636909	0.5727411944869831	-1.0	0.10072182908877203	0.0	0.0	0.0	0.03522205206738132	67.0	76.0	143.0	5826.0	7238.0	13064.0	106.0
7	118	large	E	1143.0	658.0	107.7401152799999	78.84062035999999	6.489974827045613E-5	1801.0	188.9949492	40.11234224026316	35.05709628591621	56.21691992664742	64.67333564575918	27.85677655436824	28.410066583800706	14.866068747318506	39.040352982133065	20.281200536441354	17.0	43.19179414271352	0.9805248598133187	1.1442003614080793	0.8569520626672956	0.7317666233705562	0.5756780402449694	95.0	3.0	36.24913792078372	136.0	17.0	8526.0	863.0	0.6	0.084952803997779	0.1111111111111111	0.08157645731328997	-1.0	49.54215267212085	24.331050121192877	1.0	0.30718954248366015	78.0	85.0	163.0	12176.0	13522.0	25698.0	204.0
7	121	large	F	959.0	614.0	98.32590171999993	78.42640679999995	7.539750303796863E-5	1573.0	179.58073563999997	36.87817782917155	31.89043743820395	29.98163936884933	47.18323930018249	26.1725046566048	34.30000226527731	13.038404810405298	27.333237685150678	31.984509525042306	16.278820596099706	37.26254900262378	0.7630467325974447	1.1564023823954328	0.6598453481363723	0.7976169598050853	0.6402502606882169	179.0	4.0	35.17101079013795	196.0	197.0	9240.0	11829.0	0.6428571428571429	0.2498410680228862	0.5012722646310432	-1.0	0.08099829328485912	63.20963820317755	24.09207392839849	3.0	0.20610687022900764	120.0	81.0	201.0	7282.0	5060.0	12342.0	62.0
8	128	large	E	1050.0	616.0	103.49747459999992	75.18376611999996	3.745394042082418E-5	1666.0	181.09545428	38.47076812334269	34.0	26.565051177077976	35.537677791974374	26.832815729997478	27.84036809382914	14.317821063276353	23.29041097196963	37.294117647058826	17.204650534085253	40.07033815679625	0.9638096608336515	1.1314931800983143	0.8518033319033412	0.7264309241416024	0.5866666666666667	64.0	4.0	37.013511046643494	491.0	400.0	9350.0	8096.0	0.7142857142857143	0.5348139255702281	0.4489337822671156	-1.0	0.04156713698155015	0.0	0.0	0.0	0.0	86.0	80.0	166.0	8221.0	8650.0	16871.0	112.0
8	135	large	E	1168.0	690.0	111.32590171999993	82.42640679999997	9.077554653983941E-5	1858.0	196.16652208000002	41.048751503547585	34.132096331752024	26.495348316679525	42.20729763428672	28.284271247461902	29.631005851465403	14.142135623730951	27.18718497208255	38.907660024520766	18.35755975068582	40.468265015599336	0.95454981816161	1.2026437258517055	0.7937095564071589	0.7404063701843062	0.5907534246575342	78.0	3.0	39.92492955535426	146.0	58.0	11544.0	3570.0	0.5454545454545454	0.10979547900968784	0.28431372549019607	0.0867787722622199	-1.0	37.3921053246783	12.486832980505138	3.0	0.37254901960784315	102.0	147.0	249.0	9177.0	11725.0	20902.0	118.0
8	136	medium	N	948.0	304.0	97.91168815999991	51.284271200000006	4.1135708377922765E-5	1252.0	152.0243864799999	35.77708763999664	31.304951684997057	23.19859051364819	32.905242922987895	18.110770276274835	19.802113598258707	12.041594578792296	16.54690303349844	30.857738089497097	17.029386365926403	30.45902273737131	0.9145877376376328	1.1428571428571428	0.8002642704329287	0.5237808903488121	0.3206751054852321	72.0	4.0	35.6931365951495	-1.0	-1.0	-1.0	-1.0	-1.0	-1.0	-1.0	-1.0	-1.0	-1.0	-1.0	-1.0	-1.0	214.0	42.0	256.0	16900.0	2480.0	19380.0	114.0
9	137	large	E	1167.0	583.0	109.3259017199999	75.4264068	3.437435496482522E-5	1750.0	186.75230852	40.52159917870962	35.17101079013795	37.04691802856158	45.638366670581746	25.059928172283335	27.992941983504725	14.7648230602334	29.0215594605131	31.218892358586473	18.601075237738275	40.592941502211026	0.8952230954163477	1.1521306402166864	0.7770152656021535	0.6899225674184548	0.4995715509854327	113.0	3.0	38.28837943815329	169.0	387.0	8248.0	19550.0	0.7142857142857143	0.3177142857142857	0.6960431654676259	-1.0	0.1880500718507445	145.1206598503569	50.333379440587784	2.0	0.26798561151079137	90.0	82.0	172.0	10317.0	10629.0	20946.0	151.0
9	139	large	F	1077.0	691.0	107.3259017199999	83.84062035999996	6.999662336354619E-5	1768.0	193.58073564000006	38.91015291668744	33.54101966249684	44.518534194161646	52.47155917659238	29.068883707497267	30.66201952864999	13.038404810405298	36.10882750855076	29.516097302997224	17.08800749063506	45.53152910706093	0.9480420453172002	1.1600766258216644	0.8172236421414979	0.781177879862867	0.6415970287836583	113.0	3.0	36.76955262170047	88.0	85.0	11114.0	10174.0	0.5	0.09785067873303167	0.4913294797687861	0.02143359277044725	-1.0	69.63078152970094	31.70820393249937	4.0	0.47398843930635837	89.0	64.0	153.0	5207.0	4022.0	9229.0	86.0
10	152	large	E	1199.0	723.0	113.49747459999993	88.25483391999994	1.5667236090984035E-4	1922.0	204.16652208000005	41.48493702538308	34.92849839314596	24.623564786163627	57.92450451718018	31.32091952673165	28.85802747478516	13.892443989449804	34.614973601656075	32.98166405647881	19.209372712298546	40.85089958254919	1.085345128113779	1.1877102919925038	0.9138130194131795	0.777592930865089	0.6030025020850709	131.0	4.0	40.80441152620633	119.0	161.0	7272.0	9771.0	0.9230769230769231	0.14568158168574402	0.575	-1.0	0.012587832042047827	56.32599296104091	22.41919249797387	3.0	0.18214285714285713	138.0	101.0	239.0	17562.0	10889.0	28451.0	202.0
11	160	large	iso	1052.0	518.0	104.74011527999991	68.11269831999999	7.321043150434788E-5	1570.0	175.68124071999998	39.21734310225516	32.89376840679705	40.690540335309436	60.99253351226492	24.08318915758459	25.537013200434735	13.45362404707371	31.72065983043265	25.32394554793156	18.027756377319946	36.270565753069285	0.9430699263285264	1.1922423304394465	0.7910052363104084	0.6503019224097234	0.4923954372623574	123.0	4.0	36.68787265568828	54.0	376.0	2375.0	20995.0	0.5454545454545454	0.27388535031847133	0.8744186046511628	-1.0	0.1440845039002553	47.726869684485386	19.209372712298546	2.0	0.13953488372093023	106.0	102.0	208.0	12218.0	12374.0	24592.0	154.0
11	162	large	F	1054.0	645.0	104.49747459999992	79.01219323999997	4.100567195413752E-5	1699.0	185.92388140000003	39.56008088970496	32.28002478313795	27.98408275165794	39.89383327315025	27.313000567495326	29.437820556603278	13.92838827718412	26.56718531315011	36.49315661663771	17.46424919657298	41.42274689240633	0.9278200644975626	1.2255282068547197	0.757077690507658	0.7561158156447929	0.611954459203036	82.0	3.0	37.656340767525464	166.0	132.0	8287.0	5277.0	0.42857142857142855	0.1753972925250147	0.4429530201342282	0.09467024006567783	-1.0	45.55262654955465	19.23606797749979	2.0	0.2986577181208054	118.0	113.0	231.0	11197.0	11094.0	22291.0	120.0
11	168	large	F	1201.0	609.0	112.3259017199999	78.01219323999999	3.467705016331389E-5	1810.0	192.75230852000004	40.85339643163099	35.4682957019364	42.604994483127655	54.01216820938693	26.076809620810597	28.179521358570447	13.892443989449804	34.31783211332933	27.940445978234475	18.384776310850235	42.412630032919324	0.9253815665992375	1.1518285731840392	0.803402162564151	0.6945165099539078	0.5070774354704413	82.0	3.0	38.62641583165593	148.0	464.0	4441.0	14980.0	0.9230769230769231	0.33812154696132596	0.7581699346405228	-1.0	0.14972090002769553	40.24922359499622	20.12461179749811	1.0	0.05065359477124183	74.0	83.0	157.0	7268.0	9143.0	16411.0	141.0
12	170	medium	E	1231.0	449.0	111.56854239999988	61.52691188000001	4.6991867600790735E-5	1680.0	175.9238814	40.496913462633174	36.89173349139343	32.905242922987895	35.50780512548772	22.02271554554524	24.47742037016166	15.0	22.569621283443123	32.79867562423664	18.0	38.85861391627093	0.8997155424266544	1.0977232466476752	0.8196196492825362	0.5514718625561256	0.3647441104792851	72.0	4.0	38.8329756778952	697.0	260.0	15005.0	5677.0	0.5625	0.5696428571428571	0.2716823406478579	0.13915374337205294	-1.0	0.0	0.0	0.0	0.0	107.0	37.0	144.0	5260.0	1346.0	6606.0	69.0
12	177	large	E	1051.0	604.0	101.74011527999993	74.59797967999998	3.1883376819111185E-5	1655.0	178.75230851999999	38.07886552931954	33.61547262794322	25.746595715389375	38.2670786731404	26.92582403567252	28.618659432511976	14.560219778561036	24.554302944768118	35.906084479581835	17.029386365926403	39.646685784809144	0.9408485432089693	1.1327779308884707	0.8305675080296051	0.7332209077481205	0.5746907706945766	93.0	4.0	36.124783736376884	127.0	119.0	9389.0	6849.0	0.6	0.1486404833836858	0.483739837398374	0.019348413045173807	-1.0	71.83739352759156	34.831182373505655	4.0	0.3089430894308943	92.0	108.0	200.0	8930.0	12165.0	21095.0	122.0
12	180	large	E	1108.0	572.0	107.39696951999989	73.01219323999997	3.8447834848036215E-5	1680.0	183.23758987999997	38.58756276314948	35.510561809129406	28.825553088219266	38.06117617697731	25.179356624028344	27.153859615920023	13.038404810405298	24.256520313168508	35.679525624240256	18.027756377319946	39.345371953406556	0.9272846284167261	1.0866503033818238	0.8533422624839592	0.6798347622500033	0.516245487364621	105.0	4.0	38.2099463490856	107.0	42.0	4691.0	2013.0	0.7142857142857143	0.0886904761904762	0.28187919463087246	0.02090801838928133	-1.0	29.88793690637022	14.810249675906654	1.0	0.20134228187919462	66.0	140.0	206.0	5728.0	16211.0	21939.0	89.0
12	181	large	E	1579.0	1139.0	128.95331867999982	105.7401152799999	4.611871806349804E-5	2718.0	237.52186108000012	49.51767361255979	39.6232255123179	35.85227917405413	51.15056549961798	38.118237105091836	35.86873835892495	17.029386365926403	42.20715246747551	41.64224337281817	21.37755832643195	54.195316700436685	1.0627147440664626	1.2497133429272673	0.8503668061806972	0.819987545589238	0.7213426219126029	102.0	4.0	45.69463863518345	359.0	848.0	18454.0	44152.0	0.7222222222222222	0.4440765268579838	0.7025683512841756	-1.0	0.19667922884184844	187.59884740781567	65.5147527510074	3.0	0.23529411764705882	107.0	119.0	226.0	13248.0	14811.0	28059.0	162.0
13	183	large	N	1197.0	997.0	115.66904747999992	103.66904747999992	1.3042295404297563E-4	2194.0	222.1665220800001	41.10960958218893	35.12833614050059	36.36754789232324	64.89058212996042	36.40054944640259	33.61567280161533	13.601470508735444	45.2935461787194	32.452433711645604	20.615528128088304	50.0205336304071	1.0828445904153803	1.1702691928751028	0.9252953055656034	0.8962557377151835	0.8329156223893066	121.0	6.0	41.340053217188775	-1.0	-1.0	-1.0	-1.0	-1.0	-1.0	-1.0	-1.0	-1.0	-1.0	-1.0	-1.0	-1.0	319.0	207.0	526.0	18972.0	13095.0	32067.0	94.0
13	184	large	E	1055.0	614.0	103.98275595999988	76.4264068	1.2856584110865956E-4	1669.0	183.23758988	40.0	32.802438933713454	33.50343698241423	53.9726266148964	27.202941017470888	29.14179009575504	14.560219778561036	31.4	29.814856205549955	17.029386365926403	38.826015815844805	0.9334684289498545	1.2194215216993847	0.7655010284294259	0.7349911636252431	0.5819905213270142	98.0	4.0	36.68787265568828	175.0	252.0	9211.0	11393.0	0.9333333333333333	0.25584182144997003	0.5901639344262295	-1.0	0.050923799407352845	128.32299163026772	56.737043326627074	1.0	0.23653395784543327	119.0	148.0	267.0	14857.0	17212.0	32069.0	176.0
13	185	large	F	943.0	667.0	99.74011527999991	81.25483391999997	1.3408977023861686E-4	1610.0	182.9949492	36.138621999185304	32.01562118716424	23.099377141791717	32.239662042033764	29.410882339705484	28.13555776459693	14.317821063276353	21.251502063839443	40.94876036719251	17.11724276862369	39.83696232256405	1.0453278582844838	1.1287809094166212	0.9260679814515398	0.814665530432702	0.7073170731707317	86.0	3.0	35.22782990761707	103.0	93.0	9208.0	6729.0	0.7142857142857143	0.12173913043478261	0.4744897959183674	0.0625336907436901	-1.0	108.01494684446828	48.278801340173715	2.0	0.5204081632653061	78.0	110.0	188.0	9390.0	14731.0	24121.0	149.0
13	186	large	iso	986.0	666.0	100.25483391999994	81.42640679999995	3.524058566033376E-5	1652.0	184.50966784	37.48332962798263	31.400636936215164	36.02737338510361	43.09473299249416	27.80287754891569	28.718636281212678	13.601470508735444	28.999558224638513	33.62989107975985	16.97056274847714	42.446247044482234	0.9681127361574593	1.1937123983861657	0.811010036811459	0.8121943213728282	0.6754563894523327	156.0	3.0	35.805027579936315	54.0	326.0	1921.0	13780.0	0.5	0.23002421307506055	0.8578947368421053	-1.0	0.2394354714938171	55.49243602940671	22.67156809750927	3.0	0.15789473684210525	73.0	79.0	152.0	11990.0	10498.0	22488.0	230.0
13	187	large	E	1010.0	562.0	101.98275595999989	71.35533899999999	7.080841627060912E-5	1572.0	176.16652207999996	37.48332962798263	32.526911934581186	41.63353933657021	52.6628688418387	26.1725046566048	25.99783131662488	14.142135623730951	32.01423171073249	28.991378028648448	17.029386365926403	40.265391779392	1.0067187658021393	1.1523789809303107	0.8736004235250971	0.699680434484309	0.5564356435643565	132.0	3.0	35.510561809129406	197.0	116.0	9609.0	5317.0	0.9333333333333333	0.1991094147582697	0.3706070287539936	0.028254375809639878	-1.0	94.81531918618684	42.282389134681296	1.0	0.3035143769968051	87.0	84.0	171.0	10298.0	9556.0	19854.0	164.0
14	194	large	F	969.0	606.0	97.74011527999993	74.18376611999997	4.424782995840577E-5	1575.0	174.75230851999999	36.013886210738214	33.015148038438355	3.179830119864235	1.5911402711945755	26.0	27.711895408077424	14.0	1.6937911016615506	42.465355550358325	17.0	61.000000000000455	0.9382252501004156	1.090829160263299	0.8601028321189649	0.758989959316938	0.6253869969040248	86.0	3.0	35.12833614050059	77.0	39.0	8419.0	4875.0	0.7333333333333333	0.07365079365079365	0.33620689655172414	-1.0	0.010446907679783896	82.98422717967077	32.40368697131487	1.0	0.8275862068965517	82.0	68.0	150.0	11905.0	10494.0	22399.0	195.0
15	201	medium	api	1112.0	387.0	105.98275595999989	59.284271200000006	2.5165564347698023E-5	1499.0	167.68124071999998	39.05124837953327	34.828149534535996	41.83963837395433	56.50481532625881	20.8806130178211	22.077631075509164	13.341664064126334	29.32044550463318	25.353055267102462	18.027756377319946	35.159267507948776	0.9457814086305699	1.121255332294057	0.8435022616084488	0.5593765765288754	0.34802158273381295	104.0	3.0	37.656340767525464	56.0	281.0	2335.0	14279.0	0.5	0.2248165443629086	0.8338278931750742	-1.0	0.2256124201209699	35.84820835160308	15.811388300841896	1.0	0.20771513353115728	143.0	22.0	165.0	10242.0	1090.0	11332.0	112.0
15	206	large	F	1055.0	580.0	103.7401152799999	75.01219323999996	2.2001215826367098E-5	1635.0	181.58073564000006	38.91015291668744	32.64965543462902	33.970468776019516	45.0	27.51363298439521	25.9420958302878	12.649110640673518	28.91276223994278	32.465886267079505	17.26267650163207	40.88882048539579	1.0605786504062102	1.1917477351206096	0.8899355284269749	0.7230779822977659	0.5497630331753555	120.0	4.0	36.22154055254967	130.0	109.0	14538.0	10221.0	0.8461538461538461	0.14617737003058104	0.4560669456066946	0.0231822240294192	-1.0	36.68523221928321	11.543203766865055	3.0	0.32217573221757323	84.0	65.0	149.0	10076.0	8994.0	19070.0	141.0
15	207	large	iso	1257.0	682.0	115.98275595999988	82.84062035999996	4.636414654105921E-5	1939.0	201.23758988000003	42.43819034784589	36.61966684720111	56.070202577939355	69.26347846576041	28.0178514522438	29.15155721961979	13.601470508735444	41.30713363674283	19.170026940145547	18.384776310850235	44.168429492610954	0.9611099414403504	1.1588906727339465	0.8293361609106662	0.7142494560878517	0.5425616547334925	121.0	3.0	38.07886552931954	97.0	323.0	5407.0	20432.0	0.4166666666666667	0.21660649819494585	0.7690476190476191	-1.0	0.2430694843128892	109.80088170714626	41.88819792165249	2.0	0.2761904761904762	76.0	117.0	193.0	5040.0	9353.0	14393.0	56.0
15	209	large	E	1016.0	593.0	101.7401152799999	74.59797967999997	3.0930919548434505E-5	1609.0	178.75230851999999	36.359317925395686	34.132096331752024	23.017561796881353	27.105561364208654	26.076809620810597	26.972583345345722	14.035668847618199	18.89474388407476	39.75730019071888	18.110770276274835	41.46937085531685	0.9667894723665875	1.065252997413222	0.9075679436849877	0.7332209077481207	0.5836614173228346	128.0	3.0	36.6742416417845	77.0	431.0	2265.0	13746.0	0.8	0.31572405220633937	0.8484251968503937	-1.0	0.1309138656944623	0.0	0.0	0.0	0.0	101.0	72.0	173.0	5938.0	4589.0	10527.0	68.0
16	213	large	E	806.0	457.0	90.66904747999995	66.76955256	7.916092212310897E-5	1263.0	160.26702715999994	34.20526275297414	29.206163733020468	38.15722658736905	54.80249671524524	24.041630560342615	23.51922257580388	11.40175425099138	28.94291463713196	25.302878075852433	15.0	35.41847359336189	1.022211958020933	1.1711658903802453	0.8728156842828209	0.736409551172667	0.5669975186104218	135.0	4.0	31.575306807693888	91.0	311.0	4463.0	15227.0	0.4166666666666667	0.3182897862232779	0.7736318407960199	-1.0	0.19251155356308722	85.83791451313945	36.40672797585652	2.0	0.21641791044776118	107.0	71.0	178.0	12118.0	8402.0	20520.0	169.0
16	219	large	F	965.0	593.0	97.74011527999991	73.59797968	6.284150105976415E-5	1558.0	173.33809495999995	37.44329045369811	31.622776601683793	6.436036051815449	9.49090815917765	26.40075756488817	27.992390917542927	17.0	6.276157814992193	42.88048507188322	17.0	38.06244188802896	0.9431404999543188	1.1840608092492548	0.7965304590668026	0.7529966531056466	0.6145077720207254	100.0	3.0	35.84689665786984	114.0	91.0	8472.0	6713.0	0.6875	0.13157894736842105	0.44390243902439025	0.011410593709557918	-1.0	72.76360548123593	30.432747892889314	1.0	0.23902439024390243	97.0	149.0	246.0	7698.0	16572.0	24270.0	103.0
16	223	large	iso	1017.0	873.0	90.66904747999993	88.18376611999994	4.8572262794495266E-5	1890.0	181.68124071999998	38.62641583165593	34.539832078341085	43.87037045517367	66.25050550713324	28.284271247461902	43.77147862258025	27.202941017470888	34.89839714549075	19.77427100545429	13.0	38.12719764157865	0.646180392747139	1.118315101939289	0.5778160302284989	0.9725895283001821	0.8584070796460177	91.0	3.0	32.31098884280702	61.0	299.0	3639.0	21257.0	0.5217391304347826	0.19047619047619047	0.8305555555555556	-1.0	0.11881996180461085	80.49593495659735	30.56671929086277	2.0	0.45	103.0	93.0	196.0	9055.0	7816.0	16871.0	125.0
16	224	large	F	1089.0	585.0	106.32590171999992	74.76955255999998	7.006679948891812E-5	1674.0	183.09545427999996	39.11521443121589	33.06055050963308	45.3728523041126	66.84589377827774	25.942243542145693	27.637147011684537	14.317821063276353	36.277443972480626	21.868964335283362	16.278820596099706	39.4555665448068	0.938672994400534	1.1831386298246491	0.7933753245295126	0.7032110835692618	0.5371900826446281	126.0	3.0	36.05551275463989	196.0	388.0	5059.0	9893.0	0.7142857142857143	0.34886499402628435	0.6643835616438356	-1.0	0.07105994641342271	0.0	0.0	0.0	0.02226027397260274	105.0	91.0	196.0	11113.0	9839.0	20952.0	165.0
[truncated: 67 more columns]
