# Supplementary material for: Exploiting Single-Cell Quantitative Data to Map Genetic Variants Having Probabilistic Effects
Source: PLoS Genet. 2016 Aug 1;12(8):e1006213. doi: 10.1371/journal.pgen.1006213 (PMC4968810; doi:10.1371/journal.pgen.1006213)
Supplement: S1 Dataset — (ZIP) [file pgen.1006213.s007.zip › data/2014-10-07_morpho/segregants/gaelA3-4_A.xls]

image_number	cell_	Agroup	C11-1_A	C12-1_A	C13_A	C103_A	C104_A	C115_A	C126_A	C127_A	A7-1_A	A8-1_A	A101_A	A120_A	A121_A	A122_A	A123_A	D14-1_A	D15-1_A	D16-1_A	D17-1_A	D102_A	D105_A	D117_A	D127_A	D135_A	D147_A	D148_A	D154_A	D155_A	D173_A	D176_A	D179_A	D182_A	D188_A	D191_A	D194_A
1	1	B	853.0	105.74011527999993	6.970523633736931E-5	34.713109915419565	29.614185789921695	1.1721784337299976	122.0	3.0	95.0	8676.0	0.11137162954279015	77.12024182982069	28.0	2.0	0.631578947368421	83.0	4630.0	54.0	6.31364943244163E-4	24.331050121192877	0.7009181885597932	7.0	24.331050121192877	7.0	0.3888888888888889	0.3888888888888889	13.240519915187178	13.240519915187178	6.324555320336759	10.44030650891055	5.385164807134504	1.9387162478442206	0.0	55.78313253012048	0.9680345572354212
1	8	B	883.0	107.74011527999993	5.13990377607703E-5	35.12833614050059	31.144823004794873	1.1279028985039485	75.0	3.0	47.0	4655.0	0.053227633069082674	62.84431302737261	23.259406699226016	1.0	1.1702127659574468	145.0	4070.0	43.0	0.002337940041991273	21.213203435596427	0.6038772616713559	4.47213595499958	21.37755832643195	5.0	0.23802777946288958	0.2808279781508652	23.1985905136482	33.50343698241423	10.198039027185569	17.029386365926403	6.0	2.838231060987734	1.0	28.06896551724138	1.5319410319410318
2	11	B	1060.0	119.98275595999988	5.233309013146999E-5	39.01281840626232	33.015148038438355	1.1816641973206083	161.0	3.0	66.0	6928.0	0.062264150943396226	48.35105081345097	23.259406699226016	1.0	0.5454545454545454	107.0	13820.0	176.0	5.617057396406211E-4	21.840329667841555	0.5598244515534863	7.0710678118654755	21.18962010041709	8.0	0.40961596025952024	0.47058823529411764	81.86989764584403	90.0	7.615773105863909	12.36931687685298	5.0990195135927845	2.42582262018792	1.4142135623730951	129.15887850467288	1.3626628075253258
2	18	A	803.0	102.66904747999993	4.554496907083862E-5	31.76476034853718	30.886890422961002	1.0284220882566921	144.0	3.0	206.0	10248.0	0.25653798256537985	28.182270692897617	12.083045973594572	1.0	0.3155339805825243	96.0	7819.0	104.0	0.0013623128892900937	17.08800749063506	0.5379548689534499	2.8284271247461903	17.88854381999832	2.0	0.18181818181818182	0.125	74.74488129694221	29.744881296942197	6.708203932499369	12.649110640673518	4.123105625617661	3.067859955389482	2.0	81.44791666666667	1.2768896278296458
3	23	B	944.0	111.39696951999986	4.833857985031302E-5	35.11409973215888	32.89376840679705	1.0675000595220043	135.0	4.0	80.0	8565.0	0.0847457627118644	30.795057520822137	14.7648230602334	2.0	0.775	110.0	11549.0	163.0	1.5481333597613592E-4	20.396078054371138	0.5808515157713585	4.47213595499958	22.20360331117452	6.708203932499369	0.25	0.375	47.12109639666147	47.12109639666147	6.324555320336759	11.704699910719626	5.385164807134504	2.17350820818199	2.23606797749979	104.99090909090908	1.552515369296043
3	25	B	786.0	101.49747459999992	9.513414783034087E-5	32.984845004941285	28.635642126552707	1.1518807526357417	132.0	3.0	89.0	13387.0	0.11323155216284987	27.308392225891332	12.806248474865697	3.0	0.7865168539325843	76.0	4679.0	71.0	6.865644250514614E-4	19.4164878389476	0.5886487517536892	7.0	20.248456731316587	7.0710678118654755	0.4666666666666667	0.46726931351599776	75.96375653207352	67.83365417791755	5.830951894845301	10.816653826391969	5.0	2.1633307652783937	1.0	61.56578947368421	1.15323787134003
3	29	B	829.0	109.6396101999999	6.283788490222196E-4	31.400636936215164	31.25699921617557	1.0045953777919048	123.0	8.0	155.0	5018.0	0.18697225572979492	48.662100242385755	24.331050121192877	1.0	0.16774193548387098	127.0	5323.0	64.0	0.00423121684524721	21.095023109728988	0.6718023953647754	8.246211251235321	26.40075756488817	13.92838827718412	0.5759403763178709	-1.0	68.36911316348207	61.36784560598673	8.94427190999916	16.492422502470642	6.324555320336759	2.6076809620810595	5.830951894845301	41.91338582677165	1.5269584820589894
3	36	A	814.0	103.49747459999993	6.413903646717808E-5	32.526911934581186	29.698484809834994	1.0952380952380953	126.0	3.0	388.0	12661.0	0.47665847665847666	55.40127374560511	25.317977802344327	1.0	0.10051546391752578	175.0	17949.0	97.0	0.006893097716264716	17.69180601295413	0.5439128697042088	1.4142135623730951	16.401219466856727	1.4142135623730951	0.08333333333333334	0.09513029883089882	2.489552921999149	87.51044707800085	12.083045973594572	20.808652046684813	8.602325267042627	2.4189566658688517	2.0	102.56571428571428	0.9457351384478244
4	43	B	972.0	113.15432883999989	5.0275273678973136E-5	37.36308338453881	32.01562118716424	1.1670266575842196	178.0	4.0	158.0	11523.0	0.16255144032921812	70.21483017037409	29.732137494637012	6.0	0.5	89.0	2990.0	35.0	7.896680620630477E-4	23.769728648009426	0.6361822016500266	5.656854249492381	26.0	7.810249675906654	0.33333333333333337	0.43866732506766315	29.475889003245744	24.28146009551094	5.830951894845301	11.661903789690601	4.47213595499958	2.6076809620810595	2.23606797749979	33.59550561797753	1.0418060200668895
4	49	B	1267.0	130.46803731999987	7.017325025415912E-5	41.593268686170845	37.48332962798263	1.1096471177715228	114.0	3.0	117.0	12029.0	0.09234411996842937	68.27281558477128	29.68164415931166	1.0	0.49572649572649574	109.0	8589.0	105.0	4.221416470863214E-4	22.135943621178654	0.5322001448887939	3.0	24.698178070456937	5.385164807134504	0.16666666666666666	0.27883326429273	79.2157021324374	57.414292646085585	7.0710678118654755	13.341664064126334	5.0990195135927845	2.616515592568454	2.8284271247461903	78.79816513761467	1.332518337408313
4	50	B	885.0	108.32590171999989	4.8092147606414396E-5	34.9857113690718	30.01666203960727	1.165543034828717	123.0	3.0	202.0	11347.0	0.22824858757062147	65.25891283284234	24.698178070456937	3.0	0.40594059405940597	90.0	12656.0	178.0	5.8963753451031E-4	22.360679774997898	0.6391374907061421	5.0990195135927845	22.360679774997898	5.0990195135927845	0.27653315937748607	0.27653315937748607	19.65382405805331	19.65382405805331	6.082762530298219	10.770329614269007	5.385164807134504	2.0	0.0	140.62222222222223	1.2658027812895067
5	54	B	915.0	110.5685423999999	5.738293332187226E-5	36.40054944640259	30.610455730027933	1.1891541167319097	101.0	3.0	112.0	7791.0	0.12240437158469945	80.6505042580416	30.479501308256342	3.0	0.75	92.0	7291.0	93.0	7.897399368105475E-4	19.1049731745428	0.5248539778959549	2.23606797749979	19.209372712298546	5.0	0.14285714285714285	0.31622776601683794	80.3112134396332	89.38394009160078	7.0710678118654755	11.704699910719626	4.123105625617661	2.8388067087090953	2.8284271247461903	79.25	1.1735015772870663
5	55	B	805.0	103.74011527999993	9.170130945416217E-5	34.0147027033899	29.017236257093817	1.1722240671722952	137.0	3.0	118.0	9145.0	0.14658385093167703	42.67613757131949	19.849433241279208	1.0	0.5508474576271186	166.0	10326.0	102.0	0.002659973770113831	17.029386365926403	0.5006478085204389	0.0	18.027756377319946	1.4142135623730951	0.0	0.09090909090909091	-1.0	41.6335393365702	10.198039027185569	17.72004514666935	6.324555320336759	2.80178514522438	1.4142135623730951	62.204819277108435	1.6397443346891343
5	56	A	895.0	109.15432883999989	5.65231801357871E-5	36.124783736376884	30.066592756745816	1.2014924347645557	108.0	3.0	273.0	14509.0	0.30502793296089387	66.08142655948569	26.1725046566048	3.0	0.2490842490842491	84.0	9889.0	157.0	5.934651563302297E-4	26.1725046566048	0.7245027360606632	8.06225774829855	27.16615541441225	9.055385138137417	0.44516371337668237	0.5	0.7848246029919039	0.0	6.324555320336759	10.816653826391969	5.0	2.1633307652783937	1.0	117.72619047619048	1.3336029932247953
5	57	B	1229.0	127.98275595999985	9.489018377229623E-5	41.23105625617661	36.87817782917155	1.118033988749895	113.0	4.0	149.0	15791.0	0.12123677786818551	21.32306977054121	9.899494936611665	1.0	0.31543624161073824	118.0	2852.0	29.0	6.958785192677497E-4	24.698178070456937	0.5990188055576925	8.06225774829855	25.80697580112788	10.04987562112089	0.4710021267605585	0.5871200027344677	68.83874018317174	70.25316339457389	8.06225774829855	13.892443989449804	5.830951894845301	2.382534488362192	2.0	24.16949152542373	1.199859747545582
5	60	B	901.0	109.15432883999989	5.168920168100008E-5	35.6931365951495	31.78049716414141	1.1231144815261984	162.0	3.0	217.0	13013.0	0.24084350721420644	59.79396015116866	25.238858928247925	3.0	0.34101382488479265	116.0	10690.0	135.0	4.3344405440116636E-4	18.384776310850235	0.5150787536377127	3.1622776601683795	19.0	3.605551275463989	0.21271781490575853	0.23620751769642942	81.57303097851933	66.31791227546155	7.280109889280518	12.649110640673518	5.385164807134504	2.3488808780588144	1.0	92.15517241379311	1.4649204864359213
5	66	B	958.0	114.81118307999986	1.364561870851299E-4	36.05551275463989	32.449961479175904	1.1111111111111112	81.0	3.0	68.0	7609.0	0.0709812108559499	30.544099601480966	14.866068747318506	1.0	0.4852941176470588	81.0	14003.0	242.0	3.8771659877514077E-4	19.697715603592208	0.5463163355250678	3.605551275463989	21.02379604162864	4.123105625617661	0.22803508501982758	0.25	67.38013505195957	47.72631099390626	5.830951894845301	10.44030650891055	5.385164807134504	1.9387162478442206	1.4142135623730951	172.87654320987653	1.3998428908091125
6	79	B	729.0	98.5685423999999	1.7823073225839986E-4	31.575306807693888	26.476404589747453	1.1925828788672046	105.0	3.0	61.0	5032.0	0.08367626886145405	10.0	5.0	1.0	0.3770491803278688	90.0	3844.0	41.0	7.284981277436355E-4	19.6468827043885	0.6222230182606233	4.47213595499958	20.396078054371138	5.0990195135927845	0.2701716134791496	0.295378269592824	15.945395900922847	0.6902771978651003	6.324555320336759	12.165525060596439	5.0990195135927845	2.385855756810896	1.4142135623730951	42.71111111111111	0.9599375650364205
7	82	A	887.0	107.74011527999987	5.720805156784567E-5	34.713109915419565	30.59411708155671	1.1346334925398431	111.0	3.0	344.0	19146.0	0.3878241262683202	67.37887065081776	25.612496949731394	2.0	0.1686046511627907	68.0	9517.0	180.0	6.149624706826006E-4	21.470910553583888	0.6185245460835679	6.324555320336759	21.470910553583888	6.324555320336759	0.4	0.4	58.32453126189078	58.32453126189078	5.385164807134504	9.848857801796104	3.605551275463989	2.7315816776253388	0.0	139.9558823529412	1.2861195754964798
7	84	B	921.0	109.74011527999991	4.858235314678863E-5	35.0	32.0	1.09375	100.0	3.0	45.0	3968.0	0.048859934853420196	34.15147105458867	16.492422502470642	2.0	0.7111111111111111	95.0	2486.0	34.0	0.001261627119262432	23.194827009486403	0.662709343128183	6.708203932499369	24.186773244895647	7.615773105863909	0.3946002313234923	0.4360778994930029	26.565051177077976	23.198590513648185	6.324555320336759	11.180339887498949	6.082762530298219	1.8380365552345195	1.0	26.16842105263158	1.2992759452936444
7	91	B	1314.0	133.53910511999987	9.942259206922307E-5	44.598206241955516	37.0	1.2053569254582572	108.0	5.0	263.0	16937.0	0.20015220700152206	26.526229863050514	11.704699910719626	2.0	0.311787072243346	123.0	8389.0	93.0	0.0011280388284138651	24.331050121192877	0.5455611821962376	4.242640687119285	23.53720459187964	2.8284271247461903	0.25	0.16666666666666669	63.43494882292201	63.43494882292201	8.06225774829855	13.92838827718412	5.385164807134504	2.58643677139299	1.4142135623730951	68.20325203252033	1.363571343425915
8	105	A	953.0	111.74011527999991	3.343329427472232E-5	36.40054944640259	32.01562118716424	1.136962148371382	97.0	3.0	489.0	27566.0	0.5131164742917104	86.43668272197127	28.653097563788805	4.0	0.23721881390593047	158.0	17955.0	197.0	0.005455484915777506	22.02271554554524	0.605010525403531	3.605551275463989	23.345235059857504	5.385164807134504	0.19999999999999998	0.2929143502255349	20.056094736575425	31.944752776203398	11.045361017187261	19.697715603592208	5.385164807134504	3.6577739603244463	2.0	113.63924050632912	1.7335561125034809
8	107	B	1011.0	115.39696951999989	3.534316489777627E-5	36.40054944640259	34.17601498127012	1.065090516444109	80.0	3.0	93.0	8740.0	0.09198813056379822	16.0	8.0	1.0	0.2903225806451613	108.0	3285.0	51.0	0.002862627945089965	18.973665961010276	0.5212466913156832	1.4142135623730951	19.924858845171276	2.23606797749979	0.08333333333333334	0.125	67.38013505195957	48.945186229037574	9.055385138137417	14.035668847618199	6.0	2.3392781412696997	1.0	30.416666666666668	1.6767123287671233
9	111	B	810.0	104.08326103999993	1.1048814195827935E-4	34.40930106817051	29.410882339705484	1.1699513353843527	122.0	3.0	90.0	12543.0	0.1111111111111111	67.66848619628384	23.769728648009426	4.0	0.7666666666666667	119.0	3092.0	36.0	9.277602388953069E-4	18.027756377319946	0.5239210276780684	5.0	19.1049731745428	4.123105625617661	0.3333333333333333	0.2831760569774271	88.66778014613035	68.49856567595208	7.280109889280518	13.416407864998739	5.830951894845301	2.3008949665421112	2.0	25.983193277310924	1.3855109961190168
9	113	B	871.0	106.3259017199999	7.012290433749843E-5	33.83784863137726	30.805843601498726	1.098423048208004	102.0	3.0	136.0	12318.0	0.15614236509758897	48.94393754631666	21.470910553583888	2.0	0.40441176470588236	102.0	17198.0	225.0	8.015606927908784E-4	18.027756377319946	0.5327689881738851	4.242640687119285	19.6468827043885	6.4031242374328485	0.2727272727272727	0.4099180245918029	77.7352262721076	71.39503452619769	6.4031242374328485	12.041594578792296	6.4031242374328485	1.8805811245074378	2.23606797749979	168.6078431372549	1.334457495057565
9	115	B	893.0	109.98275595999986	1.5464006847895024E-4	35.35533905932738	30.265491900843113	1.1681732837899943	104.0	3.0	107.0	11304.0	0.11982082866741321	74.39213362185107	29.732137494637012	3.0	0.6448598130841121	85.0	11616.0	155.0	3.2338871163937907E-4	19.313207915827967	0.5462600113499065	5.0	18.384776310850235	5.0990195135927845	0.3125	0.31323027878410764	83.6598082540901	85.03025927188969	5.385164807134504	10.295630140987	5.0	2.0591260281974	1.0	136.65882352941176	1.134211432506887
9	117	A	890.0	108.3259017199999	4.54221192104174E-5	32.31098884280702	32.31098884280702	1.0	98.0	3.0	264.0	12680.0	0.2966292134831461	36.46044977677947	18.0	2.0	0.17424242424242425	92.0	9497.0	124.0	3.77767957946609E-4	20.615528128088304	0.6380345779073138	4.47213595499958	21.18962010041709	5.0990195135927845	0.2857142857142857	0.3333333333333333	4.763641690726189	10.491477012331599	6.082762530298219	11.40175425099138	5.0990195135927845	2.23606797749979	1.4142135623730951	103.22826086956522	1.2012214383489523
9	122	B	888.0	108.3259017199999	3.793084986454365E-5	33.83784863137726	31.906112267087632	1.060544398142869	102.0	4.0	198.0	9694.0	0.22297297297297297	18.110770276274835	9.055385138137417	1.0	0.08080808080808081	106.0	10681.0	102.0	6.662198456412684E-4	20.615528128088304	0.6092446465101766	5.385164807134504	19.72308292331602	3.0	0.33333333333333337	0.1875	54.53663575845941	32.7352262721076	6.708203932499369	13.038404810405298	4.47213595499958	2.9154759474226504	2.8284271247461903	100.76415094339623	1.0122647692163655
10	126	B	967.0	113.98275595999986	6.0324616899435886E-5	36.22154055254967	32.2490309931942	1.1231822922119374	104.0	3.0	117.0	9290.0	0.12099276111685625	16.766828537355323	8.06225774829855	1.0	0.2905982905982906	79.0	6244.0	94.0	3.028521610751061E-4	21.37755832643195	0.5901890974354806	3.605551275463989	21.37755832643195	3.605551275463989	0.2095684110712273	0.2095684110712273	27.34987578006988	27.34987578006988	6.082762530298219	11.180339887498949	4.123105625617661	2.711630722733202	0.0	79.0379746835443	1.189301729660474
10	133	A	722.0	96.66904747999993	5.163808302700051E-5	31.0	28.0178514522438	1.106437445884787	111.0	3.0	393.0	12342.0	0.5443213296398892	0.0	0.0	0.0	0.03307888040712468	115.0	4248.0	43.0	0.001505281393639398	20.8806130178211	0.6735681618651969	7.211102550927978	21.840329667841555	7.810249675906654	0.5530663187549721	0.549527249569848	56.309932474020215	50.1944289077348	8.54400374531753	13.341664064126334	6.082762530298219	2.193356061110647	1.0	36.93913043478261	1.1640772128060262
10	136	B	808.0	102.91168815999991	7.051257730218757E-5	32.64965543462902	29.068883707497267	1.1231822922119372	119.0	4.0	64.0	4731.0	0.07920792079207921	37.06657446361561	17.46424919657298	1.0	0.46875	104.0	2702.0	30.0	0.0015371884990914109	18.027756377319946	0.5521576303742327	2.23606797749979	19.849433241279208	2.8284271247461903	0.1514456332038457	0.16666666666666669	66.80140948635182	4.763641690726182	7.280109889280518	12.529964086141668	5.385164807134504	2.326755918322392	3.0	25.98076923076923	1.1547002220577351
10	137	B	790.0	101.74011527999991	9.882021215355665E-5	33.24154027718932	29.154759474226502	1.140175425099138	123.0	3.0	83.0	7633.0	0.10506329113924051	21.27125840375585	10.44030650891055	2.0	0.5783132530120482	104.0	4836.0	54.0	0.004791025877791989	17.029386365926403	0.512292337356345	3.1622776601683795	18.0	2.8284271247461903	0.21271781490575853	0.19026059766179765	78.6900675259798	52.12501634890181	10.198039027185569	18.027756377319946	4.123105625617661	4.372373160976031	1.4142135623730951	46.5	1.1612903225806452
11	140	B	1107.0	121.39696951999987	6.863629004568014E-5	39.56008088970496	34.17601498127012	1.1575393126256976	115.0	3.0	120.0	7643.0	0.10840108401084012	23.48966331185487	11.40175425099138	1.0	0.3333333333333333	106.0	11731.0	149.0	4.1993281164779973E-4	20.248456731316587	0.5118406301486104	0.0	20.615528128088304	1.0	0.0	0.058823529411764705	-1.0	69.77514056883192	6.082762530298219	11.704699910719626	5.385164807134504	2.17350820818199	1.0	110.66981132075472	1.346347284971443
11	141	B	1296.0	131.39696951999989	4.011252036988735E-5	43.104524124504614	37.05401462729781	1.163288905616974	87.0	3.0	200.0	10580.0	0.15432098765432098	38.39631833438827	18.681541692269406	2.0	0.26	109.0	4372.0	45.0	7.671360522382545E-4	23.769728648009426	0.5514439407648281	7.0710678118654755	22.847319317591726	7.0	0.3874921291460643	0.3888888888888889	76.42956561483852	84.5596679689945	8.06225774829855	14.142135623730951	5.0990195135927845	2.773500981126146	1.0	40.11009174311926	1.1219121683440074
11	144	B	887.0	108.32590171999992	6.60770625606007E-5	35.35533905932738	30.886890422961002	1.1446713662390753	117.0	3.0	112.0	10230.0	0.1262683201803833	45.8065097971011	21.18962010041709	1.0	0.6428571428571429	105.0	2222.0	23.0	8.448675182094279E-4	18.601075237738275	0.5261178575186363	3.0	19.313207915827967	2.8284271247461903	0.1875	0.16666666666666669	60.64224645720873	74.35775354279127	7.0710678118654755	13.341664064126334	5.0990195135927845	2.616515592568454	2.23606797749979	21.16190476190476	1.086858685868587
11	145	B	1149.0	122.81118307999988	7.071548024247589E-5	39.81205847478876	34.713109915419565	1.1468882670493388	106.0	3.0	210.0	10057.0	0.18276762402088773	88.80769685176031	30.805843601498726	2.0	0.24761904761904763	93.0	7936.0	113.0	7.666857334139733E-4	22.20360331117452	0.55771050686151	9.055385138137417	23.600847442411894	10.0	0.5	0.5555555555555556	84.45153370628194	78.11134196037203	7.0710678118654755	12.083045973594572	4.47213595499958	2.701851217221259	1.4142135623730951	85.33333333333333	1.32421875
12	155	B	903.0	109.98275595999989	5.4899269740285796E-5	35.05709628591621	30.066592756745816	1.1659816783879082	149.0	3.0	183.0	14478.0	0.2026578073089701	60.665299822756594	24.351591323771842	4.0	0.4098360655737705	127.0	13600.0	158.0	4.960171796082091E-4	19.026297590440446	0.5427231461290205	2.0	18.110770276274835	1.4142135623730951	0.10526315789473684	0.08333333333333334	3.3664606634298013	41.63353933657021	7.0710678118654755	14.142135623730951	6.082762530298219	2.324952774876386	1.4142135623730951	107.08661417322834	1.4754411764705884
12	161	B	764.0	100.32590171999993	1.1805485254474261E-4	32.55764119219941	28.635642126552707	1.1369621483713819	127.0	2.0	102.0	13497.0	0.13350785340314136	40.011515598964294	17.88854381999832	2.0	0.6568627450980392	68.0	7665.0	120.0	4.0294362939166775E-4	19.235384061671343	0.590810124975516	3.0	19.4164878389476	3.1622776601683795	0.17647058823529413	0.17845765256206245	10.619655276155129	7.815293546766881	5.0990195135927845	9.055385138137417	4.0	2.2638462845343543	1.0	112.72058823529412	1.0645792563600782
12	164	B	707.0	96.08326103999991	1.0575548907079326E-4	31.32091952673165	27.202941017470888	1.1513799006738286	169.0	4.0	93.0	10994.0	0.13154172560113153	60.20125009039009	24.758836806279895	1.0	0.7311827956989247	87.0	13231.0	225.0	0.001598797615143845	16.15549442140351	0.5158052402521319	2.0	17.08800749063506	2.23606797749979	0.14285714285714285	0.15617376188860607	75.06858282186246	48.50353164478447	7.810249675906654	13.45362404707371	4.242640687119285	3.1710495984067415	1.0	152.08045977011494	1.4794800090696092
12	168	B	895.0	108.9116881599999	7.456005639262323E-5	34.655446902326915	31.144823004794873	1.1127193401289057	133.0	4.0	145.0	11439.0	0.16201117318435754	78.59691562256693	28.0178514522438	4.0	0.7172413793103448	110.0	10167.0	139.0	0.0029735508665776384	19.849433241279208	0.5727651787963649	3.1622776601683795	18.439088914585774	2.0	0.2	0.125	24.274441134439463	42.70938995736147	8.246211251235321	15.524174696260024	6.082762530298219	2.5521585988166007	1.4142135623730951	92.42727272727272	1.5038851185207043
12	171	B	1011.0	116.56854239999988	8.1435401736004E-5	36.87817782917155	32.64965543462902	1.1295120067349211	118.0	3.0	107.0	5875.0	0.10583580613254204	22.181782043891005	11.0	2.0	0.3177570093457944	160.0	11836.0	119.0	0.004343284132290749	20.248456731316587	0.5490633736057197	3.1622776601683795	21.400934559032695	3.1622776601683795	0.18864566947613626	0.16666666666666669	59.03624346792647	22.166345822082462	10.770329614269007	20.615528128088304	5.385164807134504	3.8282074674438826	2.0	73.975	1.6086515714768503
13	173	B	1155.0	125.39696951999987	1.2495384296037467E-4	40.8166632639171	33.61547262794322	1.2142225015152044	92.0	4.0	128.0	8976.0	0.11082251082251082	12.165525060596439	6.082762530298219	1.0	0.28125	144.0	3241.0	21.0	0.0011283513417550675	24.698178070456937	0.6051003706687291	5.385164807134504	24.596747752497688	4.0	0.2929143502255349	0.21052631578947367	53.230975101190324	31.42956561483851	9.055385138137417	15.132745950421556	6.082762530298219	2.4878081093985505	2.23606797749979	22.506944444444443	0.9330453563714903
13	180	B	1051.0	118.91168815999991	1.1917523940730272E-4	36.76955262170047	33.61547262794322	1.0938282209703454	78.0	3.0	78.0	10315.0	0.07421503330161751	16.848191962583275	6.4031242374328485	2.0	0.6538461538461539	121.0	3978.0	40.0	5.137163180584161E-4	19.235384061671343	0.5231334811052093	2.0	19.235384061671343	2.0	0.11764705882352941	0.11764705882352941	67.61986494804043	67.61986494804043	7.810249675906654	13.601470508735444	5.0	2.720294101747089	0.0	32.87603305785124	1.2166918049270992
14	186	B	718.0	98.08326103999993	1.2018102604631096E-4	31.622776601683793	26.627053911388696	1.1876183038093586	157.0	3.0	74.0	9070.0	0.10306406685236769	51.7628086889153	24.186773244895647	3.0	0.6081081081081081	92.0	2674.0	41.0	3.8229932591143516E-4	16.278820596099706	0.51478150704935	3.605551275463989	18.384776310850235	4.47213595499958	0.27653315937748607	0.3333333333333333	88.99491399474581	61.26020470831196	6.708203932499369	10.816653826391969	5.0	2.1633307652783937	2.23606797749979	29.065217391304348	1.4106207928197456
14	187	B	1071.0	119.39696951999987	5.469165193296892E-5	38.27531841800928	34.132096331752024	1.1213878586883907	154.0	3.0	188.0	16217.0	0.17553688141923435	55.210326432859674	23.769728648009426	3.0	0.425531914893617	162.0	20961.0	173.0	0.0016719641818208682	21.633307652783937	0.5652025521126702	2.8284271247461903	21.470910553583888	3.0	0.13784910335911552	0.16666666666666666	12.994616791916513	32.005383208083494	10.295630140987	17.08800749063506	6.324555320336759	2.7018512172212588	2.23606797749979	129.38888888888889	1.3370545298411336
14	194	B	1225.0	128.71067799999983	3.8943539684017876E-5	41.86884283091664	35.4682957019364	1.180458265679532	180.0	3.0	90.0	8676.0	0.07346938775510205	18.0	9.0	1.0	0.43333333333333335	149.0	4907.0	49.0	4.4910393955926206E-4	22.360679774997898	0.5340649099211886	5.656854249492381	24.166091947189145	7.211102550927978	0.3076923076923077	0.3821876708246056	86.18592516570965	74.87599269168943	7.615773105863909	14.866068747318506	6.324555320336759	2.3505318547086316	2.0	32.93288590604027	1.4878744650499287
14	195	B	1166.0	125.15432883999988	7.326920474867706E-5	41.400483088968905	35.0	1.1828709453991115	142.0	4.0	159.0	11667.0	0.13636363636363635	76.31313093162078	33.12099032335839	2.0	0.42138364779874216	121.0	17253.0	193.0	4.6090994086296616E-4	22.825424421026653	0.5513323207358528	4.47213595499958	21.633307652783937	2.23606797749979	0.25	0.125	65.6589100633075	65.6589100633075	6.708203932499369	13.038404810405298	5.830951894845301	2.23606797749979	2.23606797749979	142.58677685950414	1.3535616994145945
15	200	B	904.0	109.9827559599999	6.731401279333994E-5	34.828149534535996	31.240998703626616	1.1148219000595831	131.0	3.0	184.0	10704.0	0.20353982300884957	48.24369054597766	22.135943621178654	1.0	0.20108695652173914	123.0	2440.0	29.0	0.0020946877916839433	23.600847442411894	0.677637134267183	5.830951894845301	24.20743687382041	6.4031242374328485	0.3616202853397895	0.3904053750620288	9.272601777200297	1.5765500551837235	8.48528137423857	16.401219466856727	6.4031242374328485	2.5614401436996532	1.0	19.83739837398374	1.4618852459016394
15	202	B	796.0	102.91168815999991	9.10931132544699E-5	33.301651610693426	29.068883707497267	1.145611642531167	127.0	3.0	92.0	8968.0	0.11557788944723618	26.68332812825267	13.341664064126334	1.0	0.33695652173913043	96.0	7964.0	115.0	8.2082317352076E-4	18.384776310850235	0.5520680032862615	2.0	17.69180601295413	2.23606797749979	0.13333333333333333	0.15617376188860607	47.48955292199915	74.05460409907714	7.0710678118654755	12.36931687685298	5.0990195135927845	2.42582262018792	1.0	82.95833333333333	1.3862380713209443
15	208	B	1054.0	118.56854239999987	4.491257375240911E-5	36.359317925395686	34.66987164671943	1.048729522159512	116.0	3.0	127.0	13789.0	0.1204933586337761	92.77533118765409	29.017236257093817	6.0	1.1653543307086613	141.0	3180.0	30.0	6.913284119080216E-4	19.924858845171276	0.547998696951751	5.656854249492381	18.439088914585774	3.605551275463989	0.3076923076923077	0.19999999999999998	74.35775354279127	85.66768601681149	8.602325267042627	15.0	6.4031242374328485	2.342606428329091	2.23606797749979	22.5531914893617	1.330188679245283
16	219	B	794.0	102.91168815999991	1.1817373277451462E-4	32.89376840679705	28.792360097775937	1.1424477984817203	111.0	3.0	162.0	10594.0	0.2040302267002519	74.87470261101609	26.076809620810597	2.0	0.5432098765432098	80.0	13010.0	188.0	3.373925100457551E-4	24.041630560342615	0.7308870866669912	8.246211251235321	25.0	9.219544457292887	0.5	0.5590169943749475	4.398705354995533	5.906141113770499	5.830951894845301	10.0	5.0	2.0	1.0	162.625	1.156033820138355
16	230	B	951.0	111.98275595999988	3.636040774263102E-5	35.34119409414458	32.202484376209235	1.0974679369848304	87.0	4.0	36.0	2906.0	0.03785488958990536	46.639262433389625	22.135943621178654	2.0	0.8055555555555556	154.0	3470.0	31.0	6.958120440899067E-4	20.223748416156685	0.5722429288122838	5.656854249492381	22.360679774997898	6.708203932499369	0.36363636363636365	0.42857142857142855	68.62937773065681	50.19442890773482	8.602325267042627	14.7648230602334	6.708203932499369	2.2010098692292237	2.23606797749979	22.532467532467532	1.3757925072046109
17	234	B	875.0	107.49747459999992	5.023837543198106E-5	33.97057550292606	31.144823004794873	1.0907294447522193	135.0	3.0	182.0	10209.0	0.208	31.135410061383553	13.92838827718412	1.0	0.22527472527472528	118.0	6711.0	78.0	5.356243837196853E-4	18.867962264113206	0.5554207423565142	3.1622776601683795	19.72308292331602	4.123105625617661	0.21271781490575853	0.2831760569774271	58.671307132195835	54.27260177720029	7.0710678118654755	12.165525060596439	6.082762530298219	2.0	1.0	56.8728813559322	1.3714796602592758
17	237	B	1118.0	122.22539663999986	6.815112745676069E-5	39.408120990476064	34.40930106817051	1.1452752531183958	129.0	3.0	58.0	7457.0	0.0518783542039356	28.37431812409477	13.038404810405298	3.0	0.8103448275862069	97.0	16277.0	231.0	5.343642148280206E-4	26.40075756488817	0.6699319049306756	6.4031242374328485	27.459060435491963	7.615773105863909	0.3333333333333333	0.3694192580731196	1.7899106082460605	13.671307132195835	7.211102550927978	11.704699910719626	4.47213595499958	2.6172504656604803	2.23606797749979	167.8041237113402	1.3766050254960989
17	238	B	873.0	107.9827559599999	1.5527941287764695E-4	36.345563690772494	29.274562336608895	1.241540805046334	145.0	2.0	107.0	9064.0	0.12256586483390607	55.65248887350862	25.553864678361276	4.0	0.4953271028037383	128.0	4110.0	44.0	7.149015091504073E-4	21.587033144922902	0.5939385980799488	4.242640687119285	23.769728648009426	8.06225774829855	0.25	0.5281760663657007	38.659808254090095	53.91492695714787	7.615773105863909	14.866068747318506	5.385164807134504	2.760559663396612	4.123105625617661	32.109375	1.370316301703163
18	249	A	938.0	111.15432883999989	3.244190793488952E-5	35.05709628591621	32.0624390837628	1.093400791946299	106.0	4.0	479.0	21823.0	0.5106609808102346	67.74113980624628	26.0	1.0	0.07724425887265135	98.0	6246.0	42.0	0.0010130790111433305	20.024984394500787	0.5712105826216303	2.0	19.0	1.4142135623730951	0.1111111111111111	0.08333333333333334	3.366460663429791	48.36646066342979	7.211102550927978	13.45362404707371	6.4031242374328485	2.1011030784665143	1.4142135623730951	63.734693877551024	0.6589817483189241
18	255	B	702.0	96.66904747999993	8.597368478201657E-5	31.38470965295043	27.313000567495326	1.1490758613427763	177.0	4.0	47.0	5879.0	0.06695156695156695	29.446693012482505	14.212670403551895	1.0	0.8723404255319149	61.0	10235.0	211.0	7.194744353146901E-4	19.209372712298546	0.6120615078079176	6.0	17.69180601295413	6.324555320336759	0.46153846153846156	0.5	66.80140948635182	85.23635830927383	5.385164807134504	8.602325267042627	3.605551275463989	2.385855756810896	2.0	167.78688524590163	1.2575476306790425
18	257	B	1290.0	130.71067799999986	4.016120907797808E-5	43.139309220245984	36.796738985948195	1.1723677263009602	109.0	3.0	94.0	7599.0	0.07286821705426356	30.751256229589917	15.132745950421556	1.0	0.5638297872340425	88.0	2981.0	35.0	6.73169417698732E-4	29.5296461204668	0.6845182886379658	10.04987562112089	29.068883707497267	10.198039027185569	0.5	0.5252257314388902	48.86298287150504	54.462322208025626	6.324555320336759	11.40175425099138	4.123105625617661	2.7653315937748606	1.0	33.875	1.033210332103321
19	260	B	881.0	108.56854239999991	4.393301725150741E-5	35.805027579936315	30.0	1.1935009193312105	110.0	4.0	57.0	10930.0	0.06469920544835414	64.88365103379208	26.68332812825267	5.0	1.368421052631579	96.0	2717.0	25.0	5.423871202974832E-4	23.853720883753127	0.6662114930786922	6.324555320336759	23.430749027719962	5.656854249492381	0.33333333333333337	0.3076923076923077	19.72227776444703	6.842773412630947	6.324555320336759	12.083045973594572	5.385164807134504	2.243765308275509	2.8284271247461903	28.302083333333332	0.8833271991166728
19	263	B	965.0	112.32590171999989	7.401584870085333E-5	35.35533905932738	33.12099032335839	1.0674602031568248	122.0	3.0	104.0	7663.0	0.1077720207253886	51.75794203138181	24.515301344262525	1.0	0.36538461538461536	76.0	10940.0	213.0	4.060658971176383E-4	24.186773244895647	0.6841052550594827	5.830951894845301	25.553864678361276	7.211102550927978	0.30903983234775434	0.3821876708246056	1.6060029892822456	4.332313983188499	5.385164807134504	10.44030650891055	5.0990195135927845	2.047512562185564	1.4142135623730951	143.94736842105263	1.479707495429616
19	273	B	849.0	106.3259017199999	7.478981995498681E-5	34.058772731852805	30.066592756745816	1.1327779308884707	139.0	3.0	131.0	9442.0	0.15429917550058891	50.351235148359535	22.20360331117452	3.0	0.5267175572519084	157.0	18444.0	174.0	0.0020439085760039456	21.0	0.6165812304904386	4.123105625617661	19.026297590440446	2.8284271247461903	0.23608834134288123	0.17374889710522776	17.402704131356273	48.36646066342979	8.602325267042627	15.811388300841896	7.211102550927978	2.1926450482675732	2.23606797749979	117.47770700636943	1.4811320754716981
20	275	B	1310.0	133.6396101999999	1.073561945428833E-4	43.46262762420146	36.24913792078372	1.1989975518640357	106.0	3.0	111.0	8311.0	0.08473282442748091	0.0	0.0	0.0	0.10810810810810811	132.0	6804.0	62.0	4.959239023559284E-4	29.732137494637012	0.6840851352043233	8.246211251235321	31.32091952673165	10.04987562112089	0.3819983596576246	0.47640979433134184	7.765166018425335	16.09081634885217	7.615773105863909	14.7648230602334	5.830951894845301	2.5321462647095156	2.23606797749979	51.54545454545455	1.2028218694885362
20	280	B	831.0	104.56854239999991	4.529290571834619E-5	32.2490309931942	30.01666203960727	1.0743709927053613	107.0	3.0	117.0	10792.0	0.1407942238267148	47.18255813119757	22.02271554554524	1.0	0.5213675213675214	118.0	4683.0	55.0	4.3918828822848705E-4	16.401219466856727	0.5085802258777333	2.23606797749979	18.384776310850235	3.1622776601683795	0.1514456332038457	0.2	86.82016988013578	48.17983011986422	7.211102550927978	13.892443989449804	5.830951894845301	2.382534488362192	2.23606797749979	39.686440677966104	1.385863762545377
20	281	B	943.0	111.7401152799999	6.461516568115146E-5	36.069377593742864	31.827660925679098	1.1332713917610413	121.0	4.0	57.0	4780.0	0.060445387062566275	38.20927844173255	17.0	2.0	0.7543859649122807	97.0	10623.0	148.0	0.0013654456358139235	21.2602916254693	0.5894277374267037	3.1622776601683795	19.79898987322333	1.4142135623730951	0.18864566947613626	0.08333333333333334	28.855661219716524	2.2906100426385194	8.48528137423857	13.45362404707371	5.0	2.690724809414742	2.0	109.51546391752578	1.3514073237315258
20	288	B	910.0	109.7401152799999	6.194421028168345E-5	34.9857113690718	31.064449134018133	1.1262298976600735	114.0	4.0	129.0	8496.0	0.14175824175824175	22.817555202362023	11.40175425099138	2.0	0.32558139534883723	111.0	17064.0	226.0	0.001038762192665935	24.166091947189145	0.6907417628944524	7.0710678118654755	23.259406699226016	6.082762530298219	0.43852900965351466	0.3736611319222725	22.833654177917538	21.50143432404792	7.810249675906654	15.0	5.0	3.0	1.0	153.72972972972974	1.4701125175808718
20	289	B	1174.0	125.39696951999987	4.845949646840184E-5	40.496913462633174	35.4682957019364	1.1417778232976172	124.0	3.0	166.0	7422.0	0.141396933560477	16.428004061035494	8.06225774829855	1.0	0.2469879518072289	78.0	5183.0	87.0	3.9054427704333396E-4	30.59411708155671	0.7554678731204082	11.045361017187261	32.01562118716424	12.041594578792296	0.578140619004119	0.5990917217664662	25.419288338902884	15.4612177404419	6.082762530298219	11.180339887498949	4.47213595499958	2.5	2.23606797749979	66.44871794871794	1.3092803395716768
