# Supplementary material for: Exploiting Single-Cell Quantitative Data to Map Genetic Variants Having Probabilistic Effects
Source: PLoS Genet. 2016 Aug 1;12(8):e1006213. doi: 10.1371/journal.pgen.1006213 (PMC4968810; doi:10.1371/journal.pgen.1006213)
Supplement: S1 Dataset — (ZIP) [file pgen.1006213.s007.zip › data/2014-10-07_morpho/segregants/gaelA3-4_A1B.xls]

image_number	cell_id	Cgroup	Agroup	Dgroup	C11-1_A1B	C11-2_A1B	C12-1_A1B	C12-2_A1B	C13_A1B	C101_A1B	C102_A1B	C103_A1B	C104_A1B	C105_A1B	C106_A1B	C107_A1B	C108_A1B	C109_A1B	C110_A1B	C111_A1B	C112_A1B	C113_A1B	C114_A1B	C115_A1B	C116_A1B	C117_A1B	C118_A1B	C126_A1B	C127_A1B	C128_A1B	A7-1_A1B	A7-2_A1B	A8-1_A1B	A8-2_A1B	A9_A1B	A101_A1B	A102_A1B	A103_A1B	A104_A1B	A120_A1B	A121_A1B	A122_A1B	A123_A1B	D14-3_A1B	D15-3_A1B	D16-3_A1B	D17-3_A1B	D104_A1B	D107_A1B
1	5	small	api	A1	901.0	161.0	96.08326103999993	34.798989840000004	7.17756366201321E-5	1062.0	133.29646443999988	34.92849839314596	31.04834939252005	29.269927162813644	31.759480084812793	12.727922061357855	15.055022758114644	12.041594578792296	14.658517358435027	25.44418674283282	16.278820596099706	27.849128612885565	0.8454269558973277	1.124971184508787	0.751509876465395	0.3621753619031833	0.17869034406215317	84.0	3.0	32.64965543462902	47.0	122.0	4251.0	14699.0	0.8	0.1591337099811676	0.7218934911242604	-1.0	0.1112331759137511	78.99474825846052	29.94427190999916	6.0	0.5562130177514792	120.0	4172.0	46.0	3.4565223484315345E-4	19.235384061671343	0.5507074436800271
2	14	small	api	A1	1478.0	110.0	125.88225087999983	27.142135600000003	7.4807634449757E-5	1588.0	155.43860003999998	47.4236228055175	38.2099463490856	66.96056402009647	71.52625918604319	9.848857801796104	-1.0	14.317821063276353	27.749883331285478	10.991902374394488	20.248456731316587	29.25755500488414	-1.0	1.2411329336151344	-1.0	0.21561527070145792	0.07442489851150202	158.0	4.0	40.44749683231337	96.0	79.0	8545.0	7358.0	0.5714285714285714	0.11020151133501259	0.4514285714285714	-1.0	3.448370938936058E-4	75.96643813779326	24.27571834595073	3.0	0.5428571428571428	110.0	19197.0	205.0	4.909964039994384E-4	31.89043743820395	0.6724589044785853
2	17	large	E	A1	1442.0	808.0	120.63961019999984	85.84062035999996	5.155656265383414E-5	2250.0	208.8944441200001	45.48626166217664	38.8329756778952	49.19359007547424	64.25393602211444	30.265491900843113	33.022485776822194	18.110770276274835	42.738179154795255	27.502399220153894	20.223748416156685	47.4484808509992	0.91651161894317	1.1713308307729988	0.7824532530560427	0.7115459028563744	0.5603328710124826	90.0	3.0	41.78516483155236	87.0	88.0	9626.0	8608.0	0.7894736842105263	0.07777777777777778	0.5028571428571429	0.028652950902709758	-1.0	133.46362371338967	53.00263365648311	3.0	0.7657142857142857	193.0	3230.0	28.0	0.0034820528341612754	26.627053911388696	0.5853867286159062
3	24	large	iso	B	860.0	458.0	92.25483391999994	63.52691188000001	4.381401045373231E-5	1318.0	158.61017291999997	32.89376840679705	31.953090617340916	11.3099324740202	16.847696877707506	23.600847442411894	23.362672153782356	13.601470508735444	9.393876559796942	38.08708254780009	16.1245154965971	32.411830487579	1.010194693785958	1.0294393365800312	0.9813057048528891	0.6886025282435417	0.5325581395348837	122.0	3.0	32.2490309931942	20.0	346.0	1158.0	23086.0	0.6666666666666666	0.27769347496206376	0.9453551912568307	-1.0	0.17325349290478573	64.88223003806928	21.706889883692263	6.0	0.4262295081967213	158.0	5859.0	49.0	0.002123387711520563	24.698178070456937	0.7508467185946804
3	26	small	api	A1	1038.0	129.0	105.74011527999991	32.970562720000004	4.517874901863574E-5	1167.0	140.71067799999986	37.013511046643494	34.20526275297414	12.956102941893988	24.38181187689551	12.36931687685298	12.713976751014684	10.44030650891055	9.483023633118151	28.94291463713196	18.788294228055936	22.971588485584107	0.972891261254336	1.0820998895389329	0.8990771283313511	0.31180751631198744	0.12427745664739884	133.0	3.0	36.24913792078372	59.0	123.0	6457.0	12909.0	0.7272727272727273	0.155955441302485	0.6758241758241759	-1.0	0.05641180523710044	39.180453084276984	15.8309518948453	3.0	0.45604395604395603	122.0	9757.0	103.0	3.873374860097341E-4	23.600847442411894	0.6376279032991683
3	27	large	iso	A1	1155.0	578.0	106.81118307999988	72.18376611999997	2.7517776365634108E-5	1733.0	181.82337632000002	39.66106403010388	36.05551275463989	34.5085229876684	38.08877288097532	26.076809620810597	27.44122289651154	15.033296378372908	26.348259320698386	35.500812558414665	18.0	42.712015758224254	0.9502787000110555	1.0999999999999999	0.8638897272827778	0.6758071958245746	0.5004329004329005	126.0	4.0	37.48332962798263	30.0	444.0	2063.0	31955.0	0.5	0.27351413733410274	0.9367088607594937	-1.0	0.19326060240305426	64.71953303279813	22.0	3.0	0.25949367088607594	120.0	2522.0	27.0	0.0020070901400064995	16.401219466856727	0.4135345298453852
3	28	small	api	A1	1557.0	55.0	131.29646443999985	20.0710678	4.495335322303952E-5	1612.0	153.78174579999995	46.06517122512408	41.14608122288197	67.79435666726684	78.8240924967642	7.280109889280518	-1.0	12.36931687685298	26.527633947738753	8.433366913372737	21.095023109728988	27.040408160184782	-1.0	1.1195518468841823	-1.0	0.1528683036942866	0.035324341682723186	117.0	9.0	41.30375285612676	154.0	44.0	11688.0	3133.0	0.8461538461538461	0.1228287841191067	0.2222222222222222	0.06809466850282468	-1.0	21.304471290561853	10.008675512896838	2.0	0.23737373737373738	301.0	7495.0	38.0	0.0034902081895280433	19.4164878389476	0.421500394388153
3	31	medium	api	A1	1316.0	544.0	115.22539663999989	68.76955256	5.0025493609149034E-5	1860.0	186.40916276000004	43.01162633521314	37.64306044943742	80.53767779197439	88.66778014613037	25.0	26.136516141822508	15.524174696260024	43.68586263992728	2.523705534718811	19.235384061671343	43.69767441860465	0.9565161578668129	1.1426176783098396	0.8371270426007165	0.5968263470149514	0.4133738601823708	101.0	3.0	37.48332962798263	22.0	409.0	969.0	25636.0	0.25	0.23172043010752688	0.9489559164733179	-1.0	0.30363140928411164	72.53488061173921	22.47220505424423	5.0	0.3248259860788863	140.0	23093.0	192.0	9.473086888653655E-4	19.4164878389476	0.4514241727951481
4	38	medium	api	A1	1510.0	426.0	123.98275595999985	59.284271200000006	3.8759814182268154E-5	1936.0	185.68124072000003	47.4236228055175	39.698866482558415	58.62436262855637	66.85381643065374	21.18962010041709	26.964665120841104	19.313207915827967	36.54296946285542	17.22971108760784	19.4164878389476	39.74200393292513	0.78582915847301	1.1945838006823932	0.6578267326445525	0.47816545729251814	0.28211920529801326	129.0	5.0	40.01249804748511	6.0	283.0	556.0	33395.0	0.21052631578947367	0.14927685950413222	0.9792387543252595	-1.0	0.2099856635518023	67.23308531427728	22.563268710165765	6.0	0.615916955017301	148.0	9452.0	88.0	6.00056920824232E-4	27.65863337187866	0.583224809401544
4	39	medium	iso	A1	1001.0	301.0	100.08326103999993	50.455844080000006	3.777929440211525E-5	1302.0	152.95331867999994	36.138621999185304	33.24154027718932	19.14813745793961	24.239035126579125	19.209372712298546	19.126748506902196	13.45362404707371	14.69342134882649	33.39195448658837	17.204650534085253	35.790094421861475	1.004319824949156	1.087152451355691	0.9238077177646596	0.5041386896839273	0.3006993006993007	146.0	3.0	34.66987164671943	37.0	203.0	2506.0	18565.0	0.45454545454545453	0.18433179723502305	0.8458333333333333	-1.0	0.18378944387262308	47.810612750559514	18.620499351813308	2.0	0.37083333333333335	152.0	3227.0	24.0	3.8113791903805283E-4	23.08679276123039	0.638839875016564
4	47	small	api	A1	1021.0	104.0	102.32590171999992	27.142135600000003	1.2241271330703257E-4	1125.0	131.88225087999984	38.63935817272331	32.55764119219941	21.896637841069314	39.49207945019533	10.295630140987	13.28883443827096	13.038404810405298	13.069575269407418	24.080368579890887	17.26267650163207	20.55056609169342	0.7747579510311506	1.1867984521550976	0.6528134154744422	0.2652518584617074	0.10186092066601371	116.0	3.0	35.510561809129406	63.0	59.0	6023.0	6176.0	0.5833333333333334	0.10844444444444444	0.48360655737704916	-1.0	0.0268548678287888	78.72141712127907	35.61240865076502	4.0	0.6639344262295082	127.0	2873.0	32.0	3.80412758154463E-4	20.024984394500787	0.5182535461636376
4	51	small	api	A1	971.0	236.0	97.91168815999993	43.627416960000005	3.451616685913627E-5	1207.0	143.53910511999985	36.235341863986875	32.64965543462902	32.40273858445477	43.00469596792914	15.132745950421556	18.81769157389529	14.142135623730951	19.26296163066477	26.00333720825519	18.027756377319946	28.242397522444506	0.8041765320149232	1.109823101702776	0.7245988399242129	0.44557925391611425	0.243048403707518	129.0	3.0	34.20526275297414	56.0	168.0	3904.0	12781.0	0.6	0.1855840927920464	0.75	-1.0	0.09952816562552662	48.42327323462978	17.165525060596437	3.0	0.32589285714285715	106.0	3552.0	41.0	4.48260744633683E-4	25.0	0.6899341558261021
4	53	small	api	A1	1079.0	71.0	105.91168815999991	22.313708480000003	6.462810021562878E-5	1150.0	130.22539663999987	38.63935817272331	33.37663853655727	18.434948822922024	33.63606586476635	7.615773105863909	-1.0	12.649110640673518	10.921506462752337	23.249794887224816	18.24828759089466	19.716909513340926	-1.0	1.1576767423838026	-1.0	0.21068220956209166	0.06580166821130677	87.0	4.0	37.107950630558946	86.0	35.0	6284.0	3460.0	0.5384615384615384	0.10521739130434783	0.2892561983471074	-1.0	0.006562889917823305	26.96286584863688	9.930106595800748	2.0	0.4793388429752066	145.0	4067.0	38.0	6.613001290699722E-4	17.029386365926403	0.440726429507516
5	58	medium	iso	A1	1471.0	482.0	122.98275595999986	65.94112544	5.993759892442802E-5	1953.0	191.33809496000003	44.0	40.0	59.53445508054011	67.75097634278762	23.769728648009426	25.892916976237327	15.811388300841896	39.0	19.0	19.72308292331602	42.137246239653074	0.9180011919793969	1.1	0.834546538163088	0.5361818811528939	0.32766825288919105	125.0	3.0	40.45985664828782	15.0	388.0	937.0	29580.0	0.125	0.20634920634920634	0.9627791563275434	-1.0	0.1818245977175711	132.4116171572299	56.81197251778322	3.0	0.29528535980148884	220.0	4824.0	25.0	0.0020489526528715473	27.018512172212592	0.6140570948230134
5	61	small	api	A1	1125.0	51.0	107.15432883999989	18.899494920000002	3.0284585275508498E-5	1176.0	128.46803731999987	39.05124837953327	36.05551275463989	12.324727434137372	14.245605920441392	5.0990195135927845	-1.0	14.317821063276353	5.147082573302418	22.742708045234394	18.24828759089466	20.916386168003047	-1.0	1.0830867569483633	-1.0	0.17637640144450203	0.04533333333333334	78.0	4.0	38.3275357934736	146.0	39.0	10919.0	3225.0	0.5333333333333333	0.15731292517006804	0.21081081081081082	0.05012578571164048	-1.0	54.19573768144124	24.865842900933288	1.0	0.3891891891891892	105.0	2726.0	30.0	7.12921409669976E-4	20.09975124224178	0.5147018872967976
5	62	small	api	A1	1135.0	276.0	109.91168815999991	49.11269832000001	2.4182760243065437E-5	1411.0	161.43860003999998	40.19950248448356	35.22782990761707	25.150627965675824	30.911716782974707	18.788294228055936	18.12826764042918	12.083045973594572	17.31364710965381	32.13368529848713	18.027756377319946	33.702713357543644	1.0364086961158265	1.1411291183676204	0.908230873644171	0.4468378126310461	0.2431718061674009	134.0	4.0	37.64306044943742	35.0	208.0	2655.0	22667.0	0.5	0.17221828490432317	0.8559670781893004	-1.0	0.15139031065479147	64.95740260383548	24.27106290365206	4.0	0.48559670781893005	170.0	7858.0	55.0	7.930184722814922E-4	26.68332812825267	0.6637725961546926
5	65	large	F	A1	1029.0	736.0	102.91168815999991	84.42640679999997	6.108537657961611E-5	1765.0	189.33809496	37.36308338453881	33.24154027718932	28.76463091194146	38.003545393857365	31.38470965295043	29.252939715736453	13.0	27.7279042882394	40.431339486463756	17.46424919657298	45.034015513097856	1.0728736994616375	1.1239877295992127	0.95452438777441	0.8203772410062857	0.7152575315840622	115.0	3.0	35.6931365951495	94.0	197.0	6257.0	14958.0	0.9230769230769231	0.16487252124645893	0.6769759450171822	-1.0	0.04430778556588068	92.40332700818948	27.114173515348526	3.0	0.39862542955326463	115.0	2935.0	36.0	8.612221983974463E-4	18.439088914585774	0.4935109001795082
6	69	small	api	A1	1319.0	262.0	113.7401152799999	42.798989840000004	7.056033476972072E-5	1581.0	158.95331867999994	43.01162633521314	38.897300677553446	15.255118703057775	19.976167466645904	16.401219466856727	20.318493647531092	17.804493814764857	10.276291264953624	32.65008054229536	18.027756377319946	30.08024483133058	0.8072064667475802	1.1057740662203317	0.7299922212018488	0.3762875546120164	0.19863532979529946	99.0	6.0	39.44616584663204	36.0	191.0	2104.0	18046.0	0.26666666666666666	0.14358001265022138	0.8414096916299559	-1.0	0.1360572285988498	41.34306117417499	15.806248474865697	3.0	0.43612334801762115	137.0	13611.0	136.0	0.0013099984214015883	30.805843601498726	0.7162213156371241
6	70	small	api	A1	1633.0	91.0	131.74011527999988	23.899494920000002	3.6531587963351956E-5	1724.0	157.63961019999988	45.0111097397076	44.01136216933077	33.69006752597977	36.8107078120311	8.602325267042627	-1.0	15.0	18.039990675539272	24.107411079845097	21.633307652783937	30.108138434649188	-1.0	1.0227156697975028	-1.0	0.18141395177318706	0.05572565829761176	102.0	4.0	44.40720662234904	100.0	40.0	9006.0	3466.0	0.38461538461538464	0.08120649651972157	0.2857142857142857	0.06389645647272717	-1.0	114.6648459470391	44.496913462633174	1.0	0.6142857142857143	157.0	20881.0	147.0	6.783108539210364E-4	26.076809620810597	0.5793416285803398
6	71	medium	iso	B	947.0	444.0	97.08326103999993	61.94112544000001	5.606423851683011E-5	1391.0	161.43860003999993	35.510561809129406	32.449961479175904	7.334378801416705	17.092324796384247	22.80350850198276	23.537802698745	14.560219778561036	9.771740640577244	38.55166363765343	17.46424919657298	33.24713214364714	0.9688036217245803	1.0943175335329005	0.8853039378770525	0.6380206513095932	0.46884899683210135	101.0	3.0	34.17601498127012	23.0	338.0	1612.0	29384.0	0.26666666666666666	0.2595255212077642	0.9362880886426593	-1.0	0.24630722094591628	92.92635209102696	32.836854570406786	5.0	0.4903047091412742	257.0	8218.0	46.0	0.0071828211970218275	30.4138126514911	0.8564723029437404
6	77	medium	iso	A1	878.0	341.0	92.84062035999993	53.284271200000006	4.106129315987124E-5	1219.0	148.95331867999994	35.014282800023196	31.016124838541646	34.695153531233956	39.27780617840838	19.849433241279208	20.719801054884805	13.45362404707371	20.705836076685816	28.178890965577335	15.811388300841896	32.706452499835066	0.9579934280594647	1.1289057863383793	0.8486035235648219	0.573932735405949	0.38838268792710706	108.0	3.0	32.202484376209235	26.0	217.0	1553.0	18304.0	0.09090909090909091	0.19934372436423298	0.8930041152263375	-1.0	0.235101793965892	50.32836753830641	18.811388300841898	5.0	0.45267489711934156	114.0	4380.0	38.0	6.648477753468685E-4	19.924858845171276	0.569049463585131
7	81	medium	iso	A1	1027.0	261.0	102.91168815999993	45.455844080000006	5.4733377478012944E-5	1288.0	151.1959593599999	38.07886552931954	32.984845004941285	20.01356679522013	29.038082825165645	17.69180601295413	17.705413364226544	12.727922061357855	15.59920422373504	31.529631254723288	17.204650534085253	32.137409087751536	0.9992314581426319	1.1544351814784988	0.8655587374450113	0.44169758452828434	0.25413826679649465	126.0	3.0	35.510561809129406	74.0	173.0	5223.0	15831.0	0.6	0.19177018633540371	0.7004048582995951	-1.0	0.1272682717951787	68.52668173266198	26.639875319140742	2.0	0.46153846153846156	139.0	13332.0	109.0	2.5857373167189555E-4	26.92582403567252	0.7071067811865475
7	85	medium	iso	A1	910.0	294.0	95.08326103999993	48.870057640000006	5.1721529163195035E-5	1204.0	146.36753223999992	35.12833614050059	32.0624390837628	36.45471810469914	43.056319041156826	17.804493814764857	20.570760655282015	14.212670403551895	20.780944394299375	26.760284760572446	16.1245154965971	30.438595983087453	0.8655243290769195	1.095622701963758	0.7899839310791773	0.5139711985629226	0.3230769230769231	142.0	4.0	32.64965543462902	6.0	205.0	458.0	25151.0	0.4166666666666667	0.17524916943521596	0.9715639810426541	-1.0	0.19673369064002771	71.61204700303739	30.420956219830657	5.0	0.44549763033175355	106.0	3920.0	48.0	0.0014004982926348107	21.213203435596427	0.6038772616713559
7	88	large	F	A1	1297.0	825.0	122.56854239999987	94.91168815999993	2.3193919877887546E-4	2122.0	219.4802305600001	43.56604182158393	36.89173349139343	10.17906010770528	9.11500135081604	33.61547262794322	30.57537320292147	12.041594578792296	8.722389827292883	52.288136594340884	19.313207915827967	55.0598258561139	1.099429675145593	1.180916094163685	0.9309972830239053	0.7743560158385308	0.6360832690824981	186.0	4.0	41.14608122288197	96.0	189.0	9943.0	16336.0	0.0	0.13430725730442977	0.6631578947368421	-1.0	0.01142089531114893	114.4885607866727	43.859092116993196	5.0	0.5614035087719298	204.0	4437.0	26.0	0.0011878607385087633	19.313207915827967	0.44330875857213226
7	92	medium	iso	A1	1263.0	355.0	113.81118307999986	54.284271200000006	3.73846071074999E-5	1618.0	170.50966784	41.773197148410844	36.796738985948195	32.21329855081325	47.79975531133189	20.09975124224178	21.60841821160515	14.035668847618199	25.734204547015278	29.323250639466846	19.235384061671343	34.73831605371369	0.9301815174720601	1.1352418257596968	0.8193686106038143	0.4769678139787252	0.281076801266825	128.0	3.0	39.56008088970496	39.0	242.0	3249.0	24716.0	0.26666666666666666	0.17367119901112485	0.8612099644128114	-1.0	0.1500185319688747	134.18969426482238	51.66343329260859	7.0	0.6014234875444839	120.0	9732.0	99.0	8.415897051606641E-4	24.698178070456937	0.5912446199104613
8	95	medium	iso	A1	1048.0	278.0	102.91168815999991	47.041630520000005	4.026260279334421E-5	1326.0	152.36753223999995	38.01315561749642	32.202484376209235	19.393339011690905	25.277722235552957	17.804493814764857	18.720702065232874	13.601470508735444	14.310835055998655	32.66828694674264	17.69180601295413	33.5143412983809	0.951059087032342	1.180441706714406	0.8056806885275866	0.457106781174	0.2652671755725191	138.0	3.0	36.61966684720111	45.0	165.0	3947.0	16539.0	0.5	0.1583710407239819	0.7857142857142857	-1.0	0.14320960376453626	108.10183293173026	48.244557399534735	3.0	0.3952380952380952	148.0	6925.0	61.0	3.1314878008913805E-4	22.02271554554524	0.5793445765762414
8	97	small	api	A1	1033.0	76.0	102.4974745999999	23.313708480000003	5.1045472580666125E-5	1109.0	128.22539663999987	37.20215047547655	33.60059523282288	29.544000929687854	36.2538377374448	8.0	-1.0	13.038404810405298	13.171281598976524	21.576998710182988	17.11724276862369	22.27272727272727	-1.0	1.1071872452764013	-1.0	0.2274564185213596	0.07357212003872217	89.0	4.0	35.17101079013795	83.0	54.0	8862.0	5566.0	0.7142857142857143	0.12353471596032461	0.39416058394160586	0.040644813040569924	-1.0	88.45243390230377	35.42805731061472	2.0	0.5036496350364964	88.0	8814.0	131.0	3.7358684310247203E-4	18.867962264113206	0.5071739677132606
8	103	small	api	A1	1069.0	105.0	104.32590171999992	26.727922040000003	4.582645197254628E-5	1174.0	133.8822508799999	38.600518131237564	33.60059523282288	30.11678453189839	36.727724787487034	10.44030650891055	13.370781419860663	13.341664064126334	14.818453940314019	23.213874474403767	17.46424919657298	24.77948266845161	0.7808299441200012	1.1488045930070454	0.6796890862667473	0.2561964152654536	0.09822263797942002	89.0	3.0	35.77708763999664	88.0	66.0	8149.0	7664.0	0.6428571428571429	0.131175468483816	0.42857142857142855	-1.0	0.04343079844652356	62.17397146486826	26.100839841025056	5.0	0.5454545454545454	104.0	7063.0	77.0	0.0018982480808956007	27.586228448267445	0.7146595378455094
9	109	small	api	A1	1095.0	102.0	110.74011527999988	30.798989840000004	1.4831526598355952E-4	1197.0	144.36753223999983	39.92492955535426	33.61547262794322	14.215853473673548	33.37783203643045	10.198039027185569	12.856304855105781	9.219544457292887	11.54667034191864	27.011370925816326	19.1049731745428	20.987928533627432	0.7932325144837785	1.187695023575728	0.6678755898931336	0.2781195392665663	0.09315068493150686	115.0	3.0	38.3275357934736	78.0	72.0	7567.0	8549.0	1.0	0.12531328320802004	0.48	-1.0	0.021212083320984947	26.472295860756205	10.12899020449196	4.0	0.44	127.0	18540.0	207.0	0.0029018714003541508	22.135943621178654	0.554439140349342
9	110	large	iso	A1	1041.0	549.0	100.98275595999993	69.94112544	3.0920906419241255E-5	1590.0	173.33809495999995	39.05124837953327	32.01562118716424	34.95065141187513	43.069412558832994	24.186773244895647	26.800244716751102	15.132745950421556	25.991486626377885	31.547099901498427	17.72004514666935	38.06135634661875	0.9024832982132457	1.2197560731756085	0.7398883416613372	0.692604641011226	0.5273775216138329	122.0	4.0	36.40054944640259	37.0	380.0	2693.0	27197.0	0.5	0.2622641509433962	0.9112709832134293	-1.0	0.23329041639090797	75.69445359507422	23.605551275463988	3.0	0.5035971223021583	146.0	17735.0	122.0	0.0016839329859399167	25.612496949731394	0.6558688393468846
9	112	medium	iso	A1	1053.0	408.0	102.2548339199999	58.11269832000001	5.224836283498479E-5	1461.0	163.19595935999993	39.20459156782532	33.13608305156178	32.27564431457763	41.69366653970725	22.20360331117452	22.032239740844492	15.0	24.308377205034176	31.41590387675393	17.88854381999832	36.54582721165685	1.0077778551951913	1.1831389819617655	0.8517831552842527	0.5683124806154892	0.38746438746438744	131.0	3.0	36.05551275463989	66.0	297.0	5351.0	33465.0	0.5384615384615384	0.24845995893223818	0.8181818181818182	-1.0	0.14163150658028117	76.49892843756544	23.64331697709324	3.0	0.4490358126721763	125.0	11168.0	112.0	2.738129006721988E-4	25.079872407968907	0.6397177321584858
9	116	small	api	A1	921.0	49.0	95.25483391999994	19.313708480000003	3.52157491183038E-5	970.0	116.5685423999999	36.345563690772494	31.25699921617557	31.22840028291759	37.09283729704157	5.656854249492381	-1.0	13.45362404707371	11.032983376229955	18.587836790786085	16.401219466856727	18.293536726180992	-1.0	1.162797600607917	-1.0	0.20275830301925338	0.053203040173724216	132.0	3.0	33.61547262794322	95.0	12.0	12429.0	1790.0	0.45454545454545453	0.11030927835051546	0.11214953271028037	0.04320364586221455	-1.0	38.07176755977728	16.401219466856727	3.0	0.794392523364486	86.0	11818.0	182.0	4.957945176508635E-4	23.08679276123039	0.6352024956237431
9	120	small	api	A1	1079.0	116.0	105.56854239999988	29.556349160000003	4.7835525822588235E-5	1195.0	137.5391051199999	38.8329756778952	34.40930106817051	21.979715278516892	29.314094079933597	11.045361017187261	12.987246115223922	12.041594578792296	12.309126242728054	26.504461633590797	18.439088914585774	25.14134555340719	0.8504775315099063	1.1285604319878704	0.7535950290334538	0.27997307235720664	0.10750695088044486	99.0	3.0	36.68787265568828	102.0	76.0	10168.0	9296.0	0.6923076923076923	0.1489539748953975	0.42696629213483145	-1.0	0.04590553700855662	90.03900251116026	37.58155453651233	4.0	0.43258426966292135	84.0	10389.0	160.0	4.2883821690019064E-4	18.681541692269406	0.4810741738471372
10	124	large	iso	A1	999.0	522.0	99.91168815999991	68.94112544	4.5507359999834796E-5	1521.0	171.68124071999995	37.0	33.83784863137726	21.614778942786245	32.96088788397771	24.73863375370596	25.703870425798403	13.601470508735444	20.08108108108108	36.970435491574634	18.027756377319946	36.90924674498701	0.9624478082054267	1.093450130446252	0.8801936013420553	0.6900206243097079	0.5225225225225225	90.0	4.0	35.35533905932738	9.0	401.0	620.0	35514.0	0.7142857142857143	0.2695595003287311	0.9780487804878049	-1.0	0.22740193217178295	69.62308820798924	20.518284528683193	3.0	0.3439024390243902	137.0	10893.0	78.0	4.91603635176753E-4	21.587033144922902	0.5834333282411596
10	127	medium	iso	A1	1299.0	477.0	116.39696951999987	64.94112544000001	4.937378087673592E-5	1776.0	184.16652207999996	42.941821107167776	36.235341863986875	38.2789704243618	57.477817708213806	24.08318915758459	24.064661604583286	14.035668847618199	32.509101011717036	28.094118825238876	19.697715603592208	38.55519732108725	1.0007699070656275	1.1850811638083716	0.8444737268876654	0.5579279744808263	0.3672055427251732	143.0	3.0	39.824615503479755	60.0	370.0	2921.0	23732.0	0.8	0.24211711711711711	0.8604651162790697	-1.0	0.19061886346214946	70.57521702451515	24.497120349500367	3.0	0.2558139534883721	147.0	11733.0	103.0	4.658834550641304E-4	29.966648127543394	0.6978429734676859
10	128	medium	iso	A1	1141.0	351.0	108.08326103999993	54.284271200000006	4.481563243960445E-5	1492.0	165.19595935999993	40.311288741492746	34.36568055487916	37.888519152739406	52.125016348901795	19.79898987322333	22.127179149426674	14.142135623730951	27.039572140447444	25.83973271188205	18.35755975068582	34.25539517748163	0.894781469410046	1.1730100521978297	0.7628080149300714	0.5022449422571571	0.30762489044697633	119.0	5.0	36.76955262170047	8.0	224.0	542.0	19950.0	0.45454545454545453	0.1554959785522788	0.9655172413793104	-1.0	0.18725423340330613	45.04757074053808	14.866068747318506	4.0	0.41379310344827586	123.0	11547.0	116.0	2.960669775840363E-4	27.073972741361768	0.6716226046500543
10	131	small	api	A1	959.0	161.0	97.49747459999992	35.213203400000005	4.466026231521929E-5	1120.0	135.53910511999987	35.17101079013795	34.20526275297414	13.35534096290744	16.137276561717854	11.661903789690601	16.50008604743281	13.038404810405298	6.909099128539629	27.188798598517902	16.1245154965971	24.85826860434049	0.7067783620137567	1.028233902020818	0.6873711911508701	0.36117041538222605	0.1678832116788321	84.0	3.0	34.92849839314596	36.0	112.0	2906.0	12784.0	0.6666666666666666	0.13214285714285715	0.7567567567567568	-1.0	0.09905374940701722	38.477247632373974	16.27935940109173	2.0	0.4797297297297297	125.0	7262.0	75.0	8.763299754949643E-4	22.360679774997898	0.6357701775596366
10	138	large	api	B	981.0	687.0	100.66904747999992	82.42640679999997	7.031278576066338E-5	1668.0	185.09545427999998	37.36308338453881	32.28002478313795	18.16595652922553	33.66080512836416	29.068883707497267	34.23192016100701	13.45362404707371	21.73268173943088	42.19327615607858	18.027756377319946	39.20919197755445	0.8491747927307078	1.1574676176846088	0.7336488552737155	0.8187860008944234	0.7003058103975535	109.0	4.0	36.05551275463989	43.0	402.0	1822.0	18154.0	0.2727272727272727	0.2667865707434053	0.903370786516854	-1.0	0.2428258750759946	140.08271199813169	55.08607971632996	2.0	0.2292134831460674	163.0	11460.0	84.0	0.007416797310912308	31.78049716414141	0.8505855054053829
11	147	small	api	A1	1128.0	106.0	108.08326103999993	26.970562720000004	3.990406667162466E-5	1234.0	137.05382375999991	39.6232255123179	33.54101966249684	44.784603347392924	63.305613197199186	10.0	13.584015085875075	13.45362404707371	21.830630616659224	17.35188750539837	18.601075237738275	24.43502824858757	0.736159370906338	1.1813363431112902	0.6231581506817204	0.24953505714468238	0.09397163120567376	116.0	3.0	36.359317925395686	58.0	53.0	6945.0	8465.0	0.45454545454545453	0.08995137763371151	0.4774774774774775	-1.0	0.036491252357870006	39.61187167631272	14.54400374531753	4.0	0.6846846846846847	92.0	8071.0	82.0	6.543776198006818E-4	25.709920264364882	0.6488598525723831
12	157	medium	iso	B	1354.0	564.0	117.74011527999984	72.355339	5.2607082707831204E-5	1918.0	192.50966784000008	43.266615305567875	38.8329756778952	76.56897112931833	88.1523897340054	25.80697580112788	26.70788934814181	15.0	44.37601569801833	4.635235823621443	19.1049731745428	44.39909815247807	0.9662678867929109	1.1141720290623112	0.8672519697035684	0.6145342972353177	0.41654357459379615	105.0	3.0	38.27531841800928	14.0	423.0	896.0	36676.0	0.5384615384615384	0.2278415015641293	0.9679633867276888	-1.0	0.1885558405620969	66.24146188436067	20.8806130178211	5.0	0.18993135011441648	302.0	6040.0	31.0	0.008882926211713188	26.1725046566048	0.6049122278635168
12	158	small	api	A1	2040.0	504.0	148.61017291999997	68.35533899999999	1.5620642930379847E-4	2544.0	219.3797254800001	53.03772242470448	48.041648597857254	85.27634140083873	78.74864359095129	25.317977802344327	24.256226202625673	17.46424919657298	46.796881286212766	6.952300966934282	22.02271554554524	47.71391108991543	1.0437723325487342	1.1039946374169611	0.9454505458385828	0.45996406340767215	0.24705882352941178	98.0	3.0	47.53945729601885	24.0	394.0	1796.0	42265.0	0.2777777777777778	0.16430817610062892	0.9425837320574163	-1.0	0.18180203582234905	69.12670995676626	24.797096322856746	5.0	0.41148325358851673	197.0	5715.0	39.0	0.0017638308551428067	26.0	0.49021712870327633
12	159	medium	iso	A1	964.0	437.0	95.91168815999994	61.11269832000001	4.084549766533729E-5	1401.0	159.43860003999993	36.40054944640259	32.202484376209235	32.67750336244745	42.37913536096792	22.090722034374522	24.05039022420041	14.035668847618199	24.065570803810317	30.494541617586762	16.0312195418814	35.70382380463484	0.9185182372694313	1.1303646333975037	0.8125857888075179	0.6371767559554552	0.4533195020746888	72.0	3.0	33.734255586866	26.0	336.0	1560.0	24762.0	0.5333333333333333	0.2583868665239115	0.9281767955801105	-1.0	0.24797993885499553	69.69871875701283	23.889523391507783	1.0	0.425414364640884	185.0	4681.0	34.0	9.758289872640129E-4	19.697715603592208	0.5411378647620634
12	162	small	api	A1	1274.0	83.0	116.15432883999986	23.727922040000003	7.397968583370564E-5	1357.0	141.8822508799999	42.579337712087536	37.48332962798263	28.73979529168804	45.0	8.602325267042627	-1.0	14.212670403551895	14.795908857482157	23.69053146594204	20.0	20.924574973887474	-1.0	1.135953986336917	-1.0	0.20427927462509568	0.065149136577708	111.0	11.0	39.96248240537617	114.0	51.0	7157.0	3610.0	0.5833333333333334	0.12159174649963155	0.3090909090909091	0.03262837374383764	-1.0	44.54220853031713	15.873890205990959	1.0	0.5151515151515151	124.0	4984.0	51.0	7.68115242646886E-4	19.72308292331602	0.46320783701896284
13	175	medium	iso	A1	847.0	282.0	91.84062035999995	47.870057640000006	5.4457414439155293E-5	1129.0	142.1248915599999	33.54101966249684	31.400636936215164	17.45283165969782	29.931511840507785	17.029386365926403	20.781547819850243	12.806248474865697	13.774178741398705	30.094930937853274	17.0	27.605531582659644	0.8194474498988075	1.0681636723047845	0.767155325672778	0.5212296852128976	0.33293978748524206	88.0	3.0	32.69556544854363	33.0	195.0	1918.0	15661.0	0.7272727272727273	0.20194862710363154	0.8552631578947368	-1.0	0.1342254046803554	98.79422218841401	41.73789529453561	6.0	0.4780701754385965	96.0	16588.0	227.0	0.001355181541914785	21.93171219946131	0.6538773245460923
13	177	medium	api	A1	991.0	354.0	99.66904747999993	54.11269832000001	4.2970647710642476E-5	1345.0	156.6101729199999	37.013511046643494	33.015148038438355	20.61659022647348	35.32173994686605	20.0	21.38587592790412	13.601470508735444	18.614824168713408	33.075726291719896	17.46424919657298	32.196261682243	0.9351966722066389	1.121106923511292	0.8341725954894786	0.5429238032083985	0.35721493440968716	128.0	4.0	36.05551275463989	81.0	228.0	4263.0	14677.0	0.5833333333333334	0.22973977695167286	0.7378640776699029	-1.0	0.20765693377755998	84.50493664774984	34.785054261852174	2.0	0.255663430420712	113.0	10833.0	110.0	5.441418125265145E-4	25.079872407968907	0.6775869594312165
13	179	small	api	A1	1410.0	261.0	121.3259017199999	44.213203400000005	5.3049562423936375E-5	1671.0	168.36753223999997	45.0111097397076	39.01281840626232	43.02506598911803	55.991743707835695	16.64331697709324	19.164600067894433	13.892443989449804	26.97111906416832	24.197175148167958	20.518284528683193	32.536210644430255	0.8684406101943665	1.15375180718762	0.7527100757582111	0.3644168538886013	0.1851063829787234	97.0	4.0	40.70626487409524	43.0	199.0	3294.0	18691.0	0.6923076923076923	0.1448234590065829	0.8223140495867769	-1.0	0.13625013636563885	115.4021810842431	50.342897233112616	4.0	0.45867768595041325	198.0	6463.0	37.0	8.612864353622877E-4	22.80350850198276	0.5066195575681643
13	181	small	api	A1	1492.0	155.0	126.32590171999988	34.798989840000004	3.214685275478906E-5	1647.0	163.53910512	44.384682042344295	40.52159917870962	46.684684317896284	42.95979170891235	12.529964086141668	16.348172303128656	13.892443989449804	23.296325498367512	23.91317271873911	21.095023109728988	34.184651359025025	0.7664443372513101	1.09533391924138	0.6997357826571678	0.2754699500750972	0.10388739946380697	83.0	3.0	42.5440947723653	103.0	113.0	7457.0	9459.0	0.6923076923076923	0.13114754098360656	0.5231481481481481	-1.0	0.04707397088776908	55.4042965477682	22.041594578792296	3.0	0.5416666666666666	132.0	17356.0	172.0	5.739755333877153E-4	26.0	0.5857876817771328
13	184	small	E	A1	1065.0	58.0	103.91168815999991	20.727922040000003	4.3146031770806035E-5	1123.0	127.05382375999984	38.118237105091836	34.132096331752024	29.638383688151343	43.17379671209136	6.4031242374328485	-1.0	13.601470508735444	13.117080903335111	20.449959862285763	17.46424919657298	19.171030650996553	-1.0	1.1167857003155013	-1.0	0.1994763284769641	0.054460093896713614	73.0	3.0	36.138621999185304	101.0	15.0	11460.0	1445.0	0.5	0.10329474621549421	0.12931034482758622	0.07231481858924428	-1.0	4.47213595499958	2.23606797749979	1.0	0.5431034482758621	111.0	3270.0	33.0	5.76527490703707E-4	23.194827009486403	0.6084968448445911
13	185	medium	iso	A1	1030.0	398.0	102.91168815999991	58.2842712	3.1164616390955416E-5	1428.0	163.19595935999993	36.40054944640259	34.40930106817051	22.782405730481685	25.056752945706847	21.470910553583888	23.13397798477377	13.892443989449804	15.301966823883957	35.223034539377245	17.4928556845359	36.13080718533603	0.928111480339245	1.057869480530485	0.8773402555047047	0.5663522991614294	0.3864077669902913	75.0	3.0	35.35533905932738	91.0	251.0	4924.0	14761.0	0.6153846153846154	0.23949579831932774	0.7339181286549707	-1.0	0.1316224197764678	77.82259644107289	28.67319557203485	5.0	0.35964912280701755	118.0	16234.0	158.0	2.9012973509246913E-4	22.67156809750927	0.6228358758949959
14	192	small	E	A1	808.0	57.0	88.66904747999993	18.727922040000003	6.731576503992006E-5	865.0	110.22539663999986	31.953090617340916	30.675723300355934	10.840305454330576	12.00620107409216	7.0710678118654755	-1.0	13.038404810405298	5.226411491768788	21.6131823040765	15.132745950421556	25.12485796981987	-1.0	1.0416409844513808	-1.0	0.21121149456606317	0.07054455445544554	121.0	3.0	30.805843601498726	67.0	0.0	7188.0	0.0	0.0	0.07745664739884393	0.0	0.10564109754999196	-1.0	12.165525060596439	6.082762530298219	1.0	0.47761194029850745	74.0	5921.0	103.0	4.203898036174587E-4	19.4164878389476	0.6076560189896087
14	197	small	api	A1	881.0	211.0	93.66904747999993	40.213203400000005	4.817077993915302E-5	1092.0	135.88225087999987	35.0	30.610455730027933	27.89727103094762	38.198685176018444	15.524174696260024	16.96077224272281	13.341664064126334	16.2	26.232866543449767	15.652475842498529	26.19704479993878	0.9152988127012216	1.143400160673402	0.8005061081696535	0.429311544014433	0.2395005675368899	153.0	3.0	32.2490309931942	39.0	129.0	3049.0	12576.0	0.42857142857142855	0.15384615384615385	0.7678571428571429	-1.0	0.11864617141560477	44.86191054655369	16.565504694633454	2.0	0.5	110.0	12015.0	135.0	0.0011674897550452482	20.518284528683193	0.5862367008195198
14	198	small	api	A1	992.0	83.0	98.66904747999992	23.65685424	7.33729251796712E-5	1075.0	124.32590171999989	36.40054944640259	33.24154027718932	21.17905169479271	29.054604099077146	8.48528137423857	-1.0	16.278820596099706	10.302042296151676	22.140971623539677	16.401219466856727	21.213203435596427	-1.0	1.0950319733343108	-1.0	0.2397596292271415	0.08366935483870967	97.0	3.0	34.20526275297414	82.0	21.0	10669.0	3092.0	0.3076923076923077	0.09581395348837209	0.20388349514563106	0.031752034159594815	-1.0	20.957417329238154	7.335087491092574	3.0	0.5242718446601942	113.0	2846.0	32.0	5.102021108680382E-4	22.20360331117452	0.6099798945031821
15	201	small	api	A1	1258.0	192.0	112.08326103999993	38.627416960000005	5.049131588908063E-5	1450.0	152.71067799999992	42.20189569201838	36.138621999185304	54.63753811293095	64.41755414157946	14.212670403551895	16.68639772784544	15.0	27.913438026500653	16.90711948047643	18.439088914585774	30.947367348214662	0.8517518661223381	1.1677782205688354	0.7293781054654728	0.3446314516689051	0.15262321144674085	108.0	3.0	37.73592452822641	97.0	117.0	8563.0	11131.0	0.6153846153846154	0.14758620689655172	0.5467289719626168	-1.0	0.036084115838350646	59.06016704361303	22.0	3.0	0.5747663551401869	135.0	7193.0	82.0	7.667389838850828E-4	19.4164878389476	0.4600856791042168
15	203	small	api	A1	1459.0	122.0	125.29646443999985	29.970562720000004	5.081410991678413E-5	1581.0	157.68124071999986	44.28317965096906	40.718546143004666	54.46232220802561	70.30287502855117	10.04987562112089	-1.0	14.035668847618199	25.359515934746685	14.587947170654264	20.396078054371138	26.9355854952715	-1.0	1.0875432412406205	-1.0	0.23919719406250184	0.08361891706648389	103.0	3.0	41.7612260356422	60.0	88.0	5972.0	8488.0	0.7333333333333333	0.09361163820366857	0.5945945945945946	-1.0	0.03515488332538204	38.96049679564077	13.345230764828106	2.0	0.43243243243243246	133.0	3736.0	39.0	4.970525479850166E-4	20.518284528683193	0.46334262106750473
15	210	small	api	A1	998.0	72.0	100.56854239999993	21.727922040000003	5.4022658193972075E-5	1070.0	124.71067799999985	36.76955262170047	33.24154027718932	34.99202019855866	45.0	8.0	-1.0	13.0	15.556349186104047	19.102604593678933	17.26267650163207	22.000000000000004	-1.0	1.1061326375099443	-1.0	0.21605087954421837	0.07214428857715431	102.0	3.0	34.48187929913333	73.0	25.0	5645.0	2547.0	0.6428571428571429	0.09158878504672897	0.25510204081632654	0.00538912219742744	-1.0	28.254005077499638	10.373380211096357	1.0	0.5918367346938775	92.0	15701.0	242.0	4.783037105804844E-4	22.67156809750927	0.6165853669954384
15	213	small	api	A1	1114.0	262.0	106.4974745999999	45.041630520000005	2.8636313503848883E-5	1376.0	154.36753223999995	38.948684188300895	34.48187929913333	28.41266144307258	34.23746277685754	17.88854381999832	17.70866557923823	13.892443989449804	17.843991767217613	31.37880016960662	18.027756377319946	31.715658048211303	1.010157639487584	1.1295406451144276	0.894308357876976	0.4229361371166265	0.23518850987432674	121.0	3.0	37.013511046643494	59.0	179.0	4969.0	16961.0	0.6153846153846154	0.17296511627906977	0.7521008403361344	-1.0	0.12654042830706644	64.87002463059943	23.57532510332893	4.0	0.40336134453781514	121.0	15587.0	181.0	4.978092510834391E-4	20.518284528683193	0.5268030218809373
16	214	medium	iso	A1	951.0	239.0	99.08326103999993	46.69848476000001	6.807741554322032E-5	1190.0	148.61017291999994	36.069377593742864	31.827660925679098	14.036243467926482	13.388076441967826	16.64331697709324	17.33076935353888	12.529964086141668	8.788618522072628	33.39862148469583	17.4928556845359	37.95634159524143	0.9603334184177308	1.1332713917610413	0.8473993302923014	0.47130548863493527	0.2513144058885384	121.0	4.0	34.9857113690718	19.0	157.0	1119.0	13844.0	0.5	0.14789915966386555	0.8920454545454546	-1.0	0.16506370585972258	104.48164388662042	44.922203768914834	3.0	0.6306818181818182	256.0	5320.0	31.0	0.002158674596550041	22.627416997969522	0.6273303979022586
16	216	large	iso	B	831.0	438.0	89.42640679999995	61.52691188000001	8.332002450312474E-5	1269.0	152.95331867999994	33.015148038438355	31.016124838541646	35.18383662124626	48.58331485492299	21.93171219946131	25.059741226420712	14.142135623730951	25.351998998323765	27.695271555412965	15.264337522473747	33.80634090414202	0.8751771217947976	1.064451094722596	0.8221863138041822	0.6880172656115268	0.5270758122743683	86.0	3.0	31.78049716414141	27.0	304.0	1736.0	24306.0	0.5454545454545454	0.26083530338849487	0.918429003021148	-1.0	0.16879119793967437	56.78683404784784	17.55294535724685	3.0	0.2084592145015106	173.0	11347.0	79.0	0.00637347627255503	26.30589287593181	0.7967825207176051
16	217	medium	iso	A1	1082.0	331.0	105.7401152799999	52.455844080000006	8.146265530886613E-5	1413.0	160.61017291999997	39.20459156782532	34.132096331752024	36.97276248956805	50.856013585428954	18.384776310850235	22.37229739407144	14.142135623730951	24.79301431615238	26.4560368992035	17.4928556845359	31.96780424713136	0.8217652388137	1.1486136446695339	0.7154409514699166	0.4960827207450729	0.30591497227356745	124.0	4.0	35.84689665786984	12.0	213.0	1173.0	20013.0	0.45454545454545453	0.1592356687898089	0.9466666666666667	-1.0	0.1363659003500788	52.00356565122056	15.342601839557215	3.0	0.5377777777777778	144.0	4310.0	30.0	0.0019587905367416314	23.08679276123039	0.5888798183572307
16	218	small	api	A1	977.0	64.0	99.84062035999993	20.0710678	5.302504604219498E-5	1041.0	122.32590171999988	37.16180835212409	32.202484376209235	24.91047499067896	32.5039889555625	7.211102550927978	-1.0	12.806248474865697	10.467736023878548	22.45168389971001	17.69180601295413	19.479992307715168	-1.0	1.1540043904059383	-1.0	0.20103108061256858	0.06550665301944729	112.0	11.0	35.38361202590826	78.0	30.0	9405.0	3245.0	0.5454545454545454	0.1037463976945245	0.2777777777777778	0.04779390206611946	-1.0	57.43135109351993	25.77327256937943	2.0	0.6296296296296297	85.0	7354.0	114.0	4.742218661268588E-4	21.93171219946131	0.5901680561841587
16	220	large	iso	A1	1038.0	542.0	102.66904747999993	69.35533899999999	5.721143556315965E-5	1580.0	174.02438648000003	37.48332962798263	33.37663853655727	45.0	52.57444949919995	24.758836806279895	28.33598413008251	14.866068747318506	31.854160552178826	28.013605953035054	17.204650534085253	40.11133127096091	0.873759552257619	1.1230408834289083	0.778030047837462	0.675523351022717	0.5221579961464354	105.0	3.0	35.22782990761707	28.0	409.0	1501.0	32091.0	0.3333333333333333	0.27658227848101263	0.9359267734553776	-1.0	0.22689510365165974	85.19454186227544	26.73232716637672	6.0	0.4576659038901602	101.0	3142.0	40.0	4.951944111410079E-4	28.0178514522438	0.7474749903575131
16	226	medium	iso	A1	1170.0	342.0	110.3259017199999	53.455844080000006	4.600452773497349E-5	1512.0	166.61017291999997	40.792156108742276	34.92849839314596	68.57470620191262	81.08507304285214	20.248456731316587	21.590896879170856	13.92838827718412	35.49702046001131	8.016376680394156	16.64331697709324	35.931084984002965	0.9378237895643258	1.1678760320468557	0.8030165564068189	0.4845266908913876	0.2923076923076923	121.0	5.0	34.66987164671943	12.0	208.0	714.0	16036.0	0.2857142857142857	0.1455026455026455	0.9454545454545454	-1.0	0.20035253588864205	58.31145548234957	18.95294262134329	4.0	0.4727272727272727	166.0	3836.0	29.0	0.001673444543739632	20.024984394500787	0.4909028182064929
16	227	small	api	A1	1353.0	193.0	122.88225087999983	41.041630520000005	8.709097806881426E-5	1546.0	166.75230851999993	43.93176527297759	36.796738985948195	62.41619819128415	68.34521004450458	14.866068747318506	16.157215416934235	11.180339887498949	31.435112871493292	15.78944265202061	19.4164878389476	33.822143229072246	0.9200885402405113	1.1939037665743721	0.7706555302028156	0.3339915262463661	0.1426459719142646	96.0	3.0	39.319206502675	33.0	135.0	1900.0	11322.0	0.9090909090909091	0.10866752910737387	0.8035714285714286	-1.0	0.12972898562488105	88.16471878861094	39.26692273468284	3.0	0.49404761904761907	131.0	4921.0	36.0	0.0011859744253968395	20.615528128088304	0.46926245735836397
16	229	small	api	A1	964.0	65.0	97.91168815999991	21.142135600000003	3.893169869446345E-5	1029.0	121.88225087999983	37.53664875824692	31.89043743820395	28.842660135412075	34.63528335499609	8.06225774829855	-1.0	14.035668847618199	11.881721324469927	20.97807536495422	16.492422502470642	20.90562183570437	-1.0	1.1770502938689373	-1.0	0.21593066157179433	0.06742738589211618	94.0	4.0	34.17601498127012	63.0	12.0	7476.0	1276.0	0.4666666666666667	0.0728862973760933	0.16	0.05337172596146095	-1.0	20.148755042329043	7.23606797749979	1.0	0.44	135.0	4081.0	41.0	9.622820859069895E-4	19.72308292331602	0.5254353698525843
17	236	medium	iso	A1	1079.0	468.0	105.7401152799999	64.52691188	4.860566925509887E-5	1547.0	172.26702715999994	38.3275357934736	34.23448553724738	32.14822062987454	39.23984694919854	23.345235059857504	26.08697063603548	14.866068747318506	23.351357750278332	33.066073061573405	17.804493814764857	36.91516851337891	0.894900193110554	1.1195592745733816	0.7993325708025276	0.6102406046100167	0.43373493975903615	156.0	3.0	36.05551275463989	28.0	287.0	2154.0	27614.0	0.5	0.20361990950226244	0.9111111111111111	-1.0	0.17250124544597845	72.34285098125932	28.45492851896423	7.0	0.4126984126984127	137.0	8326.0	67.0	3.6846826266874455E-4	24.515301344262525	0.6396263374812889
17	240	large	iso	B	1045.0	560.0	103.3259017199999	72.355339	8.602824299350089E-5	1605.0	178.50966783999996	38.2099463490856	34.23448553724738	20.556045219583467	42.17082416236971	25.495097567963924	28.07061345864924	13.45362404707371	23.397049339782555	35.92868362697464	17.88854381999832	34.85109667547362	0.9082486781245696	1.1161244502276189	0.8137521563472104	0.7002633201892958	0.5358851674641149	104.0	3.0	36.24913792078372	35.0	410.0	2059.0	32272.0	0.6363636363636364	0.2772585669781931	0.9213483146067416	-1.0	0.2037881788431267	106.2220273995215	36.249533262737664	3.0	0.5078651685393258	219.0	10905.0	83.0	0.0033276592501818936	25.179356624028344	0.6589738806223399
17	242	medium	iso	A1	1110.0	296.0	108.08326103999991	48.455844080000006	1.0679476666330333E-4	1406.0	158.95331867999994	40.311288741492746	33.24154027718932	42.22083313592792	60.871178611457005	18.601075237738275	19.483480129680796	13.601470508735444	28.527988955517948	22.742628461135862	18.027756377319946	32.658376371601555	0.9547100987057091	1.2126781251816647	0.7872741157615003	0.44831959744504063	0.26666666666666666	113.0	3.0	36.76955262170047	20.0	214.0	935.0	14236.0	0.5833333333333334	0.16642958748221906	0.9145299145299145	-1.0	0.0961778137181786	40.46478726866623	14.142135623730951	1.0	0.3418803418803419	111.0	6549.0	74.0	5.572088173318922E-4	26.68332812825267	0.661931904468916
17	243	medium	iso	A1	1138.0	452.0	107.7401152799999	62.52691188000001	3.143504208449925E-5	1590.0	173.09545427999996	39.81205847478876	34.713109915419565	41.85750422292725	55.20923407606075	22.847319317591726	23.81479978126933	15.231546211727817	31.347286420527688	26.35891748764224	18.601075237738275	38.17062183179983	0.9593748226916213	1.1468882670493388	0.8365024303194387	0.5803494057668513	0.39718804920913886	129.0	3.0	37.20215047547655	23.0	298.0	1312.0	21617.0	0.5333333333333333	0.2018867924528302	0.9283489096573209	-1.0	0.17357994005696822	61.557442967656144	22.578765499115978	2.0	0.2897196261682243	122.0	6110.0	59.0	4.105793930910829E-4	21.840329667841555	0.5485857929620013
17	244	medium	iso	A1	1152.0	300.0	110.08326103999993	49.870057640000006	5.9539719904967806E-5	1452.0	162.36753223999992	40.607881008493905	34.52535300326414	56.309932474020215	67.92086229856821	18.867962264113206	19.542291597533417	13.892443989449804	32.03811594423928	17.610247169450165	18.384776310850235	34.57354775438209	0.9654938454860983	1.1761756933999983	0.8208755298242245	0.4530212601703286	0.2604166666666667	132.0	3.0	36.05551275463989	64.0	219.0	3267.0	13307.0	0.46153846153846156	0.19490358126721763	0.773851590106007	-1.0	0.15441902290121545	50.37552353303207	18.545310727473616	4.0	0.31802120141342755	98.0	11185.0	159.0	2.952191277504296E-4	25.019992006393608	0.6161363603572471
17	245	medium	api	A1	969.0	448.0	97.25483391999994	63.35533900000001	3.711572964120119E-5	1417.0	163.43860003999995	35.90264614203248	32.7566787083184	37.665621198583295	37.31942734812233	23.430749027719962	23.175438688093852	14.212670403551895	23.563722758851423	31.321856807767645	15.620499351813308	38.86747779892371	1.0110164188502404	1.096040488772605	0.9224261596233746	0.6514364011162156	0.46233230134158926	116.0	3.0	33.015148038438355	26.0	312.0	1479.0	22511.0	0.5833333333333334	0.23853211009174313	0.9230769230769231	-1.0	0.24707337059695672	69.82481940786607	24.760925215802477	3.0	0.4822485207100592	165.0	7153.0	52.0	0.0012543119554199102	22.02271554554524	0.6134009024967794
18	246	medium	iso	A1	1088.0	451.0	105.15432883999989	62.35533900000001	2.8028254918251313E-5	1539.0	169.92388139999997	38.27531841800928	35.22782990761707	17.334250424962534	25.761355483091563	23.323807579381203	23.757832292364697	15.264337522473747	16.224554769681745	38.5206810512783	17.804493814764857	37.330114708236394	0.9817312999080736	1.0865079829891329	0.9035656573890932	0.5929887973977589	0.41452205882352944	120.0	3.0	36.359317925395686	31.0	335.0	2310.0	32025.0	0.6428571428571429	0.2378167641325536	0.9153005464480874	-1.0	0.22299917742739075	124.31703077318882	51.54637290447836	5.0	0.505464480874317	117.0	3950.0	47.0	4.3888695360691835E-4	26.076809620810597	0.6812956938992035
18	247	small	api	A1	924.0	224.0	96.49747459999992	41.627416960000005	6.363641181332541E-5	1148.0	140.95331867999985	36.22154055254967	32.14031735997639	18.676701732190114	38.659808254090095	15.556349186104045	17.123854758883144	12.041594578792296	15.018687546179128	27.068805520986896	16.55294535724685	24.04163056034261	0.9084607061405994	1.1269814217097784	0.8061008714432448	0.4313834857601552	0.24242424242424243	110.0	3.0	33.61547262794322	35.0	154.0	3602.0	21966.0	0.6	0.16463414634146342	0.8148148148148148	-1.0	0.1281085924313764	107.67599657210312	42.394906161271834	7.0	0.7936507936507936	95.0	9729.0	143.0	4.6840561789301185E-4	23.08679276123039	0.6373774391990981
18	248	large	iso	B	891.0	492.0	94.91168815999993	66.94112544	6.869616154420609E-5	1383.0	164.26702715999994	34.539832078341085	32.31098884280702	26.565051177077976	32.89853145768967	24.413111231467404	24.435481397698904	13.601470508735444	21.077114629532534	34.167942224577544	15.620499351813308	38.80512003604426	0.9990845211572706	1.0689809663943555	0.9346139478302933	0.7052990705122871	0.5521885521885522	141.0	3.0	32.449961479175904	32.0	357.0	2055.0	31323.0	0.5833333333333334	0.2812725958062184	0.9177377892030848	-1.0	0.23389945017743724	64.33647432074639	21.34104115204259	3.0	0.35732647814910024	198.0	4474.0	24.0	0.00707118006662195	27.313000567495326	0.7907681920845964
18	251	medium	iso	A1	1778.0	660.0	137.8111830799999	78.59797967999995	2.639457434561333E-5	2438.0	219.2375898800001	50.28916384272063	43.32435804486894	48.53584902288958	65.21642986237308	28.319604517012593	29.858785210427566	14.866068747318506	43.30952900333947	25.13597544531821	22.47220505424423	47.703092527496835	0.9484513290621935	1.1607595844960608	0.8170954103936691	0.5703309261511349	0.3712035995500562	83.0	3.0	45.69463863518345	29.0	514.0	1349.0	32303.0	0.6666666666666666	0.22272354388843313	0.9465930018416207	-1.0	0.1609288947401706	73.06033501958714	23.021728866442675	8.0	0.4604051565377532	132.0	17255.0	149.0	6.412673824558011E-4	35.510561809129406	0.7061275053247792
18	254	small	api	A1	835.0	93.0	91.42640679999994	25.727922040000003	8.001497578609605E-5	928.0	119.15432883999989	34.92849839314596	29.832867780352597	21.454633616046777	31.75948008481282	9.899494936611665	12.751884897375703	12.727922061357855	10.99388801882627	22.592531330289493	15.811388300841896	20.886846459664156	0.7763162086452764	1.1708059262123387	0.6630613932376721	0.28140580977092516	0.11137724550898204	135.0	7.0	32.2490309931942	59.0	37.0	7474.0	4048.0	0.5	0.10344827586206896	0.3854166666666667	0.01932019262597151	-1.0	23.699596848159135	8.123105625617661	4.0	0.6666666666666666	98.0	6466.0	82.0	8.049183757317436E-4	18.35755975068582	0.5255754067655005
18	256	medium	iso	A1	936.0	304.0	94.42640679999994	49.041630520000005	3.476252598221389E-5	1240.0	145.8822508799999	35.17101079013795	32.01562118716424	34.24903300681194	30.17352002964435	18.384776310850235	19.94986481198812	14.866068747318506	17.54285663501626	29.360667235057942	16.278820596099706	34.90279071936797	0.9215489169531913	1.0985578129041198	0.8388715697328735	0.519363514740879	0.3247863247863248	147.0	3.0	32.802438933713454	47.0	193.0	3372.0	16527.0	0.4166666666666667	0.1935483870967742	0.8041666666666667	-1.0	0.20712627706495337	55.05632778602576	19.338204702318087	4.0	0.325	98.0	3594.0	31.0	0.0011003487035453887	19.72308292331602	0.5607766873975208
19	259	medium	iso	A1	912.0	279.0	95.08326103999991	47.455844080000006	3.9475986800397855E-5	1191.0	144.9533186799999	35.6931365951495	31.78049716414141	26.565051177078004	40.53284093861072	17.804493814764857	20.612103300393507	14.212670403551895	19.6116135138184	27.34381389667216	15.620499351813308	30.177108160618403	0.863788307058647	1.1231144815261984	0.7691008541576692	0.49909777558045826	0.3059210526315789	118.0	3.0	32.7566787083184	19.0	184.0	1633.0	21522.0	0.5833333333333334	0.1704450041981528	0.9064039408866995	-1.0	0.15878164387659613	37.71254038225156	11.704699910719626	1.0	0.5665024630541872	129.0	4166.0	41.0	7.745788975001657E-4	25.0	0.7004147683506572
19	261	small	api	A1	1160.0	199.0	107.08326103999993	38.627416960000005	3.688203865678527E-5	1359.0	148.12489155999992	40.11234224026316	36.05551275463989	37.73888941889271	52.02077914520122	14.422205101855956	16.890397506290075	15.0	21.78880492106277	23.297408241459625	18.439088914585774	27.64255977855724	0.8538700818903197	1.1125162055863762	0.7675124888992233	0.36072320346661	0.17155172413793104	171.0	3.0	36.89173349139343	73.0	117.0	9133.0	14113.0	0.5384615384615384	0.13980868285504047	0.6157894736842106	-1.0	0.009758394986448902	38.22653197572575	14.320993756795684	3.0	0.45789473684210524	83.0	13514.0	234.0	6.817777408863219E-4	26.30589287593181	0.6558054555469716
19	262	small	api	A1	1045.0	118.0	102.91168815999994	27.727922040000003	3.714493118627815E-5	1163.0	133.05382375999991	38.58756276314948	33.61547262794322	21.37722849317106	32.21654605857563	11.180339887498949	13.97273633133493	13.892443989449804	11.97276964175625	26.11892474985323	17.804493814764857	22.457900121845714	0.8001539299375585	1.1479107609236217	0.6970523817493843	0.2694341384905722	0.11291866028708133	107.0	3.0	35.805027579936315	89.0	57.0	8734.0	5820.0	0.5384615384615384	0.12553740326741186	0.3904109589041096	0.02411551375295161	-1.0	101.67903788274651	39.7544664159197	3.0	0.589041095890411	96.0	11528.0	165.0	3.608161653184782E-4	23.021728866442675	0.5966100789456459
19	264	medium	iso	A1	915.0	350.0	97.49747459999993	54.870057640000006	4.4739812474570816E-5	1265.0	154.36753223999992	34.48187929913333	32.2490309931942	21.691154754873224	19.54683452041678	19.849433241279208	21.264862295840942	12.041594578792296	12.093308383295712	34.72972568497837	17.029386365926403	36.145037823639434	0.9334381274202481	1.0692376867512812	0.8729940395725858	0.5627843989304728	0.3825136612021858	142.0	3.0	33.421549934136806	35.0	268.0	2858.0	31174.0	0.7	0.23952569169960475	0.8844884488448845	-1.0	0.16046703638632936	110.71777253323387	44.02082822154501	6.0	0.5676567656765676	91.0	5501.0	80.0	8.523100084150658E-4	24.186773244895647	0.7014343109049616
19	266	small	api	A1	945.0	143.0	97.49747459999992	32.798989840000004	3.898033906953247E-5	1088.0	132.71067799999986	35.77708763999664	32.202484376209235	30.699722550814414	34.82448915695679	12.529964086141668	13.744866451430747	12.529964086141668	15.652475842498527	24.159626658332485	16.64331697709324	27.409296438434904	0.9116104641989725	1.1110039592606176	0.8205285468160319	0.33640860929540456	0.15132275132275133	172.0	3.0	33.60059523282288	90.0	69.0	5697.0	4491.0	0.5833333333333334	0.14613970588235295	0.4339622641509434	0.009025110957266717	-1.0	42.78421027203443	16.195036913004508	2.0	0.44025157232704404	120.0	14647.0	185.0	0.0016069965039877717	19.209372712298546	0.5369182898728632
19	267	small	api	A1	1171.0	133.0	109.3259017199999	31.556349160000003	3.666749061007111E-5	1304.0	143.29646443999988	40.19950248448356	36.22154055254967	46.132180275131304	49.29738666394172	12.206555615733702	15.135435978441373	13.601470508735444	22.08982562266176	20.540263849921455	17.804493814764857	29.138229534332055	0.8064885367769047	1.109823101702776	0.726682059095299	0.28864476453915344	0.11357813834329633	108.0	3.0	36.61966684720111	64.0	54.0	7889.0	7997.0	0.08333333333333333	0.09049079754601227	0.4576271186440678	-1.0	0.049318329959228434	102.81873511841809	31.300934188209144	5.0	0.8728813559322034	147.0	11509.0	100.0	5.736823573662903E-4	26.0	0.6467741736364929
19	272	small	api	A1	1164.0	186.0	108.66904747999988	36.798989840000004	3.438824780106953E-5	1350.0	147.8822508799999	40.44749683231337	35.510561809129406	32.07052903505634	47.77916686407208	14.422205101855956	16.138444904814534	15.0	20.470982504373758	25.82330307610759	18.439088914585774	27.642559778557253	0.8936551933546846	1.139027229411919	0.7845775502804088	0.338633591564081	0.15979381443298968	105.0	3.0	38.27531841800928	73.0	129.0	3625.0	8973.0	0.38461538461538464	0.14962962962962964	0.6386138613861386	-1.0	0.1006604420429223	79.24276951805743	30.314567567021875	2.0	0.2871287128712871	98.0	3510.0	42.0	6.920262797227677E-4	28.0178514522438	0.6926967957596929
20	274	small	api	A1	950.0	222.0	98.6690474799999	42.213203400000005	3.63471374704508E-5	1172.0	143.29646443999994	35.35533905932738	32.38826948140329	23.272904064081985	34.38034472384487	16.278820596099706	17.713337797675365	12.041594578792296	16.54629867976521	29.269856499876383	16.64331697709324	29.301877072979472	0.9190148566034845	1.0916093889989311	0.8418898425253324	0.4278261975576137	0.2336842105263158	158.0	3.0	34.48187929913333	39.0	129.0	4019.0	18146.0	0.6	0.14334470989761092	0.7678571428571429	-1.0	0.18297046182133617	43.00094792495682	17.14061409238508	5.0	0.6130952380952381	98.0	9228.0	123.0	6.847889599270618E-4	25.019992006393608	0.7076722405181652
20	276	medium	iso	A1	1135.0	478.0	107.91168815999993	64.52691188	6.298620198695618E-5	1613.0	174.85281359999996	41.012193308819754	34.0147027033899	32.81136679806812	50.312655780460574	24.20743687382041	24.313017578633914	14.212670403551895	28.771931096556074	30.339821253153303	17.204650534085253	37.38844962186921	0.9956574413491853	1.205719587392792	0.8257786070326368	0.5979603598113152	0.4211453744493392	109.0	3.0	37.12142238654117	34.0	360.0	2354.0	33292.0	0.5833333333333334	0.24426534407935524	0.9137055837563451	-1.0	0.21429059988511637	69.65314087048071	23.97253886689687	6.0	0.3756345177664975	143.0	19040.0	179.0	0.0012808778519047142	27.018512172212592	0.6587921784325104
20	278	small	api	A1	1239.0	256.0	114.08326103999991	44.870057640000006	5.5741351617841065E-5	1495.0	160.95331867999994	43.104524124504614	35.12833614050059	37.23483398157467	48.99091309842976	16.97056274847714	18.5481924927073	14.866068747318506	25.35696709799975	25.39260602700691	19.4164878389476	33.60294399290855	0.9149442866279047	1.2270585191425567	0.7456403035017832	0.39330973914102657	0.2066182405165456	151.0	3.0	39.44616584663204	88.0	172.0	6684.0	19630.0	0.5	0.17391304347826086	0.6615384615384615	-1.0	0.10213891510554392	116.20700259750038	44.84095292894869	3.0	0.5461538461538461	112.0	4068.0	45.0	0.0015945996592409341	29.274562336608895	0.6791528947646244
20	279	small	api	A1	1051.0	251.0	105.3259017199999	48.94112544000001	3.655575222855895E-5	1302.0	156.2670271599999	37.33630940518894	34.17601498127012	19.72227776444703	27.113117708162775	16.278820596099706	19.327912220073287	11.313708498984761	12.213312115327227	31.484068595759126	17.804493814764857	26.798347262893373	0.8422441291508505	1.0924711212132483	0.770953220452631	0.46466372127632855	0.23882017126546146	172.0	3.0	36.359317925395686	35.0	175.0	2443.0	17829.0	0.6666666666666666	0.16129032258064516	0.8333333333333334	-1.0	0.1366439586323456	45.13352516558902	17.6619037896906	3.0	0.5142857142857142	127.0	18414.0	179.0	6.44539343800905E-4	24.186773244895647	0.6478083568038518
20	282	large	iso	A1	844.0	506.0	91.01219323999996	69.76955255999998	1.0742608988218316E-4	1350.0	163.19595935999993	33.1058907144937	30.870698080866262	17.493553599900828	28.113208876055957	25.0	24.588273229118354	13.601470508735444	16.673769775912884	37.090188145426936	16.278820596099706	35.38461538461539	1.0167448428380919	1.0724049915480471	0.9480978276410218	0.7665956623638005	0.5995260663507109	64.0	3.0	32.202484376209235	11.0	351.0	670.0	30228.0	0.3333333333333333	0.26814814814814814	0.9696132596685083	-1.0	0.272721702395487	72.79856719660334	23.97253886689687	3.0	0.3453038674033149	108.0	13554.0	176.0	5.487498136062144E-4	20.12461179749811	0.6078861303280866
20	283	large	iso	B	917.0	476.0	96.25483391999995	66.52691188	4.2480912616991004E-5	1393.0	165.19595935999996	34.0	32.2490309931942	9.496105092974542	16.927513064147046	24.041630560342615	24.21400183102535	12.727922061357855	9.705882352941176	39.44304559936829	16.401219466856727	33.33503397022295	0.9928813389919763	1.054295244008272	0.9417488551093057	0.6911539833447986	0.5190839694656488	101.0	3.0	33.015148038438355	31.0	359.0	1749.0	26369.0	0.5	0.2799712849964106	0.9205128205128205	-1.0	0.21415746495174912	66.89550156219849	22.085501218778997	3.0	0.4307692307692308	235.0	13102.0	90.0	0.007078898742034248	25.942243542145693	0.7630071630042851
20	284	medium	api	A1	1221.0	409.0	112.7401152799999	59.11269832000001	3.64490893190199E-5	1630.0	174.26702715999997	41.48493702538308	36.40054944640259	54.85647082136268	67.50126759772799	22.80350850198276	22.98043222664709	14.212670403551895	35.868440612301	18.818397260970396	17.804493814764857	38.82336458918804	0.992301114142702	1.1396788690364938	0.8706848403547327	0.5243271055133168	0.33497133497133497	98.0	3.0	36.71511950137164	0.0	232.0	0.0	24308.0	0.0	0.1423312883435583	1.0	-1.0	0.24805609343921423	47.80729172399741	16.0312195418814	4.0	0.3793103448275862	111.0	13873.0	153.0	0.001148598337383698	24.186773244895647	0.5830254299312704
20	286	small	api	A1	1075.0	67.0	106.32590171999992	22.556349160000003	2.844441619474956E-5	1142.0	131.29646443999985	38.05259518088089	34.058772731852805	22.188336141291735	30.677280021796445	7.211102550927978	-1.0	11.661903789690601	10.774560790166554	23.664974846442547	18.788294228055936	21.118228899146224	-1.0	1.1172626647610513	-1.0	0.21214350214870692	0.062325581395348835	106.0	3.0	37.0	55.0	48.0	5990.0	7560.0	0.6363636363636364	0.09019264448336252	0.46601941747572817	-1.0	0.03169563912840387	19.032355733560614	9.516177866780307	1.0	0.4563106796116505	122.0	6477.0	61.0	6.735152013439308E-4	21.213203435596427	0.5574706096853748
20	287	medium	iso	B	1136.0	465.0	107.3259017199999	63.69848476000001	4.30065728121421E-5	1601.0	173.43860003999993	39.81205847478876	34.52535300326414	48.14249577707275	63.71719175919287	22.80350850198276	25.411903531714348	15.620499351813308	34.135386414661156	23.518948522357785	18.601075237738275	38.07121382579185	0.8973553859719213	1.1531253126079495	0.7781941616929996	0.5935052372183327	0.40933098591549294	121.0	3.0	36.76955262170047	33.0	356.0	1481.0	21560.0	0.7692307692307693	0.24297314178638352	0.9151670951156813	-1.0	0.2060993618140206	54.22527840609153	18.110770276274835	2.0	0.2853470437017995	217.0	20451.0	157.0	0.005111515084810367	27.073972741361768	0.6800445337059507
[truncated: 27 more columns]
