# Supplementary material for: Exploiting Single-Cell Quantitative Data to Map Genetic Variants Having Probabilistic Effects
Source: PLoS Genet. 2016 Aug 1;12(8):e1006213. doi: 10.1371/journal.pgen.1006213 (PMC4968810; doi:10.1371/journal.pgen.1006213)
Supplement: S1 Dataset — (ZIP) [file pgen.1006213.s007.zip › data/2014-10-07_morpho/segregants/gaelA3-4_C.xls]

image_number	cell_id	Cgroup	Agroup	C11-1_C	C11-2_C	C12-1_C	C12-2_C	C13_C	C101_C	C102_C	C103_C	C104_C	C105_C	C106_C	C107_C	C108_C	C109_C	C110_C	C111_C	C112_C	C113_C	C114_C	C115_C	C116_C	C117_C	C118_C	C126_C	C127_C	C128_C	A7-1_C	A7-2_C	A8-1_C	A8-2_C	A9_C	A101_C	A102_C	A103_C	A104_C	A120_C	A121_C	A122_C	A123_C	D14-1_C	D14-2_C	D14-3_C	D15-1_C	D15-2_C	D15-3_C	D16-1_C
1	3	medium	iso	1123.0	331.0	106.56854239999988	52.870057640000006	2.91311259261376E-5	1454.0	162.26702715999994	38.8329756778952	35.22782990761707	28.168331241758494	28.79792985016877	20.09975124224178	20.016025913666393	13.038404810405298	18.231927572911008	33.83688416589811	18.110770276274835	37.847403934859514	1.0041829146772947	1.1023380032131531	0.910957357679994	0.49611317232391894	0.2947462154942119	63.0	3.0	36.6742416417845	23.0	219.0	1802.0	22862.0	0.0	0.16643741403026135	0.9049586776859504	-1.0	0.21849805946306053	113.5206022086654	48.04684072904564	5.0	0.5619834710743802	122.0	27.0	149.0	3685.0	653.0	4338.0	28.0
2	9	large	iso	1386.0	720.0	118.22539663999986	81.25483391999995	4.695261961215287E-5	2106.0	202.30865768000007	42.20189569201838	39.05124837953327	73.59471474206556	80.10711383021055	30.066592756745816	29.813926053531286	17.029386365926403	47.95993087065987	9.83323237884641	19.026297590440446	48.68382699172283	1.0084747880155356	1.0806798103319115	0.9331855544759373	0.6872874714679413	0.5194805194805194	103.0	4.0	38.47076812334269	52.0	465.0	2891.0	30757.0	0.6666666666666666	0.24548907882241217	0.8994197292069632	-1.0	0.27272146441203526	99.06111178662282	30.47213595499958	5.0	0.3481624758220503	137.0	113.0	250.0	3014.0	2838.0	5852.0	27.0
2	12	medium	iso	1540.0	628.0	126.98275595999988	75.35533899999997	6.433202474233068E-5	2168.0	204.75230852000004	44.77722635447622	42.5440947723653	89.63506366426935	88.06164012666096	27.730849247724095	27.734405876599276	16.1245154965971	48.12714353810288	0.4936055194583818	20.615528128088304	48.15469792815909	0.9998717611298037	1.0524898130765132	0.9500061175956632	0.593429701775706	0.4077922077922078	125.0	4.0	41.340053217188775	18.0	449.0	1121.0	36474.0	0.06666666666666667	0.2154059040590406	0.961456102783726	-1.0	0.2448798856135547	91.1186648390945	33.30889475805092	7.0	0.4089935760171306	178.0	25.0	203.0	8961.0	1169.0	10130.0	68.0
2	16	medium	iso	1281.0	458.0	113.56854239999987	64.52691188	3.508530501797281E-5	1739.0	180.50966784000002	41.773197148410844	37.53664875824692	55.55387369826954	67.55250723570386	23.259406699226016	24.190956511567826	16.15549442140351	36.86574418828235	20.140316863899695	18.439088914585774	39.8880693951092	0.9614918156751531	1.1128643214115683	0.8639793703293382	0.5681759272099285	0.35753317720530836	143.0	5.0	38.47076812334269	43.0	345.0	2372.0	27729.0	0.5625	0.22311673375503163	0.8891752577319587	-1.0	0.19090121530916107	99.7656257956587	31.9633061230292	6.0	0.35309278350515466	165.0	56.0	221.0	4289.0	1239.0	5528.0	32.0
2	20	large	E	1019.0	721.0	100.15432883999989	83.25483391999997	5.420310692201298E-5	1740.0	185.82337632	36.069377593742864	34.655446902326915	22.153344737778013	26.635237886984584	30.364452901377952	29.471922187565273	15.297058540778355	20.737812790253397	42.50414095514366	17.08800749063506	46.25786307582632	1.0302841025479246	1.0407996669441597	0.9898966489611691	0.831265456863103	0.7075564278704612	100.0	4.0	34.539832078341085	275.0	343.0	13582.0	17396.0	0.5625	0.35517241379310344	0.5550161812297735	-1.0	0.121898962447467	145.43822973783318	57.729527842597925	5.0	0.11974110032362459	102.0	88.0	190.0	2195.0	2186.0	4381.0	29.0
3	30	medium	iso	1000.0	461.0	101.1543288399999	65.52691188	5.574920696326098E-5	1461.0	169.09545427999996	36.069377593742864	33.24154027718932	28.61045966596521	34.010890342840185	23.345235059857504	24.84201318923151	13.152946437965905	20.87643453350375	34.74568237117979	17.72004514666935	37.32263694282953	0.9397481146969673	1.0850693828557045	0.866071911663125	0.6477914749812309	0.461	120.0	4.0	35.17101079013795	8.0	260.0	483.0	19462.0	0.07142857142857142	0.1834360027378508	0.9701492537313433	-1.0	0.1635439736748457	69.21320335162265	25.09975124224178	4.0	0.43656716417910446	134.0	34.0	168.0	5993.0	1147.0	7140.0	57.0
3	33	medium	iso	1334.0	490.0	116.22539663999986	65.52691188	4.793379246155839E-5	1824.0	184.16652208000002	42.15447781671598	38.62641583165593	17.393322146912034	22.306205054907643	23.0	25.365454137348653	16.0	15.039920616656126	41.733098070126914	21.095023109728988	39.625	0.9067450507867822	1.0913380625434228	0.8308562506044768	0.5637916821481375	0.36731634182908546	132.0	3.0	41.593268686170845	39.0	363.0	2716.0	30562.0	0.5294117647058824	0.22039473684210525	0.9029850746268657	-1.0	0.1809810208780692	69.56041476708843	24.683151839932826	3.0	0.3308457711442786	267.0	42.0	309.0	5118.0	742.0	5860.0	28.0
3	35	large	iso	1142.0	650.0	106.91168815999988	78.01219323999996	3.88611172260053E-5	1792.0	187.33809496	41.97618372363071	33.734255586866	65.8239057249236	74.90632530253004	28.178005607210743	28.538080789885903	15.652475842498529	41.66648429774695	15.207094126592496	16.401219466856727	43.1552817924795	0.987382641974902	1.2443192533340977	0.7935123074960502	0.7296881620955226	0.5691768826619965	78.0	4.0	34.40930106817051	29.0	537.0	1036.0	24649.0	0.4666666666666667	0.3158482142857143	0.9487632508833922	-1.0	0.208826263112123	48.02106966923244	20.8806130178211	1.0	0.09363957597173145	150.0	97.0	247.0	22132.0	11979.0	34111.0	224.0
4	42	large	iso	1087.0	660.0	102.7401152799999	76.59797967999997	5.169036614670331E-5	1747.0	181.33809496	38.8329756778952	34.40930106817051	24.50054318622705	36.62961938432986	27.018512172212592	31.612459303499293	17.029386365926403	23.279184358632133	36.96674912053453	17.26267650163207	39.0171485681792	0.8546792235560686	1.1285604319878704	0.7573180835789347	0.745550844197963	0.6071757129714811	140.0	3.0	35.90264614203248	36.0	498.0	2407.0	34902.0	0.4444444444444444	0.3056668574699485	0.9325842696629213	-1.0	0.23694255717419574	77.24641156486642	26.023254134232594	2.0	0.19101123595505617	109.0	111.0	220.0	2074.0	2525.0	4599.0	24.0
4	44	large	F	1651.0	834.0	131.1248915599998	89.84062035999995	5.6185631277260465E-5	2485.0	223.3797254800001	46.389654018972806	44.40720662234904	87.7630209365623	89.69360837772929	32.2490309931942	31.26551672211287	16.1245154965971	54.32245730846258	1.351132047333135	22.090722034374522	54.32323402596884	1.031456837250533	1.0446424701621753	0.987377850998538	0.6851530574489809	0.5051483949121744	108.0	3.0	43.18564576337837	69.0	87.0	5242.0	7089.0	0.7647058823529411	0.06277665995975855	0.5576923076923077	-1.0	0.023664173091422425	90.07716374306156	36.094520923368556	3.0	0.38461538461538464	86.0	102.0	188.0	7007.0	8398.0	15405.0	82.0
4	52	medium	iso	1698.0	585.0	134.2253966399999	72.355339	1.745797608986079E-5	2283.0	208.99494920000004	49.040799340956916	43.01162633521314	40.12610357779522	46.06322756017315	26.419689627245813	26.850284405570914	15.264337522473747	33.502716556005076	34.66504587340691	22.847319317591726	46.52470531357436	0.9839631203967523	1.140175425099138	0.8629927454463394	0.5390584852884519	0.34452296819787986	107.0	4.0	45.880278987817846	3.0	413.0	136.0	26658.0	0.21428571428571427	0.18221638195356987	0.9927884615384616	-1.0	0.19745217100266027	66.95901851872351	20.396078054371138	5.0	0.2860576923076923	215.0	23.0	238.0	18418.0	1438.0	19856.0	93.0
5	64	large	iso	1177.0	595.0	110.1543288399999	75.18376611999999	4.283423406781767E-5	1772.0	187.33809495999998	40.11234224026316	35.05709628591621	24.112910733244988	30.85420450589701	26.832815729997478	29.132482866261256	14.7648230602334	21.58936505908508	40.87617492084453	19.313207915827967	42.09641018510474	0.9210617527238966	1.1442003614080793	0.8049829241361336	0.682531198834728	0.5055225148683092	110.0	3.0	38.600518131237564	47.0	461.0	2938.0	33164.0	0.7142857142857143	0.2866817155756208	0.90748031496063	-1.0	0.17091526517107647	73.05857406036381	26.868816842427773	4.0	0.23818897637795275	101.0	53.0	154.0	9410.0	3766.0	13176.0	150.0
6	72	large	iso	1406.0	704.0	119.46803731999987	81.01219323999999	3.88364419173054E-5	2110.0	202.89444412000006	41.773197148410844	40.36087214122113	44.048330391821395	54.183919250844355	28.635642126552707	30.24851401417764	16.492422502470642	37.70360201074332	31.36701297163042	20.024984394500787	46.4960168549696	0.9466793017710234	1.0349924303480866	0.9146726816665105	0.6781076768090332	0.5007112375533428	116.0	4.0	41.048751503547585	6.0	549.0	342.0	49383.0	0.0	0.26303317535545023	0.9891891891891892	-1.0	0.1746825134291798	79.64195449600989	23.323807579381203	5.0	0.35135135135135137	94.0	96.0	190.0	10860.0	13379.0	24239.0	156.0
6	73	large	E	998.0	653.0	99.74011527999991	78.01219323999999	3.201581055768846E-5	1651.0	180.16652208	37.013511046643494	32.64965543462902	24.38181187689551	31.258807825515078	28.792360097775937	28.593284614022696	13.92838827718412	23.04563862977146	39.969793942017695	16.55294535724685	44.4120852864428	1.0069623160277155	1.133657018854357	0.8882424748230502	0.7821546327773611	0.654308617234469	89.0	4.0	34.539832078341085	108.0	215.0	5983.0	10921.0	0.42857142857142855	0.1956390066626287	0.6656346749226006	-1.0	0.0992516366636554	143.50564897799075	54.84181524754508	3.0	0.34365325077399383	104.0	95.0	199.0	12960.0	12645.0	25605.0	144.0
6	74	large	iso	1236.0	619.0	108.15432883999989	74.01219323999997	5.650533930136291E-5	1855.0	184.9949492	40.80441152620633	36.68787265568828	16.699244233993625	25.84889123160758	26.30589287593181	29.102879605131566	18.24828759089466	16.90993630815758	41.10350071677409	18.0	38.78432924015588	0.9038931278571287	1.1122043490815432	0.8127041839060982	0.6843202119953172	0.5008090614886731	77.0	3.0	38.2099463490856	44.0	500.0	3272.0	43968.0	0.5263157894736842	0.29326145552560645	0.9191176470588235	-1.0	0.21265156031816596	95.23877590691787	26.840329667841555	5.0	0.4099264705882353	98.0	114.0	212.0	3047.0	4416.0	7463.0	36.0
6	75	medium	iso	969.0	381.0	99.66904747999993	58.284271200000006	5.197134305486025E-5	1350.0	160.36753223999992	36.124783736376884	32.0624390837628	33.896166563363906	47.831001677865274	21.400934559032695	21.305655080430064	12.806248474865697	26.242371633781833	27.695959052900154	17.029386365926403	35.40678178353053	1.0044720276491357	1.1267010486008644	0.8915160138498917	0.5847780496918625	0.3931888544891641	163.0	4.0	34.66987164671943	40.0	279.0	3017.0	27258.0	0.5454545454545454	0.2362962962962963	0.8746081504702194	-1.0	0.18893252764816892	57.578872073442724	20.65513334470428	3.0	0.43260188087774293	129.0	32.0	161.0	6009.0	1223.0	7232.0	61.0
6	78	large	iso	1035.0	606.0	102.49747459999992	74.59797968	5.915621680949033E-5	1641.0	179.09545427999996	38.2099463490856	33.24154027718932	27.681061568485262	45.00000000000001	27.018512172212592	30.384131110346722	14.212670403551895	27.479755935986223	35.4375877344154	18.027756377319946	38.86224353537427	0.8892310289897336	1.1494637742555402	0.7736050921358104	0.7278030992580188	0.5855072463768116	102.0	3.0	36.24913792078372	44.0	450.0	2782.0	28234.0	0.6666666666666666	0.3010359536867764	0.9109311740890689	-1.0	0.1507131019633181	67.30904641510885	22.95449840010015	5.0	0.3967611336032389	183.0	98.0	281.0	4291.0	2593.0	6884.0	24.0
7	80	large	F	1044.0	670.0	102.5685423999999	79.42640679999998	5.3040529665716215E-5	1714.0	184.40916276	38.118237105091836	34.058772731852805	21.533116954248783	25.55149948342308	27.85677655436824	29.149246200615696	15.231546211727817	18.91483066260923	43.04324209042776	18.681541692269406	43.85313514344869	0.9556602720580761	1.119189978018277	0.8538856591177139	0.7743739448909246	0.6417624521072797	89.0	2.0	36.87817782917155	79.0	52.0	9168.0	4707.0	0.6666666666666666	0.0764294049008168	0.3969465648854962	0.010816513762248375	-1.0	126.68667904135438	42.54433299558147	2.0	1.0	106.0	116.0	222.0	9558.0	12296.0	21854.0	109.0
7	83	large	E	1277.0	751.0	111.63961019999986	83.01219323999996	2.575240472082057E-5	2028.0	197.48023056000005	42.05948168962618	38.01315561749642	59.061629279075746	65.42105541290736	30.066592756745816	30.27071429895128	17.029386365926403	42.939188203202306	20.12461179749811	18.027756377319946	47.217623059724296	0.9932567979668542	1.1064454136048454	0.897700678003429	0.7435729405654988	0.5880971025841817	85.0	3.0	37.36308338453881	77.0	77.0	4544.0	6677.0	0.7222222222222222	0.07593688362919132	0.5	-1.0	0.029466508701781666	84.7965121830361	35.85377166552287	2.0	0.5	106.0	96.0	202.0	7998.0	7190.0	15188.0	85.0
7	86	large	F	1124.0	687.0	106.7401152799999	80.66904747999995	3.2477734380679695E-5	1811.0	189.82337632	39.84971769034255	34.785054261852174	33.04967937047712	37.848705203385805	28.792360097775937	28.976331029624813	15.231546211727817	27.854651534181507	37.31487638998687	18.681541692269406	45.39704504052741	0.9936509928858561	1.14559883651079	0.8673638286088615	0.7557519238984283	0.6112099644128114	139.0	4.0	37.33630940518894	192.0	409.0	12366.0	21279.0	0.8	0.3318608503589177	0.6805324459234608	-1.0	0.005628226446775667	117.28426486577493	44.942851605745844	3.0	0.19633943427620631	121.0	101.0	222.0	3076.0	2915.0	5991.0	32.0
7	87	large	iso	869.0	497.0	93.25483391999994	67.52691188	5.148853693730758E-5	1366.0	163.19595935999996	35.014282800023196	31.016124838541646	29.744881296942225	46.63657704161672	24.041630560342615	26.88985170615052	12.727922061357855	25.36107922220277	29.694231784092363	16.1245154965971	34.883934538536344	0.8940782129655096	1.1289057863383793	0.7919865623733437	0.7241116523560481	0.571921749136939	122.0	3.0	31.953090617340916	29.0	338.0	1600.0	20504.0	0.6	0.2686676427525622	0.9209809264305178	-1.0	0.19013674083533647	65.24142803632495	19.6468827043885	6.0	0.3133514986376022	92.0	62.0	154.0	5087.0	2943.0	8030.0	57.0
7	90	large	F	1119.0	688.0	103.91168815999991	79.42640679999998	4.050028479051724E-5	1807.0	186.16652208	39.05124837953327	34.92849839314596	18.110023499900535	25.85333897104229	27.65863337187866	29.95214442230453	16.278820596099706	17.43862304686043	41.22708007059852	17.029386365926403	39.9905081236717	0.9234274842532492	1.118033988749895	0.8259386508327526	0.7643645118891893	0.6148346738159071	113.0	4.0	37.48332962798263	74.0	134.0	6089.0	10065.0	0.7647058823529411	0.11510791366906475	0.6442307692307693	-1.0	0.05146377559842379	70.76528882460732	26.732191364717423	2.0	0.3894230769230769	161.0	151.0	312.0	3621.0	3824.0	7445.0	28.0
7	93	large	E	1075.0	678.0	102.08326103999993	79.59797967999997	4.119172332722404E-5	1753.0	184.50966784000002	39.319206502675	33.24154027718932	22.432990922125388	39.09142149398555	29.0	28.14662579692583	16.97056274847714	25.73805755543797	38.41578908051653	17.4928556845359	40.817802503477054	1.0303188811771313	1.1828334720595433	0.8710599636507966	0.7797358633440461	0.6306976744186047	123.0	3.0	36.6742416417845	83.0	103.0	6985.0	8322.0	0.6153846153846154	0.10610382201939532	0.553763440860215	-1.0	0.008795499542358316	132.67310871054735	53.70786993230534	5.0	0.6720430107526881	91.0	79.0	170.0	11860.0	12407.0	24267.0	159.0
8	98	large	iso	948.0	579.0	96.91168815999991	73.35533899999999	4.7227944571888934E-5	1527.0	172.26702716	34.92849839314596	32.69556544854363	36.62574097240097	36.89473326609743	26.419689627245813	28.28283799404882	14.317821063276353	25.48062587696714	34.43892113663248	16.1245154965971	42.44318369719997	0.9341244196499996	1.0682946728086573	0.8744070745893451	0.756929740805787	0.6107594936708861	212.0	3.0	33.12099032335839	40.0	253.0	2292.0	17063.0	0.35714285714285715	0.19187950229207595	0.863481228668942	-1.0	0.2556970897903834	119.22160165188572	41.50068580127447	2.0	0.5324232081911263	78.0	65.0	143.0	3718.0	3764.0	7482.0	56.0
8	101	large	F	1151.0	846.0	109.15432883999989	90.66904747999993	7.515942613467663E-5	1997.0	201.82337632000002	41.012193308819754	34.0147027033899	25.201123645475075	45.12415100723967	31.827660925679098	36.81532546477111	14.866068747318506	30.47874056838567	39.60052250774952	18.788294228055936	43.01035260226905	0.864522057699456	1.205719587392792	0.7170175111518838	0.8306500387438049	0.73501303214596	116.0	3.0	38.62641583165593	57.0	117.0	5408.0	12376.0	0.75	0.0871306960440661	0.6724137931034483	-1.0	0.03218834894161663	89.17136563411225	36.96934455242132	5.0	0.7068965517241379	84.0	75.0	159.0	4730.0	4093.0	8823.0	74.0
8	104	large	iso	1173.0	604.0	109.5685423999999	75.01219323999999	3.111361136997339E-5	1777.0	186.99494920000004	40.792156108742276	34.713109915419565	23.198590513648185	37.874983651098205	26.832815729997478	28.068073085705947	14.317821063276353	24.122284621996638	38.400477607679896	19.4164878389476	39.29090874749631	0.9559906605652405	1.1751224885391902	0.813524266524458	0.6846143208344811	0.514919011082694	101.0	3.0	39.20459156782532	49.0	447.0	4086.0	42328.0	0.7142857142857143	0.2791221159257175	0.9012096774193549	-1.0	0.2386929608393424	84.72581802084264	26.07775632970822	3.0	0.39314516129032256	97.0	90.0	187.0	6472.0	5592.0	12064.0	54.0
9	119	large	iso	940.0	593.0	93.49747459999993	72.18376611999997	8.17046532820607E-5	1533.0	168.50966783999996	36.235341863986875	32.64965543462902	34.467288176858005	46.200633981525044	26.076809620810597	28.083170166931986	17.029386365926403	28.25970302263714	30.9038483429087	15.524174696260024	39.15345022244875	0.9285564794075889	1.109823101702776	0.8366707072351676	0.7720397414883763	0.6308510638297873	95.0	3.0	32.89376840679705	37.0	450.0	2075.0	27537.0	0.6666666666666666	0.3176777560339204	0.9240246406570842	-1.0	0.17461299816890546	101.8118339278438	34.643244147490805	4.0	0.27720739219712526	77.0	100.0	177.0	2628.0	3680.0	6308.0	41.0
9	121	large	F	1536.0	879.0	125.29646443999985	92.25483391999995	3.598446838905303E-5	2415.0	219.96551192000013	45.617978911828175	41.593268686170845	57.99461679191651	58.80222524775375	33.13608305156178	36.266503266406225	17.11724276862369	46.560589720674216	28.442102228751505	21.095023109728988	54.4323591659066	0.9136828772311181	1.0967634993062108	0.8330719228065981	0.736292395258907	0.572265625	67.0	3.0	42.44997055358225	121.0	120.0	11437.0	9769.0	0.6666666666666666	0.09979296066252588	0.4979253112033195	0.01883177051163414	-1.0	151.41507598475883	60.95547046486139	2.0	0.5394190871369294	81.0	77.0	158.0	9364.0	9084.0	18448.0	118.0
10	129	medium	iso	1439.0	635.0	124.05382375999984	78.01219323999999	9.833938083030327E-5	2074.0	204.06601700000004	45.803929962395145	38.600518131237564	51.91122711902467	69.23068280985179	27.459060435491963	29.188879269885838	14.422205101855956	42.201618978698676	22.719902282614324	20.615528128088304	45.13466311378058	0.9407370588504052	1.1866143818760868	0.7927908790074334	0.6288576270806929	0.4412786657400973	122.0	3.0	41.43669871020132	67.0	448.0	4954.0	42480.0	0.6923076923076923	0.24831243972999037	0.8699029126213592	-1.0	0.2640660378153927	90.6599762611824	29.852491178307645	3.0	0.4174757281553398	124.0	79.0	203.0	9605.0	6925.0	16530.0	111.0
10	130	large	iso	971.0	569.0	99.49747459999993	72.76955256000001	5.765947566344148E-5	1540.0	174.26702716	37.48332962798263	32.38826948140329	33.53782046310448	53.23616188246555	25.942243542145693	27.912925338962054	13.892443989449804	29.63984285885316	29.455108756204712	16.278820596099706	36.99850138039005	0.9293989514576031	1.1573118980470636	0.8030669632153111	0.7313708498888881	0.5859938208032955	117.0	4.0	34.40930106817051	42.0	446.0	2331.0	31572.0	0.6923076923076923	0.3168831168831169	0.9139344262295082	-1.0	0.23849561295820376	73.75961951252593	23.777805788256682	5.0	0.26229508196721313	104.0	75.0	179.0	11563.0	9019.0	20582.0	167.0
11	148	large	F	979.0	668.0	98.49747459999992	79.84062035999997	4.4359409691509626E-5	1647.0	180.75230852	36.124783736376884	33.301651610693426	25.76932762433873	22.725454839124524	27.730849247724095	29.313346129840614	14.317821063276353	17.688687208846616	41.01898656465935	17.46424919657298	45.78814643228862	0.9460144578818466	1.0847745378723777	0.8720839445008655	0.810585455964574	0.6823289070480082	90.0	3.0	34.88552708502482	87.0	193.0	5736.0	13559.0	0.8571428571428571	0.1700060716454159	0.6892857142857143	-1.0	0.03147602311319439	103.2155091197088	40.499961431564174	2.0	0.45714285714285713	82.0	61.0	143.0	6731.0	5281.0	12012.0	95.0
11	152	large	F	1089.0	781.0	106.9827559599999	87.25483391999994	5.519470774538909E-5	1870.0	196.65180344	38.01315561749642	35.014282800023196	22.380135051959574	28.072486935852957	31.304951684997057	30.715259358149293	13.892443989449804	21.676706040703845	44.895964569034625	18.384776310850235	46.063000336495676	1.0191986764614869	1.0856471296185235	0.9387936914820699	0.8155971786016047	0.7171717171717171	72.0	3.0	37.107950630558946	113.0	119.0	9456.0	9338.0	0.8461538461538461	0.12406417112299466	0.5129310344827587	0.013621046066855387	-1.0	158.91426966588176	60.40075756488817	3.0	0.5517241379310345	121.0	98.0	219.0	2783.0	2578.0	5361.0	18.0
12	163	large	iso	977.0	631.0	97.25483391999994	76.59797967999997	4.010856760341262E-5	1608.0	176.26702716	35.73513677041127	33.52610922848042	28.049518093822968	37.24759108103598	28.0178514522438	27.586977169451902	15.0	25.465132702485718	36.21058416670394	16.278820596099706	42.07301125666972	1.015618756638151	1.0658897674906542	0.9528365761772415	0.7876007453059667	0.6458546571136131	143.0	3.0	33.60059523282288	32.0	413.0	1909.0	28828.0	0.5384615384615384	0.2767412935323383	0.9280898876404494	-1.0	0.26007438812690087	71.26251199606365	25.257796843942465	4.0	0.2696629213483146	89.0	95.0	184.0	5329.0	5463.0	10792.0	75.0
12	170	large	api	1221.0	689.0	113.3259017199999	81.84062035999996	3.7277188165189656E-5	1910.0	197.58073564000006	41.10960958218893	36.05551275463989	56.47869716861287	61.96614810853618	27.586228448267445	30.45097943916402	14.142135623730951	40.16092628413842	23.020058143347008	18.601075237738275	45.49936380428527	0.9059225337359059	1.140175425099138	0.7945466230840189	0.7221704757506167	0.5642915642915642	94.0	3.0	37.73592452822641	5.0	512.0	221.0	36162.0	0.18181818181818182	0.2706806282722513	0.9903288201160542	-1.0	0.26638836477010763	72.92493587853355	23.08679276123039	2.0	0.2611218568665377	132.0	94.0	226.0	8107.0	7103.0	15210.0	74.0
14	188	medium	iso	1382.0	421.0	119.05382375999984	59.69848476000001	4.092489897325941E-5	1803.0	181.58073563999997	43.266615305567875	38.27531841800928	50.599339336520586	58.912494676520026	22.02271554554524	22.97865813471449	15.033296378372908	34.391412165964205	23.461594497865068	20.09975124224178	40.15906952422956	0.9583986765647955	1.1304051042253405	0.8478364729444318	0.5014411370805356	0.30463096960926195	128.0	4.0	40.26164427839479	41.0	299.0	3649.0	33438.0	0.4375	0.18857459789240155	0.8794117647058823	-1.0	0.14162246031350714	88.84299289804459	25.73906693577122	6.0	0.5529411764705883	143.0	30.0	173.0	7940.0	1604.0	9544.0	80.0
14	189	large	F	1131.0	709.0	107.7401152799999	81.59797967999997	6.677449264253843E-5	1840.0	191.33809496	40.024992192379	34.92849839314596	40.66768601681149	60.85702201802826	28.319604517012593	32.43044188030003	14.866068747318506	36.50219325409845	27.198420879908742	18.35755975068582	41.79287090843979	0.8732414014443455	1.14591219301409	0.762049140211573	0.7573593128978879	0.6268788682581786	125.0	3.0	36.40054944640259	97.0	71.0	9474.0	7661.0	0.9166666666666666	0.09130434782608696	0.4226190476190476	-1.0	0.0035907674649851722	133.38437748790383	51.561350095395824	3.0	0.7380952380952381	101.0	91.0	192.0	9437.0	7753.0	17190.0	122.0
14	190	large	iso	945.0	577.0	95.66904747999993	75.25483391999997	3.8376940417139506E-5	1522.0	173.33809495999998	35.0	33.60059523282288	17.147619881396963	24.68717372979262	27.294688127912362	26.985731380432973	14.7648230602334	16.8	39.999291402049565	15.811388300841896	40.223750925344554	1.0114488928657834	1.041648213595041	0.9710081385105721	0.7866163184673951	0.6105820105820106	133.0	3.0	32.7566787083184	12.0	390.0	659.0	29847.0	0.5	0.26412614980289095	0.9701492537313433	-1.0	0.2211919685179826	64.55009017669136	20.615528128088304	6.0	0.32587064676616917	129.0	48.0	177.0	12168.0	4029.0	16197.0	131.0
14	191	large	iso	856.0	453.0	93.49747459999993	66.76955256	4.846236829324777E-5	1309.0	162.26702715999994	33.421549934136806	31.400636936215164	0.0	4.547198868947419	23.021728866442675	24.119219623545053	12.206555615733702	2.6031108722201455	39.48964482850588	16.401219466856727	32.83426903902492	0.9544972526378501	1.0643589810622875	0.8967813206078371	0.7141321500463291	0.5292056074766355	133.0	3.0	32.2490309931942	40.0	338.0	2076.0	19963.0	0.6363636363636364	0.2887700534759358	0.8941798941798942	-1.0	0.17664018217366434	116.38579738512678	49.980660636321296	4.0	0.2619047619047619	164.0	22.0	186.0	5914.0	593.0	6507.0	47.0
14	193	medium	iso	1220.0	377.0	113.5685423999999	55.455844080000006	5.220359552133431E-5	1597.0	171.43860003999995	41.19465984809196	36.22154055254967	48.419983094861095	58.16684117255522	21.400934559032695	21.829030367808006	14.212670403551895	31.339013473121227	22.63846284534354	17.69180601295413	36.88732512110977	0.9803886933335052	1.1372972882897503	0.8620337913649634	0.48830286017653474	0.30901639344262294	109.0	3.0	36.61966684720111	50.0	286.0	2790.0	21105.0	0.8333333333333334	0.21039448966812774	0.8511904761904762	-1.0	0.17762008429721596	72.62497961313552	20.91040781443468	3.0	0.5029761904761905	201.0	41.0	242.0	4890.0	873.0	5763.0	29.0
14	199	large	iso	913.0	544.0	96.49747459999992	71.18376612	3.878568635141011E-5	1457.0	170.50966783999996	33.52610922848042	32.57299494980466	35.07738333491119	45.09316378702087	25.942243542145693	25.88113256170558	13.892443989449804	27.79922936027024	31.836188277990043	16.401219466856727	39.250277567012645	1.0023612173962795	1.0292608733137534	0.9738650748173597	0.7376749123753759	0.5958378970427163	119.0	3.0	32.64965543462902	29.0	320.0	1638.0	23279.0	0.46153846153846156	0.23953328757721346	0.9169054441260746	-1.0	0.22366884403786758	72.70253139596208	25.714547641681087	4.0	0.3982808022922636	79.0	68.0	147.0	9854.0	10942.0	20796.0	145.0
15	207	large	F	1147.0	805.0	109.1543288399999	89.42640679999994	3.7332740474045464E-5	1952.0	200.99494920000006	40.311288741492746	34.9857113690718	20.87464682645003	22.686526674230286	32.802438933713454	29.960305726819563	13.601470508735444	19.969592268862563	48.534099595330005	19.209372712298546	51.776398709096725	1.0948632912096654	1.152221497406192	0.9502194618607206	0.8192657840540849	0.7018308631211857	129.0	3.0	38.600518131237564	145.0	169.0	12977.0	12004.0	0.75	0.16086065573770492	0.5382165605095541	0.02131048598981153	-1.0	136.59499400483438	49.498291439086884	2.0	0.44904458598726116	87.0	109.0	196.0	1872.0	2435.0	4307.0	30.0
15	209	large	N	1233.0	883.0	110.91168815999991	93.01219323999995	2.5702890278736E-5	2116.0	205.92388140000008	40.718546143004666	37.16180835212409	57.351559150030184	63.33667142442715	32.01562118716424	34.747204288185976	16.401219466856727	44.623400688684846	24.944964766414945	18.867962264113206	49.93337656401496	0.921386967470345	1.095709491776583	0.8409044316814381	0.8386148906670832	0.716139497161395	113.0	3.0	37.33630940518894	-1.0	-1.0	-1.0	-1.0	-1.0	-1.0	-1.0	-1.0	-1.0	-1.0	-1.0	-1.0	-1.0	148.0	141.0	289.0	2973.0	3103.0	6076.0	32.0
15	212	large	iso	944.0	587.0	98.49747459999992	74.94112543999998	7.970881383575876E-5	1531.0	175.43860004	36.68787265568828	30.364452901377952	28.61045966596521	47.9292467905542	26.40075756488817	29.373392703452385	13.416407864998739	27.774845643496555	33.262578557908604	18.384776310850235	37.41637268236585	0.898798372779906	1.2082507389429489	0.7438839835233451	0.7608431154639983	0.621822033898305	101.0	3.0	35.22782990761707	36.0	393.0	1266.0	19104.0	0.0	0.2802090137165251	0.916083916083916	-1.0	0.24689136090822453	60.42255070488805	21.213203435596427	4.0	0.20745920745920746	97.0	35.0	132.0	3347.0	1227.0	4574.0	47.0
16	223	large	iso	939.0	584.0	97.25483391999994	73.355339	6.470680406874296E-5	1523.0	172.61017291999997	35.014282800023196	32.01562118716424	32.7352262721076	33.901100750357664	25.80697580112788	28.363770994982634	13.601470508735444	22.47654205841619	36.23231275815661	16.64331697709324	40.29779753072945	0.9098570075781872	1.0936624529422274	0.8319358547332797	0.7542590536974313	0.6219382321618744	115.0	3.0	34.0147027033899	26.0	448.0	1234.0	30091.0	0.6666666666666666	0.3112278397898884	0.9451476793248945	-1.0	0.19323946869987002	65.58345641834003	20.591260281974	5.0	0.25738396624472576	91.0	82.0	173.0	2628.0	2934.0	5562.0	34.0
16	225	large	F	950.0	632.0	96.25483391999992	77.84062035999997	2.6356370563374287E-5	1582.0	176.50966783999996	34.655446902326915	33.24154027718932	14.555383770530938	13.057797367535386	27.459060435491963	27.8061827289517	14.422205101855956	9.724301087497226	43.289209465045644	16.64331697709324	43.04048077563161	0.9875163629311005	1.042534329436829	0.9472267099967356	0.8086931033998301	0.6652631578947369	133.0	3.0	33.61547262794322	80.0	80.0	5914.0	4914.0	0.6153846153846154	0.1011378002528445	0.5	0.021128233265838604	-1.0	103.60210242350934	46.219132778763246	1.0	0.3875	104.0	53.0	157.0	7343.0	3194.0	10537.0	78.0
17	231	large	E	1048.0	690.0	104.25483391999992	80.59797967999997	4.1010082775305845E-5	1738.0	186.85281359999996	39.11521443121589	33.06055050963308	35.29482136125731	46.04162667600997	29.832867780352597	29.633739449291195	14.212670403551895	30.831992551664293	34.96614491229262	17.804493814764857	42.83147445607766	1.006719649114893	1.1831386298246491	0.8508890029768509	0.773086260363207	0.6583969465648855	158.0	3.0	36.359317925395686	164.0	265.0	11609.0	19820.0	0.4166666666666667	0.2468354430379747	0.6177156177156177	-1.0	0.14024512234720765	160.37916785791043	60.730688795946705	8.0	0.38461538461538464	44.0	89.0	133.0	2610.0	7903.0	10513.0	65.0
18	250	large	iso	1261.0	818.0	113.32590171999992	90.01219323999995	4.951041281114991E-5	2079.0	206.16652208000005	40.311288741492746	37.21558813185679	68.62277150682894	66.97971527851689	31.400636936215164	32.20921107683779	15.0	45.64478232882872	18.64809975704593	17.804493814764857	49.59413902372181	0.9748961829989036	1.0831829017095667	0.9000291469337669	0.7942773176638617	0.6486915146708961	124.0	4.0	37.589892258425	69.0	187.0	4900.0	14686.0	0.6153846153846154	0.12313612313612314	0.73046875	-1.0	0.10359371858373287	171.05660720586155	59.79834861638521	6.0	0.74609375	116.0	108.0	224.0	2873.0	2912.0	5785.0	12.0
18	252	large	F	1099.0	757.0	106.3259017199999	85.01219323999996	6.116128650963148E-5	1856.0	193.33809496	38.897300677553446	34.785054261852174	27.47443162627713	29.757171253749245	29.732137494637012	31.245526517311333	14.866068747318506	22.957891278952566	42.690748412273116	18.384776310850235	46.25574700820707	0.9515646176794031	1.1182187724861783	0.850964624358571	0.7995435906471053	0.6888080072793449	129.0	3.0	37.013511046643494	54.0	51.0	8523.0	6979.0	0.75	0.056573275862068964	0.4857142857142857	0.0075746558048253795	-1.0	131.94463585701885	60.45953029674098	2.0	1.0	120.0	136.0	256.0	4286.0	4261.0	8547.0	45.0
18	253	large	F	1195.0	657.0	109.91168815999991	77.59797967999997	3.7191057335638235E-5	1852.0	189.92388140000006	41.10960958218893	36.124783736376884	30.543244599945147	45.00000000000001	29.068883707497267	29.37272884476929	17.029386365926403	30.96599585687959	36.12478373637689	18.601075237738275	43.79253131318818	0.9896555359606592	1.1379890847842622	0.8696529247890601	0.7060029827495649	0.5497907949790795	142.0	4.0	38.07886552931954	58.0	97.0	5297.0	9413.0	0.6428571428571429	0.08369330453563716	0.6258064516129033	-1.0	0.02824583473914318	61.27546751068262	21.130239055474185	3.0	0.4967741935483871	134.0	91.0	225.0	3206.0	2071.0	5277.0	23.0
19	268	medium	E	1115.0	496.0	106.32590171999992	67.76955256	3.307367864442264E-5	1611.0	176.50966783999996	38.47076812334269	35.510561809129406	54.46232220802562	64.09986032095657	24.041630560342615	25.143611069868346	13.601470508735444	36.183317045738534	21.28944070396656	17.88854381999832	40.22349728365015	0.9561725439331853	1.0833612920607818	0.8825980316449588	0.6373757613499038	0.44484304932735425	123.0	3.0	35.84689665786984	674.0	282.0	14952.0	5978.0	0.42857142857142855	0.5934202358783365	0.29497907949790797	0.10711179735338859	-1.0	0.0	0.0	0.0	0.0	252.0	34.0	286.0	15411.0	1469.0	16880.0	93.0
19	269	medium	iso	1263.0	333.0	116.3969695199999	51.870057640000006	7.67550650048202E-5	1596.0	170.26702715999994	42.579337712087536	36.49657518178932	27.087490614036767	35.537677791974374	18.384776310850235	21.62149100535743	14.142135623730951	19.2346815147268	33.70179239759825	20.808652046684813	33.09259735953043	0.850301041047299	1.1666666666666667	0.7288294637548276	0.4456306539070799	0.26365795724465557	106.0	3.0	40.70626487409524	41.0	223.0	3325.0	20269.0	0.6363636363636364	0.16541353383458646	0.8446969696969697	-1.0	0.14693613855451498	54.57447746990563	19.7648230602334	4.0	0.3446969696969697	226.0	26.0	252.0	13401.0	1387.0	14788.0	97.0
19	270	large	F	944.0	607.0	95.84062035999993	75.59797967999998	7.744347748218709E-5	1551.0	173.43860003999998	36.49657518178932	32.38826948140329	25.23283132320836	32.52489028779104	26.90724809414742	27.18933380911233	14.866068747318506	21.20746936239109	37.26657889804936	15.811388300841896	39.44357959255702	0.9896251332619863	1.1268454834471764	0.8782261168892349	0.7887885052917664	0.6430084745762712	130.0	3.0	33.83784863137726	73.0	94.0	7942.0	8575.0	0.5	0.10767246937459704	0.562874251497006	0.004413014218861254	-1.0	125.15151914628737	47.451573326648585	3.0	0.9041916167664671	102.0	76.0	178.0	13062.0	10809.0	23871.0	162.0
20	277	large	iso	1059.0	632.0	104.0832610399999	77.76955255999998	5.371465065196545E-5	1691.0	184.26702716	38.07886552931954	34.0147027033899	18.74690098278329	24.663814712463566	28.319604517012593	26.996482817465534	13.45362404707371	17.98898130178199	42.952014390365285	17.69180601295413	43.108731320341384	1.049010891844439	1.1194825326379998	0.937049807621832	0.7471859719125501	0.5967894239848914	120.0	3.0	36.235341863986875	10.0	365.0	613.0	31654.0	0.0	0.22176227084565345	0.9733333333333334	-1.0	0.3072187982830919	77.29338460818902	27.758836806279895	5.0	0.44266666666666665	122.0	90.0	212.0	6464.0	5389.0	11853.0	82.0
[truncated: 67 more columns]
