# Supplementary material for: Exploiting Single-Cell Quantitative Data to Map Genetic Variants Having Probabilistic Effects
Source: PLoS Genet. 2016 Aug 1;12(8):e1006213. doi: 10.1371/journal.pgen.1006213 (PMC4968810; doi:10.1371/journal.pgen.1006213)
Supplement: S1 Dataset — (ZIP) [file pgen.1006213.s007.zip › data/2014-10-07_morpho/segregants/gaelA6-2_A.xls]

image_number	cell_	Agroup	C11-1_A	C12-1_A	C13_A	C103_A	C104_A	C115_A	C126_A	C127_A	A7-1_A	A8-1_A	A101_A	A120_A	A121_A	A122_A	A123_A	D14-1_A	D15-1_A	D16-1_A	D17-1_A	D102_A	D105_A	D117_A	D127_A	D135_A	D147_A	D148_A	D154_A	D155_A	D173_A	D176_A	D179_A	D182_A	D188_A	D191_A	D194_A
1	2	B	973.0	114.5685423999999	3.52276039181551E-5	39.45883931389772	30.4138126514911	1.2973986446899208	103.0	3.0	82.0	9193.0	0.0842754367934224	76.58012222720134	29.154759474226502	3.0	0.8536585365853658	82.0	12508.0	204.0	2.7225508787203376E-4	20.0	0.5068572808464703	3.1622776601683795	21.02379604162864	4.47213595499958	0.21271781490575853	0.2857142857142857	80.53767779197437	72.4075754378184	6.082762530298219	10.44030650891055	4.123105625617661	2.5321462647095156	1.4142135623730951	152.53658536585365	1.337384074192517
3	28	B	933.0	111.15432883999989	4.173618498032741E-5	37.013511046643494	31.016124838541646	1.1933634920326766	130.0	3.0	125.0	6786.0	0.1339764201500536	8.94427190999916	4.47213595499958	1.0	0.24	64.0	9034.0	209.0	9.92811438711385E-4	20.0	0.5403432269582992	2.0	20.0	2.0	0.10526315789473684	0.10526315789473684	0.0	0.0	5.0	8.94427190999916	4.47213595499958	2.0	0.0	141.15625	1.4806287358866503
3	30	B	855.0	106.91168815999991	8.87444901846167E-5	34.92849839314596	29.546573405388315	1.1821505632452174	142.0	3.0	106.0	7946.0	0.1239766081871345	19.638676800652846	8.54400374531753	3.0	0.5094339622641509	70.0	8783.0	188.0	4.0392697321644703E-4	24.186773244895647	0.6924653036227241	7.0710678118654755	25.942243542145693	8.602325267042627	0.3996803834887158	0.47717115136217914	21.370622269343187	11.908300061317568	5.830951894845301	10.816653826391969	3.605551275463989	3.0000000000000004	2.0	125.47142857142858	1.4983490834566777
3	33	B	841.0	107.39696951999993	9.70168754174308E-5	34.48187929913333	29.120439557122072	1.184112596634895	126.0	3.0	83.0	4077.0	0.09869203329369798	17.88854381999832	8.94427190999916	1.0	0.37349397590361444	87.0	10326.0	164.0	0.0013389994325724215	23.769728648009426	0.6893397091789848	7.0710678118654755	23.53720459187964	7.0	0.3874921291460643	0.3888888888888889	9.223922282105377	17.35402463626133	7.0710678118654755	12.165525060596439	5.0990195135927845	2.385855756810896	1.0	118.6896551724138	1.3817547937245787
3	35	B	849.0	106.56854239999988	7.378696670372247E-5	35.73513677041127	28.792360097775937	1.2411326007683416	88.0	3.0	88.0	5514.0	0.10365135453474676	66.6460892726557	28.792360097775937	1.0	0.5454545454545454	95.0	10690.0	168.0	7.171597339630098E-4	19.1049731745428	0.5346271177661124	4.47213595499958	20.396078054371138	3.605551275463989	0.3028912664076914	0.22803508501982758	82.87498365109819	53.130102354155966	7.211102550927978	12.806248474865697	5.0	2.5612496949731396	2.23606797749979	112.52631578947368	1.4929840972871842
4	36	B	1071.0	119.39696951999987	5.046732586997116E-5	39.81205847478876	32.7566787083184	1.2153875192688166	131.0	4.0	83.0	8134.0	0.07749766573295985	10.198039027185569	5.0990195135927845	1.0	0.40963855421686746	88.0	11697.0	177.0	0.001051914877469353	22.360679774997898	0.5616559563017305	3.0	22.80350850198276	3.605551275463989	0.15	0.18569533817705186	11.30993247402023	22.38013505195957	6.4031242374328485	12.041594578792296	5.656854249492381	2.1286732957408	2.0	132.92045454545453	1.3316234932033857
4	42	B	729.0	97.49747459999992	1.0556891216159791E-4	31.016124838541646	28.0178514522438	1.107012966051604	118.0	3.0	139.0	10074.0	0.1906721536351166	58.535221611215334	24.698178070456937	4.0	0.4244604316546763	77.0	8425.0	147.0	3.8311057979389566E-4	17.08800749063506	0.5509394735670184	7.0	18.027756377319946	6.324555320336759	0.4666666666666667	0.42543562981151706	90.0	71.56505117707799	6.324555320336759	10.770329614269007	4.47213595499958	2.408318915758459	2.23606797749979	109.41558441558442	1.3435014836795252
4	48	B	827.0	105.7401152799999	1.0718209972528999E-4	34.88552708502482	29.068883707497267	1.2000986152773165	125.0	3.0	64.0	5924.0	0.0773881499395405	29.3435812650117	13.45362404707371	1.0	0.625	124.0	12667.0	174.0	0.0024923078941471353	21.095023109728988	0.6046926869791905	3.605551275463989	19.72308292331602	2.23606797749979	0.22803508501982758	0.1514456332038457	28.237445538167258	35.36246188706905	10.295630140987	18.973665961010276	4.47213595499958	4.242640687119285	1.4142135623730951	102.15322580645162	1.703323596747454
6	62	A	876.0	108.32590171999988	7.58244274621019E-5	34.48187929913333	30.528675044947494	1.1294915107965058	121.0	3.0	302.0	8368.0	0.3447488584474886	0.0	0.0	0.0	0.03642384105960265	88.0	13811.0	227.0	5.900620183612033E-4	18.439088914585774	0.5347472147508278	5.830951894845301	19.4164878389476	5.656854249492381	0.3819983596576246	0.36363636363636365	87.10873040377943	73.07248693585296	6.4031242374328485	11.180339887498949	4.47213595499958	2.5	1.4142135623730951	156.9431818181818	1.446383317645355
6	66	B	977.0	113.39696951999987	4.924083512410744E-5	38.27531841800928	31.016124838541646	1.234045794478075	127.0	3.0	106.0	8256.0	0.10849539406345957	23.55136829303637	10.44030650891055	1.0	0.32075471698113206	93.0	16280.0	239.0	0.0014669331737074524	24.166091947189145	0.6313753339232452	5.0	22.847319317591726	3.605551275463989	0.2808279781508652	0.19999999999999998	18.434948822922024	15.255118703057775	7.0710678118654755	12.165525060596439	6.082762530298219	2.0	1.4142135623730951	175.05376344086022	1.3652948402948402
6	72	B	1154.0	125.05382375999984	3.387235454784649E-5	41.86884283091664	34.058772731852805	1.2293115538998745	104.0	3.0	59.0	3632.0	0.0511265164644714	14.885661164744507	7.280109889280518	1.0	0.5423728813559322	88.0	7987.0	120.0	4.023149962279397E-4	27.784887978899608	0.6636172891404295	8.0	29.68164415931166	9.219544457292887	0.4	0.45202535667473687	41.185925165709655	28.657117456558144	5.830951894845301	10.816653826391969	5.0	2.1633307652783937	2.23606797749979	90.76136363636364	1.3221484912983599
7	74	A	808.0	103.49747459999993	7.407532260365258E-5	33.61547262794322	28.792360097775937	1.1675136221479754	109.0	3.0	573.0	11122.0	0.7091584158415841	0.0	0.0	0.0	0.0	79.0	13515.0	230.0	4.0055737358786155E-4	17.0	0.5057194997124201	1.0	17.0	1.0	0.06666666666666667	0.06666666666666667	64.98310652189998	64.98310652189998	5.385164807134504	10.770329614269007	4.47213595499958	2.408318915758459	0.0	171.0759493670886	1.3444321124676286
7	83	B	1104.0	121.63961019999985	3.754134546528627E-5	39.81205847478876	33.1058907144937	1.20256720527864	119.0	3.0	70.0	6502.0	0.06340579710144928	8.0	4.0	1.0	0.38571428571428573	83.0	14860.0	223.0	2.8421671614275464E-4	21.18962010041709	0.5322412583573278	2.23606797749979	20.8806130178211	2.8284271247461903	0.1315334104411641	0.17374889710522776	50.52754015165618	68.96248897457818	6.324555320336759	10.770329614269007	4.47213595499958	2.408318915758459	1.0	179.03614457831324	1.2455585464333783
7	86	B	960.0	113.15432883999989	5.636318463634382E-5	38.27531841800928	30.675723300355934	1.2477397205354621	130.0	3.0	195.0	6446.0	0.203125	56.60388679233962	28.30194339616981	1.0	0.06153846153846154	98.0	10446.0	154.0	6.062453001387955E-4	23.769728648009426	0.62101974929163	5.0	21.840329667841555	3.0	0.2777777777777778	0.16666666666666666	21.250505507133255	21.250505507133255	7.0710678118654755	11.180339887498949	4.47213595499958	2.5	2.0	106.59183673469387	1.4447635458548729
8	92	B	1074.0	120.22539663999987	2.9546059847204678E-5	40.45985664828782	32.64965543462902	1.2392123625713707	170.0	3.0	137.0	9478.0	0.12756052141527002	21.78114175662673	10.0	3.0	0.291970802919708	92.0	17339.0	221.0	7.028177835246423E-4	22.80350850198276	0.5636082376714935	5.385164807134504	22.80350850198276	5.385164807134504	0.31514293343362576	0.31514293343362576	70.88702626632669	70.88702626632669	6.082762530298219	12.165525060596439	4.123105625617661	2.95057322446693	0.0	188.4673913043478	1.1726166445585098
8	93	B	1057.0	117.74011527999988	5.549334281034165E-5	38.2099463490856	33.24154027718932	1.1494637742555402	130.0	3.0	114.0	9201.0	0.10785241248817408	74.20915525476067	30.23243291566195	3.0	0.47368421052631576	83.0	13891.0	202.0	9.748761040153763E-4	21.93171219946131	0.5739791414280841	8.602325267042627	21.93171219946131	8.602325267042627	0.5244930283645093	0.5244930283645093	82.65877418863583	82.65877418863583	6.324555320336759	10.770329614269007	5.385164807134504	2.0	0.0	167.36144578313252	1.2069685407818012
8	96	B	927.0	112.32590171999992	5.717579124388439E-5	38.07886552931954	29.832867780352597	1.2764064725415911	152.0	3.0	112.0	8694.0	0.12081984897518878	65.46592985978666	29.427877939124322	3.0	0.41964285714285715	76.0	13227.0	235.0	0.0016446108211716423	20.248456731316587	0.5317505248607237	2.0	20.615528128088304	3.0	0.13333333333333333	0.2	75.25643716352927	75.25643716352927	7.280109889280518	12.649110640673518	4.47213595499958	2.8284271247461903	1.0	174.03947368421052	1.3502683904135482
8	98	B	1029.0	116.56854239999988	3.694413800679834E-5	37.44329045369811	33.015148038438355	1.1341245663991641	80.0	3.0	172.0	7721.0	0.16715257531584063	16.30445999287793	6.708203932499369	2.0	0.25	86.0	10879.0	171.0	6.57205165779246E-4	23.345235059857504	0.6234824658032103	6.324555320336759	22.627416997969522	6.082762530298219	0.33333333333333337	0.3333333333333333	37.874983651098205	46.847610265994604	6.082762530298219	11.180339887498949	5.0990195135927845	2.1926450482675732	1.0	126.5	1.3517786561264822
9	107	B	972.0	113.15432883999988	3.076975909191083E-5	35.77708763999664	31.304951684997057	1.1428571428571428	134.0	3.0	128.0	6551.0	0.13168724279835392	0.0	0.0	0.0	0.140625	108.0	15701.0	221.0	0.0033833635942511096	20.615528128088304	0.5762215285808054	5.0	22.135943621178654	5.0990195135927845	0.30485538042484617	0.295378269592824	63.43494882292201	37.874983651098205	9.055385138137417	16.0312195418814	5.0	3.2062439083762797	2.23606797749979	145.37962962962962	1.5201579517228203
9	114	B	1054.0	123.05382375999987	2.6978616622910567E-4	40.85339643163099	32.31098884280702	1.2643808776754804	125.0	8.0	92.0	6288.0	0.0872865275142315	14.52622986305051	6.4031242374328485	2.0	0.358695652173913	72.0	8195.0	124.0	7.031611191503274E-4	24.041630560342615	0.5884854788163522	4.123105625617661	24.351591323771842	4.0	0.25	0.19047619047619047	34.26110289909454	20.224859431168056	5.385164807134504	10.770329614269007	3.1622776601683795	3.40587727318528	1.0	113.81944444444444	1.089444783404515
10	117	B	1390.0	137.05382375999991	6.181747462094562E-5	45.70557952810576	36.49657518178932	1.2523251647708429	94.0	4.0	127.0	8899.0	0.09136690647482014	20.925825862778797	9.219544457292887	1.0	0.2283464566929134	127.0	12621.0	138.0	0.001951915206982681	33.06055050963308	0.7233373004121552	10.198039027185569	30.066592756745816	7.280109889280518	0.45607017003965516	0.3192539379914944	21.614778942786245	26.25024236968889	8.54400374531753	16.1245154965971	6.708203932499369	2.403700850309326	3.0	99.37795275590551	1.3886379843118613
10	126	B	965.0	113.98275595999988	6.425692198501606E-5	38.2099463490856	31.827660925679098	1.200526373531181	136.0	4.0	18.0	2535.0	0.01865284974093264	0.0	0.0	0.0	0.4444444444444444	99.0	9157.0	109.0	4.644495906432843E-4	20.808652046684813	0.5445873139045322	3.1622776601683795	19.4164878389476	2.8284271247461903	0.18864566947613626	0.17374889710522776	61.31385242626055	87.87890360333856	6.708203932499369	12.041594578792296	5.656854249492381	2.1286732957408	1.4142135623730951	92.4949494949495	1.1784427214153106
10	128	B	1230.0	128.22539663999984	5.636760288073881E-5	41.593268686170845	36.6742416417845	1.1341275735823777	89.0	3.0	103.0	2469.0	0.08373983739837398	0.0	0.0	0.0	0.0	84.0	16361.0	249.0	6.658213219662283E-4	24.166091947189145	0.5810096852336113	4.0	24.596747752497688	4.123105625617661	0.21052631578947367	0.20986055078837967	29.054604099077153	15.01836063115067	6.082762530298219	11.180339887498949	5.0990195135927845	2.1926450482675732	1.0	194.77380952380952	1.2784059654055375
11	132	B	1032.0	121.98275595999988	4.0790022753734345E-4	40.24922359499622	31.304951684997057	1.2857142857142858	86.0	5.0	86.0	9734.0	0.08333333333333333	50.213093615157646	24.698178070456937	3.0	0.5581395348837209	84.0	15855.0	253.0	2.675499708095382E-4	21.540659228538015	0.5351819812796575	2.23606797749979	22.47220505424423	3.1622776601683795	0.1514456332038457	0.21271781490575853	53.13010235415598	45.0	5.830951894845301	10.295630140987	4.47213595499958	2.3021728866442674	1.0	188.75	1.3403973509933775
11	141	B	800.0	103.25483391999991	1.2797446977948177E-4	32.7566787083184	29.154759474226502	1.12354481048887	138.0	4.0	56.0	6439.0	0.07	10.0	5.0	1.0	0.5178571428571429	91.0	12144.0	213.0	2.3684777495716497E-4	17.804493814764857	0.543537822417982	2.0	17.804493814764857	2.0	0.14285714285714285	0.14285714285714285	60.255118703057775	60.255118703057775	6.4031242374328485	11.40175425099138	5.0	2.2803508501982757	0.0	133.45054945054946	1.5960968379446638
11	145	B	868.0	106.91168815999988	4.5246347757365134E-5	35.0	30.0	1.1666666666666667	118.0	3.0	79.0	3214.0	0.09101382488479262	8.48528137423857	4.242640687119285	1.0	0.3037974683544304	64.0	10076.0	222.0	0.0014007547774366746	22.02271554554524	0.6292204441584354	4.123105625617661	21.02379604162864	3.1622776601683795	0.25	0.18864566947613626	14.036243467926482	18.434948822922024	5.830951894845301	10.0	3.605551275463989	2.773500981126146	1.0	157.4375	1.4100833664152441
12	153	B	888.0	109.1543288399999	7.800407845009059E-5	35.4400902933387	30.083217912982647	1.1780684631494909	115.0	3.0	111.0	7263.0	0.125	47.68330667933647	21.213203435596427	3.0	0.5585585585585585	80.0	12923.0	224.0	6.622232590824692E-4	20.024984394500787	0.5650376234584445	6.708203932499369	19.209372712298546	7.280109889280518	0.42857142857142855	0.46895310261062645	79.82448915695679	89.55585556688808	6.4031242374328485	10.816653826391969	5.0	2.1633307652783937	1.4142135623730951	161.5375	1.3866749206840518
12	156	N	1009.0	117.15432883999989	5.367560338006413E-5	38.63935817272331	31.575306807693888	1.2237207514103439	100.0	5.0	-1.0	-1.0	-1.0	-1.0	-1.0	-1.0	-1.0	89.0	17665.0	246.0	4.673572593839797E-4	26.248809496813376	0.6793282999028488	7.211102550927978	27.202941017470888	8.06225774829855	0.39999999999999997	0.4391791642131167	24.7174409110834	20.772254682045826	6.708203932499369	12.083045973594572	4.47213595499958	2.701851217221259	1.0	198.48314606741573	1.239399943390886
13	159	A	754.0	99.25483391999991	5.965827343504149E-5	30.23243291566195	28.844410203711913	1.048121029417735	88.0	3.0	303.0	11191.0	0.40185676392572944	52.88344860377801	24.758836806279895	1.0	0.08250825082508251	88.0	11109.0	185.0	4.072236006149416E-4	16.278820596099706	0.5384555269340048	2.23606797749979	16.97056274847714	3.1622776601683795	0.1514456332038457	0.21271781490575853	81.86989764584402	73.73979529168804	6.082762530298219	10.770329614269007	5.385164807134504	2.0	1.0	126.23863636363636	1.4654784409037718
13	161	B	867.0	107.7401152799999	6.24716088642136E-5	35.22782990761707	30.265491900843113	1.1639602628310732	174.0	3.0	181.0	10761.0	0.20876585928489041	37.79866157915068	15.556349186104045	2.0	0.30386740331491713	73.0	6822.0	140.0	4.587134443405523E-4	19.924858845171276	0.565599950306989	4.47213595499958	18.973665961010276	4.123105625617661	0.3028912664076914	0.2831760569774271	57.094757077012105	69.62356478616361	6.0	10.04987562112089	4.0	2.5124689052802225	1.0	93.45205479452055	1.4980944004690706
13	162	B	876.0	108.32590171999988	1.0407673157699314E-4	35.35533905932738	29.274562336608895	1.2077153759909247	109.0	3.0	72.0	5659.0	0.0821917808219178	6.324555320336759	3.1622776601683795	1.0	0.25	75.0	12688.0	213.0	8.969022738689847E-4	21.840329667841555	0.61773780845922	4.242640687119285	23.08679276123039	5.656854249492381	0.2727272727272727	0.36363636363636365	38.290163192243085	38.290163192243085	5.830951894845301	9.899494936611665	3.605551275463989	2.7456258919345764	1.4142135623730951	169.17333333333335	1.2590636822194199
13	163	B	943.0	111.98275595999989	8.273079355086997E-5	37.53664875824692	30.479501308256342	1.2315374972384776	108.0	3.0	163.0	8459.0	0.1728525980911983	59.90148747345249	27.892651361962706	1.0	0.22699386503067484	69.0	9001.0	185.0	0.0010940449052083585	23.345235059857504	0.6219317875234796	4.47213595499958	23.345235059857504	4.47213595499958	0.25	0.25	20.55604521958346	20.55604521958346	5.385164807134504	9.848857801796104	4.47213595499958	2.2022715545545237	0.0	130.44927536231884	1.4181757582490835
14	180	B	1260.0	131.15432883999986	9.675739381118632E-5	45.0111097397076	35.0	1.2860317068487885	138.0	4.0	89.0	9780.0	0.07063492063492063	13.476032868131739	6.708203932499369	1.0	0.43820224719101125	63.0	12125.0	218.0	5.546068983801648E-4	32.38826948140329	0.7195616741888775	11.180339887498949	32.2490309931942	10.770329614269007	0.5317945372643963	0.5224377249688121	29.054604099077146	24.290962408350968	5.385164807134504	9.848857801796104	3.1622776601683795	3.114482300479487	1.0	192.46031746031747	1.132701030927835
14	189	B	1142.0	123.74011527999988	7.532796987414338E-5	41.48493702538308	33.24154027718932	1.2479848009284473	94.0	3.0	198.0	4963.0	0.1733800350262697	0.0	0.0	0.0	0.09595959595959595	79.0	14445.0	245.0	4.982871777490511E-4	25.079872407968907	0.6045537056648651	5.830951894845301	24.08318915758459	5.0	0.31763218935607507	0.2808279781508652	47.66300076606714	53.569141879837645	6.4031242374328485	10.816653826391969	4.47213595499958	2.418677324489565	1.0	182.84810126582278	1.3399100034614053
15	192	B	1110.0	122.81118307999988	8.639380951636312E-5	40.607881008493905	32.55764119219941	1.2472611504245976	154.0	3.0	166.0	11483.0	0.14954954954954955	0.0	0.0	0.0	0.14457831325301204	82.0	9039.0	142.0	3.0765871413144017E-4	25.632011235952593	0.6312078000472661	7.211102550927978	24.698178070456937	6.708203932499369	0.4191368221424546	0.4052574202187244	45.0	52.125016348901795	5.830951894845301	10.44030650891055	5.0990195135927845	2.047512562185564	1.0	110.23170731707317	1.2881955968580594
15	195	B	1074.0	121.98275595999986	7.451586804244252E-5	39.6232255123179	31.827660925679098	1.2449304900175435	85.0	4.0	66.0	6652.0	0.061452513966480445	67.87801878979062	32.449961479175904	2.0	0.5151515151515151	85.0	14909.0	227.0	5.030881261801575E-4	22.67156809750927	0.5721787614302432	2.8284271247461903	22.627416997969522	3.1622776601683795	0.13333333333333333	0.15871016626723794	4.085616779974885	30.65066795705286	6.0	11.180339887498949	5.0990195135927845	2.1926450482675732	1.4142135623730951	175.4	1.2941847206385404
15	198	B	909.0	110.5685423999999	3.681477815319251E-5	35.90264614203248	30.805843601498726	1.1654492117296145	128.0	3.0	87.0	9425.0	0.09570957095709572	62.1554982230299	25.553864678361276	1.0	0.7701149425287356	98.0	9120.0	132.0	3.843947894757308E-4	21.840329667841555	0.6083208903722648	4.47213595499958	21.18962010041709	4.242640687119285	0.23802777946288958	0.23076923076923075	13.324531261890797	31.759480084812793	5.830951894845301	10.816653826391969	5.830951894845301	1.855040827202527	1.4142135623730951	93.06122448979592	1.418421052631579
15	200	B	914.0	110.3259017199999	6.452519976160927E-5	37.36308338453881	30.083217912982647	1.241990916417704	102.0	4.0	150.0	6218.0	0.16411378555798686	20.8806130178211	10.44030650891055	1.0	0.18	76.0	9203.0	153.0	3.8260064770848784E-4	22.135943621178654	0.592454947932341	3.605551275463989	21.840329667841555	3.1622776601683795	0.19999999999999998	0.16666666666666669	18.165956529225525	2.91083782616775	5.385164807134504	10.295630140987	4.47213595499958	2.3021728866442674	1.0	121.09210526315789	1.2635010322720852
15	201	A	1045.0	117.74011527999991	6.150904731599487E-5	38.3275357934736	33.24154027718932	1.1530011989177993	94.0	3.0	268.0	16348.0	0.25645933014354066	26.0	13.0	1.0	0.208955223880597	98.0	9383.0	129.0	2.3304514158968746E-4	24.08318915758459	0.6283521405434437	5.0	25.079872407968907	6.0	0.2631578947368421	0.3157894736842105	8.972626614896393	8.972626614896393	5.830951894845301	11.180339887498949	5.385164807134504	2.0761369963434992	1.0	95.74489795918367	1.3473302781626346
15	203	B	1080.0	121.63961019999985	7.818708007753498E-5	39.96248240537617	32.7566787083184	1.2199796799065559	93.0	4.0	108.0	13227.0	0.1	38.67352130187208	18.027756377319946	2.0	0.4444444444444444	81.0	12303.0	188.0	0.0010542070370475655	23.259406699226016	0.5820310776313765	4.0	24.596747752497688	5.0990195135927845	0.21052631578947367	0.23852207234014097	30.465544919459887	19.155612445439658	6.4031242374328485	10.295630140987	4.47213595499958	2.3021728866442674	1.4142135623730951	151.88888888888889	1.2377468910021947
15	205	B	706.0	97.25483391999992	1.0981101762457962E-4	32.7566787083184	26.419689627245813	1.2398585740590018	77.0	3.0	73.0	6262.0	0.10339943342776203	27.611190089595652	12.041594578792296	1.0	0.4931506849315068	63.0	8517.0	173.0	7.74306504285258E-4	18.384776310850235	0.5612527593092492	5.0990195135927845	18.384776310850235	5.0990195135927845	0.3561309707013459	0.3561309707013459	68.57470620191262	68.57470620191262	5.830951894845301	9.486832980505138	4.123105625617661	2.3008949665421112	0.0	135.1904761904762	1.2796759422331805
16	211	B	1012.0	117.15432883999989	8.32148867297761E-5	39.05124837953327	32.01562118716424	1.2197560731756085	61.0	4.0	99.0	8376.0	0.09782608695652174	24.44156524411452	10.63014581273465	3.0	0.6060606060606061	147.0	14922.0	169.0	0.004982645692963271	24.186773244895647	0.6193597963841769	5.385164807134504	24.041630560342615	4.47213595499958	0.2929143502255349	0.23802777946288958	33.69006752597977	14.67639313745002	12.806248474865697	21.95449840010015	5.830951894845301	3.7651654131306493	4.123105625617661	101.51020408163265	1.6648572577402494
16	212	B	845.0	104.9116881599999	5.367260521569143E-5	33.734255586866	29.832867780352597	1.1307748163950495	45.0	3.0	125.0	8122.0	0.14792899408284024	69.25242267921132	25.495097567963924	2.0	0.472	74.0	8311.0	139.0	7.874318992666501E-4	19.1049731745428	0.5663374763183177	3.605551275463989	19.235384061671343	3.1622776601683795	0.2095684110712273	0.17541160386140586	47.72631099390625	32.47119229084848	5.385164807134504	9.848857801796104	4.47213595499958	2.2022715545545237	1.0	112.3108108108108	1.2376368668030322
16	214	B	893.0	109.7401152799999	7.876172544616855E-5	35.805027579936315	30.805843601498726	1.1622803791094485	52.0	3.0	123.0	4646.0	0.13773796192609183	0.0	0.0	0.0	0.12195121951219512	80.0	9698.0	156.0	4.93320357248515E-4	22.80350850198276	0.6368800708524218	5.656854249492381	23.021728866442675	5.830951894845301	0.3076923076923077	0.30903983234775434	8.74616226255521	5.29008120537128	5.830951894845301	10.816653826391969	4.47213595499958	2.418677324489565	1.4142135623730951	121.225	1.2868632707774799
16	217	B	684.0	95.49747459999993	9.347717212295714E-5	30.4138126514911	27.294688127912362	1.1142758806754427	64.0	3.0	84.0	7517.0	0.12280701754385964	25.165528268636656	12.041594578792296	3.0	0.6190476190476191	135.0	8473.0	87.0	0.004733256102123926	18.35755975068582	0.6035928464820671	3.605551275463989	19.313207915827967	5.0	0.23620751769642942	0.3333333333333333	7.125016348901795	26.56505117707799	11.40175425099138	17.88854381999832	5.385164807134504	3.321819194149599	2.8284271247461903	62.762962962962966	1.3861678272158622
16	220	B	785.0	102.56854239999988	9.483478704498987E-5	33.015148038438355	29.0	1.1384533806358053	60.0	3.0	100.0	7680.0	0.12738853503184713	62.65527874780389	25.942243542145693	2.0	0.58	61.0	7820.0	163.0	4.969307505033817E-4	18.973665961010276	0.5746957711326909	7.0710678118654755	18.973665961010276	7.0710678118654755	0.5	0.5	85.23635830927381	85.23635830927381	5.385164807134504	9.219544457292887	4.123105625617661	2.23606797749979	0.0	128.19672131147541	1.2714833759590793
16	223	B	1228.0	129.39696951999986	9.598637482457504E-5	42.579337712087536	34.52535300326414	1.2332774036535399	47.0	3.0	90.0	8139.0	0.0732899022801303	34.40930106817051	17.204650534085253	1.0	0.2	107.0	16422.0	184.0	5.462953420194326E-4	27.892651361962706	0.6550748053097234	7.211102550927978	28.861739379323623	8.06225774829855	0.3333333333333333	0.39153784848013456	25.55996517182382	21.614778942786245	7.615773105863909	13.416407864998739	5.385164807134504	2.4913643956121994	1.0	153.47663551401868	1.1988795518207285
16	227	B	866.0	107.15432883999992	7.996803644842334E-5	33.83784863137726	30.675723300355934	1.103082339740124	48.0	3.0	47.0	4141.0	0.054272517321016164	12.649110640673518	6.324555320336759	1.0	0.5531914893617021	86.0	12108.0	179.0	3.0186381091131263E-4	20.248456731316587	0.5983966933565787	3.605551275463989	19.313207915827967	2.8284271247461903	0.2095684110712273	0.16666666666666669	13.134022306396332	24.443954780416533	5.830951894845301	10.816653826391969	5.0	2.1633307652783937	1.0	140.7906976744186	1.2713908159894285
17	228	A	797.0	103.74011527999993	7.344658021711589E-5	33.97057550292606	27.586228448267445	1.231432399924883	155.0	3.0	375.0	9373.0	0.47051442910915936	0.0	0.0	0.0	0.0	75.0	9687.0	190.0	7.758688612313266E-4	18.35755975068582	0.5403959008320183	4.47213595499958	17.4928556845359	3.605551275463989	0.3028912664076914	0.25	69.27444113443946	76.39945748334125	5.656854249492381	9.433981132056603	5.0	1.8867962264113207	1.0	129.16	1.4710436667698978
17	229	B	968.0	115.88225087999989	6.885294032744163E-5	40.607881008493905	29.206163733020468	1.3903873641091269	127.0	3.0	156.0	3115.0	0.16115702479338842	0.0	0.0	0.0	0.0	76.0	11313.0	223.0	1.9333449335811795E-4	22.627416997969522	0.557217378400921	3.0	23.345235059857504	4.0	0.2	0.26666666666666666	50.9061411137705	50.9061411137705	5.385164807134504	9.848857801796104	4.47213595499958	2.2022715545545237	1.0	148.85526315789474	1.4980995315124193
17	235	B	1109.0	121.39696951999987	4.967034717669706E-5	39.45883931389772	34.52535300326414	1.142894594304862	142.0	3.0	66.0	5465.0	0.059513074842200184	16.6228810461351	8.06225774829855	1.0	0.4696969696969697	87.0	12503.0	231.0	0.0010915996135094507	25.179356624028344	0.6381170115959284	5.0	24.186773244895647	4.0	0.2777777777777778	0.2222222222222222	8.972626614896399	8.972626614896399	6.4031242374328485	11.661903789690601	5.0	2.3323807579381204	1.0	143.71264367816093	1.6073742301847556
17	236	B	1034.0	118.71067799999983	1.0542528829370042E-4	38.948684188300895	31.89043743820395	1.2213280004005633	89.0	4.0	101.0	7429.0	0.097678916827853	20.07347861289671	8.246211251235321	2.0	0.6534653465346535	112.0	10994.0	165.0	0.002644403869234358	24.08318915758459	0.6183312648291855	4.242640687119285	23.345235059857504	3.605551275463989	0.23076923076923075	0.1910938354123028	2.121096396661443	13.431028870681672	9.219544457292887	16.1245154965971	6.082762530298219	2.6508540184301035	1.0	98.16071428571429	1.6809168637438603
17	242	B	1056.0	118.56854239999987	5.876745539822855E-5	38.07886552931954	33.95585369269929	1.121422711793187	108.0	3.0	73.0	3597.0	0.06912878787878787	0.0	0.0	0.0	0.2602739726027397	72.0	10279.0	199.0	6.387849839293159E-4	24.596747752497688	0.6459422414661738	7.615773105863909	25.942243542145693	8.94427190999916	0.41424344670265417	0.4649905549752772	51.27729848959757	47.91083782616775	6.082762530298219	10.198039027185569	4.123105625617661	2.473387769603369	1.4142135623730951	142.76388888888889	1.393909913415702
17	245	B	827.0	104.9116881599999	4.938604942320884E-5	35.11409973215888	29.154759474226502	1.2044036845236392	82.0	4.0	105.0	4633.0	0.12696493349455865	19.729473667624422	9.486832980505138	1.0	0.4	80.0	8338.0	158.0	4.0072269378925673E-4	19.72308292331602	0.5616855643105907	4.0	20.591260281974	4.123105625617661	0.2857142857142857	0.28797018815893544	70.55996517182382	56.52372170389734	6.4031242374328485	10.63014581273465	4.242640687119285	2.505549396395485	1.0	104.225	1.5159510674022547
18	259	B	842.0	106.3259017199999	8.251921592314606E-5	34.36568055487916	28.284271247461902	1.2150102880222866	143.0	4.0	184.0	4304.0	0.21852731591448932	0.0	0.0	0.0	0.0	78.0	14060.0	206.0	5.761296759700119E-4	19.0	0.5528771638803592	2.8284271247461903	19.0	2.8284271247461903	0.19026059766179765	0.19026059766179765	51.709836807756915	51.709836807756915	5.830951894845301	10.0	5.830951894845301	1.7149858514250882	0.0	180.25641025641025	1.1428165007112376
