# Supplementary material for: Exploiting Single-Cell Quantitative Data to Map Genetic Variants Having Probabilistic Effects
Source: PLoS Genet. 2016 Aug 1;12(8):e1006213. doi: 10.1371/journal.pgen.1006213 (PMC4968810; doi:10.1371/journal.pgen.1006213)
Supplement: S1 Dataset — (ZIP) [file pgen.1006213.s007.zip › data/2014-10-07_morpho/segregants/gaelA6-2_A1B.xls]

image_number	cell_id	Cgroup	Agroup	Dgroup	C11-1_A1B	C11-2_A1B	C12-1_A1B	C12-2_A1B	C13_A1B	C101_A1B	C102_A1B	C103_A1B	C104_A1B	C105_A1B	C106_A1B	C107_A1B	C108_A1B	C109_A1B	C110_A1B	C111_A1B	C112_A1B	C113_A1B	C114_A1B	C115_A1B	C116_A1B	C117_A1B	C118_A1B	C126_A1B	C127_A1B	C128_A1B	A7-1_A1B	A7-2_A1B	A8-1_A1B	A8-2_A1B	A9_A1B	A101_A1B	A102_A1B	A103_A1B	A104_A1B	A120_A1B	A121_A1B	A122_A1B	A123_A1B	D14-3_A1B	D15-3_A1B	D16-3_A1B	D17-3_A1B	D104_A1B	D107_A1B
1	0	medium	iso	A1	1373.0	397.0	120.22539663999989	57.870057640000006	3.991391319088131E-5	1770.0	180.50966784	41.617304093369626	40.80441152620633	76.03291253894052	86.21197264664579	21.095023109728988	23.295892124059016	15.652475842498529	39.79114063430721	6.911017447681793	19.313207915827967	39.87826286496712	0.9055254461769652	1.019921683385661	0.8878382143725447	0.48134636488898225	0.2891478514202476	122.0	3.0	40.52159917870962	6.0	261.0	299.0	18002.0	0.13333333333333333	0.15084745762711865	0.9775280898876404	-1.0	0.20235720562535078	132.74281186699523	55.16040284651451	1.0	0.5243445692883895	118.0	10247.0	119.0	2.885572638512185E-4	17.204650534085253	0.4134013701484873
1	1	medium	api	A1	1293.0	362.0	116.32590171999988	58.52691188000001	7.132634679057145E-5	1655.0	176.85281360000002	44.10215414239989	35.12833614050059	66.03751102542182	82.59056126836168	20.396078054371138	21.200814339319408	14.317821063276353	37.23174144052474	8.340844804835228	17.88854381999832	37.54524682205987	0.9620421993198728	1.2554580998657974	0.7662877792757167	0.5031288046309422	0.279969064191802	123.0	3.0	37.73592452822641	24.0	215.0	595.0	6443.0	0.0	0.14441087613293052	0.899581589958159	-1.0	0.22276736665935254	0.0	0.0	0.0	0.09623430962343096	100.0	16894.0	251.0	3.0013220186266395E-4	31.016124838541646	0.7032791354906333
1	4	medium	api	A1	1022.0	462.0	102.74011527999991	65.11269832	3.745594337996947E-5	1484.0	170.26702715999997	38.27531841800928	32.449961479175904	28.638922544653724	40.39990433373674	24.186773244895647	24.55020988922893	13.152946437965905	23.748985967215308	33.282011773513744	17.029386365926403	36.642961466016885	0.9851961899318532	1.1795181465029374	0.8352531013217436	0.633761195834236	0.4520547945205479	140.0	4.0	36.6742416417845	18.0	184.0	1307.0	18046.0	0.21428571428571427	0.13611859838274934	0.9108910891089109	-1.0	0.3074849067409417	136.46117058229123	54.15316111813732	5.0	0.7326732673267327	170.0	15546.0	120.0	0.006372498763310235	19.72308292331602	0.5152950710407658
1	5	medium	api	B	1059.0	494.0	103.98275595999989	67.35533899999999	7.26127120334527E-5	1553.0	174.16652208	40.36087214122113	31.144823004794873	33.734414095694774	57.10306442500567	25.317977802344327	25.21928978293302	14.142135623730951	30.846707069257402	27.61293585992123	17.46424919657298	36.73762513277236	1.0039131958219574	1.2959095042860704	0.7746784729193134	0.6477548933778045	0.4664778092540132	138.0	3.0	37.16180835212409	1.0	331.0	20.0	9374.0	0.0	0.21377978106889892	0.9969879518072289	-1.0	0.29394419859347753	0.0	0.0	0.0	0.06626506024096386	189.0	22953.0	123.0	0.003980548337864051	31.827660925679098	0.788577135159898
1	6	medium	iso	A1	1356.0	425.0	116.39696951999989	61.35533900000001	4.549432640403111E-5	1781.0	180.16652208000002	43.41658669218482	37.64306044943742	66.05165114841043	69.98123960621604	22.135943621178654	23.496060903707708	16.55294535724685	37.612353351903344	15.301625136821423	18.681541692269406	40.03100324848809	0.9421129657391029	1.1533755803543781	0.8168310321340736	0.5271214470017421	0.3134218289085546	121.0	4.0	38.897300677553446	65.0	242.0	3249.0	16809.0	0.25	0.17237507018528916	0.7882736156351792	-1.0	0.20463533933540445	61.16423685634129	22.385164807134505	1.0	0.3583061889250814	103.0	17795.0	175.0	5.557529458803696E-4	27.80287754891569	0.640374558830078
1	8	medium	iso	B	941.0	443.0	99.9116881599999	65.94112544	7.262260831905872E-5	1384.0	168.26702715999997	36.24913792078372	30.870698080866262	29.931511840507767	36.70872850830892	23.53720459187964	22.272395755267603	10.44030650891055	22.676401347704882	34.20719535508371	17.029386365926403	37.936435636323665	1.056788180782613	1.1742247559750203	0.899987992422376	0.6599941073400842	0.4707757704569607	107.0	3.0	36.124783736376884	37.0	199.0	1577.0	10872.0	0.5454545454545454	0.17052023121387283	0.8432203389830508	-1.0	0.23793119402634424	51.29485301194082	18.027756377319946	2.0	0.3771186440677966	306.0	22197.0	91.0	0.008941339110017061	32.57299494980466	0.898586747662451
2	9	medium	api	A1	981.0	295.0	101.74011527999991	51.455844080000006	4.927158614389192E-5	1276.0	156.02438647999995	36.71511950137164	32.2490309931942	26.177923422927037	35.36675950028578	19.1049731745428	18.9782564147321	11.045361017187261	19.01124140352923	31.62885732024816	18.027756377319946	32.84549575327803	1.0066769442377401	1.1384875256909257	0.8842230780058901	0.5057576742309353	0.3007135575942915	153.0	5.0	36.87817782917155	30.0	211.0	2492.0	21209.0	0.4166666666666667	0.18887147335423196	0.8755186721991701	-1.0	0.22777483291879475	107.98426981344055	45.18964204658385	3.0	0.48132780082987553	100.0	15749.0	224.0	3.049288790030229E-4	26.076809620810597	0.7102471672422691
2	10	medium	iso	A1	1189.0	484.0	109.49747459999992	65.76955256000001	2.7335074963417653E-5	1673.0	177.68124072	40.718546143004666	35.84689665786984	53.79741070999107	61.06121498617293	23.600847442411894	24.570261798600438	15.0	34.431484736123366	22.51240902949491	17.4928556845359	39.34410001695777	0.9605452166470704	1.1359015685968816	0.845623637824165	0.6006490359732922	0.40706476030277544	137.0	3.0	37.16180835212409	41.0	350.0	2787.0	29497.0	0.46153846153846156	0.2337118947997609	0.8951406649616368	-1.0	0.24548188957408187	119.05811216072905	45.130829472350825	4.0	0.4398976982097187	148.0	28402.0	246.0	6.096079500861226E-4	22.135943621178654	0.5436329564281741
2	14	small	api	A1	1104.0	214.0	106.91168815999991	40.798989840000004	4.6121286548320216E-5	1318.0	150.12489155999992	39.66106403010388	33.28663395418648	49.29478325702269	65.29756977222868	15.264337522473747	16.852530554745513	13.892443989449804	27.18030961503623	18.20550557422112	17.72004514666935	29.918101544048554	0.9057593738155516	1.1915011918805232	0.7601833552394599	0.38161393335162574	0.19384057971014493	153.0	3.0	36.6742416417845	46.0	144.0	2650.0	11455.0	0.38461538461538464	0.1441578148710167	0.7578947368421053	-1.0	0.13364058743298565	50.210568936447906	19.70820393249937	5.0	0.5421052631578948	123.0	15891.0	183.0	2.642618174833933E-4	23.853720883753127	0.6014392570418048
2	15	small	api	A1	880.0	203.0	95.32590171999992	41.213203400000005	3.619108715965932E-5	1083.0	138.95331867999988	35.510561809129406	29.68164415931166	27.387422157076173	32.347443499442036	15.0	17.848769996454006	11.0	15.319385903383345	26.918993965141905	16.0312195418814	28.631578947368414	0.8403940441262917	1.196381225330104	0.7024467003771404	0.43234003199943755	0.23068181818181818	110.0	4.0	33.95585369269929	13.0	94.0	717.0	5509.0	0.0	0.09879963065558633	0.8785046728971962	-1.0	0.2016166897546572	34.31172975690758	17.1212465956731	1.0	0.38317757009345793	94.0	13479.0	208.0	0.0015567554337006663	25.0	0.7040158962951905
2	16	medium	iso	A1	1022.0	332.0	104.7401152799999	55.69848476000001	8.01204083803958E-5	1354.0	162.8528136	37.94733192202055	32.57299494980466	24.775140568831915	41.26860300083956	20.615528128088304	19.086096022340833	11.180339887498949	21.18726032312814	31.989689667951424	18.110770276274835	32.12186940888177	1.0801333129602422	1.164993639071194	0.9271581206412357	0.5317779592957506	0.324853228962818	124.0	3.0	37.48332962798263	83.0	223.0	5638.0	18557.0	0.8181818181818182	0.2259970457902511	0.7287581699346405	-1.0	0.11572048736434705	99.63659135478119	35.36038476658385	3.0	0.5032679738562091	110.0	16333.0	163.0	0.002078171347510806	26.92582403567252	0.7095577652469334
2	18	small	api	A1	1002.0	242.0	101.74011527999991	45.627416960000005	2.6102800583528326E-5	1244.0	149.78174579999992	37.57658845611187	32.202484376209235	18.49128683771815	25.201123645475093	17.0	16.759031037689898	12.0	12.667461830813917	31.270879235142434	17.11724276862369	29.74999999999998	1.0143784543252041	1.166884766315513	0.8693047365149398	0.44847026990708994	0.24151696606786427	169.0	3.0	36.345563690772494	73.0	178.0	6009.0	16375.0	0.6153846153846154	0.20176848874598072	0.7091633466135459	-1.0	0.10629438910017194	70.36145673450162	28.353489910894552	3.0	0.5298804780876494	170.0	18496.0	151.0	0.0010318735862239283	20.09975124224178	0.5349009068696479
2	20	large	api	A1	992.0	508.0	103.4974745999999	72.59797967999998	6.621979909893512E-5	1500.0	178.50966784000005	38.2099463490856	32.14031735997639	18.537813666646002	29.758500450361254	27.313000567495326	23.024639428913375	11.661903789690601	19.41902752809693	40.91434397712387	18.439088914585774	39.12402783992578	1.1862509574502524	1.1888478237824613	0.9978156444582229	0.7014468706659636	0.5120967741935484	127.0	4.0	37.36308338453881	16.0	143.0	670.0	7866.0	0.0	0.106	0.89937106918239	-1.0	0.31129391770545933	47.48378540061556	21.0	1.0	0.32075471698113206	226.0	17265.0	79.0	0.002906870515051679	26.476404589747453	0.6929191773225575
3	22	small	api	A1	1046.0	249.0	104.15432883999989	45.041630520000005	2.9358543085413408E-5	1295.0	152.02438647999992	38.01315561749642	32.64965543462902	22.021293525610844	33.6900675259798	16.1245154965971	19.324931058011277	12.041594578792296	15.652475842498529	30.413797229443347	18.027756377319946	28.21790211904492	0.8343892895758909	1.1642743272928615	0.7166603866598946	0.43245087382966285	0.23804971319311663	141.0	4.0	37.8549864614954	71.0	189.0	4288.0	12979.0	0.6923076923076923	0.20077220077220076	0.7269230769230769	-1.0	0.09686088716095018	57.32686791573427	20.957437169990243	4.0	0.3346153846153846	136.0	15839.0	171.0	0.001341065835682692	17.029386365926403	0.4479866532861123
3	23	large	api	A1	1011.0	528.0	102.91168815999988	72.35533899999997	3.0462193051278536E-5	1539.0	177.68124071999998	38.63935817272331	31.575306807693888	25.129177954815162	26.941836732873185	28.160255680657446	22.450958794157696	11.704699910719626	20.26431175434853	40.82303959389912	17.46424919657298	44.72511196339714	1.254300804649174	1.2237207514103439	1.0249894048160795	0.7030818393291437	0.5222551928783383	142.0	4.0	36.87817782917155	15.0	108.0	643.0	6456.0	0.08333333333333333	0.07992202729044834	0.8780487804878049	-1.0	0.33530177884974977	49.97252733607503	22.0	1.0	0.3902439024390244	218.0	18343.0	132.0	0.0015094417947999683	22.80350850198276	0.5901627144024468
3	26	medium	iso	A1	1057.0	445.0	104.15432883999989	63.284271200000006	3.574547861055391E-5	1502.0	169.43860003999998	37.20215047547655	34.40930106817051	23.725030028293283	33.76428481544564	23.021728866442675	22.494620157772154	13.038404810405298	20.213885229449684	36.26926328807161	18.439088914585774	36.37046241085061	1.0234326565629248	1.0811655372416007	0.9466012569860754	0.6076009696842868	0.4210028382213813	141.0	3.0	37.64306044943742	25.0	180.0	1503.0	12054.0	0.0	0.13648468708388814	0.8780487804878049	-1.0	0.2490648990436049	79.53275705583599	32.43030403189039	2.0	0.5170731707317073	110.0	16167.0	204.0	4.8584520367149416E-4	23.853720883753127	0.6411919896802032
3	27	small	api	A1	1099.0	135.0	107.39696951999989	31.727922040000003	3.4320906856121775E-5	1234.0	141.53910511999987	39.05124837953327	34.058772731852805	25.39027222327087	34.611142184530394	11.045361017187261	14.926378545985472	12.041594578792296	14.34013055248435	26.01385572450136	18.681541692269406	25.2465394678566	0.7399893405596343	1.1465841322876367	0.6453859945569155	0.2954266045103955	0.12283894449499545	140.0	3.0	38.27531841800928	19.0	92.0	1449.0	10071.0	0.5384615384615384	0.08995137763371151	0.8288288288288288	-1.0	0.1126744073526314	42.80560812726368	14.385164807134505	4.0	0.7297297297297297	109.0	14598.0	192.0	5.174555513724228E-4	24.041630560342615	0.615643073089126
3	31	medium	iso	A1	968.0	313.0	100.91168815999993	51.627416960000005	5.882165181039065E-5	1281.0	154.9533186799999	37.05401462729781	31.016124838541646	16.420350035051428	24.34456356605034	19.313207915827967	21.00286244329265	12.083045973594572	12.900086665585107	35.14301047194427	17.46424919657298	31.29394367378228	0.9195512263137122	1.194669379885049	0.7697118899977091	0.5116098828724623	0.32334710743801653	128.0	3.0	37.21558813185679	75.0	208.0	3096.0	10367.0	0.5	0.22092115534738485	0.734982332155477	-1.0	0.16502292292929222	45.92754121778854	18.3915623989033	4.0	0.2791519434628975	81.0	14759.0	252.0	2.9408268156310953E-4	23.08679276123039	0.6230577980131276
4	37	medium	api	A1	918.0	374.0	95.91168815999993	57.11269832000001	3.409896069844896E-5	1292.0	155.43860003999993	35.34119409414458	31.304951684997057	30.754394079558608	36.424767360164765	20.396078054371138	21.61116250434423	13.341664064126334	20.25964369207968	29.516097302997224	16.1245154965971	34.12054179189192	0.9437751463055799	1.1289330342931627	0.8359885995332644	0.5954717242045054	0.4074074074074074	149.0	3.0	34.132096331752024	39.0	195.0	1872.0	10294.0	0.5	0.18111455108359134	0.8333333333333334	-1.0	0.20835897799566577	57.73021177859824	20.939197401021026	4.0	0.4017094017094017	167.0	15782.0	144.0	0.0020000533108024488	21.095023109728988	0.5968961618425922
4	38	medium	api	A1	924.0	239.0	99.56854239999991	45.627416960000005	7.30784681827846E-5	1163.0	148.02438647999986	38.8329756778952	28.844410203711913	31.862099281674787	51.915142637334256	16.0312195418814	17.7186876434686	12.041594578792296	21.83711099128324	24.40680863391008	17.46424919657298	27.74382483982739	0.9047633698645154	1.3462912017836262	0.672041359748801	0.4582513297894782	0.25865800865800864	141.0	3.0	36.05551275463989	21.0	112.0	1495.0	11018.0	0.0	0.11435941530524506	0.8421052631578947	-1.0	0.1903309320325111	111.43914805460828	47.12099032335839	3.0	0.7142857142857143	82.0	14124.0	251.0	4.6765337491834203E-4	24.413111231467404	0.6286695985897373
4	39	small	api	A1	1111.0	212.0	107.56854239999988	42.213203400000005	5.528151528893511E-5	1323.0	152.61017291999994	39.6232255123179	34.655446902326915	26.489363269303773	39.140516676822415	15.033296378372908	16.29086916696793	12.041594578792296	17.388791323558618	27.585851156223587	17.72004514666935	27.54771596994397	0.9228050525907524	1.1433477001174506	0.8071079799224306	0.3924307465562539	0.19081908190819083	133.0	3.0	38.48376280978771	30.0	134.0	1497.0	8554.0	0.38461538461538464	0.12396069538926682	0.8170731707317073	-1.0	0.09637741476839358	32.34739614743201	13.0	2.0	0.5487804878048781	85.0	15559.0	240.0	3.7990749535681456E-4	27.80287754891569	0.701681329307036
4	40	small	api	A1	1028.0	251.0	103.91168815999991	46.455844080000006	3.8613492178936554E-5	1279.0	153.19595935999993	37.656340767525464	31.575306807693888	22.53678751059283	23.953642937978202	17.46424919657298	17.8963987284392	11.704699910719626	13.782539392345354	31.95535062082561	17.26267650163207	33.94736079783292	0.9758527098985847	1.1925882778231571	0.8182645495055663	0.4470704393568197	0.2441634241245136	144.0	3.0	37.21558813185679	28.0	172.0	1925.0	17650.0	0.3333333333333333	0.1563721657544957	0.86	-1.0	0.1909330508870997	113.93339295575808	48.09384688800599	5.0	0.575	122.0	20210.0	228.0	3.7385679921698816E-4	26.248809496813376	0.697062140447012
4	41	medium	iso	A1	1016.0	279.0	102.74011527999991	48.870057640000006	3.321302195586833E-5	1295.0	154.02438647999992	39.20459156782532	32.202484376209235	26.565051177077976	27.052070967250245	18.788294228055936	17.840272861760045	12.649110640673518	15.993024666900764	32.79250096555155	17.88854381999832	35.16495665967486	1.0531393983512405	1.2174399686003465	0.8650442120460384	0.4756667588586343	0.27460629921259844	131.0	3.0	36.89173349139343	31.0	162.0	1624.0	8832.0	0.3076923076923077	0.14903474903474903	0.8393782383419689	-1.0	0.1511461632043512	52.315809711781874	20.36335703606653	4.0	0.3160621761658031	88.0	17380.0	255.0	0.0010786017507739617	30.610455730027933	0.7807875176322338
4	43	small	api	A1	949.0	110.0	99.1543288399999	27.727922040000003	5.661110085729264E-5	1059.0	129.29646443999982	36.89173349139343	31.064449134018133	30.11373315098244	44.138474265432734	10.198039027185569	14.198327414398983	12.165525060596439	15.206658698509713	21.632445407316254	16.0312195418814	21.836259138362998	0.7182563642562156	1.1875869207348648	0.6048031952151907	0.27964408981823763	0.11591148577449947	117.0	3.0	35.12833614050059	50.0	85.0	4529.0	8688.0	0.6923076923076923	0.1274787535410765	0.6296296296296297	-1.0	0.04812323619372382	39.25824417867348	12.7183472062349	2.0	0.5777777777777777	79.0	16570.0	251.0	0.0011185199503572227	24.08318915758459	0.6528071976667353
4	47	medium	iso	A1	1059.0	319.0	105.15432883999992	52.870057640000006	5.00567873716199E-5	1378.0	160.85281359999993	40.311288741492746	32.69556544854363	37.203008889765385	52.74297460000503	18.35755975068582	23.77147278861761	13.038404810405298	25.228665015445003	25.56921675863655	17.46424919657298	31.697178720623903	0.7722516780481472	1.2329283249416425	0.6263556951574616	0.5027853653124039	0.3012275731822474	101.0	3.0	37.48332962798263	80.0	151.0	3131.0	8105.0	0.08333333333333333	0.1676342525399129	0.6536796536796536	-1.0	0.17448253308772424	76.06137587935754	32.789914225314256	2.0	0.19913419913419914	81.0	14790.0	246.0	4.855666592838195E-4	20.0	0.49613893835683387
5	50	large	iso	B	1038.0	596.0	103.7401152799999	74.76955256	6.749377624268756E-5	1634.0	180.50966784000002	38.05259518088089	33.06055050963308	27.950969027890153	31.27408947302561	26.627053911388696	26.861789685402183	13.601470508735444	22.02215107843798	38.35386829479848	17.4928556845359	42.421047866432964	0.9912613501645777	1.1509970219580357	0.8612197349375229	0.7207390541083663	0.5741811175337187	139.0	3.0	37.12142238654117	25.0	392.0	1384.0	24476.0	0.16666666666666666	0.2552019583843329	0.9400479616306955	-1.0	0.15048837701134898	80.80684125838211	28.962590322366104	1.0	0.3405275779376499	182.0	14859.0	140.0	0.002827918905941871	27.16615541441225	0.7139107145065781
5	55	medium	iso	A1	984.0	343.0	100.91168815999991	55.52691188000001	3.367199845148442E-5	1327.0	158.85281359999996	38.3275357934736	32.2490309931942	18.980606416337707	22.239420476200593	19.6468827043885	20.70309182672807	12.36931687685298	13.123723964681567	34.72972568497837	17.26267650163207	34.675024562482164	0.9489830247974853	1.1884864324004714	0.798480318265608	0.5502525316191287	0.3485772357723577	134.0	3.0	36.6742416417845	6.0	156.0	452.0	14610.0	0.0	0.12207987942727958	0.9629629629629629	-1.0	0.20691736768829444	109.69511740171728	49.04388121586159	5.0	0.47530864197530864	108.0	15586.0	206.0	6.033080482203764E-4	22.561028345356956	0.588637591180559
5	58	medium	iso	A1	1213.0	570.0	111.39696951999987	73.18376611999997	4.08317622842325E-5	1783.0	186.9949492	42.01190307520001	35.608987629529715	31.46610628559432	43.33920580107238	27.294688127912362	25.401783681808013	15.132745950421556	28.06347519867468	35.04733167322798	18.027756377319946	40.89000927929946	1.0745185641219357	1.1798117798878536	0.9107542257495289	0.6569637076784283	0.4699093157460841	120.0	3.0	39.395431207184416	156.0	418.0	5813.0	17268.0	0.4375	0.32192933258553	0.7282229965156795	-1.0	0.205022937600883	72.11095909366463	27.90091141387434	2.0	0.15331010452961671	101.0	17491.0	245.0	9.095641578159161E-4	29.832867780352597	0.7101051272767311
6	59	medium	iso	A1	1136.0	313.0	108.81118307999988	51.455844080000006	4.398929622086838E-5	1449.0	163.09545427999996	40.0	34.40930106817051	33.69006752597977	49.39870535499551	18.439088914585774	20.581155254572632	13.341664064126334	24.0	27.55069038228517	18.027756377319946	31.60986671071848	0.8959209862861832	1.162476387438193	0.7707003737603384	0.47289113695389906	0.2755281690140845	123.0	3.0	38.3275357934736	35.0	187.0	1635.0	11539.0	0.07142857142857142	0.15320910973084886	0.8423423423423423	-1.0	0.21563097318416208	51.82438139850641	20.909339503394527	3.0	0.3063063063063063	92.0	11777.0	173.0	5.490795465864435E-4	21.02379604162864	0.5255949010407159
6	60	small	api	A1	1135.0	98.0	108.39696951999989	24.899494920000002	5.3828562935444326E-5	1233.0	136.12489155999987	39.6232255123179	34.655446902326915	49.58874041109547	55.483399220264275	9.219544457292887	-1.0	13.601470508735444	20.61921990035906	16.332208948140742	17.11724276862369	25.024477812652126	-1.0	1.1433477001174506	-1.0	0.22970655942005738	0.08634361233480176	192.0	4.0	36.22154055254967	64.0	66.0	5108.0	7029.0	0.6428571428571429	0.10543390105433902	0.5076923076923077	-1.0	0.03076667815621593	28.107932988736238	9.47213595499958	3.0	0.7	144.0	15057.0	112.0	7.283794690851974E-4	24.08318915758459	0.6078048630871232
6	63	small	api	A1	1269.0	109.0	116.63961019999985	27.556349160000003	7.25347137941822E-5	1378.0	146.61017291999988	43.46262762420146	35.84689665786984	21.80140948635181	49.59054318560602	8.94427190999916	-1.0	13.0	15.484567703063835	24.93939736352968	21.0	20.336131741315658	-1.0	1.2124516116141857	-1.0	0.23625206833895984	0.08589440504334121	136.0	5.0	42.2965719651132	74.0	44.0	7008.0	4537.0	0.6153846153846154	0.08563134978229318	0.3728813559322034	0.021377321898465414	-1.0	32.44252358562602	12.790966462797588	1.0	0.5	94.0	17305.0	203.0	3.6407554670384154E-4	32.2490309931942	0.7419945078340557
6	64	medium	iso	A1	1218.0	534.0	111.39696951999989	69.35533899999999	3.914062049524638E-5	1752.0	183.58073564000006	41.340053217188775	35.510561809129406	37.43857157233302	53.522917410625524	24.698178070456937	26.45041657563786	13.92838827718412	31.398121167882405	29.174418742472692	19.1049731745428	39.0477894463497	0.9337538408829893	1.1641621847436012	0.8020822640692818	0.6225962815581634	0.43842364532019706	149.0	3.0	39.20459156782532	10.0	163.0	746.0	15344.0	0.07142857142857142	0.09874429223744292	0.9421965317919075	-1.0	0.296346674002998	73.46366790177873	26.92582403567252	3.0	0.6820809248554913	178.0	24152.0	165.0	0.001546628037039395	27.459060435491963	0.6642241191908956
6	65	small	api	A1	1102.0	88.0	107.08326103999993	25.384776280000004	3.2798670651625915E-5	1190.0	134.4680373199999	38.91015291668744	34.438350715445125	25.436216380417363	34.348610703543386	8.06225774829855	-1.0	13.038404810405298	12.567413986961796	23.317028351182497	18.439088914585774	22.2736951351299	-1.0	1.129849487804791	-1.0	0.23705643658459155	0.07985480943738657	121.0	4.0	38.28837943815329	99.0	45.0	7197.0	2864.0	0.6666666666666666	0.12100840336134454	0.3125	0.060931223306004256	-1.0	30.446588377490194	9.099019513592784	2.0	0.4583333333333333	97.0	16918.0	218.0	3.599986893308537E-4	25.632011235952593	0.6587486636414571
6	67	medium	iso	A1	1151.0	448.0	109.91168815999991	61.69848476000001	8.676752706009333E-5	1599.0	174.02438648000003	42.20189569201838	33.24154027718932	42.10873040377942	55.13062662908244	22.67156809750927	23.60327305026146	14.212670403551895	30.04604364821972	25.059007285881183	17.0	36.62108069763282	0.9605264511083614	1.2695529551311961	0.7565863615425953	0.5613459841521559	0.38922675933970463	105.0	3.0	37.69615364994153	24.0	239.0	1154.0	13720.0	0.0	0.16447779862414008	0.908745247148289	-1.0	0.22116450463810983	64.15759872849485	25.385164807134505	2.0	0.41064638783269963	122.0	15633.0	154.0	7.984132497290053E-4	31.04834939252005	0.735709827328733
6	68	medium	api	A1	1199.0	532.0	111.81118307999986	70.76955255999998	3.978957649067308E-5	1731.0	184.9949492	42.190046219457976	34.9857113690718	45.329914469974284	67.31659664771668	26.30589287593181	26.35828423290226	14.142135623730951	36.69111884703423	22.12331748338364	17.46424919657298	39.76711149603754	0.9980123381132278	1.2059222056223495	0.8275926369546996	0.6329380533373394	0.44370308590492075	144.0	4.0	37.69615364994153	23.0	249.0	736.0	10766.0	0.2	0.15713460427498555	0.9154411764705882	-1.0	0.2643439794011491	17.992364344099297	8.06225774829855	2.0	0.11764705882352941	147.0	16738.0	141.0	9.201108736327933E-4	30.23243291566195	0.716577383167663
6	69	small	api	A1	1216.0	261.0	115.1543288399999	46.284271200000006	1.0870644533000123E-4	1477.0	164.26702715999994	43.04648650006177	34.058772731852805	47.72631099390625	69.03362303541033	17.46424919657298	18.47302552797618	13.92838827718412	29.92114118298951	18.262548826907278	18.384776310850235	32.042668041575496	0.9453919267379631	1.2638883625951494	0.7480027150473831	0.4019325340718129	0.21463815789473684	135.0	3.0	39.11521443121589	53.0	142.0	2131.0	8008.0	0.2857142857142857	0.13202437373053486	0.7282051282051282	-1.0	0.18834527247702618	26.955407371963645	9.848857801796104	1.0	0.23076923076923078	102.0	12981.0	162.0	6.011040856611707E-4	28.0178514522438	0.6508742926604149
6	70	small	api	A1	920.0	220.0	97.91168815999994	42.213203400000005	1.0951789494525578E-4	1140.0	142.1248915599999	36.124783736376884	31.144823004794873	16.348171547351228	27.962232204374345	15.231546211727817	17.542888608630797	12.083045973594572	12.041594578792296	29.443095562264848	17.26267650163207	25.681095356982965	0.868246190894364	1.1598969026350006	0.7485546249170267	0.43113548743045216	0.2391304347826087	87.0	4.0	35.35533905932738	22.0	131.0	1360.0	8796.0	0.16666666666666666	0.13421052631578947	0.8562091503267973	-1.0	0.11279149621774695	95.40017262103413	42.447498874972524	3.0	0.6928104575163399	98.0	16565.0	232.0	4.707447314128972E-4	22.02271554554524	0.6096289933874077
6	71	medium	iso	A1	1065.0	493.0	104.1543288399999	66.94112544	4.2559425753407746E-5	1558.0	173.92388140000003	39.45883931389772	33.37663853655727	15.682463422653314	22.782405730481685	24.73863375370596	24.780759024407605	13.601470508735444	14.217346727743491	39.75834770018986	17.11724276862369	36.71527390430964	0.9983000815003225	1.1822292790413462	0.8444217202181209	0.6427109289219635	0.4629107981220657	72.0	4.0	37.48332962798263	94.0	296.0	3460.0	13046.0	0.21428571428571427	0.2503209242618742	0.7589743589743589	-1.0	0.13815139220185801	42.027239250280616	18.027756377319946	1.0	0.11025641025641025	171.0	16189.0	122.0	0.0010639632335298363	24.331050121192877	0.6166184952283502
7	73	small	api	A1	1152.0	266.0	109.98275595999988	47.455844080000006	9.522162194812709E-5	1418.0	160.26702715999994	40.0	35.0	36.86989764584402	54.22392228210535	16.76305461424021	21.24253465037824	13.92838827718412	24.4	23.8	18.0	30.0748921020192	0.7891268575118804	1.1428571428571428	0.6904860003228954	0.431484405584994	0.2309027777777778	106.0	3.0	38.118237105091836	46.0	186.0	2691.0	11091.0	0.5	0.16361071932299012	0.8017241379310345	-1.0	0.09946640593043654	45.12187930417002	17.19794650778658	6.0	0.375	101.0	16806.0	196.0	0.0017038670673580668	25.079872407968907	0.6269968101992227
7	77	medium	api	A1	1039.0	354.0	102.7401152799999	55.041630520000005	4.9355999427687634E-5	1393.0	160.61017291999994	37.69615364994153	33.61547262794322	15.670298244202641	24.663814712463562	20.024984394500787	20.906695948163236	13.0	12.99867367239363	35.162379332945925	17.11724276862369	31.149975724778997	0.9578263559268957	1.1213929391135855	0.8541398135465501	0.5357365073028567	0.34071222329162654	87.0	3.0	36.87817782917155	12.0	207.0	504.0	11884.0	0.0	0.15721464465183058	0.9452054794520548	-1.0	0.2668142861936145	28.41992130407965	12.529964086141668	1.0	0.2237442922374429	112.0	13434.0	168.0	6.816977706271378E-4	26.419689627245813	0.7008590285520229
7	79	medium	iso	A1	853.0	278.0	92.49747459999993	48.455844080000006	4.420342990339331E-5	1131.0	143.7817457999999	33.54101966249684	30.59411708155671	7.043320901157784	3.595009661009101	17.11724276862369	19.573377296276355	12.041594578792296	3.041052449399714	32.94751070321492	16.0312195418814	48.498854511100426	0.8745165695998758	1.0963225241337864	0.7976818411998227	0.5238612652890746	0.32590855803048063	133.0	3.0	33.54101966249684	6.0	152.0	377.0	10147.0	0.0	0.13969938107869143	0.9620253164556962	-1.0	0.1629461497998882	105.84681836903897	45.59076745300584	2.0	0.6265822784810127	98.0	11035.0	151.0	5.265528587051303E-4	22.0	0.6559132733999383
7	80	medium	iso	A1	1016.0	300.0	104.32590171999992	51.69848476000001	6.152209277156612E-5	1316.0	158.85281359999993	38.118237105091836	33.13608305156178	16.427247323992844	31.023689333973124	17.204650534085253	20.935811175513884	11.40175425099138	14.0090424047619	31.868582606966523	18.027756377319946	27.181311790537052	0.821780937449774	1.1503543447117004	0.714372003050701	0.4955479311240795	0.2952755905511811	135.0	3.0	37.69615364994153	13.0	194.0	665.0	14121.0	0.0	0.15729483282674772	0.9371980676328503	-1.0	0.20354570202521044	53.74240700948311	20.65685424949238	4.0	0.3333333333333333	77.0	13082.0	226.0	7.036720348957297E-4	25.317977802344327	0.6641959262843861
7	84	medium	iso	A1	945.0	361.0	99.15432883999992	56.94112544000001	8.712728212300557E-5	1306.0	158.50966783999996	37.64306044943742	30.610455730027933	23.24727000874313	39.61068824002659	21.0	21.119100159930724	13.0	20.056817670660028	32.50523313914386	16.76305461424021	31.458333333333343	0.994360547607199	1.2297451818892953	0.8085907245267938	0.5742676704703723	0.382010582010582	137.0	3.0	36.05551275463989	47.0	219.0	1895.0	10915.0	0.6428571428571429	0.20367534456355282	0.8233082706766918	-1.0	0.24561764277046447	67.08752954398801	27.41287290961069	1.0	0.2518796992481203	85.0	14943.0	120.0	0.0010443582787287536	27.294688127912362	0.7250921631245921
8	87	small	api	A1	1019.0	68.0	101.7401152799999	21.727922040000003	8.96818465399149E-5	1087.0	125.88225087999984	37.73592452822641	33.28663395418648	28.63892254465371	40.13548556223947	7.0710678118654755	-1.0	14.317821063276353	12.71997456007632	20.188283409037286	17.029386365926403	19.733212498229236	-1.0	1.1336659807706495	-1.0	0.21356297838077332	0.06673209028459273	107.0	3.0	36.345563690772494	46.0	36.0	4110.0	4384.0	0.4666666666666667	0.07543698252069918	0.43902439024390244	-1.0	0.03871448536081627	32.528090029376344	10.65685424949238	1.0	0.6341463414634146	88.0	14715.0	159.0	7.323450802196836E-4	19.313207915827967	0.5117989861724924
8	88	small	api	A1	1234.0	148.0	114.3259017199999	33.970562720000004	2.733509502942521E-5	1382.0	150.71067799999992	42.579337712087536	35.510561809129406	33.331225999631044	40.426078740099115	11.661903789690601	15.748560771710485	13.038404810405298	17.75509062897859	24.330789375961782	18.788294228055936	27.38012194101273	0.7405060029764217	1.1990612241212364	0.6175714701466732	0.29713793820055456	0.11993517017828201	127.0	3.0	40.162171256046406	50.0	101.0	3107.0	7855.0	0.5	0.10926193921852388	0.6688741721854304	-1.0	0.07229688212931555	40.769736796013554	17.204650534085253	2.0	0.5960264900662252	108.0	18679.0	223.0	7.518892293343045E-4	29.274562336608895	0.6875297717065795
8	97	medium	api	A1	979.0	334.0	100.32590171999992	53.870057640000006	2.2257030768641037E-5	1313.0	156.61017291999994	36.6742416417845	33.1058907144937	28.567584308904884	34.39712240404265	20.223748416156685	23.014587210094952	13.152946437965905	19.523239416741784	31.837234318500325	17.029386365926403	34.55895910732264	0.8787360916595491	1.1077859815965798	0.7932363346872146	0.5369506450123541	0.3411644535240041	101.0	4.0	35.22782990761707	54.0	183.0	2276.0	10207.0	0.2857142857142857	0.1805026656511805	0.7721518987341772	-1.0	0.21661884535125422	68.21753540172709	27.89417675346202	4.0	0.3459915611814346	79.0	10685.0	166.0	1.860507682953361E-4	26.832815729997478	0.7316529130196309
8	99	small	api	A1	1137.0	172.0	109.39696951999989	36.798989840000004	2.5261791696663736E-5	1309.0	148.6101729199999	40.45985664828782	35.608987629529715	25.705017468295416	28.975602729613996	13.92838827718412	15.203974514194057	13.0	14.953093019067886	28.756784962648595	18.788294228055936	30.866941053832935	0.9161017906325033	1.136225973881251	0.8062672493774964	0.3363803403463789	0.15127528583992964	116.0	3.0	38.948684188300895	62.0	110.0	3041.0	6707.0	0.6923076923076923	0.13139801375095492	0.6395348837209303	-1.0	0.06528226773060805	39.422454881741395	14.872786499853934	1.0	0.37209302325581395	85.0	14862.0	200.0	4.5199042053322444E-4	22.02271554554524	0.5443102712148932
9	100	medium	api	A1	1187.0	429.0	111.56854239999988	63.35533900000001	3.721259974496774E-5	1616.0	177.33809496	42.37924020083418	35.11409973215888	41.35220023801999	57.90568771552451	22.561028345356956	22.46777136941688	13.341664064126334	31.241711595715177	25.97247279458953	18.35755975068582	36.87753275216372	1.0041506998805863	1.2069009464600229	0.8320075502682088	0.5678602376363041	0.36141533277169335	142.0	3.0	39.11521443121589	0.0	130.0	0.0	8439.0	0.0	0.08044554455445545	1.0	-1.0	0.277830810151987	45.923494007108225	18.110770276274835	3.0	0.36923076923076925	104.0	12860.0	157.0	5.291759364689264E-4	29.546573405388315	0.6971945052664424
9	103	small	api	A1	1024.0	77.0	103.15432883999992	25.142135600000003	8.054707283608921E-5	1101.0	130.71067799999986	38.8329756778952	32.202484376209235	27.41899007647865	48.36646066342979	8.06225774829855	-1.0	13.152946437965905	13.854204850601867	20.433206094065266	17.0	18.536302002498378	-1.0	1.2058999928149794	-1.0	0.2437332090929246	0.0751953125	117.0	3.0	36.71511950137164	57.0	57.0	4431.0	6280.0	0.5714285714285714	0.10354223433242507	0.5	-1.0	0.05251531814803719	57.78736617557452	26.698290658386522	1.0	0.6666666666666666	74.0	11569.0	215.0	2.3888873957072238E-4	25.079872407968907	0.6458395724292914
9	106	small	api	A1	953.0	219.0	98.3259017199999	43.213203400000005	4.972289714690543E-5	1172.0	144.36753223999992	36.87817782917155	31.89043743820395	24.21175431096968	40.60129464500446	16.0	16.09797035849102	12.0	17.67983231222048	27.75126561731612	17.72004514666935	27.166666666666675	0.9939141173508658	1.1564023823954328	0.8594881266951558	0.4394895205035303	0.229800629590766	123.0	3.0	34.92849839314596	65.0	148.0	4218.0	9731.0	0.38461538461538464	0.181740614334471	0.6948356807511737	-1.0	0.0889862802245062	56.25915813222525	20.971642143895608	4.0	0.4413145539906103	97.0	18547.0	246.0	6.377134750884275E-4	26.1725046566048	0.7097016771772737
9	108	small	api	A1	1021.0	221.0	102.66904747999993	41.213203400000005	5.512941154256883E-5	1242.0	145.8822508799999	38.3275357934736	32.2490309931942	14.547039262088958	24.111644606519036	15.264337522473747	17.722542519532894	13.892443989449804	10.592906420796652	30.51254470894528	17.08800749063506	25.930213531901018	0.8612950148462143	1.1884864324004714	0.7246990721691243	0.40141799706506864	0.21645445641527913	142.0	5.0	37.0	42.0	135.0	2140.0	6951.0	0.5384615384615384	0.14251207729468598	0.7627118644067796	-1.0	0.06760696332804368	35.61967319033132	15.083045973594572	2.0	0.288135593220339	129.0	17306.0	183.0	9.114508204334622E-4	26.019223662515376	0.6788650280758702
9	109	small	api	A1	1116.0	227.0	108.49747459999992	42.627416960000005	4.908794871889382E-5	1343.0	153.53910511999993	41.048751503547585	33.015148038438355	30.963756532073546	47.40172654202152	15.620499351813308	16.97548953365982	12.806248474865697	20.78016915876919	25.139975111838382	18.027756377319946	28.22941937944227	0.920179610775891	1.2433308327364152	0.7400923282427503	0.39288856369381375	0.20340501792114696	138.0	4.0	38.47076812334269	40.0	138.0	1650.0	7543.0	0.36363636363636365	0.1325390915860015	0.7752808988764045	-1.0	0.12904524665620323	77.27288644539195	32.40175425099138	1.0	0.3651685393258427	124.0	23717.0	241.0	3.2722256161867665E-4	27.073972741361768	0.659556545563193
9	110	small	api	A1	875.0	53.0	96.32590171999992	19.313708480000003	1.270679531763001E-4	928.0	118.46803731999985	35.11409973215888	30.083217912982647	24.13237959458081	38.418055344821994	6.324555320336759	-1.0	12.649110640673518	10.50859918991616	19.84495148513883	16.0312195418814	16.911310965248287	-1.0	1.1672321702328632	-1.0	0.2005037911416711	0.060571428571428575	118.0	5.0	34.132096331752024	75.0	24.0	5043.0	1671.0	0.6153846153846154	0.10668103448275862	0.24242424242424243	0.03324532239565153	-1.0	21.342617547667327	8.94427190999916	1.0	0.42424242424242425	73.0	9352.0	154.0	6.081997253608984E-4	21.18962010041709	0.6034504732300114
9	111	small	api	A1	1187.0	110.0	118.05382375999986	34.384776280000004	4.276632474736519E-5	1297.0	154.85281359999993	42.01190307520001	34.058772731852805	46.37798324630495	60.03523466379876	10.770329614269007	12.844769311139718	7.615773105863909	23.136300163792868	17.616606585441104	19.235384061671343	26.706021390483354	0.8384992640489356	1.2335119473024696	0.6797658230085445	0.2912635540709236	0.09267059814658804	124.0	3.0	39.20459156782532	85.0	55.0	5189.0	3907.0	1.0	0.1079414032382421	0.39285714285714285	0.00941123051433075	-1.0	40.46718780414674	19.432422403580745	4.0	0.37857142857142856	90.0	17701.0	245.0	4.147175224117204E-4	27.80287754891569	0.6617857205647028
9	113	medium	F	B	1124.0	470.0	107.32590171999989	67.18376611999999	5.677947348555047E-5	1594.0	177.33809496000003	40.44749683231337	34.23448553724738	51.724353093109656	66.84836040142021	23.769728648009426	23.86760093052218	13.601470508735444	34.51387871510358	18.22723462051396	16.1245154965971	37.53681130387009	0.9958993665598124	1.1814839977164602	0.8429224335536151	0.625979051126672	0.4181494661921708	129.0	4.0	35.608987629529715	54.0	319.0	2045.0	14514.0	0.6428571428571429	0.23400250941028858	0.8552278820375335	-1.0	0.12822261838867743	45.311001636585566	17.69180601295413	1.0	0.10723860589812333	217.0	36251.0	252.0	0.0040151628963475	26.30589287593181	0.6503713439917034
10	119	large	N	B	1089.0	543.0	108.49747459999992	71.355339	3.925982659633808E-5	1632.0	182.26702715999994	41.10960958218893	33.06055050963308	36.67434966957313	47.54833908350167	24.758836806279895	26.31276974598923	12.727922061357855	28.874027558614355	31.3364412881792	17.4928556845359	39.132808640551595	0.9409437716093649	1.2434641573863248	0.7567116157068519	0.6576682016154508	0.4986225895316804	110.0	3.0	38.48376280978771	-1.0	-1.0	-1.0	-1.0	-1.0	-1.0	-1.0	-1.0	-1.0	-1.0	-1.0	-1.0	-1.0	284.0	24070.0	85.0	0.007788052842341429	33.37663853655727	0.811893833966693
10	120	small	api	A1	1023.0	34.0	105.74011527999993	16.313708480000003	1.486095211053849E-4	1057.0	124.46803731999987	39.20459156782532	31.240998703626616	35.77607771789465	66.28943808065179	4.123105625617661	-1.0	12.165525060596439	13.671867976808308	15.876573111679102	16.76305461424021	14.932328481966664	-1.0	1.2549083958469691	-1.0	0.1542811679068184	0.033235581622678395	144.0	7.0	36.6742416417845	81.0	13.0	6230.0	963.0	0.38461538461538464	0.08893093661305582	0.13829787234042554	0.03751533358093121	-1.0	20.727956285946497	9.055385138137417	1.0	0.4787234042553192	83.0	11057.0	177.0	3.927859526824208E-4	22.825424421026653	0.5822130395501728
10	122	medium	F	A1	987.0	352.0	102.08326103999993	55.284271200000006	3.390234754374049E-5	1339.0	159.78174579999995	37.33630940518894	32.2490309931942	38.99099404250548	49.398705354995535	20.248456731316587	21.531938878840194	12.206555615733702	26.221124037073146	26.419398467501402	16.97056274847714	34.53525982571243	0.9403917057936242	1.1577498069032945	0.8122581409095186	0.5415605911956283	0.3566362715298885	157.0	3.0	35.805027579936315	13.0	202.0	647.0	11945.0	0.09090909090909091	0.16056758775205376	0.9395348837209302	-1.0	0.22783689051690095	47.95874161402393	19.20663072597693	2.0	0.25116279069767444	104.0	21779.0	255.0	5.797747403786E-4	27.294688127912362	0.7310494412208559
10	125	small	api	A1	1083.0	229.0	107.39696951999987	42.970562720000004	9.550271918489768E-5	1312.0	153.1959593599999	39.6232255123179	31.89043743820395	34.99202019855866	53.574246787267896	16.278820596099706	16.732085276256687	12.165525060596439	23.193467672496908	25.211319272680406	17.26267650163207	28.825117779991583	0.9729104488368717	1.2424798370702268	0.7830392251120945	0.4001096391458035	0.21144967682363805	113.0	3.0	37.656340767525464	103.0	161.0	2390.0	4519.0	0.7692307692307693	0.20121951219512196	0.6098484848484849	-1.0	0.07020696090966555	0.0	0.0	0.0	0.045454545454545456	118.0	13703.0	156.0	0.0012287545352171981	27.80287754891569	0.701681329307036
11	131	medium	iso	A1	953.0	309.0	100.56854239999991	50.870057640000006	6.347181475124625E-5	1262.0	153.43860003999993	36.87817782917155	31.144823004794873	24.21175431096968	25.077183648250198	18.681541692269406	20.09862643354976	12.36931687685298	15.185132047305933	32.55757786274433	17.72004514666935	35.8276142043523	0.9294934533976472	1.1840869291019571	0.7849875127855686	0.5058247482365823	0.3242392444910808	112.0	3.0	36.40054944640259	27.0	185.0	1475.0	13152.0	0.23076923076923078	0.16798732171156894	0.8726415094339622	-1.0	0.19504209019034027	58.54146450805875	25.068787406596257	2.0	0.44339622641509435	74.0	13460.0	247.0	4.6990425887321306E-4	26.1725046566048	0.7097016771772737
11	136	medium	iso	A1	1011.0	261.0	101.91168815999991	49.284271200000006	3.964821438208717E-5	1272.0	154.02438647999992	36.87817782917155	34.058772731852805	14.036243467926454	16.971916914347645	17.46424919657298	17.805488416059877	13.0	9.436474915111544	34.11749475380427	17.88854381999832	32.32744000216702	0.9808351665782381	1.0827805840074194	0.9058484988233935	0.4835978295504672	0.258160237388724	105.0	3.0	36.76955262170047	49.0	202.0	2132.0	11870.0	0.5384615384615384	0.19732704402515724	0.8047808764940239	-1.0	0.16760735037407803	106.42055096485358	46.756506185522454	3.0	0.4063745019920319	84.0	10052.0	176.0	8.718155902765692E-4	26.90724809414742	0.7296252059629454
11	138	small	api	A1	969.0	174.0	99.49747459999992	36.384776280000004	4.7379314154043994E-5	1143.0	138.71067799999986	37.57658845611187	31.78049716414141	29.261198562550543	43.761365329103114	13.92838827718412	14.63415535380953	12.083045973594572	18.04314941447865	24.071366663928885	17.204650534085253	26.086870861687384	0.9517726127977938	1.1823788741263088	0.8049641562659717	0.3656854249444441	0.17956656346749225	119.0	3.0	35.805027579936315	75.0	111.0	5829.0	10675.0	0.75	0.16272965879265092	0.5967741935483871	-1.0	0.08627727063017827	46.9268128202054	19.10761876548581	2.0	0.44623655913978494	86.0	17064.0	251.0	2.2735539264032623E-4	25.553864678361276	0.680047490426314
11	139	medium	iso	B	1175.0	553.0	109.08326103999993	71.76955255999998	3.893813200953467E-5	1728.0	183.68124072000003	40.607881008493905	34.52535300326414	43.1523897340054	56.5751888173962	25.079872407968907	26.398101977726633	14.317821063276353	32.50600541613824	26.125728530993502	17.204650534085253	38.94756656296347	0.9500634715757224	1.1761756933999983	0.8077564235572254	0.6579336909783315	0.4706382978723404	112.0	4.0	37.64306044943742	19.0	329.0	807.0	17427.0	0.0	0.2013888888888889	0.9454022988505747	-1.0	0.21252197088142327	90.68742270911056	37.80350850198276	2.0	0.1896551724137931	208.0	27221.0	196.0	0.002932399881778337	26.30589287593181	0.6478026487131756
11	140	small	api	A1	1055.0	82.0	104.84062035999992	23.899494920000002	5.918550474820337E-5	1137.0	131.1543288399999	37.94733192202055	34.48187929913333	40.23635830927384	38.99099404250546	8.54400374531753	-1.0	12.529964086141668	15.811388300841896	19.54649844206549	16.15549442140351	25.12942278034569	-1.0	1.1005006888639715	-1.0	0.22796025851367846	0.07772511848341232	108.0	4.0	35.4682957019364	56.0	54.0	4404.0	5077.0	0.75	0.09674582233948989	0.4909090909090909	-1.0	0.03243167829877562	15.595241580617241	7.123105625617661	2.0	0.4	75.0	12849.0	238.0	7.211726471322725E-4	25.632011235952593	0.6754628043053148
11	142	small	api	A1	1088.0	252.0	107.74011527999993	46.041630520000005	4.187089215554947E-5	1340.0	156.6101729199999	40.8166632639171	32.7566787083184	30.529705899934108	55.66978280449669	17.029386365926403	18.015820915406312	12.165525060596439	22.980810409096186	25.24675982458464	17.88854381999832	27.82850942724558	0.9452462058702884	1.2460562203930616	0.7585903351713261	0.42733971836158624	0.23161764705882354	151.0	3.0	38.27531841800928	23.0	152.0	952.0	9585.0	0.07692307692307693	0.13059701492537312	0.8685714285714285	-1.0	0.16779460446442937	29.672349320979784	10.770329614269007	1.0	0.3485714285714286	101.0	19616.0	255.0	0.0022819264324093176	29.154759474226502	0.7142857142857143
11	143	small	api	A1	1148.0	195.0	110.3259017199999	38.213203400000005	2.3624809281674643E-5	1343.0	150.95331867999994	40.80441152620633	34.48187929913333	39.079379285953195	50.79279649503215	14.422205101855956	15.610925439405023	12.206555615733702	22.71813182269866	23.258593101686238	18.384776310850235	29.318824845220337	0.9238533075977351	1.183358110276545	0.7807047584114966	0.3463665631030388	0.16986062717770034	147.0	3.0	38.27531841800928	58.0	127.0	3145.0	8297.0	0.7272727272727273	0.1377513030528667	0.6864864864864865	-1.0	0.060982146809171967	45.654314267299185	17.047068596825106	4.0	0.5135135135135135	98.0	15993.0	255.0	3.8642481147576783E-4	25.495097567963924	0.6248122841225118
12	146	small	api	A1	1044.0	173.0	103.84062035999993	38.041630520000005	6.826230402595577E-5	1217.0	143.8822508799999	37.94733192202055	32.89376840679705	33.40782458970894	45.0	13.416407864998739	15.322000498134768	13.0	19.289893727027113	24.07750885229507	17.804493814764857	27.280029325497434	0.8756302981867148	1.1536328538805924	0.759019904158648	0.36634633333386635	0.1657088122605364	149.0	3.0	36.87817782917155	54.0	143.0	3299.0	11507.0	0.6923076923076923	0.161873459326212	0.7258883248730964	-1.0	0.12172930904072021	95.30010729869778	45.384697584288	4.0	0.3350253807106599	82.0	12834.0	205.0	2.7841011697265E-4	26.570660511172846	0.7001983845866668
12	148	small	api	A1	1210.0	178.0	112.98275595999988	36.384776280000004	4.071988867193737E-5	1388.0	151.78174579999992	40.11234224026316	36.05551275463989	61.90927181054079	71.67460320325452	12.36931687685298	17.6142615321531	13.341664064126334	27.672280849404665	11.593234101107289	18.384776310850235	29.150619391309572	0.7022330657617414	1.1125162055863762	0.6312115385246132	0.32203831435021446	0.14710743801652892	176.0	3.0	38.07886552931954	65.0	112.0	6232.0	10450.0	0.7142857142857143	0.12752161383285301	0.632768361581921	-1.0	0.004405810447385727	103.22708457095035	44.762985536540455	2.0	0.5028248587570622	112.0	20615.0	232.0	2.9199317418245914E-4	30.066592756745816	0.7495596386931047
12	149	medium	iso	B	1084.0	488.0	106.08326103999991	69.59797968	5.185509255548695E-5	1572.0	177.68124072	38.897300677553446	33.24154027718932	31.873136981272665	43.42040059387779	25.059928172283335	23.782641531204643	12.529964086141668	26.994161078275695	32.369137862674854	18.439088914585774	39.27302176253358	1.0537066767542536	1.1701413458342411	0.9004952098355463	0.656069383592547	0.45018450184501846	113.0	4.0	37.20215047547655	61.0	349.0	1935.0	12835.0	0.4166666666666667	0.2608142493638677	0.8512195121951219	-1.0	0.1861743680214952	45.81097412476368	20.024984394500787	2.0	0.14878048780487804	228.0	24882.0	149.0	0.0015205410357195881	26.248809496813376	0.6748234206380505
12	150	small	api	A1	1121.0	258.0	109.7401152799999	45.627416960000005	4.5719176899237684E-5	1379.0	157.7817457999999	41.6293165929973	33.61547262794322	39.22319451195233	47.73161223181796	17.46424919657298	17.59900846381375	12.529964086141668	23.973489878713963	25.5239606325445	17.72004514666935	32.396506873940204	0.9923427920659362	1.2383974800459145	0.8013120246571758	0.4157770095610205	0.23015165031222123	106.0	3.0	37.48332962798263	31.0	187.0	1682.0	12600.0	0.3333333333333333	0.15808556925308195	0.8577981651376146	-1.0	0.14305911407873356	41.909812368417334	17.722497438729416	3.0	0.3761467889908257	89.0	15091.0	210.0	4.170804154905491E-4	28.160255680657446	0.6764525095613614
12	151	small	api	A1	925.0	192.0	100.3259017199999	41.455844080000006	5.1461867402879775E-5	1117.0	144.61017291999988	35.4400902933387	31.04834939252005	26.3975201354761	27.699472808054992	15.297058540778355	15.668146761561733	9.486832980505138	14.78551537715723	29.373542163877886	17.26267650163207	31.808169346697856	0.9763157553710334	1.1414484501348945	0.855330571657138	0.4132117765131017	0.20756756756756756	140.0	3.0	35.35533905932738	60.0	128.0	2526.0	7924.0	0.6	0.1683079677708147	0.6808510638297872	-1.0	0.07899732527354764	21.1374106514146	7.810249675906654	3.0	0.2553191489361702	108.0	18472.0	215.0	7.482078550895396E-4	23.769728648009426	0.670701695488546
12	152	medium	E	A1	894.0	265.0	94.42640679999995	46.627416960000005	4.720758212169257E-5	1159.0	143.8822508799999	36.013886210738214	31.0	26.565051177077976	43.408859728805425	16.97056274847714	19.485537529492586	12.727922061357855	18.77053745447882	26.0	15.652475842498529	27.31452480469177	0.870931208481733	1.161738264862523	0.7496793682566673	0.4937963705296899	0.29642058165548096	115.0	3.0	34.539832078341085	85.0	186.0	3443.0	7203.0	0.4	0.23382226056945643	0.6863468634686347	-1.0	0.05796124320910198	44.406657443670966	18.7648230602334	1.0	0.16974169741697417	90.0	19021.0	250.0	4.7622742654320534E-4	23.08679276123039	0.6410525269651858
12	154	small	api	A1	1220.0	126.0	116.39696951999987	29.970562720000004	5.7897177056376604E-5	1346.0	149.19595935999985	41.78516483155236	35.4682957019364	48.36646066342979	62.671050361992	12.041594578792296	13.114614407625847	10.63014581273465	23.620823418523585	18.04428398190723	17.88854381999832	26.588487358541386	0.9181813665669335	1.1780990319552087	0.7793753679969433	0.25748576482354485	0.10327868852459017	106.0	4.0	37.64306044943742	96.0	92.0	6566.0	6614.0	0.7777777777777778	0.13967310549777118	0.48936170212765956	-1.0	0.03145230158139972	47.427207129079505	17.515268042475576	4.0	0.4148936170212766	188.0	23350.0	204.0	3.769286052856389E-4	26.40075756488817	0.6318213095800144
12	157	medium	N	A1	1123.0	322.0	109.3259017199999	53.69848476000001	3.0462014851037494E-5	1445.0	165.43860003999995	41.23105625617661	34.92849839314596	30.91250808463767	45.91584031494922	19.313207915827967	20.153137482687672	12.083045973594572	23.428941378509766	29.717853550889764	18.601075237738275	32.61636162008709	0.9583226399571164	1.1804417067144062	0.8118339385216006	0.4911780640742384	0.2867319679430098	117.0	3.0	39.05124837953327	-1.0	-1.0	-1.0	-1.0	-1.0	-1.0	-1.0	-1.0	-1.0	-1.0	-1.0	-1.0	-1.0	99.0	18734.0	215.0	6.115530837735603E-4	30.463092423455635	0.7388385161462392
12	158	medium	iso	A1	1053.0	288.0	103.25483391999992	49.870057640000006	1.2852824479792289E-4	1341.0	155.53910511999993	40.52159917870962	31.32091952673165	33.476278296102635	53.90840025082208	17.804493814764857	19.446561215185785	15.620499351813308	24.15995468694075	24.328787644617247	18.027756377319946	29.89811225498249	0.9155600117547446	1.2937550937521298	0.707676449875417	0.4829803675694106	0.27350427350427353	63.0	5.0	37.0	9.0	103.0	439.0	7585.0	0.3076923076923077	0.08351976137211037	0.9196428571428571	-1.0	0.14849226361203052	33.522212506164244	13.341664064126334	4.0	0.4642857142857143	108.0	18319.0	245.0	0.0013434757405012046	25.317977802344327	0.6248020392948015
13	160	small	api	A1	1049.0	63.0	108.7401152799999	24.142135600000003	6.582747505414616E-5	1112.0	135.29646443999988	39.66106403010388	33.83784863137726	17.381131926233635	26.565051177077976	8.06225774829855	-1.0	10.04987562112089	9.152553237716281	24.469640757013426	18.681541692269406	20.46573120721941	-1.0	1.1720917739825472	-1.0	0.22201682918797092	0.06005719733079123	131.0	7.0	38.07886552931954	91.0	48.0	9909.0	4441.0	0.9090909090909091	0.125	0.34532374100719426	0.042143770831837124	-1.0	18.03275925283613	7.63441361516796	2.0	0.37410071942446044	95.0	15830.0	240.0	5.110230687236915E-4	22.20360331117452	0.5598337778916206
13	164	small	api	A1	950.0	226.0	97.66904747999993	42.627416960000005	6.854391331204268E-5	1176.0	142.71067799999986	37.05401462729781	32.0624390837628	24.981239606216036	45.36774706501083	14.866068747318506	19.113239977115494	13.45362404707371	17.407020709837646	24.95131446207221	16.15549442140351	24.46075087250112	0.7777890491155777	1.155682963809914	0.673012472686677	0.4364475548789291	0.23789473684210527	96.0	3.0	35.73513677041127	73.0	160.0	3029.0	7309.0	0.6363636363636364	0.19812925170068027	0.6866952789699571	-1.0	0.09473448697655318	41.554210516121955	16.763748168903824	3.0	0.19313304721030042	105.0	17630.0	252.0	5.530314832875771E-4	21.02379604162864	0.5673824079008255
13	165	small	api	A1	905.0	102.0	94.84062035999993	25.727922040000003	4.192807699235048E-5	1007.0	123.39696951999987	35.05709628591621	32.01562118716424	26.565051177077976	29.835539100261542	8.94427190999916	14.622851502190692	12.529964086141668	11.267333631356307	22.176674188182062	15.231546211727817	22.647355156728644	0.6116640047024475	1.094999721572523	0.5585974066039399	0.271275345335584	0.112707182320442	93.0	3.0	33.61547262794322	51.0	64.0	6548.0	6991.0	0.6666666666666666	0.11420059582919563	0.5565217391304348	0.004303940578508216	-1.0	32.53021827553097	11.70820393249937	3.0	0.6173913043478261	82.0	12203.0	210.0	7.229858865347813E-4	21.095023109728988	0.6017333249075644
13	166	small	api	A1	881.0	207.0	94.66904747999993	40.798989840000004	5.742830303843133E-5	1088.0	137.88225087999987	34.88552708502482	30.4138126514911	23.62937773065682	31.09292554241829	15.264337522473747	16.185060702217662	12.529964086141668	14.189265330392178	27.717669259683237	15.620499351813308	27.475807540452745	0.9431127756216721	1.1470290648783386	0.8222222125833445	0.43096440627671173	0.23496027241770714	124.0	3.0	33.60059523282288	54.0	142.0	2707.0	7472.0	0.6666666666666666	0.1801470588235294	0.7244897959183674	-1.0	0.1110117972420412	43.986453404494405	17.0	3.0	0.413265306122449	93.0	16447.0	255.0	9.26193638817903E-4	19.209372712298546	0.5506401742327259
13	168	medium	api	A1	992.0	481.0	100.15432883999992	68.355339	5.463405764897864E-5	1473.0	170.50966783999996	38.600518131237564	32.202484376209235	29.53878225955809	44.33669210065834	25.317977802344327	22.738909246452252	14.142135623730951	25.465979411413777	32.078270357400335	16.15549442140351	36.43861226896703	1.1134209441596001	1.1986813712967783	0.9288714839666355	0.6825000955195862	0.4848790322580645	172.0	2.0	35.35533905932738	19.0	170.0	1359.0	14296.0	0.3333333333333333	0.12830957230142567	0.8994708994708994	-1.0	0.30857330198541927	70.49596887339712	25.963435293459217	1.0	0.6402116402116402	95.0	12352.0	182.0	4.3137036826642976E-4	29.410882339705484	0.7619297295365747
13	169	medium	api	A1	1114.0	497.0	108.56854239999988	67.52691188	6.548363564781255E-5	1611.0	178.50966784000002	39.96248240537617	34.132096331752024	39.61507973074481	63.46090975431851	24.698178070456937	25.82789029132759	14.422205101855956	33.156098426501835	24.11220195796731	17.11724276862369	37.06125248398126	0.9562599884029248	1.1708182825032145	0.8167450087629626	0.6219749329525868	0.44614003590664275	169.0	4.0	36.49657518178932	30.0	317.0	1135.0	16717.0	0.15384615384615385	0.2153941651148355	0.9135446685878963	-1.0	0.2746892918297029	50.55414402827343	18.24828759089466	1.0	0.15561959654178675	85.0	15420.0	255.0	5.913821236387312E-4	28.231188426986208	0.7064423110809616
13	172	small	api	A1	1211.0	65.0	112.84062035999992	20.485281360000002	6.425718002425843E-5	1276.0	135.74011527999988	42.190046219457976	35.22782990761707	23.875280853927507	32.00538320808349	6.708203932499369	-1.0	13.0	11.23487747641746	22.76609152772675	18.973665961010276	21.197924426698012	-1.0	1.1976339822832944	-1.0	0.18154172934041832	0.053674649050371594	164.0	7.0	40.80441152620633	80.0	35.0	6190.0	2734.0	0.46153846153846156	0.09012539184952978	0.30434782608695654	0.06701703169975376	-1.0	85.03517649191375	39.879128426937214	1.0	0.46956521739130436	95.0	19063.0	253.0	2.943447624494798E-4	25.019992006393608	0.5930306849214693
13	173	small	api	A1	1074.0	266.0	106.49747459999993	47.627416960000005	6.172617065953453E-5	1340.0	156.12489155999992	41.10960958218893	32.89376840679705	37.25528945357709	56.59217541029106	17.804493814764857	17.728685730826687	12.806248474865697	24.981993515330196	22.283856046379153	17.08800749063506	29.92670236949838	1.0042760126209669	1.2497689250373085	0.8035693579042917	0.4472163977492104	0.24767225325884543	127.0	3.0	36.49657518178932	12.0	156.0	697.0	12106.0	0.0	0.1253731343283582	0.9285714285714286	-1.0	0.13396105962396967	69.84645716041484	32.46424919657298	3.0	0.4226190476190476	87.0	11579.0	181.0	0.001238821932747304	28.635642126552707	0.6965680875490321
14	181	small	api	A1	980.0	206.0	101.6690474799999	40.798989840000004	5.9109366276335846E-5	1186.0	144.46803731999992	37.8549864614954	30.59411708155671	25.7693276243387	38.765519904458756	15.652475842498529	15.753411133319181	12.083045973594572	17.408538784456013	28.2407234598985	17.46424919657298	27.803184852308714	0.9935927977777987	1.2373289400894598	0.8030142717796298	0.40129214201624036	0.21020408163265306	124.0	3.0	36.6742416417845	62.0	147.0	2294.0	7340.0	0.4166666666666667	0.17622259696458684	0.7033492822966507	-1.0	0.1191538408391968	41.79671426950682	18.073606463735025	3.0	0.37799043062200954	86.0	13823.0	240.0	0.0011832466849922938	23.021728866442675	0.6081557812696478
14	182	small	api	A1	915.0	98.0	98.74011527999991	28.142135600000003	4.72271757059707E-5	1013.0	129.29646443999985	36.124783736376884	31.144823004794873	29.98163936884933	41.63353933657019	11.0	10.818925144965988	10.0	15.363413772941895	21.25553899914867	16.278820596099706	23.12500000000001	1.016736861805377	1.1598969026350006	0.8765752020680465	0.28501218091751884	0.10710382513661203	155.0	3.0	34.539832078341085	53.0	72.0	3111.0	4282.0	0.8181818181818182	0.12339585389930899	0.576	-1.0	0.020047861378683106	19.36505818199175	7.3005630797457695	2.0	0.416	123.0	7943.0	69.0	0.0022609352580463538	21.93171219946131	0.6071098545394624
14	186	medium	iso	A1	974.0	271.0	101.56854239999991	48.627416960000005	4.883242037676989E-5	1245.0	152.6101729199999	38.91015291668744	29.966648127543394	17.622297228668273	29.086338119378638	18.027756377319946	17.680275542849234	11.0	14.16082843929642	32.636282704607396	18.110770276274835	29.129893735786766	1.019653587051207	1.298448620315455	0.7852860491341463	0.4787645447199018	0.2782340862422998	126.0	3.0	37.656340767525464	45.0	161.0	2323.0	9530.0	0.16666666666666666	0.16546184738955824	0.7815533980582524	-1.0	0.1848870574699139	47.707525263737416	18.47213595499958	2.0	0.46116504854368934	93.0	15771.0	222.0	3.889064496692779E-4	26.92582403567252	0.6919999541848322
14	187	small	api	A1	993.0	82.0	102.49747459999992	23.313708480000003	5.046957597365051E-5	1075.0	128.22539663999984	39.56008088970496	31.953090617340916	31.258485308574564	43.92414937920873	7.615773105863909	-1.0	13.0	14.282073931427034	20.936941844271374	17.26267650163207	20.588094759871332	-1.0	1.2380674333967476	-1.0	0.22745641852135956	0.08257804632426989	76.0	5.0	37.013511046643494	88.0	51.0	3123.0	2357.0	0.6153846153846154	0.12930232558139534	0.3669064748201439	-1.0	0.00607175240131039	0.0	0.0	0.0	0.2446043165467626	96.0	18697.0	246.0	5.28403844011217E-4	25.0	0.6319501739569484
14	188	medium	api	A1	1013.0	476.0	102.91168815999993	66.94112544	6.715802411940863E-5	1489.0	172.26702716	37.64306044943742	32.28002478313795	28.442928624363333	33.251028000298106	25.0	23.037502582500757	12.649110640673518	22.02265145559889	36.926861364203866	17.26267650163207	40.16472868217056	1.0851870731417717	1.1661410021314778	0.9305796393045626	0.650471551257857	0.4698914116485686	98.0	4.0	36.49657518178932	62.0	324.0	2096.0	13456.0	0.15384615384615385	0.2592343854936199	0.8393782383419689	-1.0	0.24912464854534058	43.98645911002736	19.0	1.0	0.13212435233160622	206.0	21203.0	166.0	0.0013017517225585252	20.396078054371138	0.5418283691828771
14	190	small	api	A1	1216.0	61.0	112.3259017199999	20.0710678	3.263347340469205E-5	1277.0	134.81118307999986	42.43819034784589	35.22782990761707	57.3194452566366	68.1290568347834	7.211102550927978	-1.0	13.601470508735444	21.2308770146636	11.581752298394656	17.46424919657298	22.877476754880668	-1.0	1.2046779622570443	-1.0	0.17868601535941464	0.05016447368421053	114.0	4.0	36.68787265568828	103.0	53.0	4763.0	2447.0	0.8333333333333334	0.12216131558339859	0.33974358974358976	0.02525274878030743	-1.0	14.422205101855956	7.211102550927978	1.0	0.15384615384615385	98.0	18744.0	252.0	3.771781292627986E-4	29.154759474226502	0.6869934659149848
14	191	small	api	A1	795.0	51.0	90.66904747999993	19.899494920000002	7.853077716222645E-5	846.0	112.56854239999988	34.713109915419565	27.65863337187866	18.366982331061713	33.36636600105956	7.0710678118654755	-1.0	12.041594578792296	8.613460468639376	20.282997806044353	15.264337522473747	15.661105746279828	-1.0	1.2550551377102166	-1.0	0.21947396022208676	0.06415094339622641	137.0	7.0	32.202484376209235	63.0	44.0	4127.0	3036.0	0.7	0.12647754137115838	0.411214953271028	-1.0	0.0031955561349522113	5.656854249492381	2.8284271247461903	1.0	0.24299065420560748	103.0	12873.0	199.0	7.786202526670778E-4	18.681541692269406	0.5381696349819428
15	193	small	api	A1	1037.0	189.0	104.59797967999994	36.970562720000004	8.053822631495778E-5	1226.0	143.98275595999993	39.05124837953327	32.0624390837628	43.09876353538556	59.24560592044138	14.422205101855956	16.2516760220403	13.038404810405298	24.070933427384443	19.524403566571507	17.029386365926403	28.010067759802894	0.887428784717143	1.2179749730677782	0.7286100325049611	0.35345388919657217	0.18225650916104147	112.0	4.0	35.805027579936315	72.0	131.0	3777.0	8384.0	0.5833333333333334	0.16557911908646003	0.645320197044335	-1.0	0.08576989526002445	90.72997788597908	41.59884779363894	3.0	0.43842364532019706	76.0	12234.0	209.0	6.335696634504593E-4	27.073972741361768	0.693293399438447
15	196	small	api	A1	848.0	190.0	91.66904747999992	39.627416960000005	1.0694439137645538E-4	1038.0	133.29646443999988	35.73513677041127	28.460498941515414	33.804888573700026	48.87348972434458	15.231546211727817	15.457149156309455	13.416407864998739	20.2881551750573	23.08462691922917	15.620499351813308	26.933831715860162	0.9854046213632124	1.2556047188014798	0.7848048088763292	0.43228786650854856	0.2240566037735849	88.0	4.0	32.802438933713454	36.0	88.0	3715.0	9204.0	0.23076923076923078	0.11946050096339114	0.7096774193548387	-1.0	0.12859870303356274	50.92382495984718	20.888587231496516	2.0	0.47580645161290325	94.0	11252.0	155.0	3.6458954258285925E-4	24.331050121192877	0.6808718902494592
15	197	small	api	A1	938.0	150.0	99.25483391999991	35.041630520000005	5.980133132029058E-5	1088.0	136.7106779999999	37.64306044943742	30.083217912982647	26.565051177077976	44.39871704204862	12.529964086141668	14.626855415694338	12.529964086141668	16.257976707872764	23.33526958554013	16.97056274847714	23.237387941571825	0.8566410024602591	1.2512976689635409	0.684602092458001	0.3530470923788337	0.15991471215351813	114.0	4.0	35.0	65.0	111.0	4593.0	9426.0	0.5833333333333334	0.16176470588235295	0.6306818181818182	-1.0	0.06603832704760826	65.50953349225725	27.19803902718557	6.0	0.6022727272727273	74.0	9287.0	154.0	9.913155937929144E-4	21.18962010041709	0.5629090686948588
15	199	small	api	A1	962.0	184.0	99.66904747999993	37.213203400000005	4.168384191636581E-5	1146.0	139.29646443999988	37.21558813185679	31.38470965295043	18.131799379207877	20.01087058668523	14.212670403551895	15.480021552114875	12.806248474865697	9.995811397148538	29.18618684477421	16.278820596099706	29.210571216139808	0.9181298847487822	1.1857872366315871	0.7742787714235083	0.3733677038246742	0.19126819126819128	117.0	4.0	36.124783736376884	14.0	126.0	950.0	10546.0	0.2727272727272727	0.12216404886561955	0.9	-1.0	0.12669619896581602	43.03495524929397	18.552643560666496	3.0	0.42857142857142855	96.0	13098.0	162.0	7.282605993767898E-4	24.20743687382041	0.6504649822556124
15	206	small	api	A1	841.0	89.0	94.25483391999994	24.899494920000002	1.1212065933161439E-4	930.0	121.98275595999986	33.734255586866	29.614185789921695	6.530683107430264	18.316324190113278	9.055385138137417	12.48788676762857	11.0	4.802240250502893	25.562073709202647	17.11724276862369	15.280962420606883	0.725133507905519	1.1391248716466973	0.6365706920763479	0.26417207356318495	0.10582639714625446	75.0	4.0	34.36568055487916	54.0	67.0	3543.0	6132.0	0.75	0.13010752688172042	0.5537190082644629	-1.0	0.0747158919537979	73.60093539496229	36.099019513592786	1.0	0.2892561983471074	132.0	9684.0	108.0	0.004416983967761729	23.194827009486403	0.6875748880765881
15	207	small	api	A1	1095.0	63.0	107.0832610399999	20.727922040000003	1.2709561225638348E-4	1158.0	130.22539663999984	40.049968789001575	34.0147027033899	62.12070129578823	71.19219887296539	7.280109889280518	-1.0	13.152946437965905	21.52311290281755	9.143105048188641	16.55294535724685	22.737154799129733	-1.0	1.1774310990820507	-1.0	0.19356827424463	0.057534246575342465	85.0	5.0	34.17601498127012	44.0	35.0	2771.0	2739.0	0.5	0.06822107081174439	0.4430379746835443	-1.0	0.014576141469817165	12.7183472062349	6.35917360311745	1.0	0.2911392405063291	98.0	10707.0	152.0	9.706105326694415E-4	24.08318915758459	0.601328537469379
16	209	medium	N	A1	1069.0	351.0	105.49747459999992	56.11269832000001	3.768018610355883E-5	1420.0	164.02438647999998	40.049968789001575	33.06055050963308	57.32472743413737	70.0287510481942	20.615528128088304	20.29506844351374	13.0	33.85770428795893	16.000943476299998	17.204650534085253	36.024041419700694	1.015790027289954	1.2114126404922367	0.838516945701677	0.531886649730287	0.3283442469597755	58.0	4.0	35.22782990761707	-1.0	-1.0	-1.0	-1.0	-1.0	-1.0	-1.0	-1.0	-1.0	-1.0	-1.0	-1.0	-1.0	82.0	12992.0	213.0	0.0014820558500612017	26.0	0.649189020270599
16	210	small	api	A1	841.0	111.0	92.18376611999994	28.556349160000003	5.6702083461852E-5	952.0	123.15432883999988	34.23448553724738	29.154759474226502	26.025389464350667	34.47608835795273	10.63014581273465	13.56990112951174	12.041594578792296	13.31990222268328	22.980810409096186	16.64331697709324	23.530808206830088	0.7833620681005754	1.1742331665439214	0.6671265047011209	0.30977633440173036	0.13198573127229488	55.0	5.0	33.28663395418648	36.0	46.0	2888.0	5199.0	0.5	0.0861344537815126	0.5609756097560976	-1.0	0.043042289659166316	23.11970628709045	9.385164807134505	3.0	0.47560975609756095	101.0	11240.0	173.0	0.0012432970099851915	19.313207915827967	0.5641448268534677
16	216	small	api	A1	1247.0	149.0	117.88225087999984	36.213203400000005	6.015388841339374E-5	1396.0	156.50966783999996	41.86884283091664	35.4682957019364	41.956264112341245	44.554704979914845	13.038404810405298	14.18282976270828	10.04987562112089	22.427178219184672	23.767705307418428	20.024984394500787	31.96621962655503	0.919309124381364	1.180458265679532	0.7787730842412822	0.3071980992020913	0.11948676824378508	49.0	3.0	40.607881008493905	143.0	118.0	6519.0	5878.0	0.7272727272727273	0.18696275071633237	0.4521072796934866	-1.0	0.0025279236531206913	44.70533973210638	16.290612269158363	3.0	0.2222222222222222	128.0	13653.0	163.0	0.0010510092338048248	29.732137494637012	0.7101256085511471
16	219	small	api	A1	965.0	137.0	100.15432883999989	32.384776280000004	6.989080152495295E-5	1102.0	134.95331867999982	36.87817782917155	31.240998703626616	33.476278296102635	50.063616853030055	12.165525060596439	13.675316140732996	12.165525060596439	18.22215845676712	21.510195828726523	16.1245154965971	23.76521174628143	0.889597354488974	1.180441706714406	0.7536139645260787	0.32334874243664335	0.14196891191709846	64.0	3.0	34.785054261852174	27.0	102.0	1976.0	8582.0	0.6153846153846154	0.11705989110707804	0.7906976744186046	-1.0	0.07622767615649606	26.491714377302042	11.0	3.0	0.4108527131782946	83.0	13695.0	189.0	4.895403180279418E-4	24.08318915758459	0.6530471562110153
16	224	small	api	A1	797.0	84.0	90.25483391999994	23.727922040000003	1.1047725224697573E-4	881.0	115.98275595999985	32.57299494980466	28.460498941515414	35.78897345918335	47.623577892783544	8.06225774829855	14.53040190337776	12.083045973594572	15.165937328184263	17.708754896942924	15.811388300841896	20.529666637420025	0.5548544219155	1.1444983806060525	0.4848014041065615	0.26289918234221066	0.1053952321204517	46.0	3.0	31.78049716414141	71.0	52.0	4391.0	3516.0	0.5833333333333334	0.13961407491486946	0.42276422764227645	0.004412647753416069	-1.0	29.13846132482012	10.0	2.0	0.4878048780487805	80.0	11685.0	185.0	8.314755299596391E-4	20.396078054371138	0.6261652662213505
17	230	small	api	A1	1040.0	259.0	104.3969695199999	47.455844080000006	5.0922196361157916E-5	1299.0	154.2670271599999	38.28837943815329	32.64965543462902	28.385575510873622	47.4734420086981	17.11724276862369	20.316133981888832	12.041594578792296	21.3903020189956	27.38160596487649	18.439088914585774	29.024889912014086	0.8425442942974855	1.1727039360281795	0.7184629201050448	0.4545710885880517	0.24903846153846154	135.0	4.0	37.64306044943742	63.0	199.0	1822.0	7221.0	0.0	0.201693610469592	0.7595419847328244	-1.0	0.1363286931828219	28.821869724335514	11.0	1.0	0.1297709923664122	128.0	11892.0	179.0	9.02334885257006E-4	21.633307652783937	0.5650097489168464
17	237	small	api	A1	998.0	55.0	99.25483391999992	20.727922040000003	3.80934827098518E-5	1053.0	121.98275595999985	38.01315561749642	33.015148038438355	58.31763397294938	73.07248693585295	6.324555320336759	-1.0	14.317821063276353	19.78262493035108	9.904544411531507	15.811388300841896	20.678546090840186	-1.0	1.1513852845136139	-1.0	0.20883539089599254	0.05511022044088176	135.0	3.0	33.421549934136806	57.0	18.0	3659.0	1119.0	0.6428571428571429	0.07122507122507123	0.24	0.052707426785667075	-1.0	16.60181429023674	5.0	1.0	0.6266666666666667	111.0	14616.0	171.0	4.467479840371909E-4	23.194827009486403	0.6101789402301148
17	238	small	api	A1	1168.0	41.0	110.42640679999992	18.899494920000002	8.714494172564991E-5	1209.0	131.74011527999988	42.42640687119285	34.36568055487916	55.619655276155115	67.16634582208245	5.830951894845301	-1.0	13.892443989449804	18.809040379562163	11.87230962437824	16.278820596099706	20.408331631958553	-1.0	1.2345574476094363	-1.0	0.171150139424803	0.0351027397260274	123.0	7.0	36.61966684720111	175.0	28.0	8035.0	1161.0	0.6923076923076923	0.16790736145574855	0.13793103448275862	0.08668485376844393	-1.0	14.142135623730951	7.0710678118654755	1.0	0.15270935960591134	72.0	9734.0	186.0	8.006720530203136E-4	27.16615541441225	0.6403124237432848
17	239	small	api	A1	957.0	155.0	101.25483391999994	34.798989840000004	3.974628345669053E-5	1112.0	138.4680373199999	38.01315561749642	31.0	23.568832723766832	40.79684262127532	14.212670403551895	13.755277411818398	10.816653826391969	16.204916166351417	27.0	17.08800749063506	24.801713792033905	1.0332521822744563	1.2262308263708523	0.8426245369580743	0.34367731882799996	0.1619644723092999	136.0	3.0	36.138621999185304	77.0	126.0	2030.0	3501.0	0.8	0.18255395683453238	0.6206896551724138	-1.0	0.04646487738703665	0.0	0.0	0.0	0.0	92.0	14022.0	221.0	3.309677599880939E-4	24.020824298928627	0.6319081883292135
17	241	large	api	A1	929.0	467.0	96.84062035999993	66.52691188	3.108248483037239E-5	1396.0	165.78174579999995	36.124783736376884	31.144823004794873	34.388761908963254	32.106255955117845	25.0	22.408124473280047	12.806248474865697	22.671416000071012	34.80514240948211	16.401219466856727	42.65624999999999	1.1156667765662658	1.1598969026350006	0.9618671918441589	0.6869732105462532	0.5026910656620022	102.0	3.0	34.48187929913333	34.0	237.0	1469.0	12904.0	0.0	0.19412607449856734	0.8745387453874539	-1.0	0.3126316586693543	65.62257126513144	27.829644807877056	3.0	0.25830258302583026	89.0	12662.0	207.0	5.766517723820291E-4	22.561028345356956	0.6245304749779992
17	243	medium	iso	A1	1080.0	414.0	105.74011527999991	59.455844080000006	7.995226707393912E-5	1494.0	168.02438647999995	39.21734310225516	33.83784863137726	36.96560320189906	58.83145402403855	22.02271554554524	22.544227865377824	12.806248474865697	29.502253556117825	25.178905706492074	18.027756377319946	34.47940715317435	0.9768671465287354	1.1589786197544953	0.8428689967858628	0.5622827620582868	0.38333333333333336	119.0	4.0	37.0	75.0	268.0	2594.0	12298.0	0.7272727272727273	0.22958500669344042	0.7813411078717201	-1.0	0.11042328906574377	48.858456147933566	17.46424919657298	3.0	0.1924198250728863	90.0	13693.0	205.0	6.088052924833204E-4	26.248809496813376	0.6693163641497163
18	247	medium	iso	A1	992.0	456.0	100.66904747999993	65.76955256000001	3.851363501893217E-5	1448.0	168.8528136	38.0	32.0	37.56859202882748	46.636577041616704	24.758836806279895	22.00454144537114	13.45362404707371	28.0	30.0	16.401219466856727	38.51374614310206	1.1251694050406194	1.1875	0.9475110779289426	0.6533244746660243	0.4596774193548387	118.0	3.0	34.9857113690718	14.0	188.0	609.0	11988.0	0.09090909090909091	0.13950276243093923	0.9306930693069307	-1.0	0.26496582596291507	47.956489295373984	17.804493814764857	2.0	0.4603960396039604	129.0	14978.0	135.0	0.002503515773229316	24.08318915758459	0.6337681357259103
18	249	medium	iso	A1	982.0	270.0	102.56854239999988	50.041630520000005	7.864499605640141E-5	1252.0	155.4386000399999	39.824615503479755	29.832867780352597	36.86989764584402	54.40860743046886	18.681541692269406	19.73755531888428	10.770329614269007	25.16031824368645	23.732213919651276	17.0	30.940338472155272	0.9464972429688638	1.3349241446277433	0.7090269861234728	0.48788477781858447	0.27494908350305497	178.0	4.0	36.138621999185304	17.0	98.0	1189.0	7286.0	0.18181818181818182	0.09185303514376997	0.8521739130434782	-1.0	0.18327522660930165	60.06039656148512	27.77032961426901	4.0	0.5478260869565217	88.0	14539.0	216.0	3.6830756950889177E-4	23.706539182259394	0.5952735232355976
18	250	small	api	A1	988.0	90.0	101.91168815999993	25.313708480000003	9.563625801775463E-5	1078.0	129.63961019999988	37.57658845611187	31.304951684997057	18.49128683771815	31.541315391384984	9.055385138137417	13.167985426949794	11.180339887498949	10.165904242375875	23.70232056149777	17.11724276862369	19.433466981845463	0.687681892448372	1.2003400878628574	0.5729058784271327	0.24838866804225473	0.09109311740890688	139.0	3.0	36.345563690772494	73.0	44.0	5427.0	3742.0	0.6666666666666666	0.10853432282003711	0.37606837606837606	-1.0	6.535655197887261E-4	33.002209185686425	10.816653826391967	2.0	0.5128205128205128	100.0	10212.0	120.0	4.206913347621322E-4	20.615528128088304	0.5486269237072043
18	252	large	api	B	907.0	519.0	97.91168815999993	69.35533899999999	8.3607753061777E-5	1426.0	169.68124071999995	34.92849839314596	30.59411708155671	35.041929401538994	41.85097958115239	25.059928172283335	25.123731847753522	12.529964086141668	25.99596437784962	32.75139456807673	16.15549442140351	38.96303900759125	0.9974604220480927	1.1416736851740095	0.8736825898689814	0.7083458604723953	0.5722160970231532	114.0	4.0	34.20526275297414	36.0	367.0	1186.0	15404.0	0.16666666666666666	0.2826086956521739	0.9106699751861043	-1.0	0.2851130443181231	50.398525801935314	20.591260281974	2.0	0.08933002481389578	250.0	18194.0	133.0	0.00810726351117086	27.018512172212592	0.7735377532723953
18	254	small	api	A1	1009.0	165.0	103.08326103999993	35.798989840000004	4.3327744799387075E-5	1174.0	141.29646443999988	38.63935817272331	31.575306807693888	25.129177954815162	33.05734029915857	13.0	15.831123815793203	12.083045973594572	14.596515746427295	26.66640755474248	17.46424919657298	26.759124087591275	0.8211672242138072	1.2237207514103439	0.6710413493171609	0.3472822791870034	0.1635282457879088	147.0	3.0	36.87817782917155	121.0	120.0	7897.0	8751.0	0.6666666666666666	0.20528109028960817	0.4979253112033195	-1.0	0.03934437443161586	41.98461423302875	14.819145939191106	4.0	0.42738589211618255	102.0	15011.0	188.0	2.8719364632866803E-4	25.0	0.6470086767033375
18	256	medium	E	A1	1128.0	462.0	108.3259017199999	65.52691188	3.8640872683990206E-5	1590.0	176.26702715999997	41.012193308819754	33.015148038438355	51.736011214119344	72.34261426439166	25.0	23.253666613802437	13.601470508735444	37.08653152361168	17.628271704927638	17.204650534085253	38.92016376663255	1.0750992699431328	1.242223516946546	0.865463626534608	0.6049052981748866	0.4095744680851064	97.0	3.0	35.608987629529715	173.0	329.0	2549.0	6468.0	0.35714285714285715	0.31572327044025156	0.6553784860557769	-1.0	0.19193732152091444	0.0	0.0	0.0	0.0	137.0	19647.0	157.0	0.001765940078683525	28.0	0.682723788731839
18	257	small	api	A1	1243.0	147.0	114.91168815999991	33.798989840000004	3.0440275702677725E-5	1390.0	150.71067799999992	41.43669871020132	37.33630940518894	58.38208601853712	64.74683660542611	12.727922061357855	13.90284071944795	12.041594578792296	26.76371512499317	14.891670035355128	17.804493814764857	29.591751710787978	0.9154907488477112	1.109823101702776	0.8248979025964542	0.294130130548071	0.11826226870474658	124.0	4.0	38.07886552931954	159.0	123.0	5965.0	4680.0	0.9	0.20287769784172663	0.43617021276595747	-1.0	9.10261496812086E-5	30.994566253496274	13.345230764828106	2.0	0.22695035460992907	111.0	14603.0	169.0	9.857478742454722E-4	30.886890422961002	0.7453994016023517
18	262	large	api	A1	1048.0	564.0	103.63961019999988	72.35533899999999	9.316666531434207E-5	1612.0	178.40916275999996	40.0	31.622776601683793	36.74056202012119	36.62574097240096	28.160255680657446	25.071547761409402	13.341664064126334	27.4	35.733737559902686	17.72004514666935	45.92803605059607	1.1231957415888876	1.2649110640673518	0.8879642004056988	0.6981436813624765	0.5381679389312977	113.0	3.0	36.6742416417845	98.0	351.0	3625.0	14824.0	0.42857142857142855	0.27853598014888337	0.7817371937639198	-1.0	0.2710939711962285	70.63943393460951	29.44108342796199	2.0	0.13140311804008908	84.0	13661.0	209.0	4.810604595471717E-4	28.600699292150182	0.7150174823037545
[truncated: 27 more columns]
