# Supplementary material for: Exploiting Single-Cell Quantitative Data to Map Genetic Variants Having Probabilistic Effects
Source: PLoS Genet. 2016 Aug 1;12(8):e1006213. doi: 10.1371/journal.pgen.1006213 (PMC4968810; doi:10.1371/journal.pgen.1006213)
Supplement: S1 Dataset — (ZIP) [file pgen.1006213.s007.zip › data/2014-10-07_morpho/segregants/gaelA6-2_C.xls]

image_number	cell_id	Cgroup	Agroup	C11-1_C	C11-2_C	C12-1_C	C12-2_C	C13_C	C101_C	C102_C	C103_C	C104_C	C105_C	C106_C	C107_C	C108_C	C109_C	C110_C	C111_C	C112_C	C113_C	C114_C	C115_C	C116_C	C117_C	C118_C	C126_C	C127_C	C128_C	A7-1_C	A7-2_C	A8-1_C	A8-2_C	A9_C	A101_C	A102_C	A103_C	A104_C	A120_C	A121_C	A122_C	A123_C	D14-1_C	D14-2_C	D14-3_C	D15-1_C	D15-2_C	D15-3_C	D16-1_C
1	3	large	iso	959.0	530.0	99.56854239999991	71.18376611999997	5.8992666576713545E-5	1489.0	172.75230851999999	38.28837943815329	31.240998703626616	26.565051177077976	42.393621386427895	25.179356624028344	25.145011264596054	13.038404810405298	24.472177035163465	33.16155190262006	17.08800749063506	36.29701101033009	1.0013658915906174	1.225581160236999	0.817053920278096	0.7149222475712372	0.5526590198123045	180.0	3.0	36.24913792078372	36.0	280.0	1840.0	17374.0	0.21428571428571427	0.2122229684351914	0.8860759493670886	-1.0	0.19467431531154747	138.49634482501426	54.15107866135623	5.0	0.40822784810126583	126.0	68.0	194.0	8489.0	5542.0	14031.0	89.0
2	11	large	E	1075.0	674.0	104.39696951999989	81.18376611999997	3.358688722412018E-5	1749.0	188.40916276000002	39.05124837953327	34.20526275297414	41.33221194446857	46.24924267869724	29.068883707497267	27.219658386522557	14.035668847618199	32.52136750295558	32.10032350663727	17.26267650163207	45.02131988844089	1.0679371245118319	1.1416736851740092	0.9354136285878055	0.7776448539959502	0.6269767441860465	139.0	3.0	36.87817782917155	180.0	174.0	13472.0	11247.0	0.6666666666666666	0.20240137221269297	0.4915254237288136	-1.0	0.003320799030656936	155.35556509696505	53.779368815425826	7.0	0.5169491525423728	122.0	101.0	223.0	9580.0	9455.0	19035.0	87.0
2	13	large	F	978.0	651.0	101.7401152799999	78.01219323999996	9.49464733350952E-5	1629.0	182.16652208000002	39.21734310225516	30.083217912982647	20.224859431168056	33.89344925623482	27.892651361962706	28.526088080156715	13.601470508735444	21.8270778254424	38.85887485113449	18.0	39.14116322268867	0.9777944765362118	1.3036285950423743	0.7500560207521596	0.7667790922518801	0.6656441717791411	109.0	3.0	37.05401462729781	79.0	121.0	7412.0	9034.0	0.35714285714285715	0.12277470841006753	0.605	3.9835927036443964E-4	-1.0	114.52096817121597	46.17489551769789	3.0	0.775	71.0	57.0	128.0	10003.0	7326.0	17329.0	185.0
2	17	large	iso	1080.0	702.0	109.15432883999988	83.84062035999997	4.712692141177105E-5	1782.0	195.82337632000002	42.15447781671598	31.38470965295043	28.141601232261735	49.713780492726045	30.4138126514911	28.11431542250325	11.661903789690601	31.69295574740155	35.654304671727445	18.110770276274835	41.54688517627005	1.0817909735460707	1.3431533470551988	0.805411367151671	0.7680924911635421	0.65	123.0	3.0	39.11521443121589	71.0	105.0	5013.0	9637.0	0.5454545454545454	0.09876543209876543	0.5965909090909091	-1.0	0.08781388037841674	157.68573687560132	59.80078220889453	2.0	0.8977272727272727	84.0	78.0	162.0	12521.0	12248.0	24769.0	139.0
2	19	large	E	1320.0	724.0	117.7401152799999	83.35533899999997	2.6218385619581435E-5	2044.0	203.92388140000003	41.773197148410844	37.656340767525464	49.96974072811031	56.04094018032373	29.698484809834994	29.774307911156978	14.142135623730951	39.187807296245595	28.839764508838257	19.209372712298546	47.24627758377055	0.9974534050783571	1.1093270428558402	0.8991517979319456	0.7079603990685004	0.5484848484848485	100.0	3.0	39.96248240537617	175.0	176.0	10900.0	11584.0	0.8181818181818182	0.17172211350293543	0.5014245014245015	-1.0	0.015012941432396003	155.6226574327227	57.031150930409595	3.0	0.4757834757834758	104.0	83.0	187.0	12826.0	11619.0	24445.0	174.0
3	21	large	F	1105.0	724.0	108.15432883999989	85.25483391999995	3.25275934661175E-5	1829.0	195.82337632000005	42.37924020083418	31.953090617340916	25.630237965098615	45.0	29.966648127543394	29.51912907854469	12.529964086141668	29.023644458255035	37.55505263546434	18.110770276274835	41.045631622359	1.0151603066543033	1.3262954969944285	0.7654103545965427	0.7882701953254526	0.6552036199095023	155.0	3.0	39.20459156782532	60.0	85.0	4285.0	7731.0	0.5	0.07927829414980864	0.5862068965517241	-1.0	0.07148207195261862	155.02374800004722	64.64952833729092	1.0	0.7793103448275862	84.0	75.0	159.0	12058.0	12605.0	24663.0	182.0
3	24	large	E	958.0	667.0	98.15432883999992	79.42640679999997	4.2510592691461364E-5	1625.0	180.40916276000002	37.44329045369811	32.449961479175904	14.651358571822172	17.610111563586244	28.160255680657446	30.05961030092706	13.601470508735444	12.659143848111913	43.26661530556787	16.76305461424021	41.84313853489539	0.9368137310745165	1.153877808999144	0.8118829600225127	0.8091992247175558	0.6962421711899791	111.0	3.0	35.34119409414458	77.0	115.0	4364.0	6196.0	0.6428571428571429	0.11815384615384615	0.5989583333333334	-1.0	0.15689090005971035	123.22159403151215	49.56364114811801	1.0	0.65625	78.0	85.0	163.0	7516.0	10071.0	17587.0	151.0
3	29	large	F	1031.0	663.0	103.3259017199999	79.42640679999998	6.075201172971111E-5	1694.0	185.58073564000003	39.44616584663204	31.38470965295043	33.83200558288968	51.50305594488168	27.85677655436824	28.683187908949378	13.0	31.2831418089614	31.6396108481013	17.029386365926403	39.97123519545397	0.9711883017604437	1.2568593523032248	0.7727104070799313	0.7686979303140802	0.6430649854510184	137.0	3.0	36.49657518178932	215.0	364.0	5857.0	10762.0	0.7692307692307693	0.3417945690672963	0.6286701208981001	-1.0	0.03562627100781613	0.0	0.0	0.0	0.017271157167530225	94.0	87.0	181.0	9707.0	10108.0	19815.0	145.0
3	32	large	E	1051.0	755.0	102.3259017199999	85.59797967999995	4.4675582126388057E-5	1806.0	190.75230852000004	38.07886552931954	33.61547262794322	29.357753542791272	29.93151184050779	32.0	28.098752175471986	14.0	24.265428792476726	42.95640926969028	17.0	48.63157894736842	1.1388406075887418	1.1327779308884707	1.0053520434455463	0.8365230918191808	0.7183634633682208	102.0	4.0	36.87817782917155	86.0	94.0	4363.0	4860.0	0.3333333333333333	0.09966777408637874	0.5222222222222223	-1.0	0.08070536117045925	86.36537664664434	36.41978627704012	2.0	0.3	84.0	84.0	168.0	9619.0	8311.0	17930.0	154.0
3	34	large	F	1137.0	741.0	105.6690474799999	83.01219323999996	3.4561195941992723E-5	1878.0	191.09545427999998	38.47076812334269	37.48332962798263	26.565051177077997	26.338586824736815	29.410882339705484	30.594035817560517	15.811388300841896	20.74302227191045	41.91196501463395	17.204650534085253	46.75275718542822	0.9613273160523687	1.0263434039921284	0.9366526956895039	0.7855866520961284	0.6517150395778364	91.0	4.0	36.89173349139343	108.0	170.0	5302.0	8600.0	0.5714285714285714	0.14802981895633652	0.6115107913669064	-1.0	0.08751972599611814	80.35653141612147	30.942243542145693	3.0	0.37050359712230213	78.0	101.0	179.0	8661.0	9230.0	17891.0	178.0
4	44	large	E	1198.0	832.0	107.98275595999986	88.25483391999995	4.5595815375548526E-5	2030.0	198.65180344000007	41.182520563948	36.71511950137164	50.93741609948152	64.63678188737413	31.064449134018133	33.035255855426215	18.027756377319946	41.47390632265518	24.40411503948738	17.26267650163207	45.89799231912022	0.9403423200342985	1.1216774212708056	0.8383357837130543	0.8173048847974602	0.6944908180300501	110.0	4.0	37.36308338453881	124.0	77.0	9092.0	6332.0	0.42105263157894735	0.09901477832512315	0.38308457711442784	0.0054748712980137015	-1.0	62.91138676411746	19.70820393249937	1.0	0.40298507462686567	95.0	76.0	171.0	8968.0	6715.0	15683.0	147.0
4	46	large	iso	1048.0	753.0	101.1543288399999	84.84062035999996	4.8677910196468775E-5	1801.0	188.40916276000002	39.05124837953327	32.64965543462902	33.78936687112331	39.80557109226519	30.0	30.633417675602036	16.0	28.29615046517001	36.57006434235182	16.1245154965971	44.20000000000001	0.9793226572917941	1.1960692344126416	0.8187842552214077	0.83872456406879	0.7185114503816794	108.0	3.0	35.90264614203248	146.0	460.0	6167.0	18777.0	0.5294117647058824	0.3364797334813992	0.759075907590759	-1.0	0.07621965972692613	76.29173784415454	27.23606797749979	3.0	0.12871287128712872	66.0	74.0	140.0	7963.0	9526.0	17489.0	182.0
5	49	large	F	1015.0	749.0	103.98275595999989	86.01219323999996	9.218540509555154E-5	1764.0	192.40916276000004	39.66106403010388	31.064449134018133	29.725412803123675	46.41442321140215	31.78049716414141	29.55213984967931	13.601470508735444	31.895261282950678	37.30953009982075	18.027756377319946	44.03321896236461	1.075404262628592	1.27673482504062	0.842308239374905	0.8271774723213448	0.7379310344827587	149.0	4.0	37.48332962798263	42.0	126.0	3163.0	11513.0	0.42857142857142855	0.09523809523809523	0.75	-1.0	0.049422924178094844	86.0452269836346	34.8309518948453	1.0	0.5892857142857143	73.0	71.0	144.0	10722.0	9497.0	20219.0	230.0
5	51	large	iso	1038.0	564.0	102.3259017199999	73.59797967999998	6.484394163395683E-5	1602.0	178.75230852	37.73592452822641	33.28663395418648	21.997403406642164	36.40408856307903	26.076809620810597	26.58858900673566	15.033296378372908	21.941956116131653	36.7114320325053	17.26267650163207	36.97191501032735	0.9807519163278873	1.1336659807706495	0.8651154157957412	0.7192507316611805	0.5433526011560693	126.0	4.0	36.87817782917155	56.0	231.0	3442.0	16288.0	0.125	0.17915106117353308	0.8048780487804879	-1.0	0.2320998568592263	133.132142685852	55.778407574761076	2.0	0.3170731707317073	189.0	25.0	214.0	16363.0	1774.0	18137.0	162.0
5	52	large	iso	1035.0	549.0	103.7401152799999	73.01219323999999	5.38160074717198E-5	1584.0	179.58073564	37.57658845611187	33.1058907144937	25.20112364547508	29.437518444533907	27.073972741361768	24.68171003487207	12.165525060596439	20.544707002916688	39.02628722912943	17.0	41.802213912662566	1.0969245122444815	1.1350423639156433	0.9664172431946384	0.7037990370739066	0.5304347826086957	146.0	4.0	36.22154055254967	12.0	211.0	762.0	16690.0	0.0	0.1407828282828283	0.9461883408071748	-1.0	0.29283466009551656	86.64421293731138	31.005076685393057	5.0	0.6188340807174888	255.0	72.0	327.0	15825.0	3696.0	19521.0	63.0
5	53	large	F	1138.0	741.0	108.81118307999988	84.66904747999995	3.830132159809457E-5	1879.0	196.30865768000007	40.496913462633174	34.132096331752024	29.725412803123675	40.499886291579344	30.265491900843113	29.74218561031553	14.142135623730951	28.59477182300562	38.93695796128622	18.027756377319946	44.02944676027177	1.0175947490000898	1.186476009824224	0.8576614618199032	0.7781281765657284	0.6511423550087874	151.0	3.0	38.2099463490856	115.0	86.0	11231.0	9274.0	0.6666666666666666	0.10697179350718468	0.42786069651741293	0.004453173683127193	-1.0	91.02110275534969	37.81351784596379	5.0	0.5671641791044776	105.0	78.0	183.0	15540.0	12251.0	27791.0	227.0
5	56	large	iso	1115.0	668.0	103.5685423999999	77.59797967999997	2.53072517523689E-5	1783.0	183.58073564000003	40.0	34.20526275297414	39.09385888622951	53.13010235415598	28.0	28.68888140135073	17.0	32.8	30.0830900622311	16.492422502470642	40.99999999999999	0.9759878612305081	1.1694106924093721	0.8345980309275699	0.7492427515326318	0.5991031390134529	105.0	4.0	36.76955262170047	49.0	283.0	2167.0	14239.0	0.5555555555555556	0.1862030286034773	0.8524096385542169	-1.0	0.2625934515137928	86.1369287355117	31.404427728305667	4.0	0.3102409638554217	92.0	88.0	180.0	9794.0	8537.0	18331.0	164.0
5	57	large	api	937.0	617.0	95.32590171999993	74.18376611999997	7.757226881384372E-5	1554.0	171.92388139999997	36.05551275463989	31.622776601683793	33.69006752597977	46.68468431789631	26.68332812825267	28.623508277233505	15.524174696260024	27.735009811261456	30.294619984413075	15.0	38.11904018321808	0.932217248487181	1.140175425099138	0.8176086135220156	0.7782120575989872	0.6584845250800427	130.0	3.0	33.54101966249684	87.0	252.0	3702.0	11409.0	0.4375	0.21814671814671815	0.7433628318584071	-1.0	0.2207768129253016	69.59500588612478	25.769728648009426	3.0	0.2182890855457227	95.0	106.0	201.0	10047.0	11822.0	21869.0	141.0
6	61	large	F	1087.0	728.0	104.5685423999999	84.01219323999996	5.005343336140245E-5	1815.0	190.99494920000004	39.11521443121589	34.132096331752024	25.29554640032657	36.16257827729976	31.064449134018133	28.209995087543284	14.142135623730951	25.616630627502175	41.04640940839879	17.11724276862369	43.41224272285381	1.1011859107956843	1.1459950789728737	0.9608993363066177	0.8034174648684789	0.6697332106715731	147.0	3.0	37.48332962798263	87.0	43.0	9236.0	3949.0	0.6666666666666666	0.07162534435261708	0.33076923076923076	0.013674125534750682	-1.0	148.17068932667414	58.80584360149872	4.0	0.9692307692307692	85.0	68.0	153.0	11654.0	9426.0	21080.0	183.0
7	75	large	F	1047.0	723.0	102.3259017199999	82.42640679999997	6.0803215301682326E-5	1770.0	187.58073564000003	39.0	33.24154027718932	24.616966170563046	35.753887254436734	30.805843601498726	28.717575764732132	14.560219778561036	25.0	41.12324484969937	17.029386365926403	42.78589389097048	1.0727174136798545	1.1732308333125643	0.9143276695610576	0.8055282720649554	0.6905444126074498	116.0	3.0	36.49657518178932	83.0	83.0	8052.0	6929.0	0.6	0.09378531073446328	0.5	0.0316436581320271	-1.0	66.5739715278888	24.124640552386868	1.0	0.46987951807228917	118.0	70.0	188.0	14099.0	8328.0	22427.0	161.0
7	76	large	E	1066.0	593.0	101.81118307999989	72.59797967999997	3.5582294836236676E-5	1659.0	177.23758987999997	38.28837943815329	33.301651610693426	40.41125958890452	49.236394799058836	26.0	27.59456174618032	15.0	30.557574312850857	29.57811256675656	17.11724276862369	40.344827586206904	0.9422146377664055	1.1497441594115587	0.8194993904110222	0.7130648862311604	0.5562851782363978	92.0	3.0	36.138621999185304	23.0	426.0	309.0	7796.0	0.375	0.2706449668474985	0.9487750556792873	-1.0	0.2497599779583345	0.0	0.0	0.0	0.0	74.0	71.0	145.0	8696.0	10015.0	18711.0	157.0
7	81	large	iso	1277.0	767.0	112.81118307999988	84.84062035999995	5.0029286951683184E-5	2044.0	200.06601700000007	42.5205832509386	36.87817782917155	50.64824737373527	66.89587894652091	29.966648127543394	31.213279681868073	17.46424919657298	41.67393446939336	23.75388513114285	18.24828759089466	45.3079355648523	0.9600608597676824	1.1530011989177993	0.8326624991099666	0.7520585995435873	0.6006264682850431	123.0	3.0	39.05124837953327	73.0	606.0	2072.0	17552.0	0.4117647058823529	0.3321917808219178	0.8924889543446245	-1.0	0.18557389090240548	47.56384916846918	22.47220505424423	2.0	0.035346097201767304	99.0	79.0	178.0	11013.0	11759.0	22772.0	127.0
7	82	large	F	1051.0	839.0	104.1543288399999	93.08326103999995	6.240421822423519E-5	1890.0	200.06601700000004	38.62641583165593	33.24154027718932	18.070675387269006	21.25050550713324	33.0	33.97590134762156	13.0	17.552754647361073	48.102464165815135	18.027756377319946	48.42857142857142	0.97127666054723	1.1619923598474697	0.8358718130252817	0.8937051592257185	0.7982873453853473	125.0	3.0	37.656340767525464	107.0	72.0	7620.0	4617.0	0.35714285714285715	0.09470899470899471	0.4022346368715084	0.03335826645998126	-1.0	43.231050624586025	14.018897343296757	1.0	0.31843575418994413	124.0	132.0	256.0	11788.0	13290.0	25078.0	146.0
8	89	large	E	1240.0	829.0	113.39696951999989	91.49747459999993	3.6101263722814805E-5	2069.0	207.7228712400001	41.72529209005013	35.35533905932738	61.38954033403478	67.45767087766623	32.69556544854363	30.895445748738826	14.7648230602334	45.96732350873989	19.79898987322333	17.72004514666935	49.7699162938942	1.0582648884383967	1.1801694793545543	0.8967058604304626	0.8068775998803255	0.6685483870967742	123.0	3.0	37.33630940518894	156.0	124.0	10433.0	8897.0	0.6428571428571429	0.13533107781536974	0.44285714285714284	-1.0	0.008992781071379618	57.41291493786925	20.71136838897207	3.0	0.3	87.0	65.0	152.0	10069.0	7172.0	17241.0	167.0
8	90	large	F	1177.0	835.0	109.39696951999989	89.25483391999994	3.404798259824782E-5	2012.0	200.65180344000004	41.182520563948	35.84689665786984	32.234434218941374	40.364536573097354	30.59411708155671	33.50437378010608	16.278820596099706	29.429961629425105	37.74385305688552	18.027756377319946	45.44126213584159	0.9131380064689526	1.148844792814353	0.7948314795700263	0.8158803147072774	0.7094307561597282	111.0	2.0	38.3275357934736	157.0	115.0	11913.0	10841.0	0.5882352941176471	0.13518886679920478	0.4227941176470588	-1.0	0.003532477578269189	89.71680940648602	31.26728821417523	3.0	0.5294117647058824	70.0	71.0	141.0	7594.0	7266.0	14860.0	144.0
8	91	large	F	1132.0	773.0	109.63961019999986	89.66904747999995	4.5547434452295445E-5	1905.0	201.72287124000007	40.36087214122113	33.97057550292606	47.254574965935035	65.18580300946485	30.463092423455635	33.855167918153285	13.0	40.80684862896943	24.344597869081323	18.110770276274835	44.95762833461598	0.8998062717367648	1.1881126988191484	0.757340842018667	0.817852665805994	0.6828621908127208	133.0	4.0	37.12142238654117	91.0	86.0	7913.0	9861.0	0.6153846153846154	0.09291338582677165	0.4858757062146893	-1.0	0.02967134823980593	64.74516700831906	18.008288703092223	4.0	0.5649717514124294	79.0	69.0	148.0	12929.0	11625.0	24554.0	200.0
8	95	large	E	1188.0	767.0	110.56854239999988	84.66904747999996	5.6415759147351326E-5	1955.0	198.06601700000007	39.81205847478876	35.77708763999664	43.99491399474583	57.1276343958556	30.265491900843113	30.455925251329933	16.1245154965971	37.77749901961029	29.96331089849718	18.027756377319946	44.97954527556131	0.9937472479028197	1.1127808634228034	0.8930304973489137	0.7657607276190344	0.6456228956228957	112.0	3.0	38.07886552931954	106.0	89.0	4921.0	4401.0	0.5294117647058824	0.09974424552429667	0.4564102564102564	0.019378258561886998	-1.0	34.133202033847745	12.665274696415022	3.0	0.26666666666666666	76.0	66.0	142.0	10533.0	7803.0	18336.0	167.0
9	101	large	iso	1270.0	663.0	115.5685423999999	79.18376611999997	3.258149103995157E-5	1933.0	196.75230852	41.43669871020132	37.0	57.44727280655779	66.21563731981195	27.586228448267445	29.31358229502734	14.142135623730951	40.495504039439616	21.324324324324323	17.804493814764857	44.25400701356862	0.9410732598501644	1.119910775951387	0.8403109248151519	0.6851671265865169	0.5220472440944882	112.0	3.0	38.47076812334269	27.0	355.0	972.0	16870.0	0.2727272727272727	0.1976202793585101	0.9293193717277487	-1.0	0.3231124253387705	61.978279661308086	22.847319317591726	2.0	0.1806282722513089	126.0	92.0	218.0	15659.0	15072.0	30731.0	169.0
9	102	large	iso	1041.0	573.0	104.6690474799999	73.76955255999998	9.41952690294583E-5	1614.0	180.85281360000005	38.2099463490856	32.2490309931942	22.39854629152927	32.57405713457251	26.832815729997478	25.63107800370649	13.892443989449804	21.198668864903656	38.574802457243834	17.72004514666935	39.37424047336586	1.0468859611022683	1.1848401385191818	0.8835672653786618	0.7047886107313226	0.5504322766570605	134.0	4.0	37.36308338453881	47.0	278.0	1629.0	11734.0	0.46153846153846156	0.201363073110285	0.8553846153846154	-1.0	0.29047100401447995	35.81286210605971	16.15549442140351	2.0	0.1076923076923077	107.0	95.0	202.0	9206.0	8257.0	17463.0	134.0
9	105	large	F	990.0	748.0	99.66904747999993	84.42640679999995	4.4983521006029267E-5	1738.0	186.50966784000002	37.013511046643494	32.01562118716424	47.01459878787057	54.236140168584626	30.23243291566195	30.19888141716897	14.422205101855956	35.74370446329149	28.642267930370352	15.620499351813308	44.050119765881895	1.0011110179224687	1.1561078521719583	0.8659322017765904	0.8470674591019981	0.7555555555555555	128.0	3.0	34.20526275297414	89.0	101.0	4934.0	5609.0	0.5384615384615384	0.1093210586881473	0.531578947368421	-1.0	0.008117777514500648	94.58758261375073	35.47931479456326	2.0	0.3894736842105263	80.0	74.0	154.0	6786.0	7720.0	14506.0	109.0
9	112	large	N	1087.0	716.0	106.08326103999995	83.42640679999997	9.084929786729235E-5	1803.0	191.92388140000003	41.182520563948	31.76476034853718	60.66210634532604	74.05460409907714	29.698484809834994	29.762131902009923	14.142135623730951	41.86242066759809	16.716638003045833	15.264337522473747	43.537574670200286	0.9978614740239549	1.296484535443521	0.7696670856799624	0.7864238521904323	0.6586936522539099	120.0	3.0	34.20526275297414	-1.0	-1.0	-1.0	-1.0	-1.0	-1.0	-1.0	-1.0	-1.0	-1.0	-1.0	-1.0	-1.0	77.0	87.0	164.0	8330.0	11433.0	19763.0	135.0
9	115	large	E	1033.0	855.0	101.49747459999992	91.84062035999993	4.9833402034795275E-5	1888.0	195.33809496	37.20215047547655	32.802438933713454	6.455552219916683	13.509803953281391	34.058772731852805	31.205181378036798	14.866068747318506	9.945661615553702	50.91084853094931	17.69180601295413	42.57346591481598	1.0914460749080745	1.1341275735823775	0.96236622786669	0.9048562116638122	0.8276863504356244	116.0	4.0	37.44329045369811	111.0	99.0	5565.0	5308.0	0.5	0.11122881355932203	0.4714285714285714	-1.0	0.012901783170597089	49.37984357593379	15.52632114051584	1.0	0.2619047619047619	100.0	107.0	207.0	9629.0	11680.0	21309.0	124.0
9	116	large	F	889.0	653.0	94.66904747999993	77.59797968	1.1366720900347445E-4	1542.0	174.26702716	36.0	30.0	21.80140948635181	49.39870535499554	27.65863337187866	29.739265013116594	14.866068747318506	27.0	33.0	16.15549442140351	35.56110004955828	0.9300375567344968	1.2	0.7750312972787474	0.8196763540521899	0.734533183352081	109.0	3.0	34.785054261852174	110.0	161.0	3891.0	5573.0	0.5833333333333334	0.17574578469520102	0.5940959409594095	-1.0	0.009594860178723462	27.996993713890916	11.94427190999916	2.0	0.12915129151291513	87.0	78.0	165.0	11168.0	8368.0	19536.0	167.0
10	121	large	F	891.0	599.0	93.66904747999993	74.76955255999998	4.053424206098986E-5	1490.0	170.85281359999993	35.90264614203248	30.805843601498726	29.74488129694222	42.83812146317857	26.627053911388696	27.165996191343588	14.422205101855956	25.51343977199516	32.10429854782112	14.866068747318506	37.523663665895455	0.980161144242278	1.1654492117296145	0.8410157511605718	0.7982311614299767	0.6722783389450057	143.0	3.0	33.015148038438355	76.0	174.0	3125.0	8028.0	0.38461538461538464	0.16778523489932887	0.696	-1.0	0.19598202688384897	72.52253704210074	31.769245882322412	1.0	0.216	75.0	74.0	149.0	11146.0	12423.0	23569.0	174.0
10	123	large	E	1077.0	734.0	105.3259017199999	87.08326103999995	4.5153811362340276E-5	1811.0	195.23758988000003	39.56008088970496	33.24154027718932	27.47443162627713	42.24815897346761	30.528675044947494	29.124826091897038	13.892443989449804	28.918039960269958	37.9946292941992	18.384776310850235	43.0108426741625	1.0482011102356772	1.1900796581574618	0.8807823098653348	0.8267981533308256	0.6815227483751161	104.0	3.0	38.01315561749642	100.0	103.0	4676.0	4830.0	0.6923076923076923	0.11209276642738818	0.5073891625615764	0.016417177992696118	-1.0	29.216349076351456	11.467927337432723	2.0	0.3054187192118227	96.0	66.0	162.0	14742.0	10140.0	24882.0	185.0
10	124	large	F	867.0	608.0	93.66904747999992	76.01219323999996	8.006790269385518E-5	1475.0	172.50966784	35.510561809129406	30.265491900843113	24.687173729792633	45.98554447138943	26.627053911388696	30.41642257388907	13.601470508735444	25.738821168552164	31.851456541935327	15.811388300841896	35.78989305148421	0.8754170168008729	1.1733019878041426	0.7461139807998048	0.811497450705154	0.7012687427912342	162.0	3.0	34.48187929913333	188.0	408.0	5607.0	11135.0	0.6666666666666666	0.4040677966101695	0.6845637583892618	-1.0	0.039213037755087186	10.198039027185569	5.0990195135927845	1.0	0.05536912751677853	85.0	99.0	184.0	10533.0	12241.0	22774.0	143.0
10	127	large	E	899.0	582.0	97.3259017199999	75.42640679999997	1.1153335223467813E-4	1481.0	174.75230851999999	37.16180835212409	29.154759474226502	17.425436040305613	40.55305065723701	27.730849247724095	27.397490508646033	13.416407864998739	22.792216998008044	36.08330231398386	15.620499351813308	35.056760168391506	1.0121674917260346	1.27463951074527	0.7940813721788913	0.7749880090193942	0.6473859844271412	108.0	3.0	35.0	37.0	335.0	607.0	6445.0	0.5384615384615384	0.2511816340310601	0.9005376344086021	-1.0	0.32249303968349846	0.0	0.0	0.0	0.0	77.0	77.0	154.0	11856.0	12028.0	23884.0	206.0
10	129	large	F	892.0	702.0	95.08326103999993	82.84062035999997	6.208491758519818E-5	1594.0	180.75230851999999	35.35533905932738	30.265491900843113	27.985316723477037	39.59620863975029	29.732137494637012	27.960918224623324	13.45362404707371	26.445793616376875	36.8075960453485	15.811388300841896	41.491863518635235	1.063346248352241	1.1681732837899943	0.9102641389831695	0.8712429449085715	0.7869955156950673	96.0	4.0	34.132096331752024	62.0	96.0	2387.0	3470.0	0.6363636363636364	0.09912170639899624	0.6075949367088608	-1.0	0.012621253645836964	12.32455532033676	6.16227766016838	1.0	0.10126582278481013	71.0	68.0	139.0	10310.0	9923.0	20233.0	181.0
10	130	large	F	1132.0	798.0	107.74011527999993	89.66904747999995	5.0627818915695436E-5	1930.0	199.82337632	40.01249804748511	35.05709628591621	57.264773727892404	57.91723585878248	31.38470965295043	30.719590806739845	13.892443989449804	40.86223254693202	27.3268496679477	16.64331697709324	48.227443874599594	1.0216512925056496	1.1413523162658419	0.895123510896427	0.83227168679896	0.7049469964664311	100.0	3.0	36.61966684720111	1.0	94.0	31.0	4174.0	0.07692307692307693	0.04922279792746114	0.9894736842105263	-1.0	0.035111143483017845	13.170953173065218	6.4031242374328485	1.0	0.4	73.0	80.0	153.0	10785.0	12064.0	22849.0	213.0
11	133	large	E	1079.0	781.0	101.42640679999992	85.84062035999995	5.882342208189122E-5	1860.0	189.68124072000003	39.293765408777	32.984845004941285	35.020078854255445	46.201833064452124	30.886890422961002	30.589583238123737	17.4928556845359	32.06615570923512	34.92513000523195	17.029386365926403	44.426349238505544	1.0097192296646504	1.191267244181096	0.8476009347161679	0.8463340373406584	0.7238183503243745	169.0	4.0	37.013511046643494	68.0	58.0	6469.0	5198.0	0.5	0.06774193548387097	0.4603174603174603	0.0022623562428376364	-1.0	92.32776212307891	35.12940609025912	6.0	0.7380952380952381	72.0	73.0	145.0	8368.0	8320.0	16688.0	175.0
11	134	large	iso	957.0	618.0	97.42640679999994	77.18376611999999	3.774258177200509E-5	1575.0	176.61017291999997	37.05401462729781	32.01562118716424	32.52489028779104	38.89315443689958	26.90724809414742	28.60253445530181	14.212670403551895	26.151012508267716	34.358227615493334	17.204650534085253	41.650356874167464	0.9407295054987636	1.157372971484107	0.8128144761255829	0.7922263445314709	0.64576802507837	107.0	3.0	35.84689665786984	249.0	280.0	7968.0	9131.0	0.5	0.3358730158730159	0.5293005671077504	-1.0	0.035626201966621765	52.76660114236196	24.413111231467404	2.0	0.052930056710775046	94.0	77.0	171.0	12225.0	10715.0	22940.0	160.0
11	135	large	api	830.0	570.0	91.84062035999995	72.76955255999997	1.0983653459985787E-4	1400.0	166.61017291999997	34.0	29.5296461204668	25.057615418303016	42.12863670962213	26.570660511172846	26.712747565771785	13.601470508735444	24.176470588235293	33.390173250894804	15.0	36.04139099040276	0.9946809269900412	1.1513852845136139	0.8638992875527585	0.7923460476938792	0.6867469879518072	129.0	3.0	32.802438933713454	14.0	255.0	552.0	12498.0	0.0	0.19214285714285714	0.9479553903345725	-1.0	0.30400907507535657	42.42806773444218	18.384776310850235	2.0	0.20817843866171004	63.0	75.0	138.0	11866.0	13934.0	25800.0	255.0
11	144	large	E	1253.0	792.0	115.15432883999988	88.08326103999995	4.221123758557531E-5	2045.0	205.2375898800001	43.01162633521314	35.014282800023196	59.03624346792648	72.30661381630097	30.675723300355934	31.984781103266872	14.866068747318506	44.94133713836053	18.22113574748352	17.4928556845359	47.17277099410344	0.9590724789178803	1.2284023231566703	0.7807478550295449	0.7649148922780526	0.6320830007980845	96.0	4.0	38.28837943815329	94.0	51.0	4134.0	2568.0	0.2	0.07090464547677261	0.35172413793103446	0.03348895190911476	-1.0	36.52835591083226	13.474192049298324	2.0	0.3448275862068966	79.0	77.0	156.0	12019.0	11520.0	23539.0	236.0
12	147	large	E	1020.0	743.0	103.56854239999991	86.08326103999995	5.5135300844990914E-5	1763.0	192.06601700000002	37.64306044943742	33.421549934136806	33.98616710964858	46.697925773522144	31.064449134018133	29.27337629883054	14.0	32.06434295163795	34.58846170444239	16.76305461424021	44.059682849306554	1.0611843614109913	1.126311033558284	0.9421770095410127	0.8311718891198765	0.7284313725490196	114.0	3.0	35.77708763999664	92.0	86.0	6270.0	6913.0	0.5333333333333333	0.10096426545660805	0.48314606741573035	-1.0	0.020647123709691205	81.76024835367662	35.725440189593186	4.0	0.5730337078651685	108.0	94.0	202.0	13505.0	14324.0	27829.0	147.0
12	155	large	E	824.0	597.0	91.66904747999993	75.18376611999997	6.653115815021117E-5	1421.0	169.68124071999995	34.713109915419565	29.832867780352597	26.565051177077997	31.400802675732095	27.202941017470888	26.34165483532768	12.36931687685298	21.058326430018006	36.9726440019426	15.231546211727817	40.417377812543116	1.032696737829398	1.163586088035459	0.8875121045602669	0.8201652377418162	0.7245145631067961	88.0	3.0	33.24154027718932	100.0	37.0	5652.0	1800.0	0.6153846153846154	0.0964109781843772	0.27007299270072993	0.03910622462728534	-1.0	124.17809824796595	52.688230137116534	1.0	0.49635036496350365	74.0	71.0	145.0	10455.0	9714.0	20169.0	199.0
13	167	large	api	938.0	680.0	95.66904747999993	80.01219323999996	4.504131944318155E-5	1618.0	178.50966784	36.05551275463989	31.953090617340916	30.74996730219641	42.37213526576596	28.231188426986208	30.425304768241176	14.317821063276353	26.84748949730109	34.14380202107633	15.297058540778355	39.83642915061611	0.927885148301119	1.1283888994159643	0.8223097096943945	0.8363435755616453	0.7249466950959488	143.0	3.0	33.95585369269929	72.0	108.0	5051.0	8313.0	0.5	0.11124845488257108	0.6	-1.0	0.2636441325558513	135.05948148381844	56.613262398191324	4.0	0.7055555555555556	85.0	92.0	177.0	11010.0	11597.0	22607.0	198.0
13	170	large	api	1051.0	565.0	104.3259017199999	72.59797968	4.647067290075665E-5	1616.0	179.33809496	36.76955262170047	34.17601498127012	36.41637851988605	48.945186229037574	26.832815729997478	25.795231736837366	14.317821063276353	30.02484178576725	31.835192037347518	16.492422502470642	39.81643624451238	1.0402238678739362	1.0758876551830785	0.9668517552577796	0.6958768482523695	0.5375832540437678	133.0	4.0	35.510561809129406	113.0	400.0	2961.0	13240.0	0.2857142857142857	0.31745049504950495	0.7797270955165692	-1.0	0.2770778823487946	12.0	6.0	1.0	0.04873294346978557	89.0	70.0	159.0	13671.0	12608.0	26279.0	217.0
14	175	large	F	1014.0	705.0	101.84062035999995	84.01219323999997	6.075382103676602E-5	1719.0	188.26702715999997	38.8329756778952	31.78049716414141	26.268568547741083	38.30577086810683	31.240998703626616	29.932712920294176	13.45362404707371	27.244886118841592	40.27627363376337	17.804493814764857	43.95342636760235	1.04370755790884	1.2219121518876441	0.8541592423780149	0.8249379564168242	0.6952662721893491	139.0	4.0	36.89173349139343	103.0	59.0	8960.0	4554.0	0.45454545454545453	0.09424083769633508	0.36419753086419754	0.02351631179081648	-1.0	80.824116465946	33.00858656597074	6.0	0.5925925925925926	94.0	83.0	177.0	11091.0	9991.0	21082.0	163.0
14	176	large	F	1082.0	878.0	108.81118307999988	95.66904747999995	1.0039848134428947E-4	1960.0	206.89444412000006	41.677331968349414	31.38470965295043	22.45693899994211	50.239543685429226	35.11409973215888	31.947427280469455	13.92838827718412	34.4071928857876	39.8920370411106	19.235384061671343	44.758772458591864	1.0991213603489542	1.3279502161789598	0.8276826547847275	0.8792207268775158	0.8114602587800369	114.0	3.0	40.26164427839479	231.0	364.0	8101.0	11878.0	0.5714285714285714	0.30357142857142855	0.611764705882353	-1.0	0.014815737499717782	30.33917388322586	13.03275925283613	2.0	0.0773109243697479	107.0	87.0	194.0	12944.0	10219.0	23163.0	173.0
14	177	large	F	1046.0	714.0	101.91168815999991	83.42640679999994	8.072207916870682E-5	1760.0	188.16652208000005	39.05124837953327	32.64965543462902	18.534248168065552	32.21092772367374	30.265491900843113	28.75203286885686	15.132745950421556	22.022343348458108	42.35879312016128	18.384776310850235	41.314798467817596	1.0526383313099776	1.1960692344126416	0.8800814376158591	0.8186147075595652	0.6826003824091779	138.0	3.0	38.07886552931954	172.0	191.0	8499.0	8470.0	0.6875	0.20625	0.5261707988980716	-1.0	0.010178544256634572	147.85992952030534	60.803536250293774	5.0	0.33608815426997246	71.0	64.0	135.0	7121.0	6465.0	13586.0	150.0
14	179	large	api	1024.0	734.0	100.08326103999993	82.01219323999996	5.4511679307006995E-5	1758.0	184.50966784000002	38.2099463490856	32.55764119219941	14.806416667485593	19.680313089690365	30.463092423455635	30.538198486554666	17.08800749063506	14.603527440266964	45.21212059897881	17.0	43.36327952114347	0.9975405863206993	1.1736091728365272	0.8499768146066181	0.8194396584182287	0.716796875	88.0	4.0	36.71511950137164	82.0	219.0	3277.0	8410.0	0.5294117647058824	0.17121729237770195	0.7275747508305648	-1.0	0.2391005069617406	97.63287561920832	35.32388266030186	1.0	0.16611295681063123	127.0	88.0	215.0	12309.0	10413.0	22722.0	156.0
14	184	large	N	930.0	704.0	95.49747459999992	81.01219323999996	6.331144057810273E-5	1634.0	179.33809495999998	36.796738985948195	31.144823004794873	28.855661219716517	43.257411932728246	29.068883707497267	28.68186335439158	15.033296378372908	27.556789757571252	35.54362790341023	15.811388300841896	40.21261675225407	1.0134935568280095	1.1814720854340122	0.8578226852102934	0.8483176500669477	0.7569892473118279	85.0	3.0	34.92849839314596	-1.0	-1.0	-1.0	-1.0	-1.0	-1.0	-1.0	-1.0	-1.0	-1.0	-1.0	-1.0	-1.0	76.0	59.0	135.0	9872.0	7730.0	17602.0	184.0
14	185	large	api	1000.0	593.0	101.91168815999993	76.01219323999997	5.8237014864988795E-5	1593.0	180.75230852000004	37.589892258425	31.76476034853718	29.357753542791272	41.60507645788172	26.68332812825267	27.4921850610679	12.36931687685298	26.097441122091244	35.51105022115951	17.0	39.30382116188568	0.9705786596802498	1.1833834679050579	0.820172569588507	0.7458633510286071	0.593	117.0	3.0	36.22154055254967	89.0	277.0	2836.0	9919.0	0.23076923076923078	0.2297551789077213	0.7568306010928961	-1.0	0.24941836649563487	31.880239229715833	15.264337522473747	2.0	0.07650273224043716	93.0	102.0	195.0	12133.0	12410.0	24543.0	180.0
15	194	large	F	1019.0	638.0	104.08326103999993	79.42640679999995	4.9684391188970154E-5	1657.0	185.92388139999997	39.05124837953327	32.0624390837628	25.24254027807132	33.899429978494695	29.154759474226502	27.03328439529938	13.038404810405298	24.096540803371024	40.54588600086734	18.384776310850235	43.204139630310465	1.0784764088560401	1.2179749730677782	0.8854668057255924	0.7631045185015468	0.6261040235525025	115.0	3.0	36.68787265568828	79.0	103.0	7095.0	11726.0	0.9166666666666666	0.10983705491852747	0.5659340659340659	-1.0	0.01998850761155289	94.74905319193734	35.25016478593097	3.0	0.6153846153846154	106.0	91.0	197.0	9254.0	8511.0	17765.0	120.0
16	213	large	F	1358.0	800.0	119.7401152799999	90.08326103999995	7.288343867520772E-5	2158.0	211.8233763200001	48.507731342539614	34.36568055487916	44.215175397008124	69.36376775183693	32.7566787083184	29.355498961497346	16.278820596099706	44.26098563214303	25.141361557506862	19.209372712298546	47.29562151093451	1.1158617590279094	1.4115166805754584	0.7905409651786658	0.7523231527658842	0.5891016200294551	152.0	3.0	41.23105625617661	24.0	27.0	2091.0	3007.0	0.0	0.023632993512511583	0.5294117647058824	-1.0	0.03939084670175452	63.98727147755128	29.274671123039994	1.0	0.8627450980392157	157.0	91.0	248.0	13934.0	10439.0	24373.0	115.0
16	215	large	iso	894.0	501.0	95.49747459999993	68.94112544000001	1.0797044202108302E-4	1395.0	166.85281359999993	36.24913792078372	30.463092423455635	18.881069347344038	36.94558555361826	25.059928172283335	25.084611999479353	13.892443989449804	20.359104859618252	35.05881757354592	16.278820596099706	33.87221060649285	0.9990159773172281	1.1899362486545524	0.8395542017034983	0.7219156917894042	0.5604026845637584	57.0	3.0	34.40930106817051	20.0	289.0	905.0	15677.0	0.0	0.221505376344086	0.9352750809061489	-1.0	0.269949591176502	52.89426863248589	19.235384061671343	2.0	0.19741100323624594	150.0	22.0	172.0	13558.0	1570.0	15128.0	100.0
16	218	large	E	1029.0	727.0	105.2253966399999	84.42640679999995	4.4347061806796444E-5	1756.0	192.06601700000004	38.948684188300895	31.76476034853718	37.08583549095235	40.03025927188969	31.016124838541646	28.893456009829322	14.142135623730951	30.065200517139317	36.20364162618212	16.55294535724685	46.74373511702995	1.073465383579943	1.2261601775344275	0.8754691297661253	0.8023386890984309	0.706511175898931	48.0	4.0	35.510561809129406	121.0	125.0	5013.0	5848.0	0.4666666666666667	0.14009111617312073	0.508130081300813	-1.0	0.024927598387222003	35.91394679951517	13.293865081226198	1.0	0.22764227642276422	131.0	207.0	338.0	12841.0	13020.0	25861.0	134.0
17	231	large	F	1001.0	616.0	100.98275595999989	76.59797967999997	6.16742781696185E-5	1617.0	180.40916276000004	41.036569057366385	29.732137494637012	33.734414095694774	59.503741720033474	27.65863337187866	28.069057504765617	14.317821063276353	33.53106830340626	28.11772278904586	17.46424919657298	38.91439623691722	0.9853780579266948	1.3802091781920633	0.7139338540100436	0.7585253437759321	0.6153846153846154	116.0	3.0	37.33630940518894	128.0	135.0	5179.0	4773.0	0.6	0.16264687693259122	0.5133079847908745	0.01798455057600927	-1.0	17.278384429865277	8.639192214932638	1.0	0.09885931558935361	87.0	65.0	152.0	12442.0	7494.0	19936.0	235.0
17	240	large	F	908.0	671.0	94.84062035999993	80.59797967999997	4.8028465363407194E-5	1579.0	177.43860004	35.12833614050059	31.144823004794873	26.565051177077976	34.390314408712584	28.42534080710379	29.306940515935004	14.212670403551895	23.37144568180793	37.8875166450082	16.1245154965971	41.37802269970251	0.9699183983960433	1.1279028985039485	0.8599307614889048	0.8498255217444048	0.7389867841409692	139.0	3.0	34.0147027033899	63.0	135.0	3883.0	9054.0	0.5	0.12539582013932868	0.6818181818181818	-1.0	0.11789026007698174	134.46917423382473	52.1948270094864	3.0	0.5353535353535354	140.0	58.0	198.0	12766.0	5006.0	17772.0	169.0
18	246	large	F	955.0	685.0	99.49747459999992	83.42640679999997	3.477997183371561E-5	1640.0	185.33809496	36.6742416417845	30.870698080866262	29.261198562550533	39.2288743978103	30.870698080866262	29.14361726796247	13.0	27.976038605554567	38.09437664543413	17.204650534085253	44.236503115878186	1.059261031224232	1.1879952162311251	0.8916374550603849	0.8384776310694426	0.7172774869109948	148.0	4.0	35.22782990761707	93.0	92.0	10071.0	8731.0	0.38461538461538464	0.11280487804878049	0.4972972972972973	0.014113731177142538	-1.0	111.19683754798118	46.68332812825267	3.0	0.5837837837837838	77.0	69.0	146.0	9876.0	7799.0	17675.0	156.0
18	248	large	E	1019.0	814.0	102.3259017199999	91.08326103999995	6.306389020839212E-5	1833.0	195.82337632000002	40.162171256046406	30.675723300355934	43.21008939175394	58.77482535196452	32.7566787083184	29.81114375908509	14.317821063276353	40.08747409933956	29.665152182065782	17.88854381999832	46.87844686257122	1.0988065058166592	1.3092493651349502	0.8392644938983036	0.8901290827540048	0.7988223748773308	160.0	4.0	36.05551275463989	81.0	64.0	9720.0	6601.0	0.13333333333333333	0.07910529187124932	0.4413793103448276	0.07735367691080967	-1.0	52.60800126111327	20.67253832060092	3.0	0.4068965517241379	96.0	71.0	167.0	16305.0	8984.0	25289.0	216.0
18	251	large	F	958.0	723.0	98.91168815999994	84.25483391999994	5.682394474921207E-5	1681.0	185.58073564	39.395431207184416	30.463092423455635	23.96248897457818	38.893906152715715	31.04834939252005	28.77120211078568	14.560219778561036	26.399000293474096	40.048462022215375	17.0	42.04463980237092	1.079146754903255	1.2932183856964947	0.8344659856672652	0.8518187838803134	0.7546972860125261	116.0	3.0	36.345563690772494	68.0	510.0	1147.0	9986.0	0.5333333333333333	0.3438429506246282	0.8823529411764706	-1.0	0.12124808370004758	0.0	0.0	0.0	0.012110726643598616	81.0	85.0	166.0	11001.0	10082.0	21083.0	196.0
18	253	large	api	916.0	576.0	97.25483391999994	76.59797967999997	4.543153632647378E-5	1492.0	176.26702716	37.48332962798263	29.274562336608895	26.816346844286954	31.37737236289911	29.154759474226502	24.080084139306017	12.529964086141668	22.756783041045676	40.47882890184544	16.76305461424021	43.70651991478948	1.210741594820139	1.2804061490992258	0.945591830898269	0.7876007453059667	0.62882096069869	128.0	4.0	35.90264614203248	40.0	336.0	2110.0	17962.0	0.0	0.2520107238605898	0.8936170212765957	-1.0	0.2968165227398251	99.01707113934174	38.94224354214569	1.0	0.2872340425531915	73.0	92.0	165.0	7543.0	9981.0	17524.0	118.0
18	255	large	E	914.0	760.0	97.32590171999992	87.25483391999997	7.816414546977845E-5	1674.0	186.9949492	37.21558813185679	29.5296461204668	22.647916735034343	41.31937782696954	32.55764119219941	28.424604105049013	13.152946437965905	28.02589055705894	41.24668460404652	17.11724276862369	42.44702470432998	1.1454035057753453	1.2602788391041	0.908849272268654	0.8965222245875129	0.8315098468271335	135.0	3.0	35.90264614203248	211.0	556.0	4565.0	14433.0	0.6428571428571429	0.45818399044205493	0.7249022164276402	-1.0	0.20220084687718154	0.0	0.0	0.0	0.0	82.0	98.0	180.0	9341.0	11702.0	21043.0	152.0
18	260	large	F	1087.0	699.0	108.15432883999989	82.66904747999996	8.652122586989274E-5	1786.0	193.23758988000003	42.15447781671598	30.463092423455635	43.53696809142565	65.78464251209599	30.01666203960727	28.48415147659464	13.0	39.33152741705971	25.473447974786176	17.46424919657298	43.12619208116885	1.0538022192541663	1.3837885277943203	0.76153414924885	0.7643618925535375	0.6430542778288868	147.0	3.0	37.44329045369811	3.0	157.0	111.0	8964.0	0.21428571428571427	0.08958566629339305	0.98125	-1.0	0.06765953961525913	64.11301920069938	25.495097567963924	2.0	0.375	71.0	56.0	127.0	10551.0	8212.0	18763.0	214.0
18	261	large	E	869.0	544.0	96.74011527999993	72.355339	5.995144698996356E-5	1413.0	171.09545427999993	35.510561809129406	29.68164415931166	20.34410125591839	32.34744349944202	26.0	24.92016316003022	12.0	19.51532064530268	37.262086765265266	16.278820596099706	36.47368421052633	1.04333185272646	1.196381225330104	0.8720730738971476	0.7479352158158815	0.6260069044879172	144.0	3.0	34.52535300326414	120.0	376.0	3853.0	13721.0	0.6153846153846154	0.3510261854210899	0.7580645161290323	-1.0	0.15642978581971143	72.59554889316105	29.341464876304705	2.0	0.0846774193548387	104.0	97.0	201.0	12161.0	10604.0	22765.0	142.0
18	263	large	iso	1128.0	605.0	106.32590171999992	75.76955256	4.086775667865631E-5	1733.0	184.50966784	40.024992192379	34.92849839314596	50.239543685429254	55.967872182661694	27.85677655436824	26.487827174213336	15.524174696260024	35.52780205840383	25.938704544418233	16.55294535724685	42.870493788216045	1.051682207496718	1.14591219301409	0.9177685811427496	0.7126161296005988	0.5363475177304965	97.0	3.0	35.35533905932738	63.0	459.0	2186.0	17273.0	0.625	0.30121177149451817	0.8793103448275862	-1.0	0.17197205482508693	83.51135572046229	35.62001117617326	1.0	0.12835249042145594	69.0	73.0	142.0	6442.0	7274.0	13716.0	124.0
[truncated: 67 more columns]
