# Supplementary material for: Exploiting Single-Cell Quantitative Data to Map Genetic Variants Having Probabilistic Effects
Source: PLoS Genet. 2016 Aug 1;12(8):e1006213. doi: 10.1371/journal.pgen.1006213 (PMC4968810; doi:10.1371/journal.pgen.1006213)
Supplement: S1 Dataset — (ZIP) [file pgen.1006213.s007.zip › data/2014-10-07_morpho/segregants/gaelA6-3_A.xls]

image_number	cell_	Agroup	C11-1_A	C12-1_A	C13_A	C103_A	C104_A	C115_A	C126_A	C127_A	A7-1_A	A8-1_A	A101_A	A120_A	A121_A	A122_A	A123_A	D14-1_A	D15-1_A	D16-1_A	D17-1_A	D102_A	D105_A	D117_A	D127_A	D135_A	D147_A	D148_A	D154_A	D155_A	D173_A	D176_A	D179_A	D182_A	D188_A	D191_A	D194_A
1	1	A	788.0	102.32590171999989	5.880394933345876E-5	34.828149534535996	27.018512172212592	1.2890476467595906	99.0	3.0	204.0	8170.0	0.25888324873096447	48.98586443074933	18.788294228055936	2.0	0.3382352941176471	84.0	5557.0	89.0	5.185916671705235E-4	21.400934559032695	0.614472340478821	4.47213595499958	22.67156809750927	5.656854249492381	0.2324952774876386	0.3076923076923077	13.671307132195828	4.763641690726189	6.4031242374328485	10.816653826391969	5.0	2.1633307652783937	2.0	66.1547619047619	1.3453302141443226
1	5	B	1188.0	126.22539663999987	6.74063803974991E-5	41.10960958218893	34.713109915419565	1.18426754855312	117.0	3.0	62.0	3537.0	0.05218855218855219	0.0	0.0	0.0	0.25806451612903225	92.0	18555.0	251.0	5.152822201489453E-4	21.400934559032695	0.5205822866365732	2.0	21.633307652783937	3.1622776601683795	0.10526315789473684	0.17541160386140586	40.914383220025115	59.34933204294714	7.0710678118654755	12.041594578792296	5.0	2.4083189157584592	1.4142135623730951	201.68478260869566	1.24451630288332
1	6	N	1152.0	125.88225087999986	1.1204697998217803E-4	42.485291572496	32.202484376209235	1.3193172016219832	122.0	3.0	-1.0	-1.0	-1.0	-1.0	-1.0	-1.0	-1.0	217.0	15651.0	103.0	0.002130178611952822	28.178005607210743	0.6632414316641417	7.211102550927978	29.966648127543394	8.94427190999916	0.3561309707013459	0.42543562981151706	8.343891584033088	1.2188752351312928	11.704699910719626	19.235384061671343	8.06225774829855	2.3858557568108956	2.0	72.12442396313364	1.4280876621302154
1	15	B	1058.0	120.12489155999987	8.579551688998451E-5	38.948684188300895	33.97057550292606	1.14654178245953	116.0	3.0	87.0	11162.0	0.08223062381852551	33.059263364383334	14.866068747318506	2.0	0.6091954022988506	129.0	6059.0	70.0	0.0019999236411256814	23.600847442411894	0.6059472337579233	6.082762530298219	23.430749027719962	5.0	0.3333333333333333	0.2631578947368421	58.547938988000496	49.08561677997488	8.94427190999916	16.55294535724685	5.385164807134504	3.0738047859402142	1.4142135623730951	46.968992248062015	1.4903449414094736
1	17	B	1240.0	128.22539663999987	4.576235597359707E-5	41.048751503547585	36.61966684720111	1.1209482509720046	77.0	3.0	76.0	5630.0	0.06129032258064516	17.31710190916149	8.602325267042627	1.0	0.3815789473684211	155.0	7871.0	83.0	0.005085391281514706	29.698484809834994	0.7234930106770322	9.848857801796104	32.01562118716424	11.313708498984761	0.5	0.5513964134364621	33.13226810243392	12.094757077012098	10.770329614269007	20.615528128088304	7.615773105863909	2.7069514600185487	4.123105625617661	50.78064516129032	1.6344810062253843
2	25	B	1240.0	127.98275595999988	5.878979025790713E-5	41.30375285612676	37.21558813185679	1.1098508697426839	94.0	3.0	161.0	12908.0	0.12983870967741937	28.782956591821097	12.806248474865697	2.0	0.37267080745341613	185.0	10885.0	84.0	0.0026015339816670984	30.01666203960727	0.7267296544254518	9.219544457292887	30.066592756745816	10.295630140987	0.4748306971768278	0.535244324104877	18.239400846651137	34.76519723657677	13.038404810405298	21.587033144922902	6.324555320336759	3.413209633175202	3.0	58.83783783783784	1.427652733118971
2	26	B	940.0	112.56854239999988	5.88209932575046E-5	35.510561809129406	31.064449134018133	1.143125431129645	154.0	3.0	103.0	11870.0	0.10957446808510639	29.05689073845261	12.36931687685298	1.0	0.3786407766990291	224.0	8982.0	33.0	0.0020388935706906262	20.8806130178211	0.5880113395573738	6.4031242374328485	28.30194339616981	10.295630140987	0.4099180245918029	0.6056253024110001	69.6235647861636	1.909152432996379	13.038404810405298	22.090722034374522	8.06225774829855	2.740016844417623	9.848857801796104	40.098214285714285	0.8229792919171677
2	28	B	936.0	111.74011527999991	5.779321545529781E-5	36.235341863986875	30.610455730027933	1.183757020266807	86.0	3.0	67.0	7617.0	0.07158119658119658	67.99010368292511	27.0	1.0	0.7910447761194029	245.0	11246.0	58.0	0.0014886312589675107	21.2602916254693	0.5867280542093963	3.605551275463989	21.2602916254693	3.605551275463989	0.18569533817705186	0.18569533817705186	18.152705886651162	18.152705886651162	12.083045973594572	22.847319317591726	8.54400374531753	2.6740764632872507	0.0	45.90204081632653	1.2635603770229413
2	29	B	835.0	105.49747459999993	1.1658626760680192E-4	34.9857113690718	28.30194339616981	1.2361593293910171	75.0	3.0	97.0	4614.0	0.11616766467065869	23.832793526709082	11.661903789690601	3.0	0.30927835051546393	121.0	12706.0	148.0	0.003169960704575609	18.35755975068582	0.5247159206519476	1.0	19.849433241279208	4.0	0.0625	0.26666666666666666	30.963756532073518	59.03624346792648	9.219544457292887	17.26267650163207	5.0990195135927845	3.385489397640829	4.123105625617661	105.00826446280992	1.4094128758067055
2	30	B	881.0	108.32590171999989	8.270375481496796E-5	35.0	30.805843601498726	1.136148078032092	70.0	3.0	84.0	3794.0	0.09534619750283768	18.94427190999916	8.94427190999916	1.0	0.4166666666666667	129.0	20658.0	220.0	8.683920257010133E-4	18.384776310850235	0.5252793231671495	3.1622776601683795	21.2602916254693	6.0	0.21271781490575853	0.375	72.89727103094762	54.46232220802562	7.615773105863909	14.560219778561036	6.324555320336759	2.3021728866442674	3.1622776601683795	160.13953488372093	1.3738019169329074
3	37	B	1042.0	121.98275595999988	2.152627285351892E-4	39.319206502675	31.144823004794873	1.26246363630391	104.0	3.0	123.0	3782.0	0.118042226487524	0.0	0.0	0.0	0.07317073170731707	75.0	11714.0	192.0	5.407612218042875E-4	24.020824298928627	0.610918338275581	4.47213595499958	25.179356624028344	5.0	0.25	0.25	35.09581678702611	8.530765609948105	6.082762530298219	10.44030650891055	5.0990195135927845	2.047512562185564	2.23606797749979	156.18666666666667	1.2292982755676967
3	40	B	937.0	111.9827559599999	8.177395043004821E-5	36.138621999185304	31.04834939252005	1.1639466414885027	74.0	3.0	144.0	7143.0	0.1536819637139808	26.625082392965485	13.152946437965905	1.0	0.20833333333333334	97.0	11130.0	143.0	0.002064022061977177	22.20360331117452	0.6144009395730438	5.0990195135927845	22.20360331117452	5.0990195135927845	0.27653315937748607	0.27653315937748607	24.550452389207408	24.550452389207408	9.219544457292887	14.317821063276353	5.0990195135927845	2.8079557305298435	0.0	114.74226804123711	1.2462713387241688
3	42	B	816.0	105.49747459999989	8.532777896165392E-5	34.0147027033899	29.546573405388315	1.1512232649349026	165.0	3.0	117.0	9973.0	0.14338235294117646	39.395431207184416	19.697715603592208	1.0	0.39316239316239315	77.0	6322.0	105.0	4.911469801830821E-4	18.027756377319946	0.5299989400031799	1.4142135623730951	19.924858845171276	3.1622776601683795	0.09513029883089882	0.2	68.62937773065681	42.06432655357884	6.708203932499369	10.44030650891055	5.0990195135927845	2.047512562185564	2.0	82.1038961038961	1.2788674470104398
3	44	A	915.0	110.32590171999992	5.064931563661067E-5	35.84689665786984	31.38470965295043	1.1421771000675778	100.0	3.0	268.0	9553.0	0.292896174863388	12.806248474865697	6.4031242374328485	1.0	0.07462686567164178	87.0	10750.0	191.0	0.002387261954316565	18.384776310850235	0.5128693980491066	2.23606797749979	18.681541692269406	4.47213595499958	0.14285714285714285	0.2857142857142857	85.60129464500447	85.60129464500447	7.615773105863909	12.649110640673518	4.123105625617661	3.067859955389482	2.23606797749979	123.5632183908046	1.5457674418604652
4	51	B	875.0	108.9116881599999	6.954633393899385E-5	34.66987164671943	29.68164415931166	1.1680576541054877	64.0	3.0	88.0	7077.0	0.10057142857142858	26.602325267042627	13.0	2.0	0.26136363636363635	74.0	5865.0	70.0	4.1217201701919344E-4	18.35755975068582	0.5294960401857406	1.4142135623730951	18.35755975068582	1.4142135623730951	0.09513029883089882	0.09513029883089882	78.69006752597979	78.69006752597979	6.324555320336759	10.44030650891055	4.123105625617661	2.5321462647095156	0.0	79.25675675675676	0.8832054560954816
4	63	B	1163.0	124.22539663999986	3.797997369893122E-5	40.44749683231337	34.36568055487916	1.1769735439320645	145.0	3.0	184.0	10283.0	0.1582115219260533	34.24894717834242	16.97056274847714	1.0	0.22282608695652173	112.0	8893.0	113.0	4.7753287498306573E-4	27.459060435491963	0.6788815770066396	7.280109889280518	27.294688127912362	7.0710678118654755	0.3486540305625663	0.3496418006375328	7.414630290974722	0.40066325579215345	7.211102550927978	13.038404810405298	5.830951894845301	2.23606797749979	1.0	79.40178571428571	1.423141796918925
4	65	B	714.0	98.0832610399999	1.2489428402066632E-4	32.2490309931942	26.419689627245813	1.2206438246699447	98.0	3.0	97.0	8336.0	0.13585434173669467	64.67492529687868	26.92582403567252	3.0	0.6185567010309279	68.0	2816.0	38.0	7.698177173925308E-4	17.4928556845359	0.5424304280096842	1.4142135623730951	18.867962264113206	2.8284271247461903	0.09090909090909091	0.18181818181818182	15.255118703057803	15.255118703057803	5.0990195135927845	9.219544457292887	4.123105625617661	2.23606797749979	1.4142135623730951	41.411764705882355	0.9176136363636364
4	66	B	1234.0	129.63961019999988	7.711747428791932E-5	42.485291572496	34.88552708502482	1.2178486358812537	109.0	4.0	179.0	11906.0	0.14505672609400325	54.58438339047247	23.600847442411894	1.0	0.35195530726256985	107.0	5099.0	64.0	8.615973289390973E-4	30.886890422961002	0.727001964203453	10.0	31.38470965295043	10.63014581273465	0.46726931351599776	0.5	9.111357044784	13.427384564649628	7.280109889280518	12.529964086141668	5.385164807134504	2.326755918322392	1.0	47.654205607476634	1.3430084330260836
5	67	B	796.0	102.3259017199999	4.404092815914457E-5	32.55764119219941	29.0	1.122677282489635	110.0	3.0	97.0	5283.0	0.12185929648241206	23.649218593591677	11.661903789690601	1.0	0.38144329896907214	148.0	12972.0	46.0	0.001833238070457366	17.88854381999832	0.5494422557947561	5.0	25.942243542145693	11.045361017187261	0.3333333333333333	0.6889906902173829	79.38034472384487	37.31601817026605	9.433981132056603	17.804493814764857	6.4031242374328485	2.7805947775742466	8.06225774829855	87.64864864864865	0.524822695035461
5	69	B	1193.0	125.98275595999986	5.066088239963085E-5	41.7612260356422	34.48187929913333	1.2111064386415804	89.0	3.0	205.0	6644.0	0.17183570829840739	0.0	0.0	0.0	0.04390243902439024	109.0	8764.0	117.0	0.0011547743499138927	25.709920264364882	0.6156409355037155	5.0	25.495097567963924	5.0990195135927845	0.25	0.2626128657194451	16.699244233993625	28.009176708013854	7.280109889280518	12.649110640673518	5.385164807134504	2.3488808780588144	1.0	80.40366972477064	1.4551574623459609
5	71	B	766.0	102.32590171999988	1.3994809862066058E-4	34.36568055487916	26.30589287593181	1.3063871550363355	138.0	2.0	50.0	7659.0	0.06527415143603134	51.80582254562136	19.79898987322333	2.0	1.54	142.0	6221.0	61.0	0.0023591935348029913	21.37755832643195	0.6220612535897186	4.123105625617661	19.924858845171276	3.605551275463989	0.2207047840876987	0.25	4.028263666485131	46.30195267257888	9.219544457292887	17.804493814764857	7.211102550927978	2.469039053185236	2.8284271247461903	43.809859154929576	1.3923806461983603
5	74	B	1234.0	128.22539663999987	5.464813582008864E-5	42.05948168962618	35.35533905932738	1.1896217886370442	170.0	3.0	115.0	13536.0	0.09319286871961102	71.92961768895788	28.42534080710379	3.0	0.7130434782608696	239.0	8269.0	51.0	0.0027818473905340366	25.45584412271571	0.6052343752251779	8.0	25.45584412271571	8.0	0.4444444444444444	0.4444444444444444	62.24145939893998	62.24145939893998	15.132745950421556	26.076809620810597	7.0710678118654755	3.687817782917155	0.0	34.59832635983263	1.4740597412020802
5	75	B	1172.0	128.81118307999986	1.9097969512137631E-4	42.579337712087536	33.54101966249684	1.2694705808153082	152.0	7.0	99.0	10187.0	0.08447098976109214	17.877054302287245	6.0	2.0	0.3838383838383838	109.0	11350.0	113.0	6.140129708501304E-4	25.709920264364882	0.603812122166153	5.0	27.892651361962706	7.211102550927978	0.25	0.3713906763541037	28.73979529168804	25.55996517182382	7.280109889280518	13.152946437965905	6.082762530298219	2.1623310744832014	2.23606797749979	104.12844036697248	1.0851982378854625
5	76	A	979.0	114.22539663999987	3.6899331575350144E-5	37.589892258425	31.76476034853718	1.1833834679050579	144.0	3.0	248.0	11414.0	0.2533197139938713	83.48788845898878	30.0	1.0	0.21370967741935484	104.0	8977.0	69.0	0.005701749530826394	25.80697580112788	0.6865402971551156	7.810249675906654	30.870698080866262	12.649110640673518	0.4235702594681104	0.6666666666666667	22.297157876787182	9.462322208025626	10.0	16.1245154965971	4.47213595499958	3.6055512754639887	7.280109889280518	86.3173076923077	0.7993761835802606
6	84	B	861.0	106.32590171999992	6.945459146019696E-5	33.83784863137726	31.016124838541646	1.0909760264225288	102.0	4.0	82.0	7711.0	0.09523809523809523	79.47768341482694	26.476404589747453	3.0	0.8902439024390244	96.0	4081.0	60.0	5.599739360067453E-4	19.1049731745428	0.5646036597263776	8.246211251235321	19.235384061671343	9.486832980505138	0.5311851620184319	0.6	83.48019824834302	87.87890360333854	8.06225774829855	13.038404810405298	5.0	2.6076809620810595	1.4142135623730951	42.510416666666664	1.4114187699093361
6	85	B	1059.0	120.56854239999987	7.764354434115318E-5	39.11521443121589	33.06055050963308	1.1831386298246491	124.0	3.0	111.0	6673.0	0.1048158640226629	28.65984093197966	14.212670403551895	1.0	0.35135135135135137	140.0	11858.0	134.0	0.004767021531562724	24.186773244895647	0.6183469424008423	5.0990195135927845	24.020824298928627	5.0990195135927845	0.2626128657194451	0.23852207234014097	5.300926516525692	17.31893843151471	8.602325267042627	16.278820596099706	7.0710678118654755	2.3021728866442674	2.0	84.7	1.5820543093270365
6	86	B	1091.0	120.22539663999987	1.9211993044925587E-5	39.824615503479755	34.20526275297414	1.164283279771532	133.0	2.0	243.0	11079.0	0.2227314390467461	67.43757566364627	31.04834939252005	1.0	0.13168724279835392	161.0	10460.0	61.0	0.0018203823759159311	28.0178514522438	0.7035309970486893	8.54400374531753	26.90724809414742	7.0710678118654755	0.46473253744594506	0.38461538461538464	16.313852426260556	8.13010235415598	9.486832980505138	16.15549442140351	7.615773105863909	2.1213203435596424	3.605551275463989	64.96894409937889	0.9389101338432122
6	88	B	858.0	106.32590171999989	6.247264634799949E-5	34.66987164671943	30.23243291566195	1.1467774275208482	106.0	2.0	109.0	7907.0	0.12703962703962704	69.05654593821151	28.319604517012593	3.0	0.44954128440366975	119.0	10014.0	119.0	0.0039828696241256565	20.591260281974	0.5939237529286443	3.1622776601683795	21.95449840010015	4.47213595499958	0.17541160386140586	0.23802777946288958	12.528807709151522	4.3987053549955135	9.219544457292887	15.524174696260024	7.280109889280518	2.132409391116245	1.4142135623730951	84.15126050420169	1.414120231675654
6	92	B	1085.0	119.63961019999986	5.012068992883294E-5	39.395431207184416	34.92849839314596	1.1278879144405192	110.0	3.0	81.0	9519.0	0.07465437788018434	71.38418088227282	28.861739379323623	5.0	0.8148148148148148	109.0	3801.0	45.0	0.0015914114598366469	26.248809496813376	0.6662907015478096	9.219544457292887	26.90724809414742	10.198039027185569	0.5279095799378564	0.590756539185648	53.508703316270314	54.727578551401606	8.602325267042627	15.524174696260024	5.0990195135927845	3.044541142640508	1.0	34.87155963302752	1.2904498816101027
6	93	B	1166.0	125.88225087999983	7.29371466080992E-5	42.43819034784589	33.015148038438355	1.2854157218509705	141.0	3.0	145.0	4635.0	0.12435677530017153	0.0	0.0	0.0	0.08275862068965517	170.0	5855.0	58.0	0.003640716399646426	26.92582403567252	0.6344715411984866	6.324555320336759	26.627053911388696	5.830951894845301	0.2984742194699502	0.26559258100921596	16.782644145270694	4.253836436119201	13.601470508735444	22.360679774997898	6.082762530298219	3.676073110469039	1.4142135623730951	34.44117647058823	1.6840307429547396
7	104	B	777.0	100.91168815999994	4.440486980365761E-5	33.421549934136806	28.42534080710379	1.1757660237369751	134.0	3.0	74.0	7508.0	0.09523809523809523	68.19994028464231	27.459060435491963	2.0	0.6891891891891891	114.0	4969.0	67.0	0.0011091494876925457	17.029386365926403	0.509533112602075	0.0	18.027756377319946	2.23606797749979	0.0	0.1514456332038457	-1.0	66.80140948635182	7.0710678118654755	13.152946437965905	7.0710678118654755	1.8601075237738274	2.23606797749979	43.58771929824562	1.537130207285168
7	105	B	998.0	114.56854239999988	3.468733385048473E-5	36.6742416417845	32.202484376209235	1.1388637352737585	118.0	3.0	155.0	7587.0	0.15531062124248496	78.77139465049225	28.071337695236398	2.0	0.2903225806451613	209.0	13838.0	83.0	0.0016614582389339369	23.021728866442675	0.6277356486688209	5.385164807134504	23.021728866442675	5.385164807134504	0.3083536398570881	0.3083536398570881	42.99746686817309	42.99746686817309	13.0	21.095023109728988	7.0710678118654755	2.9832867780352594	0.0	66.21052631578948	1.2535771065182828
7	106	B	979.0	113.74011527999987	7.04246755780267E-5	37.107950630558946	32.01562118716424	1.1590576491902125	106.0	3.0	143.0	12544.0	0.14606741573033707	75.03559489237249	29.732137494637012	3.0	0.5104895104895105	212.0	10623.0	74.0	0.0028061469157920063	21.02379604162864	0.5665577237325317	4.123105625617661	20.0	4.47213595499958	0.26559258100921596	0.2701716134791496	63.434948822922024	75.96375653207352	13.038404810405298	23.021728866442675	9.0	2.5579698740491863	3.0	50.10849056603774	1.476795632118987
8	114	B	1087.0	119.39696951999989	3.9048122771461945E-5	38.47076812334269	34.52535300326414	1.1142758806754427	103.0	3.0	120.0	4197.0	0.11039558417663294	0.0	0.0	0.0	0.125	107.0	10238.0	129.0	7.483474875074055E-4	23.40939982143925	0.6084983732683846	5.830951894845301	22.135943621178654	4.47213595499958	0.33333333333333337	0.25	50.06361685303011	54.462322208025626	7.211102550927978	13.416407864998739	5.830951894845301	2.3008949665421112	1.4142135623730951	95.6822429906542	1.348212541512014
8	118	B	1144.0	124.22539663999987	5.115127250799314E-5	40.44749683231337	34.52535300326414	1.171530290464788	144.0	3.0	76.0	7550.0	0.06643356643356643	32.68596384481225	15.231546211727817	2.0	0.42105263157894735	114.0	17288.0	250.0	0.0010846649956041887	23.08679276123039	0.5707842158179349	4.47213595499958	25.632011235952593	7.211102550927978	0.23802777946288958	0.3713906763541037	54.90418321297389	47.779166864072096	7.0710678118654755	13.0	6.0	2.1666666666666665	2.8284271247461903	151.64912280701753	1.648542341508561
8	119	B	955.0	114.56854239999988	8.097779971931462E-5	38.01315561749642	31.064449134018133	1.2236867762727808	139.0	3.0	68.0	9281.0	0.0712041884816754	24.63614802866434	12.041594578792296	1.0	0.7352941176470589	120.0	9326.0	122.0	6.599622060529651E-4	19.6468827043885	0.5168442973291482	4.0	20.8806130178211	5.0990195135927845	0.2857142857142857	0.3561309707013459	86.98721249581665	75.67728002179643	7.211102550927978	13.892443989449804	6.708203932499369	2.070963275601209	1.4142135623730951	77.71666666666667	1.569804846665237
8	123	B	726.0	98.08326103999994	1.4624948481856858E-4	33.54101966249684	25.942243542145693	1.292911293813359	160.0	3.0	55.0	6615.0	0.07575757575757576	29.92647756349166	13.601470508735444	2.0	0.8363636363636363	68.0	5037.0	114.0	5.148951379262758E-4	18.439088914585774	0.5497474167490214	4.242640687119285	17.46424919657298	3.605551275463989	0.315352998736582	0.2650854018430103	73.07248693585296	84.38241940987317	5.830951894845301	10.0	4.242640687119285	2.3570226039551585	1.0	74.07352941176471	1.5390113162596784
9	130	B	1100.0	120.56854239999988	3.1360968360859196E-5	39.92492955535426	33.61547262794322	1.187695023575728	104.0	3.0	187.0	6339.0	0.17	44.27188724235731	22.135943621178654	1.0	0.10695187165775401	267.0	17428.0	106.0	0.0021245784778362296	21.213203435596427	0.5313272602318608	4.47213595499958	20.396078054371138	3.1622776601683795	0.2701716134791496	0.18864566947613626	87.39743779750019	84.47245984834383	14.035668847618199	27.073972741361768	7.0710678118654755	3.8288379438153295	1.4142135623730951	65.27340823970037	1.6239384897865503
9	131	B	736.0	99.49747459999993	9.648534409437629E-5	33.60059523282288	27.018512172212592	1.2436138236871417	100.0	3.0	45.0	4307.0	0.06114130434782609	57.071067811865476	25.0	1.0	0.5111111111111111	148.0	7371.0	73.0	0.001868391468140241	19.209372712298546	0.5716973934299172	2.8284271247461903	21.2602916254693	5.0	0.17374889710522776	0.30485538042484617	9.462322208025626	17.592424562181606	11.313708498984761	19.72308292331602	5.830951894845301	3.3824808159970745	2.23606797749979	49.804054054054056	1.465744132410799
9	133	B	734.0	99.49747459999992	1.0168431614272331E-4	33.015148038438355	26.627053911388696	1.2399099107362155	114.0	3.0	64.0	6921.0	0.08719346049046321	21.838833907852056	10.295630140987	2.0	0.4375	100.0	4514.0	68.0	3.59047134559065E-4	18.439088914585774	0.5585038992742908	4.47213595499958	20.0	6.324555320336759	0.3333333333333333	0.46499055497527714	81.0273733851036	72.89727103094762	6.4031242374328485	11.40175425099138	5.656854249492381	2.0155644370746373	2.0	45.14	1.5064244572441294
9	139	N	848.0	105.74011527999993	9.97455768545383E-5	35.17101079013795	30.083217912982647	1.169123957811695	129.0	3.0	-1.0	-1.0	-1.0	-1.0	-1.0	-1.0	-1.0	311.0	6790.0	31.0	0.001923896824295722	19.697715603592208	0.5600554309094666	3.1622776601683795	24.839484696748443	11.180339887498949	0.2171861213815347	0.7808688094430304	55.17551084304321	63.30561319719919	13.45362404707371	23.323807579381203	8.06225774829855	2.892962282718316	8.06225774829855	21.832797427652732	1.4198821796759942
9	140	N	708.0	97.25483391999995	1.1271941455594032E-4	32.202484376209235	26.40075756488817	1.2197560731756085	88.0	4.0	-1.0	-1.0	-1.0	-1.0	-1.0	-1.0	-1.0	82.0	7024.0	85.0	6.954726627909615E-4	18.35755975068582	0.5700665680393324	2.8284271247461903	20.12461179749811	4.47213595499958	0.19026059766179765	0.2857142857142857	19.983106521899984	1.548157698977974	6.324555320336759	11.180339887498949	4.123105625617661	2.711630722733202	2.0	85.65853658536585	0.9923120728929385
9	143	B	1420.0	136.95331867999988	3.2829698932075336E-5	44.598206241955516	40.36087214122113	1.104986187758979	84.0	3.0	236.0	10081.0	0.16619718309859155	10.0	5.0	1.0	0.15254237288135594	201.0	15551.0	105.0	8.885118959918601E-4	31.906112267087632	0.715412456142062	11.180339887498949	36.05551275463989	14.866068747318506	0.52299424081913	0.7015731606734132	31.118819156236622	21.76984156694935	9.486832980505138	18.384776310850235	7.615773105863909	2.414039396301674	4.242640687119285	77.3681592039801	1.357147450324738
10	146	B	969.0	115.15432883999989	8.822499834050202E-5	36.76955262170047	31.11269837220809	1.1818181818181819	162.0	4.0	124.0	2822.0	0.12796697626418987	0.0	0.0	0.0	0.0	139.0	7472.0	57.0	0.004072848863207178	23.430749027719962	0.6372323663761881	5.385164807134504	23.021728866442675	6.0	0.2929143502255349	0.35294117647058826	23.198590513648185	45.0	11.40175425099138	18.24828759089466	6.082762530298219	3.0	2.23606797749979	53.75539568345324	1.0603586723768736
10	151	B	1065.0	119.39696951999989	2.9502281928523512E-5	38.91015291668744	32.64965543462902	1.1917477351206096	122.0	3.0	193.0	12080.0	0.1812206572769953	63.45271053794245	27.784887978899608	1.0	0.33678756476683935	134.0	12422.0	129.0	0.0012704973319350497	25.0	0.642505827554284	6.082762530298219	23.769728648009426	4.123105625617661	0.3523649724724399	0.22360679774997896	33.424811182603804	9.926245506651696	8.06225774829855	14.317821063276353	5.830951894845301	2.455486054675506	2.8284271247461903	92.70149253731343	1.3915633553373048
10	153	B	1233.0	132.2253966399999	1.4345667903434357E-4	42.720018726587654	35.11409973215888	1.216605837895453	162.0	3.0	176.0	17019.0	0.14274128142741282	28.941860336678076	14.142135623730951	3.0	0.2897727272727273	145.0	11791.0	113.0	0.002342141844343652	27.730849247724095	0.6491300817353165	7.0710678118654755	26.40075756488817	5.656854249492381	0.3446227583977888	0.27569820671823103	23.198590513648185	23.198590513648185	8.246211251235321	15.297058540778355	8.246211251235321	1.855040827202527	1.4142135623730951	81.31724137931035	1.3896192010855737
11	165	A	880.0	109.15432883999989	7.454324784001885E-5	35.4682957019364	29.154759474226502	1.216552506059644	72.0	4.0	224.0	7499.0	0.2545454545454545	72.73144281307265	27.459060435491963	2.0	0.15178571428571427	59.0	4961.0	110.0	6.143770020218479E-4	18.24828759089466	0.5144957554275265	4.47213595499958	18.867962264113206	4.123105625617661	0.2857142857142857	0.26559258100921596	82.87498365109819	84.5962086397503	5.0990195135927845	8.246211251235321	4.123105625617661	2.0	1.0	84.08474576271186	1.3082039911308205
11	166	B	828.0	104.32590171999993	6.415328061436541E-5	34.23448553724738	29.274562336608895	1.1694277490337037	65.0	4.0	135.0	3537.0	0.16304347826086957	0.0	0.0	0.0	0.0	68.0	6866.0	110.0	5.118083089364533E-4	20.12461179749811	0.5878461873073096	7.0710678118654755	20.12461179749811	7.0710678118654755	0.46726931351599776	0.46726931351599776	75.16006083808709	75.16006083808709	5.0990195135927845	9.486832980505138	4.123105625617661	2.3008949665421112	0.0	100.97058823529412	1.0894261578794058
11	167	B	715.0	97.49747459999995	8.800665964288429E-5	31.78049716414141	26.40075756488817	1.2037721677505213	107.0	3.0	142.0	8486.0	0.1986013986013986	59.530500043201684	23.430749027719962	2.0	0.49295774647887325	55.0	4566.0	96.0	6.069913583876316E-4	19.209372712298546	0.6044390247605339	5.0	18.601075237738275	4.0	0.35714285714285715	0.2857142857142857	64.98310652189998	64.98310652189998	5.0990195135927845	9.219544457292887	3.1622776601683795	2.91547594742265	1.0	83.01818181818182	1.1563731931668857
11	174	B	932.0	111.98275595999988	4.923126336312848E-5	36.22154055254967	30.066592756745816	1.2047105186011777	93.0	3.0	135.0	7364.0	0.14484978540772533	45.10083248698657	19.4164878389476	3.0	0.3851851851851852	119.0	11104.0	55.0	0.003249471679019472	21.095023109728988	0.5823888986478818	5.0	19.026297590440446	1.4142135623730951	0.30485538042484617	0.08333333333333334	59.470294100065885	51.34019174590992	10.198039027185569	16.0312195418814	6.0	2.6718699236469	3.605551275463989	93.3109243697479	0.5894272334293948
12	184	B	832.0	105.74011527999991	7.066796098236762E-5	34.058772731852805	30.066592756745816	1.1327779308884707	75.0	4.0	197.0	7585.0	0.23677884615384615	69.40006564046159	24.73863375370596	1.0	0.22842639593908629	63.0	6947.0	148.0	0.001456079488252763	21.213203435596427	0.6228410989030497	4.47213595499958	21.095023109728988	4.123105625617661	0.2857142857142857	0.26559258100921596	23.1985905136482	10.669782804496677	5.656854249492381	10.63014581273465	5.0	2.12602916254693	1.0	110.26984126984127	1.3421620843529583
12	188	B	995.0	115.98275595999986	5.152645841647153E-5	38.58756276314948	31.38470965295043	1.2295019832857341	97.0	3.0	85.0	7254.0	0.08542713567839195	48.25711541687881	21.93171219946131	1.0	0.5882352941176471	112.0	7427.0	107.0	0.0021226152570948975	23.769728648009426	0.6159945574668205	6.082762530298219	23.40939982143925	6.324555320336759	0.3523649724724399	0.3772913389522725	41.46770541610911	50.44033203100551	8.602325267042627	14.866068747318506	5.656854249492381	2.62797450520358	1.0	66.3125	1.6135721017907634
12	189	B	785.0	102.91168815999993	1.1705039502954239E-4	34.0147027033899	28.231188426986208	1.2048625863328952	107.0	3.0	76.0	9484.0	0.09681528662420383	18.18536337391621	8.06225774829855	2.0	0.40789473684210525	72.0	2722.0	56.0	7.407502859519385E-4	19.72308292331602	0.5798399326109771	3.1622776601683795	20.808652046684813	5.0990195135927845	0.21271781490575853	0.3561309707013459	47.93567344642118	55.06068979532297	5.385164807134504	9.433981132056603	4.47213595499958	2.1095023109728985	2.0	37.80555555555556	1.4812637766348273
12	191	A	883.0	109.3969695199999	6.667681558231529E-5	36.138621999185304	28.861739379323623	1.2521290392177402	96.0	3.0	277.0	5541.0	0.31370328425821065	0.0	0.0	0.0	0.0	119.0	8071.0	112.0	0.0018210189890802426	23.40939982143925	0.647766808097082	6.4031242374328485	24.698178070456937	7.810249675906654	0.3472581680740104	0.4235702594681104	25.419288338902895	26.565051177077997	7.810249675906654	13.892443989449804	6.708203932499369	2.070963275601209	1.4142135623730951	67.82352941176471	1.6513443191673893
12	192	B	1115.0	121.63961019999988	5.165176879209223E-5	39.05124837953327	33.95585369269929	1.1500593898462201	136.0	3.0	73.0	7805.0	0.06547085201793722	69.08767377233076	32.57299494980466	3.0	0.7671232876712328	91.0	4712.0	73.0	0.001043561000549507	27.202941017470888	0.6965959385751143	7.615773105863909	28.460498941515414	8.94427190999916	0.4053467022297068	0.47605555892577917	11.30993247402023	14.67639313745002	7.615773105863909	13.416407864998739	4.47213595499958	3.0	1.4142135623730951	51.78021978021978	1.409804753820034
12	194	B	945.0	112.81118307999986	7.431237232166943E-5	37.16180835212409	30.463092423455635	1.2198961233335146	105.0	3.0	116.0	9306.0	0.12275132275132275	71.5993096420938	26.0	1.0	0.4051724137931034	76.0	8261.0	146.0	6.120654044293956E-4	20.615528128088304	0.5547504021533969	3.605551275463989	20.396078054371138	4.242640687119285	0.23620751769642942	0.2853908964926964	56.070202577939355	67.38013505195957	5.830951894845301	10.0	5.0	2.0	1.0	108.69736842105263	1.3431787919138118
12	197	B	874.0	108.32590171999992	5.983575434135081E-5	36.6742416417845	28.635642126552707	1.2807200718498264	61.0	3.0	59.0	5846.0	0.06750572082379863	25.61294761602949	12.165525060596439	2.0	0.4576271186440678	82.0	7450.0	128.0	6.713356659387077E-4	20.248456731316587	0.5521165762360761	3.1622776601683795	19.72308292331602	2.23606797749979	0.2	0.14285714285714285	46.36392753160291	38.23382517744693	6.324555320336759	10.770329614269007	4.47213595499958	2.408318915758459	1.0	90.85365853658537	1.4088590604026845
12	199	B	911.0	109.15432883999989	5.053063310242609E-5	35.805027579936315	31.400636936215164	1.1402643727472117	63.0	3.0	81.0	3227.0	0.0889132821075741	8.246211251235321	4.123105625617661	1.0	0.2345679012345679	130.0	8582.0	116.0	0.007390346749336936	20.591260281974	0.5750941047595368	4.123105625617661	24.08318915758459	6.4031242374328485	0.26559258100921596	0.3472581680740104	47.72631099390625	17.65012421993012	11.661903789690601	18.601075237738275	5.830951894845301	3.1900580854014704	6.0	66.01538461538462	1.7571661617338614
13	207	A	1135.0	123.39696951999986	3.084849588766295E-5	41.7612260356422	33.52610922848042	1.24563294091299	123.0	3.0	314.0	12467.0	0.27665198237885463	0.0	0.0	0.0	0.041401273885350316	87.0	6301.0	82.0	7.524339779356428E-4	26.419689627245813	0.632636829309016	7.615773105863909	26.076809620810597	8.246211251235321	0.41424344670265417	0.47217668268576246	50.10216525235819	59.2645122980799	6.082762530298219	10.44030650891055	4.123105625617661	2.5321462647095156	1.4142135623730951	72.42528735632185	1.132201237898746
14	216	B	851.0	107.15432883999992	7.362164614049424E-5	34.539832078341085	29.154759474226502	1.1847064664990674	95.0	3.0	52.0	3894.0	0.06110458284371328	31.039481869451368	14.866068747318506	1.0	0.5	98.0	11065.0	172.0	2.4160710108279268E-4	18.867962264113206	0.546266763003308	4.0	18.867962264113206	4.0	0.25	0.25	69.44395478041653	69.44395478041653	6.324555320336759	11.180339887498949	5.385164807134504	2.0761369963434992	0.0	112.90816326530613	1.52336195210122
14	218	B	893.0	114.22539663999987	2.0582197393765662E-4	36.05551275463989	29.732137494637012	1.2126781251816647	112.0	6.0	82.0	5853.0	0.09182530795072788	60.21022443034785	27.65863337187866	1.0	0.5487804878048781	134.0	8799.0	92.0	0.0020977843671177703	19.6468827043885	0.544906484566918	2.23606797749979	18.35755975068582	3.1622776601683795	0.14285714285714285	0.2	46.00508600525416	88.99491399474583	9.486832980505138	16.1245154965971	6.082762530298219	2.6508540184301035	2.23606797749979	65.66417910447761	1.4010683032162745
14	220	B	968.0	113.74011527999991	4.499446001660279E-5	37.656340767525464	30.59411708155671	1.2308360024622553	105.0	3.0	206.0	5952.0	0.2128099173553719	50.15974481593781	25.079872407968907	1.0	0.07281553398058252	212.0	6514.0	46.0	0.002528893808952913	25.079872407968907	0.6660199025391653	7.0710678118654755	22.47220505424423	5.830951894845301	0.3676073110469039	0.3616202853397895	17.592424562181577	49.573921259900885	11.180339887498949	21.02379604162864	8.94427190999916	2.3505318547086316	7.211102550927978	30.72641509433962	1.4970832054037457
14	223	B	964.0	113.9827559599999	8.218368715708313E-5	37.69615364994153	31.953090617340916	1.1797341953984213	82.0	4.0	51.0	3791.0	0.052904564315352696	10.198039027185569	5.0990195135927845	1.0	0.45098039215686275	107.0	7894.0	102.0	4.2610612901805475E-4	20.615528128088304	0.5468867810634118	2.23606797749979	22.47220505424423	4.123105625617661	0.1111111111111111	0.20986055078837967	4.18491612511842	8.343891584033088	6.4031242374328485	12.083045973594572	5.385164807134504	2.243765308275509	2.0	73.77570093457943	1.382569039777046
14	228	B	862.0	107.1543288399999	8.011054109070465E-5	34.9857113690718	30.01666203960727	1.165543034828717	65.0	3.0	106.0	3413.0	0.12296983758700696	18.439088914585774	9.219544457292887	1.0	0.1320754716981132	117.0	14020.0	184.0	0.0041747297025174	22.20360331117452	0.6346477588219924	5.0	28.0178514522438	10.63014581273465	0.2808279781508652	0.5765005994588996	22.166345822082462	10.22216863363613	9.055385138137417	15.297058540778355	5.0990195135927845	3.0000000000000004	5.830951894845301	119.82905982905983	1.5355206847360914
14	232	B	1440.0	140.12489155999987	4.513148083919266E-5	43.965895873961216	40.80441152620633	1.07747898399967	67.0	3.0	254.0	6080.0	0.1763888888888889	0.0	0.0	0.0	0.047244094488188976	305.0	16436.0	55.0	0.0036566107087336796	30.364452901377952	0.6906365103630536	8.246211251235321	25.0	3.0	0.39999999999999997	0.14285714285714285	1.909152432996379	15.945395900922856	18.384776310850235	32.449961479175904	7.211102550927978	4.5	5.385164807134504	53.88852459016393	1.0206254563154054
14	233	B	1289.0	132.71067799999986	4.94487268549043E-5	43.86342439892262	35.84689665786984	1.2236324058275998	134.0	4.0	194.0	6847.0	0.15050426687354537	7.211102550927978	3.605551275463989	1.0	0.1134020618556701	223.0	16709.0	133.0	0.0034962894375383797	29.68164415931166	0.6766832404457849	8.602325267042627	30.886890422961002	9.219544457292887	0.4430422916026653	0.4472135954999579	30.234576890071445	16.373549327050284	11.180339887498949	19.1049731745428	10.04987562112089	1.9010158826634285	2.23606797749979	74.92825112107623	1.7750314201927107
15	237	B	748.0	100.3259017199999	1.206544227510299E-4	33.54101966249684	26.832815729997478	1.2499999999999998	133.0	3.0	70.0	5844.0	0.09358288770053476	20.52622986305051	10.0	2.0	0.4714285714285714	64.0	4154.0	62.0	5.312770935946039E-4	18.24828759089466	0.5440588203494178	5.0	18.110770276274835	5.830951894845301	0.35179877236514595	0.41972110157675935	81.20258929000894	87.10873040377943	5.385164807134504	9.433981132056603	3.605551275463989	2.6165155925684536	1.0	64.90625	0.9552238805970149
15	239	B	1079.0	121.39696951999987	1.0816431119893029E-4	40.024992192379	32.7566787083184	1.2218879865318841	77.0	3.0	119.0	10847.0	0.1102873030583874	33.2036056066958	14.560219778561036	2.0	0.3277310924369748	115.0	4291.0	57.0	9.206235554768576E-4	21.587033144922902	0.5393388471174568	1.0	20.396078054371138	1.0	0.05263157894736842	0.05	11.888658039627956	11.888658039627956	7.615773105863909	13.038404810405298	6.4031242374328485	2.036256728267493	2.0	37.31304347826087	1.527615940340247
15	241	B	1040.0	117.39696951999987	4.302592247633945E-5	38.0	34.0147027033899	1.117163960871924	145.0	3.0	157.0	12699.0	0.15096153846153845	61.89466559737748	29.068883707497267	2.0	0.42038216560509556	179.0	6786.0	59.0	0.001124785185001423	23.08679276123039	0.6075471779271155	4.47213595499958	22.20360331117452	4.242640687119285	0.25	0.23980823009322946	26.56505117707799	45.0	9.433981132056603	18.384776310850235	7.615773105863909	2.414039396301674	1.4142135623730951	37.910614525139664	1.5562923666371942
15	243	N	857.0	106.91168815999991	5.4207380372368597E-5	33.83784863137726	30.675723300355934	1.103082339740124	181.0	4.0	-1.0	-1.0	-1.0	-1.0	-1.0	-1.0	-1.0	196.0	14810.0	86.0	0.004713716015983364	18.384776310850235	0.5433198933871447	1.4142135623730951	17.08800749063506	0.0	0.08333333333333334	0.0	27.64597536373867	-1.0	12.529964086141668	22.135943621178654	9.486832980505138	2.333333333333333	1.4142135623730951	75.56122448979592	1.138149898717083
15	248	B	963.0	113.15432883999992	7.251171969765002E-5	37.013511046643494	31.016124838541646	1.1933634920326766	114.0	3.0	90.0	9062.0	0.09345794392523364	58.69958691472425	23.194827009486403	2.0	0.5666666666666667	65.0	5947.0	82.0	0.0014739126110731942	19.4164878389476	0.524578384754676	4.123105625617661	19.924858845171276	5.0	0.28797018815893544	0.3333333333333333	75.96375653207352	90.0	6.4031242374328485	10.295630140987	3.605551275463989	2.8554940297339364	1.4142135623730951	91.49230769230769	0.8962502101900118
15	253	B	854.0	106.32590171999988	7.456956637919385E-5	35.34119409414458	28.635642126552707	1.2341680322011737	74.0	3.0	133.0	6292.0	0.1557377049180328	13.416407864998739	6.708203932499369	1.0	0.2556390977443609	127.0	9697.0	96.0	0.001676266806776705	20.12461179749811	0.5694377995233727	2.23606797749979	20.12461179749811	2.23606797749979	0.1162476387438193	0.1162476387438193	0.0	0.0	9.219544457292887	15.652475842498529	5.385164807134504	2.906591794880899	0.0	76.35433070866142	1.2572960709497782
16	261	B	943.0	111.98275595999989	5.162979579397253E-5	37.05401462729781	31.064449134018133	1.1928109353376755	124.0	2.0	196.0	14149.0	0.20784729586426298	80.65997399342433	29.154759474226502	3.0	0.25	125.0	7179.0	86.0	4.998118965803894E-4	24.08318915758459	0.6499481743023449	5.0990195135927845	26.019223662515376	7.0	0.27653315937748607	0.3684210526315789	8.297144969836864	3.0127875041833363	8.0	14.142135623730951	6.082762530298219	2.324952774876386	2.23606797749979	57.432	1.4974230394205321
16	262	B	1063.0	119.63961019999988	6.675708936167366E-5	37.21558813185679	33.61547262794322	1.1070969771497705	74.0	3.0	49.0	4712.0	0.04609595484477893	70.26103776191175	30.528675044947494	1.0	0.7755102040816326	142.0	9259.0	98.0	5.594877656945438E-4	20.591260281974	0.5532966510973327	2.0	21.470910553583888	3.0	0.10526315789473684	0.15789473684210525	32.005383208083515	32.005383208083515	8.06225774829855	13.601470508735444	6.4031242374328485	2.124192816566147	1.0	65.20422535211267	1.5029700831623287
16	268	B	808.0	102.91168815999991	4.7141940940708645E-5	33.13608305156178	29.154759474226502	1.1365582721015026	103.0	4.0	76.0	7771.0	0.09405940594059406	58.1729587409424	22.0	2.0	0.881578947368421	77.0	5602.0	84.0	6.421657555592874E-4	18.110770276274835	0.5465573661224038	1.0	17.029386365926403	1.0	0.0625	0.06666666666666667	3.5763343749973515	86.42366562500266	6.082762530298219	10.44030650891055	4.123105625617661	2.5321462647095156	1.4142135623730951	72.75324675324676	1.1545876472688326
17	281	N	1196.0	125.98275595999986	4.1558133889521544E-5	41.43669871020132	34.17601498127012	1.2124496882655966	127.0	3.0	-1.0	-1.0	-1.0	-1.0	-1.0	-1.0	-1.0	88.0	7856.0	122.0	9.262702094314508E-4	28.635642126552707	0.691069583675663	8.602325267042627	29.068883707497267	9.219544457292887	0.4134013701484873	0.4472135954999579	15.312818360806318	20.376435213836373	6.4031242374328485	11.40175425099138	5.0	2.2803508501982757	1.0	89.27272727272727	1.3665987780040734
17	289	B	913.0	110.5685423999999	5.24094562201765E-5	36.87817782917155	30.610455730027933	1.204757555863344	100.0	3.0	123.0	7123.0	0.13472070098576122	32.57123357857315	15.264337522473747	2.0	0.2926829268292683	74.0	6903.0	137.0	7.224862313094431E-4	25.612496949731394	0.6945163361480208	8.246211251235321	27.65863337187866	9.848857801796104	0.47217668268576246	0.5639439572202596	35.36246188706907	25.43621638041736	5.656854249492381	10.0	5.0	2.0	2.23606797749979	93.28378378378379	1.4686368245690278
17	293	B	1122.0	123.63961019999985	6.2754007261173E-5	40.607881008493905	33.37663853655727	1.2166558044488598	112.0	3.0	122.0	7586.0	0.10873440285204991	14.142135623730951	7.0710678118654755	1.0	0.18032786885245902	113.0	11522.0	159.0	7.733281936978796E-4	27.202941017470888	0.6698931424612105	7.211102550927978	29.410882339705484	9.433981132056603	0.3821876708246056	0.5	22.38013505195957	20.695450734063286	8.06225774829855	14.317821063276353	5.0990195135927845	2.8079557305298435	2.23606797749979	101.96460176991151	1.5593646936295782
17	295	B	1035.0	117.15432883999986	4.84461764833909E-5	37.589892258425	33.61547262794322	1.118231853363204	93.0	3.0	43.0	2964.0	0.04154589371980676	37.24657075584973	18.35755975068582	1.0	0.5116279069767442	95.0	7670.0	114.0	6.902551553840563E-4	21.02379604162864	0.5592938627515376	2.0	23.323807579381203	4.242640687119285	0.1111111111111111	0.22206996305928156	27.89727103094762	17.10272896905237	7.280109889280518	12.36931687685298	5.0990195135927845	2.42582262018792	3.1622776601683795	80.73684210526316	1.4119947848761407
18	301	N	1389.0	136.22539663999987	4.873451418339102E-5	44.04543109109048	39.05124837953327	1.127887914440519	70.0	3.0	-1.0	-1.0	-1.0	-1.0	-1.0	-1.0	-1.0	195.0	24879.0	186.0	0.0022430749950366593	31.89043743820395	0.7240350848706929	9.899494936611665	32.01562118716424	10.0	0.42404777297076784	0.43852900965351466	5.527540151656176	2.602562202499797	11.045361017187261	19.4164878389476	7.280109889280518	2.6670597194607044	1.4142135623730951	127.58461538461539	1.4578560231520559
18	316	B	853.0	105.4974745999999	7.93618069316062E-5	34.058772731852805	29.832867780352597	1.1416526558094866	67.0	3.0	94.0	5314.0	0.11019929660023446	59.962734940150426	27.313000567495326	2.0	0.2553191489361702	90.0	3295.0	50.0	4.900277141766236E-4	17.69180601295413	0.5194493105269238	1.0	18.867962264113206	3.1622776601683795	0.06666666666666667	0.18864566947613626	49.76364169072618	58.671307132195835	6.4031242374328485	11.40175425099138	5.0	2.2803508501982757	3.0	36.611111111111114	1.3657056145675264
