# Supplementary material for: Exploiting Single-Cell Quantitative Data to Map Genetic Variants Having Probabilistic Effects
Source: PLoS Genet. 2016 Aug 1;12(8):e1006213. doi: 10.1371/journal.pgen.1006213 (PMC4968810; doi:10.1371/journal.pgen.1006213)
Supplement: S1 Dataset — (ZIP) [file pgen.1006213.s007.zip › data/2014-10-07_morpho/segregants/gaelA6-3_A1B.xls]

image_number	cell_id	Cgroup	Agroup	Dgroup	C11-1_A1B	C11-2_A1B	C12-1_A1B	C12-2_A1B	C13_A1B	C101_A1B	C102_A1B	C103_A1B	C104_A1B	C105_A1B	C106_A1B	C107_A1B	C108_A1B	C109_A1B	C110_A1B	C111_A1B	C112_A1B	C113_A1B	C114_A1B	C115_A1B	C116_A1B	C117_A1B	C118_A1B	C126_A1B	C127_A1B	C128_A1B	A7-1_A1B	A7-2_A1B	A8-1_A1B	A8-2_A1B	A9_A1B	A101_A1B	A102_A1B	A103_A1B	A104_A1B	A120_A1B	A121_A1B	A122_A1B	A123_A1B	D14-3_A1B	D15-3_A1B	D16-3_A1B	D17-3_A1B	D104_A1B	D107_A1B
1	0	medium	N	A1	947.0	353.0	99.32590171999993	56.284271200000006	7.298503760194019E-5	1300.0	158.02438647999992	37.20215047547655	30.805843601498726	24.388408719763937	37.80076636163236	21.840329667841555	19.251074224697966	12.649110640673518	20.966529892248342	33.50013761511769	18.35755975068582	34.20774526288435	1.1344992706859822	1.2076329074678105	0.939440506854706	0.5666625746692495	0.3727560718057022	118.0	3.0	35.510561809129406	-1.0	-1.0	-1.0	-1.0	-1.0	-1.0	-1.0	-1.0	-1.0	-1.0	-1.0	-1.0	-1.0	87.0	11205.0	149.0	4.068462704207307E-4	24.758836806279895	0.6655216564053409
1	3	medium	api	A1	909.0	395.0	99.32590171999993	60.94112544000001	7.49788024514763E-5	1304.0	163.0954542799999	35.77708763999664	31.304951684997057	29.931511840507767	36.430858120162355	23.345235059857504	20.755240802783224	10.44030650891055	22.360679774997894	33.54101966249684	17.029386365926403	37.65360493525404	1.1247874829150124	1.1428571428571428	0.9841890475506359	0.613547165288197	0.43454345434543457	85.0	4.0	34.0147027033899	46.0	219.0	812.0	5159.0	0.6363636363636364	0.20322085889570551	0.8264150943396227	-1.0	0.2568489576081416	0.0	0.0	0.0	0.022641509433962263	137.0	18343.0	231.0	0.00253185047655555	21.213203435596427	0.5929270612815711
1	10	small	api	A1	931.0	149.0	100.32590171999989	35.384776280000004	5.826038924161232E-5	1080.0	138.12489155999984	34.92849839314596	31.38470965295043	13.621397929215476	15.499275376500847	14.142135623730951	12.72290477697772	9.055385138137417	7.844597180099996	30.747456665073265	17.26267650163207	29.355645158350598	1.1115492783787355	1.112914498154753	0.998773293206009	0.35269831293174486	0.16004296455424274	182.0	4.0	34.785054261852174	91.0	78.0	4382.0	4018.0	0.8	0.15648148148148147	0.46153846153846156	-1.0	0.04079095168241753	25.455612434792677	12.219544457292887	2.0	0.25443786982248523	100.0	5217.0	70.0	9.186735105571084E-4	21.470910553583888	0.6147103809592095
1	11	large	api	A1	902.0	522.0	96.49747459999992	71.35533899999999	8.106322173670287E-5	1424.0	170.26702715999997	35.4682957019364	30.083217912982647	32.92471141680646	45.56646523836231	28.231188426986208	24.454947791322102	12.083045973594572	29.23737888943406	33.34084814002386	15.811388300841896	40.94509426403455	1.1544162215306022	1.1790060426557551	0.9791436004265394	0.7394529162113435	0.5787139689578714	181.0	3.0	33.015148038438355	21.0	233.0	1111.0	16040.0	0.0	0.17837078651685392	0.9173228346456693	-1.0	0.3407990000321353	68.32312158094726	28.885247186466984	4.0	0.2992125984251969	113.0	9245.0	118.0	8.800091800155244E-4	25.079872407968907	0.7071067811865476
1	12	medium	iso	A1	918.0	342.0	97.66904747999993	55.69848476000001	8.539406597780874E-5	1260.0	155.78174579999995	36.124783736376884	31.064449134018133	27.78392641220927	42.21129232015579	20.518284528683193	21.90486662315613	12.041594578792296	21.010506402996214	30.452817493037468	17.4928556845359	31.271843287691865	0.9366998156926849	1.1628979345658914	0.8054875564314713	0.5702777512128968	0.37254901960784315	114.0	3.0	34.48187929913333	44.0	137.0	2905.0	10926.0	0.6	0.14365079365079364	0.7569060773480663	-1.0	0.197355198169511	58.352671328681645	22.97056274847714	4.0	0.3701657458563536	86.0	16999.0	241.0	5.79179059935035E-4	23.194827009486403	0.6420751797090957
1	13	medium	iso	A1	1052.0	395.0	104.56854239999988	59.870057640000006	3.339251575677475E-5	1447.0	166.8528136	38.18376618407357	33.24154027718932	41.820169880135765	55.30484646876603	22.360679774997898	21.26447072611701	12.165525060596439	30.40559159102154	25.14925581152061	18.027756377319946	36.981124243265754	1.0515512030842378	1.1486762004910962	0.9154461480395134	0.5725436758120105	0.3754752851711027	117.0	3.0	35.6931365951495	58.0	126.0	3314.0	8572.0	0.07692307692307693	0.1271596406357982	0.6847826086956522	-1.0	0.14660064062005124	60.576888834276446	20.795586044366132	3.0	0.358695652173913	136.0	15043.0	169.0	7.025960956290355E-4	23.600847442411894	0.6180858988251346
2	19	small	api	A1	1109.0	79.0	108.91168815999991	23.313708480000003	6.877289101539806E-5	1188.0	134.22539663999993	42.190046219457976	31.144823004794873	34.798085573796754	55.6347609387403	7.810249675906654	-1.0	13.601470508735444	16.923423034097187	18.911650257550704	18.35755975068582	20.501905399254973	-1.0	1.354640744401169	-1.0	0.2140606657914467	0.07123534715960325	96.0	3.0	37.94733192202055	76.0	38.0	8444.0	3784.0	0.5	0.09595959595959595	0.3333333333333333	0.029042516447673986	-1.0	85.07207489405569	38.4682957019364	3.0	0.5789473684210527	230.0	15535.0	96.0	7.977538657379176E-4	27.294688127912362	0.6469461537428727
2	24	small	api	A1	1367.0	81.0	118.63961019999985	23.142135600000003	3.7259625540206755E-5	1448.0	144.6101729199999	43.04648650006177	38.07886552931954	61.58322188934483	66.3895286469817	8.06225774829855	-1.0	15.132745950421556	23.97408206587358	11.922624103662807	19.026297590440446	26.164308164289633	-1.0	1.1304561178934627	-1.0	0.19506247163984725	0.0592538405267008	142.0	4.0	39.45883931389772	92.0	29.0	6973.0	2154.0	0.5	0.0835635359116022	0.2396694214876033	0.027329998098508137	-1.0	34.89594437196154	10.885661164744507	2.0	0.4793388429752066	179.0	15673.0	137.0	0.0016729306569192807	28.178005607210743	0.654594785736353
2	31	small	api	A1	1165.0	45.0	112.49747459999989	20.313708480000003	7.3610253621759E-5	1210.0	134.8111830799999	42.04759208325728	34.0147027033899	52.48995268463244	66.16125981682826	6.708203932499369	-1.0	12.083045973594572	19.644406708580604	13.935150459297157	17.029386365926403	21.4766529001724	-1.0	1.2361593293910171	-1.0	0.18057035104324043	0.03862660944206009	116.0	13.0	36.05551275463989	68.0	30.0	6607.0	2085.0	0.6666666666666666	0.08099173553719008	0.30612244897959184	0.01333246188117417	-1.0	20.024152168495895	9.486832980505138	2.0	0.3877551020408163	112.0	11203.0	131.0	3.0717712951841493E-4	26.1725046566048	0.6224495472839764
2	33	small	api	A1	1053.0	144.0	106.15432883999993	32.970562720000004	1.0000401765730357E-4	1197.0	141.53910511999987	39.56008088970496	32.31098884280702	27.259511464627735	39.16050768848254	12.649110640673518	13.91955377844759	12.649110640673518	16.40542651592238	26.55443335931842	19.1049731745428	25.978711410750364	0.9087296074288553	1.2243537665208817	0.7422116321911578	0.31059084523716934	0.13675213675213677	101.0	3.0	37.33630940518894	32.0	61.0	2902.0	7267.0	0.38461538461538464	0.07769423558897243	0.6559139784946236	-1.0	0.03611118762025944	30.047141627745503	10.12899020449196	3.0	0.5376344086021505	439.0	11021.0	47.0	0.003212604867861361	18.439088914585774	0.4661034178872047
3	34	small	api	A1	976.0	165.0	99.49747459999992	34.970562720000004	4.6823999090594986E-5	1141.0	137.29646443999988	38.07886552931954	31.78049716414141	31.133103170505507	40.23635830927381	13.416407864998739	14.9616164045167	13.416407864998739	17.174881418051708	26.462770410933587	17.72004514666935	26.588881041542958	0.896721818168558	1.1981834435329324	0.7484011092028675	0.3514718625833347	0.16905737704918034	110.0	2.0	35.6931365951495	72.0	90.0	7246.0	8082.0	0.5384615384615384	0.14198071866783524	0.5555555555555556	0.01062415265536302	-1.0	41.03915682245665	13.195414483041159	2.0	0.5617283950617284	114.0	8472.0	101.0	3.1946042005483275E-4	23.08679276123039	0.6062888807297654
3	35	medium	iso	A1	801.0	361.0	91.01219323999993	57.041630520000005	1.0246900403431405E-4	1162.0	150.4680373199999	33.24154027718932	29.154759474226502	26.933507702415685	36.5630958685941	22.47220505424423	19.850916323691916	12.206555615733702	20.426249636390544	33.27072551764672	16.278820596099706	34.28904995917265	1.1320487521991027	1.140175425099138	0.9928724363627389	0.6267471257349083	0.45068664169787764	109.0	3.0	32.64965543462902	54.0	195.0	2254.0	9587.0	0.45454545454545453	0.21428571428571427	0.7831325301204819	-1.0	0.15303651374058722	114.20671606899143	45.63008565807658	3.0	0.21686746987951808	155.0	4466.0	45.0	0.0018293258916967918	21.587033144922902	0.6493993047529191
3	41	small	api	A1	1230.0	75.0	107.49747459999989	29.970562720000004	5.492574230153958E-5	1305.0	139.8822508799999	42.37924020083418	37.0	56.858638248016206	82.72499504211073	4.47213595499958	-1.0	20.615528128088304	18.169273360045835	9.486486486486486	16.401219466856727	18.31672704973232	-1.0	1.1453848702928158	-1.0	0.2788024819329108	0.06097560975609756	80.0	7.0	35.77708763999664	228.0	54.0	9798.0	2320.0	0.6470588235294118	0.2160919540229885	0.19148936170212766	0.0836666360349561	-1.0	44.94441010848846	22.47220505424423	1.0	0.09929078014184398	144.0	12217.0	98.0	0.0013467692930843945	30.364452901377952	0.7164935651861986
3	43	medium	iso	A1	957.0	301.0	102.74011527999991	53.284271200000006	8.583920417303283E-5	1258.0	158.02438647999992	37.57658845611187	30.4138126514911	31.541315391384984	44.49116986466379	21.18962010041709	17.617933528404084	10.295630140987	24.32365570034437	29.82197629719181	18.110770276274835	34.70844582756492	1.2027301650477136	1.2355106177149942	0.9734680931128652	0.5186316080606217	0.31452455590386624	81.0	3.0	35.6931365951495	19.0	159.0	949.0	9619.0	0.8	0.14149443561208266	0.8932584269662921	-1.0	0.20098682253606637	109.10879483756959	47.30231871392884	2.0	0.43820224719101125	113.0	10588.0	127.0	9.418650112551253E-4	24.698178070456937	0.6572756890717617
3	45	small	api	A1	895.0	66.0	97.32590171999992	21.485281360000002	7.563526795030519E-5	961.0	120.81118307999986	36.235341863986875	30.610455730027933	30.041363926279125	43.474322987618756	8.06225774829855	-1.0	11.045361017187261	12.943164763297675	19.372465579409354	16.15549442140351	18.81193474602996	-1.0	1.183757020266807	-1.0	0.2207560472628521	0.07374301675977654	119.0	4.0	32.69556544854363	79.0	46.0	6416.0	4101.0	0.75	0.13007284079084286	0.368	-1.0	0.010899231652221187	20.27608807070061	8.16227766016838	1.0	0.376	79.0	4715.0	67.0	9.740352524937868E-4	22.80350850198276	0.6293167755275526
3	46	small	api	A1	1122.0	236.0	109.9827559599999	47.041630520000005	5.108062401205033E-5	1358.0	159.43860003999993	39.319206502675	35.35533905932738	84.83569505348166	87.29777973186948	17.26267650163207	18.992114349655314	11.180339887498949	34.66499253761062	1.414213562373095	17.029386365926403	34.70358122673231	0.9089391620025375	1.1121151019566275	0.8173067341711058	0.4277182373672176	0.2103386809269162	109.0	3.0	34.52535300326414	93.0	177.0	3323.0	8974.0	0.08333333333333333	0.19882179675994108	0.6555555555555556	-1.0	0.16249942393712288	34.51931296474005	12.083045973594572	3.0	0.26666666666666666	97.0	11825.0	142.0	4.106912205678947E-4	13.601470508735444	0.3459243387276927
3	48	small	api	A1	1235.0	98.0	113.81118307999988	25.727922040000003	4.893979611427247E-5	1333.0	141.5391051199999	42.04759208325728	36.6742416417845	74.11614626607891	83.08877288097531	9.486832980505138	-1.0	12.649110640673518	26.969439718559812	6.162363279586094	18.24828759089466	27.166839898719257	-1.0	1.1465156524286708	-1.0	0.22605794390095563	0.07935222672064778	104.0	3.0	36.345563690772494	62.0	39.0	4844.0	3606.0	0.46153846153846156	0.07576894223555888	0.38613861386138615	-1.0	0.006532757716096418	20.931343551471134	7.16227766016838	1.0	0.45544554455445546	100.0	18461.0	249.0	0.0011922608898555192	29.5296461204668	0.7022910149526747
4	52	small	api	A1	1060.0	221.0	106.56854239999993	44.041630520000005	6.627782901489097E-5	1281.0	153.43860003999993	40.311288741492746	32.69556544854363	22.833654177917538	37.42146452514021	16.492422502470642	16.669086451830907	11.40175425099138	17.364862842489185	30.065239322655177	18.0	28.575979583488753	0.9894017017746728	1.2329283249416425	0.8024811189421767	0.4132704598200457	0.20849056603773586	99.0	3.0	37.33630940518894	50.0	122.0	5075.0	13609.0	0.75	0.13427010148321625	0.7093023255813954	-1.0	0.10666827473623652	108.06266232717628	40.73614353738338	5.0	0.6627906976744186	118.0	5661.0	59.0	3.493326609458854E-4	29.68164415931166	0.7363109710943102
4	57	small	api	A1	936.0	127.0	100.01219323999993	31.384776280000004	6.011035859574776E-5	1063.0	134.2253966399999	36.87817782917155	30.805843601498726	32.47119229084848	42.47917209228984	12.206555615733702	12.939000398321568	10.816653826391969	17.354436625492493	23.988955133306174	16.97056274847714	25.698011822597262	0.943392475458701	1.1971163103411133	0.7880541492161988	0.3138094992546133	0.13568376068376067	142.0	5.0	34.828149534535996	58.0	67.0	6992.0	8453.0	0.5	0.11759172154280338	0.536	-1.0	0.013196307814841981	69.39589029420198	27.911588465259662	4.0	0.792	149.0	6524.0	57.0	0.0019083505180601185	23.194827009486403	0.6289580552740521
4	59	small	api	A1	1155.0	73.0	112.15432883999986	24.97056272	9.968161755770831E-5	1228.0	139.53910511999987	42.5205832509386	34.058772731852805	31.723602957684037	34.84573341979974	9.055385138137417	-1.0	13.038404810405298	14.769317633622476	23.195198670830784	18.24828759089466	25.849008485228623	-1.0	1.2484473115254693	-1.0	0.22264466274523542	0.0632034632034632	94.0	8.0	37.94733192202055	83.0	25.0	6045.0	1504.0	0.7142857142857143	0.08794788273615635	0.23148148148148148	0.060218770984913406	-1.0	26.95147537239702	9.476471310671645	1.0	0.48148148148148145	109.0	13484.0	169.0	0.0012423579162262376	29.832867780352597	0.7016100321176584
4	61	medium	iso	A1	949.0	456.0	98.32590171999992	63.94112544000001	5.69231193155747E-5	1405.0	165.09545427999993	36.40054944640259	30.610455730027933	15.777091535409483	20.257193389086083	24.041630560342615	23.089987750965566	12.649110640673518	12.719588221648603	39.659651287357434	18.384776310850235	36.7368810212496	1.0412145220534927	1.1891541167319097	0.8755925808128288	0.650297880024365	0.48050579557428874	102.0	3.0	35.84689665786984	9.0	224.0	696.0	20608.0	0.46153846153846156	0.16583629893238433	0.9613733905579399	-1.0	0.2497462473845833	73.32869397483002	24.4164878389476	5.0	0.5965665236051502	177.0	11590.0	101.0	4.929127537716561E-4	21.93171219946131	0.6025104712156696
4	64	small	api	A1	848.0	79.0	95.49747459999992	25.970562720000004	6.14147509512769E-5	927.0	123.88225087999983	35.0	30.805843601498726	25.27772223555295	16.26020470831196	10.0	10.57329069194385	9.848857801796104	10.2	23.696802770383634	15.652475842498529	36.42857142857142	0.9457793501903188	1.136148078032092	0.8324437355282873	0.27195025657778	0.09316037735849056	109.0	5.0	32.449961479175904	42.0	41.0	4943.0	5551.0	0.6	0.0895361380798274	0.4939759036144578	-1.0	0.012877019774155899	24.29405879868288	11.403124237432849	2.0	0.6024096385542169	96.0	5826.0	72.0	4.784005428871748E-4	15.811388300841896	0.4517539514526256
5	68	small	api	A1	1256.0	63.0	117.91168815999991	20.899494920000002	1.0241766094154708E-4	1319.0	140.81118307999992	44.01136216933077	35.0	34.508522987668414	57.61188514659909	7.211102550927978	-1.0	12.806248474865697	16.950168393557437	20.0	19.4164878389476	20.072695906687578	-1.0	1.2574674905523078	-1.0	0.1772470163571952	0.05015923566878981	157.0	7.0	39.92492955535426	67.0	24.0	8581.0	2726.0	0.5454545454545454	0.06899166034874905	0.26373626373626374	0.031512936608559826	-1.0	89.46753570101397	39.236067977499786	4.0	0.6043956043956044	106.0	4825.0	52.0	9.539848646262583E-4	24.73863375370596	0.5620965254046381
5	77	small	api	A1	1454.0	330.0	123.88225087999984	53.69848476000001	3.3526410027446977E-5	1784.0	180.40916276	46.32493928760188	38.07886552931954	77.19573393471325	85.23635830927381	19.235384061671343	20.515138899218528	14.142135623730951	37.02109546982163	6.434015210126405	18.0	37.14941854252968	0.93761900205336	1.2165525060596438	0.7707180720791605	0.4334639093054238	0.22696011004126548	149.0	3.0	38.897300677553446	69.0	243.0	5712.0	25790.0	0.5333333333333333	0.17488789237668162	0.7788461538461539	-1.0	0.15648927001866572	74.7143837955307	26.94116932298907	5.0	0.4423076923076923	177.0	23410.0	210.0	0.005901072232445708	32.01562118716424	0.6911098358575227
5	80	medium	iso	A1	1020.0	378.0	103.91168815999988	57.455844080000006	6.973789316392906E-5	1398.0	163.78174579999995	38.91015291668744	31.304951684997057	42.95459151111277	53.66504860057441	21.470910553583888	21.40293213034549	12.529964086141668	28.989862939249296	25.4911749434976	17.72004514666935	35.98690505860717	1.0031761266551893	1.242939241951783	0.8070998909648274	0.5529295606431813	0.37058823529411766	138.0	3.0	35.6931365951495	22.0	156.0	1290.0	11904.0	0.0	0.12732474964234622	0.8764044943820225	-1.0	0.21927929372579638	52.73017431056314	23.073211192737855	4.0	0.42696629213483145	154.0	7380.0	63.0	0.0036014727326701035	22.80350850198276	0.5860554840483033
5	81	medium	api	A1	1030.0	347.0	103.5685423999999	54.455844080000006	5.567901735754759E-5	1377.0	160.85281359999993	39.44616584663204	32.2490309931942	12.030596096537863	17.073047165708772	21.587033144922902	19.54579420997619	12.36931687685298	10.292508569236894	39.31901086477908	18.973665961010276	35.05734182735481	1.1044336655250806	1.2231736778372262	0.9029246504698355	0.525795215594345	0.33689320388349514	110.0	3.0	37.94733192202055	73.0	177.0	2782.0	7988.0	0.5384615384615384	0.18155410312273057	0.708	-1.0	0.20840680652163793	61.4027475884237	24.352311697656706	2.0	0.24	92.0	12752.0	166.0	4.3262238278343653E-4	27.730849247724095	0.7030049347645733
5	82	medium	iso	A1	934.0	400.0	99.49747459999992	60.284271200000006	9.922674978068425E-5	1334.0	161.78174579999995	36.235341863986875	31.240998703626616	21.161259816828277	36.91110774148027	23.021728866442675	20.600151921147177	13.0	19.594130025461297	35.21014198154639	18.027756377319946	32.62560378278304	1.117551411978162	1.1598650288916816	0.9635184992568034	0.605887450333338	0.4282655246252677	100.0	4.0	35.4682957019364	37.0	226.0	1444.0	9626.0	0.2857142857142857	0.19715142428785606	0.8593155893536122	-1.0	0.20187838100106145	55.57688276552953	24.46638910327597	2.0	0.2509505703422053	103.0	10615.0	139.0	8.190888384901358E-4	24.839484696748443	0.6855043562162607
6	89	medium	iso	A1	1091.0	301.0	106.1543288399999	50.041630520000005	4.837745583702754E-5	1392.0	158.61017291999997	37.12142238654117	34.88552708502482	26.177923422927037	33.59552012085297	18.110770276274835	20.08078361892492	12.041594578792296	18.04887735775224	31.302379274319716	18.027756377319946	32.618860443828346	0.9018955943136867	1.064092346836753	0.8475726726113278	0.471404520821989	0.2758936755270394	129.0	3.0	37.8549864614954	22.0	129.0	1789.0	13846.0	0.15384615384615385	0.10847701149425287	0.8543046357615894	-1.0	0.1759401463856374	126.77505647132865	48.524174696260026	7.0	0.9602649006622517	104.0	4859.0	57.0	5.332038499986535E-4	25.495097567963924	0.6868028197434451
6	90	medium	iso	A1	1099.0	424.0	106.5685423999999	60.284271200000006	1.3139083845269933E-4	1523.0	169.68124071999998	41.23105625617661	32.64965543462902	35.72739822279971	57.528807709151494	22.135943621178654	25.20995448569272	15.811388300841896	28.61920375428729	25.29888873264875	17.029386365926403	33.922614899988076	0.878063609108908	1.2628328142307421	0.695312633005805	0.5656854250077465	0.38580527752502275	144.0	3.0	36.68787265568828	34.0	314.0	2130.0	25330.0	0.5	0.22849638870650033	0.9022988505747126	-1.0	0.243291359191163	111.45630867581221	42.20360331117452	4.0	0.46551724137931033	123.0	12713.0	149.0	0.0012339590931843057	31.144823004794873	0.7553729114113886
6	95	medium	N	A1	1083.0	288.0	106.32590171999992	48.455844080000006	4.6711641421190786E-5	1371.0	157.19595935999993	38.47076812334269	34.36568055487916	29.52867183447986	34.17375026037147	18.788294228055936	18.199166182591927	12.529964086141668	18.975446439216327	31.106615167794946	17.08800749063506	33.781908341085796	1.0323711558844673	1.1194531143332964	0.9222102673762341	0.4557294440596825	0.2659279778393352	118.0	3.0	37.0	-1.0	-1.0	-1.0	-1.0	-1.0	-1.0	-1.0	-1.0	-1.0	-1.0	-1.0	-1.0	-1.0	132.0	7557.0	70.0	0.0011743869800811414	23.194827009486403	0.6029208186101335
6	96	small	api	A1	994.0	71.0	102.08326103999991	21.313708480000003	6.84156939488903E-5	1065.0	126.22539663999986	37.48332962798263	31.400636936215164	22.213146530083577	32.40961705446483	7.615773105863909	-1.0	12.649110640673518	10.831481728797826	23.15239660509982	17.46424919657298	20.209175692684635	-1.0	1.1937123983861657	-1.0	0.20878749623455428	0.07142857142857142	128.0	3.0	36.013886210738214	78.0	29.0	8636.0	3693.0	0.46153846153846156	0.10046948356807511	0.27102803738317754	0.007901838280327896	-1.0	28.68540207691243	10.046317653406444	3.0	0.6448598130841121	95.0	6276.0	92.0	0.0017203094073564645	22.47220505424423	0.5995253163813905
6	97	small	api	A1	1324.0	110.0	121.63961019999986	29.556349160000003	5.651611752716532E-5	1434.0	153.19595935999996	44.41846462902562	36.89173349139343	30.068582821862435	36.895567796238026	10.04987562112089	-1.0	11.180339887498949	15.961830421682292	24.937836011816284	20.0	26.587170952890713	-1.0	1.204022159581851	-1.0	0.24298293221594058	0.08308157099697885	109.0	4.0	41.593268686170845	76.0	74.0	6734.0	6678.0	0.8333333333333334	0.10460251046025104	0.49333333333333335	0.005447413141084172	-1.0	34.35473434195164	13.474192049298324	2.0	0.4266666666666667	85.0	14527.0	224.0	2.906821586860983E-4	34.20526275297414	0.770068552316021
6	98	medium	N	A1	1430.0	371.0	122.29646443999984	58.11269832000001	5.925527803654297E-5	1801.0	183.23758988000003	44.41846462902562	38.58756276314948	59.93141717813755	64.25535737226711	21.095023109728988	21.049037071101942	14.035668847618199	36.538858638068206	19.799125554765748	20.0	40.56542951077031	1.0021847098502277	1.1511083221727745	0.8706258920607524	0.47517889078887326	0.25944055944055944	97.0	3.0	41.773197148410844	-1.0	-1.0	-1.0	-1.0	-1.0	-1.0	-1.0	-1.0	-1.0	-1.0	-1.0	-1.0	-1.0	205.0	20002.0	164.0	6.166907729350204E-4	32.449961479175904	0.7305511739361473
6	100	large	iso	A1	969.0	589.0	99.91168815999993	76.59797967999997	3.8627478293823473E-5	1558.0	178.50966784	36.138621999185304	31.78049716414141	29.63006024922197	24.203180159318265	29.427877939124322	24.862125025013633	13.341664064126334	19.56355723845636	42.510348186886176	17.46424919657298	47.71905895174519	1.1836429070128605	1.1371320534268186	1.040901893008713	0.7666568455668062	0.6078431372549019	90.0	3.0	34.713109915419565	94.0	285.0	3507.0	12045.0	0.7142857142857143	0.24326059050064186	0.7519788918205804	-1.0	0.18578280083293638	122.17986964573785	55.619316116149406	3.0	0.20580474934036938	125.0	15738.0	171.0	9.915502755121976E-4	24.186773244895647	0.6692776842858288
6	101	medium	iso	A1	1293.0	365.0	118.05382375999989	57.11269832000001	5.166158949974344E-5	1658.0	177.58073563999992	43.278170016764804	36.235341863986875	48.445086463240216	62.115509646849105	21.540659228538015	20.554396276908683	12.649110640673518	33.29623224461189	22.767827142261368	19.235384061671343	37.670012073207864	1.0479830659262575	1.194363507848606	0.8774406276142663	0.4837852472793132	0.2822892498066512	106.0	4.0	39.45883931389772	25.0	242.0	1277.0	18059.0	0.5384615384615384	0.16103739445114595	0.9063670411985019	-1.0	0.18765686319344196	52.982374209409265	17.029386365926403	6.0	0.40074906367041196	168.0	9196.0	84.0	0.0023072111969291795	32.802438933713454	0.7579442227110497
7	107	small	api	A1	1548.0	129.0	128.22539663999987	30.142135600000003	2.5801909079147554E-5	1677.0	161.19595936	48.60041152089147	39.20459156782532	39.24675704194763	51.88923257902519	11.40175425099138	-1.0	14.560219778561036	21.60475533316513	22.369828760561354	20.024984394500787	27.458353127387497	-1.0	1.2396612125600404	-1.0	0.23507149433606955	0.08333333333333333	143.0	3.0	43.56604182158393	76.0	81.0	6800.0	7068.0	0.5333333333333333	0.0936195587358378	0.5159235668789809	0.002800358184181767	-1.0	118.09786525964584	45.993123150891705	5.0	0.554140127388535	154.0	22999.0	218.0	0.0015517690869657251	32.01562118716424	0.6587520596076012
7	108	small	N	A1	1338.0	83.0	125.56854239999986	23.727922040000003	9.76129447162136E-5	1421.0	151.2964644399999	46.486557196677836	34.48187929913333	46.548157698977946	63.82471001824007	8.48528137423857	-1.0	11.313708498984761	22.415082183682696	18.47347107951887	20.12461179749811	24.976449694792628	-1.0	1.3481445368276732	-1.0	0.188963904386295	0.06203288490284006	146.0	3.0	41.97618372363071	-1.0	-1.0	-1.0	-1.0	-1.0	-1.0	-1.0	-1.0	-1.0	-1.0	-1.0	-1.0	-1.0	179.0	14611.0	87.0	0.001347764261235496	31.78049716414141	0.6836491898008873
7	110	small	api	A1	1363.0	195.0	120.05382375999984	39.627416960000005	3.4764444962753805E-5	1558.0	161.68124071999995	43.08131845707603	39.0	21.801409486351815	21.801409486351815	14.0	17.11665341750827	14.0	12.255892319685424	30.923076923076923	19.0	33.00000000000001	0.8179168940629299	1.1046491912070777	0.740431351938231	0.33008042325431763	0.14306676449009537	100.0	3.0	41.30375285612676	93.0	110.0	4706.0	7150.0	0.6666666666666666	0.13029525032092426	0.541871921182266	-1.0	0.051434016286092725	84.66155340461214	34.68834249854454	3.0	0.4433497536945813	162.0	13775.0	97.0	0.0011727579813477851	31.064449134018133	0.7210654234031655
7	113	small	api	A1	1026.0	92.0	102.32590171999992	26.556349160000003	5.871458670165049E-5	1118.0	131.29646443999985	38.01315561749642	33.015148038438355	23.013317822257584	29.65186874956941	10.04987562112089	-1.0	13.0	11.83800693970477	25.654890264731456	17.46424919657298	23.928275288383077	-1.0	1.1513852845136139	-1.0	0.259527145264428	0.08966861598440545	98.0	2.0	36.24913792078372	76.0	54.0	5572.0	4072.0	0.7142857142857143	0.11627906976744186	0.4153846153846154	-1.0	0.0020615420061611315	20.65247584249853	8.56062329783655	4.0	0.4307692307692308	129.0	5844.0	53.0	0.0010854272224932507	22.47220505424423	0.5911691541835817
8	117	small	api	A1	1111.0	201.0	108.56854239999988	41.213203400000005	4.227303252356139E-5	1312.0	151.78174579999995	39.84971769034255	34.48187929913333	23.865760119632768	25.120211742314325	15.132745950421556	15.76495495784543	11.180339887498949	13.75166580246078	30.56677946281458	18.110770276274835	32.39353430012113	0.9598978234245283	1.1556712830133982	0.8305976254091968	0.3796053855835873	0.18091809180918092	96.0	3.0	38.05259518088089	17.0	102.0	962.0	7152.0	0.16666666666666666	0.09070121951219512	0.8571428571428571	-1.0	0.0905262453584378	33.82623738329692	14.04585778437454	5.0	0.5462184873949579	201.0	13392.0	99.0	0.0015835240816535247	25.942243542145693	0.6510019404336386
8	120	medium	iso	A1	1095.0	406.0	106.91168815999993	59.11269832000001	3.6345930442496465E-5	1501.0	168.02438647999998	40.496913462633174	33.24154027718932	43.85423716182487	50.29344225303052	21.95449840010015	24.254729045223314	13.892443989449804	28.989863661665456	25.96149254227546	17.46424919657298	37.68213614286196	0.9051636222843656	1.218262244316716	0.7429957109046278	0.5529114668130037	0.37077625570776257	103.0	3.0	37.107950630558946	74.0	264.0	2529.0	10102.0	0.6153846153846154	0.2251832111925383	0.7810650887573964	-1.0	0.1531162124048317	56.37197439817531	23.77456854325235	2.0	0.14792899408284024	128.0	15034.0	181.0	0.00288178645045681	28.460498941515414	0.7027819284987273
8	124	medium	iso	A1	1276.0	407.0	113.3969695199999	60.11269832000001	2.6985883956383165E-5	1683.0	175.92388139999994	41.182520563948	38.07886552931954	64.31185656435264	69.07549825507883	21.213203435596427	22.85955781687838	15.132745950421556	35.16054821733296	16.17695252831782	17.029386365926403	37.64303746904856	0.9279796050968946	1.0815059742848363	0.8580439009692354	0.5301085079650024	0.31896551724137934	147.0	3.0	37.48332962798263	48.0	286.0	2528.0	17871.0	0.5625	0.1984551396316102	0.8562874251497006	-1.0	0.19054562138440231	87.73125697214428	35.29043287895202	2.0	0.2634730538922156	114.0	8304.0	105.0	2.180874573104451E-4	30.23243291566195	0.7341083668911713
8	128	medium	iso	A1	1027.0	259.0	105.15432883999986	46.870057640000006	6.389543990955549E-5	1286.0	154.02438647999992	36.68787265568828	33.24154027718932	24.98643320477987	31.483431891208653	16.492422502470642	18.463946440923902	12.36931687685298	16.24515015066138	30.353587456727627	18.24828759089466	31.105961428710483	0.8932230471551017	1.1036754720076514	0.8093167509922784	0.445726373388929	0.25219084712755596	97.0	4.0	36.87817782917155	76.0	178.0	4110.0	11566.0	0.6923076923076923	0.19751166407465007	0.7007874015748031	-1.0	0.0992628900441389	52.566530659977104	19.445634949876958	4.0	0.2952755905511811	136.0	4596.0	57.0	0.0018732952421075734	21.37755832643195	0.5826873236030342
9	137	medium	iso	A1	1107.0	486.0	107.98275595999989	67.69848475999999	3.664280245662947E-5	1593.0	178.50966784	38.27531841800928	34.66987164671943	32.0053832080835	42.02105024739012	26.30589287593181	23.041605706426733	12.165525060596439	27.0670511133499	34.46796723613122	18.0	40.43457718021567	1.1416692573901048	1.1039936578949234	1.0341266448640842	0.6269379231724515	0.43902439024390244	166.0	4.0	37.656340767525464	2.0	130.0	112.0	11619.0	0.0	0.08286252354048965	0.9848484848484849	-1.0	0.2891020894206323	58.96722781120169	22.02271554554524	4.0	0.696969696969697	339.0	17272.0	43.0	0.0016850711395972736	26.1725046566048	0.6837958699852418
9	141	small	api	A1	1221.0	257.0	113.56854239999988	45.213203400000005	3.480829715029961E-5	1478.0	161.19595935999996	40.24922359499622	36.6742416417845	47.91083782616775	59.858614447924666	16.0312195418814	19.81561180764574	13.038404810405298	27.72724292099739	20.450320618095443	18.681541692269406	32.0624390837628	0.8090196607351706	1.0974793695294462	0.7371616115955281	0.3981137949341159	0.21048321048321048	102.0	3.0	39.21734310225516	21.0	147.0	1510.0	13675.0	0.2857142857142857	0.11366711772665765	0.875	-1.0	0.13202593432636303	52.48613831225706	20.249507361333276	5.0	0.49404761904761907	159.0	10641.0	97.0	0.002641280510605568	28.653097563788805	0.7118919324285042
10	152	small	E	A1	1190.0	61.0	114.25483391999991	20.485281360000002	7.00459770105676E-5	1251.0	137.1543288399999	42.05948168962618	34.785054261852174	64.18879715599277	81.43911042883539	6.708203932499369	-1.0	13.601470508735444	20.970301215517406	8.221921916437786	16.278820596099706	21.206580173707682	-1.0	1.2091250849578716	-1.0	0.17929465789030502	0.05126050420168067	130.0	4.0	36.235341863986875	66.0	22.0	6399.0	1671.0	0.6666666666666666	0.07034372501998401	0.25	0.03129281868620005	-1.0	30.504859796541034	9.627805494253789	2.0	0.6136363636363636	197.0	17649.0	132.0	0.0031216192803002977	28.231188426986208	0.6712205498706687
10	154	medium	iso	A1	1016.0	377.0	101.91168815999993	58.69848476000001	5.2991540504647314E-5	1393.0	163.43860003999995	38.58756276314948	32.7566787083184	41.085200195615016	47.16379866526921	21.840329667841555	21.311837202693948	13.0	27.133094837486567	27.383728612638965	16.278820596099706	37.00133521396459	1.024798071612559	1.178005960456252	0.8699430274662157	0.5759740204464497	0.37106299212598426	107.0	3.0	34.36568055487916	17.0	139.0	896.0	9784.0	0.07692307692307693	0.11198851399856424	0.8910256410256411	-1.0	0.18366688139687917	115.81908075678606	49.25699921617557	2.0	0.5256410256410257	163.0	17226.0	154.0	5.162317013333017E-4	24.166091947189145	0.626266346374884
10	157	large	E	B	1435.0	1360.0	119.39696951999989	116.56854239999988	2.4935025142318258E-5	2795.0	238.79393904000017	44.10215414239989	41.048751503547585	8.343891584033088	6.404352726384133	40.24922359499622	41.48888388626072	17.88854381999832	7.006460478149906	60.269798943487665	21.02379604162864	62.813182277039644	0.9701206642564075	1.074384787040074	0.9029545801081996	0.976310729398151	0.9477351916376306	101.0	3.0	42.5440947723653	852.0	864.0	47318.0	44912.0	0.47058823529411764	0.6139534883720931	0.5034965034965035	0.038060235199152206	-1.0	262.33030905387295	73.14035020957866	5.0	0.1998834498834499	339.0	20356.0	91.0	0.003910438079927815	41.677331968349414	0.9450180558931192
10	158	small	api	A1	984.0	102.0	101.66904747999992	27.142135600000003	7.286153230292649E-5	1086.0	130.81118307999986	38.58756276314948	32.7566787083184	31.461968144687148	40.34664841273161	9.486832980505138	13.568257491207168	12.649110640673518	14.56427822222297	22.28553164685222	17.0	22.496203101451005	0.6991931710208938	1.178005960456252	0.5935395868031857	0.2669655738177279	0.10365853658536585	131.0	7.0	35.805027579936315	28.0	62.0	2442.0	6926.0	0.46153846153846156	0.08287292817679558	0.6888888888888889	-1.0	0.08263805007385693	83.3690039829292	38.723825119663616	5.0	0.6666666666666666	175.0	12664.0	113.0	3.197501190467679E-4	17.029386365926403	0.4413180088738126
11	163	small	api	A1	1280.0	85.0	118.39696951999987	23.727922040000003	5.896052527001772E-5	1365.0	144.9533186799999	43.86342439892262	36.24913792078372	40.57113103657076	58.64723833314402	8.06225774829855	-1.0	12.041594578792296	19.10475553341848	19.200456615574936	18.788294228055936	22.371430440643	-1.0	1.210054277560438	-1.0	0.20040987650441366	0.06640625	81.0	3.0	40.311288741492746	117.0	45.0	4294.0	1494.0	0.6923076923076923	0.11868131868131868	0.2777777777777778	0.0705283303213276	-1.0	22.97561228867536	10.073592581964586	2.0	0.19753086419753085	126.0	24688.0	249.0	0.0021759271584241816	33.52610922848042	0.7643294997575223
11	168	small	api	A1	931.0	118.0	98.91168815999993	30.384776280000004	8.23528882494689E-5	1049.0	132.12489155999987	37.12142238654117	29.966648127543394	27.89727103094763	36.71765058296867	12.165525060596439	12.56973869977573	11.40175425099138	14.385224640357755	25.027824159974994	16.0	24.0607051198463	0.9678423196508847	1.238757909411349	0.7813006175765191	0.3071909583713653	0.1267454350161117	58.0	3.0	34.132096331752024	61.0	72.0	4441.0	6237.0	0.5833333333333334	0.12678741658722592	0.5413533834586466	-1.0	0.06371246491042132	84.24630857274391	38.07891978790582	4.0	0.556390977443609	103.0	9036.0	109.0	5.605106103018718E-4	25.238858928247925	0.6799001036500849
11	171	small	api	A1	1078.0	87.0	106.25483391999994	24.142135600000003	4.354920663506536E-5	1165.0	132.8111830799999	39.56008088970496	33.83784863137726	53.98573177924084	56.26323665753492	8.602325267042627	-1.0	12.206555615733702	20.702687698829628	15.781145125899963	16.64331697709324	24.895068529003222	-1.0	1.169107448900329	-1.0	0.22720976269349588	0.08070500927643785	77.0	3.0	35.77708763999664	46.0	41.0	3597.0	3921.0	0.5454545454545454	0.07467811158798283	0.47126436781609193	-1.0	0.013294005825306977	27.3172790631008	9.123105625617661	2.0	0.5172413793103449	123.0	10086.0	105.0	0.001440159522799852	27.51363298439521	0.6954898060270474
11	173	small	api	A1	1008.0	92.0	101.25483391999994	25.556349160000003	6.22540264129699E-5	1100.0	128.81118307999986	37.64306044943742	32.28002478313795	40.541004474854276	57.59211793699062	9.219544457292887	14.076906676315017	13.601470508735444	18.38320242132018	18.1226626661571	16.55294535724685	21.77448725067126	0.6549410796908354	1.1661410021314778	0.5616311222174086	0.25239633675357886	0.09126984126984126	95.0	3.0	35.17101079013795	48.0	49.0	5131.0	5365.0	0.5833333333333334	0.08818181818181818	0.5051546391752577	-1.0	0.020088074324798314	41.91309745480135	16.64508368298458	4.0	0.6391752577319587	80.0	6042.0	77.0	0.0013900958216038824	25.298221281347036	0.6720553796450183
11	175	small	api	A1	1365.0	88.0	121.46803731999985	25.556349160000003	5.868999370292932E-5	1453.0	149.43860003999995	44.77722635447622	37.21558813185679	58.176418752843574	74.60878706473673	8.246211251235321	-1.0	13.341664064126334	24.253400409456948	12.494764246435674	19.026297590440446	25.155577019217862	-1.0	1.2031847030289604	-1.0	0.21039567053078678	0.06446886446886448	93.0	3.0	40.024992192379	81.0	58.0	8594.0	7094.0	0.5714285714285714	0.0956641431520991	0.4172661870503597	0.00866830189989955	-1.0	93.3126760054556	35.30708982113742	3.0	0.6834532374100719	95.0	7900.0	97.0	5.815838795401715E-4	19.235384061671343	0.4295796240123402
11	177	small	api	A1	1365.0	79.0	121.46803731999985	22.727922040000003	5.170689740406969E-5	1444.0	146.6101729199999	45.60701700396552	36.87817782917155	36.60090535214755	52.125016348901795	8.0	-1.0	14.0	17.453454584209883	20.716858721681664	18.681541692269406	22.11111111111111	-1.0	1.2366938848016846	-1.0	0.18711030935755332	0.05787545787545788	103.0	3.0	40.85339643163099	126.0	37.0	6561.0	2030.0	0.6666666666666666	0.1128808864265928	0.22699386503067484	0.02776795660517741	-1.0	33.57322448231793	10.313755207963359	2.0	0.36809815950920244	129.0	10572.0	103.0	0.0013926871243829793	27.586228448267445	0.6048680720747167
12	181	medium	iso	A1	877.0	268.0	94.49747459999993	47.041630520000005	6.563621884382473E-5	1145.0	144.36753223999986	35.22782990761707	31.064449134018133	24.918022515819253	40.93248043341984	18.110770276274835	19.51397145096827	12.041594578792296	18.19584123350729	28.58573143109648	16.278820596099706	27.77273623706262	0.9280924860313963	1.1340239691886147	0.818406410488342	0.4978083352928041	0.3055872291904219	83.0	3.0	32.984845004941285	39.0	184.0	2993.0	17405.0	0.0	0.1947598253275109	0.8251121076233184	-1.0	0.10341160910458429	114.68290152481296	43.363934377407766	5.0	0.547085201793722	107.0	8007.0	111.0	4.736952603619227E-4	19.313207915827967	0.5482372308051824
12	183	medium	iso	A1	1210.0	431.0	113.63961019999988	63.11269832000001	3.870667273603219E-5	1641.0	179.58073564	41.400483088968905	35.805027579936315	55.77447348845567	70.50343752190834	23.08679276123039	22.46969443946826	12.649110640673518	36.61793020004484	16.282629546882113	18.027756377319946	38.845258408463124	1.027463583157508	1.1562756933098428	0.888597407263998	0.555375878260449	0.35619834710743803	84.0	3.0	37.33630940518894	1.0	64.0	66.0	6434.0	0.0	0.039609993906154786	0.9846153846153847	-1.0	0.18826932268188742	87.8705039319253	38.7726558342336	3.0	0.6923076923076923	142.0	12865.0	137.0	0.0017558184250582216	25.45584412271571	0.6148682871166395
12	187	medium	iso	A1	1106.0	387.0	107.39696951999987	57.870057640000006	3.830823333970208E-5	1493.0	167.68124071999995	38.600518131237564	34.20526275297414	42.25095709714441	50.70065802757442	21.02379604162864	22.01281738113164	13.038404810405298	28.23796292822077	27.188798598517902	17.46424919657298	36.49034663276308	0.955070660770995	1.128496465880276	0.8463213573522347	0.5388425567187277	0.3499095840867993	76.0	3.0	37.36308338453881	84.0	281.0	2810.0	11173.0	0.5	0.24447421299397187	0.7698630136986301	-1.0	0.09949168163370786	99.76562650516406	44.730481629635264	1.0	0.16986301369863013	117.0	13605.0	168.0	4.0752682955702053E-4	26.248809496813376	0.6800118435605004
13	206	small	api	A1	1015.0	67.0	102.6690474799999	21.727922040000003	7.934180871359467E-5	1082.0	126.81118307999986	38.07886552931954	32.2490309931942	25.844387554560342	46.03224469156574	8.246211251235321	-1.0	12.083045973594572	13.760914163698923	21.83011328770069	18.027756377319946	19.11953405153676	-1.0	1.1807754948468272	-1.0	0.2116306966248288	0.06600985221674877	119.0	3.0	36.124783736376884	63.0	38.0	8108.0	4374.0	0.6666666666666666	0.0933456561922366	0.37623762376237624	0.014506655331957923	-1.0	85.7708591987082	37.54465555975447	2.0	0.6633663366336634	124.0	8031.0	87.0	2.5110373304476483E-4	20.0	0.5252257314388902
13	209	small	api	A1	1285.0	84.0	118.15432883999986	25.556349160000003	6.15851433249272E-5	1369.0	146.12489155999992	42.04759208325728	37.57658845611187	31.35518189944122	25.346175941946683	8.0	-1.0	13.038404810405298	13.365806985741283	23.57851088676708	19.1049731745428	31.22222222222223	-1.0	1.118983755866166	-1.0	0.21629634234228903	0.06536964980544747	107.0	5.0	40.607881008493905	71.0	47.0	5701.0	4030.0	0.5	0.08619430241051863	0.3983050847457627	0.029259931633597247	-1.0	67.15714218580949	27.723953068029555	3.0	0.6610169491525424	87.0	11458.0	180.0	6.293111249020618E-4	22.02271554554524	0.5237568777288998
13	211	large	E	B	900.0	484.0	96.49747459999992	68.35533899999999	7.731535219396499E-5	1384.0	167.68124071999998	36.124783736376884	30.479501308256342	19.21812310678557	30.62178903837286	26.248809496813376	23.19990476121069	12.36931687685298	19.598733245482634	37.99274759414514	17.0	38.47651578414882	1.1314188470592488	1.1852157084535808	0.9546100671712123	0.7083640197149785	0.5377777777777778	102.0	3.0	34.0	85.0	250.0	1843.0	6644.0	0.5384615384615384	0.2420520231213873	0.746268656716418	-1.0	0.19485033532388646	0.0	0.0	0.0	0.0	267.0	14208.0	81.0	0.006757455634458661	27.80287754891569	0.769634435788159
13	213	small	api	A1	1323.0	128.0	118.88225087999986	31.798989840000004	4.03733996180055E-5	1451.0	153.0954542799999	43.139309220245984	38.897300677553446	46.8476102659946	61.19430964879335	11.40175425099138	15.122444605549349	13.341664064126334	23.992039249303918	18.304612083554566	19.0	27.380082714097632	0.7539623750254889	1.1090566303779656	0.6798231527352567	0.2674830734160477	0.09674981103552532	74.0	3.0	40.01249804748511	62.0	69.0	3605.0	4739.0	0.5	0.09028256374913853	0.5267175572519084	-1.0	0.07184431785958499	47.340075791965525	19.321704468072813	1.0	0.48854961832061067	123.0	8410.0	74.0	5.486852453991957E-4	29.068883707497267	0.673837486805532
13	215	medium	iso	A1	1196.0	405.0	111.39696951999987	60.52691188000001	6.184311517716042E-5	1601.0	174.75230852	41.88078318274385	34.66987164671943	35.21759296819272	49.25602672548365	21.840329667841555	23.14793368573197	13.92838827718412	27.124612141161354	29.478043945879588	18.0	35.80175252910247	0.9435109830690243	1.20798783478354	0.781060004000862	0.5433443310065378	0.338628762541806	54.0	3.0	39.20459156782532	15.0	146.0	535.0	7282.0	0.21428571428571427	0.10056214865708932	0.906832298136646	-1.0	0.14708309296996105	37.36209317293757	17.0	1.0	0.2981366459627329	148.0	27078.0	255.0	0.0013387826103674818	28.653097563788805	0.6841585898421009
14	221	medium	iso	A1	951.0	365.0	98.32590171999993	57.69848476000001	3.409020324588378E-5	1316.0	158.85281359999993	36.796738985948195	31.144823004794873	39.39072555355419	44.47628716785955	21.02379604162864	22.44482083068017	12.0	24.458689133938982	28.60828587347653	17.26267650163207	34.91036243074866	0.9366880760701323	1.1814720854340122	0.7928143945322594	0.5868086002842512	0.38380651945320715	175.0	3.0	34.20526275297414	67.0	209.0	4428.0	17140.0	0.5384615384615384	0.20972644376899696	0.7572463768115942	-1.0	0.1971353035404179	119.00878026602615	47.98566231997409	4.0	0.5978260869565217	115.0	6220.0	79.0	3.5716585892317195E-4	22.47220505424423	0.6107118639732133
14	224	small	api	A1	1033.0	149.0	102.56854239999988	32.72792204	3.759104710467519E-5	1182.0	138.1248915599999	40.607881008493905	31.400636936215164	33.6900675259798	47.23762586676916	12.041594578792296	17.9968354542155	13.038404810405298	18.14918635734385	22.419927386506565	18.027756377319946	24.720488035013712	0.6690951089388176	1.293218385696495	0.5173875629509086	0.319083427278967	0.1442400774443369	158.0	3.0	36.6742416417845	63.0	60.0	6331.0	5928.0	0.5	0.10406091370558376	0.4878048780487805	-1.0	0.01714241277255081	46.51690619001999	17.515268042475576	4.0	0.5609756097560976	110.0	8071.0	101.0	5.875188079046894E-4	25.612496949731394	0.6307272458854492
14	225	medium	iso	B	1115.0	494.0	108.7401152799999	68.35533899999999	7.218973516610538E-5	1609.0	179.09545427999998	39.92492955535426	35.4682957019364	26.896236965493372	42.372135265765976	25.495097567963924	23.864304756524945	13.416407864998739	24.621208126043435	36.17315054497965	19.1049731745428	36.533062550012446	1.068336070464952	1.1256511982100834	0.9490826929014342	0.6286119784220267	0.4430493273542601	80.0	3.0	37.53664875824692	58.0	303.0	1672.0	10072.0	0.6923076923076923	0.22436295835922934	0.8393351800554016	-1.0	0.22757250623277003	76.19685056660055	33.55893697727007	1.0	0.0997229916897507	283.0	12011.0	72.0	0.00498782145993496	35.34119409414458	0.8851911446742938
14	229	medium	iso	A1	1092.0	322.0	106.15432883999988	53.041630520000005	4.446407932607247E-5	1414.0	162.02438647999995	38.07886552931954	35.35533905932738	28.63892254465371	32.79391706661954	20.024984394500787	19.3937805309276	13.152946437965905	19.144477910947547	32.64004901957103	17.029386365926403	35.346764221770144	1.0325467158178157	1.0770329614269007	0.9586955578869678	0.49966526188438826	0.2948717948717949	68.0	4.0	36.6742416417845	25.0	165.0	655.0	6435.0	0.14285714285714285	0.13437057991513437	0.868421052631579	-1.0	0.1903405622437561	32.749881201820585	13.892443989449804	2.0	0.21578947368421053	114.0	7115.0	100.0	6.230439763209194E-4	25.632011235952593	0.6731295924826526
14	230	small	api	A1	1272.0	51.0	114.81118307999986	18.313708480000003	3.719595865672474E-5	1323.0	135.53910511999987	42.5205832509386	36.87817782917155	47.52611691161957	59.62087398863166	6.324555320336759	-1.0	13.601470508735444	18.814417367671943	15.618992962943246	18.110770276274835	21.808811449437094	-1.0	1.1530011989177993	-1.0	0.15951153876046292	0.04009433962264151	92.0	4.0	38.63935817272331	89.0	27.0	5290.0	1526.0	0.5714285714285714	0.08767951625094482	0.23275862068965517	0.06574720891738506	-1.0	18.403090447881073	6.478708664619075	1.0	0.3103448275862069	104.0	16620.0	239.0	5.048057246927325E-4	27.202941017470888	0.6397593574135747
14	231	medium	api	A1	1113.0	445.0	106.56854239999991	62.11269832000001	7.138451596792863E-5	1558.0	171.09545427999993	41.10960958218893	32.64965543462902	34.574191474115224	51.35966023972847	22.360679774997898	23.63259756729989	15.132745950421556	27.82804340948174	28.637361943131452	18.110770276274835	35.62760120138941	0.946179517986549	1.2591131218673468	0.7514650602507447	0.5828427125038735	0.3998203054806828	66.0	4.0	37.0	33.0	321.0	667.0	8842.0	0.375	0.22721437740693196	0.9067796610169492	-1.0	0.2906922569571969	11.661903789690601	5.830951894845301	1.0	0.04519774011299435	176.0	21104.0	202.0	0.002269070498159111	28.319604517012593	0.6888804054534804
15	234	small	api	A1	1124.0	156.0	108.56854239999988	33.970562720000004	3.547453237261066E-5	1280.0	144.95331867999988	39.56008088970496	35.4682957019364	24.430335626997476	34.761802333487026	12.36931687685298	16.500115312752524	11.40175425099138	14.534854001009812	26.728095648200085	18.027756377319946	25.49231972828123	0.749650329249096	1.1153645842516524	0.6721123656190587	0.3128950796340436	0.1387900355871886	142.0	3.0	38.3275357934736	28.0	84.0	2942.0	11082.0	0.16666666666666666	0.0875	0.75	-1.0	0.07607401063761461	100.17084440116156	42.0402301430787	6.0	0.8035714285714286	101.0	8770.0	68.0	6.996135844836305E-4	22.02271554554524	0.5566903568004682
15	235	small	api	A1	1443.0	182.0	127.39696951999987	38.798989840000004	6.577283134292326E-5	1625.0	168.61017291999994	46.486557196677836	37.94733192202055	52.88834944488788	63.82471001824007	14.142135623730951	14.934840995663402	11.313708498984761	28.115654907939813	18.973665961010276	20.248456731316587	31.328425864773482	0.9469224096752937	1.2250283443432828	0.7729800000529156	0.30455190563939594	0.12612612612612611	89.0	3.0	41.78516483155236	69.0	130.0	4283.0	9816.0	0.2222222222222222	0.12246153846153846	0.6532663316582915	-1.0	0.11494661120073206	51.91285030830927	17.98645911002736	6.0	0.4623115577889447	105.0	12442.0	155.0	0.0011691668179394513	33.24154027718932	0.715078557797886
15	238	medium	iso	A1	1326.0	343.0	116.63961019999988	55.69848476000001	3.213742480934945E-5	1669.0	174.75230851999996	44.598206241955516	36.05551275463989	65.22485943116808	73.20858116805844	20.024984394500787	20.387943169450143	15.033296378372908	35.92072719940309	13.590154807518115	18.110770276274835	37.520497076012	0.9821973814654721	1.2369316876852983	0.7940595194092595	0.4775263280157984	0.25867269984917046	71.0	3.0	38.3275357934736	37.0	212.0	1902.0	13473.0	0.125	0.14919113241461954	0.8514056224899599	-1.0	0.13856436464067493	68.7045821015329	24.42824907916872	2.0	0.5381526104417671	117.0	15117.0	173.0	5.103518344617224E-4	31.016124838541646	0.6954567784693412
15	240	small	api	A1	1323.0	124.0	120.63961019999988	29.485281360000002	6.376923524158766E-5	1447.0	152.95331867999994	43.86342439892262	36.76955262170047	75.23457689007144	81.0273733851036	11.40175425099138	14.160993309514165	11.704699910719626	28.907911714050872	5.493675761526254	18.24828759089466	29.266041275824026	0.8051521529447393	1.192927878405448	0.6749378294528272	0.24440796278368637	0.09372637944066516	112.0	5.0	37.656340767525464	34.0	90.0	2221.0	8734.0	0.3333333333333333	0.0856945404284727	0.7258064516129032	-1.0	0.08992847663969755	69.58951582231714	29.75231494352475	4.0	0.532258064516129	133.0	11586.0	126.0	0.0011055911928382182	28.178005607210743	0.6424032321540052
15	245	medium	iso	A1	991.0	309.0	102.32590171999989	52.87005764	7.019228727415491E-5	1300.0	158.0243864799999	37.013511046643494	32.202484376209235	41.33705670723327	56.853004167744004	18.973665961010276	20.174807454375873	12.649110640673518	27.935744833744067	24.53226871475921	18.027756377319946	33.365256128715345	0.9404632982950689	1.1493992393328691	0.8182216118751999	0.5166830367610276	0.31180625630676084	130.0	4.0	35.12833614050059	4.0	115.0	230.0	9772.0	0.07692307692307693	0.09153846153846154	0.9663865546218487	-1.0	0.2345223739069694	56.5495789748412	20.953912790270735	4.0	0.7563025210084033	133.0	11080.0	123.0	6.881978813003041E-4	21.095023109728988	0.5699276429935428
15	246	small	api	A1	849.0	158.0	92.25483391999994	33.55634916	5.474510908066829E-5	1007.0	128.22539663999987	34.36568055487916	29.274562336608895	10.076297471186706	12.764591479028127	13.038404810405298	14.727229612493254	12.041594578792296	6.838217553257074	29.377040384461665	17.029386365926403	30.9497487923762	0.8853263752569385	1.1739092854653421	0.7541693265557498	0.3637354026250685	0.18610129564193167	114.0	3.0	33.37663853655727	0.0	88.0	0.0	4213.0	0.46153846153846156	0.08738828202581926	1.0	-1.0	0.10396020364078015	20.139944978762117	8.06225774829855	1.0	0.4090909090909091	69.0	9570.0	173.0	8.108665668938223E-4	23.769728648009426	0.6916705347956409
15	247	small	api	A1	1225.0	95.0	115.5685423999999	26.313708480000003	5.29730807227544E-5	1320.0	143.8822508799999	40.80441152620633	35.73513677041127	62.52556837372286	66.50143432404789	9.219544457292887	-1.0	12.806248474865697	23.60038936921123	11.753138170378024	16.97056274847714	25.73455452861754	-1.0	1.1418568729249252	-1.0	0.22768919581008773	0.07755102040816327	168.0	7.0	37.20215047547655	145.0	64.0	8978.0	4846.0	0.5454545454545454	0.15833333333333333	0.3062200956937799	-1.0	0.0035695501473314408	52.19194218037038	21.853838866358647	2.0	0.3492822966507177	80.0	12096.0	160.0	0.0010271380718268643	25.495097567963924	0.6248122841225118
15	252	small	api	A1	875.0	78.0	96.49747459999995	24.899494920000002	8.562785761845307E-5	953.0	124.22539663999986	35.84689665786984	30.01666203960727	29.357753542791272	36.48157729798524	9.055385138137417	-1.0	11.180339887498949	13.669244639965932	21.588009990749732	16.0	22.990356050193448	-1.0	1.1942332765238695	-1.0	0.2580326067932146	0.08914285714285715	145.0	10.0	33.06055050963308	73.0	54.0	5011.0	4218.0	0.6666666666666666	0.13326337880377753	0.4251968503937008	4.31083133765171E-4	-1.0	43.662912615893745	19.527300430865456	4.0	0.5511811023622047	77.0	4212.0	45.0	5.044255263765015E-4	15.524174696260024	0.4330688607280553
16	260	small	api	A1	1131.0	213.0	109.98275595999989	41.798989840000004	3.5345302951625545E-5	1344.0	153.78174579999992	41.677331968349414	33.61547262794322	32.00538320808349	56.167228461473385	16.0312195418814	17.68717477936657	12.041594578792296	23.537975049482313	24.631514456581407	17.88854381999832	28.336263730784957	0.9063753675676363	1.2398258513165954	0.7310505476274256	0.3800503949473867	0.1883289124668435	70.0	3.0	37.73592452822641	37.0	125.0	2011.0	7378.0	0.6153846153846154	0.12053571428571429	0.7716049382716049	-1.0	0.14730075908279008	36.23355210891735	16.20068247057368	1.0	0.3395061728395062	137.0	11169.0	135.0	8.446225036604149E-4	30.23243291566195	0.7253927132048916
16	263	medium	iso	A1	1248.0	497.0	114.22539663999986	66.94112544	2.8615054794506832E-5	1745.0	183.58073564	43.08131845707603	35.4682957019364	54.95807059846099	68.19859051364818	24.0	24.531107421755852	14.0	36.58198162087922	18.46719688773318	17.46424919657298	39.400000000000006	0.9783496353171227	1.2146430383663458	0.8054626786755146	0.5860441496296658	0.39823717948717946	84.0	3.0	38.07886552931954	2.0	345.0	90.0	24822.0	0.0	0.1988538681948424	0.9942363112391931	-1.0	0.2820540472152182	72.04994144113648	20.223748416156685	3.0	0.5100864553314121	165.0	13698.0	123.0	7.329093064024082E-4	30.4138126514911	0.7059629031965173
16	264	medium	api	B	1130.0	503.0	109.15432883999992	67.94112544	4.1379400012749397E-5	1633.0	179.09545427999998	40.718546143004666	34.0147027033899	42.27368900609372	55.25609004282606	25.553864678361276	24.930810557520854	13.892443989449804	34.210455233537694	27.5175122993716	18.027756377319946	41.63337251106113	1.0249913302819778	1.1970866392122446	0.8562382176084465	0.6224318005709982	0.4451327433628319	49.0	3.0	36.6742416417845	25.0	270.0	1029.0	11524.0	0.3076923076923077	0.18064911206368647	0.9152542372881356	-1.0	0.25907793299640863	72.48481399807164	28.47220505424423	2.0	0.26101694915254237	286.0	15656.0	44.0	0.003891174005238897	30.4138126514911	0.7469277646769839
16	265	medium	iso	A1	1018.0	386.0	104.15432883999989	59.69848476000001	3.597835015057905E-5	1404.0	166.26702715999994	39.44616584663204	31.38470965295043	37.15432002858054	39.55134855864014	23.40939982143925	19.658575122291886	11.180339887498949	26.010132492702102	32.53176503112933	18.384776310850235	40.847013974144	1.1907984009936767	1.2568593523032248	0.9474396628481224	0.5731733421441159	0.3791748526522593	86.0	3.0	36.359317925395686	44.0	258.0	2107.0	15336.0	0.6666666666666666	0.2150997150997151	0.8543046357615894	-1.0	0.22626584571708339	67.22301596786093	29.19358554901663	4.0	0.20860927152317882	121.0	15740.0	177.0	4.553274447733724E-4	27.459060435491963	0.6961148148657508
16	266	medium	iso	A1	1155.0	492.0	109.32590171999992	68.76955256000001	3.6186436100908155E-5	1647.0	180.50966783999996	39.45883931389772	35.35533905932738	43.312007802682814	52.64337807147958	25.059928172283335	23.563262301597558	13.416407864998739	32.16009446970854	27.294321753800734	17.804493814764857	40.459349682732245	1.0635169210243145	1.1160645142642964	0.9529170647678723	0.6290325666476475	0.42597402597402595	89.0	3.0	37.20215047547655	51.0	293.0	2011.0	14000.0	0.3076923076923077	0.20886460230722526	0.8517441860465116	-1.0	0.20318866534218036	57.21795752883479	20.518284528683193	6.0	0.19476744186046513	275.0	23777.0	128.0	0.0012581876352316026	19.924858845171276	0.5049529887756627
16	267	small	api	A1	1203.0	159.0	115.1543288399999	35.970562720000004	4.804172332258643E-5	1362.0	153.53910511999987	43.657759905886145	33.24154027718932	33.690067525979785	55.868525340168716	12.36931687685298	18.133944980992183	11.180339887498949	22.12665061337147	23.34428529873205	19.4164878389476	26.731006941923894	0.6821084375086818	1.3133494880754528	0.5193655182431488	0.31236830679616884	0.13216957605985039	128.0	4.0	39.824615503479755	50.0	119.0	3872.0	11333.0	0.9166666666666666	0.12408223201174744	0.7041420118343196	-1.0	0.10665672582119858	77.37285985105035	33.6053575621659	4.0	0.5443786982248521	169.0	12009.0	133.0	0.002061424747421453	26.570660511172846	0.6086125483408155
16	271	small	api	A1	1010.0	92.0	99.84062035999993	24.899494920000002	6.70748345279471E-5	1102.0	127.15432883999989	39.20459156782532	32.14031735997639	16.669541914459955	20.709037591649036	8.94427190999916	15.85216330617705	16.1245154965971	8.340859754508054	26.415420560135487	18.384776310850235	23.586910601368746	0.5642303663698619	1.2197947869875705	0.4625617131577488	0.249392429957053	0.09108910891089109	102.0	4.0	37.16180835212409	64.0	41.0	8158.0	5574.0	0.5333333333333333	0.09528130671506352	0.3904761904761905	0.004972437895005392	-1.0	96.7162114047734	39.867044106267834	4.0	0.8761904761904762	182.0	13486.0	112.0	7.917964646512253E-4	24.515301344262525	0.6253170958776652
16	274	small	api	A1	1365.0	294.0	122.29646443999984	50.870057640000006	3.686549599996554E-5	1659.0	175.58073563999997	44.654227123532216	37.44329045369811	37.98623745207726	43.50825956462728	18.24828759089466	19.03651628159562	12.165525060596439	24.72330328203589	28.52313424004963	20.09975124224178	35.91106862807078	0.9585938582962779	1.1925828788672046	0.8037964281415936	0.41595689518037937	0.2153846153846154	68.0	3.0	42.1070065428546	42.0	147.0	1952.0	8900.0	0.23076923076923078	0.11392405063291139	0.7777777777777778	-1.0	0.17001335630761785	46.441006355113124	18.902609816242343	2.0	0.3968253968253968	233.0	13465.0	80.0	8.611329648719875E-4	33.28663395418648	0.7454307486299508
16	275	small	api	A1	1499.0	274.0	125.15432883999985	47.870057640000006	6.674537281536175E-5	1773.0	175.43860004	44.721359549995796	40.607881008493905	53.13010235415598	62.34112889497264	16.76305461424021	19.72929166746277	14.560219778561036	30.94718080859709	20.14387305333415	20.12461179749811	34.93986082245249	0.8496531399495487	1.1012975422342643	0.7715018942345132	0.3824882294019425	0.1827885256837892	92.0	4.0	42.05948168962618	55.0	171.0	4883.0	15610.0	0.13333333333333333	0.12746756909193457	0.7566371681415929	-1.0	0.06008236582599574	65.27314465997047	23.971809876860984	4.0	0.5442477876106194	196.0	10246.0	79.0	0.002244072102967216	30.265491900843113	0.6767569726275452
16	276	small	api	A1	1210.0	122.0	113.63961019999988	29.556349160000003	3.3563110225639173E-5	1332.0	145.1959593599999	41.182520563948	35.35533905932738	74.18591581611005	77.64464013491647	10.44030650891055	14.14663404891419	12.36931687685298	27.001746973531944	7.523616151824865	17.46424919657298	27.641954375972695	0.7380064029939253	1.164817582284883	0.6335810982061815	0.26008844194363523	0.10082644628099173	70.0	4.0	37.05401462729781	49.0	68.0	4311.0	7098.0	0.5384615384615384	0.08783783783783784	0.5811965811965812	-1.0	0.02171020792393855	39.91108304603698	15.622668694725736	4.0	0.5641025641025641	145.0	10347.0	107.0	5.29836463813205E-4	27.459060435491963	0.6667649298651761
16	277	medium	api	A1	1031.0	369.0	103.56854239999993	56.69848476000001	4.895132923773035E-5	1400.0	163.09545427999993	37.656340767525464	33.54101966249684	24.417465748779478	29.148071845713048	22.135943621178654	20.465697724087562	13.0	17.659708469960812	36.49262939279657	18.439088914585774	36.25714903468917	1.0816119694333832	1.1226951698677807	0.9634066293887807	0.5474489014339942	0.35790494665373423	81.0	4.0	36.6742416417845	128.0	270.0	4803.0	12732.0	0.6153846153846154	0.2842857142857143	0.678391959798995	-1.0	0.16824194586816657	45.315944182165296	16.401219466856727	1.0	0.18090452261306533	312.0	13342.0	69.0	9.558512470249161E-4	21.37755832643195	0.567701425329882
17	278	small	api	A1	1081.0	168.0	105.3259017199999	36.2132034	4.8578399850757385E-5	1249.0	144.36753223999992	38.600518131237564	34.48187929913333	27.984082751657922	37.59458240105846	13.92838827718412	14.661865150044134	13.0	17.797688561181346	25.955661877816937	17.46424919657298	29.173179104955768	0.9499738358419012	1.1194435719809432	0.8486125246678115	0.3438204924774323	0.15541165587419056	103.0	3.0	36.40054944640259	82.0	128.0	5834.0	10086.0	0.7692307692307693	0.16813450760608487	0.6095238095238096	-1.0	0.06016444047325079	41.63514964301981	14.318563970885672	2.0	0.3952380952380952	120.0	7270.0	91.0	0.0036224257514270125	25.079872407968907	0.6497289057804889
17	280	small	api	A1	1610.0	229.0	131.39696951999986	42.041630520000005	3.538073558203466E-5	1839.0	175.43860003999998	49.33558553417604	40.52159917870962	55.30484646876603	73.00527425743323	15.811388300841896	17.466195967436494	15.0	31.741794144009727	16.657782853610833	20.0	33.191198497477764	0.9052565498704024	1.217513290050442	0.7435290910318502	0.31995890524401227	0.1422360248447205	93.0	3.0	43.382023926967726	35.0	138.0	2634.0	13968.0	0.38461538461538464	0.09407286568787385	0.7976878612716763	-1.0	0.14018067322679612	42.974554749899184	18.1914132820002	4.0	0.4161849710982659	251.0	21346.0	143.0	0.006727342434089275	23.53720459187964	0.4770837183147407
17	282	small	api	A1	1149.0	72.0	108.98275595999989	21.727922040000003	4.735618442449955E-5	1221.0	133.53910511999987	41.773197148410844	34.713109915419565	41.18592516570965	56.12540564175872	8.246211251235321	-1.0	14.317821063276353	18.576504863705914	17.774264579098645	17.0	22.374335422932205	-1.0	1.2033838872458726	-1.0	0.19937027512843256	0.06266318537859007	117.0	6.0	36.49657518178932	80.0	21.0	11272.0	2341.0	0.5333333333333333	0.08271908271908272	0.2079207920792079	0.06177532368707845	-1.0	91.32637014403979	36.62069931390234	4.0	0.8217821782178217	100.0	5145.0	81.0	7.010830428713215E-4	30.479501308256342	0.7296425313094776
17	284	medium	iso	A1	1075.0	397.0	105.98275595999988	60.870057640000006	2.6996580760961678E-5	1472.0	169.68124071999995	38.58756276314948	34.132096331752024	32.005383208083515	41.084209707430745	23.345235059857504	20.886956917452977	12.165525060596439	24.930312544089855	33.311754102319355	19.0	37.936006972268444	1.1176944134140674	1.1305359737676783	0.9886411749368624	0.5743392600865527	0.36930232558139536	131.0	3.0	37.33630940518894	77.0	252.0	4448.0	16184.0	0.6153846153846154	0.2235054347826087	0.7659574468085106	-1.0	0.17404545432858706	115.14092908233707	42.70625016246282	4.0	0.49544072948328266	210.0	12202.0	93.0	0.002390605338004392	26.419689627245813	0.6846685236227514
17	285	small	api	A1	1452.0	124.0	125.15432883999989	32.384776280000004	4.760366805673618E-5	1576.0	159.53910511999993	44.10215414239989	41.10960958218893	64.72888398827492	72.09908425603007	10.770329614269007	-1.0	13.0	28.38863598266564	11.457175214917743	19.72308292331602	29.83285990501062	-1.0	1.0727942831524118	-1.0	0.2587587387520685	0.08539944903581267	91.0	3.0	41.88078318274385	57.0	88.0	5603.0	7756.0	0.5384615384615384	0.09200507614213198	0.6068965517241379	0.01004731280463133	-1.0	35.411437239676204	13.153830342163694	2.0	0.4482758620689655	153.0	13273.0	126.0	0.003155231875953093	29.068883707497267	0.659126164532412
17	287	small	api	A1	914.0	219.0	96.25483391999994	41.627416960000005	3.425274183539721E-5	1133.0	140.71067799999986	37.013511046643494	31.016124838541646	26.73209379275886	40.96228937902288	16.278820596099706	16.00031540370647	12.041594578792296	18.776927136800897	27.11492826321572	16.1245154965971	28.642481808327332	1.0174062314002086	1.1933634920326766	0.8525535079569453	0.4324709239496242	0.23960612691466082	95.0	2.0	33.61547262794322	39.0	130.0	1939.0	8295.0	0.4	0.14916151809355693	0.7692307692307693	-1.0	0.1424756068984771	47.147257794113564	17.206555615733702	4.0	0.5739644970414202	129.0	22745.0	251.0	0.0018909619033542044	23.08679276123039	0.6237396050360366
17	294	medium	iso	A1	932.0	310.0	97.91168815999991	51.627416960000005	4.524175553407054E-5	1242.0	151.5391051199999	34.713109915419565	31.144823004794873	20.796323481097637	30.186535881195326	20.396078054371138	18.014247190572732	12.165525060596439	17.399766297853457	33.36027948657925	18.027756377319946	34.604581867528566	1.132219283914616	1.1145707878986932	1.015834342876683	0.527285535876313	0.33261802575107297	109.0	3.0	34.92849839314596	33.0	193.0	1416.0	9664.0	0.15384615384615385	0.1819645732689211	0.8539823008849557	-1.0	0.1734049210216016	50.74614421659336	20.503355496880978	3.0	0.41150442477876104	134.0	10417.0	144.0	0.0018043453848222452	23.430749027719962	0.6749827107052723
17	296	medium	iso	A1	1101.0	413.0	108.39696951999991	60.284271200000006	3.7930485224131956E-5	1514.0	171.09545427999996	38.897300677553446	33.83784863137726	26.498194988619247	33.22425844321478	22.80350850198276	21.741006859966376	12.649110640673518	21.36395033909248	36.320275954552535	19.235384061671343	38.991184290427334	1.0488708572174208	1.1495204999967001	0.9124420636434337	0.5561435109020938	0.3751135331516803	112.0	3.0	38.3275357934736	72.0	284.0	2540.0	11539.0	0.5384615384615384	0.23513870541611626	0.797752808988764	-1.0	0.23464234336227807	32.75782834338704	15.132745950421556	2.0	0.07303370786516854	126.0	8831.0	103.0	3.335266967928463E-4	21.095023109728988	0.5423261445466405
17	297	medium	iso	B	1190.0	562.0	113.74011527999987	71.69848475999997	1.2771108363593918E-4	1752.0	188.26702716000008	42.43819034784589	33.83784863137726	49.96974072811031	71.2032571484051	25.96150997149434	27.080851890801657	14.560219778561036	38.008218229358924	20.420920003739464	18.110770276274835	40.14948761651043	0.9586666651469884	1.2541633722095935	0.7643873887482482	0.6303711279305119	0.4722689075630252	86.0	4.0	37.107950630558946	51.0	396.0	1283.0	12316.0	0.4	0.2551369863013699	0.8859060402684564	-1.0	0.23372891608139573	53.98672830915339	20.8806130178211	2.0	0.06487695749440715	267.0	16182.0	132.0	0.007876297132122618	31.11269837220809	0.7331297144668972
18	300	medium	iso	A1	1183.0	344.0	112.7401152799999	55.455844080000006	1.136502627792158E-4	1527.0	170.6101729199999	41.012193308819754	35.35533905932738	23.012445036303788	39.5596679689945	21.095023109728988	19.300993455722356	14.035668847618199	19.79898987322333	34.648232278140824	19.697715603592208	31.08740247749534	1.0929501198019804	1.16	0.9421983791396383	0.49189096482889505	0.2907861369399831	52.0	4.0	39.824615503479755	87.0	230.0	3316.0	10024.0	0.6666666666666666	0.20759659462999344	0.7255520504731862	-1.0	0.10558679504480342	42.4713990699922	15.264337522473747	2.0	0.1892744479495268	111.0	16430.0	197.0	4.450462904985658E-4	27.586228448267445	0.672634800107971
18	302	small	api	A1	914.0	58.0	102.74011527999993	22.142135600000003	1.1179083626278772E-4	972.0	127.29646443999984	36.124783736376884	30.4138126514911	25.355365321100138	34.50852298766838	8.06225774829855	-1.0	11.045361017187261	11.128094300401157	21.141709767468946	16.76305461424021	19.642591604945572	-1.0	1.1877755725770802	-1.0	0.21551596997585168	0.06345733041575492	53.0	5.0	33.83784863137726	50.0	32.0	6368.0	3776.0	0.6666666666666666	0.08436213991769548	0.3902439024390244	0.01305386556719309	-1.0	34.50646717996199	12.727922061357855	2.0	0.8048780487804879	95.0	10030.0	156.0	3.2896162754166003E-4	18.027756377319946	0.49904122634695197
18	304	medium	api	A1	1039.0	260.0	106.98275595999989	48.627416960000005	4.1577822570502725E-5	1299.0	158.02438647999992	37.8021163428716	32.802438933713454	29.913645991534878	31.467173603866854	19.1049731745428	16.82148894023191	10.04987562112089	19.73434485079231	31.76593064026897	18.110770276274835	37.80453577774251	1.1357480448029478	1.1524178558570415	0.9855349247068924	0.4545350932834583	0.2502406159769009	60.0	3.0	36.68787265568828	7.0	101.0	484.0	10073.0	0.0	0.08314087759815242	0.9351851851851852	-1.0	0.26863220649664044	50.828715466565725	21.272027053045687	3.0	0.75	286.0	34370.0	201.0	0.0026482997777983706	18.867962264113206	0.49912449591386876
18	309	small	api	A1	1149.0	49.0	107.32590171999992	19.899494920000002	5.6283010565540206E-5	1198.0	129.63961019999988	40.162171256046406	34.785054261852174	46.14576283817511	61.651590422265095	6.082762530298219	-1.0	14.317821063276353	17.753024243993234	14.862705002791381	17.46424919657298	20.172138065593632	-1.0	1.1545812449713833	-1.0	0.1854118586575246	0.04264577893820714	63.0	3.0	36.359317925395686	94.0	12.0	8331.0	798.0	0.5333333333333333	0.08848080133555926	0.11320754716981132	0.038227167012601856	-1.0	19.77896439759685	9.848857801796104	1.0	0.3113207547169811	80.0	10438.0	175.0	7.661578938146523E-4	26.92582403567252	0.670427499151178
18	310	medium	iso	A1	1014.0	459.0	102.49747459999992	67.11269832	6.342310009389313E-5	1473.0	172.02438647999992	37.94733192202055	31.622776601683793	27.89727103094762	31.9306821037178	25.709920264364882	23.171593668678142	12.649110640673518	22.135943621178654	37.94733192202055	18.24828759089466	41.853358569896336	1.1095447569114716	1.2	0.9246206307595597	0.6547741647480557	0.4526627218934911	58.0	3.0	36.345563690772494	15.0	312.0	661.0	18267.0	0.5384615384615384	0.2219959266802444	0.9541284403669725	-1.0	0.2766299352288435	60.20125622927162	19.4164878389476	1.0	0.26605504587155965	147.0	22652.0	206.0	0.0015308806980219266	18.027756377319946	0.47507309379130747
18	315	small	api	A1	1124.0	212.0	107.56854239999988	41.870057640000006	3.478482358675224E-5	1336.0	151.43860003999993	39.6232255123179	35.38361202590826	53.033045790559356	57.8860086892503	15.524174696260024	16.87637742902932	13.341664064126334	26.903412991166164	18.765749508948154	17.26267650163207	31.763474522482127	0.9198760078425747	1.1198185612962674	0.8214509382464197	0.38924072694323364	0.18861209964412812	49.0	4.0	35.510561809129406	58.0	120.0	2437.0	5309.0	0.07142857142857142	0.13323353293413173	0.6741573033707865	-1.0	0.13036084836772827	38.91728833615706	15.771076336060428	1.0	0.2752808988764045	149.0	7129.0	55.0	7.402960023882198E-4	26.1725046566048	0.6605344294463964
[truncated: 27 more columns]
