# Supplementary material for: Exploiting Single-Cell Quantitative Data to Map Genetic Variants Having Probabilistic Effects
Source: PLoS Genet. 2016 Aug 1;12(8):e1006213. doi: 10.1371/journal.pgen.1006213 (PMC4968810; doi:10.1371/journal.pgen.1006213)
Supplement: S1 Dataset — (ZIP) [file pgen.1006213.s007.zip › data/2014-10-07_morpho/segregants/gaelA6-3_C.xls]

image_number	cell_id	Cgroup	Agroup	C11-1_C	C11-2_C	C12-1_C	C12-2_C	C13_C	C101_C	C102_C	C103_C	C104_C	C105_C	C106_C	C107_C	C108_C	C109_C	C110_C	C111_C	C112_C	C113_C	C114_C	C115_C	C116_C	C117_C	C118_C	C126_C	C127_C	C128_C	A7-1_C	A7-2_C	A8-1_C	A8-2_C	A9_C	A101_C	A102_C	A103_C	A104_C	A120_C	A121_C	A122_C	A123_C	D14-1_C	D14-2_C	D14-3_C	D15-1_C	D15-2_C	D15-3_C	D16-1_C
1	8	large	E	1076.0	584.0	106.3259017199999	74.01219323999997	6.288856913913526E-5	1660.0	182.75230851999999	40.311288741492746	31.76476034853718	34.380344723844864	56.01872390399893	27.073972741361768	26.501650323771397	14.035668847618199	32.124996258604995	29.56106042346523	17.88854381999832	38.74120961332983	1.0215957274584146	1.2690569139883074	0.8050038703526793	0.6960880843023999	0.5427509293680297	143.0	3.0	37.20215047547655	225.0	268.0	7808.0	9355.0	0.4	0.2969879518072289	0.5436105476673428	-1.0	0.08226437567462189	134.62293283531608	55.39731138569564	5.0	0.13793103448275862	66.0	102.0	168.0	4422.0	8403.0	12825.0	80.0
1	14	large	F	808.0	550.0	89.42640679999994	71.76955256000001	4.3111569002348596E-5	1358.0	163.19595935999996	32.984845004941285	28.861739379323623	33.45330945407267	38.65980825409011	26.40075756488817	24.8505306421113	12.806248474865697	25.466240628814962	33.71245188005028	16.278820596099706	40.76587565166554	1.0623820450799502	1.1428571428571428	0.9295842894449564	0.8025543586975481	0.6806930693069307	122.0	3.0	31.622776601683793	93.0	96.0	6147.0	5532.0	0.7272727272727273	0.13917525773195877	0.5079365079365079	0.019448497677380803	-1.0	84.78828595413512	30.035668847618197	3.0	0.4497354497354497	69.0	54.0	123.0	5975.0	4337.0	10312.0	130.0
2	18	large	E	1034.0	688.0	103.15432883999989	81.42640679999998	3.958366949583295E-5	1722.0	186.9949492	37.94733192202055	33.52610922848042	27.89727103094762	38.08877288097531	29.732137494637012	28.575731613392637	13.601470508735444	26.879360111431225	40.02850407884406	18.24828759089466	43.5729601214508	1.040468111084246	1.1318740168568175	0.9192437458486739	0.789364903205356	0.6653771760154739	80.0	3.0	36.49657518178932	58.0	86.0	3274.0	4503.0	0.9285714285714286	0.08362369337979095	0.5972222222222222	-1.0	0.0046610796090906055	6.324555320336759	3.1622776601683795	1.0	0.18055555555555555	198.0	113.0	311.0	11452.0	7879.0	19331.0	73.0
2	21	large	api	854.0	464.0	93.25483391999994	66.355339	1.1165626804333806E-4	1318.0	162.02438647999998	36.40054944640259	28.792360097775937	20.13031202604128	38.49627138258984	25.553864678361276	22.72478846605762	12.529964086141668	22.362299810846572	35.07874993818299	16.278820596099706	35.92546778615901	1.1244929613549204	1.2642433382602196	0.8894592736414053	0.7115485193713811	0.5433255269320844	98.0	3.0	33.83784863137726	19.0	203.0	919.0	11677.0	0.4166666666666667	0.16843702579666162	0.9144144144144144	-1.0	0.26209820820836927	55.699453975881575	21.540659228538015	2.0	0.2072072072072072	134.0	56.0	190.0	10505.0	3564.0	14069.0	113.0
2	22	large	api	1311.0	772.0	120.22539663999989	87.66904747999995	6.400637839444194E-5	2083.0	210.30865768000007	43.965895873961216	36.40054944640259	47.489552921999156	63.63911173421243	31.400636936215164	32.603320456960965	15.132745950421556	42.191793505534434	26.78530996999436	20.12461179749811	47.08826315010439	0.9631116247091016	1.2078360503513303	0.7973860561861486	0.7292057246649316	0.5888634630053394	95.0	3.0	40.0	28.0	411.0	1606.0	22475.0	0.125	0.21075372059529524	0.9362186788154897	-1.0	0.1672079732377812	163.75085820538038	63.2249782722383	7.0	0.23462414578587698	182.0	186.0	368.0	7736.0	9550.0	17286.0	41.0
3	36	large	E	867.0	546.0	93.49747459999995	72.35533899999997	6.75429375796363E-5	1413.0	168.2670271599999	34.539832078341085	30.083217912982647	27.26588202734041	41.20294034423728	27.51363298439521	24.053694886316258	12.649110640673518	26.838578656011894	35.53476237456182	17.11724276862369	40.74303159190793	1.1438422709871177	1.1481428675033847	0.9962543019357699	0.7738747951166588	0.629757785467128	100.0	3.0	33.37663853655727	86.0	282.0	3227.0	9630.0	0.46153846153846156	0.26043878273177634	0.7663043478260869	-1.0	0.11411664094062429	80.9922397257696	33.138156052647076	2.0	0.07336956521739131	75.0	65.0	140.0	5919.0	6226.0	12145.0	112.0
3	38	large	E	1089.0	655.0	103.15432883999989	78.59797967999997	4.658060645111951E-5	1744.0	184.16652208000005	38.600518131237564	34.20526275297414	41.33221194446857	53.42696902148067	28.0	27.914284004702957	16.0	35.05134297420431	29.907678458369695	17.26267650163207	43.64516129032258	1.0030706857923564	1.128496465880276	0.8888558503459005	0.7619455292265178	0.6014692378328742	180.0	3.0	35.90264614203248	181.0	79.0	8481.0	4499.0	0.7058823529411765	0.14908256880733944	0.3038461538461538	0.01747161855367521	-1.0	98.01638262796459	38.03468042420678	3.0	0.3384615384615385	107.0	70.0	177.0	11406.0	8202.0	19608.0	85.0
3	39	large	iso	1144.0	619.0	108.32590171999989	76.59797967999998	8.601126290911526E-5	1763.0	187.33809496000003	39.92492955535426	33.61547262794322	43.65737597346225	59.50513141610911	27.294688127912362	27.62110460276793	17.11724276862369	37.29499379417973	26.89237810235458	18.384776310850235	43.2819921431965	0.9881823526050129	1.187695023575728	0.8320169176342481	0.7071067811463039	0.541083916083916	86.0	7.0	37.12142238654117	47.0	119.0	2602.0	8088.0	0.1111111111111111	0.09415768576290415	0.7168674698795181	-1.0	0.21105316335510751	143.94227628222976	57.62662483957148	2.0	0.6144578313253012	91.0	76.0	167.0	9240.0	9619.0	18859.0	141.0
3	47	large	E	1242.0	780.0	118.56854239999988	91.25483391999994	3.986852276361139E-5	2022.0	211.82337632000005	41.10960958218893	37.0	46.88332191651415	53.7461622625552	29.410882339705484	32.94286236860618	10.816653826391969	36.99864862397004	29.56756756756757	18.35755975068582	45.88097644994056	0.8927846648727588	1.1110705292483494	0.8035355464578263	0.7696378151647079	0.6280193236714976	120.0	3.0	39.0	122.0	113.0	8589.0	6529.0	0.0	0.1162215628090999	0.4808510638297872	0.11490643933855561	-1.0	118.49199198273507	48.08913916465493	4.0	0.3702127659574468	108.0	72.0	180.0	8161.0	5396.0	13557.0	104.0
4	54	large	F	1057.0	710.0	102.32590171999992	81.84062035999997	6.772275971579335E-5	1767.0	186.9949492	38.47076812334269	34.0	24.7174409110834	33.607864168447264	30.14962686336267	28.56442265089504	14.142135623730951	24.226186412807696	41.411764705882355	18.027756377319946	43.76861719104988	1.055495755396196	1.1314931800983143	0.932834394374772	0.799803558867676	0.6717123935666982	89.0	3.0	36.6742416417845	101.0	146.0	5059.0	7209.0	0.8666666666666667	0.13978494623655913	0.5910931174089069	-1.0	0.021361377878933076	79.48698755282592	28.303156949089534	1.0	0.25101214574898784	147.0	78.0	225.0	6052.0	3848.0	9900.0	50.0
5	70	large	F	968.0	706.0	98.32590171999992	81.42640679999995	4.614328164212138E-5	1674.0	182.16652208000005	37.44329045369811	32.449961479175904	23.682087724538462	37.92854777963163	30.066592756745816	28.398954455844873	14.035668847618199	25.66547940513829	39.38371393199127	17.26267650163207	41.754328958428786	1.0587218203224282	1.153877808999144	0.9175337388980098	0.8281277402558258	0.7293388429752066	107.0	3.0	35.17101079013795	68.0	69.0	6191.0	5005.0	0.6666666666666666	0.08183990442054959	0.5036496350364964	0.01901794180867791	-1.0	109.72268581881431	43.278820596099706	3.0	0.6496350364963503	75.0	104.0	179.0	4383.0	7803.0	12186.0	81.0
5	72	large	E	1344.0	760.0	121.05382375999984	86.66904747999993	7.478765267501995E-5	2104.0	209.72287124000007	41.78516483155236	39.56008088970496	85.02373578569299	88.55807662831872	31.38470965295043	29.606350513502775	14.317821063276353	50.400662734965216	2.249742619286736	18.788294228055936	50.41662740588376	1.0600668136600149	1.056245687364771	1.0036176491331077	0.7159546455288283	0.5654761904761905	183.0	3.0	39.395431207184416	553.0	164.0	20019.0	6546.0	0.5	0.34077946768060835	0.22873082287308227	0.061044792541268364	-1.0	159.4506639571393	62.84248792344004	4.0	0.1506276150627615	146.0	90.0	236.0	7287.0	5298.0	12585.0	69.0
5	73	large	E	1334.0	742.0	118.39696951999989	86.66904747999995	3.425701748011911E-5	2076.0	207.48023056000008	43.266615305567875	36.61966684720111	74.74488129694222	71.24134965215777	31.04834939252005	30.620538809662772	14.560219778561036	47.7042168753697	16.466561602432712	18.973665961010276	50.38034052371177	1.0139713603838438	1.181513078371296	0.8581973225227378	0.7320208264736	0.5562218890554723	106.0	3.0	37.8549864614954	113.0	96.0	8226.0	8537.0	0.6666666666666666	0.10067437379576108	0.45933014354066987	-1.0	0.0049652076984897445	91.54467965824259	29.866068747318508	3.0	0.4688995215311005	121.0	81.0	202.0	9533.0	6010.0	15543.0	117.0
5	78	large	E	948.0	647.0	97.49747459999995	76.76955255999995	6.521812279653035E-5	1595.0	177.09545427999998	36.138621999185304	32.01562118716424	23.248499716628544	28.955228208051096	27.892651361962706	27.9419491341859	14.560219778561036	21.002461024028825	39.980483043483154	17.26267650163207	43.382217999446105	0.9982357074667035	1.1287809094166212	0.8843485030080936	0.7874004211387029	0.6824894514767933	177.0	3.0	34.36568055487916	145.0	335.0	8312.0	17530.0	0.4666666666666667	0.30094043887147337	0.6979166666666666	-1.0	0.09882388913716048	120.94332364690138	48.840332627821425	8.0	0.26458333333333334	108.0	34.0	142.0	9767.0	2700.0	12467.0	93.0
6	99	large	F	1135.0	632.0	108.32590171999988	77.18376611999996	5.011379636055142E-5	1767.0	187.92388140000003	41.23105625617661	33.61547262794322	37.808592279291176	55.07158874507034	28.635642126552707	26.58518370980253	14.317821063276353	34.73110150520288	30.19442895341803	18.35755975068582	42.36181769134657	1.0771278633667718	1.2265499495581345	0.8781769252485868	0.7125144115532412	0.5568281938325991	100.0	3.0	37.73592452822641	167.0	237.0	5017.0	6528.0	0.4666666666666667	0.2286361063950198	0.5866336633663366	-1.0	0.038196898084830656	0.0	0.0	0.0	0.022277227722772276	91.0	97.0	188.0	5457.0	7255.0	12712.0	77.0
7	103	medium	iso	1028.0	278.0	102.49747459999993	48.627416960000005	7.031358966286423E-5	1306.0	153.53910511999993	36.68787265568828	33.52610922848042	12.094757077012105	20.62701854314642	18.027756377319946	18.865566712765187	12.041594578792296	10.16684732583338	34.65955420239702	18.110770276274835	28.859884672705345	0.9555905026230489	1.0943074964547912	0.8732376463826289	0.47442551291893037	0.2704280155642023	81.0	3.0	36.6742416417845	36.0	159.0	1519.0	8550.0	0.5384615384615384	0.14931087289433384	0.8153846153846154	-1.0	0.15489706101971948	39.48479816978776	13.892443989449804	3.0	0.3282051282051282	331.0	34.0	365.0	9446.0	906.0	10352.0	30.0
7	111	large	E	986.0	632.0	99.74011527999993	77.18376611999997	4.9734097162077905E-5	1618.0	179.33809496	37.36308338453881	32.984845004941285	22.23394780451119	28.51872778867076	26.68332812825267	28.160167043964083	14.317821063276353	19.21682941984159	39.77584250595861	17.11724276862369	40.24922184051558	0.9475557473289931	1.1327348477442185	0.8365203465012135	0.7738487759245352	0.640973630831643	106.0	3.0	36.22154055254967	111.0	103.0	6395.0	5211.0	0.4666666666666667	0.13226205191594562	0.48130841121495327	0.027713132273705105	-1.0	97.5791722360504	37.202317951147336	3.0	0.3364485981308411	98.0	122.0	220.0	5269.0	7900.0	13169.0	54.0
7	112	large	api	1301.0	649.0	116.05382375999986	77.59797967999998	2.561742614369658E-5	1950.0	196.06601700000004	43.41658669218482	37.64306044943742	38.638882112028206	47.46067400331915	28.071337695236398	27.915935825853186	15.132745950421556	32.683361547061146	34.269264629339645	19.4164878389476	44.357715133118546	1.005566779861963	1.1533755803543781	0.8718467747973297	0.668637854108738	0.49884704073789393	112.0	3.0	40.496913462633174	60.0	328.0	2420.0	14756.0	0.5	0.19897435897435897	0.845360824742268	-1.0	0.23872104219974544	77.77940644138162	29.08318915758459	3.0	0.18041237113402062	89.0	103.0	192.0	4900.0	4787.0	9687.0	75.0
8	121	large	api	1330.0	697.0	115.6396101999999	80.01219323999997	2.6686303841022483E-5	2027.0	198.06601700000002	43.278170016764804	37.64306044943742	38.17313766152631	48.444202514653256	28.284271247461902	30.848902102838547	16.278820596099706	33.01895619538543	34.61461380777485	19.026297590440446	44.124698267055756	0.9168647608000071	1.1496984968822215	0.7974827863882417	0.6919099182504859	0.5240601503759399	140.0	3.0	41.0	185.0	201.0	7588.0	10135.0	0.35294117647058826	0.19042920572274297	0.5207253886010362	-1.0	0.22137318083055563	99.31907212391978	39.285161821402376	2.0	0.14507772020725387	111.0	82.0	193.0	7413.0	7113.0	14526.0	99.0
8	126	large	E	911.0	603.0	93.49747459999993	75.18376611999997	5.061294671236721E-5	1514.0	171.0954542799999	35.77708763999664	30.870698080866262	23.1985905136482	30.65066795705286	28.071337695236398	25.98603818388578	14.142135623730951	21.01903898849802	39.94078775835058	17.029386365926403	41.229777239878466	1.0802469193878017	1.1589335474785187	0.9321042796095472	0.8041261696281156	0.6619099890230515	103.0	3.0	33.54101966249684	49.0	242.0	1077.0	5879.0	0.6666666666666666	0.19220607661822986	0.8316151202749141	-1.0	0.21021834827876498	0.0	0.0	0.0	0.0	78.0	78.0	156.0	6379.0	5553.0	11932.0	124.0
9	132	large	iso	1159.0	602.0	109.98275595999989	75.76955255999997	4.34531777612804E-5	1761.0	188.16652208	40.8166632639171	34.9857113690718	50.86960044301469	61.220193695602774	27.784887978899608	25.87927283714817	13.892443989449804	38.41568307192198	24.867294845663782	18.027756377319946	43.829682445588126	1.0736348024051139	1.1666666666666667	0.9202584020615261	0.6889221123678417	0.5194132873166523	100.0	3.0	37.48332962798263	34.0	287.0	1389.0	15469.0	0.6153846153846154	0.18228279386712096	0.8940809968847352	-1.0	0.3194137653015983	61.3667693389021	23.08679276123039	1.0	0.2367601246105919	245.0	69.0	314.0	16318.0	4203.0	20521.0	107.0
9	134	large	N	1047.0	571.0	104.3969695199999	74.35533899999999	3.745205488216875E-5	1618.0	181.58073564000006	40.311288741492746	31.144823004794873	32.47119229084849	51.91122711902469	29.154759474226502	25.471870741347356	12.041594578792296	33.464571392168445	31.722768173956016	18.439088914585774	42.51867084403411	1.1445865036878062	1.2943174772669814	0.884316656300323	0.7122365653128976	0.545367717287488	91.0	3.0	36.68787265568828	-1.0	-1.0	-1.0	-1.0	-1.0	-1.0	-1.0	-1.0	-1.0	-1.0	-1.0	-1.0	-1.0	115.0	137.0	252.0	8456.0	10357.0	18813.0	97.0
9	142	large	E	1011.0	577.0	100.91168815999991	73.42640679999998	7.075334023951406E-5	1588.0	176.75230851999999	38.3275357934736	32.2490309931942	26.56505117707799	47.5967651859421	24.839484696748443	28.303718292692672	14.212670403551895	26.873629589705793	32.000961524015786	17.08800749063506	36.39355510334409	0.8776050001586325	1.1884864324004714	0.7384223969524588	0.7276303482662899	0.5707220573689417	89.0	3.0	36.05551275463989	80.0	101.0	3953.0	5175.0	0.5833333333333334	0.11397984886649874	0.5580110497237569	-1.0	0.008236117986487225	67.02734965655239	26.359311139062086	2.0	0.48066298342541436	192.0	169.0	361.0	11821.0	12928.0	24749.0	76.0
9	144	large	E	1137.0	707.0	109.7401152799999	83.25483391999995	6.147869436747095E-5	1844.0	195.82337632000005	42.44997055358225	34.20526275297414	28.587902273621594	37.184706453233126	29.154759474226502	29.729970774560837	13.038404810405298	25.795070896877117	40.08155148233123	19.4164878389476	42.67976152978345	0.9806521404041699	1.2410362364455518	0.7901881601884992	0.7586545148743171	0.6218117854001759	109.0	3.0	39.81205847478876	88.0	73.0	3833.0	3837.0	1.0	0.08731019522776573	0.453416149068323	0.001861523293471299	-1.0	35.41855523676281	12.280109889280517	3.0	0.2484472049689441	104.0	89.0	193.0	9260.0	7210.0	16470.0	136.0
10	145	medium	N	1219.0	355.0	113.81118307999988	56.284271200000006	3.5121067468648186E-5	1574.0	172.50966784000002	42.20189569201838	35.0	43.74554837731847	58.128235438472046	21.540659228538015	19.99574095442118	12.649110640673518	30.970172750964647	24.0	18.110770276274835	36.46844768354818	1.0772623669029502	1.2057684483433824	0.8934239143369624	0.4945407795333856	0.2912223133716161	123.0	3.0	38.3275357934736	-1.0	-1.0	-1.0	-1.0	-1.0	-1.0	-1.0	-1.0	-1.0	-1.0	-1.0	-1.0	-1.0	343.0	47.0	390.0	11614.0	1416.0	13030.0	54.0
10	147	large	E	965.0	703.0	98.49747459999993	82.42640679999998	5.8713882652193534E-5	1668.0	183.33809496	37.21558813185679	32.14031735997639	16.348171547351228	32.73522627210758	31.304951684997057	27.406771601865863	13.892443989449804	21.684461821233523	42.718931011856334	17.26267650163207	40.10015239649625	1.1422341945180368	1.1579097902188271	0.9864621615317477	0.8368377680213137	0.7284974093264248	83.0	3.0	34.713109915419565	100.0	96.0	6631.0	7734.0	0.6153846153846154	0.11750599520383694	0.4897959183673469	-1.0	0.03492164167800262	73.65226535427712	21.750520384864856	2.0	0.40816326530612246	105.0	72.0	177.0	9783.0	5511.0	15294.0	130.0
10	148	large	N	1344.0	731.0	118.81118307999986	85.08326103999993	4.8249479448792386E-5	2075.0	206.30865768000007	43.01162633521314	39.21734310225516	70.12092564614214	76.22165027210875	30.066592756745816	29.2200195976909	14.035668847618199	46.38280785878389	15.605340688283585	18.027756377319946	47.757048208366164	1.0289723679419371	1.0967501348335806	0.9382012686946896	0.7161216548337062	0.5438988095238095	89.0	3.0	38.8329756778952	-1.0	-1.0	-1.0	-1.0	-1.0	-1.0	-1.0	-1.0	-1.0	-1.0	-1.0	-1.0	-1.0	162.0	125.0	287.0	20902.0	14567.0	35469.0	74.0
10	149	medium	F	1116.0	458.0	106.56854239999988	64.35533900000001	2.8132705348202708E-5	1574.0	173.33809495999998	40.45985664828782	33.421549934136806	50.92236302146645	59.96999276686418	23.40939982143925	23.988787921604885	14.866068747318506	33.16867906047786	23.039027259879447	17.26267650163207	38.31148117118472	0.9758475458593795	1.2105918704554774	0.8060912762384759	0.6038868276760825	0.4103942652329749	102.0	3.0	35.22782990761707	8.0	151.0	426.0	10058.0	0.0	0.10101651842439645	0.949685534591195	-1.0	0.17666363932770765	64.45935697966517	25.22363131109089	2.0	0.44654088050314467	298.0	22.0	320.0	22201.0	1381.0	23582.0	85.0
10	155	large	E	1067.0	572.0	103.84062035999989	74.355339	4.857339774809534E-5	1639.0	180.61017292000002	38.8329756778952	33.734255586866	24.36517969781682	36.12412946455537	26.90724809414742	25.571138433903347	13.45362404707371	23.536697459944435	38.12148742065877	18.601075237738275	39.92406616566679	1.0522506912900131	1.1511436965875814	0.914091519946012	0.7160525307169888	0.5360824742268041	141.0	3.0	38.07886552931954	42.0	74.0	4472.0	9334.0	0.18181818181818182	0.07077486272117145	0.6379310344827587	-1.0	0.03601500378312709	126.71023133111962	47.88338090995167	4.0	1.1982758620689655	105.0	64.0	169.0	7969.0	3763.0	11732.0	105.0
10	156	medium	iso	1328.0	647.0	115.2253966399999	77.18376611999999	3.2733304296579863E-5	1975.0	195.23758988000003	42.04759208325728	39.395431207184416	70.99401580396321	79.18827913859342	27.892651361962706	30.314715144553976	15.524174696260024	44.52097985286064	10.05192703482283	18.110770276274835	45.325558463189395	0.9201027035536439	1.0673215343709501	0.8620670284666626	0.6698502966420342	0.4871987951807229	102.0	3.0	38.47076812334269	87.0	440.0	3704.0	19887.0	0.5	0.2668354430379747	0.8349146110056926	-1.0	0.2149794029297945	87.74781421913349	34.039101313281456	4.0	0.2314990512333966	144.0	187.0	331.0	9494.0	12580.0	22074.0	54.0
10	160	large	api	897.0	489.0	96.08326103999994	69.18376611999999	4.2110375045145854E-5	1386.0	167.68124071999998	36.124783736376884	30.066592756745816	31.35708522400992	39.05051866793514	26.627053911388696	24.046077834884116	12.206555615733702	24.498416556853293	35.454632609171504	16.55294535724685	38.88604407851321	1.1073345971108979	1.2014924347645557	0.9216326004814929	0.7200397381516687	0.5451505016722408	114.0	3.0	33.83784863137726	0.0	246.0	0.0	15912.0	0.0	0.1774891774891775	1.0	-1.0	0.34524132089722176	50.11082746836595	18.0	2.0	0.26422764227642276	203.0	25.0	228.0	6895.0	780.0	7675.0	54.0
10	161	large	E	1225.0	622.0	111.63961019999988	73.18376611999997	2.603299962580742E-5	1847.0	187.23758988000003	41.400483088968905	36.40054944640259	40.60129464500447	48.45460794698269	26.076809620810597	28.149759373775765	16.0312195418814	31.54552562088295	31.675346046567686	18.439088914585774	42.148902679181475	0.9263599476840885	1.1373587409697863	0.8144835172183348	0.6555358442123981	0.5077551020408163	123.0	3.0	39.293765408777	123.0	171.0	6089.0	8272.0	0.5294117647058824	0.15917704385489984	0.5816326530612245	-1.0	0.10288156627456106	158.24060973465228	59.14644669602873	5.0	0.3299319727891156	94.0	93.0	187.0	4472.0	5808.0	10280.0	63.0
10	162	large	F	1178.0	722.0	111.22539663999987	84.66904747999996	3.76444630692321E-5	1900.0	198.30865768000007	41.773197148410844	35.38361202590826	30.58539367684719	47.91083782616775	30.0	30.195215806445226	14.0	31.192249790475262	35.553182051591534	17.72004514666935	42.032258064516135	0.9935348762632934	1.1805803522213634	0.8415648069984157	0.7612384404799732	0.6129032258064516	86.0	3.0	39.0	82.0	46.0	6684.0	4181.0	0.6	0.06736842105263158	0.359375	0.027721575899946605	-1.0	88.73206120030673	34.634285278076504	4.0	0.515625	93.0	74.0	167.0	7809.0	5857.0	13666.0	31.0
11	164	large	iso	839.0	532.0	92.49747459999993	70.35533899999997	6.217287991987878E-5	1371.0	165.68124072	34.48187929913333	29.154759474226502	27.387422157076173	33.93748761455362	26.076809620810597	24.791354479046557	12.041594578792296	21.14153911612128	35.32870853935682	16.0312195418814	37.86851436966321	1.0518509443624993	1.1827187025712262	0.8893500559987587	0.7606190255922947	0.634088200238379	61.0	3.0	32.28002478313795	18.0	180.0	834.0	12054.0	0.15384615384615385	0.14442013129102846	0.9090909090909091	-1.0	0.19770999000614548	67.60611291009772	20.8806130178211	3.0	0.5050505050505051	86.0	112.0	198.0	2656.0	4270.0	6926.0	44.0
11	176	large	N	1018.0	622.0	103.3259017199999	78.18376611999996	7.680831019937182E-5	1640.0	183.92388140000003	39.21734310225516	31.016124838541646	23.865760119632768	40.396505201116526	27.85677655436824	28.173496622956804	14.317821063276353	26.544378523698057	37.17421199463463	18.110770276274835	40.95890451002449	0.9887582264698201	1.2644178892884261	0.7819869007280984	0.7566715104201854	0.6110019646365422	131.0	4.0	37.33630940518894	-1.0	-1.0	-1.0	-1.0	-1.0	-1.0	-1.0	-1.0	-1.0	-1.0	-1.0	-1.0	-1.0	82.0	81.0	163.0	7105.0	6715.0	13820.0	122.0
11	178	large	iso	922.0	504.0	99.15432883999992	70.18376611999999	5.140683788666176E-5	1426.0	171.33809495999992	36.235341863986875	30.4138126514911	26.56505117707799	36.406443409960815	27.294688127912362	22.917661381796304	12.36931687685298	24.61685067987532	36.98977214370539	17.0	41.47676628636768	1.1909892407081626	1.191410701420572	0.9996462506909609	0.7078235205772186	0.5466377440347071	56.0	4.0	34.36568055487916	53.0	273.0	1660.0	8514.0	0.6153846153846154	0.22861150070126227	0.8374233128834356	-1.0	0.19339303883594539	29.346110941523975	14.560219778561036	1.0	0.0950920245398773	96.0	70.0	166.0	9539.0	8368.0	17907.0	144.0
12	185	medium	iso	1215.0	488.0	116.3259017199999	69.355339	5.618839211018079E-5	1703.0	187.68124072	45.044422518220834	33.015148038438355	46.90915243299639	64.83533067214648	26.0	23.361503063340706	12.529964086141668	36.96351083924972	23.655807906440693	18.439088914585774	40.839622641509436	1.1129420880799263	1.3643562181147038	0.815726914498776	0.5962157866348673	0.4016460905349794	124.0	3.0	39.20459156782532	10.0	190.0	591.0	15633.0	0.08333333333333333	0.11743981209630065	0.95	-1.0	0.2020843404460599	104.11850908240959	44.79352468963806	6.0	0.6	129.0	25.0	154.0	8494.0	1216.0	9710.0	99.0
12	186	large	E	1078.0	862.0	112.3969695199999	98.3259017199999	2.579629414208776E-4	1940.0	213.13708480000008	43.0	31.0	2.726310993906253	1.7357045889283995	33.015148038438355	33.664215458759664	14.7648230602334	2.0	54.0	21.02379604162864	66.03029607687631	0.9807193659060183	1.3870967741935485	0.7070302405368969	0.8748091887166389	0.7996289424860853	86.0	3.0	42.2965719651132	64.0	65.0	3608.0	4150.0	0.0	0.06649484536082474	0.5038759689922481	-1.0	0.01985352247949352	44.56435362828813	20.041594578792296	2.0	0.3875968992248062	94.0	90.0	184.0	7173.0	9125.0	16298.0	107.0
12	193	large	iso	1146.0	580.0	108.8111830799999	73.76955255999998	3.7644915295022494E-5	1726.0	184.9949492	40.0	34.40930106817051	30.52970589993413	45.61605990839922	26.30589287593181	26.426831592294516	14.142135623730951	28.0	34.64179634565814	18.110770276274835	39.17898938968568	0.9954236391926012	1.162476387438193	0.8562957922838036	0.6779592912408948	0.506108202443281	91.0	3.0	38.2099463490856	20.0	198.0	1298.0	16785.0	0.4666666666666667	0.12630359212050984	0.908256880733945	-1.0	0.24989750826749565	98.638001118959	36.80813345841472	10.0	0.6330275229357798	98.0	128.0	226.0	4650.0	7135.0	11785.0	67.0
13	205	large	F	1165.0	661.0	108.39696951999989	78.42640679999995	3.784939491884424E-5	1826.0	189.23758987999997	41.340053217188775	34.9857113690718	25.089373868928618	36.09748137031988	29.068883707497267	27.68446591809378	16.0312195418814	25.278148397871426	40.30216750848958	18.110770276274835	42.905343890303186	1.0500070253657547	1.1816267727439826	0.8886114038592918	0.7235110644447473	0.567381974248927	103.0	3.0	38.63935817272331	78.0	134.0	4780.0	8001.0	0.7058823529411765	0.11610076670317634	0.6320754716981132	-1.0	0.03161240258161242	73.29633464772661	30.80643375387033	5.0	0.35377358490566035	101.0	98.0	199.0	5228.0	6465.0	11693.0	65.0
14	217	large	F	1115.0	624.0	104.7401152799999	75.18376611999997	8.08682318632398E-5	1739.0	182.75230851999999	38.897300677553446	34.655446902326915	23.438868775162348	39.87275654401515	28.071337695236398	27.098044066218947	16.0312195418814	25.837268460635308	37.656418157815665	18.027756377319946	40.30242054816084	1.0359174863927092	1.1224007812446277	0.9229479377624654	0.7178125202460637	0.5596412556053811	88.0	3.0	36.68787265568828	84.0	82.0	3309.0	3153.0	0.6470588235294118	0.09545715928694652	0.4939759036144578	0.0012451468407482418	-1.0	16.41811047550525	6.767828935632369	2.0	0.19879518072289157	190.0	115.0	305.0	9657.0	6866.0	16523.0	71.0
14	219	large	E	1175.0	846.0	111.81118307999986	92.66904747999993	7.267493011300716E-5	2021.0	206.89444412000006	41.677331968349414	34.9857113690718	27.255328374943076	34.03360905565947	29.966648127543394	35.15231201565806	13.92838827718412	25.121569701129438	41.33115901934463	18.027756377319946	44.88566607945341	0.8524801473711091	1.1912672441810963	0.71560781305384	0.8287994539302574	0.72	127.0	4.0	39.44616584663204	120.0	80.0	9938.0	5969.0	0.0	0.09896091044037605	0.4	0.0546848261823874	-1.0	104.22637339850797	44.96711945186014	6.0	0.55	282.0	68.0	350.0	30205.0	5981.0	36186.0	219.0
14	222	medium	iso	1035.0	501.0	104.7401152799999	69.76955256	5.3281845736280095E-5	1536.0	176.50966784	39.35733730830886	31.76476034853718	32.905242922987895	47.01498791183241	26.570660511172846	22.72621744824831	12.649110640673518	29.676804374502737	33.14994315858241	18.110770276274835	40.56801500267959	1.1691633494081901	1.2390251611050271	0.9436155020173032	0.666120639389085	0.48405797101449277	103.0	4.0	36.49657518178932	22.0	343.0	890.0	18871.0	0.46153846153846156	0.23763020833333334	0.9397260273972603	-1.0	0.22875728491921327	62.148379562689506	19.026297590440446	7.0	0.27671232876712326	272.0	39.0	311.0	16064.0	2032.0	18096.0	101.0
15	236	large	iso	1240.0	619.0	116.56854239999988	75.76955256	5.2710859605946694E-5	1859.0	194.75230852000004	42.05948168962618	35.73513677041127	44.596515264941246	56.99515564841886	27.018512172212592	27.441854234130748	14.212670403551895	35.99663950146638	28.627286543563617	19.235384061671343	42.92342857159481	0.984573124749288	1.176978332553955	0.8365261258572518	0.6500000000000006	0.4991935483870968	109.0	3.0	39.92492955535426	113.0	446.0	4116.0	16398.0	0.5833333333333334	0.3006993006993007	0.7978533094812165	-1.0	0.13376584359313648	76.30933828951642	28.345235059857504	2.0	0.16279069767441862	88.0	93.0	181.0	8888.0	8975.0	17863.0	137.0
15	244	large	iso	1040.0	530.0	103.08326103999991	70.94112543999998	6.996121076912233E-5	1570.0	176.85281360000005	37.33630940518894	33.83784863137726	26.040104535505293	32.31961650818018	26.40075756488817	24.434252742754957	13.601470508735444	22.417855790633528	38.00478020956433	17.69180601295413	41.93061495599886	1.0804814799468876	1.1033889834996076	0.9792389593377446	0.6881924836707711	0.5096153846153846	168.0	3.0	36.40054944640259	8.0	364.0	434.0	27161.0	0.0	0.23694267515923567	0.978494623655914	-1.0	0.2640549915353495	99.63598011835438	29.26170092256526	4.0	0.41397849462365593	107.0	66.0	173.0	3960.0	2412.0	6372.0	45.0
15	249	large	api	1261.0	722.0	113.22539663999987	84.25483391999995	2.967911446623106E-5	1983.0	200.30865768000004	42.5440947723653	35.84689665786984	55.19150185002769	62.633661492814994	30.066592756745816	28.62889449566515	16.0312195418814	41.34533851082351	23.154026635044332	18.24828759089466	46.55557804499638	1.0502184344316319	1.1868278355701163	0.8848953512512947	0.744133705160585	0.5725614591593973	142.0	3.0	38.27531841800928	75.0	452.0	2343.0	15532.0	0.5294117647058824	0.2657589510842158	0.857685009487666	-1.0	0.1554123163807485	21.540659228538015	10.770329614269007	1.0	0.028462998102466792	92.0	130.0	222.0	8222.0	11944.0	20166.0	125.0
15	250	large	E	939.0	861.0	94.91168815999993	90.42640679999995	1.214099711904455E-4	1800.0	187.33809496	34.92849839314596	32.984845004941285	72.94540525052244	66.13982480865766	32.55764119219941	32.15860388322718	18.24828759089466	44.147331575599246	18.19017187772497	15.033296378372908	48.272964152280295	1.012408415191816	1.0589256486702758	0.9560712940168435	0.9527425815834316	0.9169329073482428	171.0	3.0	31.622776601683793	178.0	156.0	10286.0	8442.0	0.0	0.18555555555555556	0.46706586826347307	0.0031364281614118194	-1.0	153.34482368405915	57.1726109264703	9.0	0.4281437125748503	67.0	115.0	182.0	5200.0	8034.0	13234.0	92.0
15	251	large	E	1341.0	803.0	119.56854239999988	89.08326103999995	3.952138100255945E-5	2144.0	210.6518034400001	43.965895873961216	37.94733192202055	27.834053940550803	29.293298297077968	28.635642126552707	34.649514214586276	15.297058540778355	22.97235118091093	41.42583734820577	19.4164878389476	46.951296343860776	0.8264370446641953	1.1586030860959724	0.7133047154646865	0.7450392825061322	0.598806860551827	145.0	3.0	41.43669871020132	58.0	5.0	6045.0	346.0	0.0	0.029384328358208957	0.07936507936507936	0.17953241812238746	-1.0	98.09349211418018	48.769728648009426	1.0	0.6031746031746031	149.0	84.0	233.0	11715.0	8383.0	20098.0	117.0
15	255	large	api	1022.0	567.0	101.91168815999993	73.18376611999999	3.8440137974969325E-5	1589.0	177.9238814	37.589892258425	34.48187929913333	34.030242033199414	40.35202930861297	27.85677655436824	25.02204701416463	13.0	27.613806202579728	35.43890370356681	17.0	42.64798534429828	1.1132892739990021	1.0901346742829585	1.021240127722085	0.7181096441568361	0.5547945205479452	102.0	3.0	34.9857113690718	17.0	256.0	710.0	12640.0	0.23076923076923078	0.17180616740088106	0.9377289377289377	-1.0	0.28740200053728837	73.24331124831517	28.351591323771842	4.0	0.31135531135531136	142.0	117.0	259.0	4692.0	4375.0	9067.0	38.0
16	258	large	api	1001.0	496.0	101.74011527999991	68.94112543999998	9.330546747146593E-5	1497.0	173.09545428	38.47076812334269	31.76476034853718	24.7174409110834	38.782798085606345	26.476404589747453	22.388512570315715	12.165525060596439	24.122211363825688	37.336973016219126	18.027756377319946	38.51113394872359	1.182588816768996	1.2111146975838691	0.9764465901769822	0.6776198872024715	0.4955044955044955	78.0	3.0	36.87817782917155	96.0	373.0	3059.0	13714.0	0.46153846153846156	0.3132932531730127	0.7953091684434968	-1.0	0.242680141630924	62.709551362236994	27.68874043304858	3.0	0.09168443496801706	182.0	46.0	228.0	8927.0	1870.0	10797.0	64.0
16	269	large	E	1092.0	638.0	107.32590171999992	78.59797967999998	2.6689130285794727E-5	1730.0	187.92388140000003	39.01281840626232	34.0	26.344966038607936	31.642541245986195	27.459060435491963	27.724542925447857	13.038404810405298	22.47979089506705	39.0	18.35755975068582	42.84981495004707	0.9904242789260842	1.1474358354783034	0.8631631053367184	0.7323300193186585	0.5842490842490843	73.0	3.0	38.07886552931954	96.0	65.0	4187.0	3793.0	0.5	0.0930635838150289	0.40372670807453415	-1.0	0.0072352842757827645	64.40394678034207	29.183033797900997	2.0	0.19875776397515527	145.0	147.0	292.0	11090.0	9597.0	20687.0	125.0
16	270	large	F	1248.0	1022.0	113.56854239999988	101.9116881599999	6.238569328126144E-5	2270.0	218.30865768000012	41.10960958218893	38.600518131237564	75.84089228970691	83.418055344822	33.1058907144937	38.667623900858416	14.317821063276353	49.647759264643554	0.36268943210558785	17.029386365926403	49.97716194399529	0.8561656335381588	1.0650014966747525	0.8039102632356474	0.8973584234361011	0.8189102564102564	120.0	4.0	37.64306044943742	53.0	96.0	7546.0	16772.0	0.0	0.06563876651982378	0.6442953020134228	0.05476956271383381	-1.0	160.25124350780146	63.227419934202786	11.0	1.0536912751677852	325.0	217.0	542.0	13499.0	8258.0	21757.0	65.0
17	279	medium	N	1149.0	386.0	109.98275595999988	57.870057640000006	4.6479987214844256E-5	1535.0	170.26702716	40.85339643163099	34.17601498127012	63.79988515865267	71.06158628396138	22.02271554554524	21.71466382248872	13.038404810405298	36.74113124258725	13.693814221947278	17.029386365926403	38.84382612674901	1.0141863454840818	1.1953820963040995	0.8484202236420961	0.5261739182190254	0.3359442993907746	106.0	3.0	35.11409973215888	-1.0	-1.0	-1.0	-1.0	-1.0	-1.0	-1.0	-1.0	-1.0	-1.0	-1.0	-1.0	-1.0	192.0	41.0	233.0	7337.0	1588.0	8925.0	54.0
17	286	large	iso	1057.0	552.0	102.5685423999999	71.35533899999997	4.5715054631957194E-5	1609.0	175.92388140000003	38.600518131237564	33.015148038438355	38.13745237607027	49.028263666485145	26.076809620810597	25.84089086801123	16.0312195418814	28.859716240401777	30.016524501002213	16.76305461424021	38.22311304945132	1.0091296679361552	1.1691759820763596	0.8631118697324115	0.6956844401836799	0.522232734153264	132.0	3.0	35.34119409414458	29.0	383.0	1392.0	22597.0	0.11764705882352941	0.2560596643878185	0.9296116504854369	-1.0	0.2741607145643508	82.60352802802336	32.75674904917253	2.0	0.30339805825242716	104.0	72.0	176.0	6352.0	4648.0	11000.0	82.0
17	291	large	E	1126.0	626.0	107.74011527999993	75.76955255999997	9.507527061399562E-5	1752.0	185.9238814	40.45985664828782	33.421549934136806	20.689523788857052	31.856783890808224	28.284271247461902	27.084431238960097	15.132745950421556	21.45336320752219	43.08597305743689	20.248456731316587	40.646932852312794	1.0442999890939513	1.2105918704554774	0.8626358846281035	0.7032622191194672	0.5559502664298401	57.0	3.0	39.395431207184416	71.0	61.0	4326.0	3860.0	0.4375	0.07534246575342465	0.4621212121212121	0.004213969229127052	-1.0	50.9241897508478	15.872507424205203	4.0	0.45454545454545453	95.0	90.0	185.0	11168.0	15200.0	26368.0	155.0
17	298	large	E	959.0	631.0	99.32590171999993	78.18376611999996	3.209522491574355E-5	1590.0	179.9238814	37.0	31.622776601683793	31.675468738109203	40.37238074315658	30.083217912982647	25.63864227671347	13.416407864998739	28.945945945945947	37.94733192202055	17.46424919657298	44.686721754236366	1.1733545633306022	1.1700427342623003	1.0028305197505372	0.787143783908454	0.6579770594369134	82.0	4.0	35.22782990761707	45.0	67.0	2042.0	3741.0	0.46153846153846156	0.07044025157232704	0.5982142857142857	-1.0	0.03213646434770666	32.47710318080793	13.345230764828106	1.0	0.25892857142857145	100.0	74.0	174.0	9763.0	7244.0	17007.0	140.0
18	305	large	iso	881.0	534.0	93.66904747999995	72.35533899999997	1.2904900882783365E-4	1415.0	168.8528136	34.88552708502482	30.4138126514911	30.14138555207535	42.36806037082499	26.92582403567252	26.644752087298716	13.601470508735444	26.60128934667463	33.37299442298753	16.0312195418814	39.474193846925914	1.010548867088457	1.1470290648783386	0.881014176563732	0.7724572945555912	0.6061293984108967	55.0	4.0	32.7566787083184	59.0	254.0	2682.0	12522.0	0.5	0.22120141342756183	0.8115015974440895	-1.0	0.26881778072791745	90.9610471472794	35.578799170671935	3.0	0.3546325878594249	112.0	80.0	192.0	5786.0	6333.0	12119.0	55.0
18	306	large	iso	1218.0	681.0	110.81118307999988	78.76955255999997	3.0008466868291566E-5	1899.0	192.40916276000002	41.43669871020132	36.05551275463989	57.24633285968042	61.826194373093216	27.294688127912362	29.62152704845195	16.1245154965971	39.48190977861932	22.520827966744303	18.439088914585774	44.788475202873244	0.9214477053551772	1.1492472452737186	0.8017836972371546	0.7108447935542072	0.5591133004926109	56.0	4.0	37.57658845611187	48.0	479.0	2484.0	22982.0	0.5882352941176471	0.2775144813059505	0.9089184060721063	-1.0	0.2192542057069757	77.12063070533081	26.079872407968907	3.0	0.24857685009487665	85.0	85.0	170.0	9244.0	9954.0	19198.0	120.0
18	311	large	E	1031.0	589.0	102.7401152799999	75.01219323999996	4.567245289685559E-5	1620.0	180.16652208000002	38.600518131237564	33.015148038438355	29.500724623499167	45.0	27.294688127912362	25.88432576675837	14.142135623730951	28.082524600175518	34.4387369905545	17.46424919657298	39.7146871552443	1.0544871198833865	1.1691759820763596	0.9019062451237706	0.7301159146606715	0.5712900096993211	76.0	3.0	36.6742416417845	126.0	334.0	5759.0	13571.0	0.6	0.2839506172839506	0.7260869565217392	-1.0	0.1499783785627688	121.93849764490739	51.08679276123039	3.0	0.2217391304347826	129.0	154.0	283.0	8461.0	9244.0	17705.0	85.0
18	314	large	F	914.0	537.0	96.49747459999992	71.76955255999998	8.542188034999601E-5	1451.0	170.26702715999997	37.589892258425	30.01666203960727	26.56505117707799	38.76967538599437	26.0	25.284333615731303	14.560219778561036	23.543563091794855	36.74625774660024	17.204650534085253	37.59803921568627	1.0283047358552264	1.2523008790526005	0.8211323277463215	0.7437453970427537	0.587527352297593	66.0	3.0	34.713109915419565	350.0	245.0	9443.0	7218.0	0.4	0.4100620261888353	0.4117647058823529	-1.0	0.08053177777888236	56.58052061878831	21.93340029928899	2.0	0.058823529411764705	89.0	86.0	175.0	4023.0	5029.0	9052.0	47.0
[truncated: 67 more columns]
