# Supplementary material for: Exploiting Single-Cell Quantitative Data to Map Genetic Variants Having Probabilistic Effects
Source: PLoS Genet. 2016 Aug 1;12(8):e1006213. doi: 10.1371/journal.pgen.1006213 (PMC4968810; doi:10.1371/journal.pgen.1006213)
Supplement: S1 Dataset — (ZIP) [file pgen.1006213.s007.zip › data/2014-10-07_morpho/segregants/gaelA6_A.xls]

image_number	cell_	Agroup	C11-1_A	C12-1_A	C13_A	C103_A	C104_A	C115_A	C126_A	C127_A	A7-1_A	A8-1_A	A101_A	A120_A	A121_A	A122_A	A123_A	D14-1_A	D15-1_A	D16-1_A	D17-1_A	D102_A	D105_A	D117_A	D127_A	D135_A	D147_A	D148_A	D154_A	D155_A	D173_A	D176_A	D179_A	D182_A	D188_A	D191_A	D194_A
1	4	B	1060.0	118.81118307999988	6.420348763108567E-5	39.05124837953327	33.015148038438355	1.1828282076478136	97.0	3.0	51.0	6223.0	0.048113207547169815	72.13909054733074	33.24154027718932	1.0	0.6274509803921569	134.0	12946.0	143.0	9.770870304898459E-4	24.020824298928627	0.615110279330223	5.0	25.019992006393608	6.0	0.23809523809523808	0.2857142857142857	3.0127875041833363	3.0127875041833363	8.602325267042627	16.64331697709324	5.0	3.3286633954186478	1.0	96.61194029850746	1.480148308357794
2	9	B	1046.0	117.98275595999986	6.280229995942454E-5	39.293765408777	32.984845004941285	1.191267244181096	99.0	3.0	109.0	9717.0	0.10420650095602295	64.46575520926774	30.364452901377952	3.0	0.42201834862385323	94.0	4771.0	64.0	7.00181213344172E-4	26.019223662515376	0.6621718074568516	8.06225774829855	26.076809620810597	7.615773105863909	0.5	0.46008567910421677	44.48844413341294	37.94215335011893	6.324555320336759	11.661903789690601	5.0	2.3323807579381204	1.0	50.755319148936174	1.260951582477468
2	12	A	893.0	109.9827559599999	5.7139455573809454E-5	34.20526275297414	31.400636936215164	1.089317481758605	111.0	3.0	325.0	15439.0	0.3639417693169093	33.06573965422559	16.278820596099706	2.0	0.11076923076923077	195.0	5656.0	45.0	0.00456617837950872	19.4164878389476	0.5676462121975466	3.0	22.02271554554524	5.0	0.16666666666666666	0.29061909685954823	40.23635830927381	3.366460663429798	13.0	22.360679774997898	5.385164807134504	4.1522739926869985	3.1622776601683795	29.005128205128205	1.5514497878359264
2	16	B	984.0	116.22539663999986	7.03219147930426E-5	38.28837943815329	30.479501308256342	1.2562009808140027	141.0	3.0	66.0	4980.0	0.06707317073170732	51.35883361456693	24.08318915758459	2.0	0.5151515151515151	140.0	12045.0	105.0	0.0029013292359647306	24.698178070456937	0.6450567622051379	7.0710678118654755	23.769728648009426	8.54400374531753	0.4130961923860138	0.5403702434442518	32.47119229084848	61.15733986458794	11.661903789690601	19.4164878389476	5.0	3.88329756778952	4.123105625617661	86.03571428571429	1.2204234122042341
3	23	B	873.0	107.74011527999991	4.80699165650014E-5	34.058772731852805	31.240998703626616	1.0901947487325072	91.0	3.0	96.0	7459.0	0.10996563573883161	32.257503033579574	12.36931687685298	2.0	0.6979166666666666	84.0	9948.0	159.0	4.725499380688676E-4	21.400934559032695	0.6283530744787491	6.0	21.633307652783937	7.0710678118654755	0.35294117647058826	0.4130961923860138	49.76364169072619	57.89374404488214	6.082762530298219	11.180339887498949	5.0990195135927845	2.1926450482675732	1.4142135623730951	118.42857142857143	1.3425814234016888
3	28	B	882.0	109.15432883999992	9.978926246674463E-5	35.4682957019364	30.479501308256342	1.163677034713448	102.0	3.0	47.0	5430.0	0.05328798185941043	80.40676580344667	29.068883707497267	1.0	1.7234042553191489	252.0	7607.0	47.0	0.006103706154734541	20.0	0.563883874434601	3.0	25.495097567963924	7.810249675906654	0.1875	0.4235702594681104	42.70938995736145	2.9038188650962766	14.866068747318506	25.495097567963924	8.48528137423857	3.004626062886658	5.830951894845301	30.186507936507937	1.5569869856710925
3	31	B	749.0	100.08326103999995	1.3208417066740006E-4	33.97057550292606	26.870057685088806	1.2642539104699277	129.0	3.0	139.0	8680.0	0.1855807743658211	15.472399724689142	7.211102550927978	2.0	0.30935251798561153	119.0	10541.0	131.0	0.003628406452570682	18.867962264113206	0.5554207423565142	4.47213595499958	17.88854381999832	5.656854249492381	0.2857142857142857	0.3805211953235953	71.56505117707799	90.0	10.816653826391969	18.027756377319946	5.830951894845301	3.0917347120042113	2.0	88.5798319327731	1.4788919457356988
4	34	B	986.0	113.98275595999988	3.4480536686132616E-5	36.796738985948195	31.827660925679098	1.156124512947163	115.0	3.0	152.0	12164.0	0.15415821501014199	39.293765408777	19.6468827043885	1.0	0.18421052631578946	137.0	7828.0	86.0	0.003946765856010284	23.706539182259394	0.6442565247782517	8.246211251235321	25.059928172283335	9.055385138137417	0.47217668268576246	0.5290212483716217	54.63753811293094	46.94148639091438	10.770329614269007	18.601075237738275	6.4031242374328485	2.904999895050584	1.4142135623730951	57.13868613138686	1.505109862033725
4	35	B	839.0	105.7401152799999	5.6213054399138E-5	35.35533905932738	29.154759474226502	1.212678125181665	133.0	3.0	179.0	10871.0	0.2133492252681764	76.54761021630591	26.92582403567252	2.0	0.4581005586592179	81.0	3984.0	70.0	6.533317558830228E-4	18.788294228055936	0.5314132102234569	2.0	17.88854381999832	1.0	0.125	0.0625	29.357753542791272	60.64224645720873	5.830951894845301	10.295630140987	5.830951894845301	1.7656860023298393	2.23606797749979	49.18518518518518	1.4231927710843375
4	37	B	1118.0	122.22539663999984	4.3545004982006924E-5	38.897300677553446	35.35533905932738	1.1001818031580053	82.0	3.0	124.0	4821.0	0.11091234347048301	6.324555320336759	3.1622776601683795	1.0	0.20161290322580644	94.0	3298.0	42.0	6.037326427410744E-4	20.591260281974	0.529375044625054	5.656854249492381	22.360679774997898	7.211102550927978	0.3076923076923077	0.3821876708246056	87.87890360333856	76.56897112931833	6.082762530298219	11.40175425099138	5.0990195135927845	2.23606797749979	2.0	35.08510638297872	1.197089144936325
4	40	B	784.0	102.08326103999993	1.0575843652511757E-4	33.94112549695428	27.586228448267445	1.2303648380424383	121.0	3.0	145.0	8464.0	0.18494897959183673	18.110770276274835	9.055385138137417	1.0	0.15862068965517243	95.0	4675.0	75.0	9.037470825503696E-4	19.4164878389476	0.5720637590727493	4.123105625617661	20.248456731316587	5.0990195135927845	0.2831760569774271	0.3333333333333333	59.03624346792647	56.309932474020215	8.06225774829855	13.92838827718412	4.47213595499958	3.1144823004794873	1.0	49.21052631578947	1.5240641711229947
4	41	B	932.0	110.9116881599999	5.9525625837899425E-5	36.76955262170047	31.11269837220809	1.1818181818181819	108.0	3.0	98.0	6943.0	0.10515021459227468	39.92122610844711	18.384776310850235	1.0	0.5714285714285714	88.0	5372.0	82.0	7.064345616561013E-4	20.615528128088304	0.5606684514274328	7.810249675906654	20.615528128088304	7.810249675906654	0.5253742471300923	0.5253742471300923	84.8055710922652	84.80557109226518	7.0710678118654755	12.806248474865697	3.605551275463989	3.5518142709585216	1.4142135623730951	61.04545454545455	1.3432613551749815
4	42	B	1203.0	126.22539663999987	3.7248195952153016E-5	40.311288741492746	36.069377593742864	1.1176042236028423	119.0	3.0	244.0	14507.0	0.2028262676641729	34.7854718700212	16.0312195418814	4.0	0.29918032786885246	149.0	10071.0	101.0	0.0015582791831044351	26.92582403567252	0.6679474875720742	9.0	26.076809620810597	8.0	0.5	0.4444444444444444	45.0	45.0	8.54400374531753	15.811388300841896	5.830951894845301	2.711630722733202	1.0	67.59060402684564	1.4942905371859796
4	46	B	837.0	104.08326103999993	6.0730087095506205E-5	33.94112549695428	29.698484809834994	1.1428571428571428	116.0	3.0	97.0	6421.0	0.11589008363201912	45.92557518236322	20.615528128088304	1.0	0.5154639175257731	78.0	6904.0	127.0	3.990035101357151E-4	21.02379604162864	0.6194195311382712	7.615773105863909	20.591260281974	6.324555320336759	0.5319086662842529	0.45407660918649984	68.19859051364818	63.43494882292201	5.830951894845301	10.0	5.0	2.0	1.4142135623730951	88.51282051282051	1.4348203939745077
4	47	A	1010.0	117.39696951999987	7.491434368004378E-5	38.948684188300895	31.89043743820395	1.2213280004005633	91.0	3.0	414.0	17454.0	0.4099009900990099	13.416407864998739	6.708203932499369	1.0	0.1111111111111111	134.0	4199.0	45.0	0.0025955573287125546	23.430749027719962	0.6015799895688879	5.0990195135927845	23.600847442411894	6.0	0.27653315937748607	0.35294117647058826	35.811163922641235	47.12109639666144	10.295630140987	17.46424919657298	5.385164807134504	3.243029660565926	1.4142135623730951	31.33582089552239	1.4360562038580613
5	51	B	1101.0	121.63961019999985	6.827367629904391E-5	39.56008088970496	33.24154027718932	1.1900796581574618	89.0	3.0	82.0	5599.0	0.07447774750227067	5.656854249492381	2.8284271247461903	1.0	0.4878048780487805	117.0	6326.0	70.0	4.3471278136658333E-4	24.698178070456937	0.6243207171217979	4.47213595499958	25.298221281347036	5.0990195135927845	0.23802777946288958	0.2626128657194451	6.3401917459099195	8.914926957147856	6.708203932499369	13.0	5.385164807134504	2.4140393963016744	1.4142135623730951	54.06837606837607	1.294656971229845
5	57	A	1281.0	131.29646443999985	4.555871713962568E-5	42.5205832509386	36.124783736376884	1.1770474132450317	101.0	4.0	453.0	21277.0	0.35362997658079626	36.884863967577125	15.297058540778355	2.0	0.5209713024282561	225.0	7383.0	13.0	0.005079658032770499	27.65863337187866	0.6504763400974309	6.4031242374328485	36.796738985948195	15.556349186104045	0.2991983466782894	0.7333333333333333	2.5261169116195674	3.814074834290345	13.152946437965905	22.561028345356956	8.246211251235321	2.7359265556017873	9.219544457292887	32.81333333333333	0.3961804144656644
5	61	A	887.0	109.15432883999989	8.842899455861063E-5	36.40054944640259	29.410882339705484	1.2376558114089924	92.0	4.0	270.0	13536.0	0.3043968432919955	29.35618210836693	14.560219778561036	2.0	0.1962962962962963	127.0	6082.0	77.0	7.154100549282936E-4	18.384776310850235	0.5050686484257774	2.23606797749979	19.209372712298546	1.4142135623730951	0.1514456332038457	0.07692307692307693	80.3112134396332	8.746162262555202	8.94427190999916	14.866068747318506	4.47213595499958	3.324154027718932	2.23606797749979	47.889763779527556	1.6078592568234136
5	67	B	929.0	110.56854239999988	6.519838786753297E-5	36.87817782917155	30.59411708155671	1.2054009511326316	94.0	3.0	209.0	15990.0	0.22497308934337998	64.93062149272251	26.40075756488817	5.0	0.47368421052631576	185.0	24767.0	232.0	0.006529963586354281	19.0	0.5152098373193085	4.123105625617661	20.024984394500787	5.385164807134504	0.26559258100921596	0.35355339059327373	88.49256424122503	80.72739822279969	13.038404810405298	22.561028345356956	8.246211251235321	2.7359265556017873	1.4142135623730951	133.87567567567567	1.7329511042920016
5	68	A	898.0	109.15432883999988	7.167916158368265E-5	36.40054944640259	30.610455730027933	1.1891541167319097	97.0	3.0	458.0	11764.0	0.5100222717149221	0.0	0.0	0.0	0.017467248908296942	88.0	3344.0	43.0	5.483207995595215E-4	21.400934559032695	0.5879288880115439	3.605551275463989	22.02271554554524	4.242640687119285	0.1910938354123028	0.23076923076923075	2.5637702114650054	8.746162262555202	6.4031242374328485	10.295630140987	5.0	2.0591260281974	1.0	38.0	1.131578947368421
6	73	B	923.0	110.91168815999988	6.272155104292381E-5	37.21558813185679	29.154759474226502	1.2764841419719566	73.0	3.0	205.0	13036.0	0.2221018418201517	58.84776702503274	23.021728866442675	1.0	0.25365853658536586	110.0	10366.0	143.0	2.4004493052044414E-4	22.02271554554524	0.5917605135653801	4.123105625617661	23.021728866442675	5.830951894845301	0.23608834134288123	0.350347944635714	20.045249425421	36.97276248956805	7.0710678118654755	12.206555615733702	5.830951894845301	2.0934070175616757	2.23606797749979	94.23636363636363	1.5174609299633417
8	101	B	779.0	100.66904747999993	9.438748157058223E-5	33.24154027718932	28.284271247461902	1.1752659273543158	130.0	3.0	64.0	4560.0	0.0821566110397946	6.0	3.0	1.0	0.34375	222.0	18230.0	108.0	0.002272927073219589	17.804493814764857	0.5356097721796147	2.0	17.4928556845359	3.605551275463989	0.125	0.25	42.51044707800085	76.20051460398064	11.661903789690601	21.095023109728988	8.06225774829855	2.616515592568454	2.23606797749979	82.11711711711712	1.3151947339550192
9	118	B	1094.0	121.98275595999988	7.9235579232393E-5	41.182520563948	32.2490309931942	1.2770157519659775	43.0	3.0	230.0	14664.0	0.21023765996343693	44.69627330983851	22.090722034374522	1.0	0.19130434782608696	95.0	15818.0	228.0	4.3532886550683386E-4	28.0178514522438	0.6803335752297586	7.810249675906654	29.206163733020468	9.433981132056603	0.37885275736716745	0.4659111189183054	21.139824808657664	28.940012692839353	6.324555320336759	12.083045973594572	5.385164807134504	2.243765308275509	2.0	166.50526315789475	1.3693260842078643
9	129	B	919.0	114.22539663999989	2.738376978514318E-4	37.8021163428716	29.206163733020468	1.294319811681825	93.0	6.0	136.0	15089.0	0.14798694232861806	56.04762704176334	22.20360331117452	3.0	0.7426470588235294	87.0	6326.0	95.0	4.383410610337251E-4	24.839484696748443	0.6570924355517588	8.06225774829855	25.495097567963924	8.246211251235321	0.5	0.5	46.62114591365341	39.70991879462872	6.082762530298219	10.44030650891055	5.385164807134504	1.9387162478442206	1.0	72.71264367816092	1.3065128042997156
9	136	B	1166.0	125.05382375999984	2.9924999051318954E-5	41.48493702538308	34.48187929913333	1.2030938530205273	57.0	3.0	66.0	8623.0	0.05660377358490566	26.190948052248874	10.816653826391969	3.0	0.8484848484848485	139.0	10230.0	96.0	0.00329215899382288	28.792360097775937	0.6940437219456057	8.602325267042627	27.202941017470888	6.708203932499369	0.4301162633521313	0.31907672235863777	21.50143432404792	12.528807709151522	9.219544457292887	17.08800749063506	7.280109889280518	2.3472183456730544	2.23606797749979	73.59712230215827	1.3043988269794722
10	144	B	715.0	98.3259017199999	7.53890280153356E-5	32.0	26.0	1.2307692307692308	136.0	3.0	89.0	8045.0	0.12447552447552447	60.75295069398077	22.02271554554524	1.0	0.9213483146067416	204.0	12881.0	110.0	0.00769123115340037	19.235384061671343	0.6011057519272295	4.242640687119285	19.235384061671343	9.055385138137417	0.3	0.6945163361480208	45.0	83.6598082540901	12.206555615733702	20.808652046684813	8.602325267042627	2.4189566658688517	6.324555320336759	63.1421568627451	1.7421007685738685
10	145	B	775.0	102.32590171999993	1.5770730055900245E-4	34.36568055487916	27.294688127912362	1.2590611181864282	107.0	3.0	121.0	8019.0	0.15612903225806452	13.476032868131739	6.708203932499369	1.0	0.371900826446281	218.0	9819.0	70.0	0.005102338421491585	20.396078054371138	0.5935013573149026	3.605551275463989	24.166091947189145	9.433981132056603	0.2095684110712273	0.5668329903853248	26.980230718222856	51.28477998415957	13.45362404707371	23.021728866442675	8.602325267042627	2.6762216205243843	6.324555320336759	45.04128440366973	1.5541297484468886
10	147	B	1160.0	126.9116881599999	2.2975607360145163E-4	41.10960958218893	35.05709628591621	1.1726473078919617	148.0	7.0	153.0	11339.0	0.13189655172413794	20.583203834320074	10.198039027185569	2.0	0.41830065359477125	158.0	10197.0	96.0	0.00341627709520414	27.16615541441225	0.6608225106127548	7.810249675906654	30.0	9.219544457292887	0.4235702594681104	0.5	42.66797631837693	15.39121293526324	10.816653826391969	18.601075237738275	6.4031242374328485	2.904999895050584	4.242640687119285	64.5379746835443	1.4874963224477786
10	148	A	984.0	114.56854239999988	4.633445306165125E-5	37.53664875824692	31.89043743820395	1.1770502938689373	135.0	4.0	307.0	16644.0	0.3119918699186992	23.113124989485176	10.0	2.0	0.3127035830618892	110.0	8777.0	118.0	0.0015998266166459747	23.853720883753127	0.6354781706108591	7.0710678118654755	21.95449840010015	6.708203932499369	0.43852900965351466	0.42857142857142855	55.25119875081742	73.68614757373945	8.602325267042627	15.0	5.0	3.0	2.23606797749979	79.7909090909091	1.4788652159052067
10	151	B	1012.0	116.32590171999988	1.269223283920268E-4	37.53664875824692	32.64965543462902	1.149679782483543	146.0	4.0	192.0	10916.0	0.18972332015810275	10.770329614269007	5.385164807134504	1.0	0.16666666666666666	115.0	10413.0	126.0	7.708469804199294E-4	24.20743687382041	0.6449013877005192	5.830951894845301	26.076809620810597	8.246211251235321	0.2956409967709525	0.4414095681753974	11.91514707126504	28.842660135412075	7.810249675906654	12.806248474865697	5.0	2.5612496949731396	3.1622776601683795	90.54782608695652	1.3915298184961107
12	160	B	1062.0	123.63961019999985	3.537664945224949E-4	39.6232255123179	32.55764119219941	1.217017697271366	121.0	4.0	97.0	11051.0	0.09133709981167608	30.499170395296957	13.416407864998739	2.0	0.6907216494845361	96.0	6757.0	96.0	3.740911877167869E-4	22.02271554554524	0.5558032002896611	3.0	22.627416997969522	2.8284271247461903	0.1875	0.14804664203952106	45.0	0.0	6.708203932499369	11.704699910719626	4.47213595499958	2.6172504656604803	2.23606797749979	70.38541666666667	1.363918898919639
12	167	B	1020.0	118.56854239999986	8.667185848989839E-5	39.20459156782532	31.25699921617557	1.254266006045035	144.0	5.0	94.0	10635.0	0.09215686274509804	0.0	0.0	0.0	0.3404255319148936	82.0	6221.0	100.0	4.1409422908730365E-4	25.019992006393608	0.6381903497989041	6.082762530298219	24.186773244895647	5.0990195135927845	0.31622776601683794	0.2626128657194451	15.471328165520134	5.3009265165256885	5.830951894845301	10.816653826391969	5.0	2.1633307652783937	2.23606797749979	75.86585365853658	1.3181160585114935
12	169	B	950.0	112.56854239999987	3.775522295509428E-5	35.805027579936315	31.622776601683793	1.132254388377453	106.0	4.0	200.0	13790.0	0.21052631578947367	24.60258416907893	11.0	2.0	0.335	116.0	9860.0	114.0	7.828369089907558E-4	18.601075237738275	0.5195101496908653	0.0	19.209372712298546	1.0	0.0	0.058823529411764705	-1.0	54.462322208025626	7.0710678118654755	12.165525060596439	5.0990195135927845	2.385855756810896	1.0	85.0	1.3411764705882352
13	177	A	986.0	114.81118307999986	4.150605562504998E-5	37.44329045369811	31.622776601683793	1.1840608092492548	139.0	3.0	437.0	16005.0	0.4432048681541582	73.28298673857039	28.319604517012593	1.0	0.13729977116704806	182.0	14245.0	115.0	0.006272256821511796	26.627053911388696	0.7111301808348112	7.810249675906654	27.313000567495326	9.055385138137417	0.4235702594681104	0.5	7.800187884181696	25.665191462173595	13.038404810405298	22.627416997969522	5.656854249492381	4.0	5.0	78.26923076923077	1.4692874692874691
13	183	A	999.0	115.98275595999988	3.670283067272306E-5	38.01315561749642	30.805843601498726	1.2339592484215254	132.0	3.0	340.0	19714.0	0.34034034034034033	63.97815791506072	27.65863337187866	3.0	0.25588235294117645	137.0	6912.0	68.0	0.002291819475063786	22.825424421026653	0.6004611837729339	5.0	22.360679774997898	5.0990195135927845	0.2631578947368421	0.27653315937748607	36.2538377374448	47.563770211465	10.63014581273465	17.029386365926403	5.656854249492381	3.010398644698074	1.0	50.45255474452555	1.3478009259259258
13	186	A	913.0	111.98275595999989	7.750599698828086E-5	36.61966684720111	30.805843601498726	1.1887246887606588	135.0	3.0	537.0	22503.0	0.588170865279299	20.13263815141911	10.04987562112089	1.0	0.0782122905027933	99.0	6315.0	79.0	0.0010587257336103619	21.400934559032695	0.5844109573232886	3.605551275463989	22.02271554554524	4.47213595499958	0.1910938354123028	0.25	20.05609473657543	27.181111085477227	8.06225774829855	13.341664064126334	5.0990195135927845	2.616515592568454	1.0	63.78787878787879	1.238479809976247
13	189	B	1181.0	126.46803731999985	8.08936907074701E-5	41.14608122288197	35.34119409414458	1.1642527163421212	105.0	3.0	154.0	9420.0	0.13039796782387808	18.948607265671228	8.06225774829855	1.0	0.2857142857142857	92.0	6777.0	84.0	5.806508356721753E-4	28.600699292150182	0.6951014153018512	9.433981132056603	29.154759474226502	9.219544457292887	0.5	0.4644739396447739	31.42956561483851	14.036243467926454	6.4031242374328485	12.806248474865697	4.242640687119285	3.0184617127124724	2.8284271247461903	73.66304347826087	1.1403275785745906
14	191	B	832.0	107.39696951999989	1.047013921462162E-4	34.655446902326915	29.0	1.195015410425066	95.0	3.0	172.0	12906.0	0.20673076923076922	67.05257152883472	26.248809496813376	3.0	0.4941860465116279	148.0	9209.0	86.0	0.004423008254975614	20.0	0.5771098568247612	4.123105625617661	19.72308292331602	5.830951894845301	0.26559258100921596	0.3819983596576246	59.03624346792648	75.96375653207352	11.40175425099138	22.20360331117452	5.0	4.440720662234904	2.23606797749979	62.222972972972975	1.3821261809099794
14	197	B	986.0	116.22539663999989	8.980142340446216E-5	37.48332962798263	31.11269837220809	1.2047598436998703	84.0	3.0	109.0	11176.0	0.1105476673427992	17.121246595673096	7.0710678118654755	2.0	0.48623853211009177	139.0	3745.0	36.0	8.23396961202607E-4	22.02271554554524	0.5875335986455298	4.123105625617661	23.021728866442675	6.0	0.23608834134288123	0.3333333333333333	28.842660135412075	42.87890360333856	8.246211251235321	14.317821063276353	7.280109889280518	1.9667039757680582	2.23606797749979	26.942446043165468	1.336181575433912
14	202	A	660.0	98.56854239999991	2.1948754280706954E-4	29.410882339705484	26.627053911388696	1.1045488711436495	100.0	5.0	450.0	30803.0	0.6818181818181818	72.46494039881603	21.37755832643195	5.0	0.37777777777777777	217.0	11164.0	66.0	0.0030535833494765925	16.401219466856727	0.5576581918698386	2.23606797749979	17.69180601295413	5.0	0.1315334104411641	0.35714285714285715	29.744881296942225	56.309932474020215	12.041594578792296	22.20360331117452	7.211102550927978	3.0790857784039134	3.1622776601683795	51.44700460829493	1.2828735220351128
14	203	B	999.0	116.22539663999986	4.715839714743915E-5	37.53664875824692	32.55764119219941	1.152929001725114	115.0	3.0	170.0	11489.0	0.17017017017017017	16.1245154965971	8.06225774829855	1.0	0.32941176470588235	142.0	5386.0	53.0	0.002659267807613182	21.400934559032695	0.5701343957705026	4.123105625617661	20.248456731316587	5.0	0.23608834134288123	0.29061909685954823	63.434948822922024	86.26860300083956	9.486832980505138	16.15549442140351	6.708203932499369	2.408318915758459	2.0	37.929577464788736	1.3973264017823988
15	211	A	1585.0	151.39696951999997	3.286230656279774E-4	47.80167361086848	40.52159917870962	1.1796591097022613	97.0	9.0	824.0	37715.0	0.5198738170347004	84.7551814941367	35.0	3.0	0.13106796116504854	135.0	10892.0	116.0	4.7875330496487746E-4	30.805843601498726	0.6444511514863472	7.0	33.24154027718932	9.219544457292887	0.3181818181818182	0.40864912344256077	16.927513064147043	4.398705354995531	7.810249675906654	12.806248474865697	6.4031242374328485	2.0	2.8284271247461903	80.68148148148148	1.4377524788835843
16	221	A	886.0	108.3259017199999	5.298330527004911E-5	36.05551275463989	29.68164415931166	1.2147410891767811	130.0	4.0	615.0	23273.0	0.6941309255079007	41.70484210083626	20.0	1.0	0.1073170731707317	85.0	7356.0	121.0	0.0013151342542824802	24.186773244895647	0.6708203932499369	6.324555320336759	24.596747752497688	7.0710678118654755	0.33333333333333337	0.3874921291460643	15.255118703057775	25.55996517182382	7.0710678118654755	12.165525060596439	5.0990195135927845	2.385855756810896	1.4142135623730951	86.54117647058824	1.398178357803154
16	224	A	826.0	106.3259017199999	1.0056948428996801E-4	37.94733192202055	27.51363298439521	1.3792192380970911	101.0	4.0	229.0	13754.0	0.2772397094430993	47.35010121464724	17.4928556845359	2.0	0.32751091703056767	93.0	7226.0	86.0	8.385530251250568E-4	23.08679276123039	0.608390408281466	6.4031242374328485	22.090722034374522	5.656854249492381	0.4268749491621899	0.3805211953235953	57.094757077012105	63.43494882292201	7.211102550927978	12.041594578792296	5.0	2.4083189157584592	1.0	77.6989247311828	1.1068364240243564
16	225	B	940.0	112.22539663999986	9.65027332275968E-5	37.12142238654117	29.966648127543394	1.238757909411349	143.0	3.0	80.0	7742.0	0.0851063829787234	10.198039027185569	5.0990195135927845	1.0	0.3875	154.0	9994.0	95.0	0.0021491133300593937	23.706539182259394	0.6386215198169372	5.0	24.166091947189145	5.385164807134504	0.2688016652852352	0.3083536398570881	7.512144103052748	7.556344056439457	9.055385138137417	16.492422502470642	7.280109889280518	2.2654084558194167	1.4142135623730951	64.8961038961039	1.4638783269961977
16	230	A	883.0	109.15432883999989	6.090234701338519E-5	35.510561809129406	29.68164415931166	1.196381225330104	123.0	3.0	432.0	15523.0	0.48924122310305773	18.973665961010276	9.486832980505138	1.0	0.06481481481481481	125.0	6360.0	78.0	0.001891850040197746	20.0	0.5632127170361524	2.23606797749979	21.400934559032695	3.605551275463989	0.14285714285714285	0.2166365803419133	32.47119229084849	25.346175941946694	10.04987562112089	17.26267650163207	6.082762530298219	2.8379665350483	1.4142135623730951	50.88	1.5330188679245282
17	232	B	930.0	112.56854239999987	7.408092161244061E-5	36.796738985948195	31.144823004794873	1.1814720854340122	127.0	4.0	139.0	9275.0	0.14946236559139786	43.43145939113832	19.849433241279208	2.0	0.39568345323741005	131.0	15203.0	173.0	7.935843997126746E-4	22.02271554554524	0.5984963926818404	3.605551275463989	22.627416997969522	4.47213595499958	0.2095684110712273	0.2324952774876386	11.309932474020215	18.434948822922024	8.06225774829855	14.560219778561036	5.0990195135927845	2.8554940297339364	2.23606797749979	116.05343511450381	1.4906926264553049
17	240	A	677.0	94.9116881599999	8.438668668715603E-5	32.01562118716424	25.612496949731394	1.25	141.0	3.0	231.0	9215.0	0.3412112259970458	16.492422502470642	8.246211251235321	1.0	0.11255411255411256	78.0	12225.0	210.0	7.970139873718082E-4	17.0	0.5309907904212606	2.8284271247461903	18.384776310850235	5.0	0.22222222222222224	0.3904344047215152	82.56859202882748	74.4384896746715	5.830951894845301	10.816653826391969	5.0	2.1633307652783937	2.23606797749979	156.73076923076923	1.339877300613497
