# Supplementary material for: Exploiting Single-Cell Quantitative Data to Map Genetic Variants Having Probabilistic Effects
Source: PLoS Genet. 2016 Aug 1;12(8):e1006213. doi: 10.1371/journal.pgen.1006213 (PMC4968810; doi:10.1371/journal.pgen.1006213)
Supplement: S1 Dataset — (ZIP) [file pgen.1006213.s007.zip › data/2014-10-07_morpho/segregants/gaelA6_A1B.xls]

image_number	cell_id	Cgroup	Agroup	Dgroup	C11-1_A1B	C11-2_A1B	C12-1_A1B	C12-2_A1B	C13_A1B	C101_A1B	C102_A1B	C103_A1B	C104_A1B	C105_A1B	C106_A1B	C107_A1B	C108_A1B	C109_A1B	C110_A1B	C111_A1B	C112_A1B	C113_A1B	C114_A1B	C115_A1B	C116_A1B	C117_A1B	C118_A1B	C126_A1B	C127_A1B	C128_A1B	A7-1_A1B	A7-2_A1B	A8-1_A1B	A8-2_A1B	A9_A1B	A101_A1B	A102_A1B	A103_A1B	A104_A1B	A120_A1B	A121_A1B	A122_A1B	A123_A1B	D14-3_A1B	D15-3_A1B	D16-3_A1B	D17-3_A1B	D104_A1B	D107_A1B
1	0	medium	iso	A1	1135.0	286.0	106.91168815999988	49.69848476000001	3.353621699375172E-5	1421.0	159.43860003999993	39.84971769034255	34.785054261852174	39.90570342568245	38.77607388085611	19.313207915827967	18.54662075192312	13.416407864998739	23.88975518967639	29.409182239565926	18.384776310850235	38.145589078564775	1.0413329831972415	1.14559883651079	0.908985719965362	0.4648554860121859	0.25198237885462554	94.0	4.0	37.64306044943742	46.0	132.0	2141.0	8837.0	0.3076923076923077	0.12526389866291343	0.7415730337078652	-1.0	0.22338728703184532	32.501550464687426	13.341664064126334	2.0	0.3651685393258427	111.0	13380.0	135.0	4.894429532812153E-4	26.92582403567252	0.6756841853913034
1	3	medium	iso	A1	1037.0	282.0	104.66904747999995	48.041630520000005	4.524213740506667E-5	1319.0	155.5391051199999	38.05259518088089	32.0624390837628	22.188336141291728	33.24105023326143	18.601075237738275	19.86946274010789	11.40175425099138	17.29185609738925	33.12286994840086	18.788294228055936	31.545122439257195	0.9361639758980858	1.186827835570116	0.7887950954978916	0.458986029553577	0.2719382835101254	139.0	5.0	37.33630940518894	53.0	202.0	2898.0	15689.0	0.7	0.19332827899924185	0.792156862745098	-1.0	0.14852504689997884	40.4558494543431	15.212670403551895	2.0	0.4627450980392157	149.0	18077.0	120.0	0.0014398570722698352	27.0	0.7095442471573096
1	8	small	api	A1	995.0	83.0	100.66904747999995	23.727922040000003	6.719628939495708E-5	1078.0	126.81118307999986	38.3275357934736	32.984845004941285	39.78073547201177	54.31994747210598	8.54400374531753	-1.0	13.0	17.01126843930891	16.734958127506975	15.811388300841896	20.942445270477556	-1.0	1.161974106221568	-1.0	0.23570226036671363	0.08341708542713568	101.0	8.0	34.058772731852805	172.0	55.0	10612.0	3645.0	0.6923076923076923	0.21057513914656772	0.2422907488986784	0.03708917426344023	-1.0	49.47726750741192	24.73863375370596	1.0	0.1013215859030837	277.0	14777.0	78.0	7.629447585859927E-4	22.47220505424423	0.5863201113511396
2	13	small	api	A1	1062.0	167.0	105.9827559599999	38.041630520000005	3.077663616564856E-5	1229.0	146.02438647999992	39.05124837953327	34.20526275297414	15.030430523433267	18.76806006684339	13.92838827718412	16.198196754381215	11.704699910719626	8.96258159530272	30.170795864161803	17.46424919657298	27.856776554368224	0.8598727678386072	1.1416736851740092	0.753168597126375	0.3589416992926444	0.15725047080979285	121.0	4.0	37.16180835212409	19.0	126.0	1363.0	14021.0	0.4166666666666667	0.11798209926769732	0.8689655172413793	-1.0	0.16968109935954398	36.886036560496876	16.176835865719205	3.0	0.6206896551724138	122.0	2946.0	25.0	0.0022291262631245518	24.839484696748443	0.6360740239425174
3	21	large	E	A1	933.0	651.0	97.66904747999993	80.18376611999997	4.7851330780505485E-5	1584.0	180.26702715999994	35.38361202590826	31.89043743820395	2.2906100426385336	3.6877910699349172	29.0	27.138055098681292	12.727922061357855	2.543550385248997	46.18939463763463	16.97056274847714	39.545454545454426	1.0686101083717376	1.1095367410520238	0.9631137652625357	0.820974179526216	0.6977491961414791	92.0	4.0	35.0	116.0	94.0	8135.0	7255.0	0.6	0.13257575757575757	0.44761904761904764	-1.0	0.02633651466672383	82.39681257253328	35.878517957955886	2.0	0.3904761904761905	166.0	4255.0	37.0	0.004410508064485158	19.72308292331602	0.5574072796433153
3	22	small	api	A1	1061.0	243.0	104.98275595999989	45.041630520000005	3.434610585340969E-5	1304.0	152.8528135999999	39.05124837953327	33.421549934136806	28.96005669395032	36.158185439808335	16.492422502470642	17.518776828802956	12.36931687685298	18.693384470202812	28.90350692603058	18.384776310850235	31.682811649483067	0.9414140418385338	1.1684451635693378	0.805698094519665	0.4290383702363614	0.2290292177191329	93.0	3.0	38.07886552931954	90.0	197.0	3900.0	10003.0	0.6923076923076923	0.2200920245398773	0.686411149825784	-1.0	0.06680157258667208	23.40939982143925	11.704699910719626	1.0	0.17770034843205576	124.0	8006.0	83.0	3.453455337397742E-4	27.586228448267445	0.7064109239264517
4	33	small	api	A1	990.0	77.0	100.74011527999991	23.142135600000003	7.214358646883937E-5	1067.0	126.71067799999985	37.44329045369811	33.015148038438355	28.638922544653724	50.05986884626412	7.280109889280518	-1.0	14.317821063276353	13.593890756727772	18.930704150480707	17.029386365926403	17.73002839064011	-1.0	1.1341245663991641	-1.0	0.22972115463316772	0.07777777777777778	135.0	4.0	35.510561809129406	109.0	56.0	6019.0	4327.0	0.5333333333333333	0.15463917525773196	0.3393939393939394	-1.0	0.014291659414656665	25.503949158564374	10.0	2.0	0.2727272727272727	120.0	3236.0	38.0	4.780480342377738E-4	19.924858845171276	0.5321342917180342
4	36	medium	iso	A1	862.0	263.0	94.91168815999991	47.041630520000005	8.333681329011093E-5	1125.0	144.3675322399999	36.24913792078372	29.966648127543394	23.629377730656813	36.198291676792195	18.35755975068582	17.35213141486704	12.529964086141668	16.965920716348542	29.499462076557194	15.620499351813308	28.72747899916483	1.0579426418449867	1.2096493997760753	0.8745861751684646	0.49563580031047727	0.3051044083526682	162.0	3.0	33.421549934136806	48.0	207.0	3527.0	15632.0	0.6666666666666666	0.22666666666666666	0.8117647058823529	-1.0	0.11389735269477433	52.03954029317133	21.811388300841898	4.0	0.4470588235294118	138.0	3072.0	32.0	0.0014638569424804966	21.93171219946131	0.605027138780219
4	38	medium	iso	A1	881.0	260.0	95.08326103999993	47.455844080000006	7.107162986128093E-5	1141.0	144.95331867999988	36.6742416417845	28.635642126552707	27.230284325697426	38.93251956043041	18.788294228055936	16.75936329465136	12.649110640673518	19.35963685179702	28.915014244860537	16.401219466856727	30.807595616442764	1.1210625307019924	1.2807200718498264	0.8753376755333971	0.4990977755804582	0.29511918274687854	159.0	2.0	34.20526275297414	44.0	191.0	3397.0	18755.0	0.6923076923076923	0.20595968448729185	0.8127659574468085	-1.0	0.11851996547685734	34.121368578121604	12.041594578792296	3.0	0.33191489361702126	172.0	5948.0	53.0	0.0031662534789223236	22.847319317591726	0.6229800070783419
5	48	small	api	A1	1526.0	256.0	129.98275595999985	45.87005764	8.416504894523677E-5	1782.0	178.26702715999994	48.662100242385755	38.47076812334269	56.43725621890758	72.89727103094762	17.88854381999832	17.627524955652916	14.317821063276353	34.19498935951432	16.895945459576183	20.518284528683193	35.77708763999664	1.014807459640651	1.2649110640673518	0.8022757397484638	0.35289340729254726	0.16775884665792923	85.0	3.0	42.20189569201838	85.0	156.0	5134.0	10238.0	0.5	0.13524130190796857	0.6473029045643154	-1.0	0.06986721687017908	45.041961223419165	19.241155137323737	4.0	0.33195020746887965	228.0	6817.0	46.0	0.002239718779513298	33.06055050963308	0.6793901279426616
5	50	medium	iso	B	1184.0	540.0	112.98275595999989	71.76955256	4.2986856649403985E-5	1724.0	186.75230851999999	42.04759208325728	34.88552708502482	56.309932474020215	71.89433364092467	26.1725046566048	25.188727634276468	12.727922061357855	39.43150886540756	16.711801389128567	17.4928556845359	41.485671817065736	1.0390562412128201	1.2053019001483538	0.8620713541436619	0.6352257205109166	0.4560810810810811	79.0	3.0	35.90264614203248	129.0	378.0	6857.0	25814.0	0.5	0.29408352668213456	0.7455621301775148	-1.0	0.15584420224740836	67.50619821275575	26.89141457698303	2.0	0.1834319526627219	339.0	6323.0	25.0	0.005532856869667918	30.364452901377952	0.7221448695862093
5	52	medium	iso	B	1033.0	471.0	103.49747459999992	65.52691188	4.150435535916226E-5	1504.0	171.43860003999995	38.0	33.015148038438355	22.38013505195957	38.29016319224306	24.20743687382041	25.451518912148607	12.806248474865697	22.0	36.16521720907835	18.384776310850235	35.504240748269936	0.9511195366130244	1.150986812349227	0.8263513764086813	0.6331257079774201	0.45595353339787026	91.0	3.0	36.76955262170047	39.0	378.0	1685.0	20916.0	0.6363636363636364	0.27726063829787234	0.9064748201438849	-1.0	0.1589030781038097	44.102296652723204	19.1049731745428	2.0	0.17026378896882494	396.0	11399.0	40.0	0.00986569175434016	29.427877939124322	0.7744178405032717
5	53	large	api	B	935.0	493.0	99.49747459999993	68.35533899999999	9.697448780388356E-5	1428.0	170.26702716	38.01315561749642	31.0	24.81419699053515	44.959278059796986	26.1725046566048	22.586612071201554	12.041594578792296	25.385948215144673	34.0	16.15549442140351	35.92669558125696	1.1587618618542328	1.2262308263708523	0.9449785773888099	0.6870057684861082	0.5272727272727272	112.0	4.0	35.11409973215888	24.0	368.0	1521.0	26978.0	0.5	0.27450980392156865	0.9387755102040817	-1.0	0.34410159141003316	56.515499771795845	22.80350850198276	1.0	0.29081632653061223	176.0	7185.0	38.0	0.003256879503107775	28.0178514522438	0.7370567109495099
5	54	medium	iso	A1	1026.0	334.0	102.4974745999999	55.69848476000001	6.064925177148742E-5	1360.0	160.61017291999994	38.07886552931954	32.64965543462902	27.285714799595638	41.241444314527996	20.396078054371138	20.752206561450485	12.36931687685298	21.744345281570055	31.700181402289896	18.027756377319946	32.98428247855333	0.9828390052872308	1.166286903258776	0.8427077441588644	0.5434132399589878	0.3255360623781676	116.0	4.0	36.6742416417845	39.0	254.0	1935.0	14938.0	0.6153846153846154	0.21544117647058825	0.8668941979522184	-1.0	0.16796145027737575	40.50957387798617	14.317821063276353	2.0	0.2901023890784983	97.0	9462.0	125.0	3.6951070717297364E-4	26.570660511172846	0.6977797300897597
5	66	medium	iso	A1	1077.0	321.0	106.56854239999991	54.69848476000001	5.302573354041951E-5	1398.0	163.68124071999992	40.607881008493905	32.802438933713454	29.085879084788168	40.861137668616415	20.024984394500787	20.733993083111756	13.152946437965905	20.808768618664253	30.546509118569585	17.26267650163207	31.806601152919487	0.9658045275809188	1.2379531013091296	0.7801624524867582	0.5132704598200458	0.298050139275766	136.0	3.0	37.107950630558946	53.0	243.0	2841.0	16081.0	0.7857142857142857	0.2117310443490701	0.8209459459459459	-1.0	0.1781307254025583	42.65907006081266	19.934493926459556	1.0	0.21283783783783783	103.0	6532.0	76.0	7.119795109809774E-4	28.42534080710379	0.6999956683570387
6	71	small	api	A1	1126.0	199.0	109.22539663999987	40.213203400000005	3.7616529919551565E-5	1325.0	152.2670271599999	41.036569057366385	34.655446902326915	36.966954209440644	46.97493401088195	14.0	17.312968623380623	13.0	20.615758564448907	23.97891455106883	17.26267650163207	28.20000000000001	0.8086423711929702	1.1841304246638071	0.6828997501880388	0.3681671537668133	0.17673179396092362	60.0	3.0	37.36308338453881	56.0	157.0	3660.0	13911.0	0.5714285714285714	0.16075471698113208	0.7370892018779343	-1.0	0.12030183380171391	35.58760592471654	13.897971767190391	5.0	0.4084507042253521	131.0	9054.0	100.0	0.0014564220630004245	26.248809496813376	0.6396443489249624
6	76	medium	iso	A1	1069.0	317.0	104.32590171999992	52.69848476000001	3.581187671748737E-5	1386.0	159.43860003999993	39.21734310225516	32.89376840679705	33.21181670089237	40.17546090484541	19.72308292331602	18.925148651489913	13.892443989449804	21.980071361602043	29.519269060073885	17.204650534085253	34.07073643266214	1.0421626422344266	1.1922423304394465	0.8741198124128823	0.505133278420515	0.29653882132834425	98.0	3.0	37.20215047547655	160.0	233.0	9032.0	17132.0	0.5384615384615384	0.28354978354978355	0.5928753180661578	-1.0	0.15865881175843957	91.63089111457597	40.291443295315645	4.0	0.24936386768447838	149.0	22350.0	175.0	0.002937228600441938	26.419689627245813	0.6736736233854295
6	80	large	iso	B	1077.0	656.0	107.7401152799999	81.42640679999995	4.1822494516117854E-5	1733.0	191.58073564	41.773197148410844	31.78049716414141	23.313105576714108	36.750893961135	29.966648127543394	26.77757498793398	12.529964086141668	25.399061418030893	40.528000343974384	18.439088914585774	42.44941744101942	1.1190949195752944	1.3144286866457333	0.8513926475776273	0.7557668430963278	0.6090993500464252	81.0	4.0	39.6232255123179	88.0	493.0	4860.0	29676.0	0.5833333333333334	0.33525678015002885	0.8485370051635112	-1.0	0.18624454127296222	98.29924339658453	36.704699910719626	3.0	0.2977624784853701	198.0	24871.0	114.0	0.008496137855430231	38.01315561749642	0.9099891368727216
6	83	medium	api	A1	1158.0	301.0	108.25483391999992	49.284271200000006	2.991863212469365E-5	1459.0	160.36753223999995	41.19465984809196	35.12833614050059	43.8678197248687	59.318360066519006	18.601075237738275	19.638011482537454	13.601470508735444	28.256089607058954	22.232763797188785	17.804493814764857	32.85531346999598	0.947197492693125	1.1726903228017482	0.8077132336439137	0.455261621263222	0.2599309153713299	70.0	4.0	37.73592452822641	326.0	237.0	15440.0	12211.0	0.75	0.3858807402330363	0.42095914742451157	-1.0	0.057042980094487696	75.43642266215028	30.71904053013308	1.0	0.1882770870337478	184.0	14782.0	98.0	0.006626524469457383	27.0	0.6554247589266252
7	85	small	api	A1	1092.0	148.0	107.49747459999992	32.55634916	5.5132762247067027E-5	1240.0	142.4680373199999	39.01281840626232	33.015148038438355	41.987212495816664	59.92073961964897	12.529964086141668	14.794011571196966	12.529964086141668	22.018404080801137	19.17301716360686	16.97056274847714	25.44500981086452	0.8469618957535994	1.1816641973206083	0.7167534547243308	0.30285687436977266	0.13553113553113552	109.0	3.0	36.89173349139343	52.0	93.0	4386.0	8507.0	0.6666666666666666	0.11693548387096774	0.6413793103448275	-1.0	0.057922552870684714	27.7409631853355	12.10654957016754	3.0	0.4068965517241379	124.0	13638.0	123.0	4.1866754004328554E-4	22.135943621178654	0.5674018060080839
7	86	small	api	A1	1361.0	118.0	120.32590171999989	29.142135600000003	6.656143136372047E-5	1479.0	151.88225087999993	41.340053217188775	39.96248240537617	82.76975736074843	80.51875580471216	12.041594578792296	-1.0	13.038404810405298	30.69662231282186	3.9787318111802197	19.209372712298546	31.121758697530392	-1.0	1.034471602585611	-1.0	0.24219336970201288	0.0867009551800147	82.0	8.0	38.948684188300895	174.0	84.0	12617.0	6591.0	0.6666666666666666	0.1744421906693712	0.32558139534883723	-1.0	0.005436397302113573	37.971721218351824	15.317784875350439	3.0	0.36046511627906974	382.0	27128.0	114.0	9.540345137242069E-4	23.853720883753127	0.5770123409960922
7	87	small	api	A1	962.0	100.0	103.1543288399999	29.798989840000004	6.467254102298503E-5	1062.0	134.95331867999985	37.48332962798263	31.11269837220809	23.438868775162348	38.20848267583966	10.04987562112089	12.456307684267262	10.04987562112089	13.339263212805204	24.041630560342618	18.027756377319946	21.566256697684313	0.8068101620365578	1.2047598436998703	0.6696854698931601	0.2888777443961704	0.10395010395010396	107.0	3.0	36.76955262170047	69.0	70.0	5216.0	6533.0	0.7272727272727273	0.13088512241054615	0.5035971223021583	-1.0	0.03128842782197488	23.115521783134348	9.245040190466598	1.0	0.3381294964028777	116.0	10347.0	127.0	0.0018991949779427052	24.758836806279895	0.6605292820037137
7	88	medium	iso	A1	884.0	296.0	94.25483391999994	50.870057640000006	4.04083313807201E-5	1180.0	147.5391051199999	35.84689665786984	30.083217912982647	30.05127291921292	44.6311481459598	18.384776310850235	19.09506121831194	12.083045973594572	21.1733809831309	26.32697081445553	16.401219466856727	30.13832660893159	0.9628026902170624	1.191591164268362	0.8079975071049004	0.539707678899277	0.334841628959276	102.0	4.0	33.60059523282288	44.0	205.0	3198.0	17505.0	0.6666666666666666	0.21101694915254238	0.8232931726907631	-1.0	0.09768642948561168	39.04794794831254	14.560219778561036	2.0	0.3293172690763052	98.0	7318.0	103.0	2.4076425408092202E-4	24.698178070456937	0.6889906902173829
7	90	small	api	A1	910.0	111.0	99.32590171999993	31.142135600000003	4.8937399721609717E-5	1021.0	133.29646443999985	35.35533905932738	30.886890422961002	17.452831659697836	28.73979529168804	12.0	10.409782590742916	9.0	10.634885989045674	26.61323262858904	16.278820596099706	22.117647058823533	1.152761827194279	1.1446713662390753	1.007067933377058	0.3135348892959441	0.12197802197802197	113.0	4.0	34.92849839314596	233.0	83.0	13181.0	5703.0	0.8	0.3095004897159647	0.2626582278481013	0.03129135971432489	-1.0	60.748213360565856	27.826630679016283	3.0	0.1930379746835443	119.0	6646.0	75.0	9.375163277466501E-4	20.8806130178211	0.590592922409336
7	95	large	F	A1	927.0	674.0	98.9827559599999	82.25483391999997	7.520410907267746E-5	1601.0	184.06601700000004	40.36087214122113	28.319604517012593	24.52484288599034	77.29842593544987	29.410882339705484	28.50178885089381	12.36931687685298	36.71873082461002	22.387318284022424	17.72004514666935	37.63983387516713	1.031896015143736	1.4251919413978722	0.7240400293953533	0.8310016539975924	0.727076591154261	159.0	4.0	37.33630940518894	0.0	24.0	0.0	3980.0	0.0	0.014990630855715179	1.0	-1.0	0.017800083105968936	85.46777240930393	35.392049113897684	1.0	3.2916666666666665	107.0	10180.0	126.0	6.231435014924326E-4	24.08318915758459	0.5966964507931951
7	99	medium	iso	A1	762.0	239.0	88.91168815999994	46.041630520000005	1.1593908863715982E-4	1001.0	137.7817457999999	33.97057550292606	26.870057685088806	31.544157021076302	54.09578083814574	17.11724276862369	16.406936137071394	11.045361017187261	21.489185543445426	24.041630560342615	14.560219778561036	26.529909174299988	1.0432930698101128	1.2642539104699277	0.8252243170221376	0.5178355227846574	0.3136482939632546	132.0	5.0	32.31098884280702	95.0	176.0	5997.0	11638.0	0.6666666666666666	0.2707292707292707	0.6494464944649446	-1.0	0.0747736068277457	60.626177981623364	25.687515451078816	4.0	0.3763837638376384	137.0	7822.0	69.0	0.0025158205571449124	23.345235059857504	0.6872192982967468
8	100	small	api	A1	1364.0	310.0	122.29646443999987	52.69848476000001	9.005123343244177E-5	1674.0	176.99494919999995	45.27692569068709	37.48332962798263	63.43494882292201	76.11533231474183	20.248456731316587	18.74309277045711	13.038404810405298	37.0608201507185	13.0724779485491	18.973665961010276	38.176303814774414	1.0803156650450043	1.2079216585093941	0.8943590483990006	0.4309076717900911	0.22727272727272727	109.0	3.0	39.05124837953327	98.0	79.0	11399.0	8343.0	0.25	0.1057347670250896	0.4463276836158192	0.02017769828286527	-1.0	75.3086523628076	30.061881601011756	5.0	0.7401129943502824	231.0	16980.0	81.0	0.002298263079103835	31.064449134018133	0.6860989049088134
8	104	small	api	A1	1092.0	182.0	106.15432883999989	37.384776280000004	3.6055911199610034E-5	1274.0	146.3675322399999	38.897300677553446	33.83784863137726	54.21102654081666	63.900757905687016	14.142135623730951	15.533656378760174	13.152946437965905	26.222899333182102	16.845042550117938	16.76305461424021	29.200361004464714	0.910418981783844	1.1495204999967001	0.7919989089245972	0.3521738273749331	0.16666666666666666	115.0	3.0	35.84689665786984	125.0	113.0	9905.0	9704.0	0.5714285714285714	0.18681318681318682	0.47478991596638653	-1.0	0.04336192169467175	38.9877856189396	15.51749697218684	6.0	0.33613445378151263	128.0	8918.0	88.0	0.0037269758903796827	24.166091947189145	0.6212794082427094
8	108	small	api	A1	1370.0	151.0	121.39696951999986	34.970562720000004	5.238142619155952E-5	1521.0	159.1959593599999	44.28317965096906	37.57658845611187	37.874983651098205	34.8700403169741	12.165525060596439	15.438415919447753	13.341664064126334	18.6978443401338	26.399416252452532	20.396078054371138	32.70472321485016	0.7880034534677578	1.178477915915391	0.6686620451904443	0.288067839405486	0.11021897810218978	146.0	5.0	41.30375285612676	128.0	101.0	14815.0	12879.0	0.7857142857142857	0.15055884286653518	0.4410480349344978	-1.0	0.019032779276676584	81.29731452747296	27.247300834612833	3.0	0.62882096069869	92.0	15035.0	236.0	4.35767774878358E-4	27.892651361962706	0.6298701128014489
8	113	small	api	A1	1219.0	69.0	114.98275595999989	23.313708480000003	3.193886297213548E-5	1288.0	140.71067799999986	42.638011210655684	35.4682957019364	71.02959219151346	80.45547443444187	8.06225774829855	-1.0	11.661903789690601	23.42979823951872	7.358684561371542	15.811388300841896	23.75868876268511	-1.0	1.2021443479825238	-1.0	0.20275830306337722	0.05660377358490566	145.0	7.0	35.510561809129406	127.0	30.0	11817.0	2610.0	0.5454545454545454	0.12189440993788819	0.1910828025477707	0.09184439947760342	-1.0	30.383635575233406	15.038404810405298	2.0	0.3248407643312102	86.0	12405.0	159.0	4.771167002961941E-4	31.144823004794873	0.7304473665744395
8	114	small	api	A1	1221.0	202.0	112.98275595999986	39.798989840000004	5.283479099802365E-5	1423.0	155.1959593599999	43.60045871318328	35.0	45.29997516230391	66.86351197613678	13.892443989449804	18.25550785120849	13.892443989449804	26.215320520341134	18.4	18.24828759089466	28.50819296219233	0.7610001377491201	1.2457273918052365	0.6108881788705974	0.3522572051091614	0.16543816543816545	145.0	4.0	38.8329756778952	256.0	122.0	14633.0	7370.0	0.5384615384615384	0.2656359803232607	0.32275132275132273	0.041887144901803	-1.0	78.58121139341858	35.93540407687448	4.0	0.2222222222222222	137.0	16107.0	118.0	0.0020701459801846156	31.240998703626616	0.716529128951123
8	116	medium	iso	A1	937.0	387.0	97.91168815999991	59.69848476000001	4.736065372256647E-5	1324.0	160.02438647999998	36.013886210738214	32.01562118716424	17.21607358779071	16.84625897425236	22.80350850198276	20.72717128263995	12.649110640673518	10.551485551334249	37.16935532948825	16.492422502470642	36.40896315442627	1.1001746543717639	1.1248848179518367	0.9780331610972717	0.6097176535496481	0.41302027748132336	135.0	3.0	34.52535300326414	128.0	308.0	5821.0	17670.0	0.6923076923076923	0.3293051359516616	0.7064220183486238	-1.0	0.152953250779826	47.462022901864124	17.26267650163207	3.0	0.15137614678899083	103.0	14610.0	180.0	3.739041363746478E-4	27.073972741361768	0.7517648215728842
8	117	medium	F	B	1104.0	523.0	106.98275595999989	69.94112544	3.321664806574437E-5	1627.0	179.33809495999998	41.012193308819754	33.24154027718932	32.47119229084848	40.42607874009914	25.079872407968907	24.266521638172108	14.035668847618199	26.16295090390226	34.83593089681922	18.439088914585774	40.345881699776065	1.03351740236711	1.2337633264533994	0.8376950264343485	0.6537607375355939	0.473731884057971	127.0	3.0	38.62641583165593	79.0	408.0	3802.0	23378.0	0.6666666666666666	0.2993239090350338	0.837782340862423	-1.0	0.12644932604644113	61.48079646353171	23.345235059857504	6.0	0.2731006160164271	275.0	33338.0	143.0	0.007884593369980888	30.805843601498726	0.7511386520962747
9	120	medium	iso	A1	1123.0	423.0	109.56854239999988	63.52691188000001	5.1060222484693574E-5	1546.0	175.09545428	39.6232255123179	34.52535300326414	28.278198373662747	30.158617364943154	23.40939982143925	21.73213081022868	12.649110640673518	20.26589177477151	36.147349453081915	17.72004514666935	40.33851514295222	1.0771792248931766	1.147655912701944	0.9385907509134486	0.5797915212569267	0.37666963490650046	107.0	3.0	37.8549864614954	37.0	322.0	2730.0	30815.0	0.46153846153846156	0.23221216041397155	0.8969359331476323	-1.0	0.16643797746017688	69.12112335602562	26.100839841025056	3.0	0.3231197771587744	222.0	18764.0	146.0	0.001871056208419637	24.020824298928627	0.6062309160434487
9	123	medium	iso	A1	1112.0	469.0	106.08326103999993	65.76955256	4.786805142261053E-5	1581.0	174.26702716	40.0	34.0	57.264773727892404	62.35402463626133	23.706539182259394	25.096163809437552	14.317821063276353	35.0	20.0	16.64331697709324	39.510898637099	0.9446280061873209	1.1764705882352942	0.8029338052592228	0.6199804937670687	0.42176258992805754	55.0	4.0	35.35533905932738	122.0	350.0	9135.0	28538.0	0.5714285714285714	0.29854522454142945	0.7415254237288136	-1.0	0.17509456763197936	140.41987963222064	50.4483959084409	4.0	0.4300847457627119	100.0	14043.0	193.0	5.310717040936433E-4	23.53720459187964	0.588430114796991
9	127	small	api	A1	1238.0	75.0	115.56854239999988	23.142135600000003	5.741068518698074E-5	1313.0	140.71067799999992	42.941821107167776	35.77708763999664	27.73293641127158	39.042868885291796	7.615773105863909	-1.0	13.038404810405298	13.832669055128882	22.807893370497855	19.4164878389476	21.96004478098622	-1.0	1.2002603884157803	-1.0	0.20024597627874924	0.06058158319870759	64.0	4.0	40.311288741492746	203.0	57.0	16596.0	4513.0	0.8333333333333334	0.19801980198019803	0.21923076923076923	0.08043950426812464	-1.0	39.43198871158012	13.092384255969128	2.0	0.38461538461538464	104.0	13210.0	140.0	2.745561037063417E-4	26.40075756488817	0.6148029329962766
9	131	large	iso	B	1003.0	703.0	99.25483391999991	83.42640679999995	4.6091888140577646E-5	1706.0	185.09545428000004	37.57658845611187	33.1058907144937	35.05399505758271	40.83638737994676	29.546573405388315	29.28781859539663	14.866068747318506	28.581626063643167	35.46196687848139	16.1245154965971	43.70939371540915	1.0088348952704984	1.1350423639156433	0.8888081426231905	0.8405273930259378	0.7008973080757727	63.0	4.0	35.35533905932738	88.0	382.0	4339.0	20942.0	0.6666666666666666	0.27549824150058616	0.8127659574468085	-1.0	0.20640696641798156	52.15529125618137	22.02271554554524	1.0	0.24680851063829787	238.0	21062.0	109.0	0.0044111943835164385	29.0	0.7717571283479068
9	134	large	iso	B	1108.0	582.0	106.6690474799999	76.59797967999997	5.6156079157781115E-5	1690.0	185.68124072	39.293765408777	34.20526275297414	37.09921057616021	50.48129659469735	28.635642126552707	25.57709526512566	13.0	32.82963560707405	32.363440912429375	17.804493814764857	42.55757873646658	1.1195814782610352	1.1487637353512337	0.974596815522492	0.7180900316407328	0.5252707581227437	47.0	3.0	37.013511046643494	141.0	457.0	8917.0	33128.0	0.6923076923076923	0.35384615384615387	0.7642140468227425	-1.0	0.18806856677864925	70.08543767868937	26.47220505424423	2.0	0.20903010033444816	286.0	22676.0	140.0	0.008648441497668226	29.068883707497267	0.7397836121097264
10	143	small	api	A1	946.0	155.0	99.32590171999992	34.970562720000004	5.362847192524527E-5	1101.0	136.7106779999999	35.84689665786984	32.2490309931942	25.99129287936148	25.742680197079807	13.038404810405298	14.442134240849764	11.0	13.083419869681677	27.039572140447444	17.029386365926403	30.123211113694996	0.9028031863549641	1.1115650782014175	0.8121910305204593	0.35207898558607753	0.1638477801268499	119.0	5.0	34.92849839314596	183.0	129.0	9203.0	9167.0	0.8333333333333334	0.28337874659400547	0.41346153846153844	-1.0	0.061891643644758916	18.798616361751918	7.810249675906654	2.0	0.1346153846153846	137.0	10451.0	114.0	0.0012635346973469718	19.697715603592208	0.5494957008856655
10	146	medium	iso	A1	997.0	387.0	102.15432883999992	60.69848476000001	7.25903540267311E-5	1384.0	165.68124071999992	37.48332962798263	31.144823004794873	37.874983651098205	56.865222054223295	21.37755832643195	23.314530423520832	12.36931687685298	28.385952116849474	23.43888741597965	16.1245154965971	33.898244499737096	0.9169199609898738	1.203517182364848	0.761866946667246	0.5941841667333503	0.3881644934804413	162.0	3.0	35.17101079013795	77.0	294.0	4226.0	17534.0	0.6153846153846154	0.2680635838150289	0.7924528301886793	-1.0	0.11244101701171248	53.2133594229537	20.09797377793463	3.0	0.30997304582210244	98.0	8919.0	129.0	4.914323115495557E-4	27.018512172212592	0.7208140909670501
10	149	small	E	A1	885.0	94.0	94.01219323999993	24.727922040000003	6.360036678790895E-5	979.0	121.15432883999988	35.510561809129406	29.427877939124322	31.809389287793152	36.2926297284796	8.94427190999916	14.727434526346025	13.892443989449804	13.82687220323754	21.54419701316954	16.15549442140351	23.359773977710567	0.6073204327609592	1.2066980120886721	0.5032911521166336	0.2630288815502165	0.10621468926553672	137.0	4.0	34.20526275297414	87.0	41.0	8403.0	3202.0	0.5384615384615384	0.13074565883554648	0.3203125	0.06623451232377818	-1.0	41.557466545734755	18.4005242321837	1.0	0.296875	92.0	13237.0	208.0	4.953475984146283E-4	24.020824298928627	0.6764416859423811
10	152	medium	iso	A1	959.0	318.0	101.49747459999992	52.455844080000006	5.586041415085571E-5	1277.0	156.36753223999995	38.897300677553446	29.410882339705484	32.23807331700332	42.97625616076585	20.591260281974	19.837835874181042	12.529964086141668	22.855056379606754	29.954898660439923	17.029386365926403	33.52679558731664	1.0379791632802822	1.3225479000689837	0.7848329449739715	0.5168192044849168	0.3315954118873827	157.0	5.0	35.805027579936315	56.0	244.0	3310.0	19218.0	0.5	0.23492560689115113	0.8133333333333334	-1.0	0.1954390278707479	48.16397579823898	19.857813490672594	3.0	0.25666666666666665	114.0	3571.0	45.0	0.0025458201312227977	27.85677655436824	0.7161622032668096
12	153	small	E	A1	1144.0	103.0	109.3259017199999	27.142135600000003	5.3713497533029524E-5	1247.0	139.2964644399999	41.10960958218893	34.785054261852174	43.9430022232151	53.13010235415598	9.486832980505138	13.396365566512586	13.601470508735444	19.289893727027113	19.60612149304395	18.35755975068582	24.11236715878389	0.708164683428746	1.1818181818181817	0.5992162705935543	0.2482681155424183	0.09003496503496504	113.0	7.0	37.64306044943742	62.0	33.0	4032.0	2484.0	0.5714285714285714	0.07618283881315156	0.3473684210526316	0.006693353566728696	-1.0	0.0	0.0	0.0	0.14736842105263157	186.0	12843.0	122.0	0.0021143058159544498	23.021728866442675	0.5600084530215783
12	161	medium	iso	A1	935.0	315.0	99.08326103999993	50.870057640000006	7.325905289407418E-5	1250.0	152.36753223999995	35.84689665786984	32.2490309931942	20.405888147934917	21.19880619383457	19.209372712298546	19.4788541419369	12.806248474865697	12.413905846499672	33.86148254285391	17.029386365926403	34.33000344165804	0.9861654372647015	1.1115650782014175	0.8871864154462099	0.513407180042891	0.33689839572192515	104.0	3.0	34.828149534535996	47.0	213.0	3101.0	18769.0	0.5454545454545454	0.208	0.8192307692307692	-1.0	0.23887784205327756	40.22558198962271	14.422205101855956	2.0	0.38076923076923075	118.0	12080.0	151.0	3.4207325292826484E-4	26.076809620810597	0.7274495717075047
12	162	medium	iso	A1	902.0	278.0	94.91168815999993	47.041630520000005	4.4272424029144566E-5	1180.0	144.3675322399999	36.89173349139343	30.528675044947494	23.29946326068253	30.60640703150949	17.88854381999832	18.971318023239515	13.416407864998739	14.881382576616456	29.677016728242954	15.811388300841896	29.22860284874725	0.9429257259872604	1.208428909445876	0.7802906059402684	0.4956358003104772	0.3082039911308204	115.0	4.0	33.83784863137726	30.0	212.0	1767.0	16711.0	0.5384615384615384	0.20508474576271185	0.8760330578512396	-1.0	0.19279855135026958	34.67292881108081	14.422205101855956	3.0	0.3677685950413223	100.0	11836.0	169.0	3.9396167867620634E-4	22.627416997969522	0.613346537463422
12	163	medium	iso	A1	991.0	378.0	102.7401152799999	58.52691188000001	5.6635916490800524E-5	1369.0	163.68124071999998	38.948684188300895	30.886890422961002	33.83200558288968	52.03114022398202	20.615528128088304	22.39235232256439	11.180339887498949	25.854531956241924	27.293132732239123	17.029386365926403	32.79595075037112	0.9206504002401923	1.2610102103171523	0.7300895684331078	0.5696597840142122	0.38143289606458125	131.0	3.0	36.49657518178932	44.0	287.0	3210.0	23686.0	0.7272727272727273	0.24178232286340395	0.8670694864048338	-1.0	0.17541881960603609	57.864186620337776	21.190034037488324	3.0	0.4471299093655589	142.0	22456.0	237.0	0.0011355965359967275	26.627053911388696	0.6836445047195387
12	165	small	api	A1	936.0	146.0	100.25483391999994	35.384776280000004	6.474675921347745E-5	1082.0	138.46803731999984	37.94733192202055	30.675723300355934	19.722277764447043	39.0938588862295	13.038404810405298	14.52651805126849	9.433981132056603	14.230249470757707	26.861632305518906	17.804493814764857	22.566469864163018	0.8975588481967125	1.2370476663407721	0.7255652895346557	0.35294833073321824	0.15598290598290598	118.0	13.0	36.05551275463989	116.0	95.0	7943.0	5477.0	0.8888888888888888	0.19500924214417745	0.45023696682464454	0.04460295288448576	-1.0	27.626689642449413	13.342650082910549	2.0	0.22748815165876776	96.0	6211.0	88.0	4.6599794080819763E-4	24.698178070456937	0.6508541396588878
12	170	small	api	A1	1389.0	100.0	121.74011527999987	25.727922040000003	7.30649521602384E-5	1489.0	149.88225087999996	44.721359549995796	38.91015291668744	1.2188752351312964	8.13010235415598	9.486832980505138	-1.0	14.317821063276353	1.7888543819998317	30.19777389505135	21.02379604162864	12.649110640673515	-1.0	1.1493493650809092	-1.0	0.2113347928152219	0.07199424046076314	87.0	5.0	44.41846462902562	255.0	59.0	13112.0	3087.0	0.7857142857142857	0.21087978509066488	0.18789808917197454	0.0651413413016989	-1.0	26.20433210594166	10.8309518948453	2.0	0.1910828025477707	267.0	17898.0	133.0	0.0040666838908318915	27.51363298439521	0.6152235366108809
13	178	medium	iso	A1	920.0	387.0	98.4974745999999	59.52691188000001	1.0126302049414392E-4	1307.0	160.02438647999998	36.40054944640259	31.04834939252005	31.100012587964372	47.48955292199916	22.360679774997898	21.359315895667756	11.661903789690601	24.862262074712714	28.536138549556807	16.278820596099706	33.727358660621825	1.0468818329304848	1.1723827565265663	0.8929522607719813	0.6043496254268438	0.4206521739130435	104.0	4.0	34.40930106817051	39.0	286.0	2025.0	20402.0	0.36363636363636365	0.2486610558530987	0.88	-1.0	0.17839486874434474	41.716647862566774	14.7648230602334	1.0	0.24307692307692308	89.0	7023.0	96.0	4.905606521261982E-4	20.248456731316587	0.556267887140855
13	179	small	api	A1	1134.0	70.0	107.66904747999989	21.485281360000002	4.525706573388034E-5	1204.0	131.15432883999992	39.81205847478876	34.713109915419565	56.309932474020215	67.90210788431129	7.211102550927978	-1.0	14.422205101855956	20.74748283922746	11.551831598409331	16.97056274847714	22.392371079197407	-1.0	1.1468882670493388	-1.0	0.19954928424523316	0.06172839506172839	94.0	5.0	35.805027579936315	128.0	47.0	8026.0	3411.0	0.6923076923076923	0.14534883720930233	0.26857142857142857	0.016507687846319133	-1.0	29.25439397451992	9.8309518948453	3.0	0.3485714285714286	104.0	7121.0	95.0	5.075893829483798E-4	21.095023109728988	0.5298651694457734
13	182	small	api	A1	1039.0	117.0	105.49747459999992	29.970562720000004	5.901771538198458E-5	1156.0	137.8822508799999	39.56008088970496	32.28002478313795	21.083754582380635	26.44918524904952	11.180339887498949	13.282887233679118	12.165525060596439	11.425659145141626	27.354378007208066	18.110770276274835	25.65235344745951	0.841710065801876	1.2255282068547197	0.6868141109229129	0.284087963561547	0.1126082771896054	111.0	4.0	38.2099463490856	133.0	74.0	11243.0	4890.0	0.46153846153846156	0.17906574394463667	0.357487922705314	0.05659299846532165	-1.0	42.41112024781005	17.49623888035515	2.0	0.34299516908212563	116.0	16094.0	186.0	5.639686889003829E-4	20.615528128088304	0.5211194634703906
13	187	small	api	A1	1117.0	264.0	107.56854239999991	48.455844080000006	5.6271918917983085E-5	1381.0	158.02438647999995	38.948684188300895	34.713109915419565	30.73155606262668	45.10934295793237	19.026297590440446	16.6754248825096	13.038404810405298	23.13300227663751	27.972140853006135	17.72004514666935	32.6527507218797	1.1409782793838503	1.122016560406185	1.0168996783530548	0.45046481990816717	0.23634735899731424	119.0	3.0	36.76955262170047	0.0	170.0	0.0	16431.0	0.0	0.12309920347574221	1.0	-1.0	0.2362940752508872	34.04199523549249	12.529964086141668	2.0	0.48823529411764705	126.0	12286.0	125.0	0.0025662667308849647	25.612496949731394	0.657595949221429
14	201	small	api	A1	1271.0	227.0	117.63961019999986	44.041630520000005	6.111079182012172E-5	1498.0	164.50966783999996	44.384682042344295	35.84689665786984	41.60028584087672	56.85977912094799	16.278820596099706	16.972263476073593	13.341664064126334	26.54068804359471	23.2098194703095	18.788294228055936	31.696612664802398	0.9591425810145207	1.238173626742667	0.7746430389878284	0.37437756249892823	0.17859952793076317	114.0	4.0	39.66106403010388	118.0	178.0	7235.0	12478.0	0.5714285714285714	0.19759679572763686	0.6013513513513513	-1.0	0.08667086145586435	47.93289530246699	18.72682887126084	5.0	0.24662162162162163	133.0	17935.0	210.0	0.0023156106630182983	29.966648127543394	0.6751574360486424
15	208	medium	iso	A1	1110.0	290.0	108.81118307999988	50.455844080000006	3.873761843518441E-5	1400.0	161.68124071999995	41.23105625617661	33.421549934136806	20.658910063307474	33.08485292873499	19.1049731745428	18.56904719623793	12.165525060596439	17.123015127565107	33.421549934136806	18.973665961010276	31.367700142388863	1.028861253495734	1.233666790960618	0.8339863413966032	0.46370090510737294	0.26126126126126126	93.0	3.0	39.0	73.0	221.0	4873.0	17449.0	0.5384615384615384	0.21	0.7517006802721088	-1.0	0.14013954069993814	59.798047211780016	20.52146128321899	5.0	0.3945578231292517	131.0	7553.0	70.0	4.1225012048105993E-4	26.40075756488817	0.6403124237432848
15	209	small	api	A1	1311.0	230.0	120.05382375999986	46.455844080000006	7.017169177356584E-5	1541.0	168.50966783999996	44.14748010928823	36.138621999185304	47.55289814717176	59.55408229939184	16.76305461424021	16.429322972099264	12.649110640673518	29.831827246758646	22.38602235631004	20.591260281974	34.60335881967767	1.0203131707075026	1.2216149279373043	0.8352166852039868	0.3869584710010578	0.17543859649122806	99.0	3.0	40.22437072223753	288.0	164.0	15678.0	11287.0	0.7692307692307693	0.29331602855288774	0.36283185840707965	0.01370640806129394	-1.0	97.22099591292181	45.40578934899192	1.0	0.2809734513274336	100.0	5980.0	78.0	3.8556667458227334E-4	27.459060435491963	0.6219847739331067
15	212	large	iso	B	960.0	535.0	97.74011527999993	69.94112544	4.17520027669229E-5	1495.0	170.50966783999993	36.89173349139343	31.064449134018133	42.62503848423863	52.62741814593746	26.570660511172846	24.834210569115008	13.92838827718412	32.03969800648571	27.33027701013616	16.278820596099706	40.31645792581041	1.0699216887617669	1.1875869207348648	0.900920741110648	0.7155825961493592	0.5572916666666666	101.0	4.0	33.13608305156178	38.0	374.0	2010.0	25933.0	0.8571428571428571	0.2755852842809365	0.9077669902912622	-1.0	0.2267205421051982	63.917482953760754	25.19258442038689	4.0	0.25970873786407767	228.0	17200.0	76.0	0.00324086276856921	23.323807579381203	0.6322231397671372
15	216	small	api	A1	1227.0	245.0	115.91168815999988	48.52691188000001	3.741731555233623E-5	1472.0	166.85281359999996	41.593268686170845	35.6931365951495	34.2157021324374	40.07485513035937	17.029386365926403	19.07542866626982	10.63014581273465	21.998751935171285	29.221304135589417	18.384776310850235	34.17080816847075	0.8927393802708437	1.1653015860708398	0.7661015748558101	0.4186541724162915	0.19967400162999185	124.0	4.0	39.44616584663204	66.0	188.0	5563.0	19476.0	0.6666666666666666	0.17255434782608695	0.7401574803149606	-1.0	0.07225422341878648	117.03726502425798	49.932766910985364	3.0	0.6141732283464567	120.0	12555.0	145.0	3.1564424945445586E-4	31.575306807693888	0.7591446357807463
15	217	small	api	A1	1311.0	70.0	119.98275595999988	24.556349160000003	9.15019366526313E-5	1381.0	146.9533186799999	44.77722635447622	35.34119409414458	33.89616656336392	50.351958148110896	7.280109889280518	-1.0	13.341664064126334	16.95058094915085	21.504649729023125	20.248456731316587	22.01435619905942	-1.0	1.2669981165660449	-1.0	0.20466565352263333	0.05339435545385202	135.0	7.0	42.01190307520001	129.0	51.0	10851.0	4127.0	0.5714285714285714	0.13034033309196236	0.2833333333333333	0.04747858318944889	-1.0	40.64410902269964	20.25028515080344	1.0	0.5055555555555555	136.0	10157.0	105.0	4.558761572598401E-4	29.068883707497267	0.6491890202705991
15	220	small	E	A1	940.0	57.0	98.66904747999992	22.142135600000003	5.162071492380637E-5	997.0	122.81118307999986	35.84689665786984	32.31098884280702	30.051272919212934	33.321215671939584	7.211102550927978	-1.0	11.180339887498949	11.828081076215419	20.055096523121602	16.401219466856727	21.531742828122976	-1.0	1.1094335995801619	-1.0	0.22440812154883916	0.06063829787234042	109.0	4.0	34.40930106817051	331.0	19.0	10186.0	527.0	0.7272727272727273	0.3510531594784353	0.054285714285714284	0.30026859266889255	-1.0	0.0	0.0	0.0	0.0	98.0	11959.0	123.0	4.1742833281186196E-4	23.40939982143925	0.6530383939469958
17	233	small	api	A1	1095.0	180.0	107.98275595999988	38.798989840000004	5.3229976552810433E-5	1275.0	149.1959593599999	38.63935817272331	34.52535300326414	88.15238973400541	88.34271827410606	14.317821063276353	15.105555579200038	12.165525060596439	30.9011343993514	0.28964222318174615	16.1245154965971	30.914065731558708	0.94785133775494	1.1191589603463352	0.8469318223227357	0.35930727545398394	0.1643835616438356	154.0	4.0	34.23448553724738	288.0	130.0	11908.0	6756.0	0.6153846153846154	0.32784313725490194	0.31100478468899523	-1.0	0.03185834104165301	12.806248474865697	6.4031242374328485	1.0	0.05980861244019139	177.0	7313.0	69.0	0.0023791348895758277	25.079872407968907	0.6490758023427403
17	241	small	api	A1	1310.0	227.0	120.22539663999986	44.627416960000005	5.242998505141728E-5	1537.0	166.8528136	43.08131845707603	36.40054944640259	77.6609127216738	83.13000769178572	15.524174696260024	17.718309889461928	12.36931687685298	33.23946553369228	5.714199460265463	18.24828759089466	33.47984663410294	0.8761656610088483	1.1835348397834058	0.7402956225346032	0.37119791830366183	0.1732824427480916	175.0	4.0	37.48332962798263	103.0	166.0	5977.0	12667.0	0.6923076923076923	0.17501626545217958	0.6171003717472119	-1.0	0.07442066400826526	29.7397277378463	12.36931687685298	2.0	0.2527881040892193	272.0	21323.0	136.0	0.002926465239712882	26.627053911388696	0.6180649725917394
18	242	small	api	A1	1184.0	236.0	110.6690474799999	44.455844080000006	3.5547584124873556E-5	1420.0	157.53910511999993	40.162171256046406	36.05551275463989	53.914926957147856	61.59547732707077	17.69180601295413	16.410174237284416	12.727922061357855	29.40578069026088	19.08168675014788	18.027756377319946	33.43043664207813	1.0780998274081581	1.11389821382801	0.9678620667710495	0.40170079251864943	0.19932432432432431	78.0	5.0	37.12142238654117	24.0	164.0	1480.0	14250.0	0.5	0.1323943661971831	0.8723404255319149	-1.0	0.18452394714391662	38.80500291976977	17.593250184979592	3.0	0.4308510638297872	156.0	10911.0	107.0	0.0018020816470116665	27.730849247724095	0.690471863957037
18	248	small	api	A1	1134.0	137.0	109.9116881599999	33.970562720000004	6.337665102624154E-5	1271.0	145.8822508799999	39.35733730830886	34.438350715445125	27.18111108547722	34.17342877672731	12.529964086141668	14.252830578583252	12.083045973594572	15.117892639408499	26.859590566430647	18.601075237738275	26.91454379514184	0.8791210992832247	1.1428345577146828	0.7692461637152417	0.3090714307885855	0.12081128747795414	131.0	4.0	38.600518131237564	187.0	100.0	11255.0	6866.0	0.8333333333333334	0.22580645161290322	0.34843205574912894	0.02286002198472716	-1.0	31.00452133735793	12.7183472062349	2.0	0.3205574912891986	272.0	30721.0	199.0	0.004148701039185321	19.4164878389476	0.49333845140099253
18	249	medium	iso	A1	974.0	367.0	100.49747459999992	58.69848476000001	7.373836252860554E-5	1341.0	161.19595935999996	39.0	30.083217912982647	23.74949449286676	35.10449073738195	22.47220505424423	21.207875685255402	13.038404810405298	19.46153846153846	34.5042875068243	18.384776310850235	33.84207070668922	1.059616030749739	1.2964038658633406	0.8173502553111314	0.5840792019265333	0.37679671457905545	154.0	4.0	37.013511046643494	51.0	273.0	4116.0	23672.0	0.5	0.24161073825503357	0.8425925925925926	-1.0	0.18673236177762886	66.43871080427763	25.147292847085144	3.0	0.49691358024691357	101.0	15286.0	220.0	7.668631513106927E-4	26.419689627245813	0.6774279391601491
[truncated: 27 more columns]
