# Supplementary material for: Exploiting Single-Cell Quantitative Data to Map Genetic Variants Having Probabilistic Effects
Source: PLoS Genet. 2016 Aug 1;12(8):e1006213. doi: 10.1371/journal.pgen.1006213 (PMC4968810; doi:10.1371/journal.pgen.1006213)
Supplement: S1 Dataset — (ZIP) [file pgen.1006213.s007.zip › data/2014-10-07_morpho/segregants/gaelA6_C.xls]

image_number	cell_id	Cgroup	Agroup	C11-1_C	C11-2_C	C12-1_C	C12-2_C	C13_C	C101_C	C102_C	C103_C	C104_C	C105_C	C106_C	C107_C	C108_C	C109_C	C110_C	C111_C	C112_C	C113_C	C114_C	C115_C	C116_C	C117_C	C118_C	C126_C	C127_C	C128_C	A7-1_C	A7-2_C	A8-1_C	A8-2_C	A9_C	A101_C	A102_C	A103_C	A104_C	A120_C	A121_C	A122_C	A123_C	D14-1_C	D14-2_C	D14-3_C	D15-1_C	D15-2_C	D15-3_C	D16-1_C
1	5	large	F	1199.0	798.0	110.3969695199999	87.01219323999996	8.728647522922939E-5	1997.0	199.82337632000008	43.01162633521314	34.40930106817051	22.66179379493782	22.813322106552015	31.78049716414141	30.813398406954455	17.46424919657298	19.994593863936913	47.6615318849659	19.6468827043885	51.56835388898417	1.0313856571227367	1.25	0.8251085256981894	0.7881755596944763	0.6655546288573811	129.0	6.0	40.85339643163099	271.0	453.0	13622.0	22911.0	0.8333333333333334	0.3625438157235854	0.6256906077348067	-1.0	0.04251872838206089	92.50672012660416	34.82876184811924	4.0	0.12569060773480664	120.0	91.0	211.0	13880.0	8983.0	22863.0	119.0
1	7	large	iso	984.0	720.0	101.25483391999991	85.01219323999995	5.189646630625016E-5	1704.0	189.09545428	38.8329756778952	30.59411708155671	26.268568547741097	44.932830300979276	31.064449134018133	30.043264048041983	13.038404810405298	29.820017131964615	37.65429794653133	17.804493814764857	42.221399175109156	1.0339904840014447	1.2692955176439846	0.8146176123907664	0.8395865160093684	0.7317073170731707	124.0	4.0	36.359317925395686	124.0	280.0	6928.0	17658.0	0.75	0.23708920187793428	0.693069306930693	-1.0	0.06787609723270899	109.65167918012136	43.42355882162298	3.0	0.33910891089108913	193.0	73.0	266.0	19143.0	7580.0	26723.0	144.0
2	10	large	api	1081.0	678.0	105.4974745999999	83.01219323999996	4.2208669349903676E-5	1759.0	191.33809495999998	38.47076812334269	34.52535300326414	17.592424562181606	30.832944477368805	31.240998703626616	26.334512596972836	12.806248474865697	21.4188600902935	44.25733170217081	17.88854381999832	41.78990735679924	1.1863139136745513	1.1142758806754427	1.0646500873333462	0.7868642690713284	0.6271970397779834	102.0	4.0	37.16180835212409	34.0	543.0	1650.0	29955.0	0.5454545454545454	0.32802728823195	0.9410745233968805	-1.0	0.32612143948053435	73.73352557266249	29.73381807938569	2.0	0.18890814558058924	189.0	144.0	333.0	4771.0	3681.0	8452.0	37.0
2	20	large	iso	1162.0	769.0	110.7401152799999	87.01219323999997	8.530506464534948E-5	1931.0	200.16652208000008	41.773197148410844	34.52535300326414	38.85678480341555	56.04094018032373	31.11269837220809	29.728202817782382	14.142135623730951	36.62635623900779	31.223431658992233	17.0	44.15809694756807	1.0465717878376943	1.2099281691475094	0.8649867112153339	0.7857332730780958	0.6617900172117039	124.0	3.0	37.94733192202055	50.0	623.0	2154.0	31970.0	0.5454545454545454	0.3485240807871569	0.9257057949479941	-1.0	0.19388406757465432	73.98805613992893	29.73567521889361	1.0	0.1352154531946508	97.0	111.0	208.0	4829.0	5650.0	10479.0	37.0
3	26	medium	iso	1145.0	387.0	109.7401152799999	58.94112544000001	6.200061069701833E-5	1532.0	171.09545427999998	41.0	34.0	27.89727103094763	28.81079374297307	22.825424421026653	21.811755465608837	13.892443989449804	20.0	37.0	19.235384061671343	41.50077167459391	1.0464735154864584	1.2058823529411764	0.8678073055253558	0.5370973530473593	0.33799126637554583	137.0	4.0	38.48376280978771	63.0	294.0	3818.0	22337.0	0.6153846153846154	0.23302872062663185	0.8235294117647058	-1.0	0.17953588804365422	73.28945419837171	28.867962264113206	3.0	0.42016806722689076	157.0	32.0	189.0	5743.0	971.0	6714.0	46.0
4	39	large	F	1110.0	765.0	105.32590171999989	84.84062035999996	8.769920724645675E-5	1875.0	192.99494920000006	40.8166632639171	33.61547262794322	29.054604099077153	50.617580590126806	29.732137494637012	32.29105161926308	14.866068747318506	31.55573966622163	34.448422392175445	18.0	40.826218649352334	0.9207546983976341	1.2142225015152044	0.7583080508297635	0.8055057585506522	0.6891891891891891	130.0	4.0	37.48332962798263	147.0	137.0	8343.0	7475.0	0.8	0.15146666666666667	0.4823943661971831	0.0038511790513468774	-1.0	66.86872871427184	23.63544570961016	5.0	0.30633802816901406	214.0	173.0	387.0	5952.0	4992.0	10944.0	40.0
4	45	large	E	1406.0	919.0	120.1543288399999	93.49747459999993	3.701681666307667E-5	2325.0	216.0660170000001	46.17358552246078	38.2099463490856	49.9697407281103	59.43206293613592	34.40930106817051	32.43270972770558	17.204650534085253	44.78751166062331	29.416424449570012	19.79898987322333	52.01639956796536	1.0609443785937018	1.2084179627110563	0.8779614432522163	0.778144870040456	0.6536273115220483	112.0	4.0	40.311288741492746	47.0	87.0	3725.0	7752.0	0.6	0.057634408602150536	0.6492537313432836	-1.0	0.010428699381564351	118.29822464999052	47.20046068160634	4.0	0.7611940298507462	186.0	131.0	317.0	10938.0	7992.0	18930.0	71.0
5	59	large	E	972.0	746.0	100.25483391999994	87.42640679999994	6.0478629584864995E-5	1718.0	189.68124072	38.63935817272331	30.59411708155671	29.242682675889284	37.787351131188075	32.64965543462902	27.823870627083902	13.416407864998739	28.31309969253805	40.203807703327726	16.76305461424021	46.207921145516345	1.1734404559388538	1.2629669315090835	0.9291141570403139	0.8720418096723729	0.7674897119341564	108.0	4.0	35.6931365951495	327.0	194.0	14768.0	9747.0	0.6153846153846154	0.3032596041909197	0.3723608445297505	-1.0	0.003931698119993745	143.58249000982664	54.12484847332526	4.0	0.23416506717850288	135.0	105.0	240.0	7834.0	6033.0	13867.0	82.0
6	77	large	iso	902.0	491.0	95.49747459999993	67.59797968	4.9203977404179764E-5	1393.0	165.92388139999997	35.22782990761707	31.064449134018133	29.744881296942225	39.14750660417809	25.0	23.813982095073747	12.649110640673518	23.61769096143224	32.09456558198558	15.652475842498529	37.41007194244605	1.049803426415257	1.1340239691886147	0.9257330135326708	0.7078509663542458	0.5443458980044346	85.0	3.0	33.54101966249684	74.0	377.0	3923.0	23747.0	0.46153846153846156	0.3237616654702082	0.835920177383592	-1.0	0.21028501124153365	63.73100805122388	23.162277660168378	2.0	0.23059866962305986	140.0	65.0	205.0	6745.0	3827.0	10572.0	54.0
6	78	large	iso	1105.0	654.0	106.39696951999987	77.84062035999995	4.7711898601370795E-5	1759.0	186.65180344000004	41.400483088968905	32.802438933713454	31.46610628559432	40.32450559282671	27.65863337187866	28.840842494302752	14.317821063276353	27.125287344756167	36.33876134664166	18.027756377319946	41.91720010340045	0.9590092029157045	1.2621160021860025	0.7598423609673652	0.7316056153776817	0.5918552036199095	73.0	3.0	38.58756276314948	40.0	540.0	2242.0	27503.0	0.6666666666666666	0.3297328027288232	0.9310344827586207	-1.0	0.18428824252550632	74.89409242227688	26.587659301271632	2.0	0.18448275862068966	78.0	145.0	223.0	5806.0	11208.0	17014.0	78.0
6	79	large	iso	934.0	551.0	99.25483391999994	73.18376611999997	9.086283720417397E-5	1485.0	174.85281360000002	37.05401462729781	31.016124838541646	20.53385475612556	18.736304516125838	25.96150997149434	26.61210763457806	13.601470508735444	14.168505228937617	40.075928455620854	16.76305461424021	44.1093616020535	0.9755525690780548	1.194669379885049	0.816587907502846	0.7373320092297628	0.5899357601713062	90.0	4.0	35.4682957019364	68.0	444.0	5163.0	32056.0	0.7857142857142857	0.3447811447811448	0.8671875	-1.0	0.10274321870383175	76.9848448310244	24.26153287996482	3.0	0.365234375	107.0	165.0	272.0	6725.0	10910.0	17635.0	78.0
6	81	large	F	942.0	703.0	99.08326103999993	83.01219323999996	9.959307706635951E-5	1645.0	184.50966784000002	36.22154055254967	31.25699921617557	23.694216382171234	44.387234277736	29.206163733020468	30.6350697163671	12.806248474865697	27.16615541441225	35.67201036441735	16.76305461424021	38.83630420715154	0.9533571819298579	1.1588297488840495	0.8226895994411074	0.8378023933476304	0.7462845010615711	66.0	3.0	35.4400902933387	418.0	499.0	15594.0	18968.0	0.8181818181818182	0.5574468085106383	0.5441657579062159	-1.0	0.01224974493773219	18.506337364227765	9.245040190466598	1.0	0.04143947655398037	326.0	153.0	479.0	28142.0	13699.0	41841.0	105.0
7	91	large	iso	820.0	564.0	90.66904747999995	74.18376611999997	8.517398298436261E-5	1384.0	167.68124071999995	34.655446902326915	29.698484809834994	25.346175941946683	39.594465873033755	27.073972741361768	24.67931959824607	13.038404810405298	23.690359622656448	34.64823227814083	14.866068747318506	37.17011976698663	1.0970307602518297	1.1669095956993187	0.9401163246021546	0.8181818181818183	0.6878048780487804	146.0	3.0	32.69556544854363	48.0	375.0	3862.0	26818.0	0.5714285714285714	0.305635838150289	0.8865248226950354	-1.0	0.2134449611053082	77.12286359244713	27.58787574697679	6.0	0.3829787234042553	156.0	127.0	283.0	5949.0	5803.0	11752.0	46.0
7	92	large	F	1011.0	637.0	99.32590171999992	77.4264068	6.075187291936552E-5	1648.0	179.58073564	38.2099463490856	31.827660925679098	36.501441120506314	49.166504885548676	28.0178514522438	28.559141927829558	15.132745950421556	30.882011432822612	32.20469145984311	16.278820596099706	40.81612927610826	0.9810466828116325	1.200526373531181	0.8171804505435565	0.7795187907607959	0.6300692383778437	125.0	3.0	35.4400902933387	335.0	368.0	15703.0	17294.0	0.8125	0.4265776699029126	0.5234708392603129	-1.0	0.0033560581161670468	79.11715877002139	35.367276820222656	1.0	0.07965860597439545	106.0	131.0	237.0	6904.0	8011.0	14915.0	87.0
7	93	medium	iso	1039.0	385.0	102.15432883999992	57.69848476000001	4.2005233743199894E-5	1424.0	162.26702715999994	38.948684188300895	34.713109915419565	52.22431569404534	62.102728969052365	20.248456731316587	23.06127174996238	13.92838827718412	30.475997449909794	19.21464258388784	15.297058540778355	34.483383271266554	0.8780286252578251	1.122016560406185	0.7825451568557661	0.5648168356171254	0.37054860442733395	103.0	4.0	34.52535300326414	33.0	293.0	2248.0	25259.0	0.6428571428571429	0.22893258426966293	0.8987730061349694	-1.0	0.12207514201465723	44.39893423965646	16.15549442140351	3.0	0.3067484662576687	240.0	76.0	316.0	12187.0	3315.0	15502.0	64.0
7	94	large	E	989.0	838.0	99.3259017199999	94.08326103999994	5.177116958188282E-5	1827.0	195.82337632000005	39.395431207184416	30.463092423455635	52.00126755749535	66.03751102542182	32.0	33.277792201459704	17.029386365926403	42.238400469558556	22.58470645187228	16.492422502470642	46.22222222222223	0.9616022543285292	1.2932183856964947	0.7435729842416635	0.9472177892250202	0.8473205257836198	191.0	4.0	35.35533905932738	278.0	324.0	14892.0	17071.0	0.0	0.32950191570881227	0.5382059800664452	-1.0	0.029124323664278893	102.47549791942666	42.442033125660416	5.0	0.25249169435215946	197.0	101.0	298.0	16836.0	8456.0	25292.0	124.0
7	97	large	F	1074.0	601.0	105.49747459999992	74.76955255999998	4.0962950570211064E-5	1675.0	183.09545428	41.48493702538308	32.01562118716424	23.03943597990353	33.8112000717482	28.460498941515414	26.135626330896002	14.560219778561036	22.056198360386702	40.94876036719251	18.110770276274835	39.63676793224749	1.0889541571028312	1.295771735393199	0.8403904232194033	0.7087331032661519	0.5595903165735568	139.0	5.0	39.20459156782532	296.0	459.0	10381.0	18652.0	0.6666666666666666	0.4507462686567164	0.6079470198675496	-1.0	0.07720385268509385	32.76448010836998	14.7648230602334	2.0	0.07152317880794702	209.0	28.0	237.0	32559.0	3953.0	36512.0	196.0
8	103	large	iso	988.0	555.0	103.3259017199999	74.18376612	6.52604297696171E-5	1543.0	179.92388139999997	40.80441152620633	29.410882339705484	26.987890581748488	42.74373479335765	27.730849247724095	23.797521750753457	13.038404810405298	26.835333706423985	35.87107614842692	18.24828759089466	39.538124903981625	1.1652830718327258	1.387391614263788	0.8399092655977145	0.7179590488455508	0.5617408906882592	128.0	3.0	38.2099463490856	37.0	440.0	2177.0	33185.0	0.6666666666666666	0.30913804277381723	0.9224318658280922	-1.0	0.21646678646871592	81.51468612646852	25.0	2.0	0.429769392033543	257.0	32.0	289.0	18774.0	2016.0	20790.0	91.0
8	110	large	F	1041.0	788.0	100.91168815999994	87.66904747999996	7.089299471987694E-5	1829.0	190.9949492	39.20459156782532	32.01562118716424	39.093858886229505	59.37821096162714	32.2490309931942	30.394619385341194	16.1245154965971	37.64865136897213	30.297709806389577	16.492422502470642	43.74960454591418	1.0610111804442386	1.2245457096907209	0.8664528992651604	0.8687700015581625	0.7569644572526417	126.0	4.0	36.24913792078372	117.0	132.0	8109.0	8709.0	0.5882352941176471	0.13613996719518862	0.5301204819277109	-1.0	0.0033565275620385947	125.61834313232171	54.34196150013133	3.0	0.46184738955823296	182.0	76.0	258.0	19007.0	6779.0	25786.0	137.0
9	119	medium	iso	1080.0	486.0	103.98275595999988	65.94112544	5.029751089848997E-5	1566.0	172.75230851999999	38.2099463490856	33.301651610693426	46.24536426676835	64.24952587268174	24.698178070456937	24.35876385269342	14.560219778561036	34.5459788909541	23.752575675435978	17.029386365926403	38.35481770941548	1.013933967249573	1.1473889282060736	0.8836881220693357	0.6341544310036007	0.45	55.0	4.0	36.124783736376884	70.0	389.0	4458.0	30166.0	0.5333333333333333	0.29310344827586204	0.8474945533769063	-1.0	0.17112531320743055	78.91028176713138	32.85665848634396	4.0	0.35076252723311546	113.0	27.0	140.0	13721.0	2340.0	16061.0	150.0
9	125	large	iso	1132.0	568.0	108.08326103999993	75.01219323999999	2.9368580041938387E-5	1700.0	185.92388140000003	39.84971769034255	35.4400902933387	48.489324905796366	64.07372607270082	26.1725046566048	27.20174705011066	12.727922061357855	36.63764976568018	23.758404480088526	17.4928556845359	40.73758720537635	0.9621626364067791	1.1244248352785005	0.8556931563757822	0.6940222983486698	0.5017667844522968	66.0	3.0	37.16180835212409	171.0	383.0	8463.0	22106.0	0.7	0.32588235294117646	0.6913357400722022	-1.0	0.12666482102006354	63.83060264543075	25.061492398526443	2.0	0.2003610108303249	188.0	69.0	257.0	13294.0	4475.0	17769.0	94.0
9	126	large	E	1061.0	816.0	101.1543288399999	88.84062035999995	3.213971927134178E-5	1877.0	192.40916276000004	38.47076812334269	34.0	27.89727103094763	35.02228737984942	32.2490309931942	30.627504054261045	16.1245154965971	26.461649965920852	41.35294117647059	17.0	46.10886734701082	1.0529434894877618	1.1314931800983143	0.9305787326055934	0.8782681016105888	0.7690857681432611	50.0	3.0	36.345563690772494	334.0	107.0	23249.0	7493.0	0.11764705882352941	0.2349493873201918	0.24263038548752835	0.07448371194249268	-1.0	141.68967513769311	53.52940970833325	3.0	0.4308390022675737	204.0	216.0	420.0	9762.0	11037.0	20799.0	34.0
9	130	large	F	1201.0	845.0	110.6396101999999	90.08326103999994	5.5427850329668206E-5	2046.0	203.13708480000005	42.190046219457976	34.9857113690718	40.13548556223948	54.99410001016414	32.0624390837628	31.844183692577353	16.0312195418814	38.49249160696615	32.584731177076684	18.973665961010276	46.99404428883644	1.0068538541698062	1.2059222056223495	0.8349243835759633	0.8142044325459855	0.7035803497085762	68.0	3.0	39.35733730830886	188.0	117.0	16355.0	11205.0	0.5882352941176471	0.1490713587487781	0.3836065573770492	0.007220505762064455	-1.0	41.518046388900984	13.272627355356288	5.0	0.23278688524590163	103.0	90.0	193.0	9166.0	6649.0	15815.0	125.0
10	140	large	iso	888.0	589.0	95.42640679999992	78.66904747999996	6.217773242853816E-5	1477.0	176.50966783999996	34.92849839314596	30.463092423455635	21.370622269343187	41.595481700511264	28.635642126552707	25.061891304289933	11.661903789690601	25.194326709810206	37.02841406644176	16.97056274847714	37.95085101109395	1.1425970122873783	1.1465841322876367	0.9965226101705216	0.8243949459909877	0.6632882882882883	110.0	3.0	34.058772731852805	34.0	234.0	2314.0	18805.0	0.45454545454545453	0.1814488828706838	0.8731343283582089	-1.0	0.23684663181547608	78.15613111587786	32.76043581875548	4.0	0.29850746268656714	76.0	95.0	171.0	3329.0	4932.0	8261.0	63.0
10	150	large	E	979.0	647.0	100.74011527999991	82.84062035999996	3.712679570384207E-5	1626.0	186.40916276000002	37.44329045369811	32.202484376209235	29.922129856063545	29.320475877580748	29.068883707497267	26.79677331875203	11.180339887498949	21.472471843632867	41.54958929157952	17.0	43.84874765633734	1.0847904470332346	1.16274539617076	0.9329561317600118	0.8223200869857098	0.6608784473953013	152.0	3.0	35.510561809129406	230.0	67.0	15776.0	4735.0	0.5454545454545454	0.18265682656826568	0.2255892255892256	0.06726476632238772	-1.0	78.31994573038085	33.40175425099138	5.0	0.24915824915824916	221.0	105.0	326.0	17081.0	10091.0	27172.0	137.0
12	155	medium	F	989.0	476.0	99.66904747999993	65.94112544	6.475474338821443E-5	1465.0	168.02438647999992	38.3275357934736	32.28002478313795	37.687845134701774	52.62696903447708	23.769728648009426	25.24763772878464	13.92838827718412	28.699992765705215	28.624513339366086	16.401219466856727	36.11422860885409	0.9414634708937438	1.187345302581511	0.7929146380979702	0.6616008390491748	0.48129423660262893	89.0	4.0	34.828149534535996	53.0	343.0	3251.0	23151.0	0.7857142857142857	0.27030716723549486	0.8661616161616161	-1.0	0.12924642406151948	61.872552722268004	21.262365567940236	6.0	0.35858585858585856	179.0	149.0	328.0	8737.0	6524.0	15261.0	66.0
12	158	large	E	1177.0	910.0	110.81118307999986	97.56854239999991	4.506627686844454E-5	2087.0	210.79393904000008	41.72529209005013	34.655446902326915	21.774560481984793	40.5607488100037	33.06055050963308	35.07758102140845	14.035668847618199	29.334725742803766	42.67727391219109	19.313207915827967	45.112724441238434	0.9424980157399012	1.2040038672030087	0.7828031465790843	0.8804936441257968	0.7731520815632965	148.0	4.0	39.35733730830886	157.0	78.0	11174.0	5466.0	0.0	0.1126018207954001	0.33191489361702126	4.986205706857871E-4	-1.0	12.165525060596439	6.082762530298219	1.0	0.1574468085106383	216.0	108.0	324.0	18136.0	8030.0	26166.0	134.0
12	166	large	F	1184.0	772.0	110.3259017199999	89.49747459999995	3.398906388555013E-5	1956.0	202.65180344000007	41.19465984809196	35.12833614050059	26.96109864463287	35.317079100906	32.2490309931942	29.51932717015091	14.422205101855956	27.309364955276052	43.41224685110486	19.313207915827967	47.239791493936835	1.092471749349473	1.1726903228017482	0.9315944099712361	0.811209998782868	0.652027027027027	114.0	3.0	39.05124837953327	158.0	103.0	12368.0	6630.0	0.38461538461538464	0.1334355828220859	0.3946360153256705	0.04932623745169893	-1.0	82.18235280151539	32.821094554578444	2.0	0.36015325670498083	185.0	155.0	340.0	8742.0	7846.0	16588.0	72.0
12	168	large	F	1052.0	798.0	102.74011527999993	86.25483391999997	5.698632676152348E-5	1850.0	191.82337632000005	38.948684188300895	33.24154027718932	30.350095894187035	41.877869537884294	31.0	31.286711527916143	15.0	29.39765550138729	37.784049401040534	18.439088914585774	44.03846153846155	0.990835996692707	1.171687107863286	0.8456489706536219	0.8395438693535406	0.7585551330798479	111.0	4.0	37.0	101.0	52.0	9029.0	5956.0	0.6875	0.0827027027027027	0.33986928104575165	-1.0	0.0013527255364177556	115.29126710491829	41.700950618317556	3.0	1.0196078431372548	148.0	73.0	221.0	17677.0	8555.0	26232.0	185.0
12	171	large	E	1016.0	622.0	101.91168815999991	75.18376611999996	4.986823489094981E-5	1638.0	179.9238814	37.36308338453881	32.984845004941285	56.04094018032373	61.94708129409423	27.65863337187866	28.76209411848583	14.317821063276353	37.523669702810466	20.858063753124636	15.811388300841896	42.519083319488914	0.9616348954960843	1.1327348477442185	0.8489496879266399	0.7377344785218601	0.6122047244094488	119.0	3.0	33.54101966249684	161.0	114.0	10022.0	6594.0	0.6	0.16788766788766787	0.41454545454545455	0.0010611258361273362	-1.0	135.95128401888957	52.64424625833961	6.0	0.4	70.0	96.0	166.0	5462.0	8083.0	13545.0	106.0
14	190	medium	iso	1144.0	392.0	109.15432883999992	61.52691188000001	6.234778047137624E-5	1536.0	173.09545427999996	39.319206502675	35.35533905932738	6.009005957494525	4.816206611311668	23.021728866442675	20.812158668102505	13.038404810405298	3.916660932349256	42.284985514955544	19.0	46.649292703054904	1.1061672762338988	1.1121151019566275	0.9946517894485343	0.5636690045539751	0.34265734265734266	69.0	4.0	38.8329756778952	240.0	307.0	10184.0	15046.0	0.5	0.3561197916666667	0.5612431444241316	-1.0	0.09974844267733882	58.7572009745567	23.436313541445628	1.0	0.14076782449725778	231.0	21.0	252.0	14602.0	1299.0	15901.0	95.0
14	192	large	iso	1042.0	648.0	102.15432883999989	79.01219323999996	4.3683119092028314E-5	1690.0	183.58073564000006	38.600518131237564	34.20526275297414	30.160060838087077	44.426344280497545	29.274562336608895	28.580245788177166	14.142135623730951	29.118780120477197	34.38067435683554	17.11724276862369	41.598745975156	1.0242935821328363	1.128496465880276	0.9076621975362971	0.7734590803660752	0.6218809980806143	77.0	3.0	36.05551275463989	60.0	473.0	3745.0	34075.0	0.6	0.3153846153846154	0.8874296435272045	-1.0	0.17596792779521894	127.66964350734406	56.166155414412245	3.0	0.3227016885553471	142.0	65.0	207.0	16405.0	7699.0	24104.0	166.0
14	194	large	iso	893.0	547.0	94.91168815999993	72.01219323999999	7.154033871154934E-5	1440.0	169.33809495999992	36.24913792078372	29.966648127543394	23.62937773065682	39.512442939908745	26.92582403567252	25.35687256293955	13.341664064126334	23.50400723630725	35.47276944273789	16.0	36.94171027116423	1.061874802140469	1.2096493997760753	0.877836836307312	0.758728399379047	0.6125419932810751	94.0	3.0	33.734255586866	143.0	339.0	6971.0	17749.0	0.7857142857142857	0.3347222222222222	0.7033195020746889	-1.0	0.08730112930928474	68.49444295317309	25.723306005525334	2.0	0.22614107883817428	227.0	31.0	258.0	17162.0	2602.0	19764.0	135.0
15	207	large	iso	1088.0	651.0	104.9827559599999	77.76955255999994	5.1575428166081366E-5	1739.0	185.58073564	38.07886552931954	34.0147027033899	13.407508437063186	21.153182024760966	28.0178514522438	27.47317193190912	13.0	15.100239778868094	44.27497171245046	19.235384061671343	41.84484307802644	1.0198258694585627	1.1194825326379998	0.9109797068967199	0.7407840635240265	0.5983455882352942	85.0	4.0	37.48332962798263	67.0	429.0	3262.0	25547.0	0.21428571428571427	0.2852213916043703	0.8649193548387096	-1.0	0.2522290112270604	76.69045640224222	27.626375574392615	3.0	0.1814516129032258	151.0	147.0	298.0	7575.0	9955.0	17530.0	67.0
15	219	large	iso	1096.0	550.0	106.39696951999987	72.18376611999997	3.671070243155128E-5	1646.0	180.9949492	38.8329756778952	35.22782990761707	59.067811387328945	71.13372346954033	25.96150997149434	26.15148406464019	13.341664064126334	38.317949475270595	16.975215378529423	16.0312195418814	40.493424358054064	0.9927356285908563	1.1023380032131531	0.9005728058881921	0.6784381777568514	0.5018248175182481	120.0	3.0	35.35533905932738	13.0	418.0	603.0	27506.0	0.14285714285714285	0.2618469015795869	0.9698375870069605	-1.0	0.18035175363494566	54.45348998911696	18.788294228055936	1.0	0.2853828306264501	108.0	82.0	190.0	7375.0	7316.0	14691.0	73.0
16	223	large	iso	1041.0	752.0	105.3259017199999	86.84062035999996	9.06479880196483E-5	1793.0	194.16652208000002	38.63935817272331	32.55764119219941	27.2812111225484	35.89474450275148	30.4138126514911	30.961872328239895	12.727922061357855	25.440381167975232	41.46492038629171	18.601075237738275	43.39154983514621	0.982298884546174	1.1867984521550976	0.8276880398372828	0.8244944400367773	0.7223823246878002	99.0	3.0	36.71511950137164	83.0	560.0	4076.0	25474.0	0.8	0.35861684327941995	0.8709175738724728	-1.0	0.2139725182777166	82.89731434137335	26.600847442411894	2.0	0.2177293934681182	121.0	139.0	260.0	7594.0	10394.0	17988.0	84.0
16	229	large	iso	940.0	635.0	96.25483391999994	79.18376611999996	6.463085012490465E-5	1575.0	178.26702716	35.84689665786984	30.870698080866262	27.38350663876661	36.04752666584585	29.154759474226502	28.77208087735092	13.892443989449804	24.63253676957126	40.037967290609345	17.029386365926403	41.85959774917398	1.0133003448206217	1.1611948833799726	0.8726359023139477	0.8226471637342576	0.675531914893617	139.0	3.0	34.828149534535996	82.0	327.0	4863.0	20186.0	0.5384615384615384	0.2596825396825397	0.7995110024449877	-1.0	0.08963942023092449	146.1468625936023	57.80139450110333	6.0	0.2860635696821516	101.0	124.0	225.0	6011.0	9534.0	15545.0	73.0
17	231	large	E	1127.0	678.0	105.7401152799999	78.84062035999997	3.301872285399592E-5	1805.0	186.99494919999998	39.824615503479755	34.88552708502482	48.86220905386517	57.41874460178013	28.071337695236398	29.65127075235223	15.033296378372908	36.484972463150115	25.741333872105407	17.46424919657298	43.29899540464808	0.9467161771813609	1.1415798708277256	0.8293034954224667	0.7456074749987737	0.6015971606033718	128.0	3.0	35.4682957019364	227.0	206.0	12758.0	10617.0	0.625	0.23988919667590028	0.47575057736720555	-1.0	0.013123749624432128	157.70141498851893	58.84408703082475	3.0	0.43648960739030024	77.0	135.0	212.0	5381.0	9642.0	15023.0	103.0
17	236	medium	iso	862.0	378.0	93.08326103999994	59.94112544000001	7.343615994810696E-5	1240.0	155.43860003999993	35.35533905932738	29.5296461204668	15.642246457208728	31.191621886449504	21.95449840010015	22.31301489017016	13.416407864998739	15.92404471232105	33.59335888933838	15.556349186104045	30.747220396160163	0.9839324048392962	1.1972828565264393	0.8218044712457372	0.6439517134476195	0.4385150812064965	154.0	3.0	33.421549934136806	42.0	284.0	2468.0	20087.0	0.5384615384615384	0.2629032258064516	0.8711656441717791	-1.0	0.19983155157051108	55.94768425142352	21.867962264113206	3.0	0.34049079754601225	107.0	27.0	134.0	7342.0	1520.0	8862.0	97.0
[truncated: 67 more columns]
