# Supplementary material for: Exploiting Single-Cell Quantitative Data to Map Genetic Variants Having Probabilistic Effects
Source: PLoS Genet. 2016 Aug 1;12(8):e1006213. doi: 10.1371/journal.pgen.1006213 (PMC4968810; doi:10.1371/journal.pgen.1006213)
Supplement: S1 Dataset — (ZIP) [file pgen.1006213.s007.zip › data/2014-10-07_morpho/segregants/gaelA7-2_A.xls]

image_number	cell_	Agroup	C11-1_A	C12-1_A	C13_A	C103_A	C104_A	C115_A	C126_A	C127_A	A7-1_A	A8-1_A	A101_A	A120_A	A121_A	A122_A	A123_A	D14-1_A	D15-1_A	D16-1_A	D17-1_A	D102_A	D105_A	D117_A	D127_A	D135_A	D147_A	D148_A	D154_A	D155_A	D173_A	D176_A	D179_A	D182_A	D188_A	D191_A	D194_A
1	0	A	610.0	89.25483391999995	5.4275549053937885E-5	28.0178514522438	27.018512172212592	1.0369872061667031	100.0	3.0	258.0	14586.0	0.42295081967213116	26.631376058369824	13.0	2.0	0.21705426356589147	118.0	9833.0	120.0	0.002673140780583134	14.035668847618199	0.5009545029368823	0.0	14.035668847618199	1.0	0.0	0.07142857142857142	-1.0	90.0	8.06225774829855	14.142135623730951	6.082762530298219	2.324952774876386	1.0	83.33050847457628	1.440048815214075
2	20	B	1127.0	127.15432883999989	2.573688299236903E-4	40.311288741492746	33.37663853655727	1.2077695810301563	127.0	5.0	186.0	16543.0	0.1650399290150843	11.313708498984761	5.656854249492381	1.0	0.1881720430107527	105.0	11455.0	131.0	5.845675549589288E-4	24.020824298928627	0.5958833133063244	4.47213595499958	23.08679276123039	3.1622776601683795	0.2222222222222222	0.1492371097349751	35.09581678702611	26.96571443287013	7.615773105863909	13.341664064126334	5.0990195135927845	2.616515592568454	1.4142135623730951	109.0952380952381	1.2007856831078132
2	21	B	920.0	110.56854239999991	5.199410545419757E-5	36.40054944640259	30.083217912982647	1.2099952056888719	126.0	3.0	222.0	28232.0	0.24130434782608695	17.974258578236164	8.94427190999916	2.0	0.3963963963963964	113.0	8432.0	89.0	0.0011038862662131126	21.587033144922902	0.5930414093531303	4.0	20.396078054371138	3.1622776601683795	0.2222222222222222	0.17845765256206245	15.524110996754246	33.95905981967627	7.810249675906654	14.212670403551895	5.0	2.842534080710379	1.4142135623730951	74.61946902654867	1.1927182163187855
2	25	B	705.0	97.1543288399999	1.012734956469155E-4	32.0624390837628	27.073972741361768	1.1842532084247832	119.0	3.0	91.0	5860.0	0.12907801418439716	25.316608518578484	12.529964086141668	1.0	0.46153846153846156	59.0	5748.0	91.0	1.5413225842905276E-4	19.1049731745428	0.5958677418343392	3.1622776601683795	19.235384061671343	3.605551275463989	0.21271781490575853	0.23620751769642942	14.858614447924651	30.113733150982455	5.385164807134504	8.54400374531753	4.123105625617661	2.072225288683357	1.0	97.42372881355932	0.9340640222686152
3	28	B	766.0	100.66904747999993	6.50987427632174E-5	31.827660925679098	29.0	1.0975055491613481	72.0	3.0	159.0	10637.0	0.20757180156657964	26.507593255501106	12.806248474865697	2.0	0.3333333333333333	85.0	7583.0	115.0	8.761969885039559E-4	17.69180601295413	0.555862589282522	2.23606797749979	17.029386365926403	2.0	0.1514456332038457	0.14285714285714285	20.92450174492116	47.48955292199915	6.082762530298219	11.180339887498949	5.0990195135927845	2.1926450482675732	1.0	89.21176470588236	1.289067651325333
3	30	B	798.0	102.4264067999999	8.076258811236803E-5	32.89376840679705	29.154759474226502	1.1282469483542104	115.0	4.0	97.0	8638.0	0.12155388471177944	19.701823686028	9.219544457292887	1.0	0.5360824742268041	74.0	12350.0	221.0	4.483523415905357E-4	24.73863375370596	0.7520766075739154	9.0	22.561028345356956	7.0710678118654755	0.5625	0.43852900965351466	17.354024636261325	25.484126990417302	6.082762530298219	10.770329614269007	4.47213595499958	2.408318915758459	2.23606797749979	166.8918918918919	1.3242105263157895
3	37	B	1013.0	115.98275595999989	5.811973295858311E-5	38.07886552931954	31.78049716414141	1.1981834435329324	144.0	3.0	99.0	7294.0	0.09772951628825272	19.31778487535044	9.486832980505138	1.0	0.31313131313131315	203.0	12185.0	83.0	0.002342899225831082	25.96150997149434	0.6817826532018079	7.280109889280518	24.041630560342615	5.385164807134504	0.37054783696827226	0.2929143502255349	4.0567378612948914	9.912751446723831	10.44030650891055	19.1049731745428	9.055385138137417	2.1097913432837667	2.0	60.02463054187192	1.3827656955272876
4	38	B	896.0	111.63961019999988	2.0774532835777428E-4	35.4682957019364	31.016124838541646	1.143543749793731	84.0	4.0	85.0	9075.0	0.09486607142857142	18.0	9.0	1.0	0.3058823529411765	165.0	14607.0	143.0	0.0043022932523180775	20.223748416156685	0.5701922806246528	5.0	21.095023109728988	6.4031242374328485	0.3333333333333333	0.4268749491621899	75.51023740611555	73.72032679786948	13.0	23.323807579381203	6.708203932499369	3.476907949441413	1.4142135623730951	88.52727272727273	1.6153214212363936
4	41	B	794.0	103.15432883999989	6.973415187082116E-5	32.7566787083184	29.614185789921695	1.1061144459850778	101.0	3.0	171.0	11091.0	0.21536523929471033	25.31761739985952	12.206555615733702	1.0	0.2631578947368421	70.0	11583.0	170.0	0.0024077872249233154	18.0	0.5495062597853972	3.605551275463989	18.0	3.605551275463989	0.25	0.25	66.92958775017534	66.92958775017534	6.708203932499369	11.704699910719626	4.123105625617661	2.8388067087090953	0.0	165.47142857142856	1.0273676940343608
4	42	B	837.0	105.98275595999986	6.78997478527969E-5	33.06055050963308	30.066592756745816	1.0995775536360213	109.0	3.0	169.0	10310.0	0.2019115890083632	31.411982305260345	14.560219778561036	2.0	0.33727810650887574	107.0	10922.0	169.0	0.003602927899571724	22.02271554554524	0.6661327535707043	6.324555320336759	19.235384061671343	5.0	0.3772913389522725	0.31622776601683794	21.801409486351815	56.49656301758577	8.602325267042627	16.278820596099706	4.242640687119285	3.8369548110737797	3.605551275463989	102.07476635514018	1.6556491485075995
4	43	B	965.0	112.5685423999999	5.317403723822015E-5	36.069377593742864	32.526911934581186	1.1089087604223347	123.0	4.0	88.0	9591.0	0.09119170984455958	8.576491222541474	4.0	1.0	0.375	76.0	10361.0	190.0	3.473120244229494E-4	21.213203435596427	0.5881222480333674	2.8284271247461903	19.79898987322333	1.4142135623730951	0.16666666666666669	0.08333333333333334	2.2906100426385194	2.2906100426385194	5.830951894845301	10.0	4.242640687119285	2.3570226039551585	1.4142135623730951	136.32894736842104	1.3936878679664126
4	46	B	798.0	102.32590171999989	4.891576618420239E-5	32.55764119219941	29.732137494637012	1.0950319733343106	115.0	3.0	175.0	11002.0	0.21929824561403508	60.92553131314628	23.430749027719962	4.0	0.3485714285714286	81.0	10227.0	170.0	2.5430553942134735E-4	19.849433241279208	0.6096704956019663	3.605551275463989	19.849433241279208	3.605551275463989	0.2166365803419133	0.2166365803419133	8.820379552021066	8.820379552021066	5.385164807134504	9.848857801796104	5.385164807134504	1.8288869801622232	0.0	126.25925925925925	1.3464359049574657
4	48	B	762.0	101.4974745999999	1.322498977888239E-4	32.55764119219941	28.42534080710379	1.145373820252066	125.0	3.0	85.0	4516.0	0.1115485564304462	28.127555227089275	13.341664064126334	1.0	0.43529411764705883	59.0	10538.0	253.0	1.5413225842638226E-4	21.400934559032695	0.6573244797648367	5.385164807134504	22.67156809750927	6.4031242374328485	0.33333333333333337	0.37600440202852353	20.709037591649036	3.8506388239107423	5.385164807134504	8.54400374531753	4.123105625617661	2.072225288683357	2.0	178.61016949152543	1.4164926931106472
4	51	B	865.0	106.56854239999991	5.0327271771547454E-5	34.88552708502482	29.5296461204668	1.1813730155352553	90.0	3.0	120.0	8239.0	0.13872832369942195	19.177761764983515	9.219544457292887	2.0	0.425	81.0	14707.0	231.0	4.190424286335988E-4	19.697715603592208	0.5646386123272242	3.0	20.615528128088304	4.0	0.16666666666666666	0.2222222222222222	28.072486935852965	28.072486935852965	6.708203932499369	10.44030650891055	5.385164807134504	1.9387162478442206	1.0	181.5679012345679	1.2722513089005236
5	53	A	769.0	102.08326103999991	1.8000151196014252E-4	33.95585369269929	26.68332812825267	1.272549418479263	110.0	3.0	462.0	11248.0	0.6007802340702211	0.0	0.0	0.0	0.0	106.0	10697.0	146.0	0.0013842118151734656	21.93171219946131	0.6458889945145675	5.830951894845301	24.166091947189145	7.810249675906654	0.41972110157675935	0.5	45.795723552739275	36.9539089925476	8.94427190999916	15.231546211727817	4.47213595499958	3.4058772731852804	2.23606797749979	100.91509433962264	1.4467607740487987
5	54	B	788.0	100.66904747999993	4.593842794985946E-5	33.13608305156178	29.068883707497267	1.1399159109441663	128.0	3.0	75.0	8328.0	0.09517766497461928	36.578450012328844	16.0312195418814	2.0	0.6	210.0	16970.0	137.0	0.002530674397977655	17.46424919657298	0.5270462766947298	3.0	18.24828759089466	2.23606797749979	0.21428571428571427	0.1514456332038457	86.63353933657021	60.06848815949222	12.649110640673518	23.40939982143925	6.324555320336759	3.7013511046643495	1.4142135623730951	80.80952380952381	1.695344725987036
5	56	B	1050.0	119.74011527999987	7.3246273480909E-5	38.600518131237564	32.28002478313795	1.195801998002221	79.0	5.0	166.0	16177.0	0.1580952380952381	29.963169253295916	13.601470508735444	2.0	0.37349397590361444	93.0	13393.0	196.0	3.3814798821431427E-4	21.470910553583888	0.5562337396763724	5.0	22.360679774997898	5.0990195135927845	0.3125	0.295378269592824	75.25643716352927	63.946504689509055	6.082762530298219	11.704699910719626	5.385164807134504	2.17350820818199	1.0	144.01075268817203	1.3610094825655195
5	57	N	723.0	97.49747459999993	4.6156050207557794E-5	31.953090617340916	27.51363298439521	1.1613548321831442	132.0	5.0	-1.0	-1.0	-1.0	-1.0	-1.0	-1.0	-1.0	69.0	11494.0	211.0	6.357478677753508E-4	20.248456731316587	0.633693215276264	5.385164807134504	19.4164878389476	5.0990195135927845	0.3866323008783335	0.3561309707013459	46.39718102729637	56.88865803962797	5.656854249492381	9.433981132056603	4.47213595499958	2.1095023109728985	1.0	166.57971014492753	1.266660866539064
5	58	B	687.0	95.49747459999995	9.40871417263686E-5	31.575306807693888	26.476404589747453	1.1925828788672046	147.0	3.0	154.0	11272.0	0.22416302765647744	62.055071854874306	22.02271554554524	2.0	0.4090909090909091	106.0	12018.0	160.0	6.589257058001632E-4	18.027756377319946	0.570944772987199	3.1622776601683795	18.973665961010276	3.605551275463989	0.25	0.27653315937748607	60.255118703057775	45.0	7.211102550927978	13.892443989449804	4.47213595499958	3.106444913401813	1.0	113.37735849056604	1.4112165085704775
5	59	B	903.0	109.15432883999989	5.128388857993805E-5	35.77708763999664	30.4138126514911	1.1763433953500924	151.0	3.0	136.0	9468.0	0.150609080841639	53.73023642795774	21.840329667841555	2.0	0.36764705882352944	91.0	14029.0	234.0	6.530179291140762E-4	18.439088914585774	0.5153882032022076	4.47213595499958	19.1049731745428	5.385164807134504	0.3028912664076914	0.362245385694578	90.0	85.23635830927383	6.082762530298219	10.44030650891055	5.385164807134504	1.9387162478442206	1.0	154.16483516483515	1.5178558699836056
5	62	B	683.0	94.91168815999994	8.236939276040753E-5	31.38470965295043	26.0	1.2071042174211704	122.0	3.0	146.0	6194.0	0.21376281112737922	24.166091947189145	12.083045973594572	1.0	0.1506849315068493	92.0	9403.0	140.0	3.4089806649469193E-4	17.0	0.5416650396955912	2.23606797749979	16.1245154965971	2.0	0.1514456332038457	0.15384615384615385	40.23635830927384	66.80140948635182	5.656854249492381	10.816653826391969	5.0	2.1633307652783937	1.0	102.20652173913044	1.369775603530788
5	64	B	790.0	103.1543288399999	9.131475158168982E-5	33.24154027718932	29.0	1.1462600095582525	139.0	4.0	113.0	13869.0	0.14303797468354432	20.920811380715318	9.486832980505138	1.0	0.48672566371681414	88.0	12888.0	205.0	0.001480904027523946	18.867962264113206	0.567601925385527	4.47213595499958	18.35755975068582	5.0	0.35691530512412484	0.36760731104690386	71.56505117707799	81.86989764584402	7.615773105863909	12.083045973594572	4.47213595499958	2.701851217221259	1.0	146.45454545454547	1.3997517070142766
5	67	B	886.0	107.49747459999989	5.324589530817051E-5	34.92849839314596	29.832867780352597	1.1708059262123387	87.0	3.0	147.0	10375.0	0.16591422121896163	23.687697849612057	11.40175425099138	2.0	0.2925170068027211	102.0	10256.0	158.0	5.164104367190123E-4	18.027756377319946	0.5161331636534808	3.1622776601683795	19.026297590440446	3.605551275463989	0.21271781490575853	0.22803508501982758	84.80557109226518	69.55045238920741	6.4031242374328485	11.40175425099138	5.0	2.2803508501982757	1.0	100.54901960784314	1.5713728549141965
6	71	B	672.0	94.08326103999994	7.024188309234763E-5	31.016124838541646	26.019223662515376	1.1920465130258695	112.0	4.0	162.0	12132.0	0.24107142857142858	61.40874940602527	25.079872407968907	2.0	0.42592592592592593	201.0	11116.0	32.0	0.0021924583035427894	17.26267650163207	0.5565710285051763	3.605551275463989	27.0	12.0	0.25	0.75	59.886266849017574	3.5763343749973444	12.36931687685298	20.615528128088304	5.385164807134504	3.8282074674438826	10.44030650891055	55.30348258706468	0.5786254048218784
6	72	B	628.0	91.25483391999997	1.1422927630613343E-4	29.068883707497267	25.495097567963924	1.140175425099138	141.0	3.0	91.0	7155.0	0.1449044585987261	14.142135623730951	7.0710678118654755	1.0	0.37362637362637363	61.0	4775.0	84.0	8.531710239427428E-4	20.615528128088304	0.7091957274840682	7.280109889280518	20.518284528683193	6.708203932499369	0.5352443241048769	0.4685212856658182	34.765197236576796	24.145541960421667	5.830951894845301	9.219544457292887	3.605551275463989	2.5570415597837943	1.4142135623730951	78.27868852459017	1.0730890052356021
6	74	B	668.0	93.49747459999993	1.17410681823053E-4	31.38470965295043	25.632011235952593	1.2244341407329304	157.0	3.0	51.0	5424.0	0.07634730538922156	61.29892281294789	22.20360331117452	1.0	1.1372549019607843	139.0	8497.0	94.0	0.002026363189378364	21.540659228538015	0.6863424727114852	5.385164807134504	21.840329667841555	6.0	0.362245385694578	0.4	0.0	21.801409486351815	8.06225774829855	15.231546211727817	6.708203932499369	2.270584848790187	2.23606797749979	61.1294964028777	1.5377191950100035
6	81	B	679.0	94.66904747999996	1.0245745736169517E-4	31.38470965295043	26.419689627245813	1.1879287794730315	154.0	3.0	93.0	10259.0	0.13696612665684832	42.22691645593642	18.35755975068582	2.0	0.5376344086021505	138.0	10701.0	80.0	0.004799158612876691	19.697715603592208	0.6276214061371905	4.0	18.973665961010276	4.47213595499958	0.26666666666666666	0.31234752377721214	29.744881296942225	56.309932474020215	10.04987562112089	18.681541692269406	4.123105625617661	4.530939390976874	2.0	77.54347826086956	1.0316792823100644
6	87	B	704.0	95.84062035999992	5.7968750426385004E-5	29.5296461204668	28.653097563788805	1.030591755558944	117.0	3.0	136.0	13059.0	0.19318181818181818	41.56026286061298	18.867962264113206	2.0	0.39705882352941174	144.0	9022.0	82.0	0.001473277745786978	19.849433241279208	0.6721866276454189	6.324555320336759	20.615528128088304	9.0	0.4	0.6	43.26429541107162	61.69924423399363	8.246211251235321	15.652475842498529	6.708203932499369	2.3333333333333335	3.605551275463989	62.65277777777778	1.3088007093770782
7	92	B	769.0	101.74011527999991	6.728277076437735E-5	32.449961479175904	28.30194339616981	1.1465630124738169	92.0	3.0	105.0	9035.0	0.13654096228868662	26.668250487558524	12.727922061357855	1.0	0.6095238095238096	119.0	11992.0	144.0	0.0024395919071419176	20.518284528683193	0.6323053585703139	5.0990195135927845	20.518284528683193	5.0990195135927845	0.3561309707013459	0.3561309707013459	43.99491399474582	43.99491399474582	10.770329614269007	18.384776310850235	5.385164807134504	3.4139672543527864	0.0	100.77310924369748	1.42895263509006
7	97	A	850.0	106.56854239999988	5.8264578826568846E-5	34.48187929913333	30.364452901377952	1.135600216843312	114.0	3.0	269.0	12564.0	0.3164705882352941	54.97540347701659	22.360679774997898	1.0	0.34572490706319703	134.0	9275.0	67.0	0.0037171540454458162	18.788294228055936	0.5448744270886697	3.0	20.024984394500787	5.656854249492381	0.2	0.3474977942104555	72.64597536373867	62.35402463626133	11.0	18.681541692269406	4.123105625617661	4.530939390976874	4.123105625617661	69.21641791044776	0.9679784366576819
7	101	B	1036.0	118.81118307999988	6.0749431490796866E-5	38.07886552931954	33.24154027718932	1.1455204906810423	116.0	3.0	94.0	7915.0	0.09073359073359073	6.324555320336759	3.1622776601683795	1.0	0.26595744680851063	168.0	15097.0	128.0	0.0014957665016102637	21.93171219946131	0.5759549790834648	2.23606797749979	19.313207915827967	1.0	0.11901388973144479	0.058823529411764705	4.184916125118416	67.61986494804043	9.219544457292887	16.76305461424021	6.324555320336759	2.650471656139714	2.8284271247461903	89.86309523809524	1.4243889514473074
7	106	B	1025.0	118.56854239999986	1.541443324170674E-4	39.408120990476064	32.449961479175904	1.2144273581269247	128.0	6.0	101.0	8776.0	0.09853658536585366	14.422205101855956	7.211102550927978	1.0	0.36633663366336633	138.0	12008.0	136.0	0.0031249985340234955	21.02379604162864	0.5334889234305171	4.242640687119285	21.2602916254693	5.385164807134504	0.2606233456578416	0.33333333333333337	79.5085229876684	77.29288649868342	9.433981132056603	18.867962264113206	4.47213595499958	4.219004621945797	2.23606797749979	87.01449275362319	1.5629580279813458
7	108	A	788.0	101.49747459999995	1.0349633439924592E-4	32.0624390837628	30.066592756745816	1.066380861415339	92.0	3.0	199.0	9196.0	0.25253807106598986	64.97756475330912	26.076809620810597	1.0	0.21608040201005024	102.0	6157.0	76.0	0.0020157479803787426	22.090722034374522	0.6889906902173829	6.082762530298219	21.02379604162864	5.0	0.3736611319222725	0.3125	5.885987833028253	3.5763343749973515	8.48528137423857	15.264337522473747	4.47213595499958	3.413209633175202	1.4142135623730951	60.36274509803921	1.2590547344485952
8	113	B	723.0	96.66904747999992	6.585422009309243E-5	31.575306807693888	26.68332812825267	1.183334652106666	134.0	3.0	159.0	7135.0	0.21991701244813278	60.8897698811348	23.08679276123039	1.0	0.31446540880503143	195.0	11313.0	95.0	0.006283354059093999	16.278820596099706	0.5155554210524118	0.0	18.027756377319946	2.8284271247461903	0.0	0.22222222222222224	-1.0	55.61965527615513	11.40175425099138	21.095023109728988	7.211102550927978	2.9253533645856034	2.8284271247461903	58.01538461538462	1.637496685229382
8	121	B	920.0	110.5685423999999	2.8916869992133163E-5	36.124783736376884	30.4138126514911	1.1877755725770802	93.0	3.0	114.0	7776.0	0.12391304347826088	0.0	0.0	0.0	0.22807017543859648	107.0	10139.0	140.0	6.823147651090227E-4	24.08318915758459	0.6666666666666667	6.708203932499369	21.400934559032695	5.0	0.3946002313234923	0.3125	22.833654177917552	49.39870535499554	7.280109889280518	13.0	6.324555320336759	2.0554804791094465	3.1622776601683795	94.75700934579439	1.4774632606765954
8	126	B	1090.0	120.46803731999987	9.010864685744846E-5	38.01315561749642	34.0147027033899	1.117550723549556	128.0	3.0	81.0	8191.0	0.07431192660550459	18.71911199779093	8.06225774829855	3.0	0.5802469135802469	123.0	6547.0	73.0	5.381940897808297E-4	23.345235059857504	0.6141356769947383	8.06225774829855	23.345235059857504	8.06225774829855	0.44516371337668237	0.44516371337668237	69.22774531795417	69.22774531795417	7.0710678118654755	13.341664064126334	6.082762530298219	2.193356061110647	0.0	53.22764227642276	1.371467847869253
8	127	A	875.0	107.74011527999991	6.009611508557419E-5	36.359317925395686	29.154759474226502	1.247114316190404	146.0	3.0	230.0	11682.0	0.26285714285714284	34.69276912699663	16.64331697709324	2.0	0.23043478260869565	132.0	8209.0	103.0	0.007706210627575941	21.400934559032695	0.5885956002514807	4.47213595499958	21.93171219946131	6.082762530298219	0.2701716134791496	0.40196026221723297	32.47119229084848	49.57392125990086	12.206555615733702	19.209372712298546	6.4031242374328485	3.0	2.23606797749979	62.18939393939394	1.6562309660129126
8	130	B	703.0	95.84062035999993	1.6018912299884368E-4	30.886890422961002	26.419689627245813	1.1690860437326374	101.0	3.0	103.0	4919.0	0.1465149359886202	7.211102550927978	3.605551275463989	1.0	0.1941747572815534	106.0	7198.0	85.0	9.1076718738976E-4	17.88854381999832	0.5791629903507591	3.1622776601683795	16.1245154965971	1.4142135623730951	0.2	0.09090909090909091	11.309932474020215	15.255118703057775	7.211102550927978	13.45362404707371	4.242640687119285	3.1710495984067415	2.0	67.90566037735849	1.251736593498194
8	131	B	879.0	107.7401152799999	3.4920730775625334E-5	36.05551275463989	30.23243291566195	1.192610361700705	121.0	3.0	68.0	4686.0	0.07736063708759955	26.68332812825267	13.341664064126334	1.0	0.3088235294117647	119.0	5514.0	68.0	0.0017717128721678218	22.825424421026653	0.6330633702633811	5.0990195135927845	22.825424421026653	5.0990195135927845	0.295378269592824	0.295378269592824	22.38013505195957	22.38013505195957	7.615773105863909	14.142135623730951	7.0710678118654755	2.0	0.0	46.33613445378151	1.4675371780921291
8	133	A	970.0	113.15432883999988	3.247680800470356E-5	36.6742416417845	32.55764119219941	1.1264403777068284	110.0	3.0	247.0	8297.0	0.25463917525773194	26.832815729997478	13.416407864998739	1.0	0.1214574898785425	298.0	11922.0	70.0	0.0031983396656805074	20.615528128088304	0.5621255465743611	2.23606797749979	25.079872407968907	7.280109889280518	0.125	0.41084036914256306	17.10272896905238	25.407718108948472	14.317821063276353	25.0	7.280109889280518	3.434014098717226	5.830951894845301	40.006711409395976	1.7497064250964602
8	134	A	955.0	112.56854239999988	4.531806878255286E-5	36.345563690772494	32.2490309931942	1.1270280864700346	122.0	3.0	405.0	9203.0	0.42408376963350786	0.0	0.0	0.0	0.0	178.0	9493.0	78.0	0.006338722301245282	22.0	0.605300833608626	4.47213595499958	20.223748416156685	2.23606797749979	0.2701716134791496	0.125	32.905242922987895	20.22485943116808	11.704699910719626	21.213203435596427	6.082762530298219	3.487429162314579	3.605551275463989	53.331460674157306	1.4625513536289898
9	136	N	751.0	101.25483391999991	9.216605892471565E-5	31.622776601683793	28.844410203711913	1.0963225241337866	113.0	4.0	-1.0	-1.0	-1.0	-1.0	-1.0	-1.0	-1.0	254.0	12750.0	76.0	0.004840109837300088	16.64331697709324	0.5263078946776307	1.0	18.601075237738275	2.8284271247461903	0.07142857142857142	0.19026059766179765	34.695153531233984	10.30484646876603	12.806248474865697	22.825424421026653	9.433981132056603	2.419490149653365	2.23606797749979	50.196850393700785	1.5140392156862745
9	138	B	994.0	114.81118307999989	4.301495788522506E-5	37.73592452822641	31.906112267087632	1.1827177254419823	173.0	3.0	96.0	12917.0	0.096579476861167	12.165525060596439	6.082762530298219	1.0	0.4895833333333333	117.0	9743.0	112.0	0.001219336947441045	25.0	0.6624986750039751	6.4031242374328485	27.018512172212592	8.602325267042627	0.3472581680740104	0.46246387142126266	19.33480853782642	22.456938999942125	8.94427190999916	15.0	5.0	3.0	2.23606797749979	83.27350427350427	1.3449656163399364
9	141	A	796.0	102.91168815999988	5.780065621482014E-5	33.12099032335839	29.068883707497267	1.1393967053098786	138.0	3.0	333.0	14145.0	0.4183417085427136	63.33944253375146	25.495097567963924	3.0	0.15615615615615616	178.0	11342.0	86.0	0.0044877515908299135	18.601075237738275	0.5616098750712768	3.0	21.633307652783937	5.0	0.2	0.30485538042484617	61.92751306414705	25.057615418303026	12.041594578792296	20.0	7.211102550927978	2.773500981126146	3.1622776601683795	63.71910112359551	1.349673778874978
9	142	B	666.0	93.84062035999995	6.941486235457703E-5	29.0	27.586228448267445	1.0512491787118998	72.0	3.0	55.0	5012.0	0.08258258258258258	51.44109021336746	22.80350850198276	2.0	0.6	70.0	4871.0	87.0	0.0016267095940937846	16.64331697709324	0.5739074819687324	4.123105625617661	15.652475842498529	5.0	0.3090398323477543	0.35179877236514595	56.30993247402021	79.14358665193775	5.830951894845301	10.44030650891055	4.123105625617661	2.5321462647095156	2.0	69.58571428571429	1.2502566208170807
9	154	B	819.0	104.42640679999992	1.52698211501781E-4	32.01562118716424	30.610455730027933	1.0459047545560678	125.0	4.0	128.0	12709.0	0.1562881562881563	43.46305771128666	20.223748416156685	3.0	0.4921875	109.0	7264.0	96.0	0.002497797386678496	21.633307652783937	0.6757110076457676	5.385164807134504	20.248456731316587	4.123105625617661	0.33333333333333337	0.26559258100921596	18.004161605913374	25.76932762433872	10.63014581273465	16.278820596099706	4.242640687119285	3.8369548110737797	1.4142135623730951	66.64220183486239	1.4405286343612334
9	155	A	687.0	95.84062035999992	1.1289545508945162E-4	30.14962686336267	27.073972741361768	1.1136018770271614	116.0	6.0	185.0	7927.0	0.2692867540029112	21.673393078908102	8.602325267042627	1.0	0.1945945945945946	198.0	7575.0	47.0	0.003515517457050133	18.0	0.5970223141259935	3.605551275463989	19.1049731745428	5.656854249492381	0.22803508501982758	0.36363636363636365	37.50414236027012	48.81407483429035	12.529964086141668	21.213203435596427	5.656854249492381	3.75	2.23606797749979	38.25757575757576	1.2285148514851485
9	157	B	847.0	105.74011527999988	3.762888618604757E-5	34.0	29.5296461204668	1.1513852845136139	156.0	3.0	109.0	6359.0	0.12868949232585597	15.231546211727817	7.615773105863909	1.0	0.1743119266055046	222.0	10309.0	55.0	0.00427543752260403	20.591260281974	0.6056253024110001	3.605551275463989	26.419689627245813	9.433981132056603	0.2166365803419133	0.5668329903853248	5.617580590126831	3.93289627223054	14.7648230602334	25.0	6.4031242374328485	3.904344047215152	5.830951894845301	46.43693693693694	1.184401978853429
9	158	B	874.0	107.1543288399999	8.234647909798083E-5	34.0147027033899	31.016124838541646	1.0966780305553234	95.0	3.0	98.0	8513.0	0.11212814645308924	22.468935851116804	11.045361017187261	2.0	0.5	109.0	9551.0	116.0	0.001804539925629552	17.46424919657298	0.5134323633183627	3.0	17.46424919657298	3.0	0.1875	0.1875	86.6335393365702	86.6335393365702	8.06225774829855	13.152946437965905	6.082762530298219	2.1623310744832014	0.0	87.62385321100918	1.3238404355564861
10	160	B	671.0	93.49747459999992	9.714374795258328E-5	30.59411708155671	26.68332812825267	1.1465630124738169	80.0	3.0	106.0	9055.0	0.15797317436661698	20.57076657157208	9.055385138137417	2.0	0.5377358490566038	78.0	7250.0	120.0	8.844343218922661E-4	18.973665961010276	0.6201736729460423	4.242640687119285	19.924858845171276	5.0	0.315352998736582	0.36760731104690386	33.69006752597977	25.55996517182382	6.708203932499369	12.083045973594572	4.47213595499958	2.701851217221259	1.0	92.94871794871794	1.2910344827586209
10	161	B	1351.0	135.05382375999986	4.817669734907599E-5	42.44997055358225	38.3275357934736	1.1075580434474634	81.0	3.0	201.0	11614.0	0.14877868245743894	0.0	0.0	0.0	0.1044776119402985	242.0	15061.0	79.0	0.0015894442877709147	24.08318915758459	0.5673311157468464	5.0	23.194827009486403	3.605551275463989	0.25	0.17806548535067296	52.815293546766874	49.63546342690264	13.152946437965905	21.540659228538015	8.54400374531753	2.521143467469006	1.4142135623730951	62.235537190082646	1.269371223690326
10	162	B	1117.0	123.88225087999986	4.537962054081823E-5	40.70626487409524	32.64965543462902	1.2467594016603674	104.0	3.0	224.0	15913.0	0.20053715308863027	40.99461931272761	17.804493814764857	1.0	0.3392857142857143	123.0	9802.0	93.0	9.496145238238245E-4	24.413111231467404	0.599738426185191	5.385164807134504	25.553864678361276	5.656854249492381	0.2929143502255349	0.28571428571428575	39.14398641457104	15.945395900922854	8.06225774829855	14.866068747318506	4.47213595499958	3.324154027718932	2.23606797749979	79.6910569105691	1.1670067333197307
10	165	A	426.0	75.01219323999999	2.1086995802845074E-4	23.853720883753127	21.633307652783937	1.1026386379099753	118.0	3.0	256.0	12255.0	0.6009389671361502	40.09186467048143	14.560219778561036	2.0	0.27734375	87.0	3818.0	69.0	0.006409928065020209	13.038404810405298	0.5465983640013921	1.0	17.029386365926403	5.0	0.09090909090909091	0.43852900965351466	34.99202019855866	18.138082155597324	8.94427190999916	14.422205101855956	5.830951894845301	2.473387769603369	4.47213595499958	43.88505747126437	1.572289156626506
10	174	B	675.0	94.08326103999991	1.1140916438009899E-4	31.144823004794873	26.1725046566048	1.1899825184264616	134.0	3.0	64.0	4461.0	0.09481481481481481	10.0	5.0	1.0	0.34375	215.0	14017.0	69.0	0.005110532435511237	16.0312195418814	0.5147314383328917	3.0	18.027756377319946	3.0	0.23076923076923078	0.1875	86.18592516570965	3.814074834290352	11.40175425099138	21.2602916254693	7.810249675906654	2.7221014061885667	4.242640687119285	65.19534883720931	1.0583577084968252
10	175	B	991.0	117.7401152799999	1.7555352029807874E-4	37.05401462729781	32.01562118716424	1.157372971484107	87.0	4.0	96.0	11415.0	0.09687184661957618	19.899494936611664	9.899494936611665	3.0	0.71875	108.0	8739.0	117.0	0.004188778785971304	21.587033144922902	0.5825828418877901	4.47213595499958	24.041630560342615	7.211102550927978	0.2857142857142857	0.45607017003965516	60.422161318738674	53.29714496983688	10.04987562112089	15.811388300841896	6.324555320336759	2.5	2.8284271247461903	80.91666666666667	1.4459320288362512
10	180	B	844.0	104.9116881599999	4.118278294860078E-5	33.12099032335839	30.886890422961002	1.072331654944992	130.0	3.0	156.0	8759.0	0.1848341232227488	26.153830342163694	12.165525060596439	1.0	0.33974358974358976	134.0	8216.0	59.0	9.76953275789815E-4	18.027756377319946	0.5443000405880368	2.8284271247461903	21.02379604162864	4.123105625617661	0.18181818181818182	0.25	73.07248693585296	14.036243467926482	9.486832980505138	17.72004514666935	5.0990195135927845	3.4751867686389284	3.605551275463989	61.3134328358209	0.9622687439143135
11	188	B	785.0	101.49747459999989	5.7808486202937306E-5	32.57299494980466	29.410882339705484	1.1075150542433825	57.0	4.0	116.0	7778.0	0.14777070063694267	26.98040917155209	12.806248474865697	2.0	0.5948275862068966	146.0	10938.0	101.0	0.0014550195835631304	20.396078054371138	0.6261652662213505	5.0990195135927845	23.53720459187964	8.0	0.31323027878410764	0.47058823529411764	29.744881296942225	18.43494882292201	9.055385138137417	16.492422502470642	7.280109889280518	2.2654084558194167	3.1622776601683795	74.91780821917808	1.3481440848418358
11	189	B	744.0	98.91168815999994	3.664332808489044E-5	32.0	28.0	1.1428571428571428	81.0	4.0	145.0	7006.0	0.19489247311827956	27.829403056406328	13.152946437965905	1.0	0.3448275862068966	126.0	10543.0	108.0	0.0013064373351145703	19.026297590440446	0.594571799701264	3.1622776601683795	18.24828759089466	3.605551275463989	0.18864566947613626	0.23620751769642942	18.43494882292201	56.309932474020215	7.810249675906654	15.0	6.4031242374328485	2.342606428329091	2.23606797749979	83.67460317460318	1.2907142179645261
11	190	B	776.0	101.9827559599999	1.0866426556189198E-4	33.06055050963308	28.071337695236398	1.1777333473938199	95.0	4.0	81.0	3252.0	0.10438144329896908	14.0	7.0	1.0	0.2716049382716049	127.0	9362.0	102.0	0.006151545191944378	17.0	0.5142080134160679	1.4142135623730951	19.235384061671343	2.8284271247461903	0.09513029883089882	0.17374889710522776	48.3664606634298	41.63353933657021	9.486832980505138	18.439088914585774	5.0990195135927845	3.616202853397895	3.1622776601683795	73.71653543307086	1.383678701132237
11	192	A	902.0	109.9827559599999	4.9294139688944113E-5	36.71511950137164	30.528675044947494	1.2026437258517055	95.0	4.0	257.0	15349.0	0.28492239467849223	41.402405014524284	17.11724276862369	2.0	0.33073929961089493	109.0	10306.0	122.0	0.0012799339349341353	23.323807579381203	0.6352643787121501	5.0	21.95449840010015	3.605551275463989	0.2808279781508652	0.19999999999999998	7.512144103052748	4.332313983188499	7.615773105863909	13.601470508735444	3.605551275463989	3.772369180073609	1.4142135623730951	94.55045871559633	1.2903163205899475
11	196	B	685.0	95.25483391999992	7.741316311677811E-5	30.805843601498726	26.627053911388696	1.1569377409914174	68.0	4.0	87.0	5547.0	0.12700729927007298	32.45933620094674	15.297058540778355	2.0	0.3563218390804598	89.0	9797.0	124.0	0.002025206593886826	19.79898987322333	0.6427024083268441	5.0990195135927845	19.79898987322333	5.0990195135927845	0.38218767082460553	0.38218767082460553	41.82016988013578	41.82016988013578	7.280109889280518	12.529964086141668	5.385164807134504	2.326755918322392	0.0	110.07865168539325	1.1264672859038483
11	202	B	749.0	98.6690474799999	1.2936466741721836E-4	32.14031735997639	27.16615541441225	1.183101431530692	81.0	3.0	98.0	6805.0	0.1308411214953271	39.88302379089065	18.788294228055936	2.0	0.673469387755102	191.0	17690.0	146.0	0.004914861733788045	19.4164878389476	0.6041162450725054	4.242640687119285	21.095023109728988	5.830951894845301	0.3	0.40430377003132	37.874983651098205	38.08877288097532	13.0	22.47220505424423	7.615773105863909	2.950745084165038	6.324555320336759	92.61780104712042	1.5763708309779536
11	203	B	760.0	100.66904747999992	1.2126002738984693E-4	33.24154027718932	26.870057685088806	1.2371220287940166	59.0	3.0	97.0	10505.0	0.12763157894736843	21.939690451498663	9.848857801796104	1.0	0.4639175257731959	130.0	17075.0	190.0	0.002948978110908327	20.248456731316587	0.609131122158358	6.082762530298219	19.849433241279208	4.123105625617661	0.3736611319222725	0.25	54.462322208025626	30.963756532073518	8.54400374531753	16.1245154965971	5.830951894845301	2.7653315937748606	2.8284271247461903	131.34615384615384	1.4465592972181553
12	208	B	625.0	91.25483391999994	1.1894147698415718E-4	29.732137494637012	24.698178070456937	1.2038190594391056	135.0	3.0	82.0	6575.0	0.1312	19.47050177304967	8.94427190999916	2.0	0.4146341463414634	110.0	5836.0	82.0	0.005918313300087488	15.811388300841896	0.5317945372643963	1.0	15.524174696260024	1.4142135623730951	0.06666666666666667	0.11111111111111112	19.653824058053317	64.6538240580533	8.94427190999916	16.15549442140351	4.47213595499958	3.612478373637688	1.0	53.054545454545455	1.5455791638108294
12	212	B	877.0	108.32590171999989	8.38420616563593E-5	36.069377593742864	29.0	1.243771641163547	107.0	3.0	98.0	5221.0	0.11174458380843785	16.97056274847714	8.48528137423857	1.0	0.3163265306122449	132.0	12298.0	88.0	0.007458135723404044	23.345235059857504	0.6472314361173596	5.830951894845301	29.206163733020468	11.661903789690601	0.31763218935607507	0.6352643787121501	16.326853510565	11.745633425287952	9.219544457292887	16.1245154965971	5.0990195135927845	3.1622776601683795	7.0710678118654755	93.16666666666667	0.9445438282647585
12	214	A	787.0	102.0832610399999	7.956438841715586E-5	33.54101966249684	28.178005607210743	1.1903262470042844	102.0	4.0	491.0	15130.0	0.6238881829733164	29.732137494637012	14.866068747318506	1.0	0.048879837067209775	91.0	8499.0	121.0	6.875556139529765E-4	17.72004514666935	0.528309673497572	3.605551275463989	17.46424919657298	4.47213595499958	0.23620751769642942	0.2857142857142857	84.38241940987317	88.49256424122504	6.324555320336759	12.165525060596439	5.0990195135927845	2.385855756810896	1.0	93.3956043956044	1.2955641840216496
12	215	B	960.0	112.81118307999988	3.6895110705566776E-5	36.89173349139343	31.064449134018133	1.1875869207348648	154.0	3.0	112.0	6607.0	0.11666666666666667	28.830621427371835	14.0	3.0	0.3125	164.0	12709.0	104.0	0.006186507391355337	21.213203435596427	0.5750123788719581	5.0990195135927845	19.924858845171276	5.656854249492381	0.295378269592824	0.3474977942104555	67.61986494804043	78.69006752597979	11.40175425099138	21.02379604162864	4.47213595499958	4.701063709417263	3.1622776601683795	77.4939024390244	1.3420410732551733
12	216	B	1086.0	121.39696951999987	8.073378721075408E-5	38.3275357934736	33.24154027718932	1.1530011989177993	147.0	3.0	139.0	9982.0	0.1279926335174954	14.52622986305051	6.4031242374328485	2.0	0.20863309352517986	100.0	14083.0	174.0	4.5831359055008655E-4	22.02271554554524	0.5745925243984837	5.0	21.095023109728988	5.385164807134504	0.29061909685954823	0.33333333333333337	62.10272896905238	77.17121712854458	6.4031242374328485	12.206555615733702	5.0	2.4413111231467406	1.4142135623730951	140.83	1.235532201945608
12	217	N	912.0	110.3259017199999	4.2450702654304575E-5	36.345563690772494	31.25699921617557	1.162797600607917	109.0	3.0	-1.0	-1.0	-1.0	-1.0	-1.0	-1.0	-1.0	72.0	8517.0	162.0	4.019394673627793E-4	19.235384061671343	0.5292360912414429	5.0990195135927845	19.697715603592208	5.0	0.3333333333333333	0.3333333333333333	88.1523897340054	80.53767779197439	5.385164807134504	9.848857801796104	4.47213595499958	2.2022715545545237	1.0	118.29166666666667	1.3694963015146178
12	219	B	1248.0	129.53910511999985	9.071644650153349E-5	42.42640687119285	36.069377593742864	1.1762444960667349	130.0	4.0	203.0	9600.0	0.16266025641025642	8.246211251235321	4.123105625617661	1.0	0.10837438423645321	102.0	9269.0	121.0	0.0014227186571220572	22.825424421026653	0.5380004130522991	6.4031242374328485	23.706539182259394	7.211102550927978	0.35963528668941347	0.39999999999999997	83.6598082540901	78.69006752597979	8.06225774829855	13.92838827718412	5.385164807134504	2.58643677139299	1.0	90.87254901960785	1.3315352249433596
12	224	B	982.0	114.56854239999988	4.019318598880275E-5	36.6742416417845	31.575306807693888	1.1614848864381633	124.0	4.0	162.0	4892.0	0.164969450101833	0.0	0.0	0.0	0.1111111111111111	360.0	17748.0	52.0	0.002480568143783479	18.439088914585774	0.5027803736117982	1.0	27.784887978899608	11.661903789690601	0.0625	0.700695889271428	77.47119229084849	46.507435758774974	14.7648230602334	25.80697580112788	12.806248474865697	2.015186246915182	12.529964086141668	49.3	1.054766734279919
13	227	B	582.0	87.59797967999995	1.2785018816308273E-4	28.635642126552707	24.331050121192877	1.1769176416109732	112.0	4.0	79.0	8045.0	0.13573883161512026	40.93419603956875	19.72308292331602	1.0	0.5189873417721519	207.0	12108.0	76.0	0.002476464043771033	17.11724276862369	0.5977600464824758	3.1622776601683795	19.235384061671343	5.0	0.22703830459324992	0.35714285714285715	30.52970589993413	12.094757077012105	10.295630140987	20.12461179749811	8.06225774829855	2.4961508830135313	2.23606797749979	58.492753623188406	1.2993062438057483
13	228	B	690.0	95.01219323999996	1.0487906046083677E-4	29.732137494637012	27.586228448267445	1.0777891421581531	84.0	3.0	62.0	4460.0	0.08985507246376812	23.13503880647142	10.816653826391969	2.0	0.5806451612903226	62.0	6307.0	120.0	2.4424788714940874E-4	17.029386365926403	0.5727602453405212	3.0	18.439088914585774	4.123105625617661	0.2	0.26559258100921596	47.72631099390627	33.69006752597979	5.385164807134504	8.94427190999916	3.605551275463989	2.4806946917841692	1.4142135623730951	101.7258064516129	1.17964166798795
13	231	B	825.0	103.7401152799999	7.193390260080911E-5	33.95585369269929	29.832867780352597	1.1382028017789836	81.0	4.0	102.0	11686.0	0.12363636363636364	33.13536533920517	15.811388300841896	2.0	0.5196078431372549	89.0	9683.0	138.0	7.769684378860216E-4	18.439088914585774	0.5430312275892002	1.0	17.46424919657298	0.0	0.0625	0.0	13.240519915187207	-1.0	5.830951894845301	10.816653826391969	5.0	2.1633307652783937	1.0	108.79775280898876	1.2684085510688836
13	232	B	496.0	80.76955255999997	1.8157434480376697E-4	25.612496949731394	22.80350850198276	1.1231822922119372	115.0	4.0	60.0	5392.0	0.12096774193548387	24.410911455645277	12.041594578792296	2.0	0.6	60.0	7550.0	162.0	2.3882781986827323E-4	14.212670403551895	0.5549115508513881	3.1622776601683795	16.401219466856727	5.0	0.25	0.4166666666666667	69.77514056883192	51.34019174590992	5.385164807134504	9.055385138137417	4.0	2.2638462845343543	2.23606797749979	125.83333333333333	1.2874172185430464
13	233	B	953.0	112.6690474799999	1.070583435294675E-4	37.656340767525464	30.4138126514911	1.2381328575613253	78.0	4.0	73.0	7250.0	0.07660020986358866	19.31778487535044	9.486832980505138	1.0	0.6438356164383562	121.0	9535.0	84.0	0.00451964418786582	21.18962010041709	0.562710546710658	4.47213595499958	22.360679774997898	7.280109889280518	0.25	0.434294945450817	51.54629078329404	62.16594605944917	10.44030650891055	18.027756377319946	5.385164807134504	3.347670317059931	3.0	78.80165289256199	1.0659674882013632
13	238	N	846.0	107.4974745999999	9.561434589472067E-5	34.0	30.0	1.1333333333333333	125.0	5.0	-1.0	-1.0	-1.0	-1.0	-1.0	-1.0	-1.0	132.0	12499.0	125.0	0.005184418644178345	18.24828759089466	0.5367143409086664	3.1622776601683795	20.396078054371138	5.0	0.2	0.30485538042484617	71.56505117707799	53.13010235415598	11.40175425099138	20.248456731316587	7.280109889280518	2.781339435704275	2.23606797749979	94.68939393939394	1.320105608448676
13	241	B	937.0	111.74011527999988	1.2779459385702833E-4	37.013511046643494	30.610455730027933	1.2091786993662548	133.0	3.0	103.0	10932.0	0.10992529348986126	74.45924573412653	30.805843601498726	3.0	0.6504854368932039	386.0	23063.0	100.0	0.0031016456218146923	19.697715603592208	0.5321763606475928	4.242640687119285	20.615528128088304	4.123105625617661	0.3	0.2831760569774271	85.60129464500446	63.434948822922024	13.892443989449804	25.80697580112788	10.0	2.580697580112788	2.23606797749979	59.748704663212436	1.673676451459047
14	248	B	552.0	85.01219323999996	2.0856948640497413E-4	28.653097563788805	23.323807579381203	1.2284914230350117	74.0	4.0	54.0	4687.0	0.09782608695652174	29.824838050154128	14.035668847618199	2.0	0.6851851851851852	115.0	8663.0	53.0	0.0018486816196979833	15.811388300841896	0.5518212565200631	2.23606797749979	20.615528128088304	7.0710678118654755	0.17845765256206242	0.5	35.134193056915635	20.170653411850395	8.246211251235321	14.142135623730951	6.082762530298219	2.324952774876386	6.082762530298219	75.33043478260869	0.7035668936857902
14	249	A	833.0	105.15432883999989	4.088310389203763E-5	34.66987164671943	29.68164415931166	1.1680576541054877	95.0	4.0	262.0	11168.0	0.31452581032412963	25.109326345123655	11.661903789690601	2.0	0.1450381679389313	170.0	10255.0	78.0	0.0015189260726891606	24.08318915758459	0.69464315884952	6.708203932499369	22.67156809750927	7.0	0.4052574202187244	0.4666666666666667	29.744881296942225	56.309932474020215	10.198039027185569	18.027756377319946	7.280109889280518	2.476302782718243	3.1622776601683795	60.3235294117647	1.2930277913213069
14	252	B	726.0	97.49747459999995	5.573158393567725E-5	30.528675044947494	28.30194339616981	1.0786776942349137	85.0	3.0	63.0	4528.0	0.08677685950413223	12.19012549796275	5.830951894845301	2.0	0.6825396825396826	159.0	10384.0	83.0	0.0023180304159971005	16.55294535724685	0.5422097530559672	2.23606797749979	16.401219466856727	2.0	0.15617376188860607	0.14285714285714285	58.17255342332689	58.392497753751094	10.295630140987	17.204650534085253	7.211102550927978	2.385855756810896	2.23606797749979	65.30817610062893	1.2708975346687212
14	255	B	933.0	112.3259017199999	6.0300316131367105E-5	37.8549864614954	29.614185789921695	1.2782720663006786	153.0	3.0	159.0	16365.0	0.17041800643086816	32.99614913893882	15.231546211727817	2.0	0.37735849056603776	86.0	12003.0	165.0	3.6613551053945616E-4	19.6468827043885	0.5190038232974283	1.0	19.924858845171276	2.0	0.06666666666666667	0.13333333333333333	77.47119229084849	77.47119229084849	5.385164807134504	10.295630140987	4.47213595499958	2.3021728866442674	1.0	139.56976744186048	1.1822044488877779
14	257	B	823.0	103.74011527999991	4.096821169951685E-5	34.058772731852805	28.42534080710379	1.1981834435329324	110.0	3.0	199.0	12477.0	0.24179829890643986	73.48298484721448	27.018512172212592	2.0	0.36180904522613067	252.0	16828.0	44.0	0.004427892243964807	17.69180601295413	0.5194493105269238	2.23606797749979	28.42534080710379	11.40175425099138	0.1514456332038457	0.6627135046075259	76.32869286780416	2.361374658175613	13.601470508735444	25.238858928247925	8.06225774829855	3.130495168499706	12.041594578792296	66.77777777777777	0.658901830282862
14	264	B	796.0	103.15432883999992	9.259608554475853E-5	33.12099032335839	29.5296461204668	1.1216182607891956	134.0	3.0	130.0	14509.0	0.16331658291457288	32.68774029907347	14.317821063276353	2.0	0.4	76.0	12945.0	228.0	7.937767354367694E-4	17.0	0.5132696768432932	1.0	17.46424919657298	2.23606797749979	0.058823529411764705	0.14285714285714285	29.744881296942197	56.3099324740202	5.385164807134504	10.44030650891055	4.123105625617661	2.5321462647095156	1.4142135623730951	170.32894736842104	1.3385863267670917
15	268	A	964.0	112.5685423999999	3.1863714466095935E-5	37.0	32.01562118716424	1.155685837975685	119.0	3.0	665.0	17597.0	0.6898340248962656	33.1058907144937	16.55294535724685	1.0	0.03458646616541353	112.0	12509.0	178.0	0.0010418784344421	19.6468827043885	0.5309968298483378	5.0	19.924858845171276	6.0	0.29411764705882354	0.35294117647058826	90.0	90.0	8.602325267042627	15.264337522473747	5.0	3.0528675044947495	1.0	111.6875	1.5937325125909345
15	272	B	816.0	105.15432883999992	4.517405106093499E-5	33.60059523282288	29.410882339705484	1.14245451206546	103.0	4.0	75.0	6184.0	0.09191176470588236	0.0	0.0	0.0	0.14666666666666667	90.0	7964.0	135.0	0.0010323203558082375	22.20360331117452	0.6608098206987962	5.0	22.20360331117452	5.0	0.30485538042484617	0.30485538042484617	1.3322198538696384	1.3322198538696384	6.324555320336759	12.083045973594572	5.385164807134504	2.243765308275509	0.0	88.4888888888889	1.5256152687091913
15	273	B	620.0	90.08326103999993	9.959887395572469E-5	29.410882339705484	26.248809496813376	1.1204653812309464	142.0	4.0	84.0	3206.0	0.13548387096774195	16.1245154965971	8.06225774829855	1.0	0.34523809523809523	107.0	15559.0	195.0	7.997970771780191E-4	17.029386365926403	0.5790165071972789	4.242640687119285	16.0312195418814	3.605551275463989	0.3333333333333333	0.295378269592824	60.94539590092285	72.25532837494306	8.602325267042627	14.422205101855956	4.47213595499958	3.2249030993194197	1.0	145.41121495327104	1.341024487434925
15	275	B	887.0	107.74011527999991	3.611468020987567E-5	35.0	29.206163733020468	1.1983771754463262	158.0	5.0	59.0	6664.0	0.0665163472378805	18.439088914585774	9.219544457292887	1.0	0.4745762711864407	105.0	14083.0	170.0	4.2113196515387185E-4	18.601075237738275	0.5314592925068079	5.830951894845301	19.209372712298546	5.385164807134504	0.39492189449597953	0.35355339059327373	82.80652994470447	73.64418289898276	6.708203932499369	11.180339887498949	5.830951894845301	1.917412472118426	1.0	134.1238095238095	1.267485620961443
15	278	B	805.0	103.25483391999994	4.179942463571659E-5	34.0147027033899	29.0	1.1729207828755137	120.0	4.0	58.0	7750.0	0.07204968944099378	12.817337799805944	6.4031242374328485	1.0	0.6206896551724138	94.0	18068.0	246.0	5.511338770046285E-4	18.973665961010276	0.5578077846648168	6.082762530298219	18.973665961010276	6.082762530298219	0.4301162633521313	0.4301162633521313	77.1712171285446	77.1712171285446	6.324555320336759	11.40175425099138	5.0990195135927845	2.23606797749979	0.0	192.2127659574468	1.2798317467345584
